# Supplementary material for: Domain loss enabled evolution of novel functions in the snake three-finger toxin gene superfamily
Source: Nat Commun. 2023 Aug 11;14:4861. doi: 10.1038/s41467-023-40550-0 (PMC10421932; doi:10.1038/s41467-023-40550-0)
Supplement: Supplementary file 5 — Supplementary Data 2 [file 41467_2023_40550_MOESM5_ESM.zip]

Archive with 2,215 entries (2,212 files):
- SD2_structure_predictions/
- SD2_structure_predictions/full_sequence/
- SD2_structure_predictions/full_sequence/TR|A0A898IKZ4|Calliophis_bivirgatus.pdb
- SD2_structure_predictions/full_sequence/NCBI|Tele_rna_XM_032222748_1_mka|Thamnophis_elegans.pdb
- SD2_structure_predictions/full_sequence/SP|Q6UXB3|Homo_sapiens.pdb
- SD2_structure_predictions/full_sequence/SP|P10459|Laticauda_laticaudata.pdb
- SD2_structure_predictions/full_sequence/SP|A7X3V0|Telescopus_dhara.pdb
- SD2_structure_predictions/full_sequence/TR|A0A898IKK6|Calliophis_bivirgatus.pdb
- SD2_structure_predictions/full_sequence/SP|F5CPD9|Micrurus_altirostris.pdb
- SD2_structure_predictions/full_sequence/TR|A0A0F7YZP6|Micrurus_fulvius.pdb
- SD2_structure_predictions/full_sequence/TR|A0A898IN70|Calliophis_bivirgatus.pdb
- SD2_structure_predictions/full_sequence/None|Anca_6|Anolis_carolinensis.pdb
- SD2_structure_predictions/full_sequence/TR|A0A0H4BLZ2|Micrurus_diastema.pdb
- SD2_structure_predictions/full_sequence/SP|Q53B47|Ophiophagus_hannah.pdb
- SD2_structure_predictions/full_sequence/TR|A0A898IN07|Calliophis_bivirgatus.pdb
- SD2_structure_predictions/full_sequence/None|Nana_c3_dn_12|Naja_naja.pdb
- SD2_structure_predictions/full_sequence/NCBI|MALMO_OL366269.1_1_252|Malpolon_monspessulanus.pdb
- SD2_structure_predictions/full_sequence/TR|A0A194ATC3|Micrurus_tener.pdb
- SD2_structure_predictions/full_sequence/TR|A0A0B8RZW9|Boiga_irregularis.pdb
- SD2_structure_predictions/full_sequence/TR|R4FI75|Acanthophis_wellsi.pdb
- SD2_structure_predictions/full_sequence/TR|A0A898IN21|Calliophis_bivirgatus.pdb
- SD2_structure_predictions/full_sequence/TR|A0A898IN96|Calliophis_bivirgatus.pdb
- SD2_structure_predictions/full_sequence/None|Anca_9|Anolis_carolinensis.pdb
- SD2_structure_predictions/full_sequence/TR|A0A0H4BFP9|Micrurus_laticollaris.pdb
- SD2_structure_predictions/full_sequence/TR|R4FIT5|Pseudonaja_modesta.pdb
- SD2_structure_predictions/full_sequence/TR|A0A898IN56|Calliophis_bivirgatus.pdb
- SD2_structure_predictions/full_sequence/SP|P82935|Naja_kaouthia.pdb
- SD2_structure_predictions/full_sequence/None|Xetr_1|Xenopus_tropicalis.pdb
- SD2_structure_predictions/full_sequence/None|Pybi_1|Python_bivittatus.pdb
- SD2_structure_predictions/full_sequence/TR|A0A182C5S7|Phalotris_mertensi.pdb
- SD2_structure_predictions/full_sequence/SP|A2CKF6|Bungarus_fasciatus.pdb
- SD2_structure_predictions/full_sequence/TR|A0A194APG5|Micrurus_tener.pdb
- SD2_structure_predictions/full_sequence/None|Gaga_4|Gallus_gallus.pdb
- SD2_structure_predictions/full_sequence/TR|R4G7H5|Furina_ornata.pdb
- SD2_structure_predictions/full_sequence/TR|A0A898IMW8|Calliophis_bivirgatus.pdb
- SD2_structure_predictions/full_sequence/NCBI|Boiga_dendrophila_dendrophila_GGUB01000005|Boiga_dendrophila_dendrophila.pdb
- SD2_structure_predictions/full_sequence/None|Chmy_5|Chelonia_mydas.pdb
- SD2_structure_predictions/full_sequence/SP|Q8AY55|Bungarus_candidus.pdb
- SD2_structure_predictions/full_sequence/SP|P60302|Naja_sputatrix.pdb
- SD2_structure_predictions/full_sequence/TR|R4G7H1|Echiopsis_curta.pdb
- SD2_structure_predictions/full_sequence/TR|A0A898IN78|Calliophis_bivirgatus.pdb
- SD2_structure_predictions/full_sequence/NCBI|RHASU_OL439258.1_1_255|Rhabdophis_subminiatus.pdb
- SD2_structure_predictions/full_sequence/TR|A0A898IPM2|Calliophis_bivirgatus.pdb
- SD2_structure_predictions/full_sequence/TR|R4G2J7|Pseudonaja_modesta.pdb
- SD2_structure_predictions/full_sequence/None|Phci_16|Phascolarctos_cinereus.pdb
- SD2_structure_predictions/full_sequence/SP|A6MFK4|Demansia_vestigiata.pdb
- SD2_structure_predictions/full_sequence/SP|A8N285|Ophiophagus_hannah.pdb
- SD2_structure_predictions/full_sequence/SP|Q8UW27|Hydrophis_hardwickii.pdb
- SD2_structure_predictions/full_sequence/TR|A0A0H4IVP7|Micrurus_browni.pdb
- SD2_structure_predictions/full_sequence/TR|A0A0H4IS74|Micrurus_browni.pdb
- SD2_structure_predictions/full_sequence/TR|H8PG61|Parasuta_nigriceps.pdb
- SD2_structure_predictions/full_sequence/TR|A0A0B8RZX5|Boiga_irregularis.pdb
- SD2_structure_predictions/full_sequence/SP|A8HDJ6|Tropidechis_carinatus.pdb
- SD2_structure_predictions/full_sequence/TR|A0A193CHL3|Ahaetulla_prasina.pdb
- SD2_structure_predictions/full_sequence/SP|Q69CJ8|Ophiophagus_hannah.pdb
- SD2_structure_predictions/full_sequence/SP|Q9PRI1|Micrurus_corallinus.pdb
- SD2_structure_predictions/full_sequence/None|Vako7|Varanus_komodoensis.pdb
- SD2_structure_predictions/full_sequence/None|Dacu_scaffold1201_gene_1_mRNA_5_mka|Deinagkistrodon_acutus.pdb
- SD2_structure_predictions/full_sequence/NCBI|CROTI_XM_039332038.1_21_260|Crotalus_tigris.pdb
- SD2_structure_predictions/full_sequence/TR|A0A0H4IRA8|Micrurus_browni.pdb
- SD2_structure_predictions/full_sequence/TR|R4G2D7|Acanthophis_wellsi.pdb
- SD2_structure_predictions/full_sequence/SP|Q8UUK0|Naja_atra.pdb
- SD2_structure_predictions/full_sequence/TR|R4G2H7|Hemiaspis_signata.pdb
- SD2_structure_predictions/full_sequence/NCBI|THAEL_XM_032222342.1_49_258|Thamnophis_elegans.pdb
- SD2_structure_predictions/full_sequence/None|Oran3|Ornithorhynchus_anatinus.pdb
- SD2_structure_predictions/full_sequence/NCBI|CROSC_GGIP01000025.1_1_252|Crotalus_scutulatus.pdb
- SD2_structure_predictions/full_sequence/SP|A7X3S0|Trimorphodon_biscutatus.pdb
- SD2_structure_predictions/full_sequence/SP|K9MCX0|Micrurus_laticollaris.pdb
- SD2_structure_predictions/full_sequence/TR|R4G319|Pseudonaja_modesta.pdb
- SD2_structure_predictions/full_sequence/SP|P10455|Laticauda_colubrina.pdb
- SD2_structure_predictions/full_sequence/None|Dacu_scaffold1201_gene_1_mRNA_3_mka|Deinagkistrodon_acutus.pdb
- SD2_structure_predictions/full_sequence/TR|A0A194ARB2|Micrurus_tener.pdb
- SD2_structure_predictions/full_sequence/SP|O43653|Homo_sapiens.pdb
- SD2_structure_predictions/full_sequence/TR|A0A193CHL4|Boiga_irregularis.pdb
- SD2_structure_predictions/full_sequence/SP|F5CPD5|Micrurus_altirostris.pdb
- SD2_structure_predictions/full_sequence/SP|Q802B2|Naja_sputatrix.pdb
- SD2_structure_predictions/full_sequence/None|Nana_c3_dn_4|Naja_naja.pdb
- SD2_structure_predictions/full_sequence/None|Bmul_scaffold7_G00790_t1|Bungarus_multicinctus.pdb
- SD2_structure_predictions/full_sequence/TR|A0A194ARH7|Micrurus_tener.pdb
- SD2_structure_predictions/full_sequence/SP|Q9W6W6|Naja_atra.pdb
- SD2_structure_predictions/full_sequence/None|Phci_3|Phascolarctos_cinereus.pdb
- SD2_structure_predictions/full_sequence/TR|F8J2F1|Drysdalia_coronoides.pdb
- SD2_structure_predictions/full_sequence/TR|B2BRS1|Austrelaps_labialis.pdb
- SD2_structure_predictions/full_sequence/SP|A8HDK8|Oxyuranus_microlepidotus.pdb
- SD2_structure_predictions/full_sequence/TR|A0A898IKW1|Calliophis_bivirgatus.pdb
- SD2_structure_predictions/full_sequence/TR|A7X3P8|Erythrolamprus_poecilogyrus.pdb
- SD2_structure_predictions/full_sequence/NCBI|NP_001153826.1|Homo_sapiens.pdb
- SD2_structure_predictions/full_sequence/None|Xetr_6|Xenopus_tropicalis.pdb
- SD2_structure_predictions/full_sequence/SP|O42256|Naja_sputatrix.pdb
- SD2_structure_predictions/full_sequence/SP|Q9W7J5|Pseudonaja_textilis.pdb
- SD2_structure_predictions/full_sequence/TR|R4G2G9|Furina_ornata.pdb
- SD2_structure_predictions/full_sequence/None|Gaga_1|Gallus_gallus.pdb
- SD2_structure_predictions/full_sequence/NCBI|Tele_rna_XM_032222667_1_mka|Thamnophis_elegans.pdb
- SD2_structure_predictions/full_sequence/TR|A0A898IL04|Calliophis_bivirgatus.pdb
- SD2_structure_predictions/full_sequence/TR|A0A194ATA3|Micrurus_tener.pdb
- SD2_structure_predictions/full_sequence/TR|R4G2T5|Denisonia_devisi.pdb
- SD2_structure_predictions/full_sequence/TR|A0A0B8RYY5|Boiga_irregularis.pdb
- SD2_structure_predictions/full_sequence/NCBI|NP_076435.1|Homo_sapiens.pdb
- SD2_structure_predictions/full_sequence/TR|A0A0B8RVB2|Boiga_irregularis.pdb
- SD2_structure_predictions/full_sequence/TR|E2ITZ6|Naja_atra.pdb
- SD2_structure_predictions/full_sequence/TR|H8PG68|Parasuta_nigriceps.pdb
- SD2_structure_predictions/full_sequence/NCBI|Boiga_irregularis_Brisbane_GGUD01000007|Boiga_irregularis.pdb
- SD2_structure_predictions/full_sequence/None|Povi_6|Pogona_vitticeps.pdb
- SD2_structure_predictions/full_sequence/SP|O42255|Naja_sputatrix.pdb
- SD2_structure_predictions/full_sequence/None|Bmul_scaffold7_G00808_t1_mka|Bungarus_multicinctus.pdb
- SD2_structure_predictions/full_sequence/None|Nana_c3_dn_3|Naja_naja.pdb
- SD2_structure_predictions/full_sequence/TR|B2BRQ7|Austrelaps_labialis.pdb
- SD2_structure_predictions/full_sequence/TR|U3FYQ5|Micrurus_fulvius.pdb
- SD2_structure_predictions/full_sequence/TR|A0A0H4IUP1|Micrurus_tener.pdb
- SD2_structure_predictions/full_sequence/None|Pybi_3|Python_bivittatus.pdb
- SD2_structure_predictions/full_sequence/None|Phci_8|Phascolarctos_cinereus.pdb
- SD2_structure_predictions/full_sequence/TR|C6JUP5|Micrurus_corallinus.pdb
- SD2_structure_predictions/full_sequence/NCBI|RHASU_OL439257.1_1_264|Rhabdophis_subminiatus.pdb
- SD2_structure_predictions/full_sequence/NCBI|PSASU_OL439254.1_1_252|Psammophis_subtaeniatus.pdb
- SD2_structure_predictions/full_sequence/TR|F5CPE5|Micrurus_altirostris.pdb
- SD2_structure_predictions/full_sequence/NCBI|HELLE_OL366256.1_49_246|Helicops_leopardinus.pdb
- SD2_structure_predictions/full_sequence/TR|A7X3U0|Dispholidus_typus.pdb
- SD2_structure_predictions/full_sequence/SP|Q98957|Naja_atra.pdb
- SD2_structure_predictions/full_sequence/TR|F8J2D8|Drysdalia_coronoides.pdb
- SD2_structure_predictions/full_sequence/TR|A0A898IPN6|Calliophis_bivirgatus.pdb
- SD2_structure_predictions/full_sequence/SP|Q53B49|Ophiophagus_hannah.pdb
- SD2_structure_predictions/full_sequence/SP|P79810|Naja_atra.pdb
- SD2_structure_predictions/full_sequence/None|Phci_4|Phascolarctos_cinereus.pdb
- SD2_structure_predictions/full_sequence/NCBI|BOITR_GGUG01000007.1_1_330|Boiga_trigonata.pdb
- SD2_structure_predictions/full_sequence/SP|Q9YGW9|Laticauda_laticaudata.pdb
- SD2_structure_predictions/full_sequence/None|Povi_10|Pogona_vitticeps.pdb
- SD2_structure_predictions/full_sequence/TR|A0A898ILP2|Calliophis_bivirgatus.pdb
- SD2_structure_predictions/full_sequence/TR|R4G321|Pseudonaja_modesta.pdb
- SD2_structure_predictions/full_sequence/TR|A0A194APH0|Micrurus_tener.pdb
- SD2_structure_predictions/full_sequence/TR|A0A098LWQ5|Python_regius.pdb
- SD2_structure_predictions/full_sequence/None|Bmul_scaffold9_G00036_t1|Bungarus_multicinctus.pdb
- SD2_structure_predictions/full_sequence/TR|U3FYQ0|Micrurus_fulvius.pdb
- SD2_structure_predictions/full_sequence/TR|A0A194ARC1|Micrurus_tener.pdb
- SD2_structure_predictions/full_sequence/None|Nana_c3_dn_7|Naja_naja.pdb
- SD2_structure_predictions/full_sequence/TR|A0A898IPK7|Calliophis_bivirgatus.pdb
- SD2_structure_predictions/full_sequence/NCBI|Pste_5|Pseudonaja_textilis.pdb
- SD2_structure_predictions/full_sequence/None|Povi_3|Pogona_vitticeps.pdb
- SD2_structure_predictions/full_sequence/TR|A0A0H4BKJ5|Micrurus_diastema.pdb
- SD2_structure_predictions/full_sequence/SP|Q9YGX1|Laticauda_semifasciata.pdb
- SD2_structure_predictions/full_sequence/NCBI|RHASU_OL439259.1_1_258|Rhabdophis_subminiatus.pdb
- SD2_structure_predictions/full_sequence/SP|A8HDK0|Notechis_scutatus_scutatus.pdb
- SD2_structure_predictions/full_sequence/SP|Q9W7K2|Pseudonaja_textilis.pdb
- SD2_structure_predictions/full_sequence/None|Gaga_5|Gallus_gallus.pdb
- SD2_structure_predictions/full_sequence/TR|A0A898IMX4|Calliophis_bivirgatus.pdb
- SD2_structure_predictions/full_sequence/TR|F5CPE1|Micrurus_altirostris.pdb
- SD2_structure_predictions/full_sequence/SP|Q9YGC2|Laticauda_laticaudata.pdb
- SD2_structure_predictions/full_sequence/TR|B2BRR6|Austrelaps_labialis.pdb
- SD2_structure_predictions/full_sequence/SP|P14612|Pseudechis_australis.pdb
- SD2_structure_predictions/full_sequence/None|Xetr_5|Xenopus_tropicalis.pdb
- SD2_structure_predictions/full_sequence/None|Anca_2|Anolis_carolinensis.pdb
- SD2_structure_predictions/full_sequence/TR|B2BRQ8|Austrelaps_labialis.pdb
- SD2_structure_predictions/full_sequence/TR|A0A898IPI9|Calliophis_bivirgatus.pdb
- SD2_structure_predictions/full_sequence/SP|P60616|Bungarus_multicinctus.pdb
- SD2_structure_predictions/full_sequence/TR|R4G7F3|Brachyurophis_roperi.pdb
- SD2_structure_predictions/full_sequence/SP|F8J2G5|Drysdalia_coronoides.pdb
- SD2_structure_predictions/full_sequence/TR|R4G2J9|Pseudonaja_modesta.pdb
- SD2_structure_predictions/full_sequence/SP|O57327|Naja_sputatrix.pdb
- SD2_structure_predictions/full_sequence/SP|C6JUP1|Micrurus_corallinus.pdb
- SD2_structure_predictions/full_sequence/SP|Q9YGI8|Bungarus_multicinctus.pdb
- SD2_structure_predictions/full_sequence/TR|A0A193CHL6|Boiga_irregularis.pdb
- SD2_structure_predictions/full_sequence/TR|A0A0B8RYX1|Boiga_irregularis.pdb
- SD2_structure_predictions/full_sequence/TR|A0A0B8RS43|Boiga_irregularis.pdb
- SD2_structure_predictions/full_sequence/TR|A0A6G1S2M3|Boiga_nigriceps.pdb
- SD2_structure_predictions/full_sequence/SP|A8HDK6|Pseudonaja_textilis.pdb
- SD2_structure_predictions/full_sequence/TR|A0A194ATC0|Micrurus_tener.pdb
- SD2_structure_predictions/full_sequence/SP|O93473|Naja_sputatrix.pdb
- SD2_structure_predictions/full_sequence/NCBI|CROTI_XM_039332037.1_103_360|Crotalus_tigris.pdb
- SD2_structure_predictions/full_sequence/SP|C1IC47|Walterinnesia_aegyptia.pdb
- SD2_structure_predictions/full_sequence/TR|R4G2D9|Acanthophis_wellsi.pdb
- SD2_structure_predictions/full_sequence/NCBI|PSASC_OL366270.1_1_258|Psammophis_schokari.pdb
- SD2_structure_predictions/full_sequence/SP|O12961|Bungarus_multicinctus.pdb
- SD2_structure_predictions/full_sequence/TR|U3FVG7|Micrurus_fulvius.pdb
- SD2_structure_predictions/full_sequence/SP|A7X6I4|Thrasops_jacksonii.pdb
- SD2_structure_predictions/full_sequence/SP|Q8AY49|Bungarus_candidus.pdb
- SD2_structure_predictions/full_sequence/SP|A7X4S7|Oxyuranus_microlepidotus.pdb
- SD2_structure_predictions/full_sequence/SP|F5CPE3|Micrurus_altirostris.pdb
- SD2_structure_predictions/full_sequence/TR|A0A193CHM0|Boiga_irregularis.pdb
- SD2_structure_predictions/full_sequence/TR|F8J2G7|Drysdalia_coronoides.pdb
- SD2_structure_predictions/full_sequence/TR|R4G2S3|Cacophis_squamulosus.pdb
- SD2_structure_predictions/full_sequence/None|Chmy_6|Chelonia_mydas.pdb
- SD2_structure_predictions/full_sequence/NCBI|PSASC_OL366274.1_1_264|Psammophis_schokari.pdb
- SD2_structure_predictions/full_sequence/TR|A0A646QDR7|Thelotornis_mossambicanus.pdb
- SD2_structure_predictions/full_sequence/TR|H8PG65|Parasuta_nigriceps.pdb
- SD2_structure_predictions/full_sequence/SP|P60304|Naja_atra.pdb
- SD2_structure_predictions/full_sequence/SP|A8HDK4|Tropidechis_carinatus.pdb
- SD2_structure_predictions/full_sequence/TR|A0A898IN91|Calliophis_bivirgatus.pdb
- SD2_structure_predictions/full_sequence/NCBI|HELLE_OL366262.1_1_258|Helicops_leopardinus.pdb
- SD2_structure_predictions/full_sequence/TR|R4G326|Pseudonaja_modesta.pdb
- SD2_structure_predictions/full_sequence/TR|A0A0B8RSY6|Boiga_irregularis.pdb
- SD2_structure_predictions/full_sequence/SP|A8N286|Ophiophagus_hannah.pdb
- SD2_structure_predictions/full_sequence/TR|A0A0H4J521|Micrurus_tener.pdb
- SD2_structure_predictions/full_sequence/TR|A0A194ATB0|Micrurus_tener.pdb
- SD2_structure_predictions/full_sequence/SP|P15816|Bungarus_multicinctus.pdb
- SD2_structure_predictions/full_sequence/None|Oran_dn5|Ornithorhynchus_anatinus.pdb
- SD2_structure_predictions/full_sequence/SP|A7X4Q3|Oxyuranus_microlepidotus.pdb
- SD2_structure_predictions/full_sequence/TR|U3F5D3|Micrurus_fulvius.pdb
- SD2_structure_predictions/full_sequence/SP|B3EWF8|Micrurus_mipartitus.pdb
- SD2_structure_predictions/full_sequence/TR|R4G2G8|Furina_ornata.pdb
- SD2_structure_predictions/full_sequence/None|Povi_9|Pogona_vitticeps.pdb
- SD2_structure_predictions/full_sequence/NCBI|PSASC_OL366271.1_1_249|Psammophis_schokari.pdb
- SD2_structure_predictions/full_sequence/TR|A0A194ARK4|Micrurus_tener.pdb
- SD2_structure_predictions/full_sequence/None|Xetr_2|Xenopus_tropicalis.pdb
- SD2_structure_predictions/full_sequence/None|Nana_c3_dn_15|Naja_naja.pdb
- SD2_structure_predictions/full_sequence/None|Nana_c3_dn_26|Naja_naja.pdb
- SD2_structure_predictions/full_sequence/None|Prmu_2|Protobothrops_mucrosquamatus.pdb
- SD2_structure_predictions/full_sequence/None|Oran_1|Ornithorhynchus_anatinus.pdb
- SD2_structure_predictions/full_sequence/TR|A0A0B8RSY0|Boiga_irregularis.pdb
- SD2_structure_predictions/full_sequence/SP|C6JUP2|Micrurus_corallinus.pdb
- SD2_structure_predictions/full_sequence/TR|A0A194APG0|Micrurus_tener.pdb
- SD2_structure_predictions/full_sequence/None|Phci_5|Phascolarctos_cinereus.pdb
- SD2_structure_predictions/full_sequence/SP|P80245|Naja_atra.pdb
- SD2_structure_predictions/full_sequence/None|Bmul_scaffold7_G00718_t1|Bungarus_multicinctus.pdb
- SD2_structure_predictions/full_sequence/TR|A0A898IJU7|Calliophis_bivirgatus.pdb
- SD2_structure_predictions/full_sequence/TR|A0A898IK81|Calliophis_bivirgatus.pdb
- SD2_structure_predictions/full_sequence/TR|A0A0H4IRB3|Micrurus_tener.pdb
- SD2_structure_predictions/full_sequence/SP|A0A2P1BSS8|Micrurus_mipartitus.pdb
- SD2_structure_predictions/full_sequence/TR|D5J9Q3|Bungarus_flaviceps.pdb
- SD2_structure_predictions/full_sequence/SP|Q9W727|Bungarus_multicinctus.pdb
- SD2_structure_predictions/full_sequence/TR|A0A898IPM8|Calliophis_bivirgatus.pdb
- SD2_structure_predictions/full_sequence/SP|U3FAE1|Micrurus_fulvius.pdb
- SD2_structure_predictions/full_sequence/TR|U3FAC0|Micrurus_fulvius.pdb
- SD2_structure_predictions/full_sequence/None|Nana_c3_11|Naja_naja.pdb
- SD2_structure_predictions/full_sequence/SP|F8J2D7|Drysdalia_coronoides.pdb
- SD2_structure_predictions/full_sequence/TR|U3T794|Protobothrops_flavoviridis.pdb
- SD2_structure_predictions/full_sequence/TR|A0A194APF0|Micrurus_tener.pdb
- SD2_structure_predictions/full_sequence/SP|A7X4T2|Oxyuranus_microlepidotus.pdb
- SD2_structure_predictions/full_sequence/TR|A0A0B8RS45|Boiga_irregularis.pdb
- SD2_structure_predictions/full_sequence/TR|F8J2D9|Drysdalia_coronoides.pdb
- SD2_structure_predictions/full_sequence/SP|P43445|Bungarus_multicinctus.pdb
- SD2_structure_predictions/full_sequence/TR|A0A193CHM1|Trimorphodon_lambda.pdb
- SD2_structure_predictions/full_sequence/TR|A0A0H4IVQ6|Micrurus_tener.pdb
- SD2_structure_predictions/full_sequence/TR|A0A898INM6|Calliophis_bivirgatus.pdb
- SD2_structure_predictions/full_sequence/None|Gaga_6|Gallus_gallus.pdb
- SD2_structure_predictions/full_sequence/TR|A0A898IPF7|Calliophis_bivirgatus.pdb
- SD2_structure_predictions/full_sequence/None|Oran8|Ornithorhynchus_anatinus.pdb
- SD2_structure_predictions/full_sequence/TR|A7X3U7|Thrasops_jacksonii.pdb
- SD2_structure_predictions/full_sequence/TR|A0A194ASD1|Micrurus_tener.pdb
- SD2_structure_predictions/full_sequence/None|Hcur_SS00042983_m1|Hydrophis_curtus.pdb
- SD2_structure_predictions/full_sequence/SP|Q91136|Naja_atra.pdb
- SD2_structure_predictions/full_sequence/TR|R4G2D8|Acanthophis_wellsi.pdb
- SD2_structure_predictions/full_sequence/None|Oran6|Ornithorhynchus_anatinus.pdb
- SD2_structure_predictions/full_sequence/TR|A0A898IN41|Calliophis_bivirgatus.pdb
- SD2_structure_predictions/full_sequence/TR|A7X3Q4|Dispholidus_typus.pdb
- SD2_structure_predictions/full_sequence/TR|A0A024AXD8|Micropechis_ikaheca.pdb
- SD2_structure_predictions/full_sequence/SP|Q98960|Naja_atra.pdb
- SD2_structure_predictions/full_sequence/TR|R4FIT0|Pseudonaja_modesta.pdb
- SD2_structure_predictions/full_sequence/TR|R4G2F6|Denisonia_devisi.pdb
- SD2_structure_predictions/full_sequence/TR|A0A194ATA6|Micrurus_tener.pdb
- SD2_structure_predictions/full_sequence/SP|P01443|Naja_atra.pdb
- SD2_structure_predictions/full_sequence/SP|F5CPE6|Micrurus_altirostris.pdb
- SD2_structure_predictions/full_sequence/TR|R4FI70|Acanthophis_wellsi.pdb
- SD2_structure_predictions/full_sequence/None|Dacu_scaffold1201_gene_1_mRNA_2_mka|Deinagkistrodon_acutus.pdb
- SD2_structure_predictions/full_sequence/TR|A0A1W7RBD9|Crotalus_adamanteus.pdb
- SD2_structure_predictions/full_sequence/SP|Q9YGC7|Laticauda_colubrina.pdb
- SD2_structure_predictions/full_sequence/SP|Q9W7I3|Naja_sputatrix.pdb
- SD2_structure_predictions/full_sequence/TR|A0A0B8RS19|Boiga_irregularis.pdb
- SD2_structure_predictions/full_sequence/TR|R4G2M0|Vermicella_annulata.pdb
- SD2_structure_predictions/full_sequence/SP|Q98959|Naja_atra.pdb
- SD2_structure_predictions/full_sequence/TR|A0A194AT81|Micrurus_tener.pdb
- SD2_structure_predictions/full_sequence/TR|A0A898IKR2|Calliophis_bivirgatus.pdb
- SD2_structure_predictions/full_sequence/NCBI|Pste_9|Pseudonaja_textilis.pdb
- SD2_structure_predictions/full_sequence/SP|A8HDJ8|Cryptophis_nigrescens.pdb
- SD2_structure_predictions/full_sequence/NCBI|PSETE_XM_026716000.1_90_335|Pseudonaja_textilis.pdb
- SD2_structure_predictions/full_sequence/TR|R4G2U8|Echiopsis_curta.pdb
- SD2_structure_predictions/full_sequence/None|Dacu_scaffold1201_gene_1_mRNA_4_mka|Deinagkistrodon_acutus.pdb
- SD2_structure_predictions/full_sequence/SP|Q9W7K1|Pseudonaja_textilis.pdb
- SD2_structure_predictions/full_sequence/TR|A0A193CHL8|Boiga_nigriceps.pdb
- SD2_structure_predictions/full_sequence/None|Chmy_11|Chelonia_mydas.pdb
- SD2_structure_predictions/full_sequence/NCBI|Pste_6|Pseudonaja_textilis.pdb
- SD2_structure_predictions/full_sequence/TR|R4FIP4|Hoplocephalus_bungaroides.pdb
- SD2_structure_predictions/full_sequence/SP|Q9YGJ5|Naja_sputatrix.pdb
- SD2_structure_predictions/full_sequence/TR|A0A898ILD4|Calliophis_bivirgatus.pdb
- SD2_structure_predictions/full_sequence/TR|R4FIZ2|Vermicella_annulata.pdb
- SD2_structure_predictions/full_sequence/TR|A0A0B8RYY9|Boiga_irregularis.pdb
- SD2_structure_predictions/full_sequence/SP|F5CPE2|Micrurus_altirostris.pdb
- SD2_structure_predictions/full_sequence/SP|Q53B48|Ophiophagus_hannah.pdb
- SD2_structure_predictions/full_sequence/TR|A7X3N6|Telescopus_dhara.pdb
- SD2_structure_predictions/full_sequence/SP|Q7T2I5|Laticauda_semifasciata.pdb
- SD2_structure_predictions/full_sequence/NCBI|Boiga_irregularis_Brisbane_GGUD01000001|Boiga_irregularis.pdb
- SD2_structure_predictions/full_sequence/SP|A8HDJ9|Hoplocephalus_stephensii.pdb
- SD2_structure_predictions/full_sequence/None|Prmu_6|Protobothrops_mucrosquamatus.pdb
- SD2_structure_predictions/full_sequence/SP|Q9W716|Naja_atra.pdb
- SD2_structure_predictions/full_sequence/None|Nnaj_SOZL01001066_1_np121212_gene_1_mRNA_4|Naja_naja.pdb
- SD2_structure_predictions/full_sequence/None|Anca_1|Anolis_carolinensis.pdb
- SD2_structure_predictions/full_sequence/SP|P82662|Ophiophagus_hannah.pdb
- SD2_structure_predictions/full_sequence/SP|Q8AY51|Bungarus_candidus.pdb
- SD2_structure_predictions/full_sequence/TR|M9SZR1|Cylindrophis_ruffus.pdb
- SD2_structure_predictions/full_sequence/TR|B2BRR5|Austrelaps_labialis.pdb
- SD2_structure_predictions/full_sequence/TR|A0A898IJN7|Calliophis_bivirgatus.pdb
- SD2_structure_predictions/full_sequence/TR|U3EPM9|Micrurus_fulvius.pdb
- SD2_structure_predictions/full_sequence/TR|A7X3S8|Telescopus_dhara.pdb
- SD2_structure_predictions/full_sequence/TR|A7X3Q9|Trimorphodon_biscutatus.pdb
- SD2_structure_predictions/full_sequence/SP|Q9YGH0|Bungarus_multicinctus.pdb
- SD2_structure_predictions/full_sequence/None|Gaga_3|Gallus_gallus.pdb
- SD2_structure_predictions/full_sequence/SP|A5X2W8|Sistrurus_catenatus_edwardsii.pdb
- SD2_structure_predictions/full_sequence/TR|A0A898IJX5|Calliophis_bivirgatus.pdb
- SD2_structure_predictions/full_sequence/SP|Q9YGJ6|Naja_sputatrix.pdb
- SD2_structure_predictions/full_sequence/None|Nana_c4_dn_1|Naja_naja.pdb
- SD2_structure_predictions/full_sequence/SP|P81783|Bungarus_candidus.pdb
- SD2_structure_predictions/full_sequence/TR|A0A098LYH6|Pantherophis_guttatus.pdb
[truncated: 1,915 more entries]
