# Supplementary material for: Domain loss enabled evolution of novel functions in the snake three-finger toxin gene superfamily
Source: Nat Commun. 2023 Aug 11;14:4861. doi: 10.1038/s41467-023-40550-0 (PMC10421932; doi:10.1038/s41467-023-40550-0)
Supplement: Supplementary file 5 — Supplementary Data 2 [file 41467_2023_40550_MOESM5_ESM.zip › SD2_structure_predictions/full_sequence/TR|A0A898IKZ4|Calliophis_bivirgatus.pdb]

MODEL     1                                                                     
ATOM      1  N   MET A   1     -21.183  12.018  38.152  1.00 67.23           N  
ATOM      2  CA  MET A   1     -21.607  12.171  36.763  1.00 67.23           C  
ATOM      3  C   MET A   1     -20.413  12.450  35.857  1.00 67.23           C  
ATOM      4  CB  MET A   1     -22.635  13.297  36.635  1.00 67.23           C  
ATOM      5  O   MET A   1     -20.532  12.397  34.631  1.00 67.23           O  
ATOM      6  CG  MET A   1     -22.454  14.410  37.654  1.00 67.23           C  
ATOM      7  SD  MET A   1     -23.814  15.641  37.598  1.00 67.23           S  
ATOM      8  CE  MET A   1     -22.890  17.115  37.083  1.00 67.23           C  
ATOM      9  N   LYS A   2     -19.186  12.532  36.365  1.00 76.57           N  
ATOM     10  CA  LYS A   2     -17.918  12.828  35.705  1.00 76.57           C  
ATOM     11  C   LYS A   2     -17.180  11.545  35.332  1.00 76.57           C  
ATOM     12  CB  LYS A   2     -17.036  13.698  36.602  1.00 76.57           C  
ATOM     13  O   LYS A   2     -16.507  11.487  34.300  1.00 76.57           O  
ATOM     14  CG  LYS A   2     -17.410  15.173  36.594  1.00 76.57           C  
ATOM     15  CD  LYS A   2     -16.688  15.938  37.696  1.00 76.57           C  
ATOM     16  CE  LYS A   2     -16.788  17.444  37.490  1.00 76.57           C  
ATOM     17  NZ  LYS A   2     -17.404  18.124  38.668  1.00 76.57           N  
ATOM     18  N   THR A   3     -17.461  10.454  36.102  1.00 77.79           N  
ATOM     19  CA  THR A   3     -16.852   9.151  35.859  1.00 77.79           C  
ATOM     20  C   THR A   3     -17.579   8.415  34.737  1.00 77.79           C  
ATOM     21  CB  THR A   3     -16.858   8.285  37.133  1.00 77.79           C  
ATOM     22  O   THR A   3     -16.968   7.640  33.998  1.00 77.79           O  
ATOM     23  CG2 THR A   3     -15.940   8.871  38.200  1.00 77.79           C  
ATOM     24  OG1 THR A   3     -18.192   8.217  37.651  1.00 77.79           O  
ATOM     25  N   LEU A   4     -18.824   8.709  34.557  1.00 79.14           N  
ATOM     26  CA  LEU A   4     -19.654   8.194  33.473  1.00 79.14           C  
ATOM     27  C   LEU A   4     -19.307   8.873  32.153  1.00 79.14           C  
ATOM     28  CB  LEU A   4     -21.138   8.397  33.791  1.00 79.14           C  
ATOM     29  O   LEU A   4     -19.268   8.222  31.106  1.00 79.14           O  
ATOM     30  CG  LEU A   4     -21.815   7.291  34.602  1.00 79.14           C  
ATOM     31  CD1 LEU A   4     -23.212   7.728  35.030  1.00 79.14           C  
ATOM     32  CD2 LEU A   4     -21.877   5.998  33.796  1.00 79.14           C  
ATOM     33  N   LEU A   5     -18.940  10.109  32.217  1.00 81.16           N  
ATOM     34  CA  LEU A   5     -18.524  10.903  31.066  1.00 81.16           C  
ATOM     35  C   LEU A   5     -17.122  10.511  30.613  1.00 81.16           C  
ATOM     36  CB  LEU A   5     -18.566  12.396  31.402  1.00 81.16           C  
ATOM     37  O   LEU A   5     -16.847  10.449  29.413  1.00 81.16           O  
ATOM     38  CG  LEU A   5     -19.948  13.050  31.413  1.00 81.16           C  
ATOM     39  CD1 LEU A   5     -19.896  14.387  32.145  1.00 81.16           C  
ATOM     40  CD2 LEU A   5     -20.465  13.234  29.990  1.00 81.16           C  
ATOM     41  N   LEU A   6     -16.236  10.135  31.519  1.00 82.26           N  
ATOM     42  CA  LEU A   6     -14.863   9.716  31.258  1.00 82.26           C  
ATOM     43  C   LEU A   6     -14.827   8.309  30.672  1.00 82.26           C  
ATOM     44  CB  LEU A   6     -14.033   9.769  32.543  1.00 82.26           C  
ATOM     45  O   LEU A   6     -14.042   8.030  29.763  1.00 82.26           O  
ATOM     46  CG  LEU A   6     -13.495  11.143  32.947  1.00 82.26           C  
ATOM     47  CD1 LEU A   6     -13.313  11.217  34.459  1.00 82.26           C  
ATOM     48  CD2 LEU A   6     -12.181  11.435  32.230  1.00 82.26           C  
ATOM     49  N   THR A   7     -15.717   7.454  31.055  1.00 83.54           N  
ATOM     50  CA  THR A   7     -15.851   6.090  30.554  1.00 83.54           C  
ATOM     51  C   THR A   7     -16.495   6.083  29.171  1.00 83.54           C  
ATOM     52  CB  THR A   7     -16.683   5.221  31.515  1.00 83.54           C  
ATOM     53  O   THR A   7     -16.134   5.270  28.316  1.00 83.54           O  
ATOM     54  CG2 THR A   7     -15.970   5.041  32.851  1.00 83.54           C  
ATOM     55  OG1 THR A   7     -17.950   5.851  31.743  1.00 83.54           O  
ATOM     56  N   LEU A   8     -17.362   6.892  28.853  1.00 82.46           N  
ATOM     57  CA  LEU A   8     -18.005   7.086  27.558  1.00 82.46           C  
ATOM     58  C   LEU A   8     -17.027   7.674  26.547  1.00 82.46           C  
ATOM     59  CB  LEU A   8     -19.226   8.000  27.697  1.00 82.46           C  
ATOM     60  O   LEU A   8     -17.029   7.286  25.376  1.00 82.46           O  
ATOM     61  CG  LEU A   8     -20.195   8.021  26.514  1.00 82.46           C  
ATOM     62  CD1 LEU A   8     -20.989   6.720  26.456  1.00 82.46           C  
ATOM     63  CD2 LEU A   8     -21.131   9.220  26.611  1.00 82.46           C  
ATOM     64  N   LEU A   9     -16.148   8.537  26.934  1.00 82.01           N  
ATOM     65  CA  LEU A   9     -15.107   9.167  26.129  1.00 82.01           C  
ATOM     66  C   LEU A   9     -14.006   8.169  25.787  1.00 82.01           C  
ATOM     67  CB  LEU A   9     -14.512  10.369  26.868  1.00 82.01           C  
ATOM     68  O   LEU A   9     -13.540   8.120  24.646  1.00 82.01           O  
ATOM     69  CG  LEU A   9     -13.497  11.208  26.090  1.00 82.01           C  
ATOM     70  CD1 LEU A   9     -14.210  12.083  25.064  1.00 82.01           C  
ATOM     71  CD2 LEU A   9     -12.666  12.060  27.042  1.00 82.01           C  
ATOM     72  N   VAL A  10     -13.610   7.311  26.700  1.00 79.26           N  
ATOM     73  CA  VAL A  10     -12.607   6.265  26.526  1.00 79.26           C  
ATOM     74  C   VAL A  10     -13.155   5.169  25.614  1.00 79.26           C  
ATOM     75  CB  VAL A  10     -12.172   5.664  27.881  1.00 79.26           C  
ATOM     76  O   VAL A  10     -12.443   4.662  24.745  1.00 79.26           O  
ATOM     77  CG1 VAL A  10     -11.225   4.485  27.669  1.00 79.26           C  
ATOM     78  CG2 VAL A  10     -11.514   6.733  28.752  1.00 79.26           C  
ATOM     79  N   MET A  11     -14.394   4.781  25.593  1.00 73.30           N  
ATOM     80  CA  MET A  11     -15.116   3.824  24.758  1.00 73.30           C  
ATOM     81  C   MET A  11     -15.290   4.361  23.341  1.00 73.30           C  
ATOM     82  CB  MET A  11     -16.482   3.503  25.366  1.00 73.30           C  
ATOM     83  O   MET A  11     -15.207   3.605  22.372  1.00 73.30           O  
ATOM     84  CG  MET A  11     -16.409   2.653  26.624  1.00 73.30           C  
ATOM     85  SD  MET A  11     -15.424   1.124  26.383  1.00 73.30           S  
ATOM     86  CE  MET A  11     -16.450   0.274  25.151  1.00 73.30           C  
ATOM     87  N   THR A  12     -15.563   5.589  23.234  1.00 70.96           N  
ATOM     88  CA  THR A  12     -15.692   6.281  21.957  1.00 70.96           C  
ATOM     89  C   THR A  12     -14.331   6.429  21.282  1.00 70.96           C  
ATOM     90  CB  THR A  12     -16.333   7.670  22.136  1.00 70.96           C  
ATOM     91  O   THR A  12     -14.222   6.307  20.060  1.00 70.96           O  
ATOM     92  CG2 THR A  12     -17.759   7.553  22.662  1.00 70.96           C  
ATOM     93  OG1 THR A  12     -15.553   8.432  23.066  1.00 70.96           O  
ATOM     94  N   ILE A  13     -13.199   6.592  21.970  1.00 70.11           N  
ATOM     95  CA  ILE A  13     -11.829   6.723  21.487  1.00 70.11           C  
ATOM     96  C   ILE A  13     -11.283   5.349  21.105  1.00 70.11           C  
ATOM     97  CB  ILE A  13     -10.918   7.388  22.543  1.00 70.11           C  
ATOM     98  O   ILE A  13     -10.585   5.210  20.098  1.00 70.11           O  
ATOM     99  CG1 ILE A  13     -11.380   8.823  22.819  1.00 70.11           C  
ATOM    100  CG2 ILE A  13      -9.456   7.361  22.088  1.00 70.11           C  
ATOM    101  CD1 ILE A  13     -10.709   9.468  24.024  1.00 70.11           C  
ATOM    102  N   VAL A  14     -11.582   4.284  21.852  1.00 66.80           N  
ATOM    103  CA  VAL A  14     -11.215   2.892  21.615  1.00 66.80           C  
ATOM    104  C   VAL A  14     -12.020   2.338  20.441  1.00 66.80           C  
ATOM    105  CB  VAL A  14     -11.441   2.024  22.873  1.00 66.80           C  
ATOM    106  O   VAL A  14     -11.508   1.542  19.651  1.00 66.80           O  
ATOM    107  CG1 VAL A  14     -11.187   0.549  22.564  1.00 66.80           C  
ATOM    108  CG2 VAL A  14     -10.543   2.496  24.015  1.00 66.80           C  
ATOM    109  N   CYS A  15     -13.191   2.912  20.168  1.00 65.47           N  
ATOM    110  CA  CYS A  15     -14.054   2.536  19.054  1.00 65.47           C  
ATOM    111  C   CYS A  15     -13.725   3.352  17.810  1.00 65.47           C  
ATOM    112  CB  CYS A  15     -15.524   2.727  19.427  1.00 65.47           C  
ATOM    113  O   CYS A  15     -14.109   2.980  16.699  1.00 65.47           O  
ATOM    114  SG  CYS A  15     -16.169   1.445  20.524  1.00 65.47           S  
ATOM    115  N   LEU A  16     -12.969   4.413  17.980  1.00 61.71           N  
ATOM    116  CA  LEU A  16     -12.530   5.281  16.893  1.00 61.71           C  
ATOM    117  C   LEU A  16     -11.314   4.693  16.185  1.00 61.71           C  
ATOM    118  CB  LEU A  16     -12.200   6.679  17.422  1.00 61.71           C  
ATOM    119  O   LEU A  16     -10.944   5.144  15.099  1.00 61.71           O  
ATOM    120  CG  LEU A  16     -13.391   7.599  17.696  1.00 61.71           C  
ATOM    121  CD1 LEU A  16     -13.100   8.502  18.890  1.00 61.71           C  
ATOM    122  CD2 LEU A  16     -13.722   8.428  16.460  1.00 61.71           C  
ATOM    123  N   ASP A  17     -10.829   3.534  16.833  1.00 57.96           N  
ATOM    124  CA  ASP A  17      -9.844   2.749  16.095  1.00 57.96           C  
ATOM    125  C   ASP A  17     -10.519   1.863  15.051  1.00 57.96           C  
ATOM    126  CB  ASP A  17      -9.012   1.894  17.053  1.00 57.96           C  
ATOM    127  O   ASP A  17      -9.924   0.893  14.574  1.00 57.96           O  
ATOM    128  CG  ASP A  17      -7.633   2.471  17.317  1.00 57.96           C  
ATOM    129  OD1 ASP A  17      -6.919   2.813  16.349  1.00 57.96           O  
ATOM    130  OD2 ASP A  17      -7.254   2.582  18.503  1.00 57.96           O  
ATOM    131  N   LEU A  18     -11.776   2.103  14.758  1.00 55.30           N  
ATOM    132  CA  LEU A  18     -12.642   1.451  13.782  1.00 55.30           C  
ATOM    133  C   LEU A  18     -12.270   1.864  12.363  1.00 55.30           C  
ATOM    134  CB  LEU A  18     -14.110   1.790  14.057  1.00 55.30           C  
ATOM    135  O   LEU A  18     -12.364   3.042  12.009  1.00 55.30           O  
ATOM    136  CG  LEU A  18     -15.012   0.622  14.458  1.00 55.30           C  
ATOM    137  CD1 LEU A  18     -15.093   0.512  15.977  1.00 55.30           C  
ATOM    138  CD2 LEU A  18     -16.403   0.788  13.855  1.00 55.30           C  
ATOM    139  N   GLY A  19     -10.986   1.554  11.844  1.00 60.09           N  
ATOM    140  CA  GLY A  19     -10.890   1.042  10.486  1.00 60.09           C  
ATOM    141  C   GLY A  19     -10.089   1.942   9.565  1.00 60.09           C  
ATOM    142  O   GLY A  19     -10.646   2.567   8.661  1.00 60.09           O  
ATOM    143  N   TYR A  20      -9.049   2.710  10.235  1.00 66.78           N  
ATOM    144  CA  TYR A  20      -8.273   3.441   9.240  1.00 66.78           C  
ATOM    145  C   TYR A  20      -7.711   2.496   8.184  1.00 66.78           C  
ATOM    146  CB  TYR A  20      -7.132   4.213   9.909  1.00 66.78           C  
ATOM    147  O   TYR A  20      -6.931   1.594   8.501  1.00 66.78           O  
ATOM    148  CG  TYR A  20      -6.457   5.210   8.998  1.00 66.78           C  
ATOM    149  CD1 TYR A  20      -5.240   4.914   8.388  1.00 66.78           C  
ATOM    150  CD2 TYR A  20      -7.035   6.450   8.745  1.00 66.78           C  
ATOM    151  CE1 TYR A  20      -4.614   5.830   7.550  1.00 66.78           C  
ATOM    152  CE2 TYR A  20      -6.417   7.373   7.908  1.00 66.78           C  
ATOM    153  OH  TYR A  20      -4.594   7.965   6.486  1.00 66.78           O  
ATOM    154  CZ  TYR A  20      -5.209   7.055   7.316  1.00 66.78           C  
ATOM    155  N   THR A  21      -8.676   2.323   7.183  1.00 85.16           N  
ATOM    156  CA  THR A  21      -8.240   1.489   6.069  1.00 85.16           C  
ATOM    157  C   THR A  21      -7.457   2.312   5.050  1.00 85.16           C  
ATOM    158  CB  THR A  21      -9.436   0.812   5.375  1.00 85.16           C  
ATOM    159  O   THR A  21      -7.842   3.439   4.728  1.00 85.16           O  
ATOM    160  CG2 THR A  21     -10.187  -0.100   6.340  1.00 85.16           C  
ATOM    161  OG1 THR A  21     -10.333   1.819   4.892  1.00 85.16           O  
ATOM    162  N   LEU A  22      -6.241   2.021   4.885  1.00 93.40           N  
ATOM    163  CA  LEU A  22      -5.351   2.639   3.908  1.00 93.40           C  
ATOM    164  C   LEU A  22      -5.861   2.415   2.489  1.00 93.40           C  
ATOM    165  CB  LEU A  22      -3.932   2.079   4.047  1.00 93.40           C  
ATOM    166  O   LEU A  22      -6.193   1.287   2.114  1.00 93.40           O  
ATOM    167  CG  LEU A  22      -2.862   2.718   3.160  1.00 93.40           C  
ATOM    168  CD1 LEU A  22      -2.625   4.167   3.575  1.00 93.40           C  
ATOM    169  CD2 LEU A  22      -1.565   1.919   3.227  1.00 93.40           C  
ATOM    170  N   GLN A  23      -6.033   3.559   1.753  1.00 94.76           N  
ATOM    171  CA  GLN A  23      -6.420   3.509   0.347  1.00 94.76           C  
ATOM    172  C   GLN A  23      -5.239   3.840  -0.560  1.00 94.76           C  
ATOM    173  CB  GLN A  23      -7.578   4.469   0.074  1.00 94.76           C  
ATOM    174  O   GLN A  23      -4.575   4.862  -0.376  1.00 94.76           O  
ATOM    175  CG  GLN A  23      -8.869   4.095   0.790  1.00 94.76           C  
ATOM    176  CD  GLN A  23     -10.028   5.003   0.422  1.00 94.76           C  
ATOM    177  NE2 GLN A  23     -11.237   4.607   0.807  1.00 94.76           N  
ATOM    178  OE1 GLN A  23      -9.839   6.052  -0.202  1.00 94.76           O  
ATOM    179  N   CYS A  24      -5.043   2.884  -1.620  1.00 95.93           N  
ATOM    180  CA  CYS A  24      -3.922   3.072  -2.534  1.00 95.93           C  
ATOM    181  C   CYS A  24      -4.379   2.971  -3.985  1.00 95.93           C  
ATOM    182  CB  CYS A  24      -2.829   2.040  -2.262  1.00 95.93           C  
ATOM    183  O   CYS A  24      -5.346   2.270  -4.289  1.00 95.93           O  
ATOM    184  SG  CYS A  24      -2.135   2.137  -0.597  1.00 95.93           S  
ATOM    185  N   TYR A  25      -3.694   3.649  -4.854  1.00 95.39           N  
ATOM    186  CA  TYR A  25      -3.917   3.442  -6.281  1.00 95.39           C  
ATOM    187  C   TYR A  25      -3.403   2.077  -6.721  1.00 95.39           C  
ATOM    188  CB  TYR A  25      -3.236   4.545  -7.097  1.00 95.39           C  
ATOM    189  O   TYR A  25      -2.344   1.632  -6.272  1.00 95.39           O  
ATOM    190  CG  TYR A  25      -3.877   5.902  -6.937  1.00 95.39           C  
ATOM    191  CD1 TYR A  25      -5.184   6.132  -7.362  1.00 95.39           C  
ATOM    192  CD2 TYR A  25      -3.177   6.958  -6.361  1.00 95.39           C  
ATOM    193  CE1 TYR A  25      -5.777   7.382  -7.218  1.00 95.39           C  
ATOM    194  CE2 TYR A  25      -3.761   8.212  -6.213  1.00 95.39           C  
ATOM    195  OH  TYR A  25      -5.643   9.652  -6.498  1.00 95.39           O  
ATOM    196  CZ  TYR A  25      -5.060   8.413  -6.643  1.00 95.39           C  
ATOM    197  N   ASN A  26      -4.139   1.392  -7.526  1.00 91.01           N  
ATOM    198  CA  ASN A  26      -3.741   0.045  -7.920  1.00 91.01           C  
ATOM    199  C   ASN A  26      -3.592  -0.075  -9.434  1.00 91.01           C  
ATOM    200  CB  ASN A  26      -4.746  -0.986  -7.402  1.00 91.01           C  
ATOM    201  O   ASN A  26      -3.322  -1.161  -9.952  1.00 91.01           O  
ATOM    202  CG  ASN A  26      -6.117  -0.831  -8.029  1.00 91.01           C  
ATOM    203  ND2 ASN A  26      -7.008  -1.775  -7.748  1.00 91.01           N  
ATOM    204  OD1 ASN A  26      -6.374   0.129  -8.760  1.00 91.01           O  
ATOM    205  N   THR A  27      -3.782   1.043 -10.071  1.00 85.77           N  
ATOM    206  CA  THR A  27      -3.551   1.144 -11.507  1.00 85.77           C  
ATOM    207  C   THR A  27      -2.793   2.425 -11.844  1.00 85.77           C  
ATOM    208  CB  THR A  27      -4.877   1.108 -12.290  1.00 85.77           C  
ATOM    209  O   THR A  27      -2.702   3.335 -11.018  1.00 85.77           O  
ATOM    210  CG2 THR A  27      -5.712  -0.108 -11.903  1.00 85.77           C  
ATOM    211  OG1 THR A  27      -5.625   2.297 -12.007  1.00 85.77           O  
ATOM    212  N   PRO A  28      -2.194   2.355 -12.957  1.00 80.77           N  
ATOM    213  CA  PRO A  28      -1.521   3.570 -13.420  1.00 80.77           C  
ATOM    214  C   PRO A  28      -2.495   4.710 -13.709  1.00 80.77           C  
ATOM    215  CB  PRO A  28      -0.816   3.117 -14.701  1.00 80.77           C  
ATOM    216  O   PRO A  28      -2.081   5.867 -13.826  1.00 80.77           O  
ATOM    217  CG  PRO A  28      -0.770   1.626 -14.604  1.00 80.77           C  
ATOM    218  CD  PRO A  28      -1.887   1.171 -13.710  1.00 80.77           C  
ATOM    219  N   LEU A  29      -3.790   4.499 -13.674  1.00 80.53           N  
ATOM    220  CA  LEU A  29      -4.818   5.503 -13.930  1.00 80.53           C  
ATOM    221  C   LEU A  29      -5.215   6.214 -12.641  1.00 80.53           C  
ATOM    222  CB  LEU A  29      -6.049   4.858 -14.571  1.00 80.53           C  
ATOM    223  O   LEU A  29      -5.274   5.594 -11.577  1.00 80.53           O  
ATOM    224  CG  LEU A  29      -5.894   4.393 -16.020  1.00 80.53           C  
ATOM    225  CD1 LEU A  29      -6.247   2.914 -16.142  1.00 80.53           C  
ATOM    226  CD2 LEU A  29      -6.763   5.234 -16.948  1.00 80.53           C  
ATOM    227  N   PRO A  30      -5.413   7.526 -12.607  1.00 74.37           N  
ATOM    228  CA  PRO A  30      -5.594   8.445 -11.480  1.00 74.37           C  
ATOM    229  C   PRO A  30      -6.971   8.322 -10.833  1.00 74.37           C  
ATOM    230  CB  PRO A  30      -5.411   9.824 -12.118  1.00 74.37           C  
ATOM    231  O   PRO A  30      -7.161   8.748  -9.691  1.00 74.37           O  
ATOM    232  CG  PRO A  30      -5.665   9.608 -13.575  1.00 74.37           C  
ATOM    233  CD  PRO A  30      -5.365   8.174 -13.904  1.00 74.37           C  
ATOM    234  N   PHE A  31      -7.730   7.050 -11.105  1.00 82.03           N  
ATOM    235  CA  PHE A  31      -9.090   7.102 -10.583  1.00 82.03           C  
ATOM    236  C   PHE A  31      -9.495   5.756  -9.993  1.00 82.03           C  
ATOM    237  CB  PHE A  31     -10.074   7.510 -11.683  1.00 82.03           C  
ATOM    238  O   PHE A  31     -10.586   5.620  -9.436  1.00 82.03           O  
ATOM    239  CG  PHE A  31      -9.784   8.857 -12.288  1.00 82.03           C  
ATOM    240  CD1 PHE A  31     -10.066  10.024 -11.588  1.00 82.03           C  
ATOM    241  CD2 PHE A  31      -9.230   8.957 -13.557  1.00 82.03           C  
ATOM    242  CE1 PHE A  31      -9.799  11.272 -12.145  1.00 82.03           C  
ATOM    243  CE2 PHE A  31      -8.960  10.201 -14.121  1.00 82.03           C  
ATOM    244  CZ  PHE A  31      -9.246  11.357 -13.414  1.00 82.03           C  
ATOM    245  N   PHE A  32      -8.524   4.892 -10.160  1.00 88.69           N  
ATOM    246  CA  PHE A  32      -8.828   3.584  -9.593  1.00 88.69           C  
ATOM    247  C   PHE A  32      -7.992   3.326  -8.346  1.00 88.69           C  
ATOM    248  CB  PHE A  32      -8.585   2.479 -10.626  1.00 88.69           C  
ATOM    249  O   PHE A  32      -6.765   3.443  -8.380  1.00 88.69           O  
ATOM    250  CG  PHE A  32      -9.552   2.503 -11.779  1.00 88.69           C  
ATOM    251  CD1 PHE A  32     -10.811   1.927 -11.661  1.00 88.69           C  
ATOM    252  CD2 PHE A  32      -9.201   3.100 -12.983  1.00 88.69           C  
ATOM    253  CE1 PHE A  32     -11.708   1.948 -12.727  1.00 88.69           C  
ATOM    254  CE2 PHE A  32     -10.091   3.125 -14.052  1.00 88.69           C  
ATOM    255  CZ  PHE A  32     -11.344   2.547 -13.922  1.00 88.69           C  
ATOM    256  N   PHE A  33      -8.768   3.123  -7.163  1.00 93.27           N  
ATOM    257  CA  PHE A  33      -8.100   2.833  -5.900  1.00 93.27           C  
ATOM    258  C   PHE A  33      -8.759   1.651  -5.199  1.00 93.27           C  
ATOM    259  CB  PHE A  33      -8.118   4.062  -4.986  1.00 93.27           C  
ATOM    260  O   PHE A  33      -9.857   1.233  -5.574  1.00 93.27           O  
ATOM    261  CG  PHE A  33      -9.498   4.596  -4.714  1.00 93.27           C  
ATOM    262  CD1 PHE A  33     -10.059   5.563  -5.539  1.00 93.27           C  
ATOM    263  CD2 PHE A  33     -10.235   4.131  -3.633  1.00 93.27           C  
ATOM    264  CE1 PHE A  33     -11.336   6.060  -5.290  1.00 93.27           C  
ATOM    265  CE2 PHE A  33     -11.513   4.623  -3.378  1.00 93.27           C  
ATOM    266  CZ  PHE A  33     -12.061   5.588  -4.207  1.00 93.27           C  
ATOM    267  N   GLN A  34      -7.934   1.089  -4.287  1.00 93.18           N  
ATOM    268  CA  GLN A  34      -8.386  -0.063  -3.514  1.00 93.18           C  
ATOM    269  C   GLN A  34      -8.101   0.127  -2.027  1.00 93.18           C  
ATOM    270  CB  GLN A  34      -7.718  -1.343  -4.018  1.00 93.18           C  
ATOM    271  O   GLN A  34      -7.205   0.886  -1.653  1.00 93.18           O  
ATOM    272  CG  GLN A  34      -6.227  -1.418  -3.717  1.00 93.18           C  
ATOM    273  CD  GLN A  34      -5.575  -2.664  -4.287  1.00 93.18           C  
ATOM    274  NE2 GLN A  34      -4.828  -3.377  -3.452  1.00 93.18           N  
ATOM    275  OE1 GLN A  34      -5.742  -2.983  -5.468  1.00 93.18           O  
ATOM    276  N   THR A  35      -8.945  -0.435  -1.241  1.00 94.59           N  
ATOM    277  CA  THR A  35      -8.679  -0.526   0.191  1.00 94.59           C  
ATOM    278  C   THR A  35      -7.662  -1.625   0.483  1.00 94.59           C  
ATOM    279  CB  THR A  35      -9.972  -0.795   0.983  1.00 94.59           C  
ATOM    280  O   THR A  35      -7.814  -2.758   0.021  1.00 94.59           O  
ATOM    281  CG2 THR A  35      -9.698  -0.840   2.483  1.00 94.59           C  
ATOM    282  OG1 THR A  35     -10.917   0.248   0.713  1.00 94.59           O  
ATOM    283  N   CYS A  36      -6.536  -1.247   1.275  1.00 93.35           N  
ATOM    284  CA  CYS A  36      -5.488  -2.215   1.575  1.00 93.35           C  
ATOM    285  C   CYS A  36      -5.910  -3.141   2.710  1.00 93.35           C  
ATOM    286  CB  CYS A  36      -4.188  -1.501   1.945  1.00 93.35           C  
ATOM    287  O   CYS A  36      -6.593  -2.715   3.643  1.00 93.35           O  
ATOM    288  SG  CYS A  36      -3.521  -0.473   0.619  1.00 93.35           S  
ATOM    289  N   PRO A  37      -5.542  -4.417   2.503  1.00 92.28           N  
ATOM    290  CA  PRO A  37      -5.763  -5.320   3.634  1.00 92.28           C  
ATOM    291  C   PRO A  37      -5.032  -4.873   4.898  1.00 92.28           C  
ATOM    292  CB  PRO A  37      -5.213  -6.657   3.130  1.00 92.28           C  
ATOM    293  O   PRO A  37      -4.112  -4.054   4.826  1.00 92.28           O  
ATOM    294  CG  PRO A  37      -4.284  -6.293   2.017  1.00 92.28           C  
ATOM    295  CD  PRO A  37      -4.697  -4.957   1.469  1.00 92.28           C  
ATOM    296  N   LYS A  38      -5.429  -5.302   6.046  1.00 88.43           N  
ATOM    297  CA  LYS A  38      -4.923  -4.906   7.357  1.00 88.43           C  
ATOM    298  C   LYS A  38      -3.421  -5.153   7.464  1.00 88.43           C  
ATOM    299  CB  LYS A  38      -5.658  -5.659   8.467  1.00 88.43           C  
ATOM    300  O   LYS A  38      -2.702  -4.378   8.099  1.00 88.43           O  
ATOM    301  CG  LYS A  38      -5.403  -5.109   9.863  1.00 88.43           C  
ATOM    302  CD  LYS A  38      -6.206  -5.862  10.915  1.00 88.43           C  
ATOM    303  CE  LYS A  38      -5.887  -5.370  12.321  1.00 88.43           C  
ATOM    304  NZ  LYS A  38      -6.690  -6.088  13.355  1.00 88.43           N  
ATOM    305  N   TRP A  39      -2.857  -6.106   6.763  1.00 89.36           N  
ATOM    306  CA  TRP A  39      -1.454  -6.487   6.884  1.00 89.36           C  
ATOM    307  C   TRP A  39      -0.595  -5.729   5.878  1.00 89.36           C  
ATOM    308  CB  TRP A  39      -1.286  -7.996   6.681  1.00 89.36           C  
ATOM    309  O   TRP A  39       0.634  -5.828   5.902  1.00 89.36           O  
ATOM    310  CG  TRP A  39      -1.811  -8.496   5.369  1.00 89.36           C  
ATOM    311  CD1 TRP A  39      -1.155  -8.507   4.170  1.00 89.36           C  
ATOM    312  CD2 TRP A  39      -3.106  -9.054   5.124  1.00 89.36           C  
ATOM    313  CE2 TRP A  39      -3.166  -9.383   3.751  1.00 89.36           C  
ATOM    314  CE3 TRP A  39      -4.221  -9.309   5.932  1.00 89.36           C  
ATOM    315  NE1 TRP A  39      -1.964  -9.039   3.193  1.00 89.36           N  
ATOM    316  CH2 TRP A  39      -5.377 -10.194   3.982  1.00 89.36           C  
ATOM    317  CZ2 TRP A  39      -4.300  -9.955   3.169  1.00 89.36           C  
ATOM    318  CZ3 TRP A  39      -5.349  -9.878   5.351  1.00 89.36           C  
ATOM    319  N   LYS A  40      -1.163  -4.875   5.074  1.00 93.66           N  
ATOM    320  CA  LYS A  40      -0.482  -4.005   4.120  1.00 93.66           C  
ATOM    321  C   LYS A  40      -0.634  -2.537   4.509  1.00 93.66           C  
ATOM    322  CB  LYS A  40      -1.023  -4.231   2.707  1.00 93.66           C  
ATOM    323  O   LYS A  40      -1.613  -1.888   4.134  1.00 93.66           O  
ATOM    324  CG  LYS A  40      -0.705  -5.605   2.136  1.00 93.66           C  
ATOM    325  CD  LYS A  40      -1.087  -5.700   0.664  1.00 93.66           C  
ATOM    326  CE  LYS A  40      -0.682  -7.041   0.066  1.00 93.66           C  
ATOM    327  NZ  LYS A  40      -1.119  -7.167  -1.357  1.00 93.66           N  
ATOM    328  N   ASN A  41       0.426  -2.022   5.100  1.00 93.26           N  
ATOM    329  CA  ASN A  41       0.324  -0.722   5.755  1.00 93.26           C  
ATOM    330  C   ASN A  41       0.966   0.380   4.917  1.00 93.26           C  
ATOM    331  CB  ASN A  41       0.961  -0.770   7.146  1.00 93.26           C  
ATOM    332  O   ASN A  41       1.162   1.498   5.398  1.00 93.26           O  
ATOM    333  CG  ASN A  41       0.305  -1.793   8.052  1.00 93.26           C  
ATOM    334  ND2 ASN A  41       1.066  -2.311   9.010  1.00 93.26           N  
ATOM    335  OD1 ASN A  41      -0.875  -2.116   7.893  1.00 93.26           O  
ATOM    336  N   ASN A  42       1.315   0.024   3.661  1.00 95.27           N  
ATOM    337  CA  ASN A  42       1.968   0.995   2.790  1.00 95.27           C  
ATOM    338  C   ASN A  42       1.380   0.968   1.381  1.00 95.27           C  
ATOM    339  CB  ASN A  42       3.476   0.744   2.741  1.00 95.27           C  
ATOM    340  O   ASN A  42       0.923  -0.076   0.915  1.00 95.27           O  
ATOM    341  CG  ASN A  42       4.143   0.927   4.090  1.00 95.27           C  
ATOM    342  ND2 ASN A  42       4.715  -0.148   4.619  1.00 95.27           N  
ATOM    343  OD1 ASN A  42       4.142   2.025   4.653  1.00 95.27           O  
ATOM    344  N   CYS A  43       1.390   2.091   0.795  1.00 95.85           N  
ATOM    345  CA  CYS A  43       1.227   2.181  -0.652  1.00 95.85           C  
ATOM    346  C   CYS A  43       2.577   2.126  -1.357  1.00 95.85           C  
ATOM    347  CB  CYS A  43       0.496   3.469  -1.029  1.00 95.85           C  
ATOM    348  O   CYS A  43       3.582   2.596  -0.821  1.00 95.85           O  
ATOM    349  SG  CYS A  43      -1.175   3.584  -0.353  1.00 95.85           S  
ATOM    350  N   PHE A  44       2.616   1.433  -2.531  1.00 95.46           N  
ATOM    351  CA  PHE A  44       3.881   1.449  -3.256  1.00 95.46           C  
ATOM    352  C   PHE A  44       3.673   1.903  -4.696  1.00 95.46           C  
ATOM    353  CB  PHE A  44       4.534   0.064  -3.232  1.00 95.46           C  
ATOM    354  O   PHE A  44       2.583   1.746  -5.251  1.00 95.46           O  
ATOM    355  CG  PHE A  44       3.974  -0.890  -4.251  1.00 95.46           C  
ATOM    356  CD1 PHE A  44       2.835  -1.636  -3.973  1.00 95.46           C  
ATOM    357  CD2 PHE A  44       4.586  -1.041  -5.489  1.00 95.46           C  
ATOM    358  CE1 PHE A  44       2.313  -2.520  -4.915  1.00 95.46           C  
ATOM    359  CE2 PHE A  44       4.071  -1.923  -6.435  1.00 95.46           C  
ATOM    360  CZ  PHE A  44       2.935  -2.662  -6.146  1.00 95.46           C  
ATOM    361  N   LYS A  45       4.687   2.507  -5.253  1.00 93.79           N  
ATOM    362  CA  LYS A  45       4.834   2.855  -6.663  1.00 93.79           C  
ATOM    363  C   LYS A  45       6.197   2.422  -7.197  1.00 93.79           C  
ATOM    364  CB  LYS A  45       4.645   4.359  -6.867  1.00 93.79           C  
ATOM    365  O   LYS A  45       7.230   2.737  -6.604  1.00 93.79           O  
ATOM    366  CG  LYS A  45       4.810   4.814  -8.310  1.00 93.79           C  
ATOM    367  CD  LYS A  45       4.682   6.326  -8.437  1.00 93.79           C  
ATOM    368  CE  LYS A  45       4.934   6.791  -9.865  1.00 93.79           C  
ATOM    369  NZ  LYS A  45       4.812   8.274  -9.995  1.00 93.79           N  
ATOM    370  N   ARG A  46       6.065   1.662  -8.265  1.00 92.12           N  
ATOM    371  CA  ARG A  46       7.292   1.199  -8.904  1.00 92.12           C  
ATOM    372  C   ARG A  46       7.332   1.607 -10.373  1.00 92.12           C  
ATOM    373  CB  ARG A  46       7.425  -0.320  -8.778  1.00 92.12           C  
ATOM    374  O   ARG A  46       6.400   1.320 -11.128  1.00 92.12           O  
ATOM    375  CG  ARG A  46       8.712  -0.877  -9.363  1.00 92.12           C  
ATOM    376  CD  ARG A  46       8.793  -2.390  -9.213  1.00 92.12           C  
ATOM    377  NE  ARG A  46      10.039  -2.920  -9.757  1.00 92.12           N  
ATOM    378  NH1 ARG A  46       9.332  -5.119  -9.785  1.00 92.12           N  
ATOM    379  NH2 ARG A  46      11.438  -4.578 -10.511  1.00 92.12           N  
ATOM    380  CZ  ARG A  46      10.267  -4.205 -10.016  1.00 92.12           C  
ATOM    381  N   THR A  47       8.439   2.210 -10.699  1.00 88.58           N  
ATOM    382  CA  THR A  47       8.618   2.648 -12.079  1.00 88.58           C  
ATOM    383  C   THR A  47       9.451   1.639 -12.863  1.00 88.58           C  
ATOM    384  CB  THR A  47       9.290   4.032 -12.143  1.00 88.58           C  
ATOM    385  O   THR A  47      10.560   1.289 -12.453  1.00 88.58           O  
ATOM    386  CG2 THR A  47       9.361   4.543 -13.578  1.00 88.58           C  
ATOM    387  OG1 THR A  47       8.535   4.961 -11.354  1.00 88.58           O  
ATOM    388  N   LEU A  48       8.861   1.049 -13.943  1.00 87.32           N  
ATOM    389  CA  LEU A  48       9.560   0.113 -14.816  1.00 87.32           C  
ATOM    390  C   LEU A  48      10.177   0.839 -16.008  1.00 87.32           C  
ATOM    391  CB  LEU A  48       8.606  -0.978 -15.307  1.00 87.32           C  
ATOM    392  O   LEU A  48       9.514   1.655 -16.654  1.00 87.32           O  
ATOM    393  CG  LEU A  48       8.002  -1.884 -14.233  1.00 87.32           C  
ATOM    394  CD1 LEU A  48       6.882  -2.734 -14.824  1.00 87.32           C  
ATOM    395  CD2 LEU A  48       9.078  -2.766 -13.610  1.00 87.32           C  
ATOM    396  N   TYR A  49      11.488   0.578 -16.183  1.00 84.87           N  
ATOM    397  CA  TYR A  49      12.213   1.241 -17.262  1.00 84.87           C  
ATOM    398  C   TYR A  49      12.613   0.244 -18.343  1.00 84.87           C  
ATOM    399  CB  TYR A  49      13.457   1.949 -16.718  1.00 84.87           C  
ATOM    400  O   TYR A  49      12.980  -0.894 -18.041  1.00 84.87           O  
ATOM    401  CG  TYR A  49      13.145   3.104 -15.798  1.00 84.87           C  
ATOM    402  CD1 TYR A  49      12.971   4.392 -16.301  1.00 84.87           C  
ATOM    403  CD2 TYR A  49      13.024   2.911 -14.427  1.00 84.87           C  
ATOM    404  CE1 TYR A  49      12.685   5.461 -15.457  1.00 84.87           C  
ATOM    405  CE2 TYR A  49      12.738   3.972 -13.574  1.00 84.87           C  
ATOM    406  OH  TYR A  49      12.287   6.295 -13.258  1.00 84.87           O  
ATOM    407  CZ  TYR A  49      12.570   5.241 -14.097  1.00 84.87           C  
ATOM    408  N   LEU A  50      12.405   0.489 -19.675  1.00 83.41           N  
ATOM    409  CA  LEU A  50      13.089  -0.144 -20.797  1.00 83.41           C  
ATOM    410  C   LEU A  50      14.182   0.764 -21.350  1.00 83.41           C  
ATOM    411  CB  LEU A  50      12.091  -0.494 -21.905  1.00 83.41           C  
ATOM    412  O   LEU A  50      13.902   1.674 -22.133  1.00 83.41           O  
ATOM    413  CG  LEU A  50      12.556  -1.524 -22.935  1.00 83.41           C  
ATOM    414  CD1 LEU A  50      12.869  -2.852 -22.253  1.00 83.41           C  
ATOM    415  CD2 LEU A  50      11.500  -1.711 -24.019  1.00 83.41           C  
ATOM    416  N   GLY A  51      15.335   0.696 -20.734  1.00 81.94           N  
ATOM    417  CA  GLY A  51      16.389   1.646 -21.053  1.00 81.94           C  
ATOM    418  C   GLY A  51      16.172   3.010 -20.426  1.00 81.94           C  
ATOM    419  O   GLY A  51      15.875   3.111 -19.234  1.00 81.94           O  
ATOM    420  N   PRO A  52      16.346   4.157 -21.191  1.00 82.51           N  
ATOM    421  CA  PRO A  52      16.123   5.494 -20.634  1.00 82.51           C  
ATOM    422  C   PRO A  52      14.644   5.870 -20.579  1.00 82.51           C  
ATOM    423  CB  PRO A  52      16.883   6.408 -21.598  1.00 82.51           C  
ATOM    424  O   PRO A  52      14.287   6.904 -20.008  1.00 82.51           O  
ATOM    425  CG  PRO A  52      16.944   5.645 -22.881  1.00 82.51           C  
ATOM    426  CD  PRO A  52      16.904   4.177 -22.566  1.00 82.51           C  
ATOM    427  N   LEU A  53      13.839   4.938 -21.139  1.00 81.06           N  
ATOM    428  CA  LEU A  53      12.417   5.247 -21.245  1.00 81.06           C  
ATOM    429  C   LEU A  53      11.639   4.628 -20.090  1.00 81.06           C  
ATOM    430  CB  LEU A  53      11.858   4.747 -22.580  1.00 81.06           C  
ATOM    431  O   LEU A  53      11.841   3.458 -19.756  1.00 81.06           O  
ATOM    432  CG  LEU A  53      12.266   5.537 -23.825  1.00 81.06           C  
ATOM    433  CD1 LEU A  53      12.104   4.678 -25.074  1.00 81.06           C  
ATOM    434  CD2 LEU A  53      11.445   6.817 -23.939  1.00 81.06           C  
ATOM    435  N   LYS A  54      10.798   5.565 -19.413  1.00 81.93           N  
ATOM    436  CA  LYS A  54       9.836   5.090 -18.421  1.00 81.93           C  
ATOM    437  C   LYS A  54       8.663   4.380 -19.090  1.00 81.93           C  
ATOM    438  CB  LYS A  54       9.328   6.253 -17.568  1.00 81.93           C  
ATOM    439  O   LYS A  54       7.970   4.965 -19.925  1.00 81.93           O  
ATOM    440  CG  LYS A  54      10.364   6.814 -16.605  1.00 81.93           C  
ATOM    441  CD  LYS A  54       9.780   7.921 -15.738  1.00 81.93           C  
ATOM    442  CE  LYS A  54      10.838   8.546 -14.839  1.00 81.93           C  
ATOM    443  NZ  LYS A  54      10.270   9.631 -13.984  1.00 81.93           N  
ATOM    444  N   LEU A  55       8.499   3.029 -18.799  1.00 78.12           N  
ATOM    445  CA  LEU A  55       7.545   2.179 -19.503  1.00 78.12           C  
ATOM    446  C   LEU A  55       6.186   2.199 -18.813  1.00 78.12           C  
ATOM    447  CB  LEU A  55       8.067   0.742 -19.586  1.00 78.12           C  
ATOM    448  O   LEU A  55       5.161   2.431 -19.457  1.00 78.12           O  
ATOM    449  CG  LEU A  55       7.830   0.009 -20.908  1.00 78.12           C  
ATOM    450  CD1 LEU A  55       8.897   0.395 -21.926  1.00 78.12           C  
ATOM    451  CD2 LEU A  55       7.814  -1.500 -20.688  1.00 78.12           C  
ATOM    452  N   PHE A  56       6.152   2.091 -17.456  1.00 84.06           N  
ATOM    453  CA  PHE A  56       4.886   2.148 -16.735  1.00 84.06           C  
ATOM    454  C   PHE A  56       5.114   2.039 -15.232  1.00 84.06           C  
ATOM    455  CB  PHE A  56       3.947   1.034 -17.206  1.00 84.06           C  
ATOM    456  O   PHE A  56       6.172   1.587 -14.790  1.00 84.06           O  
ATOM    457  CG  PHE A  56       4.461  -0.352 -16.927  1.00 84.06           C  
ATOM    458  CD1 PHE A  56       5.296  -0.995 -17.832  1.00 84.06           C  
ATOM    459  CD2 PHE A  56       4.109  -1.013 -15.757  1.00 84.06           C  
ATOM    460  CE1 PHE A  56       5.773  -2.278 -17.576  1.00 84.06           C  
ATOM    461  CE2 PHE A  56       4.582  -2.296 -15.494  1.00 84.06           C  
ATOM    462  CZ  PHE A  56       5.413  -2.927 -16.405  1.00 84.06           C  
ATOM    463  N   ASN A  57       4.076   2.635 -14.444  1.00 88.34           N  
ATOM    464  CA  ASN A  57       4.083   2.588 -12.986  1.00 88.34           C  
ATOM    465  C   ASN A  57       3.182   1.475 -12.457  1.00 88.34           C  
ATOM    466  CB  ASN A  57       3.658   3.937 -12.403  1.00 88.34           C  
ATOM    467  O   ASN A  57       2.087   1.257 -12.978  1.00 88.34           O  
ATOM    468  CG  ASN A  57       4.646   5.044 -12.713  1.00 88.34           C  
ATOM    469  ND2 ASN A  57       4.152   6.140 -13.277  1.00 88.34           N  
ATOM    470  OD1 ASN A  57       5.845   4.915 -12.448  1.00 88.34           O  
ATOM    471  N   VAL A  58       3.888   0.726 -11.649  1.00 91.35           N  
ATOM    472  CA  VAL A  58       3.097  -0.243 -10.900  1.00 91.35           C  
ATOM    473  C   VAL A  58       2.810   0.295  -9.500  1.00 91.35           C  
ATOM    474  CB  VAL A  58       3.811  -1.610 -10.808  1.00 91.35           C  
ATOM    475  O   VAL A  58       3.703   0.828  -8.838  1.00 91.35           O  
ATOM    476  CG1 VAL A  58       2.930  -2.633 -10.093  1.00 91.35           C  
ATOM    477  CG2 VAL A  58       4.189  -2.108 -12.202  1.00 91.35           C  
ATOM    478  N   LYS A  59       1.535   0.254  -9.158  1.00 94.12           N  
ATOM    479  CA  LYS A  59       1.092   0.792  -7.875  1.00 94.12           C  
ATOM    480  C   LYS A  59       0.291  -0.244  -7.091  1.00 94.12           C  
ATOM    481  CB  LYS A  59       0.253   2.054  -8.084  1.00 94.12           C  
ATOM    482  O   LYS A  59      -0.266  -1.176  -7.674  1.00 94.12           O  
ATOM    483  CG  LYS A  59       0.949   3.131  -8.903  1.00 94.12           C  
ATOM    484  CD  LYS A  59       0.018   4.301  -9.194  1.00 94.12           C  
ATOM    485  CE  LYS A  59       0.699   5.359 -10.052  1.00 94.12           C  
ATOM    486  NZ  LYS A  59      -0.203   6.519 -10.320  1.00 94.12           N  
ATOM    487  N   GLY A  60       0.216  -0.087  -5.778  1.00 94.41           N  
ATOM    488  CA  GLY A  60      -0.587  -1.008  -4.989  1.00 94.41           C  
ATOM    489  C   GLY A  60      -0.268  -0.959  -3.507  1.00 94.41           C  
ATOM    490  O   GLY A  60       0.357  -0.008  -3.032  1.00 94.41           O  
ATOM    491  N   CYS A  61      -0.874  -1.967  -2.818  1.00 95.22           N  
ATOM    492  CA  CYS A  61      -0.662  -2.144  -1.386  1.00 95.22           C  
ATOM    493  C   CYS A  61       0.487  -3.110  -1.121  1.00 95.22           C  
ATOM    494  CB  CYS A  61      -1.936  -2.657  -0.715  1.00 95.22           C  
ATOM    495  O   CYS A  61       0.611  -4.134  -1.796  1.00 95.22           O  
ATOM    496  SG  CYS A  61      -3.363  -1.572  -0.938  1.00 95.22           S  
ATOM    497  N   ILE A  62       1.304  -2.722  -0.110  1.00 95.34           N  
ATOM    498  CA  ILE A  62       2.426  -3.608   0.185  1.00 95.34           C  
ATOM    499  C   ILE A  62       2.684  -3.630   1.690  1.00 95.34           C  
ATOM    500  CB  ILE A  62       3.702  -3.175  -0.571  1.00 95.34           C  
ATOM    501  O   ILE A  62       2.469  -2.629   2.378  1.00 95.34           O  
ATOM    502  CG1 ILE A  62       4.782  -4.257  -0.458  1.00 95.34           C  
ATOM    503  CG2 ILE A  62       4.214  -1.833  -0.042  1.00 95.34           C  
ATOM    504  CD1 ILE A  62       5.929  -4.093  -1.446  1.00 95.34           C  
ATOM    505  N   GLY A  63       3.016  -4.784   2.174  1.00 95.24           N  
ATOM    506  CA  GLY A  63       3.310  -4.957   3.588  1.00 95.24           C  
ATOM    507  C   GLY A  63       4.715  -4.523   3.963  1.00 95.24           C  
ATOM    508  O   GLY A  63       4.946  -4.044   5.075  1.00 95.24           O  
ATOM    509  N   PHE A  64       5.574  -4.715   3.064  1.00 93.96           N  
ATOM    510  CA  PHE A  64       6.986  -4.393   3.235  1.00 93.96           C  
ATOM    511  C   PHE A  64       7.489  -3.535   2.080  1.00 93.96           C  
ATOM    512  CB  PHE A  64       7.821  -5.673   3.340  1.00 93.96           C  
ATOM    513  O   PHE A  64       7.330  -3.899   0.913  1.00 93.96           O  
ATOM    514  CG  PHE A  64       9.304  -5.426   3.419  1.00 93.96           C  
ATOM    515  CD1 PHE A  64      10.112  -5.599   2.303  1.00 93.96           C  
ATOM    516  CD2 PHE A  64       9.889  -5.020   4.612  1.00 93.96           C  
ATOM    517  CE1 PHE A  64      11.485  -5.370   2.374  1.00 93.96           C  
ATOM    518  CE2 PHE A  64      11.259  -4.790   4.691  1.00 93.96           C  
ATOM    519  CZ  PHE A  64      12.056  -4.967   3.571  1.00 93.96           C  
ATOM    520  N   CYS A  65       8.048  -2.344   2.473  1.00 92.85           N  
ATOM    521  CA  CYS A  65       8.552  -1.434   1.450  1.00 92.85           C  
ATOM    522  C   CYS A  65      10.003  -1.749   1.107  1.00 92.85           C  
ATOM    523  CB  CYS A  65       8.433   0.016   1.918  1.00 92.85           C  
ATOM    524  O   CYS A  65      10.911  -1.435   1.879  1.00 92.85           O  
ATOM    525  SG  CYS A  65       8.737   1.228   0.614  1.00 92.85           S  
ATOM    526  N   PRO A  66      10.169  -2.374  -0.132  1.00 91.49           N  
ATOM    527  CA  PRO A  66      11.538  -2.679  -0.554  1.00 91.49           C  
ATOM    528  C   PRO A  66      12.394  -1.427  -0.732  1.00 91.49           C  
ATOM    529  CB  PRO A  66      11.343  -3.401  -1.889  1.00 91.49           C  
ATOM    530  O   PRO A  66      11.887  -0.383  -1.151  1.00 91.49           O  
ATOM    531  CG  PRO A  66       9.910  -3.829  -1.886  1.00 91.49           C  
ATOM    532  CD  PRO A  66       9.130  -2.875  -1.028  1.00 91.49           C  
ATOM    533  N   LYS A  67      13.588  -1.481  -0.276  1.00 88.83           N  
ATOM    534  CA  LYS A  67      14.532  -0.387  -0.483  1.00 88.83           C  
ATOM    535  C   LYS A  67      15.329  -0.584  -1.769  1.00 88.83           C  
ATOM    536  CB  LYS A  67      15.484  -0.266   0.709  1.00 88.83           C  
ATOM    537  O   LYS A  67      16.552  -0.728  -1.733  1.00 88.83           O  
ATOM    538  CG  LYS A  67      14.810   0.186   1.996  1.00 88.83           C  
ATOM    539  CD  LYS A  67      15.822   0.392   3.115  1.00 88.83           C  
ATOM    540  CE  LYS A  67      15.150   0.849   4.402  1.00 88.83           C  
ATOM    541  NZ  LYS A  67      16.128   0.975   5.524  1.00 88.83           N  
ATOM    542  N   ILE A  68      14.721  -0.882  -2.796  1.00 87.68           N  
ATOM    543  CA  ILE A  68      15.331  -1.063  -4.109  1.00 87.68           C  
ATOM    544  C   ILE A  68      14.979   0.119  -5.009  1.00 87.68           C  
ATOM    545  CB  ILE A  68      14.880  -2.388  -4.764  1.00 87.68           C  
ATOM    546  O   ILE A  68      13.961   0.784  -4.802  1.00 87.68           O  
ATOM    547  CG1 ILE A  68      15.160  -3.569  -3.828  1.00 87.68           C  
ATOM    548  CG2 ILE A  68      15.572  -2.585  -6.116  1.00 87.68           C  
ATOM    549  CD1 ILE A  68      14.407  -4.841  -4.193  1.00 87.68           C  
ATOM    550  N   SER A  69      15.811   0.366  -6.030  1.00 85.28           N  
ATOM    551  CA  SER A  69      15.635   1.472  -6.966  1.00 85.28           C  
ATOM    552  C   SER A  69      14.318   1.349  -7.725  1.00 85.28           C  
ATOM    553  CB  SER A  69      16.800   1.527  -7.956  1.00 85.28           C  
ATOM    554  O   SER A  69      13.932   0.253  -8.136  1.00 85.28           O  
ATOM    555  OG  SER A  69      16.649   2.617  -8.849  1.00 85.28           O  
ATOM    556  N   GLY A  70      13.618   2.541  -7.670  1.00 85.61           N  
ATOM    557  CA  GLY A  70      12.420   2.524  -8.493  1.00 85.61           C  
ATOM    558  C   GLY A  70      11.156   2.245  -7.702  1.00 85.61           C  
ATOM    559  O   GLY A  70      10.051   2.300  -8.247  1.00 85.61           O  
ATOM    560  N   PHE A  71      11.387   1.903  -6.299  1.00 91.32           N  
ATOM    561  CA  PHE A  71      10.265   1.708  -5.387  1.00 91.32           C  
ATOM    562  C   PHE A  71      10.068   2.932  -4.502  1.00 91.32           C  
ATOM    563  CB  PHE A  71      10.485   0.463  -4.521  1.00 91.32           C  
ATOM    564  O   PHE A  71      11.029   3.457  -3.935  1.00 91.32           O  
ATOM    565  CG  PHE A  71       9.941  -0.802  -5.127  1.00 91.32           C  
ATOM    566  CD1 PHE A  71       8.685  -1.277  -4.769  1.00 91.32           C  
ATOM    567  CD2 PHE A  71      10.686  -1.517  -6.056  1.00 91.32           C  
ATOM    568  CE1 PHE A  71       8.179  -2.448  -5.329  1.00 91.32           C  
ATOM    569  CE2 PHE A  71      10.187  -2.688  -6.619  1.00 91.32           C  
ATOM    570  CZ  PHE A  71       8.934  -3.152  -6.254  1.00 91.32           C  
ATOM    571  N   VAL A  72       8.880   3.403  -4.458  1.00 92.79           N  
ATOM    572  CA  VAL A  72       8.483   4.466  -3.541  1.00 92.79           C  
ATOM    573  C   VAL A  72       7.294   4.005  -2.701  1.00 92.79           C  
ATOM    574  CB  VAL A  72       8.129   5.765  -4.298  1.00 92.79           C  
ATOM    575  O   VAL A  72       6.302   3.506  -3.238  1.00 92.79           O  
ATOM    576  CG1 VAL A  72       7.709   6.862  -3.321  1.00 92.79           C  
ATOM    577  CG2 VAL A  72       9.312   6.227  -5.147  1.00 92.79           C  
ATOM    578  N   CYS A  73       7.485   4.144  -1.384  1.00 95.32           N  
ATOM    579  CA  CYS A  73       6.428   3.731  -0.467  1.00 95.32           C  
ATOM    580  C   CYS A  73       5.966   4.900   0.394  1.00 95.32           C  
ATOM    581  CB  CYS A  73       6.910   2.587   0.425  1.00 95.32           C  
ATOM    582  O   CYS A  73       6.747   5.805   0.691  1.00 95.32           O  
ATOM    583  SG  CYS A  73       7.346   1.088  -0.484  1.00 95.32           S  
ATOM    584  N   CYS A  74       4.690   4.848   0.736  1.00 95.33           N  
ATOM    585  CA  CYS A  74       4.113   5.841   1.635  1.00 95.33           C  
ATOM    586  C   CYS A  74       2.942   5.255   2.415  1.00 95.33           C  
ATOM    587  CB  CYS A  74       3.652   7.070   0.852  1.00 95.33           C  
ATOM    588  O   CYS A  74       2.371   4.239   2.016  1.00 95.33           O  
ATOM    589  SG  CYS A  74       2.372   6.714  -0.372  1.00 95.33           S  
ATOM    590  N   SER A  75       2.548   5.871   3.576  1.00 94.30           N  
ATOM    591  CA  SER A  75       1.630   5.222   4.506  1.00 94.30           C  
ATOM    592  C   SER A  75       0.344   6.027   4.666  1.00 94.30           C  
ATOM    593  CB  SER A  75       2.294   5.031   5.871  1.00 94.30           C  
ATOM    594  O   SER A  75      -0.430   5.792   5.596  1.00 94.30           O  
ATOM    595  OG  SER A  75       3.470   4.249   5.752  1.00 94.30           O  
ATOM    596  N   THR A  76       0.149   6.973   3.753  1.00 94.02           N  
ATOM    597  CA  THR A  76      -1.089   7.744   3.802  1.00 94.02           C  
ATOM    598  C   THR A  76      -1.990   7.396   2.622  1.00 94.02           C  
ATOM    599  CB  THR A  76      -0.804   9.258   3.806  1.00 94.02           C  
ATOM    600  O   THR A  76      -1.546   6.767   1.659  1.00 94.02           O  
ATOM    601  CG2 THR A  76       0.043   9.655   5.010  1.00 94.02           C  
ATOM    602  OG1 THR A  76      -0.103   9.609   2.606  1.00 94.02           O  
ATOM    603  N   ASN A  77      -3.298   7.817   2.649  1.00 94.08           N  
ATOM    604  CA  ASN A  77      -4.259   7.495   1.600  1.00 94.08           C  
ATOM    605  C   ASN A  77      -3.842   8.085   0.256  1.00 94.08           C  
ATOM    606  CB  ASN A  77      -5.657   7.984   1.983  1.00 94.08           C  
ATOM    607  O   ASN A  77      -3.500   9.266   0.172  1.00 94.08           O  
ATOM    608  CG  ASN A  77      -6.283   7.156   3.089  1.00 94.08           C  
ATOM    609  ND2 ASN A  77      -7.114   7.790   3.906  1.00 94.08           N  
ATOM    610  OD1 ASN A  77      -6.020   5.956   3.207  1.00 94.08           O  
ATOM    611  N   LYS A  78      -3.829   7.120  -0.745  1.00 93.41           N  
ATOM    612  CA  LYS A  78      -3.606   7.532  -2.128  1.00 93.41           C  
ATOM    613  C   LYS A  78      -2.292   8.294  -2.271  1.00 93.41           C  
ATOM    614  CB  LYS A  78      -4.768   8.392  -2.626  1.00 93.41           C  
ATOM    615  O   LYS A  78      -2.190   9.220  -3.079  1.00 93.41           O  
ATOM    616  CG  LYS A  78      -6.120   7.697  -2.575  1.00 93.41           C  
ATOM    617  CD  LYS A  78      -7.250   8.641  -2.964  1.00 93.41           C  
ATOM    618  CE  LYS A  78      -8.615   7.996  -2.761  1.00 93.41           C  
ATOM    619  NZ  LYS A  78      -9.726   8.927  -3.120  1.00 93.41           N  
ATOM    620  N   CYS A  79      -1.294   8.019  -1.628  1.00 94.15           N  
ATOM    621  CA  CYS A  79      -0.000   8.693  -1.598  1.00 94.15           C  
ATOM    622  C   CYS A  79       0.885   8.225  -2.747  1.00 94.15           C  
ATOM    623  CB  CYS A  79       0.704   8.443  -0.265  1.00 94.15           C  
ATOM    624  O   CYS A  79       1.897   8.857  -3.055  1.00 94.15           O  
ATOM    625  SG  CYS A  79       1.182   6.721  -0.006  1.00 94.15           S  
ATOM    626  N   ASN A  80       0.379   7.022  -3.387  1.00 92.10           N  
ATOM    627  CA  ASN A  80       1.193   6.409  -4.431  1.00 92.10           C  
ATOM    628  C   ASN A  80       0.814   6.928  -5.815  1.00 92.10           C  
ATOM    629  CB  ASN A  80       1.068   4.884  -4.383  1.00 92.10           C  
ATOM    630  O   ASN A  80       1.241   6.373  -6.829  1.00 92.10           O  
ATOM    631  CG  ASN A  80      -0.359   4.409  -4.568  1.00 92.10           C  
ATOM    632  ND2 ASN A  80      -0.518   3.207  -5.108  1.00 92.10           N  
ATOM    633  OD1 ASN A  80      -1.311   5.117  -4.230  1.00 92.10           O  
ATOM    634  N   GLY A  81       0.122   7.608  -6.116  1.00 78.82           N  
ATOM    635  CA  GLY A  81      -0.024   8.550  -7.215  1.00 78.82           C  
ATOM    636  C   GLY A  81       0.664   8.094  -8.487  1.00 78.82           C  
ATOM    637  O   GLY A  81       1.865   8.310  -8.661  1.00 78.82           O  
TER     638      ALA A   1                                                      
ENDMDL                                                                          
END                                                                             
