# Supplementary material for: Domain loss enabled evolution of novel functions in the snake three-finger toxin gene superfamily
Source: Nat Commun. 2023 Aug 11;14:4861. doi: 10.1038/s41467-023-40550-0 (PMC10421932; doi:10.1038/s41467-023-40550-0)
Supplement: Supplementary file 5 — Supplementary Data 2 [file 41467_2023_40550_MOESM5_ESM.zip › SD2_structure_predictions/full_sequence/NCBI|Tele_rna_XM_032222748_1_mka|Thamnophis_elegans.pdb]

MODEL     1                                                                     
ATOM      1  N   MET A   1     -40.798  -5.246  27.809  1.00 64.20           N  
ATOM      2  CA  MET A   1     -39.851  -6.235  27.302  1.00 64.20           C  
ATOM      3  C   MET A   1     -39.403  -5.883  25.887  1.00 64.20           C  
ATOM      4  CB  MET A   1     -40.472  -7.633  27.321  1.00 64.20           C  
ATOM      5  O   MET A   1     -38.429  -6.444  25.383  1.00 64.20           O  
ATOM      6  CG  MET A   1     -41.395  -7.878  28.503  1.00 64.20           C  
ATOM      7  SD  MET A   1     -42.149  -9.551  28.471  1.00 64.20           S  
ATOM      8  CE  MET A   1     -43.887  -9.124  28.767  1.00 64.20           C  
ATOM      9  N   LYS A   2     -40.079  -4.896  25.229  1.00 79.89           N  
ATOM     10  CA  LYS A   2     -39.816  -4.377  23.890  1.00 79.89           C  
ATOM     11  C   LYS A   2     -38.642  -3.402  23.899  1.00 79.89           C  
ATOM     12  CB  LYS A   2     -41.061  -3.692  23.325  1.00 79.89           C  
ATOM     13  O   LYS A   2     -37.896  -3.311  22.921  1.00 79.89           O  
ATOM     14  CG  LYS A   2     -42.204  -4.646  23.012  1.00 79.89           C  
ATOM     15  CD  LYS A   2     -43.428  -3.901  22.494  1.00 79.89           C  
ATOM     16  CE  LYS A   2     -44.525  -4.863  22.055  1.00 79.89           C  
ATOM     17  NZ  LYS A   2     -45.789  -4.143  21.715  1.00 79.89           N  
ATOM     18  N   ALA A   3     -38.560  -2.821  25.115  1.00 81.59           N  
ATOM     19  CA  ALA A   3     -37.487  -1.838  25.238  1.00 81.59           C  
ATOM     20  C   ALA A   3     -36.121  -2.519  25.269  1.00 81.59           C  
ATOM     21  CB  ALA A   3     -37.684  -0.990  26.492  1.00 81.59           C  
ATOM     22  O   ALA A   3     -35.153  -2.008  24.701  1.00 81.59           O  
ATOM     23  N   LEU A   4     -36.090  -3.676  25.893  1.00 84.42           N  
ATOM     24  CA  LEU A   4     -34.843  -4.427  25.992  1.00 84.42           C  
ATOM     25  C   LEU A   4     -34.404  -4.934  24.622  1.00 84.42           C  
ATOM     26  CB  LEU A   4     -35.001  -5.603  26.958  1.00 84.42           C  
ATOM     27  O   LEU A   4     -33.213  -4.921  24.303  1.00 84.42           O  
ATOM     28  CG  LEU A   4     -34.989  -5.262  28.449  1.00 84.42           C  
ATOM     29  CD1 LEU A   4     -35.222  -6.519  29.282  1.00 84.42           C  
ATOM     30  CD2 LEU A   4     -33.674  -4.595  28.835  1.00 84.42           C  
ATOM     31  N   LEU A   5     -35.428  -5.263  23.826  1.00 86.61           N  
ATOM     32  CA  LEU A   5     -35.145  -5.742  22.477  1.00 86.61           C  
ATOM     33  C   LEU A   5     -34.592  -4.618  21.607  1.00 86.61           C  
ATOM     34  CB  LEU A   5     -36.408  -6.323  21.838  1.00 86.61           C  
ATOM     35  O   LEU A   5     -33.670  -4.835  20.817  1.00 86.61           O  
ATOM     36  CG  LEU A   5     -36.849  -7.700  22.338  1.00 86.61           C  
ATOM     37  CD1 LEU A   5     -38.188  -8.086  21.718  1.00 86.61           C  
ATOM     38  CD2 LEU A   5     -35.787  -8.748  22.023  1.00 86.61           C  
ATOM     39  N   PHE A   6     -35.062  -3.438  21.834  1.00 86.56           N  
ATOM     40  CA  PHE A   6     -34.618  -2.280  21.067  1.00 86.56           C  
ATOM     41  C   PHE A   6     -33.187  -1.905  21.433  1.00 86.56           C  
ATOM     42  CB  PHE A   6     -35.551  -1.088  21.303  1.00 86.56           C  
ATOM     43  O   PHE A   6     -32.376  -1.600  20.556  1.00 86.56           O  
ATOM     44  CG  PHE A   6     -36.722  -1.038  20.360  1.00 86.56           C  
ATOM     45  CD1 PHE A   6     -36.562  -0.593  19.053  1.00 86.56           C  
ATOM     46  CD2 PHE A   6     -37.985  -1.436  20.780  1.00 86.56           C  
ATOM     47  CE1 PHE A   6     -37.644  -0.545  18.178  1.00 86.56           C  
ATOM     48  CE2 PHE A   6     -39.071  -1.391  19.911  1.00 86.56           C  
ATOM     49  CZ  PHE A   6     -38.899  -0.944  18.611  1.00 86.56           C  
ATOM     50  N   VAL A   7     -32.906  -2.060  22.667  1.00 88.69           N  
ATOM     51  CA  VAL A   7     -31.571  -1.732  23.156  1.00 88.69           C  
ATOM     52  C   VAL A   7     -30.564  -2.754  22.635  1.00 88.69           C  
ATOM     53  CB  VAL A   7     -31.529  -1.681  24.700  1.00 88.69           C  
ATOM     54  O   VAL A   7     -29.461  -2.392  22.219  1.00 88.69           O  
ATOM     55  CG1 VAL A   7     -30.097  -1.487  25.195  1.00 88.69           C  
ATOM     56  CG2 VAL A   7     -32.434  -0.567  25.222  1.00 88.69           C  
ATOM     57  N   LEU A   8     -30.953  -3.960  22.597  1.00 87.17           N  
ATOM     58  CA  LEU A   8     -30.070  -5.010  22.099  1.00 87.17           C  
ATOM     59  C   LEU A   8     -29.810  -4.840  20.606  1.00 87.17           C  
ATOM     60  CB  LEU A   8     -30.674  -6.391  22.370  1.00 87.17           C  
ATOM     61  O   LEU A   8     -28.687  -5.045  20.140  1.00 87.17           O  
ATOM     62  CG  LEU A   8     -30.518  -6.932  23.792  1.00 87.17           C  
ATOM     63  CD1 LEU A   8     -31.480  -8.092  24.027  1.00 87.17           C  
ATOM     64  CD2 LEU A   8     -29.078  -7.365  24.045  1.00 87.17           C  
ATOM     65  N   LEU A   9     -30.855  -4.379  19.921  1.00 85.85           N  
ATOM     66  CA  LEU A   9     -30.731  -4.130  18.490  1.00 85.85           C  
ATOM     67  C   LEU A   9     -29.801  -2.950  18.222  1.00 85.85           C  
ATOM     68  CB  LEU A   9     -32.105  -3.862  17.871  1.00 85.85           C  
ATOM     69  O   LEU A   9     -28.979  -2.999  17.304  1.00 85.85           O  
ATOM     70  CG  LEU A   9     -32.490  -4.732  16.673  1.00 85.85           C  
ATOM     71  CD1 LEU A   9     -33.885  -5.317  16.870  1.00 85.85           C  
ATOM     72  CD2 LEU A   9     -32.421  -3.924  15.381  1.00 85.85           C  
ATOM     73  N   LEU A  10     -29.875  -1.944  19.041  1.00 84.35           N  
ATOM     74  CA  LEU A  10     -29.022  -0.770  18.900  1.00 84.35           C  
ATOM     75  C   LEU A  10     -27.565  -1.119  19.185  1.00 84.35           C  
ATOM     76  CB  LEU A  10     -29.486   0.346  19.841  1.00 84.35           C  
ATOM     77  O   LEU A  10     -26.663  -0.662  18.479  1.00 84.35           O  
ATOM     78  CG  LEU A  10     -30.753   1.096  19.430  1.00 84.35           C  
ATOM     79  CD1 LEU A  10     -31.132   2.120  20.495  1.00 84.35           C  
ATOM     80  CD2 LEU A  10     -30.560   1.771  18.077  1.00 84.35           C  
ATOM     81  N   VAL A  11     -27.277  -1.937  20.190  1.00 84.52           N  
ATOM     82  CA  VAL A  11     -25.929  -2.354  20.560  1.00 84.52           C  
ATOM     83  C   VAL A  11     -25.332  -3.218  19.451  1.00 84.52           C  
ATOM     84  CB  VAL A  11     -25.921  -3.126  21.899  1.00 84.52           C  
ATOM     85  O   VAL A  11     -24.150  -3.089  19.124  1.00 84.52           O  
ATOM     86  CG1 VAL A  11     -24.537  -3.710  22.178  1.00 84.52           C  
ATOM     87  CG2 VAL A  11     -26.360  -2.213  23.043  1.00 84.52           C  
ATOM     88  N   ALA A  12     -26.143  -4.060  18.873  1.00 81.08           N  
ATOM     89  CA  ALA A  12     -25.682  -4.934  17.798  1.00 81.08           C  
ATOM     90  C   ALA A  12     -25.269  -4.124  16.572  1.00 81.08           C  
ATOM     91  CB  ALA A  12     -26.769  -5.939  17.426  1.00 81.08           C  
ATOM     92  O   ALA A  12     -24.309  -4.476  15.883  1.00 81.08           O  
ATOM     93  N   PHE A  13     -25.967  -2.963  16.403  1.00 75.98           N  
ATOM     94  CA  PHE A  13     -25.662  -2.131  15.246  1.00 75.98           C  
ATOM     95  C   PHE A  13     -24.376  -1.344  15.468  1.00 75.98           C  
ATOM     96  CB  PHE A  13     -26.820  -1.171  14.952  1.00 75.98           C  
ATOM     97  O   PHE A  13     -23.645  -1.057  14.518  1.00 75.98           O  
ATOM     98  CG  PHE A  13     -27.019  -0.891  13.487  1.00 75.98           C  
ATOM     99  CD1 PHE A  13     -26.485   0.252  12.905  1.00 75.98           C  
ATOM    100  CD2 PHE A  13     -27.741  -1.772  12.692  1.00 75.98           C  
ATOM    101  CE1 PHE A  13     -26.669   0.514  11.549  1.00 75.98           C  
ATOM    102  CE2 PHE A  13     -27.929  -1.517  11.336  1.00 75.98           C  
ATOM    103  CZ  PHE A  13     -27.392  -0.373  10.767  1.00 75.98           C  
ATOM    104  N   MET A  14     -24.011  -1.111  16.666  1.00 75.22           N  
ATOM    105  CA  MET A  14     -22.839  -0.293  16.963  1.00 75.22           C  
ATOM    106  C   MET A  14     -21.558  -1.111  16.835  1.00 75.22           C  
ATOM    107  CB  MET A  14     -22.940   0.302  18.369  1.00 75.22           C  
ATOM    108  O   MET A  14     -20.477  -0.553  16.638  1.00 75.22           O  
ATOM    109  CG  MET A  14     -24.081   1.293  18.533  1.00 75.22           C  
ATOM    110  SD  MET A  14     -23.844   2.810  17.529  1.00 75.22           S  
ATOM    111  CE  MET A  14     -25.427   3.644  17.829  1.00 75.22           C  
ATOM    112  N   CYS A  15     -21.664  -2.364  16.712  1.00 71.37           N  
ATOM    113  CA  CYS A  15     -20.466  -3.191  16.632  1.00 71.37           C  
ATOM    114  C   CYS A  15     -20.108  -3.493  15.181  1.00 71.37           C  
ATOM    115  CB  CYS A  15     -20.663  -4.498  17.400  1.00 71.37           C  
ATOM    116  O   CYS A  15     -19.158  -4.231  14.913  1.00 71.37           O  
ATOM    117  SG  CYS A  15     -20.615  -4.301  19.195  1.00 71.37           S  
ATOM    118  N   LYS A  16     -20.564  -2.740  14.197  1.00 67.52           N  
ATOM    119  CA  LYS A  16     -20.219  -3.106  12.826  1.00 67.52           C  
ATOM    120  C   LYS A  16     -19.062  -2.259  12.305  1.00 67.52           C  
ATOM    121  CB  LYS A  16     -21.434  -2.956  11.909  1.00 67.52           C  
ATOM    122  O   LYS A  16     -18.753  -2.288  11.112  1.00 67.52           O  
ATOM    123  CG  LYS A  16     -22.479  -4.048  12.082  1.00 67.52           C  
ATOM    124  CD  LYS A  16     -23.513  -4.014  10.964  1.00 67.52           C  
ATOM    125  CE  LYS A  16     -24.560  -5.107  11.136  1.00 67.52           C  
ATOM    126  NZ  LYS A  16     -25.517  -5.142   9.990  1.00 67.52           N  
ATOM    127  N   ASP A  17     -18.192  -1.727  13.076  1.00 65.14           N  
ATOM    128  CA  ASP A  17     -17.153  -0.974  12.381  1.00 65.14           C  
ATOM    129  C   ASP A  17     -15.944  -1.856  12.078  1.00 65.14           C  
ATOM    130  CB  ASP A  17     -16.725   0.240  13.208  1.00 65.14           C  
ATOM    131  O   ASP A  17     -15.146  -2.151  12.969  1.00 65.14           O  
ATOM    132  CG  ASP A  17     -17.442   1.516  12.805  1.00 65.14           C  
ATOM    133  OD1 ASP A  17     -17.686   1.723  11.596  1.00 65.14           O  
ATOM    134  OD2 ASP A  17     -17.763   2.324  13.703  1.00 65.14           O  
ATOM    135  N   SER A  18     -16.162  -3.023  11.529  1.00 67.01           N  
ATOM    136  CA  SER A  18     -14.926  -3.706  11.165  1.00 67.01           C  
ATOM    137  C   SER A  18     -14.149  -2.921  10.113  1.00 67.01           C  
ATOM    138  CB  SER A  18     -15.224  -5.114  10.645  1.00 67.01           C  
ATOM    139  O   SER A  18     -14.714  -2.502   9.101  1.00 67.01           O  
ATOM    140  OG  SER A  18     -16.056  -5.061   9.499  1.00 67.01           O  
ATOM    141  N   VAL A  19     -13.470  -1.817  10.447  1.00 71.92           N  
ATOM    142  CA  VAL A  19     -12.602  -1.127   9.498  1.00 71.92           C  
ATOM    143  C   VAL A  19     -11.629  -2.121   8.870  1.00 71.92           C  
ATOM    144  CB  VAL A  19     -11.826   0.026  10.174  1.00 71.92           C  
ATOM    145  O   VAL A  19     -10.872  -2.790   9.577  1.00 71.92           O  
ATOM    146  CG1 VAL A  19     -10.753   0.576   9.236  1.00 71.92           C  
ATOM    147  CG2 VAL A  19     -12.784   1.134  10.604  1.00 71.92           C  
ATOM    148  N   GLU A  20     -12.060  -2.764   7.832  1.00 81.42           N  
ATOM    149  CA  GLU A  20     -11.132  -3.602   7.079  1.00 81.42           C  
ATOM    150  C   GLU A  20      -9.951  -2.788   6.558  1.00 81.42           C  
ATOM    151  CB  GLU A  20     -11.851  -4.289   5.915  1.00 81.42           C  
ATOM    152  O   GLU A  20     -10.119  -1.644   6.132  1.00 81.42           O  
ATOM    153  CG  GLU A  20     -11.160  -5.553   5.424  1.00 81.42           C  
ATOM    154  CD  GLU A  20     -11.869  -6.206   4.249  1.00 81.42           C  
ATOM    155  OE1 GLU A  20     -11.282  -7.113   3.614  1.00 81.42           O  
ATOM    156  OE2 GLU A  20     -13.019  -5.808   3.959  1.00 81.42           O  
ATOM    157  N   SER A  21      -8.746  -3.293   6.888  1.00 90.68           N  
ATOM    158  CA  SER A  21      -7.511  -2.679   6.411  1.00 90.68           C  
ATOM    159  C   SER A  21      -7.338  -2.878   4.909  1.00 90.68           C  
ATOM    160  CB  SER A  21      -6.304  -3.256   7.152  1.00 90.68           C  
ATOM    161  O   SER A  21      -7.877  -3.829   4.338  1.00 90.68           O  
ATOM    162  OG  SER A  21      -6.084  -4.606   6.781  1.00 90.68           O  
ATOM    163  N   LEU A  22      -6.825  -1.908   4.194  1.00 96.17           N  
ATOM    164  CA  LEU A  22      -6.476  -1.938   2.778  1.00 96.17           C  
ATOM    165  C   LEU A  22      -5.469  -3.046   2.489  1.00 96.17           C  
ATOM    166  CB  LEU A  22      -5.907  -0.587   2.337  1.00 96.17           C  
ATOM    167  O   LEU A  22      -4.524  -3.246   3.256  1.00 96.17           O  
ATOM    168  CG  LEU A  22      -5.576  -0.443   0.851  1.00 96.17           C  
ATOM    169  CD1 LEU A  22      -6.849  -0.511   0.015  1.00 96.17           C  
ATOM    170  CD2 LEU A  22      -4.830   0.862   0.593  1.00 96.17           C  
ATOM    171  N   LYS A  23      -5.671  -3.768   1.454  1.00 97.59           N  
ATOM    172  CA  LYS A  23      -4.785  -4.837   1.002  1.00 97.59           C  
ATOM    173  C   LYS A  23      -4.070  -4.449  -0.290  1.00 97.59           C  
ATOM    174  CB  LYS A  23      -5.569  -6.134   0.798  1.00 97.59           C  
ATOM    175  O   LYS A  23      -4.708  -4.023  -1.255  1.00 97.59           O  
ATOM    176  CG  LYS A  23      -6.261  -6.643   2.054  1.00 97.59           C  
ATOM    177  CD  LYS A  23      -7.084  -7.893   1.771  1.00 97.59           C  
ATOM    178  CE  LYS A  23      -7.898  -8.315   2.986  1.00 97.59           C  
ATOM    179  NZ  LYS A  23      -8.739  -9.515   2.701  1.00 97.59           N  
ATOM    180  N   CYS A  24      -2.700  -4.660  -0.300  1.00 97.72           N  
ATOM    181  CA  CYS A  24      -1.914  -4.260  -1.462  1.00 97.72           C  
ATOM    182  C   CYS A  24      -0.921  -5.349  -1.849  1.00 97.72           C  
ATOM    183  CB  CYS A  24      -1.170  -2.955  -1.182  1.00 97.72           C  
ATOM    184  O   CYS A  24      -0.580  -6.205  -1.030  1.00 97.72           O  
ATOM    185  SG  CYS A  24      -2.257  -1.566  -0.793  1.00 97.72           S  
ATOM    186  N   TYR A  25      -0.501  -5.355  -3.078  1.00 97.36           N  
ATOM    187  CA  TYR A  25       0.655  -6.144  -3.488  1.00 97.36           C  
ATOM    188  C   TYR A  25       1.955  -5.459  -3.085  1.00 97.36           C  
ATOM    189  CB  TYR A  25       0.637  -6.379  -5.002  1.00 97.36           C  
ATOM    190  O   TYR A  25       2.079  -4.236  -3.193  1.00 97.36           O  
ATOM    191  CG  TYR A  25      -0.414  -7.365  -5.450  1.00 97.36           C  
ATOM    192  CD1 TYR A  25      -0.255  -8.731  -5.230  1.00 97.36           C  
ATOM    193  CD2 TYR A  25      -1.568  -6.932  -6.096  1.00 97.36           C  
ATOM    194  CE1 TYR A  25      -1.220  -9.643  -5.644  1.00 97.36           C  
ATOM    195  CE2 TYR A  25      -2.540  -7.836  -6.514  1.00 97.36           C  
ATOM    196  OH  TYR A  25      -3.316 -10.086  -6.694  1.00 97.36           O  
ATOM    197  CZ  TYR A  25      -2.358  -9.187  -6.283  1.00 97.36           C  
ATOM    198  N   VAL A  26       2.922  -6.331  -2.543  1.00 96.32           N  
ATOM    199  CA  VAL A  26       4.200  -5.770  -2.115  1.00 96.32           C  
ATOM    200  C   VAL A  26       5.346  -6.551  -2.755  1.00 96.32           C  
ATOM    201  CB  VAL A  26       4.340  -5.784  -0.577  1.00 96.32           C  
ATOM    202  O   VAL A  26       5.172  -7.703  -3.160  1.00 96.32           O  
ATOM    203  CG1 VAL A  26       3.278  -4.896   0.070  1.00 96.32           C  
ATOM    204  CG2 VAL A  26       4.242  -7.213  -0.045  1.00 96.32           C  
ATOM    205  N   CYS A  27       6.461  -5.870  -2.932  1.00 93.89           N  
ATOM    206  CA  CYS A  27       7.642  -6.502  -3.511  1.00 93.89           C  
ATOM    207  C   CYS A  27       8.585  -6.998  -2.421  1.00 93.89           C  
ATOM    208  CB  CYS A  27       8.377  -5.525  -4.428  1.00 93.89           C  
ATOM    209  O   CYS A  27       8.801  -6.311  -1.421  1.00 93.89           O  
ATOM    210  SG  CYS A  27       7.392  -4.966  -5.835  1.00 93.89           S  
ATOM    211  N   TYR A  28       8.995  -8.199  -2.479  1.00 91.01           N  
ATOM    212  CA  TYR A  28      10.182  -8.730  -1.818  1.00 91.01           C  
ATOM    213  C   TYR A  28      11.281  -9.032  -2.830  1.00 91.01           C  
ATOM    214  CB  TYR A  28       9.837  -9.997  -1.030  1.00 91.01           C  
ATOM    215  O   TYR A  28      11.222 -10.040  -3.538  1.00 91.01           O  
ATOM    216  CG  TYR A  28       9.057  -9.731   0.235  1.00 91.01           C  
ATOM    217  CD1 TYR A  28       9.671  -9.164   1.349  1.00 91.01           C  
ATOM    218  CD2 TYR A  28       7.705 -10.047   0.318  1.00 91.01           C  
ATOM    219  CE1 TYR A  28       8.956  -8.919   2.517  1.00 91.01           C  
ATOM    220  CE2 TYR A  28       6.980  -9.806   1.481  1.00 91.01           C  
ATOM    221  OH  TYR A  28       6.901  -9.002   3.727  1.00 91.01           O  
ATOM    222  CZ  TYR A  28       7.614  -9.243   2.573  1.00 91.01           C  
ATOM    223  N   GLY A  29      12.270  -8.214  -2.917  1.00 87.95           N  
ATOM    224  CA  GLY A  29      13.238  -8.372  -3.991  1.00 87.95           C  
ATOM    225  C   GLY A  29      12.677  -8.020  -5.356  1.00 87.95           C  
ATOM    226  O   GLY A  29      12.105  -6.943  -5.539  1.00 87.95           O  
ATOM    227  N   LYS A  30      12.737  -8.980  -6.280  1.00 87.32           N  
ATOM    228  CA  LYS A  30      12.243  -8.786  -7.640  1.00 87.32           C  
ATOM    229  C   LYS A  30      10.827  -9.335  -7.794  1.00 87.32           C  
ATOM    230  CB  LYS A  30      13.176  -9.455  -8.650  1.00 87.32           C  
ATOM    231  O   LYS A  30      10.171  -9.097  -8.810  1.00 87.32           O  
ATOM    232  CG  LYS A  30      14.533  -8.778  -8.781  1.00 87.32           C  
ATOM    233  CD  LYS A  30      15.369  -9.411  -9.886  1.00 87.32           C  
ATOM    234  CE  LYS A  30      16.739  -8.756  -9.997  1.00 87.32           C  
ATOM    235  NZ  LYS A  30      17.567  -9.382 -11.070  1.00 87.32           N  
ATOM    236  N   ASP A  31      10.373 -10.009  -6.691  1.00 92.51           N  
ATOM    237  CA  ASP A  31       9.037 -10.595  -6.706  1.00 92.51           C  
ATOM    238  C   ASP A  31       8.004  -9.622  -6.143  1.00 92.51           C  
ATOM    239  CB  ASP A  31       9.015 -11.902  -5.911  1.00 92.51           C  
ATOM    240  O   ASP A  31       8.064  -9.255  -4.968  1.00 92.51           O  
ATOM    241  CG  ASP A  31       7.721 -12.679  -6.081  1.00 92.51           C  
ATOM    242  OD1 ASP A  31       6.837 -12.231  -6.843  1.00 92.51           O  
ATOM    243  OD2 ASP A  31       7.583 -13.746  -5.446  1.00 92.51           O  
ATOM    244  N   CYS A  32       6.972  -9.183  -6.911  1.00 93.04           N  
ATOM    245  CA  CYS A  32       5.966  -8.204  -6.514  1.00 93.04           C  
ATOM    246  C   CYS A  32       4.576  -8.827  -6.496  1.00 93.04           C  
ATOM    247  CB  CYS A  32       5.985  -7.003  -7.459  1.00 93.04           C  
ATOM    248  O   CYS A  32       3.594  -8.175  -6.854  1.00 93.04           O  
ATOM    249  SG  CYS A  32       7.556  -6.112  -7.474  1.00 93.04           S  
ATOM    250  N   SER A  33       4.507 -10.036  -6.041  1.00 94.12           N  
ATOM    251  CA  SER A  33       3.223 -10.729  -6.062  1.00 94.12           C  
ATOM    252  C   SER A  33       2.721 -11.007  -4.650  1.00 94.12           C  
ATOM    253  CB  SER A  33       3.334 -12.040  -6.841  1.00 94.12           C  
ATOM    254  O   SER A  33       1.668 -11.623  -4.469  1.00 94.12           O  
ATOM    255  OG  SER A  33       4.323 -12.881  -6.272  1.00 94.12           O  
ATOM    256  N   TYR A  34       3.445 -10.468  -3.674  1.00 96.74           N  
ATOM    257  CA  TYR A  34       3.049 -10.736  -2.296  1.00 96.74           C  
ATOM    258  C   TYR A  34       1.874  -9.857  -1.885  1.00 96.74           C  
ATOM    259  CB  TYR A  34       4.227 -10.510  -1.344  1.00 96.74           C  
ATOM    260  O   TYR A  34       1.792  -8.693  -2.283  1.00 96.74           O  
ATOM    261  CG  TYR A  34       5.352 -11.500  -1.525  1.00 96.74           C  
ATOM    262  CD1 TYR A  34       5.371 -12.700  -0.817  1.00 96.74           C  
ATOM    263  CD2 TYR A  34       6.398 -11.238  -2.403  1.00 96.74           C  
ATOM    264  CE1 TYR A  34       6.406 -13.615  -0.978  1.00 96.74           C  
ATOM    265  CE2 TYR A  34       7.439 -12.146  -2.573  1.00 96.74           C  
ATOM    266  OH  TYR A  34       8.461 -14.231  -2.022  1.00 96.74           O  
ATOM    267  CZ  TYR A  34       7.434 -13.329  -1.858  1.00 96.74           C  
ATOM    268  N   LYS A  35       0.987 -10.452  -1.079  1.00 96.94           N  
ATOM    269  CA  LYS A  35      -0.190  -9.758  -0.564  1.00 96.94           C  
ATOM    270  C   LYS A  35      -0.014  -9.397   0.909  1.00 96.94           C  
ATOM    271  CB  LYS A  35      -1.442 -10.616  -0.747  1.00 96.94           C  
ATOM    272  O   LYS A  35       0.492 -10.201   1.694  1.00 96.94           O  
ATOM    273  CG  LYS A  35      -1.750 -10.959  -2.197  1.00 96.94           C  
ATOM    274  CD  LYS A  35      -2.989 -11.838  -2.313  1.00 96.94           C  
ATOM    275  CE  LYS A  35      -3.251 -12.250  -3.755  1.00 96.94           C  
ATOM    276  NZ  LYS A  35      -4.434 -13.155  -3.867  1.00 96.94           N  
ATOM    277  N   MET A  36      -0.374  -8.138   1.148  1.00 96.32           N  
ATOM    278  CA  MET A  36      -0.208  -7.689   2.527  1.00 96.32           C  
ATOM    279  C   MET A  36      -1.345  -6.760   2.938  1.00 96.32           C  
ATOM    280  CB  MET A  36       1.137  -6.981   2.705  1.00 96.32           C  
ATOM    281  O   MET A  36      -1.889  -6.031   2.106  1.00 96.32           O  
ATOM    282  CG  MET A  36       1.194  -5.605   2.062  1.00 96.32           C  
ATOM    283  SD  MET A  36       2.756  -4.718   2.439  1.00 96.32           S  
ATOM    284  CE  MET A  36       2.508  -4.369   4.202  1.00 96.32           C  
ATOM    285  N   ASN A  37      -1.723  -6.863   4.312  1.00 97.11           N  
ATOM    286  CA  ASN A  37      -2.632  -5.890   4.909  1.00 97.11           C  
ATOM    287  C   ASN A  37      -1.896  -4.625   5.338  1.00 97.11           C  
ATOM    288  CB  ASN A  37      -3.369  -6.505   6.101  1.00 97.11           C  
ATOM    289  O   ASN A  37      -0.914  -4.694   6.080  1.00 97.11           O  
ATOM    290  CG  ASN A  37      -4.295  -7.635   5.695  1.00 97.11           C  
ATOM    291  ND2 ASN A  37      -4.263  -8.728   6.449  1.00 97.11           N  
ATOM    292  OD1 ASN A  37      -5.032  -7.528   4.711  1.00 97.11           O  
ATOM    293  N   CYS A  38      -2.412  -3.496   4.819  1.00 95.86           N  
ATOM    294  CA  CYS A  38      -1.765  -2.237   5.171  1.00 95.86           C  
ATOM    295  C   CYS A  38      -2.147  -1.803   6.581  1.00 95.86           C  
ATOM    296  CB  CYS A  38      -2.141  -1.143   4.171  1.00 95.86           C  
ATOM    297  O   CYS A  38      -3.170  -2.238   7.113  1.00 95.86           O  
ATOM    298  SG  CYS A  38      -1.673  -1.522   2.468  1.00 95.86           S  
ATOM    299  N   LEU A  39      -1.272  -1.001   7.130  1.00 95.21           N  
ATOM    300  CA  LEU A  39      -1.564  -0.443   8.446  1.00 95.21           C  
ATOM    301  C   LEU A  39      -2.690   0.583   8.364  1.00 95.21           C  
ATOM    302  CB  LEU A  39      -0.312   0.204   9.044  1.00 95.21           C  
ATOM    303  O   LEU A  39      -3.013   1.071   7.278  1.00 95.21           O  
ATOM    304  CG  LEU A  39       0.881  -0.723   9.284  1.00 95.21           C  
ATOM    305  CD1 LEU A  39       2.111   0.088   9.679  1.00 95.21           C  
ATOM    306  CD2 LEU A  39       0.549  -1.757  10.354  1.00 95.21           C  
ATOM    307  N   LYS A  40      -3.303   0.829   9.450  1.00 90.53           N  
ATOM    308  CA  LYS A  40      -4.470   1.702   9.541  1.00 90.53           C  
ATOM    309  C   LYS A  40      -4.191   3.061   8.906  1.00 90.53           C  
ATOM    310  CB  LYS A  40      -4.893   1.882  11.000  1.00 90.53           C  
ATOM    311  O   LYS A  40      -5.025   3.589   8.167  1.00 90.53           O  
ATOM    312  CG  LYS A  40      -6.200   2.642  11.176  1.00 90.53           C  
ATOM    313  CD  LYS A  40      -6.599   2.735  12.643  1.00 90.53           C  
ATOM    314  CE  LYS A  40      -7.872   3.550  12.826  1.00 90.53           C  
ATOM    315  NZ  LYS A  40      -8.251   3.670  14.266  1.00 90.53           N  
ATOM    316  N   LYS A  41      -3.001   3.508   8.979  1.00 92.64           N  
ATOM    317  CA  LYS A  41      -2.685   4.853   8.508  1.00 92.64           C  
ATOM    318  C   LYS A  41      -2.277   4.838   7.037  1.00 92.64           C  
ATOM    319  CB  LYS A  41      -1.572   5.472   9.354  1.00 92.64           C  
ATOM    320  O   LYS A  41      -2.218   5.888   6.394  1.00 92.64           O  
ATOM    321  CG  LYS A  41      -1.990   5.803  10.780  1.00 92.64           C  
ATOM    322  CD  LYS A  41      -0.872   6.504  11.541  1.00 92.64           C  
ATOM    323  CE  LYS A  41      -1.291   6.842  12.965  1.00 92.64           C  
ATOM    324  NZ  LYS A  41      -0.186   7.496  13.728  1.00 92.64           N  
ATOM    325  N   GLU A  42      -2.031   3.597   6.566  1.00 95.40           N  
ATOM    326  CA  GLU A  42      -1.658   3.455   5.162  1.00 95.40           C  
ATOM    327  C   GLU A  42      -2.891   3.292   4.278  1.00 95.40           C  
ATOM    328  CB  GLU A  42      -0.716   2.263   4.974  1.00 95.40           C  
ATOM    329  O   GLU A  42      -3.420   2.187   4.138  1.00 95.40           O  
ATOM    330  CG  GLU A  42       0.590   2.384   5.747  1.00 95.40           C  
ATOM    331  CD  GLU A  42       1.481   1.160   5.614  1.00 95.40           C  
ATOM    332  OE1 GLU A  42       2.710   1.320   5.437  1.00 95.40           O  
ATOM    333  OE2 GLU A  42       0.946   0.031   5.687  1.00 95.40           O  
ATOM    334  N   ARG A  43      -3.216   4.380   3.583  1.00 94.60           N  
ATOM    335  CA  ARG A  43      -4.503   4.428   2.897  1.00 94.60           C  
ATOM    336  C   ARG A  43      -4.328   4.239   1.393  1.00 94.60           C  
ATOM    337  CB  ARG A  43      -5.215   5.753   3.179  1.00 94.60           C  
ATOM    338  O   ARG A  43      -5.291   4.353   0.632  1.00 94.60           O  
ATOM    339  CG  ARG A  43      -5.566   5.963   4.643  1.00 94.60           C  
ATOM    340  CD  ARG A  43      -6.485   7.162   4.836  1.00 94.60           C  
ATOM    341  NE  ARG A  43      -6.618   7.517   6.246  1.00 94.60           N  
ATOM    342  NH1 ARG A  43      -6.345   9.787   5.912  1.00 94.60           N  
ATOM    343  NH2 ARG A  43      -6.684   8.967   8.026  1.00 94.60           N  
ATOM    344  CZ  ARG A  43      -6.549   8.756   6.725  1.00 94.60           C  
ATOM    345  N   PHE A  44      -3.051   3.932   0.969  1.00 95.48           N  
ATOM    346  CA  PHE A  44      -2.813   3.844  -0.466  1.00 95.48           C  
ATOM    347  C   PHE A  44      -1.968   2.620  -0.801  1.00 95.48           C  
ATOM    348  CB  PHE A  44      -2.124   5.113  -0.977  1.00 95.48           C  
ATOM    349  O   PHE A  44      -1.100   2.226  -0.019  1.00 95.48           O  
ATOM    350  CG  PHE A  44      -2.898   6.375  -0.707  1.00 95.48           C  
ATOM    351  CD1 PHE A  44      -3.867   6.817  -1.599  1.00 95.48           C  
ATOM    352  CD2 PHE A  44      -2.656   7.119   0.441  1.00 95.48           C  
ATOM    353  CE1 PHE A  44      -4.585   7.985  -1.351  1.00 95.48           C  
ATOM    354  CE2 PHE A  44      -3.370   8.287   0.695  1.00 95.48           C  
ATOM    355  CZ  PHE A  44      -4.333   8.718  -0.202  1.00 95.48           C  
ATOM    356  N   CYS A  45      -2.224   2.054  -1.922  1.00 95.71           N  
ATOM    357  CA  CYS A  45      -1.289   1.164  -2.602  1.00 95.71           C  
ATOM    358  C   CYS A  45      -0.454   1.927  -3.622  1.00 95.71           C  
ATOM    359  CB  CYS A  45      -2.038   0.025  -3.292  1.00 95.71           C  
ATOM    360  O   CYS A  45      -0.968   2.799  -4.325  1.00 95.71           O  
ATOM    361  SG  CYS A  45      -3.026  -0.984  -2.166  1.00 95.71           S  
ATOM    362  N   TYR A  46       0.826   1.653  -3.622  1.00 93.91           N  
ATOM    363  CA  TYR A  46       1.628   2.379  -4.601  1.00 93.91           C  
ATOM    364  C   TYR A  46       2.406   1.416  -5.490  1.00 93.91           C  
ATOM    365  CB  TYR A  46       2.593   3.339  -3.900  1.00 93.91           C  
ATOM    366  O   TYR A  46       2.671   0.277  -5.099  1.00 93.91           O  
ATOM    367  CG  TYR A  46       3.753   2.648  -3.225  1.00 93.91           C  
ATOM    368  CD1 TYR A  46       3.684   2.277  -1.884  1.00 93.91           C  
ATOM    369  CD2 TYR A  46       4.920   2.365  -3.926  1.00 93.91           C  
ATOM    370  CE1 TYR A  46       4.751   1.642  -1.257  1.00 93.91           C  
ATOM    371  CE2 TYR A  46       5.994   1.730  -3.310  1.00 93.91           C  
ATOM    372  OH  TYR A  46       6.959   0.744  -1.362  1.00 93.91           O  
ATOM    373  CZ  TYR A  46       5.900   1.372  -1.977  1.00 93.91           C  
ATOM    374  N   THR A  47       2.627   1.849  -6.725  1.00 91.39           N  
ATOM    375  CA  THR A  47       3.584   1.268  -7.660  1.00 91.39           C  
ATOM    376  C   THR A  47       4.648   2.291  -8.050  1.00 91.39           C  
ATOM    377  CB  THR A  47       2.882   0.746  -8.927  1.00 91.39           C  
ATOM    378  O   THR A  47       4.323   3.420  -8.425  1.00 91.39           O  
ATOM    379  CG2 THR A  47       3.857  -0.006  -9.826  1.00 91.39           C  
ATOM    380  OG1 THR A  47       1.820  -0.139  -8.547  1.00 91.39           O  
ATOM    381  N   ALA A  48       5.886   1.927  -7.758  1.00 88.32           N  
ATOM    382  CA  ALA A  48       6.981   2.835  -8.089  1.00 88.32           C  
ATOM    383  C   ALA A  48       7.890   2.233  -9.157  1.00 88.32           C  
ATOM    384  CB  ALA A  48       7.788   3.172  -6.837  1.00 88.32           C  
ATOM    385  O   ALA A  48       8.245   1.054  -9.086  1.00 88.32           O  
ATOM    386  N   LYS A  49       8.057   3.023 -10.164  1.00 83.32           N  
ATOM    387  CA  LYS A  49       8.990   2.643 -11.221  1.00 83.32           C  
ATOM    388  C   LYS A  49      10.202   3.569 -11.244  1.00 83.32           C  
ATOM    389  CB  LYS A  49       8.293   2.658 -12.583  1.00 83.32           C  
ATOM    390  O   LYS A  49      10.055   4.793 -11.247  1.00 83.32           O  
ATOM    391  CG  LYS A  49       7.252   1.562 -12.758  1.00 83.32           C  
ATOM    392  CD  LYS A  49       6.682   1.553 -14.171  1.00 83.32           C  
ATOM    393  CE  LYS A  49       5.638   0.459 -14.347  1.00 83.32           C  
ATOM    394  NZ  LYS A  49       5.051   0.469 -15.720  1.00 83.32           N  
ATOM    395  N   TYR A  50      11.386   3.008 -11.040  1.00 79.06           N  
ATOM    396  CA  TYR A  50      12.614   3.779 -11.193  1.00 79.06           C  
ATOM    397  C   TYR A  50      13.279   3.486 -12.533  1.00 79.06           C  
ATOM    398  CB  TYR A  50      13.587   3.474 -10.050  1.00 79.06           C  
ATOM    399  O   TYR A  50      13.860   2.414 -12.723  1.00 79.06           O  
ATOM    400  CG  TYR A  50      13.073   3.884  -8.691  1.00 79.06           C  
ATOM    401  CD1 TYR A  50      13.260   5.180  -8.216  1.00 79.06           C  
ATOM    402  CD2 TYR A  50      12.402   2.976  -7.879  1.00 79.06           C  
ATOM    403  CE1 TYR A  50      12.790   5.561  -6.963  1.00 79.06           C  
ATOM    404  CE2 TYR A  50      11.928   3.347  -6.625  1.00 79.06           C  
ATOM    405  OH  TYR A  50      11.659   5.012  -4.936  1.00 79.06           O  
ATOM    406  CZ  TYR A  50      12.126   4.639  -6.176  1.00 79.06           C  
ATOM    407  N   GLY A  51      13.082   4.333 -13.518  1.00 75.92           N  
ATOM    408  CA  GLY A  51      13.635   4.025 -14.827  1.00 75.92           C  
ATOM    409  C   GLY A  51      12.933   2.869 -15.514  1.00 75.92           C  
ATOM    410  O   GLY A  51      11.703   2.789 -15.504  1.00 75.92           O  
ATOM    411  N   ASP A  52      13.718   1.949 -16.173  1.00 74.33           N  
ATOM    412  CA  ASP A  52      13.168   0.826 -16.926  1.00 74.33           C  
ATOM    413  C   ASP A  52      13.253  -0.469 -16.121  1.00 74.33           C  
ATOM    414  CB  ASP A  52      13.898   0.666 -18.261  1.00 74.33           C  
ATOM    415  O   ASP A  52      12.636  -1.473 -16.484  1.00 74.33           O  
ATOM    416  CG  ASP A  52      13.539   1.745 -19.267  1.00 74.33           C  
ATOM    417  OD1 ASP A  52      12.404   2.267 -19.222  1.00 74.33           O  
ATOM    418  OD2 ASP A  52      14.397   2.074 -20.114  1.00 74.33           O  
ATOM    419  N   ALA A  53      13.755  -0.411 -14.864  1.00 71.89           N  
ATOM    420  CA  ALA A  53      14.127  -1.731 -14.361  1.00 71.89           C  
ATOM    421  C   ALA A  53      13.492  -1.998 -12.999  1.00 71.89           C  
ATOM    422  CB  ALA A  53      15.646  -1.857 -14.269  1.00 71.89           C  
ATOM    423  O   ALA A  53      13.159  -3.141 -12.676  1.00 71.89           O  
ATOM    424  N   PHE A  54      13.184  -0.993 -12.274  1.00 74.92           N  
ATOM    425  CA  PHE A  54      12.790  -1.352 -10.916  1.00 74.92           C  
ATOM    426  C   PHE A  54      11.348  -0.940 -10.645  1.00 74.92           C  
ATOM    427  CB  PHE A  54      13.724  -0.697  -9.893  1.00 74.92           C  
ATOM    428  O   PHE A  54      10.969   0.208 -10.885  1.00 74.92           O  
ATOM    429  CG  PHE A  54      13.416  -1.065  -8.467  1.00 74.92           C  
ATOM    430  CD1 PHE A  54      12.656  -0.221  -7.666  1.00 74.92           C  
ATOM    431  CD2 PHE A  54      13.886  -2.255  -7.928  1.00 74.92           C  
ATOM    432  CE1 PHE A  54      12.369  -0.559  -6.345  1.00 74.92           C  
ATOM    433  CE2 PHE A  54      13.603  -2.599  -6.609  1.00 74.92           C  
ATOM    434  CZ  PHE A  54      12.846  -1.749  -5.819  1.00 74.92           C  
ATOM    435  N   LYS A  55      10.635  -1.952 -10.263  1.00 81.69           N  
ATOM    436  CA  LYS A  55       9.243  -1.761  -9.866  1.00 81.69           C  
ATOM    437  C   LYS A  55       9.036  -2.120  -8.398  1.00 81.69           C  
ATOM    438  CB  LYS A  55       8.314  -2.599 -10.746  1.00 81.69           C  
ATOM    439  O   LYS A  55       9.477  -3.177  -7.943  1.00 81.69           O  
ATOM    440  CG  LYS A  55       6.835  -2.316 -10.531  1.00 81.69           C  
ATOM    441  CD  LYS A  55       5.967  -3.117 -11.493  1.00 81.69           C  
ATOM    442  CE  LYS A  55       4.484  -2.864 -11.252  1.00 81.69           C  
ATOM    443  NZ  LYS A  55       3.628  -3.670 -12.173  1.00 81.69           N  
ATOM    444  N   GLY A  56       8.737  -1.141  -7.628  1.00 90.92           N  
ATOM    445  CA  GLY A  56       8.325  -1.371  -6.253  1.00 90.92           C  
ATOM    446  C   GLY A  56       6.829  -1.228  -6.046  1.00 90.92           C  
ATOM    447  O   GLY A  56       6.167  -0.474  -6.763  1.00 90.92           O  
ATOM    448  N   LYS A  57       6.230  -2.207  -5.140  1.00 93.99           N  
ATOM    449  CA  LYS A  57       4.838  -2.133  -4.707  1.00 93.99           C  
ATOM    450  C   LYS A  57       4.734  -2.162  -3.184  1.00 93.99           C  
ATOM    451  CB  LYS A  57       4.026  -3.280  -5.309  1.00 93.99           C  
ATOM    452  O   LYS A  57       5.584  -2.748  -2.510  1.00 93.99           O  
ATOM    453  CG  LYS A  57       3.961  -3.262  -6.829  1.00 93.99           C  
ATOM    454  CD  LYS A  57       3.102  -4.399  -7.366  1.00 93.99           C  
ATOM    455  CE  LYS A  57       2.911  -4.294  -8.873  1.00 93.99           C  
ATOM    456  NZ  LYS A  57       1.991  -5.350  -9.390  1.00 93.99           N  
ATOM    457  N   GLY A  58       3.689  -1.388  -2.753  1.00 95.00           N  
ATOM    458  CA  GLY A  58       3.500  -1.444  -1.312  1.00 95.00           C  
ATOM    459  C   GLY A  58       2.384  -0.542  -0.822  1.00 95.00           C  
ATOM    460  O   GLY A  58       1.531  -0.119  -1.605  1.00 95.00           O  
ATOM    461  N   CYS A  59       2.387  -0.431   0.550  1.00 95.92           N  
ATOM    462  CA  CYS A  59       1.423   0.419   1.240  1.00 95.92           C  
ATOM    463  C   CYS A  59       2.046   1.760   1.610  1.00 95.92           C  
ATOM    464  CB  CYS A  59       0.900  -0.275   2.497  1.00 95.92           C  
ATOM    465  O   CYS A  59       3.227   1.827   1.953  1.00 95.92           O  
ATOM    466  SG  CYS A  59       0.100  -1.862   2.174  1.00 95.92           S  
ATOM    467  N   ALA A  60       1.219   2.789   1.481  1.00 94.80           N  
ATOM    468  CA  ALA A  60       1.755   4.113   1.785  1.00 94.80           C  
ATOM    469  C   ALA A  60       0.717   4.974   2.500  1.00 94.80           C  
ATOM    470  CB  ALA A  60       2.225   4.803   0.507  1.00 94.80           C  
ATOM    471  O   ALA A  60      -0.486   4.819   2.279  1.00 94.80           O  
ATOM    472  N   GLU A  61       1.214   5.782   3.366  1.00 94.83           N  
ATOM    473  CA  GLU A  61       0.364   6.766   4.030  1.00 94.83           C  
ATOM    474  C   GLU A  61       0.081   7.956   3.118  1.00 94.83           C  
ATOM    475  CB  GLU A  61       1.009   7.243   5.333  1.00 94.83           C  
ATOM    476  O   GLU A  61      -1.032   8.487   3.107  1.00 94.83           O  
ATOM    477  CG  GLU A  61       1.049   6.182   6.424  1.00 94.83           C  
ATOM    478  CD  GLU A  61       1.648   6.685   7.728  1.00 94.83           C  
ATOM    479  OE1 GLU A  61       1.835   5.873   8.662  1.00 94.83           O  
ATOM    480  OE2 GLU A  61       1.931   7.900   7.816  1.00 94.83           O  
ATOM    481  N   VAL A  62       1.082   8.344   2.426  1.00 91.33           N  
ATOM    482  CA  VAL A  62       1.016   9.462   1.491  1.00 91.33           C  
ATOM    483  C   VAL A  62       1.390   8.987   0.089  1.00 91.33           C  
ATOM    484  CB  VAL A  62       1.941  10.621   1.926  1.00 91.33           C  
ATOM    485  O   VAL A  62       2.238   8.104  -0.068  1.00 91.33           O  
ATOM    486  CG1 VAL A  62       1.824  11.797   0.958  1.00 91.33           C  
ATOM    487  CG2 VAL A  62       1.610  11.062   3.350  1.00 91.33           C  
ATOM    488  N   CYS A  63       0.654   9.512  -0.895  1.00 86.62           N  
ATOM    489  CA  CYS A  63       0.941   9.180  -2.287  1.00 86.62           C  
ATOM    490  C   CYS A  63       1.638  10.338  -2.990  1.00 86.62           C  
ATOM    491  CB  CYS A  63      -0.346   8.821  -3.028  1.00 86.62           C  
ATOM    492  O   CYS A  63       1.009  11.354  -3.296  1.00 86.62           O  
ATOM    493  SG  CYS A  63      -0.072   8.187  -4.697  1.00 86.62           S  
ATOM    494  N   LEU A  64       2.992  10.171  -3.008  1.00 80.67           N  
ATOM    495  CA  LEU A  64       3.810  11.208  -3.628  1.00 80.67           C  
ATOM    496  C   LEU A  64       4.065  10.893  -5.098  1.00 80.67           C  
ATOM    497  CB  LEU A  64       5.142  11.355  -2.887  1.00 80.67           C  
ATOM    498  O   LEU A  64       4.297   9.736  -5.458  1.00 80.67           O  
ATOM    499  CG  LEU A  64       5.058  11.784  -1.421  1.00 80.67           C  
ATOM    500  CD1 LEU A  64       6.426  11.670  -0.757  1.00 80.67           C  
ATOM    501  CD2 LEU A  64       4.521  13.207  -1.311  1.00 80.67           C  
ATOM    502  N   THR A  65       3.656  11.773  -5.991  1.00 68.18           N  
ATOM    503  CA  THR A  65       3.972  11.660  -7.411  1.00 68.18           C  
ATOM    504  C   THR A  65       5.284  12.370  -7.731  1.00 68.18           C  
ATOM    505  CB  THR A  65       2.844  12.244  -8.282  1.00 68.18           C  
ATOM    506  O   THR A  65       5.331  13.600  -7.796  1.00 68.18           O  
ATOM    507  CG2 THR A  65       1.571  11.412  -8.164  1.00 68.18           C  
ATOM    508  OG1 THR A  65       2.566  13.584  -7.858  1.00 68.18           O  
ATOM    509  N   PRO A  66       6.439  11.838  -7.328  1.00 62.64           N  
ATOM    510  CA  PRO A  66       7.584  12.667  -7.710  1.00 62.64           C  
ATOM    511  C   PRO A  66       7.694  12.862  -9.221  1.00 62.64           C  
ATOM    512  CB  PRO A  66       8.783  11.882  -7.172  1.00 62.64           C  
ATOM    513  O   PRO A  66       7.117  12.089  -9.990  1.00 62.64           O  
ATOM    514  CG  PRO A  66       8.202  10.610  -6.646  1.00 62.64           C  
ATOM    515  CD  PRO A  66       6.710  10.662  -6.813  1.00 62.64           C  
ATOM    516  N   LYS A  67       8.107  14.055  -9.686  1.00 65.24           N  
ATOM    517  CA  LYS A  67       8.294  14.495 -11.066  1.00 65.24           C  
ATOM    518  C   LYS A  67       9.102  13.476 -11.863  1.00 65.24           C  
ATOM    519  CB  LYS A  67       8.986  15.858 -11.105  1.00 65.24           C  
ATOM    520  O   LYS A  67       8.799  13.209 -13.028  1.00 65.24           O  
ATOM    521  CG  LYS A  67       8.085  16.996 -11.563  1.00 65.24           C  
ATOM    522  CD  LYS A  67       8.831  18.324 -11.586  1.00 65.24           C  
ATOM    523  CE  LYS A  67       7.907  19.479 -11.949  1.00 65.24           C  
ATOM    524  NZ  LYS A  67       8.647  20.773 -12.043  1.00 65.24           N  
ATOM    525  N   GLU A  68      10.002  12.618 -11.078  1.00 62.19           N  
ATOM    526  CA  GLU A  68      10.934  11.745 -11.785  1.00 62.19           C  
ATOM    527  C   GLU A  68      10.522  10.281 -11.662  1.00 62.19           C  
ATOM    528  CB  GLU A  68      12.357  11.937 -11.256  1.00 62.19           C  
ATOM    529  O   GLU A  68      11.056   9.419 -12.363  1.00 62.19           O  
ATOM    530  CG  GLU A  68      13.018  13.227 -11.722  1.00 62.19           C  
ATOM    531  CD  GLU A  68      14.472  13.345 -11.292  1.00 62.19           C  
ATOM    532  OE1 GLU A  68      15.128  14.352 -11.643  1.00 62.19           O  
ATOM    533  OE2 GLU A  68      14.958  12.423 -10.600  1.00 62.19           O  
ATOM    534  N   SER A  69       9.460   9.972 -10.891  1.00 65.03           N  
ATOM    535  CA  SER A  69       8.980   8.609 -10.686  1.00 65.03           C  
ATOM    536  C   SER A  69       7.499   8.487 -11.027  1.00 65.03           C  
ATOM    537  CB  SER A  69       9.217   8.168  -9.241  1.00 65.03           C  
ATOM    538  O   SER A  69       6.750   9.461 -10.924  1.00 65.03           O  
ATOM    539  OG  SER A  69       8.529   9.015  -8.337  1.00 65.03           O  
ATOM    540  N   GLU A  70       7.255   7.662 -12.099  1.00 72.83           N  
ATOM    541  CA  GLU A  70       5.858   7.363 -12.400  1.00 72.83           C  
ATOM    542  C   GLU A  70       5.179   6.661 -11.228  1.00 72.83           C  
ATOM    543  CB  GLU A  70       5.752   6.503 -13.662  1.00 72.83           C  
ATOM    544  O   GLU A  70       5.405   5.472 -10.994  1.00 72.83           O  
ATOM    545  CG  GLU A  70       6.103   7.244 -14.943  1.00 72.83           C  
ATOM    546  CD  GLU A  70       6.057   6.361 -16.180  1.00 72.83           C  
ATOM    547  OE1 GLU A  70       6.459   6.823 -17.271  1.00 72.83           O  
ATOM    548  OE2 GLU A  70       5.614   5.197 -16.056  1.00 72.83           O  
ATOM    549  N   ASN A  71       5.063   7.259 -10.125  1.00 80.82           N  
ATOM    550  CA  ASN A  71       4.351   6.628  -9.019  1.00 80.82           C  
ATOM    551  C   ASN A  71       2.840   6.678  -9.224  1.00 80.82           C  
ATOM    552  CB  ASN A  71       4.729   7.288  -7.691  1.00 80.82           C  
ATOM    553  O   ASN A  71       2.306   7.684  -9.695  1.00 80.82           O  
ATOM    554  CG  ASN A  71       6.192   7.100  -7.341  1.00 80.82           C  
ATOM    555  ND2 ASN A  71       6.695   7.926  -6.431  1.00 80.82           N  
ATOM    556  OD1 ASN A  71       6.864   6.220  -7.883  1.00 80.82           O  
ATOM    557  N   MET A  72       2.224   5.565  -9.105  1.00 88.21           N  
ATOM    558  CA  MET A  72       0.768   5.449  -9.107  1.00 88.21           C  
ATOM    559  C   MET A  72       0.258   4.980  -7.749  1.00 88.21           C  
ATOM    560  CB  MET A  72       0.306   4.485 -10.201  1.00 88.21           C  
ATOM    561  O   MET A  72       0.885   4.138  -7.102  1.00 88.21           O  
ATOM    562  CG  MET A  72       0.652   4.944 -11.608  1.00 88.21           C  
ATOM    563  SD  MET A  72       0.269   3.674 -12.876  1.00 88.21           S  
ATOM    564  CE  MET A  72       1.280   4.282 -14.254  1.00 88.21           C  
ATOM    565  N   CYS A  73      -0.768   5.699  -7.352  1.00 92.70           N  
ATOM    566  CA  CYS A  73      -1.415   5.322  -6.101  1.00 92.70           C  
ATOM    567  C   CYS A  73      -2.894   5.024  -6.320  1.00 92.70           C  
ATOM    568  CB  CYS A  73      -1.258   6.430  -5.060  1.00 92.70           C  
ATOM    569  O   CYS A  73      -3.517   5.586  -7.222  1.00 92.70           O  
ATOM    570  SG  CYS A  73       0.460   6.786  -4.630  1.00 92.70           S  
ATOM    571  N   CYS A  74      -3.351   4.087  -5.550  1.00 94.06           N  
ATOM    572  CA  CYS A  74      -4.771   3.755  -5.582  1.00 94.06           C  
ATOM    573  C   CYS A  74      -5.271   3.360  -4.198  1.00 94.06           C  
ATOM    574  CB  CYS A  74      -5.034   2.621  -6.573  1.00 94.06           C  
ATOM    575  O   CYS A  74      -4.476   3.185  -3.273  1.00 94.06           O  
ATOM    576  SG  CYS A  74      -4.238   1.063  -6.124  1.00 94.06           S  
ATOM    577  N   THR A  75      -6.587   3.257  -3.913  1.00 94.95           N  
ATOM    578  CA  THR A  75      -7.098   3.149  -2.551  1.00 94.95           C  
ATOM    579  C   THR A  75      -7.999   1.926  -2.406  1.00 94.95           C  
ATOM    580  CB  THR A  75      -7.876   4.414  -2.144  1.00 94.95           C  
ATOM    581  O   THR A  75      -8.644   1.743  -1.372  1.00 94.95           O  
ATOM    582  CG2 THR A  75      -6.949   5.621  -2.043  1.00 94.95           C  
ATOM    583  OG1 THR A  75      -8.886   4.683  -3.125  1.00 94.95           O  
ATOM    584  N   THR A  76      -8.048   1.094  -3.469  1.00 95.10           N  
ATOM    585  CA  THR A  76      -8.860  -0.110  -3.334  1.00 95.10           C  
ATOM    586  C   THR A  76      -7.977  -1.342  -3.162  1.00 95.10           C  
ATOM    587  CB  THR A  76      -9.781  -0.302  -4.554  1.00 95.10           C  
ATOM    588  O   THR A  76      -6.772  -1.290  -3.419  1.00 95.10           O  
ATOM    589  CG2 THR A  76     -10.712   0.893  -4.733  1.00 95.10           C  
ATOM    590  OG1 THR A  76      -8.978  -0.449  -5.732  1.00 95.10           O  
ATOM    591  N   ASP A  77      -8.559  -2.407  -2.680  1.00 96.99           N  
ATOM    592  CA  ASP A  77      -7.787  -3.619  -2.426  1.00 96.99           C  
ATOM    593  C   ASP A  77      -7.119  -4.123  -3.703  1.00 96.99           C  
ATOM    594  CB  ASP A  77      -8.681  -4.711  -1.834  1.00 96.99           C  
ATOM    595  O   ASP A  77      -7.759  -4.202  -4.754  1.00 96.99           O  
ATOM    596  CG  ASP A  77      -9.102  -4.422  -0.403  1.00 96.99           C  
ATOM    597  OD1 ASP A  77      -8.566  -3.474   0.210  1.00 96.99           O  
ATOM    598  OD2 ASP A  77      -9.974  -5.151   0.116  1.00 96.99           O  
ATOM    599  N   TYR A  78      -5.819  -4.299  -3.594  1.00 96.70           N  
ATOM    600  CA  TYR A  78      -5.011  -4.909  -4.644  1.00 96.70           C  
ATOM    601  C   TYR A  78      -5.077  -4.091  -5.928  1.00 96.70           C  
ATOM    602  CB  TYR A  78      -5.473  -6.344  -4.914  1.00 96.70           C  
ATOM    603  O   TYR A  78      -5.006  -4.644  -7.028  1.00 96.70           O  
ATOM    604  CG  TYR A  78      -5.476  -7.222  -3.686  1.00 96.70           C  
ATOM    605  CD1 TYR A  78      -4.321  -7.396  -2.927  1.00 96.70           C  
ATOM    606  CD2 TYR A  78      -6.633  -7.880  -3.283  1.00 96.70           C  
ATOM    607  CE1 TYR A  78      -4.319  -8.205  -1.796  1.00 96.70           C  
ATOM    608  CE2 TYR A  78      -6.643  -8.692  -2.154  1.00 96.70           C  
ATOM    609  OH  TYR A  78      -5.486  -9.651  -0.299  1.00 96.70           O  
ATOM    610  CZ  TYR A  78      -5.482  -8.848  -1.418  1.00 96.70           C  
ATOM    611  N   CYS A  79      -5.345  -2.905  -5.896  1.00 95.57           N  
ATOM    612  CA  CYS A  79      -5.489  -2.016  -7.043  1.00 95.57           C  
ATOM    613  C   CYS A  79      -4.153  -1.816  -7.749  1.00 95.57           C  
ATOM    614  CB  CYS A  79      -6.052  -0.664  -6.605  1.00 95.57           C  
ATOM    615  O   CYS A  79      -4.116  -1.416  -8.914  1.00 95.57           O  
ATOM    616  SG  CYS A  79      -4.950   0.266  -5.518  1.00 95.57           S  
ATOM    617  N   ASN A  80      -3.030  -2.185  -7.028  1.00 94.79           N  
ATOM    618  CA  ASN A  80      -1.718  -1.962  -7.627  1.00 94.79           C  
ATOM    619  C   ASN A  80      -1.213  -3.207  -8.349  1.00 94.79           C  
ATOM    620  CB  ASN A  80      -0.711  -1.519  -6.564  1.00 94.79           C  
ATOM    621  O   ASN A  80      -0.007  -3.458  -8.393  1.00 94.79           O  
ATOM    622  CG  ASN A  80      -0.457  -2.587  -5.518  1.00 94.79           C  
ATOM    623  ND2 ASN A  80       0.698  -2.518  -4.868  1.00 94.79           N  
ATOM    624  OD1 ASN A  80      -1.293  -3.468  -5.298  1.00 94.79           O  
ATOM    625  N   PHE A  81      -2.014  -4.077  -8.914  1.00 91.67           N  
ATOM    626  CA  PHE A  81      -1.617  -5.315  -9.574  1.00 91.67           C  
ATOM    627  C   PHE A  81      -0.988  -5.027 -10.932  1.00 91.67           C  
ATOM    628  CB  PHE A  81      -2.821  -6.248  -9.740  1.00 91.67           C  
ATOM    629  O   PHE A  81      -0.324  -5.890 -11.511  1.00 91.67           O  
ATOM    630  CG  PHE A  81      -3.817  -5.776 -10.765  1.00 91.67           C  
ATOM    631  CD1 PHE A  81      -4.833  -4.895 -10.413  1.00 91.67           C  
ATOM    632  CD2 PHE A  81      -3.738  -6.214 -12.081  1.00 91.67           C  
ATOM    633  CE1 PHE A  81      -5.756  -4.457 -11.360  1.00 91.67           C  
ATOM    634  CE2 PHE A  81      -4.657  -5.780 -13.032  1.00 91.67           C  
ATOM    635  CZ  PHE A  81      -5.666  -4.903 -12.669  1.00 91.67           C  
ATOM    636  N   ARG A  82      -1.103  -3.782 -11.369  1.00 72.50           N  
ATOM    637  CA  ARG A  82      -0.586  -3.454 -12.694  1.00 72.50           C  
ATOM    638  C   ARG A  82       0.920  -3.220 -12.651  1.00 72.50           C  
ATOM    639  CB  ARG A  82      -1.293  -2.219 -13.256  1.00 72.50           C  
ATOM    640  O   ARG A  82       1.644  -3.632 -13.560  1.00 72.50           O  
ATOM    641  CG  ARG A  82      -2.741  -2.463 -13.650  1.00 72.50           C  
ATOM    642  CD  ARG A  82      -3.294  -1.328 -14.501  1.00 72.50           C  
ATOM    643  NE  ARG A  82      -4.693  -1.551 -14.853  1.00 72.50           N  
ATOM    644  NH1 ARG A  82      -4.848   0.282 -16.250  1.00 72.50           N  
ATOM    645  NH2 ARG A  82      -6.667  -1.076 -15.928  1.00 72.50           N  
ATOM    646  CZ  ARG A  82      -5.399  -0.781 -15.676  1.00 72.50           C  
TER     647      ALA A   1                                                      
ENDMDL                                                                          
END                                                                             
