# Supplementary material for: Domain loss enabled evolution of novel functions in the snake three-finger toxin gene superfamily
Source: Nat Commun. 2023 Aug 11;14:4861. doi: 10.1038/s41467-023-40550-0 (PMC10421932; doi:10.1038/s41467-023-40550-0)
Supplement: Supplementary file 5 — Supplementary Data 2 [file 41467_2023_40550_MOESM5_ESM.zip › SD2_structure_predictions/full_sequence/SP|Q6UXB3|Homo_sapiens.pdb]

MODEL     1                                                                     
ATOM      1  N   MET A   1     -50.468  -3.800   8.646  1.00 56.82           N  
ATOM      2  CA  MET A   1     -49.527  -4.473   7.756  1.00 56.82           C  
ATOM      3  C   MET A   1     -48.340  -3.571   7.436  1.00 56.82           C  
ATOM      4  CB  MET A   1     -50.222  -4.902   6.462  1.00 56.82           C  
ATOM      5  O   MET A   1     -47.403  -3.990   6.753  1.00 56.82           O  
ATOM      6  CG  MET A   1     -51.289  -5.966   6.663  1.00 56.82           C  
ATOM      7  SD  MET A   1     -51.877  -6.680   5.078  1.00 56.82           S  
ATOM      8  CE  MET A   1     -52.643  -5.215   4.332  1.00 56.82           C  
ATOM      9  N   ARG A   2     -48.340  -2.287   7.986  1.00 56.78           N  
ATOM     10  CA  ARG A   2     -47.412  -1.162   7.971  1.00 56.78           C  
ATOM     11  C   ARG A   2     -46.331  -1.329   9.034  1.00 56.78           C  
ATOM     12  CB  ARG A   2     -48.160   0.156   8.186  1.00 56.78           C  
ATOM     13  O   ARG A   2     -45.177  -0.956   8.817  1.00 56.78           O  
ATOM     14  CG  ARG A   2     -48.504   0.887   6.898  1.00 56.78           C  
ATOM     15  CD  ARG A   2     -49.444   2.058   7.148  1.00 56.78           C  
ATOM     16  NE  ARG A   2     -49.315   3.082   6.115  1.00 56.78           N  
ATOM     17  NH1 ARG A   2     -50.942   4.467   6.994  1.00 56.78           N  
ATOM     18  NH2 ARG A   2     -49.831   5.067   5.081  1.00 56.78           N  
ATOM     19  CZ  ARG A   2     -50.030   4.203   6.066  1.00 56.78           C  
ATOM     20  N   GLY A   3     -46.732  -2.122  10.083  1.00 58.66           N  
ATOM     21  CA  GLY A   3     -45.817  -2.322  11.196  1.00 58.66           C  
ATOM     22  C   GLY A   3     -44.805  -3.424  10.945  1.00 58.66           C  
ATOM     23  O   GLY A   3     -43.655  -3.329  11.380  1.00 58.66           O  
ATOM     24  N   THR A   4     -45.311  -4.389  10.080  1.00 64.07           N  
ATOM     25  CA  THR A   4     -44.407  -5.489   9.762  1.00 64.07           C  
ATOM     26  C   THR A   4     -43.387  -5.064   8.709  1.00 64.07           C  
ATOM     27  CB  THR A   4     -45.181  -6.722   9.263  1.00 64.07           C  
ATOM     28  O   THR A   4     -42.246  -5.529   8.720  1.00 64.07           O  
ATOM     29  CG2 THR A   4     -46.086  -7.283  10.355  1.00 64.07           C  
ATOM     30  OG1 THR A   4     -45.985  -6.350   8.136  1.00 64.07           O  
ATOM     31  N   ARG A   5     -43.722  -4.066   7.946  1.00 61.52           N  
ATOM     32  CA  ARG A   5     -42.884  -3.536   6.876  1.00 61.52           C  
ATOM     33  C   ARG A   5     -41.731  -2.712   7.439  1.00 61.52           C  
ATOM     34  CB  ARG A   5     -43.715  -2.685   5.913  1.00 61.52           C  
ATOM     35  O   ARG A   5     -40.599  -2.812   6.963  1.00 61.52           O  
ATOM     36  CG  ARG A   5     -44.640  -3.494   5.018  1.00 61.52           C  
ATOM     37  CD  ARG A   5     -45.261  -2.635   3.925  1.00 61.52           C  
ATOM     38  NE  ARG A   5     -46.117  -3.422   3.042  1.00 61.52           N  
ATOM     39  NH1 ARG A   5     -46.357  -1.760   1.455  1.00 61.52           N  
ATOM     40  NH2 ARG A   5     -47.386  -3.788   1.163  1.00 61.52           N  
ATOM     41  CZ  ARG A   5     -46.618  -2.988   1.889  1.00 61.52           C  
ATOM     42  N   LEU A   6     -42.093  -2.038   8.534  1.00 68.80           N  
ATOM     43  CA  LEU A   6     -41.074  -1.230   9.194  1.00 68.80           C  
ATOM     44  C   LEU A   6     -40.096  -2.111   9.964  1.00 68.80           C  
ATOM     45  CB  LEU A   6     -41.723  -0.218  10.142  1.00 68.80           C  
ATOM     46  O   LEU A   6     -38.896  -1.829  10.000  1.00 68.80           O  
ATOM     47  CG  LEU A   6     -42.405   0.984   9.487  1.00 68.80           C  
ATOM     48  CD1 LEU A   6     -43.377   1.639  10.463  1.00 68.80           C  
ATOM     49  CD2 LEU A   6     -41.367   1.991   9.003  1.00 68.80           C  
ATOM     50  N   ALA A   7     -40.607  -3.162  10.408  1.00 70.53           N  
ATOM     51  CA  ALA A   7     -39.781  -4.086  11.181  1.00 70.53           C  
ATOM     52  C   ALA A   7     -38.810  -4.841  10.278  1.00 70.53           C  
ATOM     53  CB  ALA A   7     -40.660  -5.068  11.951  1.00 70.53           C  
ATOM     54  O   ALA A   7     -37.644  -5.030  10.631  1.00 70.53           O  
ATOM     55  N   LEU A   8     -39.317  -5.097   9.082  1.00 71.07           N  
ATOM     56  CA  LEU A   8     -38.476  -5.827   8.140  1.00 71.07           C  
ATOM     57  C   LEU A   8     -37.380  -4.927   7.579  1.00 71.07           C  
ATOM     58  CB  LEU A   8     -39.320  -6.396   6.996  1.00 71.07           C  
ATOM     59  O   LEU A   8     -36.237  -5.362   7.416  1.00 71.07           O  
ATOM     60  CG  LEU A   8     -40.173  -7.622   7.327  1.00 71.07           C  
ATOM     61  CD1 LEU A   8     -41.177  -7.886   6.210  1.00 71.07           C  
ATOM     62  CD2 LEU A   8     -39.288  -8.842   7.558  1.00 71.07           C  
ATOM     63  N   LEU A   9     -37.802  -3.676   7.352  1.00 68.80           N  
ATOM     64  CA  LEU A   9     -36.845  -2.689   6.863  1.00 68.80           C  
ATOM     65  C   LEU A   9     -35.761  -2.423   7.901  1.00 68.80           C  
ATOM     66  CB  LEU A   9     -37.558  -1.382   6.506  1.00 68.80           C  
ATOM     67  O   LEU A   9     -34.585  -2.284   7.556  1.00 68.80           O  
ATOM     68  CG  LEU A   9     -38.032  -1.242   5.058  1.00 68.80           C  
ATOM     69  CD1 LEU A   9     -39.429  -0.632   5.015  1.00 68.80           C  
ATOM     70  CD2 LEU A   9     -37.050  -0.400   4.252  1.00 68.80           C  
ATOM     71  N   ALA A  10     -36.121  -2.377   9.130  1.00 65.76           N  
ATOM     72  CA  ALA A  10     -35.178  -2.193  10.230  1.00 65.76           C  
ATOM     73  C   ALA A  10     -34.258  -3.403  10.372  1.00 65.76           C  
ATOM     74  CB  ALA A  10     -35.926  -1.941  11.536  1.00 65.76           C  
ATOM     75  O   ALA A  10     -33.061  -3.253  10.629  1.00 65.76           O  
ATOM     76  N   LEU A  11     -34.762  -4.618  10.110  1.00 65.34           N  
ATOM     77  CA  LEU A  11     -33.979  -5.845  10.205  1.00 65.34           C  
ATOM     78  C   LEU A  11     -32.962  -5.930   9.071  1.00 65.34           C  
ATOM     79  CB  LEU A  11     -34.896  -7.070  10.176  1.00 65.34           C  
ATOM     80  O   LEU A  11     -31.823  -6.353   9.283  1.00 65.34           O  
ATOM     81  CG  LEU A  11     -34.336  -8.352  10.793  1.00 65.34           C  
ATOM     82  CD1 LEU A  11     -34.378  -8.270  12.315  1.00 65.34           C  
ATOM     83  CD2 LEU A  11     -35.110  -9.568  10.296  1.00 65.34           C  
ATOM     84  N   VAL A  12     -33.371  -5.470   7.883  1.00 66.53           N  
ATOM     85  CA  VAL A  12     -32.487  -5.500   6.723  1.00 66.53           C  
ATOM     86  C   VAL A  12     -31.370  -4.474   6.897  1.00 66.53           C  
ATOM     87  CB  VAL A  12     -33.261  -5.229   5.413  1.00 66.53           C  
ATOM     88  O   VAL A  12     -30.209  -4.753   6.591  1.00 66.53           O  
ATOM     89  CG1 VAL A  12     -32.298  -5.106   4.233  1.00 66.53           C  
ATOM     90  CG2 VAL A  12     -34.283  -6.335   5.159  1.00 66.53           C  
ATOM     91  N   LEU A  13     -31.721  -3.251   7.493  1.00 63.39           N  
ATOM     92  CA  LEU A  13     -30.714  -2.223   7.733  1.00 63.39           C  
ATOM     93  C   LEU A  13     -29.742  -2.658   8.824  1.00 63.39           C  
ATOM     94  CB  LEU A  13     -31.381  -0.901   8.124  1.00 63.39           C  
ATOM     95  O   LEU A  13     -28.553  -2.334   8.767  1.00 63.39           O  
ATOM     96  CG  LEU A  13     -32.056  -0.122   6.994  1.00 63.39           C  
ATOM     97  CD1 LEU A  13     -32.950   0.973   7.566  1.00 63.39           C  
ATOM     98  CD2 LEU A  13     -31.011   0.471   6.054  1.00 63.39           C  
ATOM     99  N   ALA A  14     -30.213  -3.508   9.787  1.00 63.76           N  
ATOM    100  CA  ALA A  14     -29.356  -3.995  10.865  1.00 63.76           C  
ATOM    101  C   ALA A  14     -28.467  -5.139  10.386  1.00 63.76           C  
ATOM    102  CB  ALA A  14     -30.200  -4.444  12.055  1.00 63.76           C  
ATOM    103  O   ALA A  14     -27.333  -5.287  10.847  1.00 63.76           O  
ATOM    104  N   ALA A  15     -28.930  -5.824   9.377  1.00 62.70           N  
ATOM    105  CA  ALA A  15     -28.122  -6.932   8.874  1.00 62.70           C  
ATOM    106  C   ALA A  15     -27.065  -6.437   7.890  1.00 62.70           C  
ATOM    107  CB  ALA A  15     -29.011  -7.981   8.211  1.00 62.70           C  
ATOM    108  O   ALA A  15     -26.090  -7.139   7.611  1.00 62.70           O  
ATOM    109  N   CYS A  16     -27.185  -5.210   7.545  1.00 56.55           N  
ATOM    110  CA  CYS A  16     -26.148  -4.727   6.639  1.00 56.55           C  
ATOM    111  C   CYS A  16     -25.049  -4.002   7.406  1.00 56.55           C  
ATOM    112  CB  CYS A  16     -26.747  -3.796   5.586  1.00 56.55           C  
ATOM    113  O   CYS A  16     -24.752  -2.840   7.123  1.00 56.55           O  
ATOM    114  SG  CYS A  16     -25.811  -3.745   4.042  1.00 56.55           S  
ATOM    115  N   GLY A  17     -24.949  -4.206   8.764  1.00 58.26           N  
ATOM    116  CA  GLY A  17     -23.764  -3.748   9.472  1.00 58.26           C  
ATOM    117  C   GLY A  17     -22.469  -4.188   8.815  1.00 58.26           C  
ATOM    118  O   GLY A  17     -22.345  -5.336   8.383  1.00 58.26           O  
ATOM    119  N   GLU A  18     -22.166  -3.761   7.665  1.00 60.29           N  
ATOM    120  CA  GLU A  18     -20.987  -3.699   6.805  1.00 60.29           C  
ATOM    121  C   GLU A  18     -19.759  -4.266   7.511  1.00 60.29           C  
ATOM    122  CB  GLU A  18     -20.721  -2.258   6.362  1.00 60.29           C  
ATOM    123  O   GLU A  18     -19.368  -3.781   8.575  1.00 60.29           O  
ATOM    124  CG  GLU A  18     -20.978  -2.012   4.883  1.00 60.29           C  
ATOM    125  CD  GLU A  18     -22.050  -0.964   4.626  1.00 60.29           C  
ATOM    126  OE1 GLU A  18     -22.546  -0.872   3.480  1.00 60.29           O  
ATOM    127  OE2 GLU A  18     -22.395  -0.230   5.578  1.00 60.29           O  
ATOM    128  N   LEU A  19     -19.725  -5.503   7.807  1.00 62.62           N  
ATOM    129  CA  LEU A  19     -18.443  -6.145   8.074  1.00 62.62           C  
ATOM    130  C   LEU A  19     -17.337  -5.527   7.226  1.00 62.62           C  
ATOM    131  CB  LEU A  19     -18.530  -7.649   7.802  1.00 62.62           C  
ATOM    132  O   LEU A  19     -17.464  -5.438   6.002  1.00 62.62           O  
ATOM    133  CG  LEU A  19     -19.049  -8.517   8.950  1.00 62.62           C  
ATOM    134  CD1 LEU A  19     -20.505  -8.902   8.707  1.00 62.62           C  
ATOM    135  CD2 LEU A  19     -18.182  -9.760   9.116  1.00 62.62           C  
ATOM    136  N   ALA A  20     -16.808  -4.329   7.507  1.00 69.31           N  
ATOM    137  CA  ALA A  20     -15.678  -3.739   6.792  1.00 69.31           C  
ATOM    138  C   ALA A  20     -14.528  -4.734   6.668  1.00 69.31           C  
ATOM    139  CB  ALA A  20     -15.206  -2.470   7.498  1.00 69.31           C  
ATOM    140  O   ALA A  20     -14.008  -5.220   7.675  1.00 69.31           O  
ATOM    141  N   PRO A  21     -14.477  -5.435   5.554  1.00 79.17           N  
ATOM    142  CA  PRO A  21     -13.314  -6.304   5.366  1.00 79.17           C  
ATOM    143  C   PRO A  21     -11.994  -5.595   5.662  1.00 79.17           C  
ATOM    144  CB  PRO A  21     -13.403  -6.697   3.889  1.00 79.17           C  
ATOM    145  O   PRO A  21     -11.924  -4.364   5.607  1.00 79.17           O  
ATOM    146  CG  PRO A  21     -14.234  -5.627   3.258  1.00 79.17           C  
ATOM    147  CD  PRO A  21     -15.117  -5.025   4.313  1.00 79.17           C  
ATOM    148  N   ALA A  22     -11.098  -6.340   6.425  1.00 88.95           N  
ATOM    149  CA  ALA A  22      -9.730  -5.895   6.679  1.00 88.95           C  
ATOM    150  C   ALA A  22      -8.976  -5.664   5.373  1.00 88.95           C  
ATOM    151  CB  ALA A  22      -8.991  -6.913   7.544  1.00 88.95           C  
ATOM    152  O   ALA A  22      -9.166  -6.400   4.401  1.00 88.95           O  
ATOM    153  N   LEU A  23      -8.248  -4.528   5.157  1.00 94.99           N  
ATOM    154  CA  LEU A  23      -7.460  -4.107   4.003  1.00 94.99           C  
ATOM    155  C   LEU A  23      -6.368  -5.125   3.690  1.00 94.99           C  
ATOM    156  CB  LEU A  23      -6.837  -2.732   4.252  1.00 94.99           C  
ATOM    157  O   LEU A  23      -5.660  -5.579   4.592  1.00 94.99           O  
ATOM    158  CG  LEU A  23      -5.967  -2.168   3.127  1.00 94.99           C  
ATOM    159  CD1 LEU A  23      -6.820  -1.867   1.899  1.00 94.99           C  
ATOM    160  CD2 LEU A  23      -5.234  -0.915   3.595  1.00 94.99           C  
ATOM    161  N   ARG A  24      -6.252  -5.515   2.479  1.00 96.67           N  
ATOM    162  CA  ARG A  24      -5.194  -6.398   1.999  1.00 96.67           C  
ATOM    163  C   ARG A  24      -4.276  -5.672   1.021  1.00 96.67           C  
ATOM    164  CB  ARG A  24      -5.790  -7.641   1.335  1.00 96.67           C  
ATOM    165  O   ARG A  24      -4.746  -4.945   0.144  1.00 96.67           O  
ATOM    166  CG  ARG A  24      -6.643  -8.488   2.266  1.00 96.67           C  
ATOM    167  CD  ARG A  24      -7.309  -9.641   1.528  1.00 96.67           C  
ATOM    168  NE  ARG A  24      -6.354 -10.698   1.206  1.00 96.67           N  
ATOM    169  NH1 ARG A  24      -7.948 -12.198   0.469  1.00 96.67           N  
ATOM    170  NH2 ARG A  24      -5.730 -12.776   0.453  1.00 96.67           N  
ATOM    171  CZ  ARG A  24      -6.680 -11.888   0.710  1.00 96.67           C  
ATOM    172  N   CYS A  25      -2.943  -5.897   1.222  1.00 97.25           N  
ATOM    173  CA  CYS A  25      -1.930  -5.255   0.392  1.00 97.25           C  
ATOM    174  C   CYS A  25      -0.883  -6.263  -0.068  1.00 97.25           C  
ATOM    175  CB  CYS A  25      -1.254  -4.117   1.156  1.00 97.25           C  
ATOM    176  O   CYS A  25      -0.701  -7.306   0.562  1.00 97.25           O  
ATOM    177  SG  CYS A  25      -2.395  -2.825   1.696  1.00 97.25           S  
ATOM    178  N   TYR A  26      -0.230  -6.023  -1.185  1.00 96.82           N  
ATOM    179  CA  TYR A  26       0.993  -6.742  -1.523  1.00 96.82           C  
ATOM    180  C   TYR A  26       2.142  -6.320  -0.616  1.00 96.82           C  
ATOM    181  CB  TYR A  26       1.369  -6.504  -2.989  1.00 96.82           C  
ATOM    182  O   TYR A  26       2.353  -5.127  -0.385  1.00 96.82           O  
ATOM    183  CG  TYR A  26       0.426  -7.154  -3.971  1.00 96.82           C  
ATOM    184  CD1 TYR A  26       0.471  -8.526  -4.207  1.00 96.82           C  
ATOM    185  CD2 TYR A  26      -0.511  -6.398  -4.667  1.00 96.82           C  
ATOM    186  CE1 TYR A  26      -0.395  -9.129  -5.113  1.00 96.82           C  
ATOM    187  CE2 TYR A  26      -1.382  -6.990  -5.575  1.00 96.82           C  
ATOM    188  OH  TYR A  26      -2.176  -8.947  -6.689  1.00 96.82           O  
ATOM    189  CZ  TYR A  26      -1.317  -8.355  -5.791  1.00 96.82           C  
ATOM    190  N   VAL A  27       2.910  -7.424  -0.103  1.00 96.67           N  
ATOM    191  CA  VAL A  27       3.951  -7.106   0.869  1.00 96.67           C  
ATOM    192  C   VAL A  27       5.245  -7.826   0.496  1.00 96.67           C  
ATOM    193  CB  VAL A  27       3.523  -7.488   2.304  1.00 96.67           C  
ATOM    194  O   VAL A  27       5.226  -9.010   0.149  1.00 96.67           O  
ATOM    195  CG1 VAL A  27       4.631  -7.160   3.303  1.00 96.67           C  
ATOM    196  CG2 VAL A  27       2.228  -6.771   2.683  1.00 96.67           C  
ATOM    197  N   CYS A  28       6.330  -7.127   0.499  1.00 95.67           N  
ATOM    198  CA  CYS A  28       7.699  -7.614   0.372  1.00 95.67           C  
ATOM    199  C   CYS A  28       8.665  -6.739   1.163  1.00 95.67           C  
ATOM    200  CB  CYS A  28       8.120  -7.654  -1.097  1.00 95.67           C  
ATOM    201  O   CYS A  28       8.978  -5.622   0.750  1.00 95.67           O  
ATOM    202  SG  CYS A  28       7.787  -6.121  -1.991  1.00 95.67           S  
ATOM    203  N   PRO A  29       9.123  -7.293   2.311  1.00 92.48           N  
ATOM    204  CA  PRO A  29       9.940  -6.504   3.236  1.00 92.48           C  
ATOM    205  C   PRO A  29      11.315  -6.164   2.665  1.00 92.48           C  
ATOM    206  CB  PRO A  29      10.068  -7.417   4.459  1.00 92.48           C  
ATOM    207  O   PRO A  29      11.902  -5.141   3.028  1.00 92.48           O  
ATOM    208  CG  PRO A  29       9.767  -8.788   3.946  1.00 92.48           C  
ATOM    209  CD  PRO A  29       8.875  -8.663   2.744  1.00 92.48           C  
ATOM    210  N   GLU A  30      11.752  -7.082   1.710  1.00 92.50           N  
ATOM    211  CA  GLU A  30      13.051  -6.854   1.084  1.00 92.50           C  
ATOM    212  C   GLU A  30      12.893  -6.420  -0.370  1.00 92.50           C  
ATOM    213  CB  GLU A  30      13.916  -8.114   1.166  1.00 92.50           C  
ATOM    214  O   GLU A  30      11.906  -6.763  -1.023  1.00 92.50           O  
ATOM    215  CG  GLU A  30      14.244  -8.543   2.589  1.00 92.50           C  
ATOM    216  CD  GLU A  30      15.142  -9.769   2.654  1.00 92.50           C  
ATOM    217  OE1 GLU A  30      15.608 -10.121   3.761  1.00 92.50           O  
ATOM    218  OE2 GLU A  30      15.382 -10.380   1.589  1.00 92.50           O  
ATOM    219  N   PRO A  31      13.802  -5.564  -0.761  1.00 90.07           N  
ATOM    220  CA  PRO A  31      13.725  -5.177  -2.172  1.00 90.07           C  
ATOM    221  C   PRO A  31      13.662  -6.379  -3.111  1.00 90.07           C  
ATOM    222  CB  PRO A  31      15.013  -4.380  -2.390  1.00 90.07           C  
ATOM    223  O   PRO A  31      14.527  -7.257  -3.054  1.00 90.07           O  
ATOM    224  CG  PRO A  31      15.370  -3.852  -1.038  1.00 90.07           C  
ATOM    225  CD  PRO A  31      14.976  -4.873  -0.009  1.00 90.07           C  
ATOM    226  N   THR A  32      12.606  -6.473  -3.768  1.00 89.14           N  
ATOM    227  CA  THR A  32      12.309  -7.574  -4.678  1.00 89.14           C  
ATOM    228  C   THR A  32      11.895  -7.046  -6.049  1.00 89.14           C  
ATOM    229  CB  THR A  32      11.197  -8.479  -4.116  1.00 89.14           C  
ATOM    230  O   THR A  32      11.434  -5.909  -6.169  1.00 89.14           O  
ATOM    231  CG2 THR A  32      10.986  -9.704  -5.000  1.00 89.14           C  
ATOM    232  OG1 THR A  32      11.560  -8.911  -2.799  1.00 89.14           O  
ATOM    233  N   GLY A  33      12.230  -7.849  -7.033  1.00 86.82           N  
ATOM    234  CA  GLY A  33      11.733  -7.493  -8.352  1.00 86.82           C  
ATOM    235  C   GLY A  33      10.241  -7.220  -8.374  1.00 86.82           C  
ATOM    236  O   GLY A  33       9.477  -7.861  -7.648  1.00 86.82           O  
ATOM    237  N   VAL A  34       9.903  -6.269  -9.110  1.00 85.63           N  
ATOM    238  CA  VAL A  34       8.512  -5.830  -9.168  1.00 85.63           C  
ATOM    239  C   VAL A  34       7.606  -7.023  -9.462  1.00 85.63           C  
ATOM    240  CB  VAL A  34       8.308  -4.730 -10.233  1.00 85.63           C  
ATOM    241  O   VAL A  34       6.567  -7.195  -8.819  1.00 85.63           O  
ATOM    242  CG1 VAL A  34       6.829  -4.370 -10.360  1.00 85.63           C  
ATOM    243  CG2 VAL A  34       9.134  -3.493  -9.887  1.00 85.63           C  
ATOM    244  N   SER A  35       8.023  -7.927 -10.291  1.00 86.00           N  
ATOM    245  CA  SER A  35       7.207  -9.060 -10.712  1.00 86.00           C  
ATOM    246  C   SER A  35       7.228 -10.175  -9.671  1.00 86.00           C  
ATOM    247  CB  SER A  35       7.692  -9.600 -12.059  1.00 86.00           C  
ATOM    248  O   SER A  35       6.363 -11.053  -9.676  1.00 86.00           O  
ATOM    249  OG  SER A  35       9.077  -9.893 -12.013  1.00 86.00           O  
ATOM    250  N   ASP A  36       8.147 -10.069  -8.744  1.00 89.93           N  
ATOM    251  CA  ASP A  36       8.323 -11.131  -7.757  1.00 89.93           C  
ATOM    252  C   ASP A  36       7.607 -10.792  -6.452  1.00 89.93           C  
ATOM    253  CB  ASP A  36       9.810 -11.376  -7.494  1.00 89.93           C  
ATOM    254  O   ASP A  36       7.385 -11.668  -5.614  1.00 89.93           O  
ATOM    255  CG  ASP A  36      10.549 -11.908  -8.710  1.00 89.93           C  
ATOM    256  OD1 ASP A  36       9.968 -12.709  -9.473  1.00 89.93           O  
ATOM    257  OD2 ASP A  36      11.722 -11.524  -8.904  1.00 89.93           O  
ATOM    258  N   CYS A  37       7.156  -9.523  -6.258  1.00 91.57           N  
ATOM    259  CA  CYS A  37       6.486  -9.098  -5.035  1.00 91.57           C  
ATOM    260  C   CYS A  37       4.980  -9.309  -5.137  1.00 91.57           C  
ATOM    261  CB  CYS A  37       6.785  -7.627  -4.743  1.00 91.57           C  
ATOM    262  O   CYS A  37       4.231  -8.361  -5.377  1.00 91.57           O  
ATOM    263  SG  CYS A  37       6.289  -7.098  -3.089  1.00 91.57           S  
ATOM    264  N   VAL A  38       4.502 -10.546  -4.922  1.00 93.25           N  
ATOM    265  CA  VAL A  38       3.112 -10.906  -5.181  1.00 93.25           C  
ATOM    266  C   VAL A  38       2.477 -11.465  -3.909  1.00 93.25           C  
ATOM    267  CB  VAL A  38       2.996 -11.933  -6.330  1.00 93.25           C  
ATOM    268  O   VAL A  38       1.359 -11.985  -3.943  1.00 93.25           O  
ATOM    269  CG1 VAL A  38       3.402 -11.302  -7.660  1.00 93.25           C  
ATOM    270  CG2 VAL A  38       3.853 -13.162  -6.034  1.00 93.25           C  
ATOM    271  N   THR A  39       3.262 -11.380  -2.768  1.00 96.21           N  
ATOM    272  CA  THR A  39       2.739 -11.864  -1.495  1.00 96.21           C  
ATOM    273  C   THR A  39       1.677 -10.914  -0.949  1.00 96.21           C  
ATOM    274  CB  THR A  39       3.864 -12.031  -0.456  1.00 96.21           C  
ATOM    275  O   THR A  39       1.891  -9.701  -0.895  1.00 96.21           O  
ATOM    276  CG2 THR A  39       3.320 -12.572   0.862  1.00 96.21           C  
ATOM    277  OG1 THR A  39       4.845 -12.943  -0.966  1.00 96.21           O  
ATOM    278  N   ILE A  40       0.567 -11.529  -0.517  1.00 96.83           N  
ATOM    279  CA  ILE A  40      -0.554 -10.755   0.005  1.00 96.83           C  
ATOM    280  C   ILE A  40      -0.629 -10.914   1.522  1.00 96.83           C  
ATOM    281  CB  ILE A  40      -1.888 -11.182  -0.646  1.00 96.83           C  
ATOM    282  O   ILE A  40      -0.475 -12.021   2.044  1.00 96.83           O  
ATOM    283  CG1 ILE A  40      -1.845 -10.943  -2.160  1.00 96.83           C  
ATOM    284  CG2 ILE A  40      -3.064 -10.437  -0.008  1.00 96.83           C  
ATOM    285  CD1 ILE A  40      -3.030 -11.530  -2.914  1.00 96.83           C  
ATOM    286  N   ALA A  41      -0.878  -9.716   2.203  1.00 96.90           N  
ATOM    287  CA  ALA A  41      -1.056  -9.728   3.652  1.00 96.90           C  
ATOM    288  C   ALA A  41      -2.249  -8.872   4.066  1.00 96.90           C  
ATOM    289  CB  ALA A  41       0.212  -9.240   4.348  1.00 96.90           C  
ATOM    290  O   ALA A  41      -2.552  -7.865   3.422  1.00 96.90           O  
ATOM    291  N   THR A  42      -2.966  -9.447   5.091  1.00 97.05           N  
ATOM    292  CA  THR A  42      -4.041  -8.678   5.709  1.00 97.05           C  
ATOM    293  C   THR A  42      -3.478  -7.641   6.676  1.00 97.05           C  
ATOM    294  CB  THR A  42      -5.027  -9.597   6.454  1.00 97.05           C  
ATOM    295  O   THR A  42      -2.731  -7.982   7.595  1.00 97.05           O  
ATOM    296  CG2 THR A  42      -6.206  -8.804   7.008  1.00 97.05           C  
ATOM    297  OG1 THR A  42      -5.518 -10.595   5.551  1.00 97.05           O  
ATOM    298  N   CYS A  43      -3.803  -6.340   6.426  1.00 96.33           N  
ATOM    299  CA  CYS A  43      -3.298  -5.256   7.261  1.00 96.33           C  
ATOM    300  C   CYS A  43      -3.998  -5.238   8.614  1.00 96.33           C  
ATOM    301  CB  CYS A  43      -3.485  -3.909   6.562  1.00 96.33           C  
ATOM    302  O   CYS A  43      -5.095  -5.780   8.758  1.00 96.33           O  
ATOM    303  SG  CYS A  43      -2.672  -3.804   4.953  1.00 96.33           S  
ATOM    304  N   THR A  44      -3.280  -4.730   9.586  1.00 95.36           N  
ATOM    305  CA  THR A  44      -3.874  -4.565  10.908  1.00 95.36           C  
ATOM    306  C   THR A  44      -4.893  -3.429  10.904  1.00 95.36           C  
ATOM    307  CB  THR A  44      -2.797  -4.289  11.973  1.00 95.36           C  
ATOM    308  O   THR A  44      -4.996  -2.683   9.928  1.00 95.36           O  
ATOM    309  CG2 THR A  44      -1.751  -5.399  11.999  1.00 95.36           C  
ATOM    310  OG1 THR A  44      -2.150  -3.044  11.679  1.00 95.36           O  
ATOM    311  N   THR A  45      -5.673  -3.333  11.967  1.00 91.43           N  
ATOM    312  CA  THR A  45      -6.739  -2.345  12.093  1.00 91.43           C  
ATOM    313  C   THR A  45      -6.173  -0.929  12.039  1.00 91.43           C  
ATOM    314  CB  THR A  45      -7.527  -2.537  13.402  1.00 91.43           C  
ATOM    315  O   THR A  45      -6.821  -0.014  11.526  1.00 91.43           O  
ATOM    316  CG2 THR A  45      -8.771  -1.654  13.430  1.00 91.43           C  
ATOM    317  OG1 THR A  45      -7.926  -3.908  13.516  1.00 91.43           O  
ATOM    318  N   ASN A  46      -4.848  -0.799  12.433  1.00 94.22           N  
ATOM    319  CA  ASN A  46      -4.232   0.522  12.487  1.00 94.22           C  
ATOM    320  C   ASN A  46      -3.545   0.874  11.170  1.00 94.22           C  
ATOM    321  CB  ASN A  46      -3.235   0.603  13.644  1.00 94.22           C  
ATOM    322  O   ASN A  46      -3.212   2.036  10.930  1.00 94.22           O  
ATOM    323  CG  ASN A  46      -3.912   0.594  15.000  1.00 94.22           C  
ATOM    324  ND2 ASN A  46      -3.190   0.147  16.021  1.00 94.22           N  
ATOM    325  OD1 ASN A  46      -5.075   0.984  15.130  1.00 94.22           O  
ATOM    326  N   GLU A  47      -3.431  -0.139  10.283  1.00 96.05           N  
ATOM    327  CA  GLU A  47      -2.845   0.073   8.963  1.00 96.05           C  
ATOM    328  C   GLU A  47      -3.927   0.237   7.898  1.00 96.05           C  
ATOM    329  CB  GLU A  47      -1.916  -1.086   8.594  1.00 96.05           C  
ATOM    330  O   GLU A  47      -4.560  -0.740   7.494  1.00 96.05           O  
ATOM    331  CG  GLU A  47      -0.708  -1.220   9.510  1.00 96.05           C  
ATOM    332  CD  GLU A  47       0.111  -2.473   9.243  1.00 96.05           C  
ATOM    333  OE1 GLU A  47       1.337  -2.462   9.494  1.00 96.05           O  
ATOM    334  OE2 GLU A  47      -0.479  -3.474   8.777  1.00 96.05           O  
ATOM    335  N   THR A  48      -3.997   1.477   7.428  1.00 95.07           N  
ATOM    336  CA  THR A  48      -5.160   1.774   6.599  1.00 95.07           C  
ATOM    337  C   THR A  48      -4.745   2.012   5.150  1.00 95.07           C  
ATOM    338  CB  THR A  48      -5.922   3.004   7.126  1.00 95.07           C  
ATOM    339  O   THR A  48      -5.572   2.382   4.314  1.00 95.07           O  
ATOM    340  CG2 THR A  48      -6.474   2.752   8.525  1.00 95.07           C  
ATOM    341  OG1 THR A  48      -5.032   4.127   7.171  1.00 95.07           O  
ATOM    342  N   MET A  49      -3.405   1.755   4.859  1.00 95.75           N  
ATOM    343  CA  MET A  49      -2.938   2.077   3.514  1.00 95.75           C  
ATOM    344  C   MET A  49      -1.897   1.067   3.043  1.00 95.75           C  
ATOM    345  CB  MET A  49      -2.353   3.490   3.471  1.00 95.75           C  
ATOM    346  O   MET A  49      -1.240   0.420   3.860  1.00 95.75           O  
ATOM    347  CG  MET A  49      -3.295   4.560   4.000  1.00 95.75           C  
ATOM    348  SD  MET A  49      -2.523   6.224   4.027  1.00 95.75           S  
ATOM    349  CE  MET A  49      -2.619   6.651   2.266  1.00 95.75           C  
ATOM    350  N   CYS A  50      -1.795   0.934   1.729  1.00 96.33           N  
ATOM    351  CA  CYS A  50      -0.708   0.198   1.094  1.00 96.33           C  
ATOM    352  C   CYS A  50       0.397   1.143   0.636  1.00 96.33           C  
ATOM    353  CB  CYS A  50      -1.229  -0.607  -0.097  1.00 96.33           C  
ATOM    354  O   CYS A  50       0.121   2.180   0.031  1.00 96.33           O  
ATOM    355  SG  CYS A  50      -2.541  -1.773   0.331  1.00 96.33           S  
ATOM    356  N   LYS A  51       1.629   0.820   0.979  1.00 95.58           N  
ATOM    357  CA  LYS A  51       2.792   1.630   0.628  1.00 95.58           C  
ATOM    358  C   LYS A  51       3.713   0.883  -0.333  1.00 95.58           C  
ATOM    359  CB  LYS A  51       3.564   2.035   1.885  1.00 95.58           C  
ATOM    360  O   LYS A  51       4.019  -0.292  -0.120  1.00 95.58           O  
ATOM    361  CG  LYS A  51       4.786   2.899   1.610  1.00 95.58           C  
ATOM    362  CD  LYS A  51       5.538   3.228   2.893  1.00 95.58           C  
ATOM    363  CE  LYS A  51       6.851   3.944   2.604  1.00 95.58           C  
ATOM    364  NZ  LYS A  51       7.568   4.313   3.861  1.00 95.58           N  
ATOM    365  N   THR A  52       4.123   1.592  -1.369  1.00 93.42           N  
ATOM    366  CA  THR A  52       5.072   1.054  -2.337  1.00 93.42           C  
ATOM    367  C   THR A  52       6.274   1.981  -2.488  1.00 93.42           C  
ATOM    368  CB  THR A  52       4.409   0.840  -3.710  1.00 93.42           C  
ATOM    369  O   THR A  52       6.114   3.183  -2.710  1.00 93.42           O  
ATOM    370  CG2 THR A  52       5.393   0.237  -4.707  1.00 93.42           C  
ATOM    371  OG1 THR A  52       3.292  -0.046  -3.562  1.00 93.42           O  
ATOM    372  N   THR A  53       7.449   1.441  -2.347  1.00 90.83           N  
ATOM    373  CA  THR A  53       8.698   2.159  -2.571  1.00 90.83           C  
ATOM    374  C   THR A  53       9.468   1.554  -3.742  1.00 90.83           C  
ATOM    375  CB  THR A  53       9.583   2.149  -1.311  1.00 90.83           C  
ATOM    376  O   THR A  53       9.751   0.354  -3.751  1.00 90.83           O  
ATOM    377  CG2 THR A  53      10.847   2.975  -1.520  1.00 90.83           C  
ATOM    378  OG1 THR A  53       8.844   2.696  -0.211  1.00 90.83           O  
ATOM    379  N   LEU A  54       9.731   2.357  -4.650  1.00 86.89           N  
ATOM    380  CA  LEU A  54      10.435   1.921  -5.852  1.00 86.89           C  
ATOM    381  C   LEU A  54      11.923   2.241  -5.756  1.00 86.89           C  
ATOM    382  CB  LEU A  54       9.837   2.585  -7.094  1.00 86.89           C  
ATOM    383  O   LEU A  54      12.300   3.348  -5.365  1.00 86.89           O  
ATOM    384  CG  LEU A  54      10.378   2.111  -8.444  1.00 86.89           C  
ATOM    385  CD1 LEU A  54       9.854   0.714  -8.763  1.00 86.89           C  
ATOM    386  CD2 LEU A  54      10.001   3.094  -9.547  1.00 86.89           C  
ATOM    387  N   TYR A  55      12.762   1.230  -6.045  1.00 81.45           N  
ATOM    388  CA  TYR A  55      14.212   1.366  -6.127  1.00 81.45           C  
ATOM    389  C   TYR A  55      14.684   1.312  -7.575  1.00 81.45           C  
ATOM    390  CB  TYR A  55      14.902   0.269  -5.311  1.00 81.45           C  
ATOM    391  O   TYR A  55      14.424   0.337  -8.283  1.00 81.45           O  
ATOM    392  CG  TYR A  55      14.563   0.301  -3.841  1.00 81.45           C  
ATOM    393  CD1 TYR A  55      15.383   0.965  -2.931  1.00 81.45           C  
ATOM    394  CD2 TYR A  55      13.422  -0.332  -3.358  1.00 81.45           C  
ATOM    395  CE1 TYR A  55      15.076   0.995  -1.575  1.00 81.45           C  
ATOM    396  CE2 TYR A  55      13.105  -0.308  -2.004  1.00 81.45           C  
ATOM    397  OH  TYR A  55      13.627   0.385   0.220  1.00 81.45           O  
ATOM    398  CZ  TYR A  55      13.936   0.358  -1.122  1.00 81.45           C  
ATOM    399  N   SER A  56      14.841   2.517  -8.187  1.00 70.91           N  
ATOM    400  CA  SER A  56      15.347   2.576  -9.555  1.00 70.91           C  
ATOM    401  C   SER A  56      16.867   2.463  -9.587  1.00 70.91           C  
ATOM    402  CB  SER A  56      14.909   3.876 -10.232  1.00 70.91           C  
ATOM    403  O   SER A  56      17.555   3.019  -8.728  1.00 70.91           O  
ATOM    404  OG  SER A  56      15.648   4.096 -11.421  1.00 70.91           O  
ATOM    405  N   ARG A  57      17.432   1.386 -10.198  1.00 59.74           N  
ATOM    406  CA  ARG A  57      18.869   1.400 -10.455  1.00 59.74           C  
ATOM    407  C   ARG A  57      19.221   2.413 -11.538  1.00 59.74           C  
ATOM    408  CB  ARG A  57      19.355   0.007 -10.862  1.00 59.74           C  
ATOM    409  O   ARG A  57      18.984   2.171 -12.723  1.00 59.74           O  
ATOM    410  CG  ARG A  57      19.863  -0.832  -9.700  1.00 59.74           C  
ATOM    411  CD  ARG A  57      20.526  -2.116 -10.179  1.00 59.74           C  
ATOM    412  NE  ARG A  57      20.899  -2.979  -9.062  1.00 59.74           N  
ATOM    413  NH1 ARG A  57      23.075  -3.300  -9.767  1.00 59.74           N  
ATOM    414  NH2 ARG A  57      22.332  -4.292  -7.839  1.00 59.74           N  
ATOM    415  CZ  ARG A  57      22.101  -3.522  -8.892  1.00 59.74           C  
ATOM    416  N   GLU A  58      18.531   3.587 -11.431  1.00 58.70           N  
ATOM    417  CA  GLU A  58      18.738   4.665 -12.393  1.00 58.70           C  
ATOM    418  C   GLU A  58      20.204   5.086 -12.443  1.00 58.70           C  
ATOM    419  CB  GLU A  58      17.857   5.869 -12.050  1.00 58.70           C  
ATOM    420  O   GLU A  58      20.589   5.916 -13.269  1.00 58.70           O  
ATOM    421  CG  GLU A  58      16.364   5.588 -12.155  1.00 58.70           C  
ATOM    422  CD  GLU A  58      15.503   6.805 -11.858  1.00 58.70           C  
ATOM    423  OE1 GLU A  58      14.257   6.695 -11.912  1.00 58.70           O  
ATOM    424  OE2 GLU A  58      16.078   7.878 -11.570  1.00 58.70           O  
ATOM    425  N   ILE A  59      21.069   4.327 -11.707  1.00 55.37           N  
ATOM    426  CA  ILE A  59      22.367   4.898 -12.051  1.00 55.37           C  
ATOM    427  C   ILE A  59      23.065   4.012 -13.080  1.00 55.37           C  
ATOM    428  CB  ILE A  59      23.258   5.070 -10.800  1.00 55.37           C  
ATOM    429  O   ILE A  59      24.150   4.345 -13.561  1.00 55.37           O  
ATOM    430  CG1 ILE A  59      22.401   5.424  -9.579  1.00 55.37           C  
ATOM    431  CG2 ILE A  59      24.331   6.135 -11.043  1.00 55.37           C  
ATOM    432  CD1 ILE A  59      23.145   5.334  -8.253  1.00 55.37           C  
ATOM    433  N   VAL A  60      22.371   3.238 -13.877  1.00 53.53           N  
ATOM    434  CA  VAL A  60      23.178   2.593 -14.908  1.00 53.53           C  
ATOM    435  C   VAL A  60      22.382   2.503 -16.207  1.00 53.53           C  
ATOM    436  CB  VAL A  60      23.642   1.186 -14.468  1.00 53.53           C  
ATOM    437  O   VAL A  60      21.186   2.203 -16.190  1.00 53.53           O  
ATOM    438  CG1 VAL A  60      24.477   0.525 -15.564  1.00 53.53           C  
ATOM    439  CG2 VAL A  60      24.434   1.268 -13.165  1.00 53.53           C  
ATOM    440  N   TYR A  61      22.735   3.302 -17.224  1.00 50.29           N  
ATOM    441  CA  TYR A  61      22.466   3.229 -18.656  1.00 50.29           C  
ATOM    442  C   TYR A  61      23.126   2.001 -19.272  1.00 50.29           C  
ATOM    443  CB  TYR A  61      22.960   4.496 -19.360  1.00 50.29           C  
ATOM    444  O   TYR A  61      24.326   1.779 -19.096  1.00 50.29           O  
ATOM    445  CG  TYR A  61      22.545   4.586 -20.808  1.00 50.29           C  
ATOM    446  CD1 TYR A  61      23.400   4.170 -21.826  1.00 50.29           C  
ATOM    447  CD2 TYR A  61      21.297   5.089 -21.163  1.00 50.29           C  
ATOM    448  CE1 TYR A  61      23.023   4.253 -23.162  1.00 50.29           C  
ATOM    449  CE2 TYR A  61      20.909   5.177 -22.496  1.00 50.29           C  
ATOM    450  OH  TYR A  61      21.398   4.841 -24.808  1.00 50.29           O  
ATOM    451  CZ  TYR A  61      21.777   4.756 -23.486  1.00 50.29           C  
ATOM    452  N   PRO A  62      22.337   1.147 -19.838  1.00 54.20           N  
ATOM    453  CA  PRO A  62      20.899   1.232 -20.105  1.00 54.20           C  
ATOM    454  C   PRO A  62      20.054   0.654 -18.972  1.00 54.20           C  
ATOM    455  CB  PRO A  62      20.729   0.412 -21.386  1.00 54.20           C  
ATOM    456  O   PRO A  62      20.586   0.002 -18.071  1.00 54.20           O  
ATOM    457  CG  PRO A  62      21.861  -0.564 -21.368  1.00 54.20           C  
ATOM    458  CD  PRO A  62      22.986   0.025 -20.566  1.00 54.20           C  
ATOM    459  N   PHE A  63      18.870   1.277 -18.777  1.00 57.00           N  
ATOM    460  CA  PHE A  63      17.892   0.756 -17.830  1.00 57.00           C  
ATOM    461  C   PHE A  63      17.739  -0.752 -17.984  1.00 57.00           C  
ATOM    462  CB  PHE A  63      16.536   1.443 -18.023  1.00 57.00           C  
ATOM    463  O   PHE A  63      17.438  -1.243 -19.074  1.00 57.00           O  
ATOM    464  CG  PHE A  63      15.533   1.119 -16.950  1.00 57.00           C  
ATOM    465  CD1 PHE A  63      14.521   0.194 -17.181  1.00 57.00           C  
ATOM    466  CD2 PHE A  63      15.601   1.738 -15.709  1.00 57.00           C  
ATOM    467  CE1 PHE A  63      13.591  -0.108 -16.189  1.00 57.00           C  
ATOM    468  CE2 PHE A  63      14.675   1.441 -14.713  1.00 57.00           C  
ATOM    469  CZ  PHE A  63      13.670   0.519 -14.955  1.00 57.00           C  
ATOM    470  N   GLN A  64      18.527  -1.478 -17.293  1.00 60.32           N  
ATOM    471  CA  GLN A  64      18.470  -2.934 -17.362  1.00 60.32           C  
ATOM    472  C   GLN A  64      17.183  -3.465 -16.737  1.00 60.32           C  
ATOM    473  CB  GLN A  64      19.685  -3.553 -16.668  1.00 60.32           C  
ATOM    474  O   GLN A  64      16.857  -4.645 -16.881  1.00 60.32           O  
ATOM    475  CG  GLN A  64      21.010  -3.232 -17.346  1.00 60.32           C  
ATOM    476  CD  GLN A  64      21.944  -4.426 -17.405  1.00 60.32           C  
ATOM    477  NE2 GLN A  64      23.235  -4.179 -17.209  1.00 60.32           N  
ATOM    478  OE1 GLN A  64      21.508  -5.561 -17.623  1.00 60.32           O  
ATOM    479  N   GLY A  65      16.104  -2.675 -16.731  1.00 59.97           N  
ATOM    480  CA  GLY A  65      14.779  -3.207 -16.454  1.00 59.97           C  
ATOM    481  C   GLY A  65      14.661  -3.826 -15.074  1.00 59.97           C  
ATOM    482  O   GLY A  65      13.636  -4.424 -14.741  1.00 59.97           O  
ATOM    483  N   ASP A  66      15.725  -3.728 -14.299  1.00 68.77           N  
ATOM    484  CA  ASP A  66      15.513  -4.442 -13.044  1.00 68.77           C  
ATOM    485  C   ASP A  66      15.112  -3.481 -11.927  1.00 68.77           C  
ATOM    486  CB  ASP A  66      16.772  -5.215 -12.646  1.00 68.77           C  
ATOM    487  O   ASP A  66      15.949  -2.737 -11.411  1.00 68.77           O  
ATOM    488  CG  ASP A  66      16.484  -6.375 -11.710  1.00 68.77           C  
ATOM    489  OD1 ASP A  66      15.313  -6.566 -11.317  1.00 68.77           O  
ATOM    490  OD2 ASP A  66      17.438  -7.103 -11.359  1.00 68.77           O  
ATOM    491  N   SER A  67      13.931  -3.025 -11.837  1.00 76.15           N  
ATOM    492  CA  SER A  67      13.507  -2.219 -10.697  1.00 76.15           C  
ATOM    493  C   SER A  67      13.031  -3.098  -9.545  1.00 76.15           C  
ATOM    494  CB  SER A  67      12.393  -1.254 -11.107  1.00 76.15           C  
ATOM    495  O   SER A  67      12.555  -4.214  -9.765  1.00 76.15           O  
ATOM    496  OG  SER A  67      12.810  -0.434 -12.185  1.00 76.15           O  
ATOM    497  N   THR A  68      13.596  -2.832  -8.385  1.00 87.26           N  
ATOM    498  CA  THR A  68      13.130  -3.517  -7.184  1.00 87.26           C  
ATOM    499  C   THR A  68      12.175  -2.630  -6.391  1.00 87.26           C  
ATOM    500  CB  THR A  68      14.310  -3.936  -6.288  1.00 87.26           C  
ATOM    501  O   THR A  68      12.154  -1.411  -6.575  1.00 87.26           O  
ATOM    502  CG2 THR A  68      15.240  -4.900  -7.018  1.00 87.26           C  
ATOM    503  OG1 THR A  68      15.051  -2.770  -5.907  1.00 87.26           O  
ATOM    504  N   VAL A  69      11.279  -3.349  -5.652  1.00 90.55           N  
ATOM    505  CA  VAL A  69      10.275  -2.626  -4.877  1.00 90.55           C  
ATOM    506  C   VAL A  69      10.166  -3.232  -3.480  1.00 90.55           C  
ATOM    507  CB  VAL A  69       8.897  -2.644  -5.576  1.00 90.55           C  
ATOM    508  O   VAL A  69      10.519  -4.396  -3.272  1.00 90.55           O  
ATOM    509  CG1 VAL A  69       8.964  -1.924  -6.921  1.00 90.55           C  
ATOM    510  CG2 VAL A  69       8.412  -4.081  -5.759  1.00 90.55           C  
ATOM    511  N   THR A  70       9.798  -2.328  -2.574  1.00 93.79           N  
ATOM    512  CA  THR A  70       9.266  -2.775  -1.291  1.00 93.79           C  
ATOM    513  C   THR A  70       7.814  -2.337  -1.126  1.00 93.79           C  
ATOM    514  CB  THR A  70      10.105  -2.233  -0.119  1.00 93.79           C  
ATOM    515  O   THR A  70       7.449  -1.222  -1.504  1.00 93.79           O  
ATOM    516  CG2 THR A  70      11.537  -2.754  -0.181  1.00 93.79           C  
ATOM    517  OG1 THR A  70      10.127  -0.801  -0.177  1.00 93.79           O  
ATOM    518  N   LYS A  71       6.951  -3.335  -0.639  1.00 95.16           N  
ATOM    519  CA  LYS A  71       5.540  -3.073  -0.369  1.00 95.16           C  
ATOM    520  C   LYS A  71       5.173  -3.462   1.060  1.00 95.16           C  
ATOM    521  CB  LYS A  71       4.654  -3.828  -1.361  1.00 95.16           C  
ATOM    522  O   LYS A  71       5.715  -4.425   1.607  1.00 95.16           O  
ATOM    523  CG  LYS A  71       4.869  -3.425  -2.813  1.00 95.16           C  
ATOM    524  CD  LYS A  71       3.910  -4.156  -3.743  1.00 95.16           C  
ATOM    525  CE  LYS A  71       3.943  -3.575  -5.151  1.00 95.16           C  
ATOM    526  NZ  LYS A  71       4.318  -4.605  -6.166  1.00 95.16           N  
ATOM    527  N   SER A  72       4.308  -2.629   1.676  1.00 96.65           N  
ATOM    528  CA  SER A  72       3.898  -2.906   3.049  1.00 96.65           C  
ATOM    529  C   SER A  72       2.569  -2.232   3.375  1.00 96.65           C  
ATOM    530  CB  SER A  72       4.970  -2.439   4.034  1.00 96.65           C  
ATOM    531  O   SER A  72       2.089  -1.393   2.611  1.00 96.65           O  
ATOM    532  OG  SER A  72       5.144  -1.034   3.961  1.00 96.65           O  
ATOM    533  N   CYS A  73       1.994  -2.729   4.408  1.00 97.13           N  
ATOM    534  CA  CYS A  73       0.892  -2.023   5.052  1.00 97.13           C  
ATOM    535  C   CYS A  73       1.408  -0.872   5.908  1.00 97.13           C  
ATOM    536  CB  CYS A  73       0.070  -2.982   5.913  1.00 97.13           C  
ATOM    537  O   CYS A  73       2.446  -0.995   6.561  1.00 97.13           O  
ATOM    538  SG  CYS A  73      -0.686  -4.331   4.981  1.00 97.13           S  
ATOM    539  N   ALA A  74       0.674   0.267   5.830  1.00 96.51           N  
ATOM    540  CA  ALA A  74       1.173   1.425   6.567  1.00 96.51           C  
ATOM    541  C   ALA A  74       0.026   2.213   7.193  1.00 96.51           C  
ATOM    542  CB  ALA A  74       1.995   2.326   5.649  1.00 96.51           C  
ATOM    543  O   ALA A  74      -1.088   2.228   6.662  1.00 96.51           O  
ATOM    544  N   SER A  75       0.308   2.745   8.343  1.00 96.24           N  
ATOM    545  CA  SER A  75      -0.640   3.644   8.994  1.00 96.24           C  
ATOM    546  C   SER A  75      -0.505   5.068   8.465  1.00 96.24           C  
ATOM    547  CB  SER A  75      -0.434   3.633  10.510  1.00 96.24           C  
ATOM    548  O   SER A  75      -1.485   5.814   8.419  1.00 96.24           O  
ATOM    549  OG  SER A  75       0.899   3.984  10.839  1.00 96.24           O  
ATOM    550  N   LYS A  76       0.665   5.396   8.070  1.00 94.72           N  
ATOM    551  CA  LYS A  76       1.021   6.686   7.487  1.00 94.72           C  
ATOM    552  C   LYS A  76       1.863   6.506   6.227  1.00 94.72           C  
ATOM    553  CB  LYS A  76       1.776   7.545   8.504  1.00 94.72           C  
ATOM    554  O   LYS A  76       2.750   5.651   6.184  1.00 94.72           O  
ATOM    555  CG  LYS A  76       0.954   7.919   9.728  1.00 94.72           C  
ATOM    556  CD  LYS A  76       1.748   8.798  10.687  1.00 94.72           C  
ATOM    557  CE  LYS A  76       0.950   9.121  11.942  1.00 94.72           C  
ATOM    558  NZ  LYS A  76       1.722   9.987  12.883  1.00 94.72           N  
ATOM    559  N   CYS A  77       1.480   7.316   5.253  1.00 93.03           N  
ATOM    560  CA  CYS A  77       2.202   7.249   3.988  1.00 93.03           C  
ATOM    561  C   CYS A  77       2.292   8.625   3.338  1.00 93.03           C  
ATOM    562  CB  CYS A  77       1.521   6.269   3.033  1.00 93.03           C  
ATOM    563  O   CYS A  77       1.270   9.262   3.078  1.00 93.03           O  
ATOM    564  SG  CYS A  77       2.361   6.097   1.444  1.00 93.03           S  
ATOM    565  N   LYS A  78       3.561   9.044   3.016  1.00 91.67           N  
ATOM    566  CA  LYS A  78       3.788  10.306   2.318  1.00 91.67           C  
ATOM    567  C   LYS A  78       4.283  10.066   0.895  1.00 91.67           C  
ATOM    568  CB  LYS A  78       4.792  11.170   3.083  1.00 91.67           C  
ATOM    569  O   LYS A  78       5.409   9.608   0.693  1.00 91.67           O  
ATOM    570  CG  LYS A  78       4.168  12.016   4.184  1.00 91.67           C  
ATOM    571  CD  LYS A  78       4.338  13.504   3.909  1.00 91.67           C  
ATOM    572  CE  LYS A  78       3.730  14.351   5.019  1.00 91.67           C  
ATOM    573  NZ  LYS A  78       3.888  15.812   4.751  1.00 91.67           N  
ATOM    574  N   PRO A  79       3.422  10.327  -0.059  1.00 88.80           N  
ATOM    575  CA  PRO A  79       3.835  10.114  -1.448  1.00 88.80           C  
ATOM    576  C   PRO A  79       4.939  11.072  -1.889  1.00 88.80           C  
ATOM    577  CB  PRO A  79       2.549  10.361  -2.240  1.00 88.80           C  
ATOM    578  O   PRO A  79       5.008  12.205  -1.404  1.00 88.80           O  
ATOM    579  CG  PRO A  79       1.723  11.245  -1.363  1.00 88.80           C  
ATOM    580  CD  PRO A  79       2.079  10.963   0.069  1.00 88.80           C  
ATOM    581  N   SER A  80       5.888  10.510  -2.639  1.00 84.29           N  
ATOM    582  CA  SER A  80       6.948  11.332  -3.212  1.00 84.29           C  
ATOM    583  C   SER A  80       6.395  12.300  -4.253  1.00 84.29           C  
ATOM    584  CB  SER A  80       8.028  10.453  -3.844  1.00 84.29           C  
ATOM    585  O   SER A  80       5.353  12.040  -4.858  1.00 84.29           O  
ATOM    586  OG  SER A  80       8.596   9.583  -2.881  1.00 84.29           O  
ATOM    587  N   ASP A  81       7.007  13.535  -4.228  1.00 77.13           N  
ATOM    588  CA  ASP A  81       6.684  14.560  -5.216  1.00 77.13           C  
ATOM    589  C   ASP A  81       7.110  14.125  -6.617  1.00 77.13           C  
ATOM    590  CB  ASP A  81       7.352  15.887  -4.851  1.00 77.13           C  
ATOM    591  O   ASP A  81       8.213  13.609  -6.804  1.00 77.13           O  
ATOM    592  CG  ASP A  81       6.765  17.072  -5.597  1.00 77.13           C  
ATOM    593  OD1 ASP A  81       6.035  16.866  -6.591  1.00 77.13           O  
ATOM    594  OD2 ASP A  81       7.036  18.222  -5.189  1.00 77.13           O  
ATOM    595  N   VAL A  82       6.143  13.929  -7.509  1.00 63.61           N  
ATOM    596  CA  VAL A  82       6.320  13.530  -8.902  1.00 63.61           C  
ATOM    597  C   VAL A  82       7.209  14.543  -9.620  1.00 63.61           C  
ATOM    598  CB  VAL A  82       4.965  13.398  -9.631  1.00 63.61           C  
ATOM    599  O   VAL A  82       7.817  14.228 -10.646  1.00 63.61           O  
ATOM    600  CG1 VAL A  82       4.216  12.153  -9.157  1.00 63.61           C  
ATOM    601  CG2 VAL A  82       4.118  14.650  -9.413  1.00 63.61           C  
ATOM    602  N   ASP A  83       7.539  15.719  -8.952  1.00 64.47           N  
ATOM    603  CA  ASP A  83       8.272  16.747  -9.684  1.00 64.47           C  
ATOM    604  C   ASP A  83       9.739  16.780  -9.264  1.00 64.47           C  
ATOM    605  CB  ASP A  83       7.631  18.120  -9.467  1.00 64.47           C  
ATOM    606  O   ASP A  83      10.512  17.609  -9.751  1.00 64.47           O  
ATOM    607  CG  ASP A  83       6.261  18.243 -10.109  1.00 64.47           C  
ATOM    608  OD1 ASP A  83       6.023  17.617 -11.165  1.00 64.47           O  
ATOM    609  OD2 ASP A  83       5.411  18.974  -9.556  1.00 64.47           O  
ATOM    610  N   GLY A  84      10.188  15.853  -8.451  1.00 57.62           N  
ATOM    611  CA  GLY A  84      11.574  15.946  -8.023  1.00 57.62           C  
ATOM    612  C   GLY A  84      12.528  15.179  -8.919  1.00 57.62           C  
ATOM    613  O   GLY A  84      12.322  13.992  -9.183  1.00 57.62           O  
ATOM    614  N   ILE A  85      12.728  15.620 -10.045  1.00 55.84           N  
ATOM    615  CA  ILE A  85      13.830  15.150 -10.877  1.00 55.84           C  
ATOM    616  C   ILE A  85      14.981  14.678  -9.990  1.00 55.84           C  
ATOM    617  CB  ILE A  85      14.316  16.251 -11.845  1.00 55.84           C  
ATOM    618  O   ILE A  85      15.385  15.381  -9.061  1.00 55.84           O  
ATOM    619  CG1 ILE A  85      13.156  16.748 -12.715  1.00 55.84           C  
ATOM    620  CG2 ILE A  85      15.469  15.737 -12.712  1.00 55.84           C  
ATOM    621  CD1 ILE A  85      13.515  17.921 -13.616  1.00 55.84           C  
ATOM    622  N   GLY A  86      15.156  13.333  -9.799  1.00 58.98           N  
ATOM    623  CA  GLY A  86      16.328  12.807  -9.119  1.00 58.98           C  
ATOM    624  C   GLY A  86      15.989  12.003  -7.879  1.00 58.98           C  
ATOM    625  O   GLY A  86      16.853  11.760  -7.034  1.00 58.98           O  
ATOM    626  N   GLN A  87      14.657  11.781  -7.601  1.00 59.61           N  
ATOM    627  CA  GLN A  87      14.375  10.991  -6.407  1.00 59.61           C  
ATOM    628  C   GLN A  87      14.750   9.526  -6.616  1.00 59.61           C  
ATOM    629  CB  GLN A  87      12.898  11.104  -6.024  1.00 59.61           C  
ATOM    630  O   GLN A  87      14.495   8.960  -7.681  1.00 59.61           O  
ATOM    631  CG  GLN A  87      12.513  12.465  -5.460  1.00 59.61           C  
ATOM    632  CD  GLN A  87      11.839  12.369  -4.104  1.00 59.61           C  
ATOM    633  NE2 GLN A  87      10.665  12.980  -3.981  1.00 59.61           N  
ATOM    634  OE1 GLN A  87      12.368  11.750  -3.176  1.00 59.61           O  
ATOM    635  N   THR A  88      15.717   9.133  -5.815  1.00 67.79           N  
ATOM    636  CA  THR A  88      16.291   7.792  -5.831  1.00 67.79           C  
ATOM    637  C   THR A  88      15.300   6.773  -5.276  1.00 67.79           C  
ATOM    638  CB  THR A  88      17.599   7.734  -5.020  1.00 67.79           C  
ATOM    639  O   THR A  88      15.319   5.604  -5.667  1.00 67.79           O  
ATOM    640  CG2 THR A  88      18.696   8.557  -5.687  1.00 67.79           C  
ATOM    641  OG1 THR A  88      17.361   8.250  -3.705  1.00 67.79           O  
ATOM    642  N   LEU A  89      14.080   7.276  -4.811  1.00 79.28           N  
ATOM    643  CA  LEU A  89      13.193   6.293  -4.198  1.00 79.28           C  
ATOM    644  C   LEU A  89      11.759   6.809  -4.150  1.00 79.28           C  
ATOM    645  CB  LEU A  89      13.671   5.949  -2.785  1.00 79.28           C  
ATOM    646  O   LEU A  89      11.323   7.349  -3.131  1.00 79.28           O  
ATOM    647  CG  LEU A  89      14.778   4.898  -2.680  1.00 79.28           C  
ATOM    648  CD1 LEU A  89      16.131   5.519  -3.009  1.00 79.28           C  
ATOM    649  CD2 LEU A  89      14.794   4.274  -1.289  1.00 79.28           C  
ATOM    650  N   PRO A  90      11.071   6.760  -5.219  1.00 85.71           N  
ATOM    651  CA  PRO A  90       9.676   7.208  -5.223  1.00 85.71           C  
ATOM    652  C   PRO A  90       8.770   6.326  -4.367  1.00 85.71           C  
ATOM    653  CB  PRO A  90       9.283   7.125  -6.700  1.00 85.71           C  
ATOM    654  O   PRO A  90       8.915   5.100  -4.369  1.00 85.71           O  
ATOM    655  CG  PRO A  90      10.204   6.102  -7.283  1.00 85.71           C  
ATOM    656  CD  PRO A  90      11.487   6.117  -6.504  1.00 85.71           C  
ATOM    657  N   VAL A  91       7.894   7.083  -3.573  1.00 90.12           N  
ATOM    658  CA  VAL A  91       6.938   6.397  -2.710  1.00 90.12           C  
ATOM    659  C   VAL A  91       5.517   6.658  -3.202  1.00 90.12           C  
ATOM    660  CB  VAL A  91       7.083   6.842  -1.237  1.00 90.12           C  
ATOM    661  O   VAL A  91       5.165   7.794  -3.529  1.00 90.12           O  
ATOM    662  CG1 VAL A  91       5.984   6.222  -0.376  1.00 90.12           C  
ATOM    663  CG2 VAL A  91       8.463   6.467  -0.700  1.00 90.12           C  
ATOM    664  N   SER A  92       4.646   5.549  -3.280  1.00 90.87           N  
ATOM    665  CA  SER A  92       3.227   5.639  -3.610  1.00 90.87           C  
ATOM    666  C   SER A  92       2.364   5.019  -2.516  1.00 90.87           C  
ATOM    667  CB  SER A  92       2.943   4.951  -4.946  1.00 90.87           C  
ATOM    668  O   SER A  92       2.763   4.038  -1.885  1.00 90.87           O  
ATOM    669  OG  SER A  92       3.267   3.573  -4.882  1.00 90.87           O  
ATOM    670  N   CYS A  93       1.193   5.713  -2.305  1.00 93.36           N  
ATOM    671  CA  CYS A  93       0.272   5.266  -1.266  1.00 93.36           C  
ATOM    672  C   CYS A  93      -1.140   5.113  -1.817  1.00 93.36           C  
ATOM    673  CB  CYS A  93       0.269   6.247  -0.094  1.00 93.36           C  
ATOM    674  O   CYS A  93      -1.564   5.890  -2.674  1.00 93.36           O  
ATOM    675  SG  CYS A  93       1.918   6.647   0.525  1.00 93.36           S  
ATOM    676  N   CYS A  94      -1.822   4.043  -1.382  1.00 93.75           N  
ATOM    677  CA  CYS A  94      -3.215   3.825  -1.755  1.00 93.75           C  
ATOM    678  C   CYS A  94      -3.969   3.098  -0.648  1.00 93.75           C  
ATOM    679  CB  CYS A  94      -3.303   3.024  -3.054  1.00 93.75           C  
ATOM    680  O   CYS A  94      -3.357   2.573   0.285  1.00 93.75           O  
ATOM    681  SG  CYS A  94      -2.666   1.340  -2.916  1.00 93.75           S  
ATOM    682  N   ASN A  95      -5.334   3.159  -0.591  1.00 93.85           N  
ATOM    683  CA  ASN A  95      -6.092   2.629   0.537  1.00 93.85           C  
ATOM    684  C   ASN A  95      -7.251   1.752   0.071  1.00 93.85           C  
ATOM    685  CB  ASN A  95      -6.609   3.767   1.420  1.00 93.85           C  
ATOM    686  O   ASN A  95      -8.289   1.685   0.732  1.00 93.85           O  
ATOM    687  CG  ASN A  95      -7.473   4.751   0.656  1.00 93.85           C  
ATOM    688  ND2 ASN A  95      -7.889   5.820   1.326  1.00 93.85           N  
ATOM    689  OD1 ASN A  95      -7.765   4.553  -0.526  1.00 93.85           O  
ATOM    690  N   THR A  96      -7.036   0.963  -1.020  1.00 92.22           N  
ATOM    691  CA  THR A  96      -8.024  -0.012  -1.468  1.00 92.22           C  
ATOM    692  C   THR A  96      -7.419  -1.412  -1.520  1.00 92.22           C  
ATOM    693  CB  THR A  96      -8.586   0.359  -2.853  1.00 92.22           C  
ATOM    694  O   THR A  96      -6.210  -1.578  -1.344  1.00 92.22           O  
ATOM    695  CG2 THR A  96      -9.261   1.727  -2.824  1.00 92.22           C  
ATOM    696  OG1 THR A  96      -7.516   0.387  -3.805  1.00 92.22           O  
ATOM    697  N   GLU A  97      -8.339  -2.382  -1.717  1.00 94.12           N  
ATOM    698  CA  GLU A  97      -7.878  -3.767  -1.727  1.00 94.12           C  
ATOM    699  C   GLU A  97      -6.842  -3.996  -2.823  1.00 94.12           C  
ATOM    700  CB  GLU A  97      -9.058  -4.725  -1.910  1.00 94.12           C  
ATOM    701  O   GLU A  97      -7.052  -3.607  -3.974  1.00 94.12           O  
ATOM    702  CG  GLU A  97      -9.974  -4.811  -0.697  1.00 94.12           C  
ATOM    703  CD  GLU A  97      -9.311  -5.454   0.510  1.00 94.12           C  
ATOM    704  OE1 GLU A  97      -9.624  -5.059   1.656  1.00 94.12           O  
ATOM    705  OE2 GLU A  97      -8.473  -6.361   0.309  1.00 94.12           O  
ATOM    706  N   LEU A  98      -5.640  -4.447  -2.399  1.00 94.59           N  
ATOM    707  CA  LEU A  98      -4.571  -4.858  -3.304  1.00 94.59           C  
ATOM    708  C   LEU A  98      -4.257  -3.756  -4.310  1.00 94.59           C  
ATOM    709  CB  LEU A  98      -4.958  -6.143  -4.041  1.00 94.59           C  
ATOM    710  O   LEU A  98      -3.997  -4.035  -5.482  1.00 94.59           O  
ATOM    711  CG  LEU A  98      -5.317  -7.345  -3.166  1.00 94.59           C  
ATOM    712  CD1 LEU A  98      -5.726  -8.529  -4.035  1.00 94.59           C  
ATOM    713  CD2 LEU A  98      -4.147  -7.717  -2.262  1.00 94.59           C  
ATOM    714  N   CYS A  99      -4.363  -2.527  -3.980  1.00 93.87           N  
ATOM    715  CA  CYS A  99      -4.234  -1.358  -4.843  1.00 93.87           C  
ATOM    716  C   CYS A  99      -2.784  -1.145  -5.260  1.00 93.87           C  
ATOM    717  CB  CYS A  99      -4.759  -0.109  -4.135  1.00 93.87           C  
ATOM    718  O   CYS A  99      -2.512  -0.464  -6.250  1.00 93.87           O  
ATOM    719  SG  CYS A  99      -3.783   0.376  -2.694  1.00 93.87           S  
ATOM    720  N   ASN A 100      -1.782  -1.735  -4.468  1.00 93.10           N  
ATOM    721  CA  ASN A 100      -0.377  -1.449  -4.735  1.00 93.10           C  
ATOM    722  C   ASN A 100       0.234  -2.476  -5.684  1.00 93.10           C  
ATOM    723  CB  ASN A 100       0.417  -1.395  -3.428  1.00 93.10           C  
ATOM    724  O   ASN A 100       1.362  -2.927  -5.474  1.00 93.10           O  
ATOM    725  CG  ASN A 100       0.379  -2.705  -2.666  1.00 93.10           C  
ATOM    726  ND2 ASN A 100       1.396  -2.945  -1.847  1.00 93.10           N  
ATOM    727  OD1 ASN A 100      -0.556  -3.496  -2.814  1.00 93.10           O  
ATOM    728  N   VAL A 101      -0.487  -2.873  -6.802  1.00 86.37           N  
ATOM    729  CA  VAL A 101      -0.046  -3.884  -7.756  1.00 86.37           C  
ATOM    730  C   VAL A 101       0.988  -3.284  -8.705  1.00 86.37           C  
ATOM    731  CB  VAL A 101      -1.233  -4.463  -8.559  1.00 86.37           C  
ATOM    732  O   VAL A 101       1.951  -3.953  -9.088  1.00 86.37           O  
ATOM    733  CG1 VAL A 101      -1.924  -3.367  -9.368  1.00 86.37           C  
ATOM    734  CG2 VAL A 101      -0.758  -5.589  -9.475  1.00 86.37           C  
ATOM    735  N   ASP A 102       0.728  -1.951  -9.016  1.00 70.23           N  
ATOM    736  CA  ASP A 102       1.533  -1.319 -10.057  1.00 70.23           C  
ATOM    737  C   ASP A 102       2.308  -0.126  -9.503  1.00 70.23           C  
ATOM    738  CB  ASP A 102       0.648  -0.876 -11.224  1.00 70.23           C  
ATOM    739  O   ASP A 102       1.847   0.546  -8.579  1.00 70.23           O  
ATOM    740  CG  ASP A 102      -0.044  -2.036 -11.918  1.00 70.23           C  
ATOM    741  OD1 ASP A 102       0.607  -3.073 -12.167  1.00 70.23           O  
ATOM    742  OD2 ASP A 102      -1.250  -1.910 -12.221  1.00 70.23           O  
ATOM    743  N   GLY A 103       3.568  -0.291  -9.140  1.00 58.39           N  
ATOM    744  CA  GLY A 103       4.388   0.870  -8.834  1.00 58.39           C  
ATOM    745  C   GLY A 103       3.817   2.165  -9.382  1.00 58.39           C  
ATOM    746  O   GLY A 103       4.450   3.218  -9.287  1.00 58.39           O  
ATOM    747  N   ALA A 104       2.582   2.221  -9.892  1.00 48.98           N  
ATOM    748  CA  ALA A 104       2.070   3.437 -10.518  1.00 48.98           C  
ATOM    749  C   ALA A 104       0.969   4.068  -9.671  1.00 48.98           C  
ATOM    750  CB  ALA A 104       1.550   3.134 -11.921  1.00 48.98           C  
ATOM    751  O   ALA A 104       0.259   3.370  -8.943  1.00 48.98           O  
ATOM    752  N   PRO A 105       1.150   5.367  -9.287  1.00 44.88           N  
ATOM    753  CA  PRO A 105       0.143   6.103  -8.519  1.00 44.88           C  
ATOM    754  C   PRO A 105      -1.282   5.819  -8.988  1.00 44.88           C  
ATOM    755  CB  PRO A 105       0.517   7.568  -8.762  1.00 44.88           C  
ATOM    756  O   PRO A 105      -1.539   5.763 -10.193  1.00 44.88           O  
ATOM    757  CG  PRO A 105       1.564   7.523  -9.827  1.00 44.88           C  
ATOM    758  CD  PRO A 105       1.916   6.087 -10.090  1.00 44.88           C  
ATOM    759  N   ALA A 106      -1.923   4.782  -8.534  1.00 49.77           N  
ATOM    760  CA  ALA A 106      -3.329   4.472  -8.779  1.00 49.77           C  
ATOM    761  C   ALA A 106      -4.199   5.717  -8.633  1.00 49.77           C  
ATOM    762  CB  ALA A 106      -3.807   3.377  -7.828  1.00 49.77           C  
ATOM    763  O   ALA A 106      -4.032   6.491  -7.687  1.00 49.77           O  
ATOM    764  N   LEU A 107      -4.359   6.616  -9.645  1.00 45.82           N  
ATOM    765  CA  LEU A 107      -5.457   7.505 -10.007  1.00 45.82           C  
ATOM    766  C   LEU A 107      -6.765   7.037  -9.380  1.00 45.82           C  
ATOM    767  CB  LEU A 107      -5.606   7.580 -11.529  1.00 45.82           C  
ATOM    768  O   LEU A 107      -7.064   5.840  -9.377  1.00 45.82           O  
ATOM    769  CG  LEU A 107      -4.756   8.633 -12.242  1.00 45.82           C  
ATOM    770  CD1 LEU A 107      -4.014   8.008 -13.419  1.00 45.82           C  
ATOM    771  CD2 LEU A 107      -5.625   9.796 -12.709  1.00 45.82           C  
ATOM    772  N   ASN A 108      -7.042   7.416  -8.087  1.00 44.87           N  
ATOM    773  CA  ASN A 108      -8.302   7.730  -7.423  1.00 44.87           C  
ATOM    774  C   ASN A 108      -9.438   6.844  -7.929  1.00 44.87           C  
ATOM    775  CB  ASN A 108      -8.656   9.206  -7.611  1.00 44.87           C  
ATOM    776  O   ASN A 108      -9.670   6.755  -9.136  1.00 44.87           O  
ATOM    777  CG  ASN A 108      -7.931  10.110  -6.633  1.00 44.87           C  
ATOM    778  ND2 ASN A 108      -8.282  11.390  -6.637  1.00 44.87           N  
ATOM    779  OD1 ASN A 108      -7.062   9.660  -5.881  1.00 44.87           O  
ATOM    780  N   SER A 109      -9.630   5.745  -7.426  1.00 45.49           N  
ATOM    781  CA  SER A 109     -10.709   4.917  -6.896  1.00 45.49           C  
ATOM    782  C   SER A 109     -12.069   5.567  -7.127  1.00 45.49           C  
ATOM    783  CB  SER A 109     -10.504   4.660  -5.403  1.00 45.49           C  
ATOM    784  O   SER A 109     -12.320   6.679  -6.656  1.00 45.49           O  
ATOM    785  OG  SER A 109      -9.124   4.646  -5.079  1.00 45.49           O  
ATOM    786  N   LEU A 110     -12.677   5.534  -8.290  1.00 44.45           N  
ATOM    787  CA  LEU A 110     -14.115   5.617  -8.524  1.00 44.45           C  
ATOM    788  C   LEU A 110     -14.854   4.523  -7.761  1.00 44.45           C  
ATOM    789  CB  LEU A 110     -14.422   5.510 -10.020  1.00 44.45           C  
ATOM    790  O   LEU A 110     -14.638   3.334  -8.008  1.00 44.45           O  
ATOM    791  CG  LEU A 110     -15.720   6.165 -10.494  1.00 44.45           C  
ATOM    792  CD1 LEU A 110     -15.656   7.675 -10.292  1.00 44.45           C  
ATOM    793  CD2 LEU A 110     -15.986   5.827 -11.957  1.00 44.45           C  
ATOM    794  N   HIS A 111     -14.789   4.565  -6.482  1.00 44.00           N  
ATOM    795  CA  HIS A 111     -15.732   4.025  -5.509  1.00 44.00           C  
ATOM    796  C   HIS A 111     -17.089   4.712  -5.616  1.00 44.00           C  
ATOM    797  CB  HIS A 111     -15.180   4.172  -4.090  1.00 44.00           C  
ATOM    798  O   HIS A 111     -17.168   5.943  -5.625  1.00 44.00           O  
ATOM    799  CG  HIS A 111     -14.121   3.172  -3.751  1.00 44.00           C  
ATOM    800  CD2 HIS A 111     -14.211   1.921  -3.240  1.00 44.00           C  
ATOM    801  ND1 HIS A 111     -12.778   3.421  -3.930  1.00 44.00           N  
ATOM    802  CE1 HIS A 111     -12.085   2.362  -3.544  1.00 44.00           C  
ATOM    803  NE2 HIS A 111     -12.931   1.439  -3.121  1.00 44.00           N  
ATOM    804  N   CYS A 112     -18.013   4.117  -6.284  1.00 37.16           N  
ATOM    805  CA  CYS A 112     -19.239   3.719  -5.602  1.00 37.16           C  
ATOM    806  C   CYS A 112     -20.450   4.420  -6.205  1.00 37.16           C  
ATOM    807  CB  CYS A 112     -19.148   4.032  -4.109  1.00 37.16           C  
ATOM    808  O   CYS A 112     -20.654   5.616  -5.985  1.00 37.16           O  
ATOM    809  SG  CYS A 112     -20.034   2.856  -3.063  1.00 37.16           S  
ATOM    810  N   GLY A 113     -21.043   4.044  -7.273  1.00 41.82           N  
ATOM    811  CA  GLY A 113     -22.495   4.083  -7.201  1.00 41.82           C  
ATOM    812  C   GLY A 113     -23.159   2.910  -7.898  1.00 41.82           C  
ATOM    813  O   GLY A 113     -23.083   2.784  -9.122  1.00 41.82           O  
ATOM    814  N   ALA A 114     -22.712   1.677  -7.645  1.00 46.61           N  
ATOM    815  CA  ALA A 114     -23.677   0.597  -7.459  1.00 46.61           C  
ATOM    816  C   ALA A 114     -25.104   1.138  -7.413  1.00 46.61           C  
ATOM    817  CB  ALA A 114     -23.366  -0.181  -6.182  1.00 46.61           C  
ATOM    818  O   ALA A 114     -25.428   1.983  -6.575  1.00 46.61           O  
ATOM    819  N   LEU A 115     -25.594   1.854  -8.467  1.00 47.34           N  
ATOM    820  CA  LEU A 115     -26.922   1.849  -9.068  1.00 47.34           C  
ATOM    821  C   LEU A 115     -27.798   0.769  -8.443  1.00 47.34           C  
ATOM    822  CB  LEU A 115     -26.825   1.631 -10.581  1.00 47.34           C  
ATOM    823  O   LEU A 115     -27.584  -0.423  -8.676  1.00 47.34           O  
ATOM    824  CG  LEU A 115     -26.301   2.809 -11.403  1.00 47.34           C  
ATOM    825  CD1 LEU A 115     -26.011   2.369 -12.834  1.00 47.34           C  
ATOM    826  CD2 LEU A 115     -27.300   3.961 -11.385  1.00 47.34           C  
ATOM    827  N   THR A 116     -27.819   0.735  -7.137  1.00 52.00           N  
ATOM    828  CA  THR A 116     -28.960   0.028  -6.565  1.00 52.00           C  
ATOM    829  C   THR A 116     -30.271   0.591  -7.105  1.00 52.00           C  
ATOM    830  CB  THR A 116     -28.956   0.112  -5.027  1.00 52.00           C  
ATOM    831  O   THR A 116     -30.558   1.778  -6.938  1.00 52.00           O  
ATOM    832  CG2 THR A 116     -27.746  -0.608  -4.440  1.00 52.00           C  
ATOM    833  OG1 THR A 116     -28.917   1.489  -4.631  1.00 52.00           O  
ATOM    834  N   LEU A 117     -30.583   0.553  -8.417  1.00 49.62           N  
ATOM    835  CA  LEU A 117     -31.903   0.515  -9.036  1.00 49.62           C  
ATOM    836  C   LEU A 117     -32.952   0.012  -8.049  1.00 49.62           C  
ATOM    837  CB  LEU A 117     -31.887  -0.377 -10.280  1.00 49.62           C  
ATOM    838  O   LEU A 117     -32.814  -1.079  -7.493  1.00 49.62           O  
ATOM    839  CG  LEU A 117     -31.265   0.227 -11.540  1.00 49.62           C  
ATOM    840  CD1 LEU A 117     -30.999  -0.862 -12.574  1.00 49.62           C  
ATOM    841  CD2 LEU A 117     -32.169   1.311 -12.117  1.00 49.62           C  
ATOM    842  N   LEU A 118     -33.268   0.760  -7.046  1.00 49.38           N  
ATOM    843  CA  LEU A 118     -34.573   0.910  -6.410  1.00 49.38           C  
ATOM    844  C   LEU A 118     -35.644   0.148  -7.182  1.00 49.38           C  
ATOM    845  CB  LEU A 118     -34.954   2.389  -6.310  1.00 49.38           C  
ATOM    846  O   LEU A 118     -35.857   0.399  -8.370  1.00 49.38           O  
ATOM    847  CG  LEU A 118     -34.513   3.119  -5.040  1.00 49.38           C  
ATOM    848  CD1 LEU A 118     -33.651   4.326  -5.395  1.00 49.38           C  
ATOM    849  CD2 LEU A 118     -35.726   3.544  -4.219  1.00 49.38           C  
ATOM    850  N   PRO A 119     -35.850  -1.205  -6.967  1.00 48.79           N  
ATOM    851  CA  PRO A 119     -37.087  -1.591  -7.649  1.00 48.79           C  
ATOM    852  C   PRO A 119     -38.307  -0.831  -7.133  1.00 48.79           C  
ATOM    853  CB  PRO A 119     -37.206  -3.086  -7.345  1.00 48.79           C  
ATOM    854  O   PRO A 119     -38.554  -0.800  -5.924  1.00 48.79           O  
ATOM    855  CG  PRO A 119     -36.497  -3.268  -6.042  1.00 48.79           C  
ATOM    856  CD  PRO A 119     -35.891  -1.954  -5.641  1.00 48.79           C  
ATOM    857  N   LEU A 120     -38.397   0.492  -7.392  1.00 47.18           N  
ATOM    858  CA  LEU A 120     -39.703   1.132  -7.272  1.00 47.18           C  
ATOM    859  C   LEU A 120     -40.717   0.476  -8.203  1.00 47.18           C  
ATOM    860  CB  LEU A 120     -39.598   2.627  -7.584  1.00 47.18           C  
ATOM    861  O   LEU A 120     -41.555   1.160  -8.796  1.00 47.18           O  
ATOM    862  CG  LEU A 120     -39.056   3.517  -6.465  1.00 47.18           C  
ATOM    863  CD1 LEU A 120     -38.340   4.729  -7.051  1.00 47.18           C  
ATOM    864  CD2 LEU A 120     -40.183   3.953  -5.535  1.00 47.18           C  
ATOM    865  N   LEU A 121     -40.684  -0.831  -8.338  1.00 48.29           N  
ATOM    866  CA  LEU A 121     -41.814  -1.360  -9.093  1.00 48.29           C  
ATOM    867  C   LEU A 121     -42.607  -2.359  -8.258  1.00 48.29           C  
ATOM    868  CB  LEU A 121     -41.331  -2.025 -10.385  1.00 48.29           C  
ATOM    869  O   LEU A 121     -43.626  -2.884  -8.712  1.00 48.29           O  
ATOM    870  CG  LEU A 121     -41.939  -1.501 -11.686  1.00 48.29           C  
ATOM    871  CD1 LEU A 121     -40.956  -0.573 -12.394  1.00 48.29           C  
ATOM    872  CD2 LEU A 121     -42.339  -2.658 -12.595  1.00 48.29           C  
ATOM    873  N   SER A 122     -42.703  -2.140  -6.951  1.00 49.30           N  
ATOM    874  CA  SER A 122     -43.923  -2.851  -6.580  1.00 49.30           C  
ATOM    875  C   SER A 122     -44.844  -1.968  -5.744  1.00 49.30           C  
ATOM    876  CB  SER A 122     -43.587  -4.127  -5.808  1.00 49.30           C  
ATOM    877  O   SER A 122     -45.423  -2.426  -4.757  1.00 49.30           O  
ATOM    878  OG  SER A 122     -42.425  -3.945  -5.016  1.00 49.30           O  
ATOM    879  N   LEU A 123     -44.846  -0.624  -5.992  1.00 43.44           N  
ATOM    880  CA  LEU A 123     -46.008   0.156  -5.577  1.00 43.44           C  
ATOM    881  C   LEU A 123     -47.046   0.218  -6.692  1.00 43.44           C  
ATOM    882  CB  LEU A 123     -45.587   1.572  -5.176  1.00 43.44           C  
ATOM    883  O   LEU A 123     -48.026   0.960  -6.593  1.00 43.44           O  
ATOM    884  CG  LEU A 123     -45.887   1.985  -3.734  1.00 43.44           C  
ATOM    885  CD1 LEU A 123     -44.596   2.059  -2.925  1.00 43.44           C  
ATOM    886  CD2 LEU A 123     -46.621   3.320  -3.702  1.00 43.44           C  
ATOM    887  N   ARG A 124     -47.124  -0.807  -7.559  1.00 43.62           N  
ATOM    888  CA  ARG A 124     -48.402  -0.861  -8.262  1.00 43.62           C  
ATOM    889  C   ARG A 124     -49.119  -2.181  -7.996  1.00 43.62           C  
ATOM    890  CB  ARG A 124     -48.196  -0.670  -9.766  1.00 43.62           C  
ATOM    891  O   ARG A 124     -48.551  -3.255  -8.205  1.00 43.62           O  
ATOM    892  CG  ARG A 124     -47.872   0.760 -10.167  1.00 43.62           C  
ATOM    893  CD  ARG A 124     -48.657   1.193 -11.398  1.00 43.62           C  
ATOM    894  NE  ARG A 124     -48.261   2.524 -11.849  1.00 43.62           N  
ATOM    895  NH1 ARG A 124     -50.056   2.800 -13.277  1.00 43.62           N  
ATOM    896  NH2 ARG A 124     -48.483   4.455 -13.072  1.00 43.62           N  
ATOM    897  CZ  ARG A 124     -48.934   3.256 -12.732  1.00 43.62           C  
ATOM    898  N   LEU A 125     -49.608  -2.455  -6.763  1.00 41.66           N  
ATOM    899  CA  LEU A 125     -50.868  -3.145  -6.510  1.00 41.66           C  
ATOM    900  C   LEU A 125     -51.160  -3.214  -5.015  1.00 41.66           C  
ATOM    901  CB  LEU A 125     -50.834  -4.557  -7.100  1.00 41.66           C  
ATOM    902  O   LEU A 125     -50.305  -3.629  -4.229  1.00 41.66           O  
ATOM    903  CG  LEU A 125     -52.098  -5.019  -7.828  1.00 41.66           C  
ATOM    904  CD1 LEU A 125     -52.115  -4.478  -9.254  1.00 41.66           C  
ATOM    905  CD2 LEU A 125     -52.190  -6.541  -7.827  1.00 41.66           C  
TER     906      ALA A   1                                                      
ENDMDL                                                                          
END                                                                             
