# Supplementary material for: Domain loss enabled evolution of novel functions in the snake three-finger toxin gene superfamily
Source: Nat Commun. 2023 Aug 11;14:4861. doi: 10.1038/s41467-023-40550-0 (PMC10421932; doi:10.1038/s41467-023-40550-0)
Supplement: Supplementary file 5 — Supplementary Data 2 [file 41467_2023_40550_MOESM5_ESM.zip › SD2_structure_predictions/full_sequence/SP|P10459|Laticauda_laticaudata.pdb]

MODEL     1                                                                     
ATOM      1  N   MET A   1     -31.641  -2.127  36.804  1.00 62.42           N  
ATOM      2  CA  MET A   1     -31.184  -3.066  35.784  1.00 62.42           C  
ATOM      3  C   MET A   1     -31.169  -2.409  34.407  1.00 62.42           C  
ATOM      4  CB  MET A   1     -32.073  -4.310  35.760  1.00 62.42           C  
ATOM      5  O   MET A   1     -30.681  -2.996  33.440  1.00 62.42           O  
ATOM      6  CG  MET A   1     -32.991  -4.431  36.966  1.00 62.42           C  
ATOM      7  SD  MET A   1     -33.883  -6.033  37.012  1.00 62.42           S  
ATOM      8  CE  MET A   1     -35.200  -5.632  38.194  1.00 62.42           C  
ATOM      9  N   LYS A   2     -31.527  -1.119  34.290  1.00 70.89           N  
ATOM     10  CA  LYS A   2     -31.618  -0.304  33.083  1.00 70.89           C  
ATOM     11  C   LYS A   2     -30.378   0.570  32.915  1.00 70.89           C  
ATOM     12  CB  LYS A   2     -32.873   0.569  33.117  1.00 70.89           C  
ATOM     13  O   LYS A   2     -29.977   0.879  31.791  1.00 70.89           O  
ATOM     14  CG  LYS A   2     -34.169  -0.203  32.917  1.00 70.89           C  
ATOM     15  CD  LYS A   2     -35.388   0.675  33.171  1.00 70.89           C  
ATOM     16  CE  LYS A   2     -36.679  -0.033  32.781  1.00 70.89           C  
ATOM     17  NZ  LYS A   2     -37.548  -0.293  33.967  1.00 70.89           N  
ATOM     18  N   THR A   3     -29.660   0.715  34.084  1.00 70.72           N  
ATOM     19  CA  THR A   3     -28.441   1.515  34.059  1.00 70.72           C  
ATOM     20  C   THR A   3     -27.244   0.664  33.644  1.00 70.72           C  
ATOM     21  CB  THR A   3     -28.166   2.158  35.432  1.00 70.72           C  
ATOM     22  O   THR A   3     -26.284   1.174  33.063  1.00 70.72           O  
ATOM     23  CG2 THR A   3     -29.117   3.320  35.695  1.00 70.72           C  
ATOM     24  OG1 THR A   3     -28.337   1.172  36.457  1.00 70.72           O  
ATOM     25  N   LEU A   4     -27.404  -0.647  33.814  1.00 70.28           N  
ATOM     26  CA  LEU A   4     -26.394  -1.622  33.416  1.00 70.28           C  
ATOM     27  C   LEU A   4     -26.465  -1.896  31.917  1.00 70.28           C  
ATOM     28  CB  LEU A   4     -26.573  -2.928  34.194  1.00 70.28           C  
ATOM     29  O   LEU A   4     -25.432  -2.028  31.257  1.00 70.28           O  
ATOM     30  CG  LEU A   4     -25.548  -3.207  35.294  1.00 70.28           C  
ATOM     31  CD1 LEU A   4     -26.177  -4.042  36.405  1.00 70.28           C  
ATOM     32  CD2 LEU A   4     -24.323  -3.909  34.718  1.00 70.28           C  
ATOM     33  N   LEU A   5     -27.576  -1.817  31.300  1.00 70.71           N  
ATOM     34  CA  LEU A   5     -27.828  -2.012  29.876  1.00 70.71           C  
ATOM     35  C   LEU A   5     -27.451  -0.766  29.081  1.00 70.71           C  
ATOM     36  CB  LEU A   5     -29.300  -2.359  29.635  1.00 70.71           C  
ATOM     37  O   LEU A   5     -26.901  -0.869  27.982  1.00 70.71           O  
ATOM     38  CG  LEU A   5     -29.651  -3.847  29.618  1.00 70.71           C  
ATOM     39  CD1 LEU A   5     -31.111  -4.052  30.007  1.00 70.71           C  
ATOM     40  CD2 LEU A   5     -29.369  -4.447  28.244  1.00 70.71           C  
ATOM     41  N   LEU A   6     -27.545   0.405  29.717  1.00 69.15           N  
ATOM     42  CA  LEU A   6     -27.201   1.690  29.119  1.00 69.15           C  
ATOM     43  C   LEU A   6     -25.693   1.913  29.140  1.00 69.15           C  
ATOM     44  CB  LEU A   6     -27.908   2.831  29.854  1.00 69.15           C  
ATOM     45  O   LEU A   6     -25.125   2.440  28.181  1.00 69.15           O  
ATOM     46  CG  LEU A   6     -29.369   3.080  29.475  1.00 69.15           C  
ATOM     47  CD1 LEU A   6     -30.086   3.830  30.592  1.00 69.15           C  
ATOM     48  CD2 LEU A   6     -29.456   3.853  28.163  1.00 69.15           C  
ATOM     49  N   THR A   7     -24.961   1.386  30.040  1.00 73.21           N  
ATOM     50  CA  THR A   7     -23.508   1.411  30.165  1.00 73.21           C  
ATOM     51  C   THR A   7     -22.867   0.390  29.231  1.00 73.21           C  
ATOM     52  CB  THR A   7     -23.067   1.133  31.614  1.00 73.21           C  
ATOM     53  O   THR A   7     -21.786   0.629  28.689  1.00 73.21           O  
ATOM     54  CG2 THR A   7     -23.490   2.265  32.545  1.00 73.21           C  
ATOM     55  OG1 THR A   7     -23.665  -0.089  32.064  1.00 73.21           O  
ATOM     56  N   LEU A   8     -23.471  -0.681  28.883  1.00 69.61           N  
ATOM     57  CA  LEU A   8     -23.021  -1.737  27.983  1.00 69.61           C  
ATOM     58  C   LEU A   8     -23.189  -1.317  26.526  1.00 69.61           C  
ATOM     59  CB  LEU A   8     -23.794  -3.031  28.246  1.00 69.61           C  
ATOM     60  O   LEU A   8     -22.326  -1.598  25.691  1.00 69.61           O  
ATOM     61  CG  LEU A   8     -23.129  -4.326  27.775  1.00 69.61           C  
ATOM     62  CD1 LEU A   8     -22.672  -5.152  28.972  1.00 69.61           C  
ATOM     63  CD2 LEU A   8     -24.084  -5.129  26.898  1.00 69.61           C  
ATOM     64  N   VAL A   9     -24.139  -0.430  26.209  1.00 72.41           N  
ATOM     65  CA  VAL A   9     -24.420   0.128  24.890  1.00 72.41           C  
ATOM     66  C   VAL A   9     -23.481   1.301  24.614  1.00 72.41           C  
ATOM     67  CB  VAL A   9     -25.891   0.582  24.767  1.00 72.41           C  
ATOM     68  O   VAL A   9     -22.957   1.437  23.506  1.00 72.41           O  
ATOM     69  CG1 VAL A   9     -26.131   1.284  23.431  1.00 72.41           C  
ATOM     70  CG2 VAL A   9     -26.832  -0.611  24.924  1.00 72.41           C  
ATOM     71  N   VAL A  10     -23.118   2.050  25.635  1.00 68.87           N  
ATOM     72  CA  VAL A  10     -22.208   3.188  25.550  1.00 68.87           C  
ATOM     73  C   VAL A  10     -20.767   2.692  25.459  1.00 68.87           C  
ATOM     74  CB  VAL A  10     -22.370   4.135  26.760  1.00 68.87           C  
ATOM     75  O   VAL A  10     -19.964   3.233  24.694  1.00 68.87           O  
ATOM     76  CG1 VAL A  10     -21.332   5.255  26.711  1.00 68.87           C  
ATOM     77  CG2 VAL A  10     -23.783   4.713  26.799  1.00 68.87           C  
ATOM     78  N   VAL A  11     -20.310   1.527  26.000  1.00 65.50           N  
ATOM     79  CA  VAL A  11     -19.023   0.840  25.958  1.00 65.50           C  
ATOM     80  C   VAL A  11     -18.881   0.090  24.635  1.00 65.50           C  
ATOM     81  CB  VAL A  11     -18.863  -0.137  27.144  1.00 65.50           C  
ATOM     82  O   VAL A  11     -17.800   0.066  24.042  1.00 65.50           O  
ATOM     83  CG1 VAL A  11     -17.596  -0.976  26.985  1.00 65.50           C  
ATOM     84  CG2 VAL A  11     -18.839   0.628  28.466  1.00 65.50           C  
ATOM     85  N   THR A  12     -19.888  -0.367  23.992  1.00 65.38           N  
ATOM     86  CA  THR A  12     -19.927  -1.066  22.712  1.00 65.38           C  
ATOM     87  C   THR A  12     -19.884  -0.075  21.553  1.00 65.38           C  
ATOM     88  CB  THR A  12     -21.186  -1.945  22.593  1.00 65.38           C  
ATOM     89  O   THR A  12     -19.246  -0.334  20.530  1.00 65.38           O  
ATOM     90  CG2 THR A  12     -21.184  -3.053  23.640  1.00 65.38           C  
ATOM     91  OG1 THR A  12     -22.349  -1.130  22.778  1.00 65.38           O  
ATOM     92  N   ILE A  13     -20.334   1.165  21.677  1.00 64.50           N  
ATOM     93  CA  ILE A  13     -20.376   2.250  20.703  1.00 64.50           C  
ATOM     94  C   ILE A  13     -19.063   3.030  20.742  1.00 64.50           C  
ATOM     95  CB  ILE A  13     -21.569   3.197  20.962  1.00 64.50           C  
ATOM     96  O   ILE A  13     -18.549   3.446  19.701  1.00 64.50           O  
ATOM     97  CG1 ILE A  13     -22.894   2.456  20.747  1.00 64.50           C  
ATOM     98  CG2 ILE A  13     -21.482   4.435  20.065  1.00 64.50           C  
ATOM     99  CD1 ILE A  13     -24.121   3.240  21.194  1.00 64.50           C  
ATOM    100  N   VAL A  14     -18.362   3.215  21.835  1.00 62.09           N  
ATOM    101  CA  VAL A  14     -17.052   3.818  22.060  1.00 62.09           C  
ATOM    102  C   VAL A  14     -15.954   2.824  21.689  1.00 62.09           C  
ATOM    103  CB  VAL A  14     -16.883   4.277  23.525  1.00 62.09           C  
ATOM    104  O   VAL A  14     -14.908   3.213  21.165  1.00 62.09           O  
ATOM    105  CG1 VAL A  14     -15.466   4.793  23.769  1.00 62.09           C  
ATOM    106  CG2 VAL A  14     -17.912   5.352  23.870  1.00 62.09           C  
ATOM    107  N   CYS A  15     -16.233   1.519  21.607  1.00 60.28           N  
ATOM    108  CA  CYS A  15     -15.308   0.457  21.226  1.00 60.28           C  
ATOM    109  C   CYS A  15     -15.501   0.063  19.767  1.00 60.28           C  
ATOM    110  CB  CYS A  15     -15.497  -0.766  22.123  1.00 60.28           C  
ATOM    111  O   CYS A  15     -14.668  -0.643  19.195  1.00 60.28           O  
ATOM    112  SG  CYS A  15     -14.850  -0.549  23.796  1.00 60.28           S  
ATOM    113  N   LEU A  16     -16.565   0.563  19.080  1.00 59.81           N  
ATOM    114  CA  LEU A  16     -16.853   0.258  17.682  1.00 59.81           C  
ATOM    115  C   LEU A  16     -16.200   1.279  16.757  1.00 59.81           C  
ATOM    116  CB  LEU A  16     -18.364   0.226  17.440  1.00 59.81           C  
ATOM    117  O   LEU A  16     -16.041   1.028  15.561  1.00 59.81           O  
ATOM    118  CG  LEU A  16     -19.098  -1.035  17.900  1.00 59.81           C  
ATOM    119  CD1 LEU A  16     -20.535  -0.701  18.285  1.00 59.81           C  
ATOM    120  CD2 LEU A  16     -19.065  -2.100  16.810  1.00 59.81           C  
ATOM    121  N   ASP A  17     -15.500   2.242  17.446  1.00 55.50           N  
ATOM    122  CA  ASP A  17     -14.631   3.146  16.699  1.00 55.50           C  
ATOM    123  C   ASP A  17     -13.168   2.721  16.815  1.00 55.50           C  
ATOM    124  CB  ASP A  17     -14.802   4.584  17.193  1.00 55.50           C  
ATOM    125  O   ASP A  17     -12.272   3.567  16.853  1.00 55.50           O  
ATOM    126  CG  ASP A  17     -15.373   5.510  16.134  1.00 55.50           C  
ATOM    127  OD1 ASP A  17     -14.834   5.555  15.007  1.00 55.50           O  
ATOM    128  OD2 ASP A  17     -16.370   6.204  16.430  1.00 55.50           O  
ATOM    129  N   LEU A  18     -12.861   1.518  17.203  1.00 54.46           N  
ATOM    130  CA  LEU A  18     -11.546   0.888  17.163  1.00 54.46           C  
ATOM    131  C   LEU A  18     -11.079   0.696  15.725  1.00 54.46           C  
ATOM    132  CB  LEU A  18     -11.575  -0.460  17.888  1.00 54.46           C  
ATOM    133  O   LEU A  18     -11.630  -0.130  14.993  1.00 54.46           O  
ATOM    134  CG  LEU A  18     -11.208  -0.441  19.372  1.00 54.46           C  
ATOM    135  CD1 LEU A  18     -12.464  -0.543  20.230  1.00 54.46           C  
ATOM    136  CD2 LEU A  18     -10.238  -1.571  19.698  1.00 54.46           C  
ATOM    137  N   GLY A  19     -11.127   1.796  14.924  1.00 58.52           N  
ATOM    138  CA  GLY A  19     -10.213   2.304  13.913  1.00 58.52           C  
ATOM    139  C   GLY A  19      -9.709   1.229  12.970  1.00 58.52           C  
ATOM    140  O   GLY A  19      -8.890   0.392  13.355  1.00 58.52           O  
ATOM    141  N   TYR A  20     -10.629   0.528  12.240  1.00 66.65           N  
ATOM    142  CA  TYR A  20     -10.140  -0.288  11.134  1.00 66.65           C  
ATOM    143  C   TYR A  20      -8.970   0.391  10.431  1.00 66.65           C  
ATOM    144  CB  TYR A  20     -11.264  -0.563  10.130  1.00 66.65           C  
ATOM    145  O   TYR A  20      -9.119   1.485   9.881  1.00 66.65           O  
ATOM    146  CG  TYR A  20     -12.344  -1.473  10.663  1.00 66.65           C  
ATOM    147  CD1 TYR A  20     -12.163  -2.854  10.699  1.00 66.65           C  
ATOM    148  CD2 TYR A  20     -13.547  -0.955  11.130  1.00 66.65           C  
ATOM    149  CE1 TYR A  20     -13.156  -3.697  11.187  1.00 66.65           C  
ATOM    150  CE2 TYR A  20     -14.547  -1.788  11.620  1.00 66.65           C  
ATOM    151  OH  TYR A  20     -15.329  -3.985  12.130  1.00 66.65           O  
ATOM    152  CZ  TYR A  20     -14.342  -3.155  11.645  1.00 66.65           C  
ATOM    153  N   THR A  21      -7.787   0.150  11.138  1.00 79.40           N  
ATOM    154  CA  THR A  21      -6.602   0.696  10.485  1.00 79.40           C  
ATOM    155  C   THR A  21      -6.295  -0.065   9.198  1.00 79.40           C  
ATOM    156  CB  THR A  21      -5.378   0.649  11.417  1.00 79.40           C  
ATOM    157  O   THR A  21      -6.425  -1.290   9.150  1.00 79.40           O  
ATOM    158  CG2 THR A  21      -5.573   1.556  12.628  1.00 79.40           C  
ATOM    159  OG1 THR A  21      -5.180  -0.697  11.869  1.00 79.40           O  
ATOM    160  N   ARG A  22      -6.379   0.602   8.111  1.00 89.95           N  
ATOM    161  CA  ARG A  22      -6.067   0.064   6.790  1.00 89.95           C  
ATOM    162  C   ARG A  22      -4.598  -0.333   6.693  1.00 89.95           C  
ATOM    163  CB  ARG A  22      -6.407   1.084   5.701  1.00 89.95           C  
ATOM    164  O   ARG A  22      -3.720   0.399   7.154  1.00 89.95           O  
ATOM    165  CG  ARG A  22      -6.227   0.556   4.286  1.00 89.95           C  
ATOM    166  CD  ARG A  22      -7.442  -0.232   3.819  1.00 89.95           C  
ATOM    167  NE  ARG A  22      -8.412   0.623   3.140  1.00 89.95           N  
ATOM    168  NH1 ARG A  22     -10.212  -0.779   3.502  1.00 89.95           N  
ATOM    169  NH2 ARG A  22     -10.498   1.193   2.369  1.00 89.95           N  
ATOM    170  CZ  ARG A  22      -9.705   0.344   3.005  1.00 89.95           C  
ATOM    171  N   ARG A  23      -4.379  -1.544   6.073  1.00 94.44           N  
ATOM    172  CA  ARG A  23      -3.021  -2.021   5.829  1.00 94.44           C  
ATOM    173  C   ARG A  23      -2.593  -1.746   4.392  1.00 94.44           C  
ATOM    174  CB  ARG A  23      -2.915  -3.517   6.131  1.00 94.44           C  
ATOM    175  O   ARG A  23      -3.288  -2.128   3.448  1.00 94.44           O  
ATOM    176  CG  ARG A  23      -2.967  -3.853   7.613  1.00 94.44           C  
ATOM    177  CD  ARG A  23      -2.816  -5.348   7.858  1.00 94.44           C  
ATOM    178  NE  ARG A  23      -3.065  -5.692   9.255  1.00 94.44           N  
ATOM    179  NH1 ARG A  23      -2.154  -7.810   9.111  1.00 94.44           N  
ATOM    180  NH2 ARG A  23      -3.016  -7.061  11.098  1.00 94.44           N  
ATOM    181  CZ  ARG A  23      -2.745  -6.854   9.818  1.00 94.44           C  
ATOM    182  N   CYS A  24      -1.389  -1.068   4.199  1.00 95.86           N  
ATOM    183  CA  CYS A  24      -0.890  -0.685   2.883  1.00 95.86           C  
ATOM    184  C   CYS A  24       0.596  -0.996   2.752  1.00 95.86           C  
ATOM    185  CB  CYS A  24      -1.134   0.802   2.629  1.00 95.86           C  
ATOM    186  O   CYS A  24       1.310  -1.071   3.753  1.00 95.86           O  
ATOM    187  SG  CYS A  24      -2.875   1.278   2.711  1.00 95.86           S  
ATOM    188  N   PHE A  25       1.027  -1.219   1.484  1.00 95.98           N  
ATOM    189  CA  PHE A  25       2.464  -1.261   1.237  1.00 95.98           C  
ATOM    190  C   PHE A  25       3.076   0.129   1.370  1.00 95.98           C  
ATOM    191  CB  PHE A  25       2.755  -1.832  -0.154  1.00 95.98           C  
ATOM    192  O   PHE A  25       2.496   1.115   0.911  1.00 95.98           O  
ATOM    193  CG  PHE A  25       2.363  -3.277  -0.311  1.00 95.98           C  
ATOM    194  CD1 PHE A  25       3.103  -4.283   0.297  1.00 95.98           C  
ATOM    195  CD2 PHE A  25       1.252  -3.628  -1.067  1.00 95.98           C  
ATOM    196  CE1 PHE A  25       2.742  -5.621   0.154  1.00 95.98           C  
ATOM    197  CE2 PHE A  25       0.885  -4.962  -1.216  1.00 95.98           C  
ATOM    198  CZ  PHE A  25       1.632  -5.957  -0.605  1.00 95.98           C  
ATOM    199  N   ASN A  26       4.246   0.127   2.120  1.00 92.20           N  
ATOM    200  CA  ASN A  26       4.898   1.406   2.382  1.00 92.20           C  
ATOM    201  C   ASN A  26       6.395   1.342   2.092  1.00 92.20           C  
ATOM    202  CB  ASN A  26       4.655   1.847   3.827  1.00 92.20           C  
ATOM    203  O   ASN A  26       7.208   1.284   3.016  1.00 92.20           O  
ATOM    204  CG  ASN A  26       4.939   3.320   4.044  1.00 92.20           C  
ATOM    205  ND2 ASN A  26       4.745   3.787   5.271  1.00 92.20           N  
ATOM    206  OD1 ASN A  26       5.330   4.033   3.115  1.00 92.20           O  
ATOM    207  N   HIS A  27       6.723   1.192   0.852  1.00 92.76           N  
ATOM    208  CA  HIS A  27       8.117   1.133   0.425  1.00 92.76           C  
ATOM    209  C   HIS A  27       8.280   1.660  -0.997  1.00 92.76           C  
ATOM    210  CB  HIS A  27       8.645  -0.300   0.517  1.00 92.76           C  
ATOM    211  O   HIS A  27       7.361   1.552  -1.812  1.00 92.76           O  
ATOM    212  CG  HIS A  27       7.988  -1.244  -0.439  1.00 92.76           C  
ATOM    213  CD2 HIS A  27       8.383  -1.699  -1.652  1.00 92.76           C  
ATOM    214  ND1 HIS A  27       6.768  -1.833  -0.184  1.00 92.76           N  
ATOM    215  CE1 HIS A  27       6.441  -2.611  -1.202  1.00 92.76           C  
ATOM    216  NE2 HIS A  27       7.404  -2.548  -2.106  1.00 92.76           N  
ATOM    217  N   PRO A  28       9.314   2.232  -1.169  1.00 91.42           N  
ATOM    218  CA  PRO A  28       9.641   2.545  -2.562  1.00 91.42           C  
ATOM    219  C   PRO A  28      10.185   1.340  -3.325  1.00 91.42           C  
ATOM    220  CB  PRO A  28      10.706   3.638  -2.437  1.00 91.42           C  
ATOM    221  O   PRO A  28      10.531   0.324  -2.717  1.00 91.42           O  
ATOM    222  CG  PRO A  28      11.361   3.384  -1.118  1.00 91.42           C  
ATOM    223  CD  PRO A  28      10.352   2.763  -0.195  1.00 91.42           C  
ATOM    224  N   SER A  29      10.183   1.460  -4.732  1.00 89.05           N  
ATOM    225  CA  SER A  29      10.600   0.346  -5.577  1.00 89.05           C  
ATOM    226  C   SER A  29      12.039  -0.064  -5.281  1.00 89.05           C  
ATOM    227  CB  SER A  29      10.459   0.712  -7.055  1.00 89.05           C  
ATOM    228  O   SER A  29      12.429  -1.205  -5.535  1.00 89.05           O  
ATOM    229  OG  SER A  29      11.247   1.848  -7.369  1.00 89.05           O  
ATOM    230  N   SER A  30      12.858   0.786  -4.650  1.00 88.29           N  
ATOM    231  CA  SER A  30      14.268   0.516  -4.387  1.00 88.29           C  
ATOM    232  C   SER A  30      14.454  -0.207  -3.057  1.00 88.29           C  
ATOM    233  CB  SER A  30      15.073   1.816  -4.387  1.00 88.29           C  
ATOM    234  O   SER A  30      15.553  -0.667  -2.742  1.00 88.29           O  
ATOM    235  OG  SER A  30      14.549   2.731  -3.439  1.00 88.29           O  
ATOM    236  N   GLN A  31      13.315  -0.398  -2.315  1.00 90.17           N  
ATOM    237  CA  GLN A  31      13.367  -1.022  -0.997  1.00 90.17           C  
ATOM    238  C   GLN A  31      12.517  -2.289  -0.954  1.00 90.17           C  
ATOM    239  CB  GLN A  31      12.902  -0.042   0.081  1.00 90.17           C  
ATOM    240  O   GLN A  31      11.616  -2.467  -1.777  1.00 90.17           O  
ATOM    241  CG  GLN A  31      13.780   1.196   0.206  1.00 90.17           C  
ATOM    242  CD  GLN A  31      13.277   2.169   1.256  1.00 90.17           C  
ATOM    243  NE2 GLN A  31      14.053   3.216   1.514  1.00 90.17           N  
ATOM    244  OE1 GLN A  31      12.200   1.981   1.830  1.00 90.17           O  
ATOM    245  N   PRO A  32      12.854  -3.160  -0.042  1.00 91.18           N  
ATOM    246  CA  PRO A  32      12.007  -4.343   0.126  1.00 91.18           C  
ATOM    247  C   PRO A  32      10.560  -3.990   0.465  1.00 91.18           C  
ATOM    248  CB  PRO A  32      12.672  -5.090   1.285  1.00 91.18           C  
ATOM    249  O   PRO A  32      10.305  -2.968   1.108  1.00 91.18           O  
ATOM    250  CG  PRO A  32      14.050  -4.518   1.368  1.00 91.18           C  
ATOM    251  CD  PRO A  32      14.021  -3.123   0.811  1.00 91.18           C  
ATOM    252  N   GLN A  33       9.647  -4.918  -0.035  1.00 89.43           N  
ATOM    253  CA  GLN A  33       8.225  -4.729   0.230  1.00 89.43           C  
ATOM    254  C   GLN A  33       7.929  -4.806   1.725  1.00 89.43           C  
ATOM    255  CB  GLN A  33       7.395  -5.768  -0.525  1.00 89.43           C  
ATOM    256  O   GLN A  33       8.379  -5.731   2.405  1.00 89.43           O  
ATOM    257  CG  GLN A  33       5.908  -5.444  -0.583  1.00 89.43           C  
ATOM    258  CD  GLN A  33       5.125  -6.429  -1.429  1.00 89.43           C  
ATOM    259  NE2 GLN A  33       4.283  -7.229  -0.783  1.00 89.43           N  
ATOM    260  OE1 GLN A  33       5.274  -6.471  -2.655  1.00 89.43           O  
ATOM    261  N   THR A  34       7.337  -3.667   2.216  1.00 92.30           N  
ATOM    262  CA  THR A  34       6.920  -3.622   3.613  1.00 92.30           C  
ATOM    263  C   THR A  34       5.475  -3.144   3.731  1.00 92.30           C  
ATOM    264  CB  THR A  34       7.837  -2.704   4.441  1.00 92.30           C  
ATOM    265  O   THR A  34       5.016  -2.335   2.923  1.00 92.30           O  
ATOM    266  CG2 THR A  34       9.271  -3.223   4.450  1.00 92.30           C  
ATOM    267  OG1 THR A  34       7.821  -1.387   3.876  1.00 92.30           O  
ATOM    268  N   ASN A  35       4.699  -3.832   4.614  1.00 93.61           N  
ATOM    269  CA  ASN A  35       3.338  -3.393   4.904  1.00 93.61           C  
ATOM    270  C   ASN A  35       3.231  -2.782   6.298  1.00 93.61           C  
ATOM    271  CB  ASN A  35       2.356  -4.557   4.757  1.00 93.61           C  
ATOM    272  O   ASN A  35       3.984  -3.150   7.201  1.00 93.61           O  
ATOM    273  CG  ASN A  35       2.650  -5.695   5.715  1.00 93.61           C  
ATOM    274  ND2 ASN A  35       2.244  -6.903   5.343  1.00 93.61           N  
ATOM    275  OD1 ASN A  35       3.237  -5.489   6.780  1.00 93.61           O  
ATOM    276  N   LYS A  36       2.365  -1.689   6.371  1.00 91.56           N  
ATOM    277  CA  LYS A  36       2.129  -1.030   7.653  1.00 91.56           C  
ATOM    278  C   LYS A  36       0.671  -0.603   7.791  1.00 91.56           C  
ATOM    279  CB  LYS A  36       3.048   0.183   7.810  1.00 91.56           C  
ATOM    280  O   LYS A  36      -0.013  -0.377   6.791  1.00 91.56           O  
ATOM    281  CG  LYS A  36       4.523  -0.169   7.935  1.00 91.56           C  
ATOM    282  CD  LYS A  36       5.376   1.071   8.169  1.00 91.56           C  
ATOM    283  CE  LYS A  36       6.847   0.716   8.331  1.00 91.56           C  
ATOM    284  NZ  LYS A  36       7.692   1.931   8.530  1.00 91.56           N  
ATOM    285  N   SER A  37       0.224  -0.590   9.144  1.00 93.68           N  
ATOM    286  CA  SER A  37      -1.107  -0.051   9.406  1.00 93.68           C  
ATOM    287  C   SER A  37      -1.138   1.462   9.217  1.00 93.68           C  
ATOM    288  CB  SER A  37      -1.558  -0.405  10.824  1.00 93.68           C  
ATOM    289  O   SER A  37      -0.215   2.164   9.635  1.00 93.68           O  
ATOM    290  OG  SER A  37      -1.626  -1.810  10.994  1.00 93.68           O  
ATOM    291  N   CYS A  38      -2.276   1.929   8.411  1.00 91.55           N  
ATOM    292  CA  CYS A  38      -2.384   3.368   8.200  1.00 91.55           C  
ATOM    293  C   CYS A  38      -2.852   4.072   9.468  1.00 91.55           C  
ATOM    294  CB  CYS A  38      -3.348   3.670   7.053  1.00 91.55           C  
ATOM    295  O   CYS A  38      -3.567   3.484  10.281  1.00 91.55           O  
ATOM    296  SG  CYS A  38      -2.783   3.065   5.448  1.00 91.55           S  
ATOM    297  N   PRO A  39      -2.312   5.324   9.618  1.00 90.89           N  
ATOM    298  CA  PRO A  39      -2.806   6.108  10.753  1.00 90.89           C  
ATOM    299  C   PRO A  39      -4.321   6.295  10.725  1.00 90.89           C  
ATOM    300  CB  PRO A  39      -2.088   7.450  10.593  1.00 90.89           C  
ATOM    301  O   PRO A  39      -4.944   6.170   9.667  1.00 90.89           O  
ATOM    302  CG  PRO A  39      -0.999   7.185   9.603  1.00 90.89           C  
ATOM    303  CD  PRO A  39      -1.360   5.959   8.815  1.00 90.89           C  
ATOM    304  N   PRO A  40      -4.863   6.510  11.923  1.00 87.29           N  
ATOM    305  CA  PRO A  40      -6.299   6.800  11.941  1.00 87.29           C  
ATOM    306  C   PRO A  40      -6.679   7.952  11.014  1.00 87.29           C  
ATOM    307  CB  PRO A  40      -6.566   7.166  13.403  1.00 87.29           C  
ATOM    308  O   PRO A  40      -5.951   8.944  10.924  1.00 87.29           O  
ATOM    309  CG  PRO A  40      -5.412   6.589  14.158  1.00 87.29           C  
ATOM    310  CD  PRO A  40      -4.217   6.556  13.250  1.00 87.29           C  
ATOM    311  N   GLY A  41      -7.722   7.743  10.190  1.00 85.85           N  
ATOM    312  CA  GLY A  41      -8.146   8.829   9.321  1.00 85.85           C  
ATOM    313  C   GLY A  41      -7.704   8.648   7.881  1.00 85.85           C  
ATOM    314  O   GLY A  41      -8.160   9.368   6.990  1.00 85.85           O  
ATOM    315  N   GLU A  42      -6.741   7.668   7.677  1.00 90.71           N  
ATOM    316  CA  GLU A  42      -6.319   7.289   6.332  1.00 90.71           C  
ATOM    317  C   GLU A  42      -6.913   5.943   5.926  1.00 90.71           C  
ATOM    318  CB  GLU A  42      -4.792   7.239   6.241  1.00 90.71           C  
ATOM    319  O   GLU A  42      -6.475   4.896   6.406  1.00 90.71           O  
ATOM    320  CG  GLU A  42      -4.120   8.592   6.426  1.00 90.71           C  
ATOM    321  CD  GLU A  42      -2.668   8.608   5.977  1.00 90.71           C  
ATOM    322  OE1 GLU A  42      -1.973   9.625   6.202  1.00 90.71           O  
ATOM    323  OE2 GLU A  42      -2.220   7.595   5.394  1.00 90.71           O  
ATOM    324  N   ASN A  43      -7.838   6.063   4.960  1.00 91.29           N  
ATOM    325  CA  ASN A  43      -8.593   4.855   4.642  1.00 91.29           C  
ATOM    326  C   ASN A  43      -8.318   4.382   3.217  1.00 91.29           C  
ATOM    327  CB  ASN A  43     -10.091   5.089   4.844  1.00 91.29           C  
ATOM    328  O   ASN A  43      -9.081   3.587   2.665  1.00 91.29           O  
ATOM    329  CG  ASN A  43     -10.453   5.334   6.296  1.00 91.29           C  
ATOM    330  ND2 ASN A  43     -11.438   6.195   6.524  1.00 91.29           N  
ATOM    331  OD1 ASN A  43      -9.852   4.756   7.205  1.00 91.29           O  
ATOM    332  N   SER A  44      -7.226   4.905   2.623  1.00 94.28           N  
ATOM    333  CA  SER A  44      -6.872   4.547   1.254  1.00 94.28           C  
ATOM    334  C   SER A  44      -5.388   4.221   1.134  1.00 94.28           C  
ATOM    335  CB  SER A  44      -7.233   5.681   0.293  1.00 94.28           C  
ATOM    336  O   SER A  44      -4.577   4.691   1.934  1.00 94.28           O  
ATOM    337  OG  SER A  44      -8.613   5.990   0.375  1.00 94.28           O  
ATOM    338  N   CYS A  45      -5.132   3.390   0.111  1.00 96.27           N  
ATOM    339  CA  CYS A  45      -3.757   3.099  -0.279  1.00 96.27           C  
ATOM    340  C   CYS A  45      -3.441   3.687  -1.649  1.00 96.27           C  
ATOM    341  CB  CYS A  45      -3.512   1.590  -0.293  1.00 96.27           C  
ATOM    342  O   CYS A  45      -4.337   3.855  -2.478  1.00 96.27           O  
ATOM    343  SG  CYS A  45      -3.815   0.789   1.297  1.00 96.27           S  
ATOM    344  N   TYR A  46      -2.155   4.063  -1.777  1.00 97.25           N  
ATOM    345  CA  TYR A  46      -1.838   4.593  -3.099  1.00 97.25           C  
ATOM    346  C   TYR A  46      -0.594   3.924  -3.670  1.00 97.25           C  
ATOM    347  CB  TYR A  46      -1.633   6.109  -3.036  1.00 97.25           C  
ATOM    348  O   TYR A  46       0.255   3.435  -2.922  1.00 97.25           O  
ATOM    349  CG  TYR A  46      -0.311   6.519  -2.434  1.00 97.25           C  
ATOM    350  CD1 TYR A  46      -0.205   6.825  -1.079  1.00 97.25           C  
ATOM    351  CD2 TYR A  46       0.834   6.601  -3.219  1.00 97.25           C  
ATOM    352  CE1 TYR A  46       1.011   7.204  -0.521  1.00 97.25           C  
ATOM    353  CE2 TYR A  46       2.056   6.979  -2.671  1.00 97.25           C  
ATOM    354  OH  TYR A  46       3.341   7.654  -0.776  1.00 97.25           O  
ATOM    355  CZ  TYR A  46       2.134   7.278  -1.323  1.00 97.25           C  
ATOM    356  N   ASN A  47      -0.502   3.929  -4.987  1.00 96.58           N  
ATOM    357  CA  ASN A  47       0.632   3.616  -5.849  1.00 96.58           C  
ATOM    358  C   ASN A  47       0.941   4.762  -6.808  1.00 96.58           C  
ATOM    359  CB  ASN A  47       0.372   2.326  -6.631  1.00 96.58           C  
ATOM    360  O   ASN A  47       0.124   5.095  -7.668  1.00 96.58           O  
ATOM    361  CG  ASN A  47       1.567   1.894  -7.458  1.00 96.58           C  
ATOM    362  ND2 ASN A  47       2.192   0.791  -7.066  1.00 96.58           N  
ATOM    363  OD1 ASN A  47       1.925   2.547  -8.442  1.00 96.58           O  
ATOM    364  N   LYS A  48       2.070   5.364  -6.548  1.00 95.54           N  
ATOM    365  CA  LYS A  48       2.489   6.545  -7.297  1.00 95.54           C  
ATOM    366  C   LYS A  48       3.755   6.264  -8.102  1.00 95.54           C  
ATOM    367  CB  LYS A  48       2.720   7.726  -6.352  1.00 95.54           C  
ATOM    368  O   LYS A  48       4.744   5.766  -7.561  1.00 95.54           O  
ATOM    369  CG  LYS A  48       3.226   8.982  -7.045  1.00 95.54           C  
ATOM    370  CD  LYS A  48       3.435  10.121  -6.054  1.00 95.54           C  
ATOM    371  CE  LYS A  48       4.730   9.951  -5.272  1.00 95.54           C  
ATOM    372  NZ  LYS A  48       4.958  11.084  -4.326  1.00 95.54           N  
ATOM    373  N   GLN A  49       3.607   6.599  -9.484  1.00 95.54           N  
ATOM    374  CA  GLN A  49       4.739   6.308 -10.357  1.00 95.54           C  
ATOM    375  C   GLN A  49       5.151   7.543 -11.153  1.00 95.54           C  
ATOM    376  CB  GLN A  49       4.402   5.159 -11.308  1.00 95.54           C  
ATOM    377  O   GLN A  49       4.298   8.265 -11.674  1.00 95.54           O  
ATOM    378  CG  GLN A  49       4.155   3.831 -10.605  1.00 95.54           C  
ATOM    379  CD  GLN A  49       3.841   2.704 -11.572  1.00 95.54           C  
ATOM    380  NE2 GLN A  49       2.709   2.041 -11.362  1.00 95.54           N  
ATOM    381  OE1 GLN A  49       4.609   2.433 -12.501  1.00 95.54           O  
ATOM    382  N   TRP A  50       6.494   7.782 -11.187  1.00 94.58           N  
ATOM    383  CA  TRP A  50       7.043   8.861 -12.002  1.00 94.58           C  
ATOM    384  C   TRP A  50       8.445   8.513 -12.492  1.00 94.58           C  
ATOM    385  CB  TRP A  50       7.075  10.171 -11.210  1.00 94.58           C  
ATOM    386  O   TRP A  50       9.080   7.592 -11.972  1.00 94.58           O  
ATOM    387  CG  TRP A  50       8.121  10.209 -10.137  1.00 94.58           C  
ATOM    388  CD1 TRP A  50       9.371  10.755 -10.223  1.00 94.58           C  
ATOM    389  CD2 TRP A  50       8.008   9.672  -8.815  1.00 94.58           C  
ATOM    390  CE2 TRP A  50       9.229   9.930  -8.153  1.00 94.58           C  
ATOM    391  CE3 TRP A  50       6.991   8.999  -8.125  1.00 94.58           C  
ATOM    392  NE1 TRP A  50      10.043  10.591  -9.034  1.00 94.58           N  
ATOM    393  CH2 TRP A  50       8.448   8.881  -6.181  1.00 94.58           C  
ATOM    394  CZ2 TRP A  50       9.460   9.538  -6.833  1.00 94.58           C  
ATOM    395  CZ3 TRP A  50       7.223   8.609  -6.811  1.00 94.58           C  
ATOM    396  N   ARG A  51       8.880   9.263 -13.563  1.00 93.03           N  
ATOM    397  CA  ARG A  51      10.192   9.010 -14.148  1.00 93.03           C  
ATOM    398  C   ARG A  51      11.191  10.087 -13.739  1.00 93.03           C  
ATOM    399  CB  ARG A  51      10.096   8.938 -15.674  1.00 93.03           C  
ATOM    400  O   ARG A  51      10.866  11.276 -13.742  1.00 93.03           O  
ATOM    401  CG  ARG A  51       9.552   7.617 -16.195  1.00 93.03           C  
ATOM    402  CD  ARG A  51       9.764   7.473 -17.695  1.00 93.03           C  
ATOM    403  NE  ARG A  51       8.643   6.791 -18.336  1.00 93.03           N  
ATOM    404  NH1 ARG A  51       9.769   4.801 -18.662  1.00 93.03           N  
ATOM    405  NH2 ARG A  51       7.592   5.017 -19.347  1.00 93.03           N  
ATOM    406  CZ  ARG A  51       8.671   5.538 -18.780  1.00 93.03           C  
ATOM    407  N   ASP A  52      12.387   9.694 -13.244  1.00 89.38           N  
ATOM    408  CA  ASP A  52      13.490  10.625 -13.025  1.00 89.38           C  
ATOM    409  C   ASP A  52      14.760  10.145 -13.723  1.00 89.38           C  
ATOM    410  CB  ASP A  52      13.749  10.807 -11.528  1.00 89.38           C  
ATOM    411  O   ASP A  52      14.708   9.260 -14.579  1.00 89.38           O  
ATOM    412  CG  ASP A  52      14.362   9.579 -10.879  1.00 89.38           C  
ATOM    413  OD1 ASP A  52      14.702   8.614 -11.597  1.00 89.38           O  
ATOM    414  OD2 ASP A  52      14.503   9.574  -9.637  1.00 89.38           O  
ATOM    415  N   HIS A  53      15.970  10.810 -13.435  1.00 91.00           N  
ATOM    416  CA  HIS A  53      17.233  10.524 -14.106  1.00 91.00           C  
ATOM    417  C   HIS A  53      17.670   9.082 -13.866  1.00 91.00           C  
ATOM    418  CB  HIS A  53      18.322  11.488 -13.632  1.00 91.00           C  
ATOM    419  O   HIS A  53      18.443   8.525 -14.649  1.00 91.00           O  
ATOM    420  CG  HIS A  53      18.606  11.400 -12.167  1.00 91.00           C  
ATOM    421  CD2 HIS A  53      19.673  10.905 -11.496  1.00 91.00           C  
ATOM    422  ND1 HIS A  53      17.725  11.855 -11.210  1.00 91.00           N  
ATOM    423  CE1 HIS A  53      18.240  11.644 -10.010  1.00 91.00           C  
ATOM    424  NE2 HIS A  53      19.422  11.069 -10.156  1.00 91.00           N  
ATOM    425  N   ARG A  54      17.095   8.403 -12.953  1.00 88.08           N  
ATOM    426  CA  ARG A  54      17.487   7.057 -12.546  1.00 88.08           C  
ATOM    427  C   ARG A  54      16.509   6.017 -13.081  1.00 88.08           C  
ATOM    428  CB  ARG A  54      17.573   6.960 -11.021  1.00 88.08           C  
ATOM    429  O   ARG A  54      16.761   4.814 -12.986  1.00 88.08           O  
ATOM    430  CG  ARG A  54      18.668   7.819 -10.410  1.00 88.08           C  
ATOM    431  CD  ARG A  54      18.721   7.672  -8.896  1.00 88.08           C  
ATOM    432  NE  ARG A  54      19.751   8.524  -8.307  1.00 88.08           N  
ATOM    433  NH1 ARG A  54      19.771   7.441  -6.266  1.00 88.08           N  
ATOM    434  NH2 ARG A  54      21.163   9.224  -6.637  1.00 88.08           N  
ATOM    435  CZ  ARG A  54      20.226   8.395  -7.072  1.00 88.08           C  
ATOM    436  N   GLY A  55      15.320   6.474 -13.748  1.00 91.35           N  
ATOM    437  CA  GLY A  55      14.293   5.567 -14.234  1.00 91.35           C  
ATOM    438  C   GLY A  55      12.943   5.788 -13.578  1.00 91.35           C  
ATOM    439  O   GLY A  55      12.636   6.896 -13.135  1.00 91.35           O  
ATOM    440  N   THR A  56      12.050   4.720 -13.740  1.00 93.30           N  
ATOM    441  CA  THR A  56      10.714   4.769 -13.156  1.00 93.30           C  
ATOM    442  C   THR A  56      10.774   4.544 -11.648  1.00 93.30           C  
ATOM    443  CB  THR A  56       9.785   3.723 -13.798  1.00 93.30           C  
ATOM    444  O   THR A  56      11.358   3.562 -11.185  1.00 93.30           O  
ATOM    445  CG2 THR A  56       8.385   3.786 -13.195  1.00 93.30           C  
ATOM    446  OG1 THR A  56       9.698   3.969 -15.207  1.00 93.30           O  
ATOM    447  N   ILE A  57      10.256   5.529 -10.894  1.00 93.73           N  
ATOM    448  CA  ILE A  57      10.176   5.457  -9.439  1.00 93.73           C  
ATOM    449  C   ILE A  57       8.747   5.126  -9.017  1.00 93.73           C  
ATOM    450  CB  ILE A  57      10.638   6.776  -8.782  1.00 93.73           C  
ATOM    451  O   ILE A  57       7.789   5.700  -9.542  1.00 93.73           O  
ATOM    452  CG1 ILE A  57      12.062   7.126  -9.229  1.00 93.73           C  
ATOM    453  CG2 ILE A  57      10.552   6.678  -7.256  1.00 93.73           C  
ATOM    454  CD1 ILE A  57      13.115   6.118  -8.788  1.00 93.73           C  
ATOM    455  N   THR A  58       8.601   4.103  -8.108  1.00 94.38           N  
ATOM    456  CA  THR A  58       7.302   3.746  -7.548  1.00 94.38           C  
ATOM    457  C   THR A  58       7.276   3.994  -6.043  1.00 94.38           C  
ATOM    458  CB  THR A  58       6.956   2.273  -7.834  1.00 94.38           C  
ATOM    459  O   THR A  58       8.164   3.541  -5.318  1.00 94.38           O  
ATOM    460  CG2 THR A  58       5.583   1.912  -7.277  1.00 94.38           C  
ATOM    461  OG1 THR A  58       6.958   2.053  -9.250  1.00 94.38           O  
ATOM    462  N   GLU A  59       6.288   4.851  -5.708  1.00 94.58           N  
ATOM    463  CA  GLU A  59       6.058   5.123  -4.293  1.00 94.58           C  
ATOM    464  C   GLU A  59       4.715   4.563  -3.834  1.00 94.58           C  
ATOM    465  CB  GLU A  59       6.121   6.628  -4.018  1.00 94.58           C  
ATOM    466  O   GLU A  59       3.714   4.674  -4.546  1.00 94.58           O  
ATOM    467  CG  GLU A  59       7.491   7.242  -4.269  1.00 94.58           C  
ATOM    468  CD  GLU A  59       7.540   8.735  -3.986  1.00 94.58           C  
ATOM    469  OE1 GLU A  59       8.547   9.387  -4.343  1.00 94.58           O  
ATOM    470  OE2 GLU A  59       6.564   9.256  -3.401  1.00 94.58           O  
ATOM    471  N   ARG A  60       4.711   3.985  -2.652  1.00 95.89           N  
ATOM    472  CA  ARG A  60       3.497   3.415  -2.076  1.00 95.89           C  
ATOM    473  C   ARG A  60       3.280   3.914  -0.652  1.00 95.89           C  
ATOM    474  CB  ARG A  60       3.560   1.886  -2.092  1.00 95.89           C  
ATOM    475  O   ARG A  60       4.238   4.258   0.044  1.00 95.89           O  
ATOM    476  CG  ARG A  60       3.736   1.292  -3.480  1.00 95.89           C  
ATOM    477  CD  ARG A  60       3.978  -0.210  -3.424  1.00 95.89           C  
ATOM    478  NE  ARG A  60       4.284  -0.757  -4.743  1.00 95.89           N  
ATOM    479  NH1 ARG A  60       6.577  -0.608  -4.501  1.00 95.89           N  
ATOM    480  NH2 ARG A  60       5.675  -1.439  -6.438  1.00 95.89           N  
ATOM    481  CZ  ARG A  60       5.511  -0.934  -5.224  1.00 95.89           C  
ATOM    482  N   GLY A  61       1.990   3.982  -0.266  1.00 95.16           N  
ATOM    483  CA  GLY A  61       1.740   4.456   1.086  1.00 95.16           C  
ATOM    484  C   GLY A  61       0.264   4.558   1.420  1.00 95.16           C  
ATOM    485  O   GLY A  61      -0.573   3.949   0.749  1.00 95.16           O  
ATOM    486  N   CYS A  62       0.065   5.192   2.583  1.00 95.08           N  
ATOM    487  CA  CYS A  62      -1.289   5.399   3.083  1.00 95.08           C  
ATOM    488  C   CYS A  62      -1.830   6.755   2.646  1.00 95.08           C  
ATOM    489  CB  CYS A  62      -1.320   5.295   4.607  1.00 95.08           C  
ATOM    490  O   CYS A  62      -1.078   7.727   2.550  1.00 95.08           O  
ATOM    491  SG  CYS A  62      -0.799   3.684   5.237  1.00 95.08           S  
ATOM    492  N   GLY A  63      -3.000   6.732   2.343  1.00 94.28           N  
ATOM    493  CA  GLY A  63      -3.640   7.949   1.870  1.00 94.28           C  
ATOM    494  C   GLY A  63      -3.516   8.143   0.370  1.00 94.28           C  
ATOM    495  O   GLY A  63      -2.708   7.479  -0.283  1.00 94.28           O  
ATOM    496  N   CYS A  64      -4.506   8.873  -0.179  1.00 94.90           N  
ATOM    497  CA  CYS A  64      -4.476   9.148  -1.611  1.00 94.90           C  
ATOM    498  C   CYS A  64      -4.094  10.599  -1.880  1.00 94.90           C  
ATOM    499  CB  CYS A  64      -5.834   8.844  -2.243  1.00 94.90           C  
ATOM    500  O   CYS A  64      -4.941  11.491  -1.814  1.00 94.90           O  
ATOM    501  SG  CYS A  64      -5.782   8.697  -4.043  1.00 94.90           S  
ATOM    502  N   PRO A  65      -2.718  10.813  -2.190  1.00 94.33           N  
ATOM    503  CA  PRO A  65      -2.220  12.177  -2.378  1.00 94.33           C  
ATOM    504  C   PRO A  65      -2.671  12.793  -3.700  1.00 94.33           C  
ATOM    505  CB  PRO A  65      -0.699  12.005  -2.347  1.00 94.33           C  
ATOM    506  O   PRO A  65      -3.025  12.068  -4.634  1.00 94.33           O  
ATOM    507  CG  PRO A  65      -0.461  10.624  -2.866  1.00 94.33           C  
ATOM    508  CD  PRO A  65      -1.593   9.744  -2.419  1.00 94.33           C  
ATOM    509  N   GLN A  66      -2.690  14.118  -3.675  1.00 94.90           N  
ATOM    510  CA  GLN A  66      -2.818  14.845  -4.933  1.00 94.90           C  
ATOM    511  C   GLN A  66      -1.477  14.941  -5.653  1.00 94.90           C  
ATOM    512  CB  GLN A  66      -3.384  16.245  -4.689  1.00 94.90           C  
ATOM    513  O   GLN A  66      -0.443  15.177  -5.024  1.00 94.90           O  
ATOM    514  CG  GLN A  66      -4.810  16.248  -4.155  1.00 94.90           C  
ATOM    515  CD  GLN A  66      -5.435  17.631  -4.159  1.00 94.90           C  
ATOM    516  NE2 GLN A  66      -6.684  17.715  -4.606  1.00 94.90           N  
ATOM    517  OE1 GLN A  66      -4.802  18.614  -3.764  1.00 94.90           O  
ATOM    518  N   VAL A  67      -1.439  14.729  -6.892  1.00 94.54           N  
ATOM    519  CA  VAL A  67      -0.159  14.771  -7.592  1.00 94.54           C  
ATOM    520  C   VAL A  67      -0.268  15.680  -8.814  1.00 94.54           C  
ATOM    521  CB  VAL A  67       0.301  13.359  -8.018  1.00 94.54           C  
ATOM    522  O   VAL A  67      -1.372  15.993  -9.267  1.00 94.54           O  
ATOM    523  CG1 VAL A  67       0.503  12.465  -6.795  1.00 94.54           C  
ATOM    524  CG2 VAL A  67      -0.710  12.735  -8.978  1.00 94.54           C  
ATOM    525  N   LYS A  68       0.947  16.217  -9.294  1.00 92.30           N  
ATOM    526  CA  LYS A  68       1.020  17.033 -10.502  1.00 92.30           C  
ATOM    527  C   LYS A  68       0.705  16.205 -11.745  1.00 92.30           C  
ATOM    528  CB  LYS A  68       2.403  17.673 -10.635  1.00 92.30           C  
ATOM    529  O   LYS A  68       0.819  14.978 -11.725  1.00 92.30           O  
ATOM    530  CG  LYS A  68       2.753  18.631  -9.506  1.00 92.30           C  
ATOM    531  CD  LYS A  68       4.139  19.235  -9.695  1.00 92.30           C  
ATOM    532  CE  LYS A  68       4.504  20.169  -8.549  1.00 92.30           C  
ATOM    533  NZ  LYS A  68       5.901  20.680  -8.675  1.00 92.30           N  
ATOM    534  N   SER A  69       0.397  16.927 -12.884  1.00 90.84           N  
ATOM    535  CA  SER A  69       0.169  16.275 -14.170  1.00 90.84           C  
ATOM    536  C   SER A  69       1.413  15.528 -14.639  1.00 90.84           C  
ATOM    537  CB  SER A  69      -0.249  17.300 -15.225  1.00 90.84           C  
ATOM    538  O   SER A  69       2.538  15.973 -14.400  1.00 90.84           O  
ATOM    539  OG  SER A  69      -1.514  17.858 -14.910  1.00 90.84           O  
ATOM    540  N   GLY A  70       1.187  14.259 -15.063  1.00 90.76           N  
ATOM    541  CA  GLY A  70       2.331  13.514 -15.564  1.00 90.76           C  
ATOM    542  C   GLY A  70       2.815  12.446 -14.601  1.00 90.76           C  
ATOM    543  O   GLY A  70       3.759  11.713 -14.903  1.00 90.76           O  
ATOM    544  N   ILE A  71       2.165  12.372 -13.397  1.00 95.89           N  
ATOM    545  CA  ILE A  71       2.402  11.333 -12.401  1.00 95.89           C  
ATOM    546  C   ILE A  71       1.225  10.360 -12.380  1.00 95.89           C  
ATOM    547  CB  ILE A  71       2.622  11.937 -10.996  1.00 95.89           C  
ATOM    548  O   ILE A  71       0.068  10.777 -12.287  1.00 95.89           O  
ATOM    549  CG1 ILE A  71       3.859  12.843 -10.992  1.00 95.89           C  
ATOM    550  CG2 ILE A  71       2.753  10.829  -9.946  1.00 95.89           C  
ATOM    551  CD1 ILE A  71       4.089  13.571  -9.675  1.00 95.89           C  
ATOM    552  N   LYS A  72       1.596   9.057 -12.568  1.00 95.62           N  
ATOM    553  CA  LYS A  72       0.571   8.019 -12.494  1.00 95.62           C  
ATOM    554  C   LYS A  72       0.221   7.696 -11.044  1.00 95.62           C  
ATOM    555  CB  LYS A  72       1.036   6.753 -13.215  1.00 95.62           C  
ATOM    556  O   LYS A  72       1.102   7.377 -10.243  1.00 95.62           O  
ATOM    557  CG  LYS A  72      -0.040   5.685 -13.346  1.00 95.62           C  
ATOM    558  CD  LYS A  72       0.458   4.485 -14.141  1.00 95.62           C  
ATOM    559  CE  LYS A  72      -0.608   3.403 -14.248  1.00 95.62           C  
ATOM    560  NZ  LYS A  72      -0.116   2.214 -15.006  1.00 95.62           N  
ATOM    561  N   LEU A  73      -1.096   7.851 -10.735  1.00 96.55           N  
ATOM    562  CA  LEU A  73      -1.552   7.624  -9.368  1.00 96.55           C  
ATOM    563  C   LEU A  73      -2.752   6.683  -9.344  1.00 96.55           C  
ATOM    564  CB  LEU A  73      -1.916   8.951  -8.697  1.00 96.55           C  
ATOM    565  O   LEU A  73      -3.734   6.905 -10.057  1.00 96.55           O  
ATOM    566  CG  LEU A  73      -2.488   8.861  -7.282  1.00 96.55           C  
ATOM    567  CD1 LEU A  73      -1.430   8.338  -6.315  1.00 96.55           C  
ATOM    568  CD2 LEU A  73      -3.010  10.219  -6.828  1.00 96.55           C  
ATOM    569  N   THR A  74      -2.610   5.577  -8.525  1.00 96.25           N  
ATOM    570  CA  THR A  74      -3.719   4.669  -8.252  1.00 96.25           C  
ATOM    571  C   THR A  74      -4.028   4.627  -6.758  1.00 96.25           C  
ATOM    572  CB  THR A  74      -3.412   3.246  -8.755  1.00 96.25           C  
ATOM    573  O   THR A  74      -3.133   4.408  -5.939  1.00 96.25           O  
ATOM    574  CG2 THR A  74      -4.604   2.319  -8.542  1.00 96.25           C  
ATOM    575  OG1 THR A  74      -3.104   3.296 -10.154  1.00 96.25           O  
ATOM    576  N   CYS A  75      -5.259   4.865  -6.534  1.00 96.41           N  
ATOM    577  CA  CYS A  75      -5.728   4.814  -5.154  1.00 96.41           C  
ATOM    578  C   CYS A  75      -6.753   3.702  -4.967  1.00 96.41           C  
ATOM    579  CB  CYS A  75      -6.336   6.155  -4.744  1.00 96.41           C  
ATOM    580  O   CYS A  75      -7.637   3.519  -5.807  1.00 96.41           O  
ATOM    581  SG  CYS A  75      -5.187   7.543  -4.865  1.00 96.41           S  
ATOM    582  N   CYS A  76      -6.568   2.977  -3.923  1.00 96.08           N  
ATOM    583  CA  CYS A  76      -7.542   1.932  -3.632  1.00 96.08           C  
ATOM    584  C   CYS A  76      -7.858   1.881  -2.142  1.00 96.08           C  
ATOM    585  CB  CYS A  76      -7.024   0.572  -4.099  1.00 96.08           C  
ATOM    586  O   CYS A  76      -7.092   2.390  -1.322  1.00 96.08           O  
ATOM    587  SG  CYS A  76      -5.526   0.031  -3.248  1.00 96.08           S  
ATOM    588  N   GLN A  77      -9.046   1.296  -1.800  1.00 94.00           N  
ATOM    589  CA  GLN A  77      -9.538   1.336  -0.427  1.00 94.00           C  
ATOM    590  C   GLN A  77      -9.472  -0.043   0.222  1.00 94.00           C  
ATOM    591  CB  GLN A  77     -10.971   1.868  -0.384  1.00 94.00           C  
ATOM    592  O   GLN A  77      -9.818  -0.201   1.394  1.00 94.00           O  
ATOM    593  CG  GLN A  77     -11.094   3.337  -0.767  1.00 94.00           C  
ATOM    594  CD  GLN A  77     -12.527   3.834  -0.737  1.00 94.00           C  
ATOM    595  NE2 GLN A  77     -12.701   5.128  -0.492  1.00 94.00           N  
ATOM    596  OE1 GLN A  77     -13.470   3.061  -0.933  1.00 94.00           O  
ATOM    597  N   SER A  78      -8.923  -0.994  -0.487  1.00 93.22           N  
ATOM    598  CA  SER A  78      -8.759  -2.338   0.057  1.00 93.22           C  
ATOM    599  C   SER A  78      -7.365  -2.531   0.644  1.00 93.22           C  
ATOM    600  CB  SER A  78      -9.016  -3.389  -1.024  1.00 93.22           C  
ATOM    601  O   SER A  78      -6.437  -1.794   0.307  1.00 93.22           O  
ATOM    602  OG  SER A  78     -10.327  -3.261  -1.549  1.00 93.22           O  
ATOM    603  N   ASP A  79      -7.148  -3.561   1.546  1.00 93.45           N  
ATOM    604  CA  ASP A  79      -5.855  -3.853   2.158  1.00 93.45           C  
ATOM    605  C   ASP A  79      -4.846  -4.322   1.113  1.00 93.45           C  
ATOM    606  CB  ASP A  79      -6.006  -4.909   3.255  1.00 93.45           C  
ATOM    607  O   ASP A  79      -5.160  -5.173   0.278  1.00 93.45           O  
ATOM    608  CG  ASP A  79      -6.703  -4.380   4.496  1.00 93.45           C  
ATOM    609  OD1 ASP A  79      -6.545  -3.183   4.820  1.00 93.45           O  
ATOM    610  OD2 ASP A  79      -7.413  -5.167   5.157  1.00 93.45           O  
ATOM    611  N   ASP A  80      -3.676  -3.759   1.270  1.00 93.72           N  
ATOM    612  CA  ASP A  80      -2.555  -4.168   0.429  1.00 93.72           C  
ATOM    613  C   ASP A  80      -2.904  -4.039  -1.052  1.00 93.72           C  
ATOM    614  CB  ASP A  80      -2.142  -5.606   0.748  1.00 93.72           C  
ATOM    615  O   ASP A  80      -2.402  -4.800  -1.882  1.00 93.72           O  
ATOM    616  CG  ASP A  80      -1.824  -5.819   2.218  1.00 93.72           C  
ATOM    617  OD1 ASP A  80      -1.208  -4.930   2.844  1.00 93.72           O  
ATOM    618  OD2 ASP A  80      -2.190  -6.888   2.754  1.00 93.72           O  
ATOM    619  N   CYS A  81      -3.750  -3.262  -1.623  1.00 94.39           N  
ATOM    620  CA  CYS A  81      -4.224  -3.110  -2.994  1.00 94.39           C  
ATOM    621  C   CYS A  81      -3.204  -2.361  -3.843  1.00 94.39           C  
ATOM    622  CB  CYS A  81      -5.562  -2.374  -3.020  1.00 94.39           C  
ATOM    623  O   CYS A  81      -3.285  -2.373  -5.073  1.00 94.39           O  
ATOM    624  SG  CYS A  81      -5.445  -0.634  -2.549  1.00 94.39           S  
ATOM    625  N   ASN A  82      -2.229  -1.746  -3.102  1.00 94.58           N  
ATOM    626  CA  ASN A  82      -1.259  -0.921  -3.813  1.00 94.58           C  
ATOM    627  C   ASN A  82      -0.038  -1.732  -4.238  1.00 94.58           C  
ATOM    628  CB  ASN A  82      -0.832   0.270  -2.952  1.00 94.58           C  
ATOM    629  O   ASN A  82       1.085  -1.226  -4.222  1.00 94.58           O  
ATOM    630  CG  ASN A  82      -0.283  -0.153  -1.603  1.00 94.58           C  
ATOM    631  ND2 ASN A  82       0.632   0.641  -1.060  1.00 94.58           N  
ATOM    632  OD1 ASN A  82      -0.679  -1.184  -1.054  1.00 94.58           O  
ATOM    633  N   ASN A  83      -0.220  -3.065  -4.616  1.00 87.44           N  
ATOM    634  CA  ASN A  83       0.857  -3.922  -5.099  1.00 87.44           C  
ATOM    635  C   ASN A  83       1.195  -3.629  -6.559  1.00 87.44           C  
ATOM    636  CB  ASN A  83       0.490  -5.397  -4.925  1.00 87.44           C  
ATOM    637  O   ASN A  83       0.332  -3.198  -7.325  1.00 87.44           O  
ATOM    638  CG  ASN A  83       1.668  -6.323  -5.153  1.00 87.44           C  
ATOM    639  ND2 ASN A  83       1.387  -7.539  -5.607  1.00 87.44           N  
ATOM    640  OD1 ASN A  83       2.821  -5.950  -4.921  1.00 87.44           O  
TER     641      ASN A  83                                                      
ENDMDL                                                                          
END                                                                             
