# Supplementary material for: Domain loss enabled evolution of novel functions in the snake three-finger toxin gene superfamily
Source: Nat Commun. 2023 Aug 11;14:4861. doi: 10.1038/s41467-023-40550-0 (PMC10421932; doi:10.1038/s41467-023-40550-0)
Supplement: Supplementary file 5 — Supplementary Data 2 [file 41467_2023_40550_MOESM5_ESM.zip › SD2_structure_predictions/full_sequence/SP|A7X3V0|Telescopus_dhara.pdb]

MODEL     1                                                                     
ATOM      1  N   MET A   1     -17.960  -3.199  57.462  1.00 63.00           N  
ATOM      2  CA  MET A   1     -18.379  -3.814  56.205  1.00 63.00           C  
ATOM      3  C   MET A   1     -18.354  -2.799  55.068  1.00 63.00           C  
ATOM      4  CB  MET A   1     -19.779  -4.415  56.341  1.00 63.00           C  
ATOM      5  O   MET A   1     -18.640  -3.140  53.919  1.00 63.00           O  
ATOM      6  CG  MET A   1     -20.738  -3.558  57.153  1.00 63.00           C  
ATOM      7  SD  MET A   1     -22.392  -4.332  57.332  1.00 63.00           S  
ATOM      8  CE  MET A   1     -23.194  -3.726  55.821  1.00 63.00           C  
ATOM      9  N   LYS A   2     -17.788  -1.558  55.387  1.00 63.81           N  
ATOM     10  CA  LYS A   2     -17.724  -0.415  54.481  1.00 63.81           C  
ATOM     11  C   LYS A   2     -16.343  -0.296  53.844  1.00 63.81           C  
ATOM     12  CB  LYS A   2     -18.073   0.877  55.221  1.00 63.81           C  
ATOM     13  O   LYS A   2     -16.216   0.155  52.703  1.00 63.81           O  
ATOM     14  CG  LYS A   2     -19.523   0.959  55.674  1.00 63.81           C  
ATOM     15  CD  LYS A   2     -19.794   2.238  56.456  1.00 63.81           C  
ATOM     16  CE  LYS A   2     -21.283   2.543  56.533  1.00 63.81           C  
ATOM     17  NZ  LYS A   2     -21.585   3.575  57.570  1.00 63.81           N  
ATOM     18  N   THR A   3     -15.386  -0.960  54.520  1.00 66.60           N  
ATOM     19  CA  THR A   3     -14.015  -0.902  54.025  1.00 66.60           C  
ATOM     20  C   THR A   3     -13.813  -1.887  52.877  1.00 66.60           C  
ATOM     21  CB  THR A   3     -13.004  -1.203  55.147  1.00 66.60           C  
ATOM     22  O   THR A   3     -13.052  -1.614  51.946  1.00 66.60           O  
ATOM     23  CG2 THR A   3     -13.046  -0.127  56.228  1.00 66.60           C  
ATOM     24  OG1 THR A   3     -13.317  -2.470  55.737  1.00 66.60           O  
ATOM     25  N   LEU A   4     -14.571  -2.944  52.965  1.00 68.27           N  
ATOM     26  CA  LEU A   4     -14.490  -3.952  51.914  1.00 68.27           C  
ATOM     27  C   LEU A   4     -15.150  -3.455  50.632  1.00 68.27           C  
ATOM     28  CB  LEU A   4     -15.151  -5.256  52.369  1.00 68.27           C  
ATOM     29  O   LEU A   4     -14.643  -3.696  49.534  1.00 68.27           O  
ATOM     30  CG  LEU A   4     -14.525  -6.551  51.849  1.00 68.27           C  
ATOM     31  CD1 LEU A   4     -14.462  -7.592  52.961  1.00 68.27           C  
ATOM     32  CD2 LEU A   4     -15.311  -7.083  50.655  1.00 68.27           C  
ATOM     33  N   LEU A   5     -16.135  -2.573  50.787  1.00 70.20           N  
ATOM     34  CA  LEU A   5     -16.835  -2.020  49.633  1.00 70.20           C  
ATOM     35  C   LEU A   5     -15.972  -0.986  48.918  1.00 70.20           C  
ATOM     36  CB  LEU A   5     -18.160  -1.385  50.064  1.00 70.20           C  
ATOM     37  O   LEU A   5     -15.948  -0.936  47.686  1.00 70.20           O  
ATOM     38  CG  LEU A   5     -19.353  -2.333  50.202  1.00 70.20           C  
ATOM     39  CD1 LEU A   5     -20.460  -1.676  51.019  1.00 70.20           C  
ATOM     40  CD2 LEU A   5     -19.869  -2.747  48.829  1.00 70.20           C  
ATOM     41  N   LEU A   6     -15.154  -0.296  49.688  1.00 69.07           N  
ATOM     42  CA  LEU A   6     -14.315   0.742  49.098  1.00 69.07           C  
ATOM     43  C   LEU A   6     -13.159   0.128  48.316  1.00 69.07           C  
ATOM     44  CB  LEU A   6     -13.773   1.674  50.185  1.00 69.07           C  
ATOM     45  O   LEU A   6     -12.792   0.626  47.249  1.00 69.07           O  
ATOM     46  CG  LEU A   6     -14.689   2.821  50.614  1.00 69.07           C  
ATOM     47  CD1 LEU A   6     -14.290   3.331  51.994  1.00 69.07           C  
ATOM     48  CD2 LEU A   6     -14.649   3.950  49.589  1.00 69.07           C  
ATOM     49  N   ALA A   7     -12.704  -1.000  48.798  1.00 70.32           N  
ATOM     50  CA  ALA A   7     -11.609  -1.701  48.133  1.00 70.32           C  
ATOM     51  C   ALA A   7     -12.063  -2.292  46.801  1.00 70.32           C  
ATOM     52  CB  ALA A   7     -11.054  -2.799  49.037  1.00 70.32           C  
ATOM     53  O   ALA A   7     -11.327  -2.251  45.813  1.00 70.32           O  
ATOM     54  N   LEU A   8     -13.292  -2.715  46.764  1.00 67.02           N  
ATOM     55  CA  LEU A   8     -13.839  -3.289  45.540  1.00 67.02           C  
ATOM     56  C   LEU A   8     -14.067  -2.210  44.487  1.00 67.02           C  
ATOM     57  CB  LEU A   8     -15.153  -4.019  45.832  1.00 67.02           C  
ATOM     58  O   LEU A   8     -13.841  -2.440  43.297  1.00 67.02           O  
ATOM     59  CG  LEU A   8     -15.032  -5.465  46.316  1.00 67.02           C  
ATOM     60  CD1 LEU A   8     -16.328  -5.909  46.987  1.00 67.02           C  
ATOM     61  CD2 LEU A   8     -14.681  -6.390  45.156  1.00 67.02           C  
ATOM     62  N   VAL A   9     -14.378  -0.978  44.908  1.00 72.57           N  
ATOM     63  CA  VAL A   9     -14.627   0.137  44.000  1.00 72.57           C  
ATOM     64  C   VAL A   9     -13.307   0.628  43.410  1.00 72.57           C  
ATOM     65  CB  VAL A   9     -15.357   1.297  44.713  1.00 72.57           C  
ATOM     66  O   VAL A   9     -13.222   0.912  42.213  1.00 72.57           O  
ATOM     67  CG1 VAL A   9     -15.460   2.515  43.795  1.00 72.57           C  
ATOM     68  CG2 VAL A   9     -16.743   0.852  45.173  1.00 72.57           C  
ATOM     69  N   VAL A  10     -12.249   0.617  44.193  1.00 70.27           N  
ATOM     70  CA  VAL A  10     -10.940   1.080  43.744  1.00 70.27           C  
ATOM     71  C   VAL A  10     -10.354   0.084  42.746  1.00 70.27           C  
ATOM     72  CB  VAL A  10      -9.971   1.277  44.931  1.00 70.27           C  
ATOM     73  O   VAL A  10      -9.792   0.480  41.722  1.00 70.27           O  
ATOM     74  CG1 VAL A  10      -8.577   1.656  44.433  1.00 70.27           C  
ATOM     75  CG2 VAL A  10     -10.508   2.342  45.886  1.00 70.27           C  
ATOM     76  N   VAL A  11     -10.544  -1.243  43.006  1.00 71.73           N  
ATOM     77  CA  VAL A  11     -10.073  -2.274  42.088  1.00 71.73           C  
ATOM     78  C   VAL A  11     -10.857  -2.199  40.780  1.00 71.73           C  
ATOM     79  CB  VAL A  11     -10.199  -3.685  42.705  1.00 71.73           C  
ATOM     80  O   VAL A  11     -10.284  -2.333  39.696  1.00 71.73           O  
ATOM     81  CG1 VAL A  11      -9.853  -4.758  41.674  1.00 71.73           C  
ATOM     82  CG2 VAL A  11      -9.302  -3.811  43.935  1.00 71.73           C  
ATOM     83  N   ALA A  12     -12.108  -1.805  40.867  1.00 64.99           N  
ATOM     84  CA  ALA A  12     -12.938  -1.654  39.674  1.00 64.99           C  
ATOM     85  C   ALA A  12     -12.510  -0.438  38.858  1.00 64.99           C  
ATOM     86  CB  ALA A  12     -14.410  -1.538  40.062  1.00 64.99           C  
ATOM     87  O   ALA A  12     -12.462  -0.495  37.627  1.00 64.99           O  
ATOM     88  N   PHE A  13     -12.040   0.626  39.537  1.00 63.47           N  
ATOM     89  CA  PHE A  13     -11.630   1.816  38.800  1.00 63.47           C  
ATOM     90  C   PHE A  13     -10.240   1.631  38.205  1.00 63.47           C  
ATOM     91  CB  PHE A  13     -11.652   3.048  39.711  1.00 63.47           C  
ATOM     92  O   PHE A  13      -9.974   2.075  37.086  1.00 63.47           O  
ATOM     93  CG  PHE A  13     -12.994   3.724  39.784  1.00 63.47           C  
ATOM     94  CD1 PHE A  13     -13.423   4.560  38.760  1.00 63.47           C  
ATOM     95  CD2 PHE A  13     -13.827   3.524  40.877  1.00 63.47           C  
ATOM     96  CE1 PHE A  13     -14.665   5.188  38.825  1.00 63.47           C  
ATOM     97  CE2 PHE A  13     -15.070   4.148  40.949  1.00 63.47           C  
ATOM     98  CZ  PHE A  13     -15.486   4.980  39.923  1.00 63.47           C  
ATOM     99  N   MET A  14      -9.393   0.927  38.925  1.00 57.94           N  
ATOM    100  CA  MET A  14      -8.063   0.657  38.385  1.00 57.94           C  
ATOM    101  C   MET A  14      -8.130  -0.375  37.265  1.00 57.94           C  
ATOM    102  CB  MET A  14      -7.122   0.172  39.489  1.00 57.94           C  
ATOM    103  O   MET A  14      -7.343  -0.322  36.318  1.00 57.94           O  
ATOM    104  CG  MET A  14      -6.805   1.230  40.533  1.00 57.94           C  
ATOM    105  SD  MET A  14      -5.161   2.003  40.273  1.00 57.94           S  
ATOM    106  CE  MET A  14      -5.396   3.564  41.169  1.00 57.94           C  
ATOM    107  N   CYS A  15      -9.119  -1.207  37.282  1.00 60.27           N  
ATOM    108  CA  CYS A  15      -9.261  -2.121  36.154  1.00 60.27           C  
ATOM    109  C   CYS A  15      -9.961  -1.440  34.984  1.00 60.27           C  
ATOM    110  CB  CYS A  15     -10.040  -3.369  36.570  1.00 60.27           C  
ATOM    111  O   CYS A  15      -9.716  -1.780  33.826  1.00 60.27           O  
ATOM    112  SG  CYS A  15      -9.104  -4.490  37.633  1.00 60.27           S  
ATOM    113  N   LEU A  16     -10.621  -0.310  35.247  1.00 56.97           N  
ATOM    114  CA  LEU A  16     -11.241   0.403  34.135  1.00 56.97           C  
ATOM    115  C   LEU A  16     -10.308   1.481  33.593  1.00 56.97           C  
ATOM    116  CB  LEU A  16     -12.566   1.031  34.573  1.00 56.97           C  
ATOM    117  O   LEU A  16     -10.404   1.860  32.424  1.00 56.97           O  
ATOM    118  CG  LEU A  16     -13.736   0.069  34.783  1.00 56.97           C  
ATOM    119  CD1 LEU A  16     -14.825   0.733  35.620  1.00 56.97           C  
ATOM    120  CD2 LEU A  16     -14.295  -0.395  33.442  1.00 56.97           C  
ATOM    121  N   GLY A  17      -9.329   1.905  34.343  1.00 51.14           N  
ATOM    122  CA  GLY A  17      -8.445   2.952  33.857  1.00 51.14           C  
ATOM    123  C   GLY A  17      -7.213   2.414  33.154  1.00 51.14           C  
ATOM    124  O   GLY A  17      -6.591   3.117  32.355  1.00 51.14           O  
ATOM    125  N   SER A  18      -6.917   1.125  33.275  1.00 51.01           N  
ATOM    126  CA  SER A  18      -5.741   0.588  32.598  1.00 51.01           C  
ATOM    127  C   SER A  18      -6.090   0.081  31.203  1.00 51.01           C  
ATOM    128  CB  SER A  18      -5.118  -0.541  33.419  1.00 51.01           C  
ATOM    129  O   SER A  18      -5.203  -0.287  30.430  1.00 51.01           O  
ATOM    130  OG  SER A  18      -4.884  -0.123  34.753  1.00 51.01           O  
ATOM    131  N   ALA A  19      -7.302   0.203  30.803  1.00 51.65           N  
ATOM    132  CA  ALA A  19      -7.516  -0.195  29.414  1.00 51.65           C  
ATOM    133  C   ALA A  19      -7.489   1.016  28.485  1.00 51.65           C  
ATOM    134  CB  ALA A  19      -8.840  -0.941  29.271  1.00 51.65           C  
ATOM    135  O   ALA A  19      -7.327   0.872  27.271  1.00 51.65           O  
ATOM    136  N   ASP A  20      -7.357   2.212  28.979  1.00 50.01           N  
ATOM    137  CA  ASP A  20      -7.383   3.335  28.047  1.00 50.01           C  
ATOM    138  C   ASP A  20      -5.970   3.825  27.738  1.00 50.01           C  
ATOM    139  CB  ASP A  20      -8.227   4.481  28.610  1.00 50.01           C  
ATOM    140  O   ASP A  20      -5.748   4.502  26.732  1.00 50.01           O  
ATOM    141  CG  ASP A  20      -9.720   4.221  28.514  1.00 50.01           C  
ATOM    142  OD1 ASP A  20     -10.142   3.389  27.682  1.00 50.01           O  
ATOM    143  OD2 ASP A  20     -10.481   4.855  29.276  1.00 50.01           O  
ATOM    144  N   GLN A  21      -4.910   3.263  28.360  1.00 46.35           N  
ATOM    145  CA  GLN A  21      -3.612   3.842  28.032  1.00 46.35           C  
ATOM    146  C   GLN A  21      -2.693   2.804  27.393  1.00 46.35           C  
ATOM    147  CB  GLN A  21      -2.953   4.428  29.281  1.00 46.35           C  
ATOM    148  O   GLN A  21      -1.544   3.104  27.063  1.00 46.35           O  
ATOM    149  CG  GLN A  21      -2.996   5.949  29.343  1.00 46.35           C  
ATOM    150  CD  GLN A  21      -2.299   6.507  30.570  1.00 46.35           C  
ATOM    151  NE2 GLN A  21      -1.382   7.444  30.356  1.00 46.35           N  
ATOM    152  OE1 GLN A  21      -2.585   6.100  31.701  1.00 46.35           O  
ATOM    153  N   LEU A  22      -3.189   1.672  26.957  1.00 42.93           N  
ATOM    154  CA  LEU A  22      -2.301   0.861  26.132  1.00 42.93           C  
ATOM    155  C   LEU A  22      -2.571   1.097  24.649  1.00 42.93           C  
ATOM    156  CB  LEU A  22      -2.468  -0.624  26.463  1.00 42.93           C  
ATOM    157  O   LEU A  22      -3.673   0.828  24.165  1.00 42.93           O  
ATOM    158  CG  LEU A  22      -1.972  -1.071  27.839  1.00 42.93           C  
ATOM    159  CD1 LEU A  22      -2.432  -2.496  28.131  1.00 42.93           C  
ATOM    160  CD2 LEU A  22      -0.453  -0.967  27.921  1.00 42.93           C  
ATOM    161  N   GLY A  23      -2.586   2.390  24.240  1.00 42.10           N  
ATOM    162  CA  GLY A  23      -2.178   2.755  22.892  1.00 42.10           C  
ATOM    163  C   GLY A  23      -2.359   1.632  21.889  1.00 42.10           C  
ATOM    164  O   GLY A  23      -1.675   1.591  20.864  1.00 42.10           O  
ATOM    165  N   LEU A  24      -3.368   0.720  22.106  1.00 40.58           N  
ATOM    166  CA  LEU A  24      -3.701  -0.185  21.011  1.00 40.58           C  
ATOM    167  C   LEU A  24      -4.948   0.291  20.273  1.00 40.58           C  
ATOM    168  CB  LEU A  24      -3.918  -1.607  21.538  1.00 40.58           C  
ATOM    169  O   LEU A  24      -5.986   0.536  20.892  1.00 40.58           O  
ATOM    170  CG  LEU A  24      -2.657  -2.428  21.809  1.00 40.58           C  
ATOM    171  CD1 LEU A  24      -2.907  -3.426  22.935  1.00 40.58           C  
ATOM    172  CD2 LEU A  24      -2.203  -3.146  20.543  1.00 40.58           C  
ATOM    173  N   GLY A  25      -4.974   1.497  19.691  1.00 47.00           N  
ATOM    174  CA  GLY A  25      -5.772   1.760  18.504  1.00 47.00           C  
ATOM    175  C   GLY A  25      -7.249   1.473  18.704  1.00 47.00           C  
ATOM    176  O   GLY A  25      -7.616   0.424  19.237  1.00 47.00           O  
ATOM    177  N   SER A  26      -7.977   2.191  19.517  1.00 50.04           N  
ATOM    178  CA  SER A  26      -9.418   2.412  19.580  1.00 50.04           C  
ATOM    179  C   SER A  26     -10.156   1.548  18.563  1.00 50.04           C  
ATOM    180  CB  SER A  26      -9.745   3.887  19.340  1.00 50.04           C  
ATOM    181  O   SER A  26     -10.116   1.823  17.362  1.00 50.04           O  
ATOM    182  OG  SER A  26     -10.301   4.475  20.504  1.00 50.04           O  
ATOM    183  N   GLN A  27      -9.984   0.281  18.607  1.00 47.89           N  
ATOM    184  CA  GLN A  27     -10.990  -0.570  17.981  1.00 47.89           C  
ATOM    185  C   GLN A  27     -12.363  -0.354  18.612  1.00 47.89           C  
ATOM    186  CB  GLN A  27     -10.590  -2.042  18.085  1.00 47.89           C  
ATOM    187  O   GLN A  27     -12.488  -0.307  19.837  1.00 47.89           O  
ATOM    188  CG  GLN A  27      -9.576  -2.480  17.036  1.00 47.89           C  
ATOM    189  CD  GLN A  27      -9.342  -3.979  17.035  1.00 47.89           C  
ATOM    190  NE2 GLN A  27      -8.318  -4.419  16.311  1.00 47.89           N  
ATOM    191  OE1 GLN A  27     -10.075  -4.735  17.680  1.00 47.89           O  
ATOM    192  N   ARG A  28     -13.156   0.611  18.260  1.00 54.92           N  
ATOM    193  CA  ARG A  28     -14.566   0.795  18.585  1.00 54.92           C  
ATOM    194  C   ARG A  28     -15.302  -0.541  18.608  1.00 54.92           C  
ATOM    195  CB  ARG A  28     -15.231   1.742  17.583  1.00 54.92           C  
ATOM    196  O   ARG A  28     -15.254  -1.298  17.637  1.00 54.92           O  
ATOM    197  CG  ARG A  28     -15.048   3.215  17.913  1.00 54.92           C  
ATOM    198  CD  ARG A  28     -15.834   4.107  16.963  1.00 54.92           C  
ATOM    199  NE  ARG A  28     -15.756   5.512  17.353  1.00 54.92           N  
ATOM    200  NH1 ARG A  28     -17.036   6.287  15.593  1.00 54.92           N  
ATOM    201  NH2 ARG A  28     -16.193   7.756  17.137  1.00 54.92           N  
ATOM    202  CZ  ARG A  28     -16.328   6.515  16.694  1.00 54.92           C  
ATOM    203  N   ILE A  29     -15.057  -1.344  19.530  1.00 52.54           N  
ATOM    204  CA  ILE A  29     -15.807  -2.559  19.831  1.00 52.54           C  
ATOM    205  C   ILE A  29     -17.288  -2.225  19.993  1.00 52.54           C  
ATOM    206  CB  ILE A  29     -15.271  -3.252  21.104  1.00 52.54           C  
ATOM    207  O   ILE A  29     -17.643  -1.269  20.687  1.00 52.54           O  
ATOM    208  CG1 ILE A  29     -13.754  -3.449  21.007  1.00 52.54           C  
ATOM    209  CG2 ILE A  29     -15.983  -4.589  21.332  1.00 52.54           C  
ATOM    210  CD1 ILE A  29     -13.108  -3.927  22.300  1.00 52.54           C  
ATOM    211  N   ASP A  30     -18.130  -2.267  18.917  1.00 52.06           N  
ATOM    212  CA  ASP A  30     -19.573  -2.352  19.116  1.00 52.06           C  
ATOM    213  C   ASP A  30     -19.929  -3.486  20.075  1.00 52.06           C  
ATOM    214  CB  ASP A  30     -20.289  -2.550  17.779  1.00 52.06           C  
ATOM    215  O   ASP A  30     -19.711  -4.659  19.765  1.00 52.06           O  
ATOM    216  CG  ASP A  30     -21.801  -2.473  17.898  1.00 52.06           C  
ATOM    217  OD1 ASP A  30     -22.307  -1.985  18.932  1.00 52.06           O  
ATOM    218  OD2 ASP A  30     -22.493  -2.907  16.951  1.00 52.06           O  
ATOM    219  N   TRP A  31     -19.960  -3.323  21.377  1.00 53.81           N  
ATOM    220  CA  TRP A  31     -20.353  -4.217  22.461  1.00 53.81           C  
ATOM    221  C   TRP A  31     -21.711  -4.851  22.179  1.00 53.81           C  
ATOM    222  CB  TRP A  31     -20.394  -3.463  23.793  1.00 53.81           C  
ATOM    223  O   TRP A  31     -22.009  -5.940  22.674  1.00 53.81           O  
ATOM    224  CG  TRP A  31     -19.041  -3.152  24.360  1.00 53.81           C  
ATOM    225  CD1 TRP A  31     -18.359  -1.971  24.265  1.00 53.81           C  
ATOM    226  CD2 TRP A  31     -18.204  -4.041  25.105  1.00 53.81           C  
ATOM    227  CE2 TRP A  31     -17.027  -3.331  25.432  1.00 53.81           C  
ATOM    228  CE3 TRP A  31     -18.334  -5.370  25.530  1.00 53.81           C  
ATOM    229  NE1 TRP A  31     -17.148  -2.072  24.909  1.00 53.81           N  
ATOM    230  CH2 TRP A  31     -16.140  -5.208  26.569  1.00 53.81           C  
ATOM    231  CZ2 TRP A  31     -15.987  -3.906  26.166  1.00 53.81           C  
ATOM    232  CZ3 TRP A  31     -17.298  -5.941  26.260  1.00 53.81           C  
ATOM    233  N   GLU A  32     -22.365  -4.511  21.124  1.00 53.04           N  
ATOM    234  CA  GLU A  32     -23.654  -5.140  20.848  1.00 53.04           C  
ATOM    235  C   GLU A  32     -23.497  -6.328  19.903  1.00 53.04           C  
ATOM    236  CB  GLU A  32     -24.632  -4.122  20.256  1.00 53.04           C  
ATOM    237  O   GLU A  32     -24.181  -7.342  20.054  1.00 53.04           O  
ATOM    238  CG  GLU A  32     -25.292  -3.227  21.294  1.00 53.04           C  
ATOM    239  CD  GLU A  32     -26.420  -2.380  20.727  1.00 53.04           C  
ATOM    240  OE1 GLU A  32     -27.316  -1.967  21.497  1.00 53.04           O  
ATOM    241  OE2 GLU A  32     -26.407  -2.127  19.501  1.00 53.04           O  
ATOM    242  N   GLN A  33     -22.329  -6.491  19.245  1.00 51.96           N  
ATOM    243  CA  GLN A  33     -22.219  -7.599  18.302  1.00 51.96           C  
ATOM    244  C   GLN A  33     -20.835  -8.237  18.363  1.00 51.96           C  
ATOM    245  CB  GLN A  33     -22.517  -7.124  16.879  1.00 51.96           C  
ATOM    246  O   GLN A  33     -20.548  -9.181  17.623  1.00 51.96           O  
ATOM    247  CG  GLN A  33     -23.957  -7.355  16.443  1.00 51.96           C  
ATOM    248  CD  GLN A  33     -24.687  -6.063  16.124  1.00 51.96           C  
ATOM    249  NE2 GLN A  33     -25.949  -5.980  16.532  1.00 51.96           N  
ATOM    250  OE1 GLN A  33     -24.122  -5.148  15.517  1.00 51.96           O  
ATOM    251  N   GLY A  34     -20.178  -8.079  19.474  1.00 49.91           N  
ATOM    252  CA  GLY A  34     -18.944  -8.814  19.702  1.00 49.91           C  
ATOM    253  C   GLY A  34     -18.067  -8.906  18.468  1.00 49.91           C  
ATOM    254  O   GLY A  34     -17.269  -9.836  18.334  1.00 49.91           O  
ATOM    255  N   GLN A  35     -18.153  -7.845  17.522  1.00 44.40           N  
ATOM    256  CA  GLN A  35     -17.258  -7.793  16.371  1.00 44.40           C  
ATOM    257  C   GLN A  35     -16.651  -6.403  16.207  1.00 44.40           C  
ATOM    258  CB  GLN A  35     -17.998  -8.197  15.095  1.00 44.40           C  
ATOM    259  O   GLN A  35     -17.317  -5.396  16.460  1.00 44.40           O  
ATOM    260  CG  GLN A  35     -17.089  -8.740  14.002  1.00 44.40           C  
ATOM    261  CD  GLN A  35     -17.854  -9.449  12.900  1.00 44.40           C  
ATOM    262  NE2 GLN A  35     -17.130  -9.967  11.913  1.00 44.40           N  
ATOM    263  OE1 GLN A  35     -19.086  -9.531  12.936  1.00 44.40           O  
ATOM    264  N   ALA A  36     -15.289  -6.341  16.203  1.00 52.18           N  
ATOM    265  CA  ALA A  36     -14.524  -5.176  15.766  1.00 52.18           C  
ATOM    266  C   ALA A  36     -15.059  -4.634  14.443  1.00 52.18           C  
ATOM    267  CB  ALA A  36     -13.045  -5.529  15.633  1.00 52.18           C  
ATOM    268  O   ALA A  36     -15.153  -5.368  13.457  1.00 52.18           O  
ATOM    269  N   ILE A  37     -16.139  -3.779  14.385  1.00 54.13           N  
ATOM    270  CA  ILE A  37     -16.617  -3.267  13.106  1.00 54.13           C  
ATOM    271  C   ILE A  37     -15.743  -2.097  12.659  1.00 54.13           C  
ATOM    272  CB  ILE A  37     -18.096  -2.830  13.189  1.00 54.13           C  
ATOM    273  O   ILE A  37     -15.639  -1.088  13.362  1.00 54.13           O  
ATOM    274  CG1 ILE A  37     -18.954  -3.957  13.775  1.00 54.13           C  
ATOM    275  CG2 ILE A  37     -18.614  -2.409  11.810  1.00 54.13           C  
ATOM    276  CD1 ILE A  37     -20.388  -3.549  14.081  1.00 54.13           C  
ATOM    277  N   GLY A  38     -14.488  -2.194  12.631  1.00 56.87           N  
ATOM    278  CA  GLY A  38     -13.683  -1.105  12.101  1.00 56.87           C  
ATOM    279  C   GLY A  38     -14.481  -0.128  11.259  1.00 56.87           C  
ATOM    280  O   GLY A  38     -15.683  -0.314  11.054  1.00 56.87           O  
ATOM    281  N   PRO A  39     -14.243   1.167  11.257  1.00 61.20           N  
ATOM    282  CA  PRO A  39     -14.907   2.129  10.374  1.00 61.20           C  
ATOM    283  C   PRO A  39     -15.202   1.554   8.990  1.00 61.20           C  
ATOM    284  CB  PRO A  39     -13.899   3.278  10.283  1.00 61.20           C  
ATOM    285  O   PRO A  39     -14.550   0.598   8.563  1.00 61.20           O  
ATOM    286  CG  PRO A  39     -12.838   2.934  11.278  1.00 61.20           C  
ATOM    287  CD  PRO A  39     -13.013   1.500  11.686  1.00 61.20           C  
ATOM    288  N   PRO A  40     -16.388   1.865   8.468  1.00 70.20           N  
ATOM    289  CA  PRO A  40     -16.787   1.395   7.139  1.00 70.20           C  
ATOM    290  C   PRO A  40     -15.744   1.702   6.067  1.00 70.20           C  
ATOM    291  CB  PRO A  40     -18.086   2.158   6.871  1.00 70.20           C  
ATOM    292  O   PRO A  40     -15.696   1.026   5.035  1.00 70.20           O  
ATOM    293  CG  PRO A  40     -18.014   3.359   7.756  1.00 70.20           C  
ATOM    294  CD  PRO A  40     -17.174   3.019   8.954  1.00 70.20           C  
ATOM    295  N   HIS A  41     -14.872   2.647   6.377  1.00 80.96           N  
ATOM    296  CA  HIS A  41     -13.880   3.115   5.416  1.00 80.96           C  
ATOM    297  C   HIS A  41     -12.495   3.195   6.048  1.00 80.96           C  
ATOM    298  CB  HIS A  41     -14.281   4.480   4.855  1.00 80.96           C  
ATOM    299  O   HIS A  41     -12.368   3.470   7.243  1.00 80.96           O  
ATOM    300  CG  HIS A  41     -15.658   4.509   4.271  1.00 80.96           C  
ATOM    301  CD2 HIS A  41     -16.873   4.596   4.863  1.00 80.96           C  
ATOM    302  ND1 HIS A  41     -15.893   4.440   2.915  1.00 80.96           N  
ATOM    303  CE1 HIS A  41     -17.197   4.484   2.697  1.00 80.96           C  
ATOM    304  NE2 HIS A  41     -17.814   4.579   3.863  1.00 80.96           N  
ATOM    305  N   GLY A  42     -11.462   2.861   5.229  1.00 89.05           N  
ATOM    306  CA  GLY A  42     -10.089   3.100   5.645  1.00 89.05           C  
ATOM    307  C   GLY A  42      -9.565   4.459   5.222  1.00 89.05           C  
ATOM    308  O   GLY A  42     -10.201   5.155   4.427  1.00 89.05           O  
ATOM    309  N   LEU A  43      -8.659   5.083   6.009  1.00 94.58           N  
ATOM    310  CA  LEU A  43      -7.918   6.285   5.643  1.00 94.58           C  
ATOM    311  C   LEU A  43      -6.480   5.943   5.265  1.00 94.58           C  
ATOM    312  CB  LEU A  43      -7.929   7.293   6.795  1.00 94.58           C  
ATOM    313  O   LEU A  43      -5.686   5.548   6.122  1.00 94.58           O  
ATOM    314  CG  LEU A  43      -7.335   8.670   6.496  1.00 94.58           C  
ATOM    315  CD1 LEU A  43      -8.181   9.398   5.457  1.00 94.58           C  
ATOM    316  CD2 LEU A  43      -7.223   9.494   7.775  1.00 94.58           C  
ATOM    317  N   CYS A  44      -6.131   6.079   3.886  1.00 97.04           N  
ATOM    318  CA  CYS A  44      -4.829   5.651   3.386  1.00 97.04           C  
ATOM    319  C   CYS A  44      -4.186   6.740   2.536  1.00 97.04           C  
ATOM    320  CB  CYS A  44      -4.965   4.367   2.569  1.00 97.04           C  
ATOM    321  O   CYS A  44      -4.883   7.585   1.971  1.00 97.04           O  
ATOM    322  SG  CYS A  44      -5.716   3.000   3.480  1.00 97.04           S  
ATOM    323  N   VAL A  45      -2.845   6.739   2.534  1.00 96.91           N  
ATOM    324  CA  VAL A  45      -2.129   7.503   1.518  1.00 96.91           C  
ATOM    325  C   VAL A  45      -2.275   6.821   0.159  1.00 96.91           C  
ATOM    326  CB  VAL A  45      -0.634   7.662   1.877  1.00 96.91           C  
ATOM    327  O   VAL A  45      -2.065   5.612   0.039  1.00 96.91           O  
ATOM    328  CG1 VAL A  45       0.116   8.380   0.756  1.00 96.91           C  
ATOM    329  CG2 VAL A  45      -0.480   8.416   3.196  1.00 96.91           C  
ATOM    330  N   GLN A  46      -2.701   7.611  -0.829  1.00 96.58           N  
ATOM    331  CA  GLN A  46      -2.925   7.091  -2.174  1.00 96.58           C  
ATOM    332  C   GLN A  46      -2.153   7.900  -3.212  1.00 96.58           C  
ATOM    333  CB  GLN A  46      -4.417   7.095  -2.510  1.00 96.58           C  
ATOM    334  O   GLN A  46      -2.391   9.099  -3.376  1.00 96.58           O  
ATOM    335  CG  GLN A  46      -5.270   6.296  -1.533  1.00 96.58           C  
ATOM    336  CD  GLN A  46      -6.744   6.316  -1.888  1.00 96.58           C  
ATOM    337  NE2 GLN A  46      -7.564   6.847  -0.988  1.00 96.58           N  
ATOM    338  OE1 GLN A  46      -7.143   5.859  -2.964  1.00 96.58           O  
ATOM    339  N   CYS A  47      -1.287   7.230  -3.926  1.00 96.08           N  
ATOM    340  CA  CYS A  47      -0.512   7.918  -4.953  1.00 96.08           C  
ATOM    341  C   CYS A  47       0.326   6.931  -5.757  1.00 96.08           C  
ATOM    342  CB  CYS A  47       0.394   8.975  -4.322  1.00 96.08           C  
ATOM    343  O   CYS A  47       0.433   5.759  -5.391  1.00 96.08           O  
ATOM    344  SG  CYS A  47       1.496   8.324  -3.048  1.00 96.08           S  
ATOM    345  N   ASP A  48       0.726   7.481  -6.938  1.00 95.56           N  
ATOM    346  CA  ASP A  48       1.616   6.769  -7.850  1.00 95.56           C  
ATOM    347  C   ASP A  48       2.912   7.546  -8.071  1.00 95.56           C  
ATOM    348  CB  ASP A  48       0.921   6.515  -9.189  1.00 95.56           C  
ATOM    349  O   ASP A  48       2.882   8.717  -8.455  1.00 95.56           O  
ATOM    350  CG  ASP A  48       1.706   5.586 -10.098  1.00 95.56           C  
ATOM    351  OD1 ASP A  48       2.953   5.665 -10.120  1.00 95.56           O  
ATOM    352  OD2 ASP A  48       1.071   4.769 -10.800  1.00 95.56           O  
ATOM    353  N   ARG A  49       3.978   6.809  -7.833  1.00 93.60           N  
ATOM    354  CA  ARG A  49       5.286   7.450  -7.911  1.00 93.60           C  
ATOM    355  C   ARG A  49       5.513   8.066  -9.288  1.00 93.60           C  
ATOM    356  CB  ARG A  49       6.397   6.446  -7.596  1.00 93.60           C  
ATOM    357  O   ARG A  49       6.178   9.096  -9.411  1.00 93.60           O  
ATOM    358  CG  ARG A  49       7.786   7.063  -7.536  1.00 93.60           C  
ATOM    359  CD  ARG A  49       8.814   6.084  -6.987  1.00 93.60           C  
ATOM    360  NE  ARG A  49      10.125   6.710  -6.832  1.00 93.60           N  
ATOM    361  NH1 ARG A  49      11.139   4.842  -5.926  1.00 93.60           N  
ATOM    362  NH2 ARG A  49      12.342   6.768  -6.236  1.00 93.60           N  
ATOM    363  CZ  ARG A  49      11.199   6.105  -6.332  1.00 93.60           C  
ATOM    364  N   LYS A  50       4.961   7.517 -10.300  1.00 92.98           N  
ATOM    365  CA  LYS A  50       5.165   7.974 -11.671  1.00 92.98           C  
ATOM    366  C   LYS A  50       4.471   9.311 -11.914  1.00 92.98           C  
ATOM    367  CB  LYS A  50       4.655   6.931 -12.667  1.00 92.98           C  
ATOM    368  O   LYS A  50       4.927  10.114 -12.731  1.00 92.98           O  
ATOM    369  CG  LYS A  50       5.507   5.672 -12.736  1.00 92.98           C  
ATOM    370  CD  LYS A  50       5.017   4.724 -13.822  1.00 92.98           C  
ATOM    371  CE  LYS A  50       5.862   3.459 -13.884  1.00 92.98           C  
ATOM    372  NZ  LYS A  50       5.386   2.526 -14.950  1.00 92.98           N  
ATOM    373  N   THR A  51       3.408   9.553 -11.168  1.00 93.41           N  
ATOM    374  CA  THR A  51       2.604  10.732 -11.469  1.00 93.41           C  
ATOM    375  C   THR A  51       2.673  11.740 -10.324  1.00 93.41           C  
ATOM    376  CB  THR A  51       1.136  10.354 -11.736  1.00 93.41           C  
ATOM    377  O   THR A  51       2.275  12.896 -10.483  1.00 93.41           O  
ATOM    378  CG2 THR A  51       1.011   9.474 -12.975  1.00 93.41           C  
ATOM    379  OG1 THR A  51       0.618   9.642 -10.605  1.00 93.41           O  
ATOM    380  N   CYS A  52       3.194  11.309  -9.168  1.00 89.90           N  
ATOM    381  CA  CYS A  52       3.172  12.154  -7.979  1.00 89.90           C  
ATOM    382  C   CYS A  52       4.500  12.084  -7.236  1.00 89.90           C  
ATOM    383  CB  CYS A  52       2.033  11.739  -7.048  1.00 89.90           C  
ATOM    384  O   CYS A  52       4.837  11.052  -6.654  1.00 89.90           O  
ATOM    385  SG  CYS A  52       1.856  12.799  -5.597  1.00 89.90           S  
ATOM    386  N   LYS A  53       5.229  13.206  -7.310  1.00 83.71           N  
ATOM    387  CA  LYS A  53       6.541  13.242  -6.668  1.00 83.71           C  
ATOM    388  C   LYS A  53       6.408  13.346  -5.152  1.00 83.71           C  
ATOM    389  CB  LYS A  53       7.368  14.412  -7.203  1.00 83.71           C  
ATOM    390  O   LYS A  53       7.170  12.720  -4.412  1.00 83.71           O  
ATOM    391  CG  LYS A  53       7.974  14.165  -8.577  1.00 83.71           C  
ATOM    392  CD  LYS A  53       8.892  15.306  -8.997  1.00 83.71           C  
ATOM    393  CE  LYS A  53       9.396  15.123 -10.422  1.00 83.71           C  
ATOM    394  NZ  LYS A  53      10.353  16.201 -10.813  1.00 83.71           N  
ATOM    395  N   ASN A  54       5.380  14.039  -4.716  1.00 87.19           N  
ATOM    396  CA  ASN A  54       5.106  14.202  -3.292  1.00 87.19           C  
ATOM    397  C   ASN A  54       3.867  13.419  -2.866  1.00 87.19           C  
ATOM    398  CB  ASN A  54       4.945  15.683  -2.942  1.00 87.19           C  
ATOM    399  O   ASN A  54       2.739  13.853  -3.110  1.00 87.19           O  
ATOM    400  CG  ASN A  54       6.221  16.474  -3.150  1.00 87.19           C  
ATOM    401  ND2 ASN A  54       6.083  17.711  -3.611  1.00 87.19           N  
ATOM    402  OD1 ASN A  54       7.322  15.977  -2.899  1.00 87.19           O  
ATOM    403  N   CYS A  55       4.122  12.265  -2.229  1.00 90.46           N  
ATOM    404  CA  CYS A  55       3.020  11.370  -1.895  1.00 90.46           C  
ATOM    405  C   CYS A  55       2.720  11.407  -0.402  1.00 90.46           C  
ATOM    406  CB  CYS A  55       3.343   9.939  -2.325  1.00 90.46           C  
ATOM    407  O   CYS A  55       3.266  10.612   0.365  1.00 90.46           O  
ATOM    408  SG  CYS A  55       1.934   8.813  -2.224  1.00 90.46           S  
ATOM    409  N   PHE A  56       1.869  12.403  -0.025  1.00 88.88           N  
ATOM    410  CA  PHE A  56       1.595  12.542   1.401  1.00 88.88           C  
ATOM    411  C   PHE A  56       0.098  12.673   1.654  1.00 88.88           C  
ATOM    412  CB  PHE A  56       2.333  13.755   1.975  1.00 88.88           C  
ATOM    413  O   PHE A  56      -0.348  12.635   2.803  1.00 88.88           O  
ATOM    414  CG  PHE A  56       3.819  13.730   1.739  1.00 88.88           C  
ATOM    415  CD1 PHE A  56       4.653  12.971   2.551  1.00 88.88           C  
ATOM    416  CD2 PHE A  56       4.382  14.465   0.704  1.00 88.88           C  
ATOM    417  CE1 PHE A  56       6.028  12.946   2.335  1.00 88.88           C  
ATOM    418  CE2 PHE A  56       5.756  14.445   0.482  1.00 88.88           C  
ATOM    419  CZ  PHE A  56       6.577  13.685   1.299  1.00 88.88           C  
ATOM    420  N   LYS A  57      -0.624  12.843   0.548  1.00 91.38           N  
ATOM    421  CA  LYS A  57      -2.053  13.106   0.695  1.00 91.38           C  
ATOM    422  C   LYS A  57      -2.818  11.824   1.013  1.00 91.38           C  
ATOM    423  CB  LYS A  57      -2.613  13.750  -0.574  1.00 91.38           C  
ATOM    424  O   LYS A  57      -2.674  10.819   0.314  1.00 91.38           O  
ATOM    425  CG  LYS A  57      -4.060  14.205  -0.450  1.00 91.38           C  
ATOM    426  CD  LYS A  57      -4.553  14.855  -1.737  1.00 91.38           C  
ATOM    427  CE  LYS A  57      -6.020  15.253  -1.636  1.00 91.38           C  
ATOM    428  NZ  LYS A  57      -6.522  15.845  -2.912  1.00 91.38           N  
ATOM    429  N   SER A  58      -3.520  11.818   2.099  1.00 93.28           N  
ATOM    430  CA  SER A  58      -4.378  10.699   2.473  1.00 93.28           C  
ATOM    431  C   SER A  58      -5.830  10.965   2.090  1.00 93.28           C  
ATOM    432  CB  SER A  58      -4.280  10.427   3.975  1.00 93.28           C  
ATOM    433  O   SER A  58      -6.285  12.110   2.114  1.00 93.28           O  
ATOM    434  OG  SER A  58      -2.944  10.135   4.346  1.00 93.28           O  
ATOM    435  N   GLU A  59      -6.496   9.893   1.602  1.00 93.91           N  
ATOM    436  CA  GLU A  59      -7.903   9.958   1.217  1.00 93.91           C  
ATOM    437  C   GLU A  59      -8.692   8.796   1.815  1.00 93.91           C  
ATOM    438  CB  GLU A  59      -8.044   9.961  -0.307  1.00 93.91           C  
ATOM    439  O   GLU A  59      -8.134   7.728   2.076  1.00 93.91           O  
ATOM    440  CG  GLU A  59      -7.411  11.169  -0.981  1.00 93.91           C  
ATOM    441  CD  GLU A  59      -7.502  11.127  -2.498  1.00 93.91           C  
ATOM    442  OE1 GLU A  59      -6.933  12.020  -3.166  1.00 93.91           O  
ATOM    443  OE2 GLU A  59      -8.147  10.192  -3.023  1.00 93.91           O  
ATOM    444  N   ARG A  60      -9.978   9.155   1.989  1.00 95.62           N  
ATOM    445  CA  ARG A  60     -10.881   8.099   2.433  1.00 95.62           C  
ATOM    446  C   ARG A  60     -11.040   7.027   1.359  1.00 95.62           C  
ATOM    447  CB  ARG A  60     -12.248   8.679   2.801  1.00 95.62           C  
ATOM    448  O   ARG A  60     -11.199   7.343   0.178  1.00 95.62           O  
ATOM    449  CG  ARG A  60     -13.138   7.717   3.572  1.00 95.62           C  
ATOM    450  CD  ARG A  60     -14.391   8.404   4.096  1.00 95.62           C  
ATOM    451  NE  ARG A  60     -15.231   7.486   4.859  1.00 95.62           N  
ATOM    452  NH1 ARG A  60     -16.724   9.104   5.558  1.00 95.62           N  
ATOM    453  NH2 ARG A  60     -17.011   6.921   6.196  1.00 95.62           N  
ATOM    454  CZ  ARG A  60     -16.320   7.839   5.536  1.00 95.62           C  
ATOM    455  N   CYS A  61     -10.933   5.721   1.792  1.00 95.83           N  
ATOM    456  CA  CYS A  61     -11.077   4.610   0.857  1.00 95.83           C  
ATOM    457  C   CYS A  61     -12.545   4.347   0.544  1.00 95.83           C  
ATOM    458  CB  CYS A  61     -10.433   3.345   1.425  1.00 95.83           C  
ATOM    459  O   CYS A  61     -13.432   4.906   1.191  1.00 95.83           O  
ATOM    460  SG  CYS A  61      -8.667   3.517   1.765  1.00 95.83           S  
ATOM    461  N   GLN A  62     -12.754   3.577  -0.536  1.00 94.22           N  
ATOM    462  CA  GLN A  62     -14.104   3.106  -0.830  1.00 94.22           C  
ATOM    463  C   GLN A  62     -14.639   2.230   0.299  1.00 94.22           C  
ATOM    464  CB  GLN A  62     -14.127   2.333  -2.150  1.00 94.22           C  
ATOM    465  O   GLN A  62     -13.865   1.680   1.085  1.00 94.22           O  
ATOM    466  CG  GLN A  62     -13.811   3.189  -3.369  1.00 94.22           C  
ATOM    467  CD  GLN A  62     -14.050   2.458  -4.677  1.00 94.22           C  
ATOM    468  NE2 GLN A  62     -14.699   3.131  -5.621  1.00 94.22           N  
ATOM    469  OE1 GLN A  62     -13.654   1.300  -4.838  1.00 94.22           O  
ATOM    470  N   PRO A  63     -15.939   2.210   0.461  1.00 88.75           N  
ATOM    471  CA  PRO A  63     -16.510   1.360   1.508  1.00 88.75           C  
ATOM    472  C   PRO A  63     -15.960  -0.064   1.477  1.00 88.75           C  
ATOM    473  CB  PRO A  63     -18.009   1.373   1.194  1.00 88.75           C  
ATOM    474  O   PRO A  63     -15.739  -0.621   0.399  1.00 88.75           O  
ATOM    475  CG  PRO A  63     -18.241   2.674   0.496  1.00 88.75           C  
ATOM    476  CD  PRO A  63     -17.022   3.004  -0.317  1.00 88.75           C  
ATOM    477  N   TYR A  64     -15.576  -0.563   2.676  1.00 87.04           N  
ATOM    478  CA  TYR A  64     -15.148  -1.940   2.900  1.00 87.04           C  
ATOM    479  C   TYR A  64     -13.695  -2.134   2.484  1.00 87.04           C  
ATOM    480  CB  TYR A  64     -16.045  -2.914   2.132  1.00 87.04           C  
ATOM    481  O   TYR A  64     -13.163  -3.243   2.563  1.00 87.04           O  
ATOM    482  CG  TYR A  64     -17.505  -2.817   2.504  1.00 87.04           C  
ATOM    483  CD1 TYR A  64     -17.953  -3.218   3.760  1.00 87.04           C  
ATOM    484  CD2 TYR A  64     -18.440  -2.323   1.599  1.00 87.04           C  
ATOM    485  CE1 TYR A  64     -19.297  -3.132   4.106  1.00 87.04           C  
ATOM    486  CE2 TYR A  64     -19.786  -2.233   1.935  1.00 87.04           C  
ATOM    487  OH  TYR A  64     -21.537  -2.550   3.526  1.00 87.04           O  
ATOM    488  CZ  TYR A  64     -20.205  -2.638   3.189  1.00 87.04           C  
ATOM    489  N   ASN A  65     -13.082  -1.118   1.861  1.00 93.45           N  
ATOM    490  CA  ASN A  65     -11.631  -1.108   1.710  1.00 93.45           C  
ATOM    491  C   ASN A  65     -10.940  -0.585   2.966  1.00 93.45           C  
ATOM    492  CB  ASN A  65     -11.224  -0.274   0.494  1.00 93.45           C  
ATOM    493  O   ASN A  65     -10.797   0.627   3.142  1.00 93.45           O  
ATOM    494  CG  ASN A  65     -11.633  -0.916  -0.818  1.00 93.45           C  
ATOM    495  ND2 ASN A  65     -11.282  -0.276  -1.926  1.00 93.45           N  
ATOM    496  OD1 ASN A  65     -12.260  -1.979  -0.834  1.00 93.45           O  
ATOM    497  N   ARG A  66     -10.431  -1.532   3.764  1.00 90.73           N  
ATOM    498  CA  ARG A  66      -9.935  -1.130   5.076  1.00 90.73           C  
ATOM    499  C   ARG A  66      -8.425  -1.324   5.173  1.00 90.73           C  
ATOM    500  CB  ARG A  66     -10.637  -1.922   6.182  1.00 90.73           C  
ATOM    501  O   ARG A  66      -7.840  -1.154   6.245  1.00 90.73           O  
ATOM    502  CG  ARG A  66     -12.140  -1.700   6.239  1.00 90.73           C  
ATOM    503  CD  ARG A  66     -12.795  -2.551   7.319  1.00 90.73           C  
ATOM    504  NE  ARG A  66     -14.245  -2.384   7.330  1.00 90.73           N  
ATOM    505  NH1 ARG A  66     -14.606  -3.836   9.090  1.00 90.73           N  
ATOM    506  NH2 ARG A  66     -16.376  -2.775   8.093  1.00 90.73           N  
ATOM    507  CZ  ARG A  66     -15.072  -2.999   8.171  1.00 90.73           C  
ATOM    508  N   ILE A  67      -7.858  -1.725   4.042  1.00 95.51           N  
ATOM    509  CA  ILE A  67      -6.437  -2.052   4.033  1.00 95.51           C  
ATOM    510  C   ILE A  67      -5.674  -1.021   3.204  1.00 95.51           C  
ATOM    511  CB  ILE A  67      -6.188  -3.474   3.481  1.00 95.51           C  
ATOM    512  O   ILE A  67      -6.094  -0.672   2.098  1.00 95.51           O  
ATOM    513  CG1 ILE A  67      -6.886  -4.518   4.361  1.00 95.51           C  
ATOM    514  CG2 ILE A  67      -4.687  -3.759   3.380  1.00 95.51           C  
ATOM    515  CD1 ILE A  67      -6.314  -4.624   5.768  1.00 95.51           C  
ATOM    516  N   CYS A  68      -4.608  -0.441   3.888  1.00 97.18           N  
ATOM    517  CA  CYS A  68      -3.653   0.369   3.140  1.00 97.18           C  
ATOM    518  C   CYS A  68      -2.497  -0.483   2.629  1.00 97.18           C  
ATOM    519  CB  CYS A  68      -3.116   1.505   4.010  1.00 97.18           C  
ATOM    520  O   CYS A  68      -2.064  -1.418   3.305  1.00 97.18           O  
ATOM    521  SG  CYS A  68      -4.404   2.572   4.691  1.00 97.18           S  
ATOM    522  N   TYR A  69      -2.069  -0.244   1.361  1.00 97.96           N  
ATOM    523  CA  TYR A  69      -0.923  -1.012   0.889  1.00 97.96           C  
ATOM    524  C   TYR A  69       0.117  -0.101   0.247  1.00 97.96           C  
ATOM    525  CB  TYR A  69      -1.367  -2.084  -0.111  1.00 97.96           C  
ATOM    526  O   TYR A  69      -0.207   1.002  -0.200  1.00 97.96           O  
ATOM    527  CG  TYR A  69      -1.839  -1.524  -1.431  1.00 97.96           C  
ATOM    528  CD1 TYR A  69      -3.184  -1.232  -1.645  1.00 97.96           C  
ATOM    529  CD2 TYR A  69      -0.942  -1.286  -2.466  1.00 97.96           C  
ATOM    530  CE1 TYR A  69      -3.624  -0.718  -2.860  1.00 97.96           C  
ATOM    531  CE2 TYR A  69      -1.370  -0.773  -3.686  1.00 97.96           C  
ATOM    532  OH  TYR A  69      -3.141   0.017  -5.078  1.00 97.96           O  
ATOM    533  CZ  TYR A  69      -2.711  -0.491  -3.873  1.00 97.96           C  
ATOM    534  N   THR A  70       1.378  -0.513   0.348  1.00 97.99           N  
ATOM    535  CA  THR A  70       2.498   0.024  -0.417  1.00 97.99           C  
ATOM    536  C   THR A  70       3.097  -1.047  -1.324  1.00 97.99           C  
ATOM    537  CB  THR A  70       3.591   0.584   0.512  1.00 97.99           C  
ATOM    538  O   THR A  70       3.491  -2.117  -0.853  1.00 97.99           O  
ATOM    539  CG2 THR A  70       4.698   1.263  -0.288  1.00 97.99           C  
ATOM    540  OG1 THR A  70       3.007   1.541   1.405  1.00 97.99           O  
ATOM    541  N   LEU A  71       3.065  -0.784  -2.628  1.00 97.74           N  
ATOM    542  CA  LEU A  71       3.694  -1.670  -3.602  1.00 97.74           C  
ATOM    543  C   LEU A  71       5.105  -1.197  -3.936  1.00 97.74           C  
ATOM    544  CB  LEU A  71       2.853  -1.744  -4.879  1.00 97.74           C  
ATOM    545  O   LEU A  71       5.308  -0.031  -4.282  1.00 97.74           O  
ATOM    546  CG  LEU A  71       3.366  -2.679  -5.976  1.00 97.74           C  
ATOM    547  CD1 LEU A  71       2.888  -4.105  -5.723  1.00 97.74           C  
ATOM    548  CD2 LEU A  71       2.913  -2.193  -7.348  1.00 97.74           C  
ATOM    549  N   TYR A  72       6.030  -2.143  -3.817  1.00 97.37           N  
ATOM    550  CA  TYR A  72       7.431  -1.853  -4.099  1.00 97.37           C  
ATOM    551  C   TYR A  72       7.892  -2.567  -5.364  1.00 97.37           C  
ATOM    552  CB  TYR A  72       8.314  -2.264  -2.917  1.00 97.37           C  
ATOM    553  O   TYR A  72       7.551  -3.731  -5.587  1.00 97.37           O  
ATOM    554  CG  TYR A  72       8.005  -1.519  -1.641  1.00 97.37           C  
ATOM    555  CD1 TYR A  72       8.748  -0.402  -1.265  1.00 97.37           C  
ATOM    556  CD2 TYR A  72       6.970  -1.931  -0.808  1.00 97.37           C  
ATOM    557  CE1 TYR A  72       8.468   0.286  -0.089  1.00 97.37           C  
ATOM    558  CE2 TYR A  72       6.681  -1.250   0.371  1.00 97.37           C  
ATOM    559  OH  TYR A  72       7.152   0.533   1.886  1.00 97.37           O  
ATOM    560  CZ  TYR A  72       7.434  -0.145   0.721  1.00 97.37           C  
ATOM    561  N   LYS A  73       8.656  -1.843  -6.215  1.00 96.95           N  
ATOM    562  CA  LYS A  73       9.268  -2.370  -7.430  1.00 96.95           C  
ATOM    563  C   LYS A  73      10.740  -1.975  -7.521  1.00 96.95           C  
ATOM    564  CB  LYS A  73       8.517  -1.878  -8.668  1.00 96.95           C  
ATOM    565  O   LYS A  73      11.134  -0.915  -7.031  1.00 96.95           O  
ATOM    566  CG  LYS A  73       7.075  -2.358  -8.749  1.00 96.95           C  
ATOM    567  CD  LYS A  73       6.391  -1.862 -10.016  1.00 96.95           C  
ATOM    568  CE  LYS A  73       4.949  -2.344 -10.100  1.00 96.95           C  
ATOM    569  NZ  LYS A  73       4.266  -1.839 -11.328  1.00 96.95           N  
ATOM    570  N   PRO A  74      11.528  -2.902  -8.138  1.00 97.22           N  
ATOM    571  CA  PRO A  74      12.933  -2.530  -8.318  1.00 97.22           C  
ATOM    572  C   PRO A  74      13.119  -1.393  -9.320  1.00 97.22           C  
ATOM    573  CB  PRO A  74      13.577  -3.821  -8.832  1.00 97.22           C  
ATOM    574  O   PRO A  74      12.437  -1.353 -10.347  1.00 97.22           O  
ATOM    575  CG  PRO A  74      12.463  -4.565  -9.495  1.00 97.22           C  
ATOM    576  CD  PRO A  74      11.179  -4.226  -8.795  1.00 97.22           C  
ATOM    577  N   ASP A  75      13.934  -0.462  -8.966  1.00 94.11           N  
ATOM    578  CA  ASP A  75      14.284   0.580  -9.926  1.00 94.11           C  
ATOM    579  C   ASP A  75      15.331   0.082 -10.920  1.00 94.11           C  
ATOM    580  CB  ASP A  75      14.798   1.827  -9.202  1.00 94.11           C  
ATOM    581  O   ASP A  75      15.631  -1.113 -10.966  1.00 94.11           O  
ATOM    582  CG  ASP A  75      16.127   1.602  -8.504  1.00 94.11           C  
ATOM    583  OD1 ASP A  75      16.766   0.552  -8.733  1.00 94.11           O  
ATOM    584  OD2 ASP A  75      16.538   2.480  -7.716  1.00 94.11           O  
ATOM    585  N   GLU A  76      15.840   0.991 -11.775  1.00 94.56           N  
ATOM    586  CA  GLU A  76      16.786   0.642 -12.831  1.00 94.56           C  
ATOM    587  C   GLU A  76      18.072   0.061 -12.249  1.00 94.56           C  
ATOM    588  CB  GLU A  76      17.105   1.866 -13.694  1.00 94.56           C  
ATOM    589  O   GLU A  76      18.759  -0.723 -12.907  1.00 94.56           O  
ATOM    590  CG  GLU A  76      15.916   2.385 -14.488  1.00 94.56           C  
ATOM    591  CD  GLU A  76      16.248   3.597 -15.343  1.00 94.56           C  
ATOM    592  OE1 GLU A  76      15.368   4.065 -16.101  1.00 94.56           O  
ATOM    593  OE2 GLU A  76      17.398   4.082 -15.256  1.00 94.56           O  
ATOM    594  N   ASN A  77      18.377   0.361 -11.004  1.00 96.40           N  
ATOM    595  CA  ASN A  77      19.578  -0.136 -10.342  1.00 96.40           C  
ATOM    596  C   ASN A  77      19.288  -1.388  -9.519  1.00 96.40           C  
ATOM    597  CB  ASN A  77      20.192   0.950  -9.456  1.00 96.40           C  
ATOM    598  O   ASN A  77      20.183  -1.930  -8.869  1.00 96.40           O  
ATOM    599  CG  ASN A  77      20.628   2.169 -10.245  1.00 96.40           C  
ATOM    600  ND2 ASN A  77      20.454   3.348  -9.660  1.00 96.40           N  
ATOM    601  OD1 ASN A  77      21.116   2.053 -11.372  1.00 96.40           O  
ATOM    602  N   GLY A  78      18.044  -1.876  -9.569  1.00 94.93           N  
ATOM    603  CA  GLY A  78      17.674  -3.082  -8.847  1.00 94.93           C  
ATOM    604  C   GLY A  78      17.276  -2.817  -7.407  1.00 94.93           C  
ATOM    605  O   GLY A  78      17.036  -3.753  -6.642  1.00 94.93           O  
ATOM    606  N   GLU A  79      17.254  -1.600  -6.981  1.00 96.47           N  
ATOM    607  CA  GLU A  79      16.850  -1.253  -5.622  1.00 96.47           C  
ATOM    608  C   GLU A  79      15.331  -1.188  -5.496  1.00 96.47           C  
ATOM    609  CB  GLU A  79      17.470   0.082  -5.201  1.00 96.47           C  
ATOM    610  O   GLU A  79      14.654  -0.638  -6.368  1.00 96.47           O  
ATOM    611  CG  GLU A  79      17.304   0.399  -3.722  1.00 96.47           C  
ATOM    612  CD  GLU A  79      17.891   1.744  -3.327  1.00 96.47           C  
ATOM    613  OE1 GLU A  79      17.734   2.154  -2.154  1.00 96.47           O  
ATOM    614  OE2 GLU A  79      18.513   2.394  -4.197  1.00 96.47           O  
ATOM    615  N   MET A  80      14.858  -1.754  -4.393  1.00 95.75           N  
ATOM    616  CA  MET A  80      13.416  -1.743  -4.164  1.00 95.75           C  
ATOM    617  C   MET A  80      12.941  -0.355  -3.747  1.00 95.75           C  
ATOM    618  CB  MET A  80      13.032  -2.770  -3.097  1.00 95.75           C  
ATOM    619  O   MET A  80      13.443   0.210  -2.774  1.00 95.75           O  
ATOM    620  CG  MET A  80      13.188  -4.212  -3.550  1.00 95.75           C  
ATOM    621  SD  MET A  80      12.155  -4.604  -5.015  1.00 95.75           S  
ATOM    622  CE  MET A  80      10.501  -4.510  -4.276  1.00 95.75           C  
ATOM    623  N   LYS A  81      11.986   0.207  -4.541  1.00 95.27           N  
ATOM    624  CA  LYS A  81      11.388   1.504  -4.239  1.00 95.27           C  
ATOM    625  C   LYS A  81       9.865   1.420  -4.239  1.00 95.27           C  
ATOM    626  CB  LYS A  81      11.855   2.558  -5.244  1.00 95.27           C  
ATOM    627  O   LYS A  81       9.284   0.578  -4.927  1.00 95.27           O  
ATOM    628  CG  LYS A  81      13.361   2.778  -5.256  1.00 95.27           C  
ATOM    629  CD  LYS A  81      13.818   3.576  -4.041  1.00 95.27           C  
ATOM    630  CE  LYS A  81      15.299   3.920  -4.123  1.00 95.27           C  
ATOM    631  NZ  LYS A  81      15.756   4.688  -2.926  1.00 95.27           N  
ATOM    632  N   TRP A  82       9.323   2.268  -3.401  1.00 95.29           N  
ATOM    633  CA  TRP A  82       7.865   2.277  -3.456  1.00 95.29           C  
ATOM    634  C   TRP A  82       7.375   2.790  -4.806  1.00 95.29           C  
ATOM    635  CB  TRP A  82       7.289   3.139  -2.329  1.00 95.29           C  
ATOM    636  O   TRP A  82       7.917   3.759  -5.343  1.00 95.29           O  
ATOM    637  CG  TRP A  82       7.577   4.604  -2.475  1.00 95.29           C  
ATOM    638  CD1 TRP A  82       8.630   5.294  -1.941  1.00 95.29           C  
ATOM    639  CD2 TRP A  82       6.797   5.559  -3.199  1.00 95.29           C  
ATOM    640  CE2 TRP A  82       7.437   6.811  -3.063  1.00 95.29           C  
ATOM    641  CE3 TRP A  82       5.618   5.479  -3.953  1.00 95.29           C  
ATOM    642  NE1 TRP A  82       8.551   6.622  -2.291  1.00 95.29           N  
ATOM    643  CH2 TRP A  82       5.781   7.867  -4.384  1.00 95.29           C  
ATOM    644  CZ2 TRP A  82       6.936   7.974  -3.652  1.00 95.29           C  
ATOM    645  CZ3 TRP A  82       5.121   6.637  -4.539  1.00 95.29           C  
ATOM    646  N   ALA A  83       6.339   2.105  -5.332  1.00 95.90           N  
ATOM    647  CA  ALA A  83       5.792   2.433  -6.646  1.00 95.90           C  
ATOM    648  C   ALA A  83       4.369   2.972  -6.528  1.00 95.90           C  
ATOM    649  CB  ALA A  83       5.818   1.206  -7.554  1.00 95.90           C  
ATOM    650  O   ALA A  83       4.029   3.983  -7.146  1.00 95.90           O  
ATOM    651  N   VAL A  84       3.598   2.296  -5.634  1.00 96.70           N  
ATOM    652  CA  VAL A  84       2.191   2.662  -5.512  1.00 96.70           C  
ATOM    653  C   VAL A  84       1.737   2.500  -4.063  1.00 96.70           C  
ATOM    654  CB  VAL A  84       1.300   1.813  -6.447  1.00 96.70           C  
ATOM    655  O   VAL A  84       2.126   1.545  -3.387  1.00 96.70           O  
ATOM    656  CG1 VAL A  84      -0.173   2.168  -6.259  1.00 96.70           C  
ATOM    657  CG2 VAL A  84       1.718   2.008  -7.903  1.00 96.70           C  
ATOM    658  N   LYS A  85       0.934   3.485  -3.598  1.00 97.63           N  
ATOM    659  CA  LYS A  85       0.209   3.392  -2.334  1.00 97.63           C  
ATOM    660  C   LYS A  85      -1.298   3.494  -2.556  1.00 97.63           C  
ATOM    661  CB  LYS A  85       0.671   4.484  -1.368  1.00 97.63           C  
ATOM    662  O   LYS A  85      -1.754   4.244  -3.422  1.00 97.63           O  
ATOM    663  CG  LYS A  85       2.156   4.433  -1.041  1.00 97.63           C  
ATOM    664  CD  LYS A  85       2.559   5.556  -0.093  1.00 97.63           C  
ATOM    665  CE  LYS A  85       4.045   5.506   0.233  1.00 97.63           C  
ATOM    666  NZ  LYS A  85       4.290   5.046   1.633  1.00 97.63           N  
ATOM    667  N   GLY A  86      -2.021   2.675  -1.758  1.00 97.14           N  
ATOM    668  CA  GLY A  86      -3.455   2.763  -1.986  1.00 97.14           C  
ATOM    669  C   GLY A  86      -4.268   1.955  -0.992  1.00 97.14           C  
ATOM    670  O   GLY A  86      -3.754   1.545   0.051  1.00 97.14           O  
ATOM    671  N   CYS A  87      -5.617   1.939  -1.361  1.00 97.52           N  
ATOM    672  CA  CYS A  87      -6.607   1.219  -0.568  1.00 97.52           C  
ATOM    673  C   CYS A  87      -6.968  -0.109  -1.223  1.00 97.52           C  
ATOM    674  CB  CYS A  87      -7.866   2.066  -0.384  1.00 97.52           C  
ATOM    675  O   CYS A  87      -6.964  -0.223  -2.450  1.00 97.52           O  
ATOM    676  SG  CYS A  87      -7.567   3.644   0.442  1.00 97.52           S  
ATOM    677  N   ALA A  88      -7.202  -1.103  -0.338  1.00 96.82           N  
ATOM    678  CA  ALA A  88      -7.633  -2.399  -0.854  1.00 96.82           C  
ATOM    679  C   ALA A  88      -8.543  -3.111   0.142  1.00 96.82           C  
ATOM    680  CB  ALA A  88      -6.424  -3.271  -1.183  1.00 96.82           C  
ATOM    681  O   ALA A  88      -8.511  -2.820   1.340  1.00 96.82           O  
ATOM    682  N   LYS A  89      -9.435  -3.881  -0.427  1.00 95.43           N  
ATOM    683  CA  LYS A  89     -10.240  -4.739   0.438  1.00 95.43           C  
ATOM    684  C   LYS A  89      -9.381  -5.811   1.102  1.00 95.43           C  
ATOM    685  CB  LYS A  89     -11.371  -5.393  -0.357  1.00 95.43           C  
ATOM    686  O   LYS A  89      -9.547  -6.100   2.289  1.00 95.43           O  
ATOM    687  CG  LYS A  89     -12.334  -6.208   0.493  1.00 95.43           C  
ATOM    688  CD  LYS A  89     -13.475  -6.776  -0.343  1.00 95.43           C  
ATOM    689  CE  LYS A  89     -14.412  -7.633   0.497  1.00 95.43           C  
ATOM    690  NZ  LYS A  89     -15.533  -8.190  -0.317  1.00 95.43           N  
ATOM    691  N   THR A  90      -8.589  -6.472   0.297  1.00 95.48           N  
ATOM    692  CA  THR A  90      -7.599  -7.452   0.729  1.00 95.48           C  
ATOM    693  C   THR A  90      -6.202  -7.050   0.265  1.00 95.48           C  
ATOM    694  CB  THR A  90      -7.935  -8.858   0.196  1.00 95.48           C  
ATOM    695  O   THR A  90      -6.056  -6.284  -0.690  1.00 95.48           O  
ATOM    696  CG2 THR A  90      -9.280  -9.340   0.727  1.00 95.48           C  
ATOM    697  OG1 THR A  90      -7.985  -8.820  -1.236  1.00 95.48           O  
ATOM    698  N   CYS A  91      -5.191  -7.513   1.084  1.00 96.52           N  
ATOM    699  CA  CYS A  91      -3.814  -7.197   0.718  1.00 96.52           C  
ATOM    700  C   CYS A  91      -3.471  -7.765  -0.654  1.00 96.52           C  
ATOM    701  CB  CYS A  91      -2.843  -7.744   1.764  1.00 96.52           C  
ATOM    702  O   CYS A  91      -3.581  -8.972  -0.876  1.00 96.52           O  
ATOM    703  SG  CYS A  91      -1.169  -7.082   1.618  1.00 96.52           S  
ATOM    704  N   PRO A  92      -3.094  -6.921  -1.657  1.00 97.57           N  
ATOM    705  CA  PRO A  92      -2.777  -7.382  -3.011  1.00 97.57           C  
ATOM    706  C   PRO A  92      -1.612  -8.369  -3.041  1.00 97.57           C  
ATOM    707  CB  PRO A  92      -2.416  -6.089  -3.748  1.00 97.57           C  
ATOM    708  O   PRO A  92      -0.724  -8.308  -2.186  1.00 97.57           O  
ATOM    709  CG  PRO A  92      -3.027  -4.999  -2.928  1.00 97.57           C  
ATOM    710  CD  PRO A  92      -3.040  -5.433  -1.490  1.00 97.57           C  
ATOM    711  N   SER A  93      -1.714  -9.210  -3.996  1.00 97.50           N  
ATOM    712  CA  SER A  93      -0.618 -10.149  -4.216  1.00 97.50           C  
ATOM    713  C   SER A  93       0.524  -9.495  -4.987  1.00 97.50           C  
ATOM    714  CB  SER A  93      -1.113 -11.384  -4.971  1.00 97.50           C  
ATOM    715  O   SER A  93       0.289  -8.734  -5.928  1.00 97.50           O  
ATOM    716  OG  SER A  93      -2.132 -12.045  -4.241  1.00 97.50           O  
ATOM    717  N   ALA A  94       1.682  -9.781  -4.572  1.00 96.94           N  
ATOM    718  CA  ALA A  94       2.857  -9.254  -5.261  1.00 96.94           C  
ATOM    719  C   ALA A  94       3.153 -10.051  -6.528  1.00 96.94           C  
ATOM    720  CB  ALA A  94       4.069  -9.267  -4.333  1.00 96.94           C  
ATOM    721  O   ALA A  94       3.096 -11.283  -6.522  1.00 96.94           O  
ATOM    722  N   LYS A  95       3.409  -9.326  -7.625  1.00 96.00           N  
ATOM    723  CA  LYS A  95       3.934  -9.951  -8.836  1.00 96.00           C  
ATOM    724  C   LYS A  95       5.430 -10.223  -8.710  1.00 96.00           C  
ATOM    725  CB  LYS A  95       3.662  -9.070 -10.056  1.00 96.00           C  
ATOM    726  O   LYS A  95       6.086  -9.707  -7.802  1.00 96.00           O  
ATOM    727  CG  LYS A  95       2.184  -8.837 -10.335  1.00 96.00           C  
ATOM    728  CD  LYS A  95       1.979  -7.943 -11.551  1.00 96.00           C  
ATOM    729  CE  LYS A  95       0.501  -7.685 -11.813  1.00 96.00           C  
ATOM    730  NZ  LYS A  95       0.297  -6.759 -12.966  1.00 96.00           N  
ATOM    731  N   PRO A  96       5.985 -11.167  -9.606  1.00 96.67           N  
ATOM    732  CA  PRO A  96       7.425 -11.425  -9.531  1.00 96.67           C  
ATOM    733  C   PRO A  96       8.255 -10.144  -9.530  1.00 96.67           C  
ATOM    734  CB  PRO A  96       7.700 -12.253 -10.789  1.00 96.67           C  
ATOM    735  O   PRO A  96       8.061  -9.278 -10.387  1.00 96.67           O  
ATOM    736  CG  PRO A  96       6.411 -12.954 -11.075  1.00 96.67           C  
ATOM    737  CD  PRO A  96       5.279 -12.030 -10.730  1.00 96.67           C  
ATOM    738  N   GLY A  97       9.074 -10.066  -8.519  1.00 95.94           N  
ATOM    739  CA  GLY A  97       9.978  -8.935  -8.388  1.00 95.94           C  
ATOM    740  C   GLY A  97       9.395  -7.796  -7.573  1.00 95.94           C  
ATOM    741  O   GLY A  97      10.066  -6.790  -7.333  1.00 95.94           O  
ATOM    742  N   GLU A  98       8.114  -7.937  -7.217  1.00 97.47           N  
ATOM    743  CA  GLU A  98       7.425  -6.921  -6.428  1.00 97.47           C  
ATOM    744  C   GLU A  98       7.316  -7.338  -4.964  1.00 97.47           C  
ATOM    745  CB  GLU A  98       6.032  -6.647  -7.001  1.00 97.47           C  
ATOM    746  O   GLU A  98       7.415  -8.524  -4.642  1.00 97.47           O  
ATOM    747  CG  GLU A  98       6.050  -6.041  -8.397  1.00 97.47           C  
ATOM    748  CD  GLU A  98       4.661  -5.771  -8.953  1.00 97.47           C  
ATOM    749  OE1 GLU A  98       4.550  -5.166 -10.043  1.00 97.47           O  
ATOM    750  OE2 GLU A  98       3.675  -6.168  -8.292  1.00 97.47           O  
ATOM    751  N   ARG A  99       7.213  -6.305  -4.117  1.00 97.74           N  
ATOM    752  CA  ARG A  99       6.892  -6.487  -2.705  1.00 97.74           C  
ATOM    753  C   ARG A  99       5.694  -5.633  -2.302  1.00 97.74           C  
ATOM    754  CB  ARG A  99       8.099  -6.144  -1.830  1.00 97.74           C  
ATOM    755  O   ARG A  99       5.531  -4.513  -2.791  1.00 97.74           O  
ATOM    756  CG  ARG A  99       9.285  -7.074  -2.024  1.00 97.74           C  
ATOM    757  CD  ARG A  99      10.445  -6.709  -1.108  1.00 97.74           C  
ATOM    758  NE  ARG A  99      11.599  -7.576  -1.326  1.00 97.74           N  
ATOM    759  NH1 ARG A  99      12.856  -6.684   0.395  1.00 97.74           N  
ATOM    760  NH2 ARG A  99      13.706  -8.380  -0.892  1.00 97.74           N  
ATOM    761  CZ  ARG A  99      12.717  -7.545  -0.607  1.00 97.74           C  
ATOM    762  N   VAL A 100       4.810  -6.279  -1.539  1.00 98.20           N  
ATOM    763  CA  VAL A 100       3.639  -5.539  -1.080  1.00 98.20           C  
ATOM    764  C   VAL A 100       3.587  -5.548   0.446  1.00 98.20           C  
ATOM    765  CB  VAL A 100       2.333  -6.127  -1.661  1.00 98.20           C  
ATOM    766  O   VAL A 100       3.752  -6.597   1.073  1.00 98.20           O  
ATOM    767  CG1 VAL A 100       1.116  -5.384  -1.113  1.00 98.20           C  
ATOM    768  CG2 VAL A 100       2.355  -6.069  -3.188  1.00 98.20           C  
ATOM    769  N   LYS A 101       3.442  -4.339   1.027  1.00 97.98           N  
ATOM    770  CA  LYS A 101       3.224  -4.186   2.463  1.00 97.98           C  
ATOM    771  C   LYS A 101       1.826  -3.647   2.752  1.00 97.98           C  
ATOM    772  CB  LYS A 101       4.278  -3.261   3.071  1.00 97.98           C  
ATOM    773  O   LYS A 101       1.392  -2.670   2.138  1.00 97.98           O  
ATOM    774  CG  LYS A 101       4.202  -3.148   4.587  1.00 97.98           C  
ATOM    775  CD  LYS A 101       5.308  -2.256   5.137  1.00 97.98           C  
ATOM    776  CE  LYS A 101       5.211  -2.112   6.650  1.00 97.98           C  
ATOM    777  NZ  LYS A 101       6.303  -1.252   7.196  1.00 97.98           N  
ATOM    778  N   CYS A 102       1.179  -4.301   3.759  1.00 97.61           N  
ATOM    779  CA  CYS A 102      -0.180  -3.900   4.104  1.00 97.61           C  
ATOM    780  C   CYS A 102      -0.287  -3.551   5.583  1.00 97.61           C  
ATOM    781  CB  CYS A 102      -1.170  -5.012   3.760  1.00 97.61           C  
ATOM    782  O   CYS A 102       0.475  -4.065   6.404  1.00 97.61           O  
ATOM    783  SG  CYS A 102      -1.232  -5.414   2.000  1.00 97.61           S  
ATOM    784  N   CYS A 103      -1.216  -2.654   5.870  1.00 95.96           N  
ATOM    785  CA  CYS A 103      -1.523  -2.249   7.237  1.00 95.96           C  
ATOM    786  C   CYS A 103      -2.947  -1.718   7.342  1.00 95.96           C  
ATOM    787  CB  CYS A 103      -0.535  -1.185   7.715  1.00 95.96           C  
ATOM    788  O   CYS A 103      -3.605  -1.489   6.326  1.00 95.96           O  
ATOM    789  SG  CYS A 103      -0.631   0.364   6.792  1.00 95.96           S  
ATOM    790  N   SER A 104      -3.553  -1.594   8.557  1.00 92.64           N  
ATOM    791  CA  SER A 104      -4.973  -1.273   8.656  1.00 92.64           C  
ATOM    792  C   SER A 104      -5.201  -0.032   9.513  1.00 92.64           C  
ATOM    793  CB  SER A 104      -5.751  -2.454   9.238  1.00 92.64           C  
ATOM    794  O   SER A 104      -6.327   0.462   9.612  1.00 92.64           O  
ATOM    795  OG  SER A 104      -5.654  -3.587   8.392  1.00 92.64           O  
ATOM    796  N   SER A 105      -4.112   0.537  10.050  1.00 91.97           N  
ATOM    797  CA  SER A 105      -4.303   1.767  10.813  1.00 91.97           C  
ATOM    798  C   SER A 105      -4.374   2.982   9.894  1.00 91.97           C  
ATOM    799  CB  SER A 105      -3.173   1.950  11.827  1.00 91.97           C  
ATOM    800  O   SER A 105      -3.894   2.938   8.760  1.00 91.97           O  
ATOM    801  OG  SER A 105      -1.919   2.042  11.172  1.00 91.97           O  
ATOM    802  N   PRO A 106      -5.116   4.026  10.327  1.00 92.67           N  
ATOM    803  CA  PRO A 106      -5.222   5.209   9.470  1.00 92.67           C  
ATOM    804  C   PRO A 106      -3.860   5.758   9.051  1.00 92.67           C  
ATOM    805  CB  PRO A 106      -5.969   6.215  10.349  1.00 92.67           C  
ATOM    806  O   PRO A 106      -2.981   5.949   9.895  1.00 92.67           O  
ATOM    807  CG  PRO A 106      -6.735   5.378  11.321  1.00 92.67           C  
ATOM    808  CD  PRO A 106      -5.929   4.150  11.632  1.00 92.67           C  
ATOM    809  N   ARG A 107      -3.698   5.942   7.699  1.00 94.44           N  
ATOM    810  CA  ARG A 107      -2.503   6.534   7.106  1.00 94.44           C  
ATOM    811  C   ARG A 107      -1.263   5.711   7.436  1.00 94.44           C  
ATOM    812  CB  ARG A 107      -2.320   7.974   7.589  1.00 94.44           C  
ATOM    813  O   ARG A 107      -0.170   6.260   7.593  1.00 94.44           O  
ATOM    814  CG  ARG A 107      -3.466   8.900   7.214  1.00 94.44           C  
ATOM    815  CD  ARG A 107      -3.263  10.303   7.769  1.00 94.44           C  
ATOM    816  NE  ARG A 107      -2.219  11.023   7.046  1.00 94.44           N  
ATOM    817  NH1 ARG A 107      -2.553  13.028   8.144  1.00 94.44           N  
ATOM    818  NH2 ARG A 107      -0.939  12.857   6.526  1.00 94.44           N  
ATOM    819  CZ  ARG A 107      -1.906  12.301   7.240  1.00 94.44           C  
ATOM    820  N   CYS A 108      -1.343   4.462   7.731  1.00 95.31           N  
ATOM    821  CA  CYS A 108      -0.270   3.575   8.167  1.00 95.31           C  
ATOM    822  C   CYS A 108       0.750   3.365   7.055  1.00 95.31           C  
ATOM    823  CB  CYS A 108      -0.836   2.228   8.614  1.00 95.31           C  
ATOM    824  O   CYS A 108       1.875   2.933   7.311  1.00 95.31           O  
ATOM    825  SG  CYS A 108      -1.622   1.292   7.284  1.00 95.31           S  
ATOM    826  N   ASN A 109       0.340   3.689   5.802  1.00 96.27           N  
ATOM    827  CA  ASN A 109       1.269   3.460   4.700  1.00 96.27           C  
ATOM    828  C   ASN A 109       2.022   4.735   4.328  1.00 96.27           C  
ATOM    829  CB  ASN A 109       0.530   2.905   3.481  1.00 96.27           C  
ATOM    830  O   ASN A 109       2.402   4.921   3.171  1.00 96.27           O  
ATOM    831  CG  ASN A 109      -0.466   3.892   2.903  1.00 96.27           C  
ATOM    832  ND2 ASN A 109      -0.794   3.724   1.627  1.00 96.27           N  
ATOM    833  OD1 ASN A 109      -0.935   4.798   3.597  1.00 96.27           O  
ATOM    834  N   GLU A 110       2.194   5.703   5.202  1.00 91.51           N  
ATOM    835  CA  GLU A 110       2.888   6.964   4.959  1.00 91.51           C  
ATOM    836  C   GLU A 110       4.401   6.767   4.937  1.00 91.51           C  
ATOM    837  CB  GLU A 110       2.508   8.000   6.021  1.00 91.51           C  
ATOM    838  O   GLU A 110       5.126   7.556   4.328  1.00 91.51           O  
ATOM    839  CG  GLU A 110       3.026   9.400   5.728  1.00 91.51           C  
ATOM    840  CD  GLU A 110       2.571  10.434   6.746  1.00 91.51           C  
ATOM    841  OE1 GLU A 110       2.954  11.619   6.620  1.00 91.51           O  
ATOM    842  OE2 GLU A 110       1.827  10.054   7.678  1.00 91.51           O  
ATOM    843  N   VAL A 111       4.862   5.594   5.466  1.00 75.68           N  
ATOM    844  CA  VAL A 111       6.302   5.393   5.584  1.00 75.68           C  
ATOM    845  C   VAL A 111       6.867   4.899   4.254  1.00 75.68           C  
ATOM    846  CB  VAL A 111       6.645   4.393   6.712  1.00 75.68           C  
ATOM    847  O   VAL A 111       6.165   4.246   3.479  1.00 75.68           O  
ATOM    848  CG1 VAL A 111       8.001   4.723   7.332  1.00 75.68           C  
ATOM    849  CG2 VAL A 111       5.551   4.397   7.778  1.00 75.68           C  
TER     850      ALA A   1                                                      
ENDMDL                                                                          
END                                                                             
