# Supplementary material for: Domain loss enabled evolution of novel functions in the snake three-finger toxin gene superfamily
Source: Nat Commun. 2023 Aug 11;14:4861. doi: 10.1038/s41467-023-40550-0 (PMC10421932; doi:10.1038/s41467-023-40550-0)
Supplement: Supplementary file 5 — Supplementary Data 2 [file 41467_2023_40550_MOESM5_ESM.zip › SD2_structure_predictions/full_sequence/TR|A0A898IKK6|Calliophis_bivirgatus.pdb]

MODEL     1                                                                     
ATOM      1  N   MET A   1     -30.240  26.983  24.062  1.00 62.10           N  
ATOM      2  CA  MET A   1     -29.921  25.570  24.251  1.00 62.10           C  
ATOM      3  C   MET A   1     -29.948  24.824  22.921  1.00 62.10           C  
ATOM      4  CB  MET A   1     -30.899  24.924  25.234  1.00 62.10           C  
ATOM      5  O   MET A   1     -29.590  23.646  22.858  1.00 62.10           O  
ATOM      6  CG  MET A   1     -31.966  25.875  25.751  1.00 62.10           C  
ATOM      7  SD  MET A   1     -32.960  25.145  27.109  1.00 62.10           S  
ATOM      8  CE  MET A   1     -34.613  25.736  26.649  1.00 62.10           C  
ATOM      9  N   LYS A   2     -30.092  25.502  21.754  1.00 68.02           N  
ATOM     10  CA  LYS A   2     -30.227  25.014  20.384  1.00 68.02           C  
ATOM     11  C   LYS A   2     -28.958  25.277  19.580  1.00 68.02           C  
ATOM     12  CB  LYS A   2     -31.428  25.667  19.697  1.00 68.02           C  
ATOM     13  O   LYS A   2     -28.613  24.504  18.683  1.00 68.02           O  
ATOM     14  CG  LYS A   2     -32.772  25.097  20.126  1.00 68.02           C  
ATOM     15  CD  LYS A   2     -33.928  25.940  19.605  1.00 68.02           C  
ATOM     16  CE  LYS A   2     -35.263  25.229  19.780  1.00 68.02           C  
ATOM     17  NZ  LYS A   2     -36.159  25.957  20.728  1.00 68.02           N  
ATOM     18  N   THR A   3     -28.123  26.255  20.146  1.00 66.02           N  
ATOM     19  CA  THR A   3     -26.872  26.572  19.466  1.00 66.02           C  
ATOM     20  C   THR A   3     -25.751  25.650  19.937  1.00 66.02           C  
ATOM     21  CB  THR A   3     -26.466  28.039  19.698  1.00 66.02           C  
ATOM     22  O   THR A   3     -24.820  25.360  19.183  1.00 66.02           O  
ATOM     23  CG2 THR A   3     -27.359  28.989  18.906  1.00 66.02           C  
ATOM     24  OG1 THR A   3     -26.580  28.346  21.093  1.00 66.02           O  
ATOM     25  N   LEU A   4     -25.963  25.045  21.063  1.00 64.78           N  
ATOM     26  CA  LEU A   4     -25.046  24.073  21.648  1.00 64.78           C  
ATOM     27  C   LEU A   4     -25.255  22.692  21.036  1.00 64.78           C  
ATOM     28  CB  LEU A   4     -25.235  24.004  23.166  1.00 64.78           C  
ATOM     29  O   LEU A   4     -24.290  21.958  20.805  1.00 64.78           O  
ATOM     30  CG  LEU A   4     -24.038  24.431  24.018  1.00 64.78           C  
ATOM     31  CD1 LEU A   4     -24.511  25.187  25.255  1.00 64.78           C  
ATOM     32  CD2 LEU A   4     -23.202  23.219  24.412  1.00 64.78           C  
ATOM     33  N   LEU A   5     -26.453  22.382  20.548  1.00 64.48           N  
ATOM     34  CA  LEU A   5     -26.821  21.133  19.890  1.00 64.48           C  
ATOM     35  C   LEU A   5     -26.398  21.144  18.425  1.00 64.48           C  
ATOM     36  CB  LEU A   5     -28.330  20.896  19.996  1.00 64.48           C  
ATOM     37  O   LEU A   5     -25.954  20.123  17.895  1.00 64.48           O  
ATOM     38  CG  LEU A   5     -28.779  19.815  20.980  1.00 64.48           C  
ATOM     39  CD1 LEU A   5     -30.113  20.196  21.613  1.00 64.48           C  
ATOM     40  CD2 LEU A   5     -28.880  18.463  20.281  1.00 64.48           C  
ATOM     41  N   LEU A   6     -26.262  22.299  17.834  1.00 63.56           N  
ATOM     42  CA  LEU A   6     -25.878  22.493  16.440  1.00 63.56           C  
ATOM     43  C   LEU A   6     -24.360  22.489  16.289  1.00 63.56           C  
ATOM     44  CB  LEU A   6     -26.453  23.806  15.903  1.00 63.56           C  
ATOM     45  O   LEU A   6     -23.830  21.946  15.317  1.00 63.56           O  
ATOM     46  CG  LEU A   6     -27.807  23.714  15.197  1.00 63.56           C  
ATOM     47  CD1 LEU A   6     -28.571  25.026  15.344  1.00 63.56           C  
ATOM     48  CD2 LEU A   6     -27.621  23.360  13.726  1.00 63.56           C  
ATOM     49  N   THR A   7     -23.645  22.847  17.247  1.00 66.70           N  
ATOM     50  CA  THR A   7     -22.187  22.832  17.287  1.00 66.70           C  
ATOM     51  C   THR A   7     -21.670  21.435  17.620  1.00 66.70           C  
ATOM     52  CB  THR A   7     -21.646  23.842  18.317  1.00 66.70           C  
ATOM     53  O   THR A   7     -20.620  21.022  17.123  1.00 66.70           O  
ATOM     54  CG2 THR A   7     -21.755  25.270  17.795  1.00 66.70           C  
ATOM     55  OG1 THR A   7     -22.401  23.729  19.530  1.00 66.70           O  
ATOM     56  N   LEU A   8     -22.350  20.590  18.263  1.00 63.34           N  
ATOM     57  CA  LEU A   8     -22.054  19.211  18.635  1.00 63.34           C  
ATOM     58  C   LEU A   8     -22.303  18.267  17.463  1.00 63.34           C  
ATOM     59  CB  LEU A   8     -22.901  18.786  19.837  1.00 63.34           C  
ATOM     60  O   LEU A   8     -21.536  17.327  17.244  1.00 63.34           O  
ATOM     61  CG  LEU A   8     -22.338  17.652  20.696  1.00 63.34           C  
ATOM     62  CD1 LEU A   8     -21.878  18.189  22.047  1.00 63.34           C  
ATOM     63  CD2 LEU A   8     -23.378  16.552  20.878  1.00 63.34           C  
ATOM     64  N   VAL A   9     -23.171  18.566  16.493  1.00 66.91           N  
ATOM     65  CA  VAL A   9     -23.495  17.825  15.278  1.00 66.91           C  
ATOM     66  C   VAL A   9     -22.482  18.157  14.185  1.00 66.91           C  
ATOM     67  CB  VAL A   9     -24.928  18.137  14.789  1.00 66.91           C  
ATOM     68  O   VAL A   9     -22.043  17.271  13.448  1.00 66.91           O  
ATOM     69  CG1 VAL A   9     -25.194  17.471  13.440  1.00 66.91           C  
ATOM     70  CG2 VAL A   9     -25.955  17.684  15.824  1.00 66.91           C  
ATOM     71  N   VAL A  10     -21.901  19.316  14.265  1.00 65.03           N  
ATOM     72  CA  VAL A  10     -20.923  19.787  13.289  1.00 65.03           C  
ATOM     73  C   VAL A  10     -19.530  19.294  13.675  1.00 65.03           C  
ATOM     74  CB  VAL A  10     -20.931  21.328  13.176  1.00 65.03           C  
ATOM     75  O   VAL A  10     -18.744  18.896  12.812  1.00 65.03           O  
ATOM     76  CG1 VAL A  10     -19.823  21.806  12.238  1.00 65.03           C  
ATOM     77  CG2 VAL A  10     -22.293  21.820  12.692  1.00 65.03           C  
ATOM     78  N   VAL A  11     -19.167  18.981  14.979  1.00 62.90           N  
ATOM     79  CA  VAL A  11     -17.937  18.439  15.546  1.00 62.90           C  
ATOM     80  C   VAL A  11     -17.957  16.914  15.460  1.00 62.90           C  
ATOM     81  CB  VAL A  11     -17.742  18.886  17.012  1.00 62.90           C  
ATOM     82  O   VAL A  11     -16.924  16.287  15.213  1.00 62.90           O  
ATOM     83  CG1 VAL A  11     -16.574  18.140  17.654  1.00 62.90           C  
ATOM     84  CG2 VAL A  11     -17.519  20.396  17.083  1.00 62.90           C  
ATOM     85  N   THR A  12     -19.068  16.234  15.412  1.00 61.30           N  
ATOM     86  CA  THR A  12     -19.263  14.795  15.265  1.00 61.30           C  
ATOM     87  C   THR A  12     -19.198  14.388  13.796  1.00 61.30           C  
ATOM     88  CB  THR A  12     -20.609  14.350  15.866  1.00 61.30           C  
ATOM     89  O   THR A  12     -18.715  13.302  13.469  1.00 61.30           O  
ATOM     90  CG2 THR A  12     -20.643  14.582  17.373  1.00 61.30           C  
ATOM     91  OG1 THR A  12     -21.668  15.096  15.254  1.00 61.30           O  
ATOM     92  N   ILE A  13     -19.330  15.218  12.802  1.00 61.59           N  
ATOM     93  CA  ILE A  13     -19.314  15.017  11.357  1.00 61.59           C  
ATOM     94  C   ILE A  13     -17.932  15.355  10.804  1.00 61.59           C  
ATOM     95  CB  ILE A  13     -20.395  15.870  10.656  1.00 61.59           C  
ATOM     96  O   ILE A  13     -17.458  14.711   9.865  1.00 61.59           O  
ATOM     97  CG1 ILE A  13     -21.795  15.420  11.092  1.00 61.59           C  
ATOM     98  CG2 ILE A  13     -20.243  15.790   9.135  1.00 61.59           C  
ATOM     99  CD1 ILE A  13     -22.907  16.375  10.680  1.00 61.59           C  
ATOM    100  N   VAL A  14     -17.129  16.227  11.439  1.00 60.21           N  
ATOM    101  CA  VAL A  14     -15.781  16.648  11.074  1.00 60.21           C  
ATOM    102  C   VAL A  14     -14.758  15.681  11.666  1.00 60.21           C  
ATOM    103  CB  VAL A  14     -15.489  18.090  11.548  1.00 60.21           C  
ATOM    104  O   VAL A  14     -13.714  15.427  11.062  1.00 60.21           O  
ATOM    105  CG1 VAL A  14     -14.028  18.456  11.292  1.00 60.21           C  
ATOM    106  CG2 VAL A  14     -16.421  19.079  10.852  1.00 60.21           C  
ATOM    107  N   CYS A  15     -15.179  14.775  12.622  1.00 57.78           N  
ATOM    108  CA  CYS A  15     -14.346  13.753  13.244  1.00 57.78           C  
ATOM    109  C   CYS A  15     -14.684  12.369  12.702  1.00 57.78           C  
ATOM    110  CB  CYS A  15     -14.517  13.771  14.763  1.00 57.78           C  
ATOM    111  O   CYS A  15     -14.086  11.373  13.113  1.00 57.78           O  
ATOM    112  SG  CYS A  15     -13.678  15.150  15.573  1.00 57.78           S  
ATOM    113  N   LEU A  16     -15.682  12.180  11.786  1.00 54.95           N  
ATOM    114  CA  LEU A  16     -15.947  10.895  11.147  1.00 54.95           C  
ATOM    115  C   LEU A  16     -14.929  10.616  10.046  1.00 54.95           C  
ATOM    116  CB  LEU A  16     -17.363  10.866  10.568  1.00 54.95           C  
ATOM    117  O   LEU A  16     -14.956  11.257   8.993  1.00 54.95           O  
ATOM    118  CG  LEU A  16     -18.494  10.572  11.555  1.00 54.95           C  
ATOM    119  CD1 LEU A  16     -19.740  11.369  11.187  1.00 54.95           C  
ATOM    120  CD2 LEU A  16     -18.799   9.078  11.589  1.00 54.95           C  
ATOM    121  N   ASP A  17     -13.663  10.883  10.365  1.00 55.46           N  
ATOM    122  CA  ASP A  17     -12.712  10.204   9.492  1.00 55.46           C  
ATOM    123  C   ASP A  17     -13.045   8.719   9.365  1.00 55.46           C  
ATOM    124  CB  ASP A  17     -11.284  10.380  10.013  1.00 55.46           C  
ATOM    125  O   ASP A  17     -12.878   7.957  10.319  1.00 55.46           O  
ATOM    126  CG  ASP A  17     -10.289  10.713   8.916  1.00 55.46           C  
ATOM    127  OD1 ASP A  17     -10.350  10.098   7.829  1.00 55.46           O  
ATOM    128  OD2 ASP A  17      -9.434  11.597   9.140  1.00 55.46           O  
ATOM    129  N   LEU A  18     -14.409   8.391   9.157  1.00 55.22           N  
ATOM    130  CA  LEU A  18     -14.861   7.051   8.796  1.00 55.22           C  
ATOM    131  C   LEU A  18     -13.808   6.329   7.961  1.00 55.22           C  
ATOM    132  CB  LEU A  18     -16.181   7.121   8.024  1.00 55.22           C  
ATOM    133  O   LEU A  18     -13.402   6.821   6.906  1.00 55.22           O  
ATOM    134  CG  LEU A  18     -17.457   6.913   8.842  1.00 55.22           C  
ATOM    135  CD1 LEU A  18     -18.092   8.256   9.184  1.00 55.22           C  
ATOM    136  CD2 LEU A  18     -18.440   6.028   8.083  1.00 55.22           C  
ATOM    137  N   GLY A  19     -12.557   6.156   8.495  1.00 60.35           N  
ATOM    138  CA  GLY A  19     -11.663   5.116   8.012  1.00 60.35           C  
ATOM    139  C   GLY A  19     -11.853   4.802   6.540  1.00 60.35           C  
ATOM    140  O   GLY A  19     -12.671   3.953   6.181  1.00 60.35           O  
ATOM    141  N   HIS A  20     -11.920   5.883   5.689  1.00 67.23           N  
ATOM    142  CA  HIS A  20     -12.034   5.576   4.267  1.00 67.23           C  
ATOM    143  C   HIS A  20     -10.902   4.663   3.808  1.00 67.23           C  
ATOM    144  CB  HIS A  20     -12.039   6.863   3.440  1.00 67.23           C  
ATOM    145  O   HIS A  20      -9.748   4.855   4.197  1.00 67.23           O  
ATOM    146  CG  HIS A  20     -13.260   7.703   3.646  1.00 67.23           C  
ATOM    147  CD2 HIS A  20     -13.404   8.956   4.137  1.00 67.23           C  
ATOM    148  ND1 HIS A  20     -14.527   7.264   3.331  1.00 67.23           N  
ATOM    149  CE1 HIS A  20     -15.400   8.214   3.620  1.00 67.23           C  
ATOM    150  NE2 HIS A  20     -14.745   9.251   4.111  1.00 67.23           N  
ATOM    151  N   THR A  21     -11.395   3.356   3.705  1.00 81.21           N  
ATOM    152  CA  THR A  21     -10.454   2.417   3.105  1.00 81.21           C  
ATOM    153  C   THR A  21     -10.164   2.795   1.655  1.00 81.21           C  
ATOM    154  CB  THR A  21     -10.988   0.974   3.165  1.00 81.21           C  
ATOM    155  O   THR A  21     -11.043   3.296   0.951  1.00 81.21           O  
ATOM    156  CG2 THR A  21     -11.132   0.501   4.608  1.00 81.21           C  
ATOM    157  OG1 THR A  21     -12.269   0.918   2.526  1.00 81.21           O  
ATOM    158  N   ARG A  22      -8.962   3.027   1.312  1.00 91.01           N  
ATOM    159  CA  ARG A  22      -8.461   3.424  -0.000  1.00 91.01           C  
ATOM    160  C   ARG A  22      -8.475   2.248  -0.971  1.00 91.01           C  
ATOM    161  CB  ARG A  22      -7.045   3.992   0.114  1.00 91.01           C  
ATOM    162  O   ARG A  22      -8.314   1.097  -0.562  1.00 91.01           O  
ATOM    163  CG  ARG A  22      -6.982   5.365   0.764  1.00 91.01           C  
ATOM    164  CD  ARG A  22      -5.581   5.956   0.699  1.00 91.01           C  
ATOM    165  NE  ARG A  22      -5.461   7.150   1.531  1.00 91.01           N  
ATOM    166  NH1 ARG A  22      -6.212   8.611  -0.094  1.00 91.01           N  
ATOM    167  NH2 ARG A  22      -5.616   9.398   1.975  1.00 91.01           N  
ATOM    168  CZ  ARG A  22      -5.763   8.384   1.136  1.00 91.01           C  
ATOM    169  N   GLU A  23      -8.772   2.648  -2.287  1.00 95.92           N  
ATOM    170  CA  GLU A  23      -8.686   1.652  -3.351  1.00 95.92           C  
ATOM    171  C   GLU A  23      -7.428   1.850  -4.191  1.00 95.92           C  
ATOM    172  CB  GLU A  23      -9.929   1.709  -4.243  1.00 95.92           C  
ATOM    173  O   GLU A  23      -7.107   2.973  -4.584  1.00 95.92           O  
ATOM    174  CG  GLU A  23     -11.225   1.391  -3.512  1.00 95.92           C  
ATOM    175  CD  GLU A  23     -12.448   1.434  -4.414  1.00 95.92           C  
ATOM    176  OE1 GLU A  23     -13.213   0.444  -4.448  1.00 95.92           O  
ATOM    177  OE2 GLU A  23     -12.643   2.467  -5.094  1.00 95.92           O  
ATOM    178  N   CYS A  24      -6.699   0.653  -4.451  1.00 97.24           N  
ATOM    179  CA  CYS A  24      -5.470   0.673  -5.236  1.00 97.24           C  
ATOM    180  C   CYS A  24      -5.466  -0.444  -6.272  1.00 97.24           C  
ATOM    181  CB  CYS A  24      -4.250   0.540  -4.325  1.00 97.24           C  
ATOM    182  O   CYS A  24      -6.174  -1.441  -6.119  1.00 97.24           O  
ATOM    183  SG  CYS A  24      -4.112   1.857  -3.096  1.00 97.24           S  
ATOM    184  N   TYR A  25      -4.679  -0.220  -7.368  1.00 97.68           N  
ATOM    185  CA  TYR A  25      -4.397  -1.346  -8.251  1.00 97.68           C  
ATOM    186  C   TYR A  25      -3.465  -2.347  -7.578  1.00 97.68           C  
ATOM    187  CB  TYR A  25      -3.778  -0.858  -9.564  1.00 97.68           C  
ATOM    188  O   TYR A  25      -2.641  -1.971  -6.741  1.00 97.68           O  
ATOM    189  CG  TYR A  25      -4.701   0.011 -10.384  1.00 97.68           C  
ATOM    190  CD1 TYR A  25      -5.829  -0.526 -11.001  1.00 97.68           C  
ATOM    191  CD2 TYR A  25      -4.447   1.369 -10.543  1.00 97.68           C  
ATOM    192  CE1 TYR A  25      -6.681   0.271 -11.759  1.00 97.68           C  
ATOM    193  CE2 TYR A  25      -5.292   2.175 -11.299  1.00 97.68           C  
ATOM    194  OH  TYR A  25      -7.246   2.411 -12.651  1.00 97.68           O  
ATOM    195  CZ  TYR A  25      -6.405   1.618 -11.901  1.00 97.68           C  
ATOM    196  N   GLN A  26      -3.710  -3.630  -7.927  1.00 95.78           N  
ATOM    197  CA  GLN A  26      -2.939  -4.683  -7.273  1.00 95.78           C  
ATOM    198  C   GLN A  26      -2.248  -5.576  -8.299  1.00 95.78           C  
ATOM    199  CB  GLN A  26      -3.839  -5.523  -6.366  1.00 95.78           C  
ATOM    200  O   GLN A  26      -2.798  -5.840  -9.371  1.00 95.78           O  
ATOM    201  CG  GLN A  26      -3.095  -6.603  -5.592  1.00 95.78           C  
ATOM    202  CD  GLN A  26      -3.977  -7.315  -4.583  1.00 95.78           C  
ATOM    203  NE2 GLN A  26      -3.446  -7.539  -3.386  1.00 95.78           N  
ATOM    204  OE1 GLN A  26      -5.126  -7.660  -4.877  1.00 95.78           O  
ATOM    205  N   GLY A  27      -1.060  -5.933  -7.802  1.00 94.58           N  
ATOM    206  CA  GLY A  27      -0.313  -6.855  -8.642  1.00 94.58           C  
ATOM    207  C   GLY A  27       0.367  -6.176  -9.816  1.00 94.58           C  
ATOM    208  O   GLY A  27       0.806  -5.029  -9.707  1.00 94.58           O  
ATOM    209  N   ASP A  28       0.495  -6.941 -10.930  1.00 93.91           N  
ATOM    210  CA  ASP A  28       1.174  -6.461 -12.129  1.00 93.91           C  
ATOM    211  C   ASP A  28       0.177  -5.873 -13.126  1.00 93.91           C  
ATOM    212  CB  ASP A  28       1.969  -7.591 -12.786  1.00 93.91           C  
ATOM    213  O   ASP A  28       0.571  -5.213 -14.090  1.00 93.91           O  
ATOM    214  CG  ASP A  28       3.224  -7.959 -12.014  1.00 93.91           C  
ATOM    215  OD1 ASP A  28       3.877  -7.057 -11.446  1.00 93.91           O  
ATOM    216  OD2 ASP A  28       3.566  -9.161 -11.977  1.00 93.91           O  
ATOM    217  N   ASN A  29      -1.066  -6.016 -12.937  1.00 90.93           N  
ATOM    218  CA  ASN A  29      -2.174  -5.621 -13.800  1.00 90.93           C  
ATOM    219  C   ASN A  29      -2.941  -4.435 -13.222  1.00 90.93           C  
ATOM    220  CB  ASN A  29      -3.119  -6.801 -14.035  1.00 90.93           C  
ATOM    221  O   ASN A  29      -3.468  -4.514 -12.110  1.00 90.93           O  
ATOM    222  CG  ASN A  29      -4.143  -6.522 -15.118  1.00 90.93           C  
ATOM    223  ND2 ASN A  29      -5.063  -7.458 -15.318  1.00 90.93           N  
ATOM    224  OD1 ASN A  29      -4.107  -5.475 -15.769  1.00 90.93           O  
ATOM    225  N   PRO A  30      -3.028  -3.347 -13.964  1.00 90.99           N  
ATOM    226  CA  PRO A  30      -3.728  -2.149 -13.495  1.00 90.99           C  
ATOM    227  C   PRO A  30      -5.246  -2.317 -13.487  1.00 90.99           C  
ATOM    228  CB  PRO A  30      -3.303  -1.076 -14.501  1.00 90.99           C  
ATOM    229  O   PRO A  30      -5.964  -1.455 -12.975  1.00 90.99           O  
ATOM    230  CG  PRO A  30      -2.919  -1.835 -15.730  1.00 90.99           C  
ATOM    231  CD  PRO A  30      -2.430  -3.194 -15.318  1.00 90.99           C  
ATOM    232  N   LYS A  31      -5.743  -3.453 -13.883  1.00 93.42           N  
ATOM    233  CA  LYS A  31      -7.184  -3.673 -13.961  1.00 93.42           C  
ATOM    234  C   LYS A  31      -7.712  -4.317 -12.682  1.00 93.42           C  
ATOM    235  CB  LYS A  31      -7.530  -4.546 -15.168  1.00 93.42           C  
ATOM    236  O   LYS A  31      -8.920  -4.314 -12.432  1.00 93.42           O  
ATOM    237  CG  LYS A  31      -7.305  -3.863 -16.510  1.00 93.42           C  
ATOM    238  CD  LYS A  31      -7.766  -4.740 -17.667  1.00 93.42           C  
ATOM    239  CE  LYS A  31      -7.471  -4.092 -19.013  1.00 93.42           C  
ATOM    240  NZ  LYS A  31      -8.195  -4.774 -20.127  1.00 93.42           N  
ATOM    241  N   THR A  32      -6.715  -4.857 -11.882  1.00 95.64           N  
ATOM    242  CA  THR A  32      -7.128  -5.483 -10.631  1.00 95.64           C  
ATOM    243  C   THR A  32      -7.104  -4.473  -9.487  1.00 95.64           C  
ATOM    244  CB  THR A  32      -6.224  -6.680 -10.281  1.00 95.64           C  
ATOM    245  O   THR A  32      -6.045  -3.949  -9.136  1.00 95.64           O  
ATOM    246  CG2 THR A  32      -6.744  -7.422  -9.054  1.00 95.64           C  
ATOM    247  OG1 THR A  32      -6.187  -7.584 -11.392  1.00 95.64           O  
ATOM    248  N   ILE A  33      -8.268  -4.308  -8.853  1.00 96.67           N  
ATOM    249  CA  ILE A  33      -8.438  -3.307  -7.806  1.00 96.67           C  
ATOM    250  C   ILE A  33      -8.741  -3.996  -6.478  1.00 96.67           C  
ATOM    251  CB  ILE A  33      -9.559  -2.304  -8.159  1.00 96.67           C  
ATOM    252  O   ILE A  33      -9.495  -4.971  -6.435  1.00 96.67           O  
ATOM    253  CG1 ILE A  33      -9.208  -1.539  -9.440  1.00 96.67           C  
ATOM    254  CG2 ILE A  33      -9.807  -1.340  -6.995  1.00 96.67           C  
ATOM    255  CD1 ILE A  33     -10.371  -0.752 -10.029  1.00 96.67           C  
ATOM    256  N   VAL A  34      -8.075  -3.438  -5.363  1.00 96.26           N  
ATOM    257  CA  VAL A  34      -8.344  -3.959  -4.027  1.00 96.26           C  
ATOM    258  C   VAL A  34      -8.609  -2.803  -3.065  1.00 96.26           C  
ATOM    259  CB  VAL A  34      -7.174  -4.825  -3.509  1.00 96.26           C  
ATOM    260  O   VAL A  34      -8.096  -1.698  -3.256  1.00 96.26           O  
ATOM    261  CG1 VAL A  34      -6.961  -6.040  -4.411  1.00 96.26           C  
ATOM    262  CG2 VAL A  34      -5.895  -3.994  -3.418  1.00 96.26           C  
ATOM    263  N   THR A  35      -9.500  -3.057  -2.029  1.00 96.44           N  
ATOM    264  CA  THR A  35      -9.686  -2.125  -0.922  1.00 96.44           C  
ATOM    265  C   THR A  35      -8.584  -2.296   0.120  1.00 96.44           C  
ATOM    266  CB  THR A  35     -11.061  -2.318  -0.255  1.00 96.44           C  
ATOM    267  O   THR A  35      -8.329  -3.409   0.585  1.00 96.44           O  
ATOM    268  CG2 THR A  35     -11.281  -1.296   0.855  1.00 96.44           C  
ATOM    269  OG1 THR A  35     -12.089  -2.166  -1.241  1.00 96.44           O  
ATOM    270  N   CYS A  36      -7.830  -1.088   0.480  1.00 94.64           N  
ATOM    271  CA  CYS A  36      -6.714  -1.175   1.415  1.00 94.64           C  
ATOM    272  C   CYS A  36      -7.208  -1.441   2.832  1.00 94.64           C  
ATOM    273  CB  CYS A  36      -5.889   0.112   1.386  1.00 94.64           C  
ATOM    274  O   CYS A  36      -8.315  -1.036   3.194  1.00 94.64           O  
ATOM    275  SG  CYS A  36      -5.147   0.464  -0.222  1.00 94.64           S  
ATOM    276  N   LYS A  37      -6.368  -2.254   3.486  1.00 92.82           N  
ATOM    277  CA  LYS A  37      -6.682  -2.496   4.891  1.00 92.82           C  
ATOM    278  C   LYS A  37      -6.667  -1.195   5.689  1.00 92.82           C  
ATOM    279  CB  LYS A  37      -5.695  -3.494   5.498  1.00 92.82           C  
ATOM    280  O   LYS A  37      -6.053  -0.211   5.271  1.00 92.82           O  
ATOM    281  CG  LYS A  37      -5.749  -4.879   4.869  1.00 92.82           C  
ATOM    282  CD  LYS A  37      -4.728  -5.818   5.497  1.00 92.82           C  
ATOM    283  CE  LYS A  37      -4.728  -7.180   4.817  1.00 92.82           C  
ATOM    284  NZ  LYS A  37      -3.714  -8.099   5.416  1.00 92.82           N  
ATOM    285  N   ARG A  38      -7.279  -1.247   6.818  1.00 90.22           N  
ATOM    286  CA  ARG A  38      -7.246  -0.085   7.701  1.00 90.22           C  
ATOM    287  C   ARG A  38      -5.812   0.302   8.044  1.00 90.22           C  
ATOM    288  CB  ARG A  38      -8.035  -0.361   8.982  1.00 90.22           C  
ATOM    289  O   ARG A  38      -4.985  -0.562   8.343  1.00 90.22           O  
ATOM    290  CG  ARG A  38      -8.373   0.889   9.779  1.00 90.22           C  
ATOM    291  CD  ARG A  38      -9.229   0.568  10.997  1.00 90.22           C  
ATOM    292  NE  ARG A  38      -9.460   1.751  11.820  1.00 90.22           N  
ATOM    293  NH1 ARG A  38     -10.857   0.688  13.321  1.00 90.22           N  
ATOM    294  NH2 ARG A  38     -10.369   2.912  13.581  1.00 90.22           N  
ATOM    295  CZ  ARG A  38     -10.228   1.781  12.906  1.00 90.22           C  
ATOM    296  N   GLY A  39      -5.455   1.633   7.814  1.00 88.81           N  
ATOM    297  CA  GLY A  39      -4.113   2.065   8.171  1.00 88.81           C  
ATOM    298  C   GLY A  39      -3.177   2.150   6.980  1.00 88.81           C  
ATOM    299  O   GLY A  39      -2.095   2.732   7.074  1.00 88.81           O  
ATOM    300  N   GLN A  40      -3.613   1.489   5.857  1.00 93.66           N  
ATOM    301  CA  GLN A  40      -2.893   1.627   4.595  1.00 93.66           C  
ATOM    302  C   GLN A  40      -3.467   2.765   3.756  1.00 93.66           C  
ATOM    303  CB  GLN A  40      -2.937   0.318   3.806  1.00 93.66           C  
ATOM    304  O   GLN A  40      -4.438   2.572   3.020  1.00 93.66           O  
ATOM    305  CG  GLN A  40      -2.255  -0.848   4.509  1.00 93.66           C  
ATOM    306  CD  GLN A  40      -2.317  -2.134   3.707  1.00 93.66           C  
ATOM    307  NE2 GLN A  40      -1.310  -2.985   3.873  1.00 93.66           N  
ATOM    308  OE1 GLN A  40      -3.263  -2.362   2.947  1.00 93.66           O  
ATOM    309  N   ASN A  41      -2.797   3.892   3.832  1.00 93.19           N  
ATOM    310  CA  ASN A  41      -3.385   5.091   3.244  1.00 93.19           C  
ATOM    311  C   ASN A  41      -2.638   5.522   1.985  1.00 93.19           C  
ATOM    312  CB  ASN A  41      -3.410   6.232   4.264  1.00 93.19           C  
ATOM    313  O   ASN A  41      -2.853   6.624   1.478  1.00 93.19           O  
ATOM    314  CG  ASN A  41      -4.314   5.940   5.445  1.00 93.19           C  
ATOM    315  ND2 ASN A  41      -3.863   6.299   6.641  1.00 93.19           N  
ATOM    316  OD1 ASN A  41      -5.410   5.397   5.284  1.00 93.19           O  
ATOM    317  N   LEU A  42      -1.750   4.630   1.475  1.00 95.63           N  
ATOM    318  CA  LEU A  42      -0.961   4.947   0.290  1.00 95.63           C  
ATOM    319  C   LEU A  42      -1.081   3.842  -0.755  1.00 95.63           C  
ATOM    320  CB  LEU A  42       0.509   5.155   0.664  1.00 95.63           C  
ATOM    321  O   LEU A  42      -1.175   2.663  -0.408  1.00 95.63           O  
ATOM    322  CG  LEU A  42       0.803   6.278   1.660  1.00 95.63           C  
ATOM    323  CD1 LEU A  42       2.252   6.203   2.130  1.00 95.63           C  
ATOM    324  CD2 LEU A  42       0.507   7.637   1.036  1.00 95.63           C  
ATOM    325  N   CYS A  43      -1.103   4.310  -2.001  1.00 97.18           N  
ATOM    326  CA  CYS A  43      -0.932   3.414  -3.139  1.00 97.18           C  
ATOM    327  C   CYS A  43       0.490   3.489  -3.683  1.00 97.18           C  
ATOM    328  CB  CYS A  43      -1.929   3.757  -4.245  1.00 97.18           C  
ATOM    329  O   CYS A  43       1.086   4.567  -3.730  1.00 97.18           O  
ATOM    330  SG  CYS A  43      -3.655   3.529  -3.765  1.00 97.18           S  
ATOM    331  N   TYR A  44       1.085   2.283  -4.005  1.00 97.63           N  
ATOM    332  CA  TYR A  44       2.440   2.339  -4.541  1.00 97.63           C  
ATOM    333  C   TYR A  44       2.547   1.546  -5.838  1.00 97.63           C  
ATOM    334  CB  TYR A  44       3.446   1.803  -3.517  1.00 97.63           C  
ATOM    335  O   TYR A  44       1.786   0.601  -6.059  1.00 97.63           O  
ATOM    336  CG  TYR A  44       3.376   0.308  -3.322  1.00 97.63           C  
ATOM    337  CD1 TYR A  44       2.559  -0.249  -2.341  1.00 97.63           C  
ATOM    338  CD2 TYR A  44       4.126  -0.551  -4.118  1.00 97.63           C  
ATOM    339  CE1 TYR A  44       2.492  -1.626  -2.156  1.00 97.63           C  
ATOM    340  CE2 TYR A  44       4.068  -1.929  -3.943  1.00 97.63           C  
ATOM    341  OH  TYR A  44       3.187  -3.821  -2.783  1.00 97.63           O  
ATOM    342  CZ  TYR A  44       3.249  -2.457  -2.961  1.00 97.63           C  
ATOM    343  N   ARG A  45       3.491   1.995  -6.656  1.00 97.42           N  
ATOM    344  CA  ARG A  45       3.890   1.316  -7.884  1.00 97.42           C  
ATOM    345  C   ARG A  45       5.408   1.193  -7.973  1.00 97.42           C  
ATOM    346  CB  ARG A  45       3.352   2.058  -9.109  1.00 97.42           C  
ATOM    347  O   ARG A  45       6.122   2.195  -7.911  1.00 97.42           O  
ATOM    348  CG  ARG A  45       3.742   1.424 -10.434  1.00 97.42           C  
ATOM    349  CD  ARG A  45       3.248   2.243 -11.619  1.00 97.42           C  
ATOM    350  NE  ARG A  45       3.767   1.730 -12.883  1.00 97.42           N  
ATOM    351  NH1 ARG A  45       2.966   3.480 -14.160  1.00 97.42           N  
ATOM    352  NH2 ARG A  45       4.134   1.774 -15.150  1.00 97.42           N  
ATOM    353  CZ  ARG A  45       3.621   2.329 -14.062  1.00 97.42           C  
ATOM    354  N   THR A  46       5.850  -0.010  -8.135  1.00 95.61           N  
ATOM    355  CA  THR A  46       7.278  -0.283  -8.249  1.00 95.61           C  
ATOM    356  C   THR A  46       7.576  -1.077  -9.518  1.00 95.61           C  
ATOM    357  CB  THR A  46       7.799  -1.055  -7.023  1.00 95.61           C  
ATOM    358  O   THR A  46       6.953  -2.110  -9.771  1.00 95.61           O  
ATOM    359  CG2 THR A  46       9.298  -1.313  -7.132  1.00 95.61           C  
ATOM    360  OG1 THR A  46       7.543  -0.289  -5.839  1.00 95.61           O  
ATOM    361  N   ILE A  47       8.530  -0.546 -10.205  1.00 93.75           N  
ATOM    362  CA  ILE A  47       8.905  -1.204 -11.452  1.00 93.75           C  
ATOM    363  C   ILE A  47      10.123  -2.094 -11.218  1.00 93.75           C  
ATOM    364  CB  ILE A  47       9.199  -0.176 -12.567  1.00 93.75           C  
ATOM    365  O   ILE A  47      11.199  -1.606 -10.864  1.00 93.75           O  
ATOM    366  CG1 ILE A  47       7.965   0.696 -12.828  1.00 93.75           C  
ATOM    367  CG2 ILE A  47       9.649  -0.883 -13.849  1.00 93.75           C  
ATOM    368  CD1 ILE A  47       8.233   1.895 -13.727  1.00 93.75           C  
ATOM    369  N   LEU A  48       9.910  -3.394 -11.272  1.00 92.62           N  
ATOM    370  CA  LEU A  48      10.985  -4.374 -11.158  1.00 92.62           C  
ATOM    371  C   LEU A  48      11.415  -4.871 -12.534  1.00 92.62           C  
ATOM    372  CB  LEU A  48      10.543  -5.555 -10.290  1.00 92.62           C  
ATOM    373  O   LEU A  48      10.718  -4.646 -13.526  1.00 92.62           O  
ATOM    374  CG  LEU A  48      10.095  -5.221  -8.867  1.00 92.62           C  
ATOM    375  CD1 LEU A  48       9.421  -6.429  -8.226  1.00 92.62           C  
ATOM    376  CD2 LEU A  48      11.281  -4.757  -8.028  1.00 92.62           C  
ATOM    377  N   PRO A  49      12.661  -5.438 -12.678  1.00 93.44           N  
ATOM    378  CA  PRO A  49      13.221  -5.892 -13.953  1.00 93.44           C  
ATOM    379  C   PRO A  49      12.291  -6.846 -14.699  1.00 93.44           C  
ATOM    380  CB  PRO A  49      14.513  -6.600 -13.538  1.00 93.44           C  
ATOM    381  O   PRO A  49      12.193  -6.784 -15.927  1.00 93.44           O  
ATOM    382  CG  PRO A  49      14.893  -5.972 -12.236  1.00 93.44           C  
ATOM    383  CD  PRO A  49      13.638  -5.564 -11.520  1.00 93.44           C  
ATOM    384  N   SER A  50      11.364  -7.566 -14.089  1.00 92.91           N  
ATOM    385  CA  SER A  50      10.567  -8.604 -14.735  1.00 92.91           C  
ATOM    386  C   SER A  50       9.076  -8.370 -14.519  1.00 92.91           C  
ATOM    387  CB  SER A  50      10.956  -9.986 -14.207  1.00 92.91           C  
ATOM    388  O   SER A  50       8.243  -8.967 -15.205  1.00 92.91           O  
ATOM    389  OG  SER A  50      10.748 -10.067 -12.808  1.00 92.91           O  
ATOM    390  N   LYS A  51       8.757  -7.335 -13.628  1.00 93.85           N  
ATOM    391  CA  LYS A  51       7.341  -7.111 -13.354  1.00 93.85           C  
ATOM    392  C   LYS A  51       7.118  -5.761 -12.679  1.00 93.85           C  
ATOM    393  CB  LYS A  51       6.779  -8.233 -12.479  1.00 93.85           C  
ATOM    394  O   LYS A  51       8.071  -5.123 -12.226  1.00 93.85           O  
ATOM    395  CG  LYS A  51       7.390  -8.297 -11.087  1.00 93.85           C  
ATOM    396  CD  LYS A  51       6.813  -9.450 -10.276  1.00 93.85           C  
ATOM    397  CE  LYS A  51       7.406  -9.501  -8.874  1.00 93.85           C  
ATOM    398  NZ  LYS A  51       6.915 -10.684  -8.107  1.00 93.85           N  
ATOM    399  N   THR A  52       5.852  -5.270 -12.783  1.00 94.38           N  
ATOM    400  CA  THR A  52       5.369  -4.108 -12.045  1.00 94.38           C  
ATOM    401  C   THR A  52       4.502  -4.539 -10.865  1.00 94.38           C  
ATOM    402  CB  THR A  52       4.567  -3.161 -12.956  1.00 94.38           C  
ATOM    403  O   THR A  52       3.605  -5.371 -11.018  1.00 94.38           O  
ATOM    404  CG2 THR A  52       4.112  -1.920 -12.195  1.00 94.38           C  
ATOM    405  OG1 THR A  52       5.389  -2.758 -14.058  1.00 94.38           O  
ATOM    406  N   VAL A  53       4.965  -3.990  -9.759  1.00 95.49           N  
ATOM    407  CA  VAL A  53       4.236  -4.321  -8.538  1.00 95.49           C  
ATOM    408  C   VAL A  53       3.420  -3.115  -8.080  1.00 95.49           C  
ATOM    409  CB  VAL A  53       5.192  -4.777  -7.413  1.00 95.49           C  
ATOM    410  O   VAL A  53       3.930  -1.992  -8.038  1.00 95.49           O  
ATOM    411  CG1 VAL A  53       4.411  -5.104  -6.141  1.00 95.49           C  
ATOM    412  CG2 VAL A  53       6.012  -5.984  -7.866  1.00 95.49           C  
ATOM    413  N   ARG A  54       2.083  -3.335  -7.803  1.00 97.28           N  
ATOM    414  CA  ARG A  54       1.167  -2.327  -7.279  1.00 97.28           C  
ATOM    415  C   ARG A  54       0.487  -2.815  -6.005  1.00 97.28           C  
ATOM    416  CB  ARG A  54       0.115  -1.959  -8.328  1.00 97.28           C  
ATOM    417  O   ARG A  54       0.315  -4.020  -5.809  1.00 97.28           O  
ATOM    418  CG  ARG A  54       0.700  -1.438  -9.631  1.00 97.28           C  
ATOM    419  CD  ARG A  54      -0.368  -1.279 -10.704  1.00 97.28           C  
ATOM    420  NE  ARG A  54       0.207  -0.849 -11.976  1.00 97.28           N  
ATOM    421  NH1 ARG A  54       0.019  -2.913 -12.996  1.00 97.28           N  
ATOM    422  NH2 ARG A  54       0.910  -1.140 -14.143  1.00 97.28           N  
ATOM    423  CZ  ARG A  54       0.377  -1.635 -13.035  1.00 97.28           C  
ATOM    424  N   GLY A  55       0.168  -1.798  -5.138  1.00 96.80           N  
ATOM    425  CA  GLY A  55      -0.528  -2.236  -3.939  1.00 96.80           C  
ATOM    426  C   GLY A  55      -0.735  -1.124  -2.929  1.00 96.80           C  
ATOM    427  O   GLY A  55      -0.607   0.056  -3.262  1.00 96.80           O  
ATOM    428  N   CYS A  56      -1.215  -1.543  -1.754  1.00 96.95           N  
ATOM    429  CA  CYS A  56      -1.474  -0.661  -0.621  1.00 96.95           C  
ATOM    430  C   CYS A  56      -0.301  -0.664   0.352  1.00 96.95           C  
ATOM    431  CB  CYS A  56      -2.751  -1.082   0.105  1.00 96.95           C  
ATOM    432  O   CYS A  56       0.357  -1.690   0.534  1.00 96.95           O  
ATOM    433  SG  CYS A  56      -4.221  -1.077  -0.946  1.00 96.95           S  
ATOM    434  N   ALA A  57      -0.026   0.526   0.952  1.00 96.08           N  
ATOM    435  CA  ALA A  57       1.094   0.587   1.888  1.00 96.08           C  
ATOM    436  C   ALA A  57       0.807   1.564   3.024  1.00 96.08           C  
ATOM    437  CB  ALA A  57       2.375   0.985   1.159  1.00 96.08           C  
ATOM    438  O   ALA A  57       0.049   2.522   2.851  1.00 96.08           O  
ATOM    439  N   THR A  58       1.268   1.171   4.150  1.00 95.20           N  
ATOM    440  CA  THR A  58       1.244   2.113   5.264  1.00 95.20           C  
ATOM    441  C   THR A  58       2.312   3.188   5.085  1.00 95.20           C  
ATOM    442  CB  THR A  58       1.455   1.394   6.609  1.00 95.20           C  
ATOM    443  O   THR A  58       2.091   4.353   5.425  1.00 95.20           O  
ATOM    444  CG2 THR A  58       1.316   2.363   7.778  1.00 95.20           C  
ATOM    445  OG1 THR A  58       0.479   0.354   6.746  1.00 95.20           O  
ATOM    446  N   LEU A  59       3.433   2.790   4.554  1.00 95.65           N  
ATOM    447  CA  LEU A  59       4.555   3.657   4.209  1.00 95.65           C  
ATOM    448  C   LEU A  59       4.994   3.429   2.767  1.00 95.65           C  
ATOM    449  CB  LEU A  59       5.731   3.415   5.158  1.00 95.65           C  
ATOM    450  O   LEU A  59       4.949   2.300   2.271  1.00 95.65           O  
ATOM    451  CG  LEU A  59       6.941   4.334   4.986  1.00 95.65           C  
ATOM    452  CD1 LEU A  59       6.601   5.749   5.443  1.00 95.65           C  
ATOM    453  CD2 LEU A  59       8.140   3.792   5.757  1.00 95.65           C  
ATOM    454  N   CYS A  60       5.453   4.528   2.132  1.00 94.72           N  
ATOM    455  CA  CYS A  60       5.881   4.427   0.742  1.00 94.72           C  
ATOM    456  C   CYS A  60       7.197   3.666   0.631  1.00 94.72           C  
ATOM    457  CB  CYS A  60       6.032   5.817   0.125  1.00 94.72           C  
ATOM    458  O   CYS A  60       8.224   4.116   1.141  1.00 94.72           O  
ATOM    459  SG  CYS A  60       6.236   5.799  -1.670  1.00 94.72           S  
ATOM    460  N   PRO A  61       7.099   2.458  -0.050  1.00 94.27           N  
ATOM    461  CA  PRO A  61       8.323   1.682  -0.256  1.00 94.27           C  
ATOM    462  C   PRO A  61       9.400   2.465  -1.004  1.00 94.27           C  
ATOM    463  CB  PRO A  61       7.847   0.484  -1.082  1.00 94.27           C  
ATOM    464  O   PRO A  61       9.082   3.358  -1.793  1.00 94.27           O  
ATOM    465  CG  PRO A  61       6.370   0.430  -0.859  1.00 94.27           C  
ATOM    466  CD  PRO A  61       5.871   1.827  -0.624  1.00 94.27           C  
ATOM    467  N   PRO A  62      10.640   2.104  -0.763  1.00 92.16           N  
ATOM    468  CA  PRO A  62      11.747   2.754  -1.469  1.00 92.16           C  
ATOM    469  C   PRO A  62      11.739   2.469  -2.969  1.00 92.16           C  
ATOM    470  CB  PRO A  62      12.989   2.152  -0.806  1.00 92.16           C  
ATOM    471  O   PRO A  62      11.325   1.387  -3.393  1.00 92.16           O  
ATOM    472  CG  PRO A  62      12.469   1.437   0.399  1.00 92.16           C  
ATOM    473  CD  PRO A  62      10.984   1.271   0.253  1.00 92.16           C  
ATOM    474  N   ASN A  63      11.992   3.516  -3.763  1.00 90.78           N  
ATOM    475  CA  ASN A  63      12.104   3.383  -5.212  1.00 90.78           C  
ATOM    476  C   ASN A  63      10.750   3.096  -5.855  1.00 90.78           C  
ATOM    477  CB  ASN A  63      13.107   2.285  -5.574  1.00 90.78           C  
ATOM    478  O   ASN A  63      10.670   2.361  -6.841  1.00 90.78           O  
ATOM    479  CG  ASN A  63      14.500   2.571  -5.048  1.00 90.78           C  
ATOM    480  ND2 ASN A  63      15.124   1.567  -4.444  1.00 90.78           N  
ATOM    481  OD1 ASN A  63      15.012   3.686  -5.184  1.00 90.78           O  
ATOM    482  N   SER A  64       9.572   3.471  -5.150  1.00 94.46           N  
ATOM    483  CA  SER A  64       8.214   3.333  -5.664  1.00 94.46           C  
ATOM    484  C   SER A  64       7.551   4.693  -5.849  1.00 94.46           C  
ATOM    485  CB  SER A  64       7.370   2.469  -4.725  1.00 94.46           C  
ATOM    486  O   SER A  64       7.987   5.687  -5.264  1.00 94.46           O  
ATOM    487  OG  SER A  64       7.249   3.081  -3.452  1.00 94.46           O  
ATOM    488  N   GLY A  65       6.727   4.845  -6.772  1.00 95.60           N  
ATOM    489  CA  GLY A  65       5.799   5.962  -6.847  1.00 95.60           C  
ATOM    490  C   GLY A  65       4.577   5.783  -5.967  1.00 95.60           C  
ATOM    491  O   GLY A  65       3.921   4.741  -6.011  1.00 95.60           O  
ATOM    492  N   CYS A  66       4.409   6.790  -4.992  1.00 96.07           N  
ATOM    493  CA  CYS A  66       3.274   6.672  -4.083  1.00 96.07           C  
ATOM    494  C   CYS A  66       2.300   7.828  -4.273  1.00 96.07           C  
ATOM    495  CB  CYS A  66       3.752   6.629  -2.632  1.00 96.07           C  
ATOM    496  O   CYS A  66       2.701   8.923  -4.672  1.00 96.07           O  
ATOM    497  SG  CYS A  66       4.722   5.160  -2.228  1.00 96.07           S  
ATOM    498  N   CYS A  67       1.154   7.436  -4.074  1.00 96.24           N  
ATOM    499  CA  CYS A  67       0.132   8.476  -4.082  1.00 96.24           C  
ATOM    500  C   CYS A  67      -0.982   8.154  -3.092  1.00 96.24           C  
ATOM    501  CB  CYS A  67      -0.453   8.642  -5.485  1.00 96.24           C  
ATOM    502  O   CYS A  67      -1.184   6.992  -2.736  1.00 96.24           O  
ATOM    503  SG  CYS A  67      -1.343   7.187  -6.079  1.00 96.24           S  
ATOM    504  N   ALA A  68      -1.700   9.204  -2.614  1.00 93.96           N  
ATOM    505  CA  ALA A  68      -2.690   9.061  -1.550  1.00 93.96           C  
ATOM    506  C   ALA A  68      -4.108   9.102  -2.111  1.00 93.96           C  
ATOM    507  CB  ALA A  68      -2.504  10.154  -0.500  1.00 93.96           C  
ATOM    508  O   ALA A  68      -5.077   8.876  -1.383  1.00 93.96           O  
ATOM    509  N   ALA A  69      -4.240   9.219  -3.457  1.00 93.90           N  
ATOM    510  CA  ALA A  69      -5.549   9.221  -4.103  1.00 93.90           C  
ATOM    511  C   ALA A  69      -5.969   7.807  -4.497  1.00 93.90           C  
ATOM    512  CB  ALA A  69      -5.535  10.129  -5.330  1.00 93.90           C  
ATOM    513  O   ALA A  69      -5.124   6.922  -4.648  1.00 93.90           O  
ATOM    514  N   ASN A  70      -7.289   7.477  -4.707  1.00 95.01           N  
ATOM    515  CA  ASN A  70      -7.785   6.184  -5.166  1.00 95.01           C  
ATOM    516  C   ASN A  70      -7.274   5.852  -6.565  1.00 95.01           C  
ATOM    517  CB  ASN A  70      -9.315   6.155  -5.138  1.00 95.01           C  
ATOM    518  O   ASN A  70      -7.323   6.693  -7.464  1.00 95.01           O  
ATOM    519  CG  ASN A  70      -9.872   6.097  -3.730  1.00 95.01           C  
ATOM    520  ND2 ASN A  70     -10.968   6.809  -3.496  1.00 95.01           N  
ATOM    521  OD1 ASN A  70      -9.322   5.417  -2.859  1.00 95.01           O  
ATOM    522  N   ARG A  71      -6.827   4.618  -6.598  1.00 95.13           N  
ATOM    523  CA  ARG A  71      -6.435   4.093  -7.902  1.00 95.13           C  
ATOM    524  C   ARG A  71      -5.424   5.011  -8.580  1.00 95.13           C  
ATOM    525  CB  ARG A  71      -7.661   3.910  -8.799  1.00 95.13           C  
ATOM    526  O   ARG A  71      -5.483   5.219  -9.794  1.00 95.13           O  
ATOM    527  CG  ARG A  71      -8.770   3.085  -8.165  1.00 95.13           C  
ATOM    528  CD  ARG A  71     -10.014   3.045  -9.042  1.00 95.13           C  
ATOM    529  NE  ARG A  71     -11.153   2.467  -8.334  1.00 95.13           N  
ATOM    530  NH1 ARG A  71     -12.567   2.497 -10.161  1.00 95.13           N  
ATOM    531  NH2 ARG A  71     -13.307   1.693  -8.147  1.00 95.13           N  
ATOM    532  CZ  ARG A  71     -12.340   2.220  -8.882  1.00 95.13           C  
ATOM    533  N   CYS A  72      -4.490   5.611  -7.929  1.00 95.53           N  
ATOM    534  CA  CYS A  72      -3.528   6.585  -8.431  1.00 95.53           C  
ATOM    535  C   CYS A  72      -2.253   5.898  -8.905  1.00 95.53           C  
ATOM    536  CB  CYS A  72      -3.193   7.614  -7.352  1.00 95.53           C  
ATOM    537  O   CYS A  72      -1.414   6.520  -9.560  1.00 95.53           O  
ATOM    538  SG  CYS A  72      -2.247   6.937  -5.970  1.00 95.53           S  
ATOM    539  N   ASN A  73      -2.228   4.546  -8.504  1.00 95.54           N  
ATOM    540  CA  ASN A  73      -1.013   3.809  -8.836  1.00 95.54           C  
ATOM    541  C   ASN A  73      -1.099   3.187 -10.227  1.00 95.54           C  
ATOM    542  CB  ASN A  73      -0.736   2.730  -7.788  1.00 95.54           C  
ATOM    543  O   ASN A  73      -0.728   2.027 -10.417  1.00 95.54           O  
ATOM    544  CG  ASN A  73      -1.886   1.753  -7.637  1.00 95.54           C  
ATOM    545  ND2 ASN A  73      -1.573   0.525  -7.240  1.00 95.54           N  
ATOM    546  OD1 ASN A  73      -3.046   2.099  -7.877  1.00 95.54           O  
ATOM    547  N   ARG A  74      -1.273   3.956 -11.304  1.00 90.35           N  
ATOM    548  CA  ARG A  74      -1.340   3.492 -12.686  1.00 90.35           C  
ATOM    549  C   ARG A  74       0.056   3.340 -13.281  1.00 90.35           C  
ATOM    550  CB  ARG A  74      -2.171   4.454 -13.537  1.00 90.35           C  
ATOM    551  O   ARG A  74       1.002   3.990 -12.832  1.00 90.35           O  
ATOM    552  CG  ARG A  74      -3.671   4.227 -13.438  1.00 90.35           C  
ATOM    553  CD  ARG A  74      -4.434   5.039 -14.475  1.00 90.35           C  
ATOM    554  NE  ARG A  74      -5.878   4.943 -14.279  1.00 90.35           N  
ATOM    555  NH1 ARG A  74      -6.419   6.302 -16.066  1.00 90.35           N  
ATOM    556  NH2 ARG A  74      -8.076   5.389 -14.771  1.00 90.35           N  
ATOM    557  CZ  ARG A  74      -6.788   5.545 -15.039  1.00 90.35           C  
TER     558      ALA A   1                                                      
ENDMDL                                                                          
END                                                                             
