# Supplementary material for: Domain loss enabled evolution of novel functions in the snake three-finger toxin gene superfamily
Source: Nat Commun. 2023 Aug 11;14:4861. doi: 10.1038/s41467-023-40550-0 (PMC10421932; doi:10.1038/s41467-023-40550-0)
Supplement: Supplementary file 5 — Supplementary Data 2 [file 41467_2023_40550_MOESM5_ESM.zip › SD2_structure_predictions/full_sequence/SP|F5CPD9|Micrurus_altirostris.pdb]

MODEL     1                                                                     
ATOM      1  N   MET A   1     -38.944  -0.757  29.055  1.00 65.40           N  
ATOM      2  CA  MET A   1     -37.972   0.325  28.929  1.00 65.40           C  
ATOM      3  C   MET A   1     -36.547  -0.216  28.960  1.00 65.40           C  
ATOM      4  CB  MET A   1     -38.165   1.354  30.045  1.00 65.40           C  
ATOM      5  O   MET A   1     -35.604   0.484  28.587  1.00 65.40           O  
ATOM      6  CG  MET A   1     -38.434   0.737  31.408  1.00 65.40           C  
ATOM      7  SD  MET A   1     -38.741   2.000  32.703  1.00 65.40           S  
ATOM      8  CE  MET A   1     -37.284   1.742  33.753  1.00 65.40           C  
ATOM      9  N   LYS A   2     -36.326  -1.536  29.161  1.00 75.44           N  
ATOM     10  CA  LYS A   2     -35.070  -2.271  29.278  1.00 75.44           C  
ATOM     11  C   LYS A   2     -34.646  -2.853  27.933  1.00 75.44           C  
ATOM     12  CB  LYS A   2     -35.195  -3.386  30.317  1.00 75.44           C  
ATOM     13  O   LYS A   2     -33.453  -2.953  27.642  1.00 75.44           O  
ATOM     14  CG  LYS A   2     -35.206  -2.894  31.756  1.00 75.44           C  
ATOM     15  CD  LYS A   2     -35.545  -4.016  32.729  1.00 75.44           C  
ATOM     16  CE  LYS A   2     -35.320  -3.592  34.174  1.00 75.44           C  
ATOM     17  NZ  LYS A   2     -36.574  -3.683  34.980  1.00 75.44           N  
ATOM     18  N   THR A   3     -35.663  -3.082  27.067  1.00 76.24           N  
ATOM     19  CA  THR A   3     -35.404  -3.631  25.740  1.00 76.24           C  
ATOM     20  C   THR A   3     -34.994  -2.527  24.769  1.00 76.24           C  
ATOM     21  CB  THR A   3     -36.637  -4.370  25.190  1.00 76.24           C  
ATOM     22  O   THR A   3     -34.229  -2.768  23.834  1.00 76.24           O  
ATOM     23  CG2 THR A   3     -36.932  -5.628  26.002  1.00 76.24           C  
ATOM     24  OG1 THR A   3     -37.774  -3.500  25.248  1.00 76.24           O  
ATOM     25  N   LEU A   4     -35.460  -1.325  25.017  1.00 76.98           N  
ATOM     26  CA  LEU A   4     -35.100  -0.129  24.264  1.00 76.98           C  
ATOM     27  C   LEU A   4     -33.680   0.316  24.597  1.00 76.98           C  
ATOM     28  CB  LEU A   4     -36.085   1.006  24.557  1.00 76.98           C  
ATOM     29  O   LEU A   4     -32.934   0.740  23.711  1.00 76.98           O  
ATOM     30  CG  LEU A   4     -37.285   1.122  23.616  1.00 76.98           C  
ATOM     31  CD1 LEU A   4     -38.437   1.839  24.311  1.00 76.98           C  
ATOM     32  CD2 LEU A   4     -36.891   1.849  22.335  1.00 76.98           C  
ATOM     33  N   LEU A   5     -33.278   0.143  25.810  1.00 78.01           N  
ATOM     34  CA  LEU A   5     -31.945   0.472  26.302  1.00 78.01           C  
ATOM     35  C   LEU A   5     -30.917  -0.537  25.803  1.00 78.01           C  
ATOM     36  CB  LEU A   5     -31.934   0.516  27.832  1.00 78.01           C  
ATOM     37  O   LEU A   5     -29.795  -0.164  25.451  1.00 78.01           O  
ATOM     38  CG  LEU A   5     -32.541   1.762  28.479  1.00 78.01           C  
ATOM     39  CD1 LEU A   5     -32.847   1.499  29.950  1.00 78.01           C  
ATOM     40  CD2 LEU A   5     -31.602   2.954  28.328  1.00 78.01           C  
ATOM     41  N   LEU A   6     -31.276  -1.755  25.613  1.00 79.87           N  
ATOM     42  CA  LEU A   6     -30.429  -2.840  25.128  1.00 79.87           C  
ATOM     43  C   LEU A   6     -30.216  -2.731  23.622  1.00 79.87           C  
ATOM     44  CB  LEU A   6     -31.049  -4.197  25.470  1.00 79.87           C  
ATOM     45  O   LEU A   6     -29.111  -2.971  23.128  1.00 79.87           O  
ATOM     46  CG  LEU A   6     -30.980  -4.623  26.937  1.00 79.87           C  
ATOM     47  CD1 LEU A   6     -31.846  -5.856  27.172  1.00 79.87           C  
ATOM     48  CD2 LEU A   6     -29.537  -4.891  27.350  1.00 79.87           C  
ATOM     49  N   THR A   7     -31.193  -2.312  22.920  1.00 81.68           N  
ATOM     50  CA  THR A   7     -31.124  -2.095  21.479  1.00 81.68           C  
ATOM     51  C   THR A   7     -30.289  -0.859  21.157  1.00 81.68           C  
ATOM     52  CB  THR A   7     -32.530  -1.940  20.870  1.00 81.68           C  
ATOM     53  O   THR A   7     -29.563  -0.836  20.161  1.00 81.68           O  
ATOM     54  CG2 THR A   7     -33.347  -3.217  21.040  1.00 81.68           C  
ATOM     55  OG1 THR A   7     -33.211  -0.861  21.522  1.00 81.68           O  
ATOM     56  N   LEU A   8     -30.294   0.150  21.901  1.00 81.53           N  
ATOM     57  CA  LEU A   8     -29.518   1.381  21.791  1.00 81.53           C  
ATOM     58  C   LEU A   8     -28.043   1.120  22.079  1.00 81.53           C  
ATOM     59  CB  LEU A   8     -30.058   2.442  22.753  1.00 81.53           C  
ATOM     60  O   LEU A   8     -27.168   1.664  21.401  1.00 81.53           O  
ATOM     61  CG  LEU A   8     -29.481   3.851  22.601  1.00 81.53           C  
ATOM     62  CD1 LEU A   8     -30.124   4.562  21.415  1.00 81.53           C  
ATOM     63  CD2 LEU A   8     -29.680   4.652  23.884  1.00 81.53           C  
ATOM     64  N   VAL A   9     -27.703   0.233  22.973  1.00 81.76           N  
ATOM     65  CA  VAL A   9     -26.348  -0.162  23.343  1.00 81.76           C  
ATOM     66  C   VAL A   9     -25.737  -1.016  22.235  1.00 81.76           C  
ATOM     67  CB  VAL A   9     -26.328  -0.932  24.682  1.00 81.76           C  
ATOM     68  O   VAL A   9     -24.572  -0.835  21.873  1.00 81.76           O  
ATOM     69  CG1 VAL A   9     -24.935  -1.494  24.961  1.00 81.76           C  
ATOM     70  CG2 VAL A   9     -26.780  -0.026  25.826  1.00 81.76           C  
ATOM     71  N   VAL A  10     -26.507  -1.834  21.584  1.00 78.94           N  
ATOM     72  CA  VAL A  10     -26.089  -2.714  20.497  1.00 78.94           C  
ATOM     73  C   VAL A  10     -25.855  -1.895  19.230  1.00 78.94           C  
ATOM     74  CB  VAL A  10     -27.133  -3.822  20.231  1.00 78.94           C  
ATOM     75  O   VAL A  10     -24.887  -2.129  18.502  1.00 78.94           O  
ATOM     76  CG1 VAL A  10     -26.743  -4.648  19.007  1.00 78.94           C  
ATOM     77  CG2 VAL A  10     -27.283  -4.718  21.459  1.00 78.94           C  
ATOM     78  N   VAL A  11     -26.651  -0.829  18.938  1.00 76.73           N  
ATOM     79  CA  VAL A  11     -26.545   0.092  17.811  1.00 76.73           C  
ATOM     80  C   VAL A  11     -25.324   0.991  17.992  1.00 76.73           C  
ATOM     81  CB  VAL A  11     -27.821   0.949  17.656  1.00 76.73           C  
ATOM     82  O   VAL A  11     -24.604   1.271  17.031  1.00 76.73           O  
ATOM     83  CG1 VAL A  11     -27.628   2.015  16.579  1.00 76.73           C  
ATOM     84  CG2 VAL A  11     -29.021   0.064  17.327  1.00 76.73           C  
ATOM     85  N   THR A  12     -25.009   1.389  19.189  1.00 72.35           N  
ATOM     86  CA  THR A  12     -23.864   2.221  19.542  1.00 72.35           C  
ATOM     87  C   THR A  12     -22.566   1.426  19.438  1.00 72.35           C  
ATOM     88  CB  THR A  12     -24.006   2.792  20.965  1.00 72.35           C  
ATOM     89  O   THR A  12     -21.540   1.956  19.006  1.00 72.35           O  
ATOM     90  CG2 THR A  12     -25.213   3.719  21.067  1.00 72.35           C  
ATOM     91  OG1 THR A  12     -24.167   1.713  21.893  1.00 72.35           O  
ATOM     92  N   ILE A  13     -22.481   0.176  19.710  1.00 72.09           N  
ATOM     93  CA  ILE A  13     -21.337  -0.729  19.656  1.00 72.09           C  
ATOM     94  C   ILE A  13     -21.057  -1.120  18.207  1.00 72.09           C  
ATOM     95  CB  ILE A  13     -21.573  -1.990  20.516  1.00 72.09           C  
ATOM     96  O   ILE A  13     -19.898  -1.223  17.799  1.00 72.09           O  
ATOM     97  CG1 ILE A  13     -21.662  -1.616  22.000  1.00 72.09           C  
ATOM     98  CG2 ILE A  13     -20.467  -3.022  20.276  1.00 72.09           C  
ATOM     99  CD1 ILE A  13     -22.100  -2.762  22.902  1.00 72.09           C  
ATOM    100  N   VAL A  14     -22.090  -1.252  17.347  1.00 68.40           N  
ATOM    101  CA  VAL A  14     -22.011  -1.594  15.931  1.00 68.40           C  
ATOM    102  C   VAL A  14     -21.559  -0.375  15.130  1.00 68.40           C  
ATOM    103  CB  VAL A  14     -23.364  -2.113  15.395  1.00 68.40           C  
ATOM    104  O   VAL A  14     -20.860  -0.510  14.123  1.00 68.40           O  
ATOM    105  CG1 VAL A  14     -23.304  -2.314  13.882  1.00 68.40           C  
ATOM    106  CG2 VAL A  14     -23.751  -3.414  16.096  1.00 68.40           C  
ATOM    107  N   CYS A  15     -21.836   0.783  15.647  1.00 68.16           N  
ATOM    108  CA  CYS A  15     -21.438   2.036  15.015  1.00 68.16           C  
ATOM    109  C   CYS A  15     -20.034   2.443  15.447  1.00 68.16           C  
ATOM    110  CB  CYS A  15     -22.429   3.148  15.358  1.00 68.16           C  
ATOM    111  O   CYS A  15     -19.468   3.398  14.913  1.00 68.16           O  
ATOM    112  SG  CYS A  15     -24.031   2.971  14.543  1.00 68.16           S  
ATOM    113  N   LEU A  16     -19.521   1.690  16.533  1.00 65.18           N  
ATOM    114  CA  LEU A  16     -18.140   1.906  16.950  1.00 65.18           C  
ATOM    115  C   LEU A  16     -17.168   1.272  15.961  1.00 65.18           C  
ATOM    116  CB  LEU A  16     -17.907   1.335  18.351  1.00 65.18           C  
ATOM    117  O   LEU A  16     -17.293   0.089  15.633  1.00 65.18           O  
ATOM    118  CG  LEU A  16     -18.545   2.101  19.511  1.00 65.18           C  
ATOM    119  CD1 LEU A  16     -18.578   1.234  20.765  1.00 65.18           C  
ATOM    120  CD2 LEU A  16     -17.790   3.400  19.772  1.00 65.18           C  
ATOM    121  N   ASP A  17     -17.017   1.792  14.847  1.00 59.07           N  
ATOM    122  CA  ASP A  17     -16.026   1.518  13.810  1.00 59.07           C  
ATOM    123  C   ASP A  17     -14.745   0.946  14.412  1.00 59.07           C  
ATOM    124  CB  ASP A  17     -15.714   2.789  13.017  1.00 59.07           C  
ATOM    125  O   ASP A  17     -14.098   1.594  15.238  1.00 59.07           O  
ATOM    126  CG  ASP A  17     -15.883   2.610  11.519  1.00 59.07           C  
ATOM    127  OD1 ASP A  17     -15.785   1.465  11.026  1.00 59.07           O  
ATOM    128  OD2 ASP A  17     -16.114   3.623  10.824  1.00 59.07           O  
ATOM    129  N   PHE A  18     -14.827  -0.232  15.160  1.00 59.37           N  
ATOM    130  CA  PHE A  18     -13.617  -0.961  15.523  1.00 59.37           C  
ATOM    131  C   PHE A  18     -12.461  -0.582  14.605  1.00 59.37           C  
ATOM    132  CB  PHE A  18     -13.861  -2.472  15.465  1.00 59.37           C  
ATOM    133  O   PHE A  18     -12.603  -0.600  13.381  1.00 59.37           O  
ATOM    134  CG  PHE A  18     -14.234  -3.078  16.791  1.00 59.37           C  
ATOM    135  CD1 PHE A  18     -13.253  -3.520  17.670  1.00 59.37           C  
ATOM    136  CD2 PHE A  18     -15.567  -3.206  17.159  1.00 59.37           C  
ATOM    137  CE1 PHE A  18     -13.595  -4.082  18.898  1.00 59.37           C  
ATOM    138  CE2 PHE A  18     -15.917  -3.766  18.384  1.00 59.37           C  
ATOM    139  CZ  PHE A  18     -14.930  -4.204  19.252  1.00 59.37           C  
ATOM    140  N   GLY A  19     -11.997   0.709  14.676  1.00 61.62           N  
ATOM    141  CA  GLY A  19     -10.739   1.276  14.218  1.00 61.62           C  
ATOM    142  C   GLY A  19      -9.902   0.299  13.414  1.00 61.62           C  
ATOM    143  O   GLY A  19      -9.200  -0.540  13.982  1.00 61.62           O  
ATOM    144  N   HIS A  20     -10.568  -0.333  12.351  1.00 68.26           N  
ATOM    145  CA  HIS A  20      -9.782  -1.172  11.454  1.00 68.26           C  
ATOM    146  C   HIS A  20      -8.509  -0.461  11.008  1.00 68.26           C  
ATOM    147  CB  HIS A  20     -10.612  -1.577  10.235  1.00 68.26           C  
ATOM    148  O   HIS A  20      -8.559   0.688  10.561  1.00 68.26           O  
ATOM    149  CG  HIS A  20     -11.625  -2.639  10.524  1.00 68.26           C  
ATOM    150  CD2 HIS A  20     -12.976  -2.625  10.442  1.00 68.26           C  
ATOM    151  ND1 HIS A  20     -11.278  -3.899  10.960  1.00 68.26           N  
ATOM    152  CE1 HIS A  20     -12.376  -4.617  11.133  1.00 68.26           C  
ATOM    153  NE2 HIS A  20     -13.420  -3.866  10.826  1.00 68.26           N  
ATOM    154  N   THR A  21      -7.446  -0.918  11.793  1.00 83.72           N  
ATOM    155  CA  THR A  21      -6.154  -0.368  11.399  1.00 83.72           C  
ATOM    156  C   THR A  21      -5.594  -1.114  10.191  1.00 83.72           C  
ATOM    157  CB  THR A  21      -5.142  -0.430  12.558  1.00 83.72           C  
ATOM    158  O   THR A  21      -5.746  -2.333  10.084  1.00 83.72           O  
ATOM    159  CG2 THR A  21      -5.606   0.418  13.738  1.00 83.72           C  
ATOM    160  OG1 THR A  21      -5.000  -1.790  12.987  1.00 83.72           O  
ATOM    161  N   LEU A  22      -5.338  -0.456   9.133  1.00 92.78           N  
ATOM    162  CA  LEU A  22      -4.774  -0.958   7.884  1.00 92.78           C  
ATOM    163  C   LEU A  22      -3.276  -1.207   8.025  1.00 92.78           C  
ATOM    164  CB  LEU A  22      -5.034   0.029   6.744  1.00 92.78           C  
ATOM    165  O   LEU A  22      -2.544  -0.348   8.522  1.00 92.78           O  
ATOM    166  CG  LEU A  22      -4.571  -0.405   5.352  1.00 92.78           C  
ATOM    167  CD1 LEU A  22      -5.389  -1.599   4.870  1.00 92.78           C  
ATOM    168  CD2 LEU A  22      -4.676   0.754   4.367  1.00 92.78           C  
ATOM    169  N   ILE A  23      -2.847  -2.523   7.661  1.00 94.47           N  
ATOM    170  CA  ILE A  23      -1.442  -2.914   7.683  1.00 94.47           C  
ATOM    171  C   ILE A  23      -0.887  -2.924   6.261  1.00 94.47           C  
ATOM    172  CB  ILE A  23      -1.251  -4.298   8.343  1.00 94.47           C  
ATOM    173  O   ILE A  23      -1.431  -3.594   5.380  1.00 94.47           O  
ATOM    174  CG1 ILE A  23      -1.796  -4.286   9.776  1.00 94.47           C  
ATOM    175  CG2 ILE A  23       0.224  -4.708   8.321  1.00 94.47           C  
ATOM    176  CD1 ILE A  23      -1.840  -5.659  10.433  1.00 94.47           C  
ATOM    177  N   CYS A  24       0.282  -2.189   6.013  1.00 95.29           N  
ATOM    178  CA  CYS A  24       0.893  -2.072   4.693  1.00 95.29           C  
ATOM    179  C   CYS A  24       2.363  -2.472   4.736  1.00 95.29           C  
ATOM    180  CB  CYS A  24       0.759  -0.645   4.165  1.00 95.29           C  
ATOM    181  O   CYS A  24       3.011  -2.361   5.778  1.00 95.29           O  
ATOM    182  SG  CYS A  24      -0.952  -0.102   3.961  1.00 95.29           S  
ATOM    183  N   TYR A  25       2.829  -2.958   3.624  1.00 95.05           N  
ATOM    184  CA  TYR A  25       4.271  -3.128   3.484  1.00 95.05           C  
ATOM    185  C   TYR A  25       4.970  -1.780   3.355  1.00 95.05           C  
ATOM    186  CB  TYR A  25       4.593  -4.002   2.267  1.00 95.05           C  
ATOM    187  O   TYR A  25       4.406  -0.832   2.803  1.00 95.05           O  
ATOM    188  CG  TYR A  25       4.234  -5.456   2.453  1.00 95.05           C  
ATOM    189  CD1 TYR A  25       4.763  -6.196   3.508  1.00 95.05           C  
ATOM    190  CD2 TYR A  25       3.367  -6.095   1.573  1.00 95.05           C  
ATOM    191  CE1 TYR A  25       4.437  -7.537   3.682  1.00 95.05           C  
ATOM    192  CE2 TYR A  25       3.034  -7.435   1.737  1.00 95.05           C  
ATOM    193  OH  TYR A  25       3.246  -9.474   2.960  1.00 95.05           O  
ATOM    194  CZ  TYR A  25       3.573  -8.147   2.793  1.00 95.05           C  
ATOM    195  N   ASN A  26       6.141  -1.719   3.955  1.00 91.94           N  
ATOM    196  CA  ASN A  26       6.983  -0.536   3.812  1.00 91.94           C  
ATOM    197  C   ASN A  26       8.442  -0.912   3.570  1.00 91.94           C  
ATOM    198  CB  ASN A  26       6.863   0.360   5.046  1.00 91.94           C  
ATOM    199  O   ASN A  26       8.826  -2.070   3.743  1.00 91.94           O  
ATOM    200  CG  ASN A  26       7.431  -0.285   6.295  1.00 91.94           C  
ATOM    201  ND2 ASN A  26       6.906   0.098   7.452  1.00 91.94           N  
ATOM    202  OD1 ASN A  26       8.336  -1.121   6.219  1.00 91.94           O  
ATOM    203  N   ASP A  27       9.067   0.019   2.857  1.00 82.55           N  
ATOM    204  CA  ASP A  27      10.458  -0.247   2.503  1.00 82.55           C  
ATOM    205  C   ASP A  27      11.412   0.556   3.383  1.00 82.55           C  
ATOM    206  CB  ASP A  27      10.707   0.075   1.028  1.00 82.55           C  
ATOM    207  O   ASP A  27      12.564   0.789   3.009  1.00 82.55           O  
ATOM    208  CG  ASP A  27       9.990  -0.876   0.084  1.00 82.55           C  
ATOM    209  OD1 ASP A  27      10.011  -2.103   0.323  1.00 82.55           O  
ATOM    210  OD2 ASP A  27       9.402  -0.394  -0.908  1.00 82.55           O  
ATOM    211  N   HIS A  28      11.069   0.943   4.743  1.00 70.50           N  
ATOM    212  CA  HIS A  28      11.836   1.722   5.710  1.00 70.50           C  
ATOM    213  C   HIS A  28      12.888   0.860   6.399  1.00 70.50           C  
ATOM    214  CB  HIS A  28      10.907   2.349   6.750  1.00 70.50           C  
ATOM    215  O   HIS A  28      13.719   1.373   7.153  1.00 70.50           O  
ATOM    216  CG  HIS A  28       9.980   3.379   6.185  1.00 70.50           C  
ATOM    217  CD2 HIS A  28       8.685   3.294   5.801  1.00 70.50           C  
ATOM    218  ND1 HIS A  28      10.367   4.681   5.954  1.00 70.50           N  
ATOM    219  CE1 HIS A  28       9.346   5.355   5.453  1.00 70.50           C  
ATOM    220  NE2 HIS A  28       8.313   4.536   5.350  1.00 70.50           N  
ATOM    221  N   GLY A  29      13.202  -0.401   5.918  1.00 59.84           N  
ATOM    222  CA  GLY A  29      14.176  -1.263   6.569  1.00 59.84           C  
ATOM    223  C   GLY A  29      15.275  -1.735   5.636  1.00 59.84           C  
ATOM    224  O   GLY A  29      15.188  -1.545   4.421  1.00 59.84           O  
ATOM    225  N   PHE A  30      16.552  -1.643   6.097  1.00 59.05           N  
ATOM    226  CA  PHE A  30      17.808  -2.060   5.487  1.00 59.05           C  
ATOM    227  C   PHE A  30      17.767  -3.538   5.118  1.00 59.05           C  
ATOM    228  CB  PHE A  30      18.983  -1.788   6.432  1.00 59.05           C  
ATOM    229  O   PHE A  30      18.451  -3.971   4.189  1.00 59.05           O  
ATOM    230  CG  PHE A  30      19.332  -0.330   6.562  1.00 59.05           C  
ATOM    231  CD1 PHE A  30      20.121   0.298   5.606  1.00 59.05           C  
ATOM    232  CD2 PHE A  30      18.871   0.413   7.641  1.00 59.05           C  
ATOM    233  CE1 PHE A  30      20.446   1.648   5.724  1.00 59.05           C  
ATOM    234  CE2 PHE A  30      19.191   1.762   7.765  1.00 59.05           C  
ATOM    235  CZ  PHE A  30      19.980   2.377   6.806  1.00 59.05           C  
ATOM    236  N   ILE A  31      16.562  -4.308   5.552  1.00 57.41           N  
ATOM    237  CA  ILE A  31      16.544  -5.737   5.261  1.00 57.41           C  
ATOM    238  C   ILE A  31      15.153  -6.149   4.784  1.00 57.41           C  
ATOM    239  CB  ILE A  31      16.956  -6.571   6.495  1.00 57.41           C  
ATOM    240  O   ILE A  31      14.193  -6.130   5.559  1.00 57.41           O  
ATOM    241  CG1 ILE A  31      18.312  -6.098   7.030  1.00 57.41           C  
ATOM    242  CG2 ILE A  31      16.993  -8.063   6.151  1.00 57.41           C  
ATOM    243  CD1 ILE A  31      18.708  -6.728   8.358  1.00 57.41           C  
ATOM    244  N   GLY A  32      14.686  -5.767   3.624  1.00 67.87           N  
ATOM    245  CA  GLY A  32      13.486  -6.375   3.072  1.00 67.87           C  
ATOM    246  C   GLY A  32      12.221  -5.604   3.400  1.00 67.87           C  
ATOM    247  O   GLY A  32      12.284  -4.498   3.941  1.00 67.87           O  
ATOM    248  N   LYS A  33      11.086  -6.221   2.772  1.00 77.10           N  
ATOM    249  CA  LYS A  33       9.727  -5.717   2.951  1.00 77.10           C  
ATOM    250  C   LYS A  33       9.299  -5.797   4.414  1.00 77.10           C  
ATOM    251  CB  LYS A  33       8.746  -6.495   2.074  1.00 77.10           C  
ATOM    252  O   LYS A  33       9.405  -6.854   5.039  1.00 77.10           O  
ATOM    253  CG  LYS A  33       8.967  -6.307   0.580  1.00 77.10           C  
ATOM    254  CD  LYS A  33       7.969  -7.115  -0.239  1.00 77.10           C  
ATOM    255  CE  LYS A  33       8.278  -7.043  -1.728  1.00 77.10           C  
ATOM    256  NZ  LYS A  33       7.284  -7.809  -2.538  1.00 77.10           N  
ATOM    257  N   THR A  34       9.218  -4.639   5.200  1.00 89.49           N  
ATOM    258  CA  THR A  34       8.636  -4.598   6.537  1.00 89.49           C  
ATOM    259  C   THR A  34       7.204  -4.072   6.488  1.00 89.49           C  
ATOM    260  CB  THR A  34       9.475  -3.723   7.485  1.00 89.49           C  
ATOM    261  O   THR A  34       6.747  -3.596   5.446  1.00 89.49           O  
ATOM    262  CG2 THR A  34      10.901  -4.251   7.604  1.00 89.49           C  
ATOM    263  OG1 THR A  34       9.514  -2.383   6.979  1.00 89.49           O  
ATOM    264  N   THR A  35       6.481  -4.369   7.579  1.00 92.86           N  
ATOM    265  CA  THR A  35       5.100  -3.906   7.656  1.00 92.86           C  
ATOM    266  C   THR A  35       4.959  -2.794   8.691  1.00 92.86           C  
ATOM    267  CB  THR A  35       4.142  -5.060   8.005  1.00 92.86           C  
ATOM    268  O   THR A  35       5.750  -2.712   9.633  1.00 92.86           O  
ATOM    269  CG2 THR A  35       4.166  -6.140   6.928  1.00 92.86           C  
ATOM    270  OG1 THR A  35       4.536  -5.638   9.255  1.00 92.86           O  
ATOM    271  N   GLU A  36       4.002  -1.952   8.414  1.00 92.68           N  
ATOM    272  CA  GLU A  36       3.648  -0.886   9.346  1.00 92.68           C  
ATOM    273  C   GLU A  36       2.135  -0.726   9.454  1.00 92.68           C  
ATOM    274  CB  GLU A  36       4.288   0.437   8.917  1.00 92.68           C  
ATOM    275  O   GLU A  36       1.409  -0.972   8.488  1.00 92.68           O  
ATOM    276  CG  GLU A  36       3.727   0.998   7.618  1.00 92.68           C  
ATOM    277  CD  GLU A  36       4.374   2.310   7.202  1.00 92.68           C  
ATOM    278  OE1 GLU A  36       4.185   2.739   6.041  1.00 92.68           O  
ATOM    279  OE2 GLU A  36       5.077   2.913   8.044  1.00 92.68           O  
ATOM    280  N   THR A  37       1.688  -0.431  10.713  1.00 93.96           N  
ATOM    281  CA  THR A  37       0.290  -0.068  10.921  1.00 93.96           C  
ATOM    282  C   THR A  37       0.042   1.382  10.516  1.00 93.96           C  
ATOM    283  CB  THR A  37      -0.127  -0.272  12.389  1.00 93.96           C  
ATOM    284  O   THR A  37       0.731   2.290  10.986  1.00 93.96           O  
ATOM    285  CG2 THR A  37      -1.606   0.043  12.590  1.00 93.96           C  
ATOM    286  OG1 THR A  37       0.115  -1.634  12.764  1.00 93.96           O  
ATOM    287  N   CYS A  38      -0.972   1.580   9.557  1.00 91.70           N  
ATOM    288  CA  CYS A  38      -1.242   2.924   9.061  1.00 91.70           C  
ATOM    289  C   CYS A  38      -1.944   3.766  10.119  1.00 91.70           C  
ATOM    290  CB  CYS A  38      -2.094   2.867   7.793  1.00 91.70           C  
ATOM    291  O   CYS A  38      -2.723   3.242  10.919  1.00 91.70           O  
ATOM    292  SG  CYS A  38      -1.324   1.955   6.438  1.00 91.70           S  
ATOM    293  N   GLU A  39      -1.459   5.101  10.166  1.00 89.22           N  
ATOM    294  CA  GLU A  39      -2.087   6.034  11.096  1.00 89.22           C  
ATOM    295  C   GLU A  39      -3.589   6.135  10.847  1.00 89.22           C  
ATOM    296  CB  GLU A  39      -1.442   7.418  10.986  1.00 89.22           C  
ATOM    297  O   GLU A  39      -4.069   5.793   9.764  1.00 89.22           O  
ATOM    298  CG  GLU A  39      -1.868   8.384  12.083  1.00 89.22           C  
ATOM    299  CD  GLU A  39      -1.192   9.742  11.982  1.00 89.22           C  
ATOM    300  OE1 GLU A  39      -1.552  10.659  12.755  1.00 89.22           O  
ATOM    301  OE2 GLU A  39      -0.295   9.891  11.122  1.00 89.22           O  
ATOM    302  N   ASN A  40      -4.267   6.599  11.960  1.00 79.88           N  
ATOM    303  CA  ASN A  40      -5.707   6.816  11.871  1.00 79.88           C  
ATOM    304  C   ASN A  40      -6.060   7.775  10.738  1.00 79.88           C  
ATOM    305  CB  ASN A  40      -6.254   7.339  13.200  1.00 79.88           C  
ATOM    306  O   ASN A  40      -5.415   8.812  10.573  1.00 79.88           O  
ATOM    307  CG  ASN A  40      -6.289   6.274  14.278  1.00 79.88           C  
ATOM    308  ND2 ASN A  40      -6.057   6.680  15.520  1.00 79.88           N  
ATOM    309  OD1 ASN A  40      -6.522   5.096  13.995  1.00 79.88           O  
ATOM    310  N   GLY A  41      -6.862   7.284   9.757  1.00 80.27           N  
ATOM    311  CA  GLY A  41      -7.259   8.158   8.665  1.00 80.27           C  
ATOM    312  C   GLY A  41      -6.639   7.772   7.335  1.00 80.27           C  
ATOM    313  O   GLY A  41      -7.086   8.227   6.280  1.00 80.27           O  
ATOM    314  N   MET A  42      -5.553   6.906   7.458  1.00 88.88           N  
ATOM    315  CA  MET A  42      -4.952   6.351   6.249  1.00 88.88           C  
ATOM    316  C   MET A  42      -5.557   4.991   5.916  1.00 88.88           C  
ATOM    317  CB  MET A  42      -3.436   6.223   6.411  1.00 88.88           C  
ATOM    318  O   MET A  42      -5.389   4.030   6.669  1.00 88.88           O  
ATOM    319  CG  MET A  42      -2.708   7.557   6.428  1.00 88.88           C  
ATOM    320  SD  MET A  42      -0.893   7.365   6.626  1.00 88.88           S  
ATOM    321  CE  MET A  42      -0.421   9.087   6.944  1.00 88.88           C  
ATOM    322  N   THR A  43      -6.246   5.030   4.749  1.00 92.02           N  
ATOM    323  CA  THR A  43      -7.065   3.858   4.460  1.00 92.02           C  
ATOM    324  C   THR A  43      -6.551   3.132   3.219  1.00 92.02           C  
ATOM    325  CB  THR A  43      -8.541   4.245   4.257  1.00 92.02           C  
ATOM    326  O   THR A  43      -7.224   2.245   2.690  1.00 92.02           O  
ATOM    327  CG2 THR A  43      -9.137   4.830   5.533  1.00 92.02           C  
ATOM    328  OG1 THR A  43      -8.635   5.219   3.209  1.00 92.02           O  
ATOM    329  N   THR A  44      -5.345   3.566   2.863  1.00 94.95           N  
ATOM    330  CA  THR A  44      -4.818   2.962   1.644  1.00 94.95           C  
ATOM    331  C   THR A  44      -3.346   2.596   1.814  1.00 94.95           C  
ATOM    332  CB  THR A  44      -4.979   3.905   0.438  1.00 94.95           C  
ATOM    333  O   THR A  44      -2.632   3.224   2.598  1.00 94.95           O  
ATOM    334  CG2 THR A  44      -6.451   4.131   0.108  1.00 94.95           C  
ATOM    335  OG1 THR A  44      -4.370   5.166   0.741  1.00 94.95           O  
ATOM    336  N   CYS A  45      -2.964   1.558   1.063  1.00 96.06           N  
ATOM    337  CA  CYS A  45      -1.567   1.208   0.833  1.00 96.06           C  
ATOM    338  C   CYS A  45      -1.119   1.638  -0.558  1.00 96.06           C  
ATOM    339  CB  CYS A  45      -1.357  -0.297   1.004  1.00 96.06           C  
ATOM    340  O   CYS A  45      -1.939   1.764  -1.469  1.00 96.06           O  
ATOM    341  SG  CYS A  45      -1.796  -0.912   2.644  1.00 96.06           S  
ATOM    342  N   TYR A  46       0.204   1.894  -0.663  1.00 96.23           N  
ATOM    343  CA  TYR A  46       0.672   2.206  -2.009  1.00 96.23           C  
ATOM    344  C   TYR A  46       1.934   1.420  -2.344  1.00 96.23           C  
ATOM    345  CB  TYR A  46       0.939   3.707  -2.151  1.00 96.23           C  
ATOM    346  O   TYR A  46       2.702   1.057  -1.451  1.00 96.23           O  
ATOM    347  CG  TYR A  46       2.206   4.165  -1.469  1.00 96.23           C  
ATOM    348  CD1 TYR A  46       2.178   4.667  -0.170  1.00 96.23           C  
ATOM    349  CD2 TYR A  46       3.431   4.098  -2.123  1.00 96.23           C  
ATOM    350  CE1 TYR A  46       3.343   5.093   0.461  1.00 96.23           C  
ATOM    351  CE2 TYR A  46       4.602   4.520  -1.501  1.00 96.23           C  
ATOM    352  OH  TYR A  46       5.703   5.434   0.409  1.00 96.23           O  
ATOM    353  CZ  TYR A  46       4.548   5.015  -0.211  1.00 96.23           C  
ATOM    354  N   GLU A  47       2.131   1.215  -3.607  1.00 95.51           N  
ATOM    355  CA  GLU A  47       3.360   0.754  -4.247  1.00 95.51           C  
ATOM    356  C   GLU A  47       3.722   1.631  -5.442  1.00 95.51           C  
ATOM    357  CB  GLU A  47       3.223  -0.705  -4.687  1.00 95.51           C  
ATOM    358  O   GLU A  47       2.945   1.745  -6.392  1.00 95.51           O  
ATOM    359  CG  GLU A  47       4.455  -1.252  -5.394  1.00 95.51           C  
ATOM    360  CD  GLU A  47       4.210  -2.588  -6.078  1.00 95.51           C  
ATOM    361  OE1 GLU A  47       3.765  -2.599  -7.248  1.00 95.51           O  
ATOM    362  OE2 GLU A  47       4.465  -3.633  -5.437  1.00 95.51           O  
ATOM    363  N   LYS A  48       4.886   2.219  -5.336  1.00 94.52           N  
ATOM    364  CA  LYS A  48       5.340   3.008  -6.477  1.00 94.52           C  
ATOM    365  C   LYS A  48       6.624   2.434  -7.068  1.00 94.52           C  
ATOM    366  CB  LYS A  48       5.556   4.466  -6.070  1.00 94.52           C  
ATOM    367  O   LYS A  48       7.504   1.982  -6.332  1.00 94.52           O  
ATOM    368  CG  LYS A  48       6.620   4.658  -4.999  1.00 94.52           C  
ATOM    369  CD  LYS A  48       6.763   6.124  -4.610  1.00 94.52           C  
ATOM    370  CE  LYS A  48       7.881   6.327  -3.595  1.00 94.52           C  
ATOM    371  NZ  LYS A  48       7.983   7.753  -3.163  1.00 94.52           N  
ATOM    372  N   ARG A  49       6.570   2.455  -8.390  1.00 94.07           N  
ATOM    373  CA  ARG A  49       7.703   1.928  -9.144  1.00 94.07           C  
ATOM    374  C   ARG A  49       8.207   2.948 -10.159  1.00 94.07           C  
ATOM    375  CB  ARG A  49       7.319   0.628  -9.853  1.00 94.07           C  
ATOM    376  O   ARG A  49       7.416   3.545 -10.892  1.00 94.07           O  
ATOM    377  CG  ARG A  49       8.496  -0.102 -10.481  1.00 94.07           C  
ATOM    378  CD  ARG A  49       8.049  -1.337 -11.250  1.00 94.07           C  
ATOM    379  NE  ARG A  49       7.470  -2.343 -10.364  1.00 94.07           N  
ATOM    380  NH1 ARG A  49       9.500  -3.193  -9.662  1.00 94.07           N  
ATOM    381  NH2 ARG A  49       7.543  -4.076  -8.858  1.00 94.07           N  
ATOM    382  CZ  ARG A  49       8.172  -3.202  -9.630  1.00 94.07           C  
ATOM    383  N   TRP A  50       9.552   3.140 -10.124  1.00 94.25           N  
ATOM    384  CA  TRP A  50      10.145   4.036 -11.112  1.00 94.25           C  
ATOM    385  C   TRP A  50      11.539   3.564 -11.508  1.00 94.25           C  
ATOM    386  CB  TRP A  50      10.211   5.466 -10.569  1.00 94.25           C  
ATOM    387  O   TRP A  50      12.197   2.847 -10.750  1.00 94.25           O  
ATOM    388  CG  TRP A  50      11.194   5.648  -9.452  1.00 94.25           C  
ATOM    389  CD1 TRP A  50      12.487   6.082  -9.554  1.00 94.25           C  
ATOM    390  CD2 TRP A  50      10.964   5.397  -8.062  1.00 94.25           C  
ATOM    391  CE2 TRP A  50      12.162   5.700  -7.378  1.00 94.25           C  
ATOM    392  CE3 TRP A  50       9.859   4.945  -7.328  1.00 94.25           C  
ATOM    393  NE1 TRP A  50      13.074   6.115  -8.310  1.00 94.25           N  
ATOM    394  CH2 TRP A  50      11.190   5.121  -5.299  1.00 94.25           C  
ATOM    395  CZ2 TRP A  50      12.286   5.566  -5.993  1.00 94.25           C  
ATOM    396  CZ3 TRP A  50       9.985   4.811  -5.950  1.00 94.25           C  
ATOM    397  N   THR A  51      11.875   3.975 -12.776  1.00 93.74           N  
ATOM    398  CA  THR A  51      13.154   3.546 -13.331  1.00 93.74           C  
ATOM    399  C   THR A  51      14.220   4.617 -13.124  1.00 93.74           C  
ATOM    400  CB  THR A  51      13.031   3.221 -14.831  1.00 93.74           C  
ATOM    401  O   THR A  51      13.985   5.796 -13.398  1.00 93.74           O  
ATOM    402  CG2 THR A  51      14.349   2.693 -15.389  1.00 93.74           C  
ATOM    403  OG1 THR A  51      12.014   2.230 -15.018  1.00 93.74           O  
ATOM    404  N   GLU A  52      15.367   4.216 -12.507  1.00 90.01           N  
ATOM    405  CA  GLU A  52      16.548   5.063 -12.370  1.00 90.01           C  
ATOM    406  C   GLU A  52      17.765   4.427 -13.036  1.00 90.01           C  
ATOM    407  CB  GLU A  52      16.842   5.341 -10.893  1.00 90.01           C  
ATOM    408  O   GLU A  52      17.670   3.334 -13.598  1.00 90.01           O  
ATOM    409  CG  GLU A  52      15.743   6.120 -10.184  1.00 90.01           C  
ATOM    410  CD  GLU A  52      16.029   6.351  -8.708  1.00 90.01           C  
ATOM    411  OE1 GLU A  52      15.156   6.902  -8.000  1.00 90.01           O  
ATOM    412  OE2 GLU A  52      17.135   5.979  -8.257  1.00 90.01           O  
ATOM    413  N   ALA A  53      18.938   5.171 -13.075  1.00 90.18           N  
ATOM    414  CA  ALA A  53      20.163   4.756 -13.755  1.00 90.18           C  
ATOM    415  C   ALA A  53      20.634   3.394 -13.254  1.00 90.18           C  
ATOM    416  CB  ALA A  53      21.259   5.800 -13.559  1.00 90.18           C  
ATOM    417  O   ALA A  53      21.121   2.573 -14.035  1.00 90.18           O  
ATOM    418  N   ARG A  54      20.297   3.022 -12.101  1.00 89.13           N  
ATOM    419  CA  ARG A  54      20.840   1.842 -11.435  1.00 89.13           C  
ATOM    420  C   ARG A  54      19.799   0.730 -11.357  1.00 89.13           C  
ATOM    421  CB  ARG A  54      21.335   2.196 -10.031  1.00 89.13           C  
ATOM    422  O   ARG A  54      20.052  -0.325 -10.770  1.00 89.13           O  
ATOM    423  CG  ARG A  54      22.571   3.082 -10.019  1.00 89.13           C  
ATOM    424  CD  ARG A  54      23.081   3.318  -8.604  1.00 89.13           C  
ATOM    425  NE  ARG A  54      24.141   4.321  -8.574  1.00 89.13           N  
ATOM    426  NH1 ARG A  54      24.297   4.388  -6.270  1.00 89.13           N  
ATOM    427  NH2 ARG A  54      25.654   5.717  -7.554  1.00 89.13           N  
ATOM    428  CZ  ARG A  54      24.695   4.807  -7.466  1.00 89.13           C  
ATOM    429  N   GLY A  55      18.550   1.005 -12.064  1.00 90.71           N  
ATOM    430  CA  GLY A  55      17.507  -0.009 -12.056  1.00 90.71           C  
ATOM    431  C   GLY A  55      16.157   0.528 -11.619  1.00 90.71           C  
ATOM    432  O   GLY A  55      15.931   1.740 -11.633  1.00 90.71           O  
ATOM    433  N   THR A  56      15.232  -0.510 -11.435  1.00 91.00           N  
ATOM    434  CA  THR A  56      13.870  -0.198 -11.017  1.00 91.00           C  
ATOM    435  C   THR A  56      13.781  -0.095  -9.497  1.00 91.00           C  
ATOM    436  CB  THR A  56      12.873  -1.259 -11.521  1.00 91.00           C  
ATOM    437  O   THR A  56      14.274  -0.968  -8.780  1.00 91.00           O  
ATOM    438  CG2 THR A  56      11.444  -0.903 -11.125  1.00 91.00           C  
ATOM    439  OG1 THR A  56      12.955  -1.343 -12.949  1.00 91.00           O  
ATOM    440  N   ARG A  57      13.214   1.058  -9.081  1.00 90.89           N  
ATOM    441  CA  ARG A  57      13.013   1.261  -7.650  1.00 90.89           C  
ATOM    442  C   ARG A  57      11.556   1.029  -7.264  1.00 90.89           C  
ATOM    443  CB  ARG A  57      13.445   2.671  -7.242  1.00 90.89           C  
ATOM    444  O   ARG A  57      10.648   1.309  -8.049  1.00 90.89           O  
ATOM    445  CG  ARG A  57      14.923   2.952  -7.466  1.00 90.89           C  
ATOM    446  CD  ARG A  57      15.799   2.172  -6.496  1.00 90.89           C  
ATOM    447  NE  ARG A  57      17.207   2.534  -6.631  1.00 90.89           N  
ATOM    448  NH1 ARG A  57      17.978   0.897  -5.194  1.00 90.89           N  
ATOM    449  NH2 ARG A  57      19.454   2.331  -6.204  1.00 90.89           N  
ATOM    450  CZ  ARG A  57      18.210   1.920  -6.009  1.00 90.89           C  
ATOM    451  N   ILE A  58      11.457   0.391  -6.048  1.00 90.92           N  
ATOM    452  CA  ILE A  58      10.120   0.163  -5.512  1.00 90.92           C  
ATOM    453  C   ILE A  58       9.993   0.825  -4.142  1.00 90.92           C  
ATOM    454  CB  ILE A  58       9.800  -1.345  -5.411  1.00 90.92           C  
ATOM    455  O   ILE A  58      10.894   0.715  -3.307  1.00 90.92           O  
ATOM    456  CG1 ILE A  58       9.905  -2.007  -6.790  1.00 90.92           C  
ATOM    457  CG2 ILE A  58       8.412  -1.564  -4.802  1.00 90.92           C  
ATOM    458  CD1 ILE A  58       9.793  -3.525  -6.757  1.00 90.92           C  
ATOM    459  N   ASP A  59       8.901   1.586  -4.050  1.00 91.89           N  
ATOM    460  CA  ASP A  59       8.575   2.218  -2.775  1.00 91.89           C  
ATOM    461  C   ASP A  59       7.157   1.862  -2.333  1.00 91.89           C  
ATOM    462  CB  ASP A  59       8.730   3.737  -2.873  1.00 91.89           C  
ATOM    463  O   ASP A  59       6.215   1.951  -3.122  1.00 91.89           O  
ATOM    464  CG  ASP A  59       8.600   4.434  -1.531  1.00 91.89           C  
ATOM    465  OD1 ASP A  59       8.983   3.845  -0.497  1.00 91.89           O  
ATOM    466  OD2 ASP A  59       8.107   5.583  -1.506  1.00 91.89           O  
ATOM    467  N   ARG A  60       7.051   1.450  -0.987  1.00 94.33           N  
ATOM    468  CA  ARG A  60       5.758   1.056  -0.437  1.00 94.33           C  
ATOM    469  C   ARG A  60       5.449   1.827   0.842  1.00 94.33           C  
ATOM    470  CB  ARG A  60       5.725  -0.449  -0.162  1.00 94.33           C  
ATOM    471  O   ARG A  60       6.362   2.229   1.567  1.00 94.33           O  
ATOM    472  CG  ARG A  60       5.986  -1.305  -1.391  1.00 94.33           C  
ATOM    473  CD  ARG A  60       6.181  -2.770  -1.027  1.00 94.33           C  
ATOM    474  NE  ARG A  60       7.243  -3.386  -1.817  1.00 94.33           N  
ATOM    475  NH1 ARG A  60       7.718  -5.037  -0.273  1.00 94.33           N  
ATOM    476  NH2 ARG A  60       8.893  -4.927  -2.238  1.00 94.33           N  
ATOM    477  CZ  ARG A  60       7.949  -4.448  -1.441  1.00 94.33           C  
ATOM    478  N   GLY A  61       4.111   1.886   1.132  1.00 94.11           N  
ATOM    479  CA  GLY A  61       3.748   2.570   2.363  1.00 94.11           C  
ATOM    480  C   GLY A  61       2.258   2.823   2.487  1.00 94.11           C  
ATOM    481  O   GLY A  61       1.460   2.242   1.749  1.00 94.11           O  
ATOM    482  N   CYS A  62       1.974   3.682   3.548  1.00 94.77           N  
ATOM    483  CA  CYS A  62       0.594   4.055   3.838  1.00 94.77           C  
ATOM    484  C   CYS A  62       0.229   5.368   3.156  1.00 94.77           C  
ATOM    485  CB  CYS A  62       0.376   4.175   5.346  1.00 94.77           C  
ATOM    486  O   CYS A  62       1.068   6.261   3.030  1.00 94.77           O  
ATOM    487  SG  CYS A  62       0.648   2.632   6.246  1.00 94.77           S  
ATOM    488  N   GLY A  63      -1.007   5.432   2.648  1.00 94.58           N  
ATOM    489  CA  GLY A  63      -1.473   6.671   2.045  1.00 94.58           C  
ATOM    490  C   GLY A  63      -1.141   6.778   0.569  1.00 94.58           C  
ATOM    491  O   GLY A  63       0.030   6.877   0.197  1.00 94.58           O  
ATOM    492  N   CYS A  64      -2.083   6.758  -0.271  1.00 94.48           N  
ATOM    493  CA  CYS A  64      -1.863   6.831  -1.711  1.00 94.48           C  
ATOM    494  C   CYS A  64      -1.401   8.223  -2.123  1.00 94.48           C  
ATOM    495  CB  CYS A  64      -3.138   6.461  -2.468  1.00 94.48           C  
ATOM    496  O   CYS A  64      -2.200   9.161  -2.160  1.00 94.48           O  
ATOM    497  SG  CYS A  64      -2.850   5.963  -4.180  1.00 94.48           S  
ATOM    498  N   PRO A  65      -0.095   8.345  -2.479  1.00 94.12           N  
ATOM    499  CA  PRO A  65       0.484   9.652  -2.801  1.00 94.12           C  
ATOM    500  C   PRO A  65       0.221  10.074  -4.245  1.00 94.12           C  
ATOM    501  CB  PRO A  65       1.981   9.444  -2.556  1.00 94.12           C  
ATOM    502  O   PRO A  65      -0.227   9.261  -5.058  1.00 94.12           O  
ATOM    503  CG  PRO A  65       2.230   8.012  -2.906  1.00 94.12           C  
ATOM    504  CD  PRO A  65       1.022   7.209  -2.518  1.00 94.12           C  
ATOM    505  N   ASN A  66       0.391  11.338  -4.458  1.00 95.54           N  
ATOM    506  CA  ASN A  66       0.507  11.831  -5.826  1.00 95.54           C  
ATOM    507  C   ASN A  66       1.906  11.597  -6.389  1.00 95.54           C  
ATOM    508  CB  ASN A  66       0.149  13.317  -5.894  1.00 95.54           C  
ATOM    509  O   ASN A  66       2.902  11.785  -5.687  1.00 95.54           O  
ATOM    510  CG  ASN A  66      -1.321  13.575  -5.628  1.00 95.54           C  
ATOM    511  ND2 ASN A  66      -1.610  14.325  -4.571  1.00 95.54           N  
ATOM    512  OD1 ASN A  66      -2.191  13.104  -6.366  1.00 95.54           O  
ATOM    513  N   VAL A  67       1.996  11.143  -7.634  1.00 95.34           N  
ATOM    514  CA  VAL A  67       3.319  10.851  -8.175  1.00 95.34           C  
ATOM    515  C   VAL A  67       3.544  11.655  -9.454  1.00 95.34           C  
ATOM    516  CB  VAL A  67       3.496   9.342  -8.456  1.00 95.34           C  
ATOM    517  O   VAL A  67       2.586  12.088 -10.099  1.00 95.34           O  
ATOM    518  CG1 VAL A  67       3.382   8.535  -7.164  1.00 95.34           C  
ATOM    519  CG2 VAL A  67       2.467   8.866  -9.480  1.00 95.34           C  
ATOM    520  N   LYS A  68       4.823  11.887  -9.795  1.00 93.92           N  
ATOM    521  CA  LYS A  68       5.217  12.512 -11.054  1.00 93.92           C  
ATOM    522  C   LYS A  68       4.967  11.577 -12.234  1.00 93.92           C  
ATOM    523  CB  LYS A  68       6.690  12.922 -11.013  1.00 93.92           C  
ATOM    524  O   LYS A  68       4.883  10.359 -12.061  1.00 93.92           O  
ATOM    525  CG  LYS A  68       7.009  13.976  -9.963  1.00 93.92           C  
ATOM    526  CD  LYS A  68       8.484  14.358  -9.986  1.00 93.92           C  
ATOM    527  CE  LYS A  68       8.808  15.401  -8.925  1.00 93.92           C  
ATOM    528  NZ  LYS A  68      10.272  15.689  -8.860  1.00 93.92           N  
ATOM    529  N   PRO A  69       4.878  12.152 -13.496  1.00 93.45           N  
ATOM    530  CA  PRO A  69       4.781  11.291 -14.677  1.00 93.45           C  
ATOM    531  C   PRO A  69       5.969  10.340 -14.812  1.00 93.45           C  
ATOM    532  CB  PRO A  69       4.746  12.289 -15.838  1.00 93.45           C  
ATOM    533  O   PRO A  69       7.102  10.712 -14.496  1.00 93.45           O  
ATOM    534  CG  PRO A  69       4.215  13.552 -15.240  1.00 93.45           C  
ATOM    535  CD  PRO A  69       4.688  13.641 -13.817  1.00 93.45           C  
ATOM    536  N   GLY A  70       5.648   9.119 -15.100  1.00 91.99           N  
ATOM    537  CA  GLY A  70       6.748   8.185 -15.274  1.00 91.99           C  
ATOM    538  C   GLY A  70       6.942   7.262 -14.086  1.00 91.99           C  
ATOM    539  O   GLY A  70       7.769   6.349 -14.130  1.00 91.99           O  
ATOM    540  N   VAL A  71       6.115   7.499 -13.030  1.00 95.83           N  
ATOM    541  CA  VAL A  71       6.077   6.632 -11.857  1.00 95.83           C  
ATOM    542  C   VAL A  71       4.811   5.779 -11.886  1.00 95.83           C  
ATOM    543  CB  VAL A  71       6.139   7.448 -10.546  1.00 95.83           C  
ATOM    544  O   VAL A  71       3.706   6.301 -12.052  1.00 95.83           O  
ATOM    545  CG1 VAL A  71       6.026   6.528  -9.332  1.00 95.83           C  
ATOM    546  CG2 VAL A  71       7.431   8.261 -10.486  1.00 95.83           C  
ATOM    547  N   ASN A  72       5.045   4.416 -11.816  1.00 95.69           N  
ATOM    548  CA  ASN A  72       3.910   3.504 -11.716  1.00 95.69           C  
ATOM    549  C   ASN A  72       3.393   3.407 -10.283  1.00 95.69           C  
ATOM    550  CB  ASN A  72       4.288   2.117 -12.239  1.00 95.69           C  
ATOM    551  O   ASN A  72       4.140   3.044  -9.373  1.00 95.69           O  
ATOM    552  CG  ASN A  72       3.088   1.203 -12.391  1.00 95.69           C  
ATOM    553  ND2 ASN A  72       2.671   0.973 -13.630  1.00 95.69           N  
ATOM    554  OD1 ASN A  72       2.540   0.708 -11.402  1.00 95.69           O  
ATOM    555  N   LEU A  73       2.076   3.779 -10.149  1.00 96.63           N  
ATOM    556  CA  LEU A  73       1.496   3.837  -8.812  1.00 96.63           C  
ATOM    557  C   LEU A  73       0.325   2.869  -8.685  1.00 96.63           C  
ATOM    558  CB  LEU A  73       1.033   5.261  -8.490  1.00 96.63           C  
ATOM    559  O   LEU A  73      -0.576   2.863  -9.528  1.00 96.63           O  
ATOM    560  CG  LEU A  73       0.336   5.458  -7.143  1.00 96.63           C  
ATOM    561  CD1 LEU A  73       1.310   5.198  -5.999  1.00 96.63           C  
ATOM    562  CD2 LEU A  73      -0.250   6.863  -7.045  1.00 96.63           C  
ATOM    563  N   ASN A  74       0.373   1.996  -7.643  1.00 96.26           N  
ATOM    564  CA  ASN A  74      -0.733   1.122  -7.267  1.00 96.26           C  
ATOM    565  C   ASN A  74      -1.184   1.375  -5.832  1.00 96.26           C  
ATOM    566  CB  ASN A  74      -0.342  -0.346  -7.451  1.00 96.26           C  
ATOM    567  O   ASN A  74      -0.375   1.320  -4.904  1.00 96.26           O  
ATOM    568  CG  ASN A  74      -1.473  -1.298  -7.111  1.00 96.26           C  
ATOM    569  ND2 ASN A  74      -1.247  -2.159  -6.125  1.00 96.26           N  
ATOM    570  OD1 ASN A  74      -2.540  -1.260  -7.729  1.00 96.26           O  
ATOM    571  N   CYS A  75      -2.461   1.654  -5.716  1.00 96.89           N  
ATOM    572  CA  CYS A  75      -3.051   1.859  -4.398  1.00 96.89           C  
ATOM    573  C   CYS A  75      -4.098   0.792  -4.097  1.00 96.89           C  
ATOM    574  CB  CYS A  75      -3.683   3.247  -4.303  1.00 96.89           C  
ATOM    575  O   CYS A  75      -4.871   0.410  -4.977  1.00 96.89           O  
ATOM    576  SG  CYS A  75      -2.514   4.598  -4.568  1.00 96.89           S  
ATOM    577  N   CYS A  76      -4.110   0.308  -2.863  1.00 96.39           N  
ATOM    578  CA  CYS A  76      -5.087  -0.701  -2.470  1.00 96.39           C  
ATOM    579  C   CYS A  76      -5.535  -0.494  -1.028  1.00 96.39           C  
ATOM    580  CB  CYS A  76      -4.505  -2.104  -2.636  1.00 96.39           C  
ATOM    581  O   CYS A  76      -4.883   0.224  -0.268  1.00 96.39           O  
ATOM    582  SG  CYS A  76      -3.046  -2.412  -1.617  1.00 96.39           S  
ATOM    583  N   LYS A  77      -6.693  -1.088  -0.569  1.00 94.92           N  
ATOM    584  CA  LYS A  77      -7.338  -0.710   0.685  1.00 94.92           C  
ATOM    585  C   LYS A  77      -7.404  -1.893   1.647  1.00 94.92           C  
ATOM    586  CB  LYS A  77      -8.743  -0.167   0.424  1.00 94.92           C  
ATOM    587  O   LYS A  77      -8.067  -1.820   2.684  1.00 94.92           O  
ATOM    588  CG  LYS A  77      -8.766   1.155  -0.329  1.00 94.92           C  
ATOM    589  CD  LYS A  77     -10.190   1.660  -0.528  1.00 94.92           C  
ATOM    590  CE  LYS A  77     -10.217   2.955  -1.328  1.00 94.92           C  
ATOM    591  NZ  LYS A  77     -11.608   3.472  -1.499  1.00 94.92           N  
ATOM    592  N   THR A  78      -6.706  -2.975   1.291  1.00 94.20           N  
ATOM    593  CA  THR A  78      -6.709  -4.127   2.187  1.00 94.20           C  
ATOM    594  C   THR A  78      -5.330  -4.334   2.807  1.00 94.20           C  
ATOM    595  CB  THR A  78      -7.140  -5.408   1.448  1.00 94.20           C  
ATOM    596  O   THR A  78      -4.346  -3.744   2.356  1.00 94.20           O  
ATOM    597  CG2 THR A  78      -8.529  -5.250   0.838  1.00 94.20           C  
ATOM    598  OG1 THR A  78      -6.200  -5.688   0.403  1.00 94.20           O  
ATOM    599  N   ASP A  79      -5.266  -5.175   3.867  1.00 94.37           N  
ATOM    600  CA  ASP A  79      -4.007  -5.428   4.560  1.00 94.37           C  
ATOM    601  C   ASP A  79      -2.972  -6.034   3.614  1.00 94.37           C  
ATOM    602  CB  ASP A  79      -4.230  -6.354   5.757  1.00 94.37           C  
ATOM    603  O   ASP A  79      -3.270  -6.981   2.884  1.00 94.37           O  
ATOM    604  CG  ASP A  79      -4.921  -5.664   6.920  1.00 94.37           C  
ATOM    605  OD1 ASP A  79      -5.019  -4.418   6.918  1.00 94.37           O  
ATOM    606  OD2 ASP A  79      -5.369  -6.372   7.847  1.00 94.37           O  
ATOM    607  N   ARG A  80      -1.751  -5.359   3.638  1.00 94.29           N  
ATOM    608  CA  ARG A  80      -0.607  -5.890   2.904  1.00 94.29           C  
ATOM    609  C   ARG A  80      -0.934  -6.051   1.423  1.00 94.29           C  
ATOM    610  CB  ARG A  80      -0.165  -7.232   3.492  1.00 94.29           C  
ATOM    611  O   ARG A  80      -0.472  -6.996   0.779  1.00 94.29           O  
ATOM    612  CG  ARG A  80       0.280  -7.151   4.944  1.00 94.29           C  
ATOM    613  CD  ARG A  80       0.558  -8.530   5.526  1.00 94.29           C  
ATOM    614  NE  ARG A  80       0.548  -8.511   6.986  1.00 94.29           N  
ATOM    615  NH1 ARG A  80       1.631 -10.538   7.226  1.00 94.29           N  
ATOM    616  NH2 ARG A  80       0.993  -9.347   9.078  1.00 94.29           N  
ATOM    617  CZ  ARG A  80       1.057  -9.465   7.760  1.00 94.29           C  
ATOM    618  N   CYS A  81      -1.664  -5.328   0.765  1.00 95.12           N  
ATOM    619  CA  CYS A  81      -2.133  -5.407  -0.614  1.00 95.12           C  
ATOM    620  C   CYS A  81      -1.109  -4.814  -1.574  1.00 95.12           C  
ATOM    621  CB  CYS A  81      -3.469  -4.681  -0.768  1.00 95.12           C  
ATOM    622  O   CYS A  81      -1.207  -5.003  -2.788  1.00 95.12           O  
ATOM    623  SG  CYS A  81      -3.357  -2.893  -0.540  1.00 95.12           S  
ATOM    624  N   ASN A  82      -0.204  -4.084  -1.053  1.00 94.34           N  
ATOM    625  CA  ASN A  82       0.771  -3.375  -1.874  1.00 94.34           C  
ATOM    626  C   ASN A  82       1.993  -4.241  -2.169  1.00 94.34           C  
ATOM    627  CB  ASN A  82       1.196  -2.071  -1.196  1.00 94.34           C  
ATOM    628  O   ASN A  82       3.096  -3.724  -2.350  1.00 94.34           O  
ATOM    629  CG  ASN A  82       1.840  -2.299   0.157  1.00 94.34           C  
ATOM    630  ND2 ASN A  82       2.686  -1.365   0.577  1.00 94.34           N  
ATOM    631  OD1 ASN A  82       1.581  -3.307   0.819  1.00 94.34           O  
ATOM    632  N   GLY A  83       1.614  -5.589  -2.358  1.00 83.71           N  
ATOM    633  CA  GLY A  83       2.609  -6.445  -2.984  1.00 83.71           C  
ATOM    634  C   GLY A  83       3.402  -7.266  -1.986  1.00 83.71           C  
ATOM    635  O   GLY A  83       3.805  -6.759  -0.937  1.00 83.71           O  
TER     636      GLY A  83                                                      
ENDMDL                                                                          
END                                                                             
