# Supplementary material for: Domain loss enabled evolution of novel functions in the snake three-finger toxin gene superfamily
Source: Nat Commun. 2023 Aug 11;14:4861. doi: 10.1038/s41467-023-40550-0 (PMC10421932; doi:10.1038/s41467-023-40550-0)
Supplement: Supplementary file 5 — Supplementary Data 2 [file 41467_2023_40550_MOESM5_ESM.zip › SD2_structure_predictions/full_sequence/TR|A0A0F7YZP6|Micrurus_fulvius.pdb]

MODEL     1                                                                     
ATOM      1  N   MET A   1     -34.127  12.073  29.254  1.00 60.90           N  
ATOM      2  CA  MET A   1     -33.260  12.852  28.375  1.00 60.90           C  
ATOM      3  C   MET A   1     -31.910  12.165  28.193  1.00 60.90           C  
ATOM      4  CB  MET A   1     -33.057  14.263  28.931  1.00 60.90           C  
ATOM      5  O   MET A   1     -31.108  12.577  27.354  1.00 60.90           O  
ATOM      6  CG  MET A   1     -33.991  14.609  30.079  1.00 60.90           C  
ATOM      7  SD  MET A   1     -33.701  16.297  30.737  1.00 60.90           S  
ATOM      8  CE  MET A   1     -33.690  15.949  32.518  1.00 60.90           C  
ATOM      9  N   LYS A   2     -31.656  11.088  28.960  1.00 71.67           N  
ATOM     10  CA  LYS A   2     -30.448  10.268  28.968  1.00 71.67           C  
ATOM     11  C   LYS A   2     -30.442   9.288  27.798  1.00 71.67           C  
ATOM     12  CB  LYS A   2     -30.324   9.507  30.289  1.00 71.67           C  
ATOM     13  O   LYS A   2     -29.383   8.976  27.249  1.00 71.67           O  
ATOM     14  CG  LYS A   2     -30.072  10.399  31.495  1.00 71.67           C  
ATOM     15  CD  LYS A   2     -29.969   9.587  32.780  1.00 71.67           C  
ATOM     16  CE  LYS A   2     -29.658  10.472  33.979  1.00 71.67           C  
ATOM     17  NZ  LYS A   2     -29.818   9.734  35.268  1.00 71.67           N  
ATOM     18  N   THR A   3     -31.718   8.963  27.398  1.00 73.31           N  
ATOM     19  CA  THR A   3     -31.810   7.988  26.316  1.00 73.31           C  
ATOM     20  C   THR A   3     -31.479   8.636  24.975  1.00 73.31           C  
ATOM     21  CB  THR A   3     -33.212   7.356  26.252  1.00 73.31           C  
ATOM     22  O   THR A   3     -30.910   7.992  24.092  1.00 73.31           O  
ATOM     23  CG2 THR A   3     -33.502   6.532  27.502  1.00 73.31           C  
ATOM     24  OG1 THR A   3     -34.194   8.394  26.139  1.00 73.31           O  
ATOM     25  N   LEU A   4     -31.853   9.910  24.851  1.00 76.09           N  
ATOM     26  CA  LEU A   4     -31.576  10.642  23.620  1.00 76.09           C  
ATOM     27  C   LEU A   4     -30.077  10.861  23.443  1.00 76.09           C  
ATOM     28  CB  LEU A   4     -32.304  11.989  23.623  1.00 76.09           C  
ATOM     29  O   LEU A   4     -29.553  10.728  22.335  1.00 76.09           O  
ATOM     30  CG  LEU A   4     -33.803  11.951  23.325  1.00 76.09           C  
ATOM     31  CD1 LEU A   4     -34.367  13.366  23.260  1.00 76.09           C  
ATOM     32  CD2 LEU A   4     -34.071  11.203  22.023  1.00 76.09           C  
ATOM     33  N   LEU A   5     -29.401  11.106  24.604  1.00 76.78           N  
ATOM     34  CA  LEU A   5     -27.960  11.330  24.601  1.00 76.78           C  
ATOM     35  C   LEU A   5     -27.212  10.054  24.232  1.00 76.78           C  
ATOM     36  CB  LEU A   5     -27.493  11.832  25.970  1.00 76.78           C  
ATOM     37  O   LEU A   5     -26.246  10.095  23.466  1.00 76.78           O  
ATOM     38  CG  LEU A   5     -27.698  13.321  26.253  1.00 76.78           C  
ATOM     39  CD1 LEU A   5     -27.429  13.624  27.723  1.00 76.78           C  
ATOM     40  CD2 LEU A   5     -26.800  14.165  25.354  1.00 76.78           C  
ATOM     41  N   LEU A   6     -27.764   8.918  24.705  1.00 77.48           N  
ATOM     42  CA  LEU A   6     -27.139   7.630  24.424  1.00 77.48           C  
ATOM     43  C   LEU A   6     -27.280   7.269  22.949  1.00 77.48           C  
ATOM     44  CB  LEU A   6     -27.759   6.532  25.292  1.00 77.48           C  
ATOM     45  O   LEU A   6     -26.336   6.764  22.337  1.00 77.48           O  
ATOM     46  CG  LEU A   6     -26.842   5.368  25.670  1.00 77.48           C  
ATOM     47  CD1 LEU A   6     -27.234   4.806  27.033  1.00 77.48           C  
ATOM     48  CD2 LEU A   6     -26.891   4.280  24.603  1.00 77.48           C  
ATOM     49  N   THR A   7     -28.419   7.587  22.394  1.00 81.00           N  
ATOM     50  CA  THR A   7     -28.660   7.291  20.986  1.00 81.00           C  
ATOM     51  C   THR A   7     -27.766   8.146  20.093  1.00 81.00           C  
ATOM     52  CB  THR A   7     -30.136   7.522  20.612  1.00 81.00           C  
ATOM     53  O   THR A   7     -27.261   7.670  19.074  1.00 81.00           O  
ATOM     54  CG2 THR A   7     -31.048   6.536  21.335  1.00 81.00           C  
ATOM     55  OG1 THR A   7     -30.512   8.857  20.975  1.00 81.00           O  
ATOM     56  N   LEU A   8     -27.566   9.351  20.367  1.00 79.29           N  
ATOM     57  CA  LEU A   8     -26.738  10.274  19.601  1.00 79.29           C  
ATOM     58  C   LEU A   8     -25.275   9.844  19.629  1.00 79.29           C  
ATOM     59  CB  LEU A   8     -26.874  11.698  20.148  1.00 79.29           C  
ATOM     60  O   LEU A   8     -24.583   9.912  18.610  1.00 79.29           O  
ATOM     61  CG  LEU A   8     -26.321  12.819  19.267  1.00 79.29           C  
ATOM     62  CD1 LEU A   8     -27.448  13.475  18.476  1.00 79.29           C  
ATOM     63  CD2 LEU A   8     -25.584  13.851  20.114  1.00 79.29           C  
ATOM     64  N   VAL A   9     -24.815   9.306  20.763  1.00 82.09           N  
ATOM     65  CA  VAL A   9     -23.446   8.828  20.928  1.00 82.09           C  
ATOM     66  C   VAL A   9     -23.233   7.572  20.086  1.00 82.09           C  
ATOM     67  CB  VAL A   9     -23.121   8.538  22.410  1.00 82.09           C  
ATOM     68  O   VAL A   9     -22.204   7.431  19.421  1.00 82.09           O  
ATOM     69  CG1 VAL A   9     -21.743   7.892  22.544  1.00 82.09           C  
ATOM     70  CG2 VAL A   9     -23.194   9.823  23.233  1.00 82.09           C  
ATOM     71  N   VAL A  10     -24.200   6.733  19.986  1.00 79.36           N  
ATOM     72  CA  VAL A  10     -24.115   5.490  19.228  1.00 79.36           C  
ATOM     73  C   VAL A  10     -24.099   5.796  17.732  1.00 79.36           C  
ATOM     74  CB  VAL A  10     -25.284   4.538  19.565  1.00 79.36           C  
ATOM     75  O   VAL A  10     -23.336   5.191  16.976  1.00 79.36           O  
ATOM     76  CG1 VAL A  10     -25.253   3.304  18.665  1.00 79.36           C  
ATOM     77  CG2 VAL A  10     -25.234   4.131  21.036  1.00 79.36           C  
ATOM     78  N   VAL A  11     -24.909   6.752  17.286  1.00 78.03           N  
ATOM     79  CA  VAL A  11     -24.979   7.153  15.885  1.00 78.03           C  
ATOM     80  C   VAL A  11     -23.651   7.775  15.458  1.00 78.03           C  
ATOM     81  CB  VAL A  11     -26.137   8.145  15.635  1.00 78.03           C  
ATOM     82  O   VAL A  11     -23.160   7.510  14.358  1.00 78.03           O  
ATOM     83  CG1 VAL A  11     -26.079   8.695  14.211  1.00 78.03           C  
ATOM     84  CG2 VAL A  11     -27.482   7.470  15.896  1.00 78.03           C  
ATOM     85  N   THR A  12     -23.064   8.572  16.353  1.00 73.54           N  
ATOM     86  CA  THR A  12     -21.785   9.201  16.042  1.00 73.54           C  
ATOM     87  C   THR A  12     -20.675   8.157  15.958  1.00 73.54           C  
ATOM     88  CB  THR A  12     -21.415  10.264  17.094  1.00 73.54           C  
ATOM     89  O   THR A  12     -19.775   8.267  15.123  1.00 73.54           O  
ATOM     90  CG2 THR A  12     -22.413  11.417  17.084  1.00 73.54           C  
ATOM     91  OG1 THR A  12     -21.412   9.661  18.394  1.00 73.54           O  
ATOM     92  N   ILE A  13     -20.719   7.162  16.841  1.00 71.71           N  
ATOM     93  CA  ILE A  13     -19.718   6.101  16.854  1.00 71.71           C  
ATOM     94  C   ILE A  13     -19.864   5.239  15.603  1.00 71.71           C  
ATOM     95  CB  ILE A  13     -19.836   5.229  18.124  1.00 71.71           C  
ATOM     96  O   ILE A  13     -18.867   4.841  14.995  1.00 71.71           O  
ATOM     97  CG1 ILE A  13     -19.528   6.060  19.374  1.00 71.71           C  
ATOM     98  CG2 ILE A  13     -18.909   4.013  18.031  1.00 71.71           C  
ATOM     99  CD1 ILE A  13     -19.785   5.328  20.684  1.00 71.71           C  
ATOM    100  N   VAL A  14     -21.055   4.969  15.206  1.00 69.22           N  
ATOM    101  CA  VAL A  14     -21.320   4.155  14.024  1.00 69.22           C  
ATOM    102  C   VAL A  14     -20.933   4.929  12.766  1.00 69.22           C  
ATOM    103  CB  VAL A  14     -22.803   3.727  13.951  1.00 69.22           C  
ATOM    104  O   VAL A  14     -20.437   4.345  11.799  1.00 69.22           O  
ATOM    105  CG1 VAL A  14     -23.092   3.004  12.637  1.00 69.22           C  
ATOM    106  CG2 VAL A  14     -23.161   2.840  15.142  1.00 69.22           C  
ATOM    107  N   CYS A  15     -21.058   6.226  12.849  1.00 67.66           N  
ATOM    108  CA  CYS A  15     -20.728   7.040  11.684  1.00 67.66           C  
ATOM    109  C   CYS A  15     -19.222   7.239  11.568  1.00 67.66           C  
ATOM    110  CB  CYS A  15     -21.427   8.396  11.762  1.00 67.66           C  
ATOM    111  O   CYS A  15     -18.701   7.439  10.469  1.00 67.66           O  
ATOM    112  SG  CYS A  15     -23.213   8.310  11.511  1.00 67.66           S  
ATOM    113  N   LEU A  16     -18.525   7.034  12.695  1.00 64.22           N  
ATOM    114  CA  LEU A  16     -17.080   7.226  12.637  1.00 64.22           C  
ATOM    115  C   LEU A  16     -16.398   6.028  11.985  1.00 64.22           C  
ATOM    116  CB  LEU A  16     -16.511   7.451  14.040  1.00 64.22           C  
ATOM    117  O   LEU A  16     -15.352   6.173  11.348  1.00 64.22           O  
ATOM    118  CG  LEU A  16     -16.802   8.810  14.680  1.00 64.22           C  
ATOM    119  CD1 LEU A  16     -16.475   8.775  16.169  1.00 64.22           C  
ATOM    120  CD2 LEU A  16     -16.014   9.911  13.980  1.00 64.22           C  
ATOM    121  N   ASP A  17     -17.104   4.883  11.983  1.00 59.23           N  
ATOM    122  CA  ASP A  17     -16.503   3.697  11.381  1.00 59.23           C  
ATOM    123  C   ASP A  17     -16.763   3.653   9.877  1.00 59.23           C  
ATOM    124  CB  ASP A  17     -17.041   2.427  12.044  1.00 59.23           C  
ATOM    125  O   ASP A  17     -16.279   2.756   9.184  1.00 59.23           O  
ATOM    126  CG  ASP A  17     -16.195   1.968  13.219  1.00 59.23           C  
ATOM    127  OD1 ASP A  17     -14.950   2.035  13.137  1.00 59.23           O  
ATOM    128  OD2 ASP A  17     -16.779   1.534  14.235  1.00 59.23           O  
ATOM    129  N   LEU A  18     -17.663   4.511   9.428  1.00 59.84           N  
ATOM    130  CA  LEU A  18     -17.838   4.617   7.983  1.00 59.84           C  
ATOM    131  C   LEU A  18     -16.575   5.157   7.321  1.00 59.84           C  
ATOM    132  CB  LEU A  18     -19.029   5.520   7.652  1.00 59.84           C  
ATOM    133  O   LEU A  18     -16.210   6.317   7.525  1.00 59.84           O  
ATOM    134  CG  LEU A  18     -20.392   4.835   7.552  1.00 59.84           C  
ATOM    135  CD1 LEU A  18     -21.133   4.932   8.881  1.00 59.84           C  
ATOM    136  CD2 LEU A  18     -21.218   5.449   6.427  1.00 59.84           C  
ATOM    137  N   GLY A  19     -15.423   4.640   7.589  1.00 62.18           N  
ATOM    138  CA  GLY A  19     -14.542   3.973   6.644  1.00 62.18           C  
ATOM    139  C   GLY A  19     -13.622   4.929   5.908  1.00 62.18           C  
ATOM    140  O   GLY A  19     -14.044   5.603   4.967  1.00 62.18           O  
ATOM    141  N   ASN A  20     -12.875   5.678   6.638  1.00 69.51           N  
ATOM    142  CA  ASN A  20     -11.797   6.309   5.884  1.00 69.51           C  
ATOM    143  C   ASN A  20     -11.155   5.335   4.900  1.00 69.51           C  
ATOM    144  CB  ASN A  20     -10.741   6.879   6.833  1.00 69.51           C  
ATOM    145  O   ASN A  20     -10.596   4.315   5.306  1.00 69.51           O  
ATOM    146  CG  ASN A  20     -11.182   8.172   7.490  1.00 69.51           C  
ATOM    147  ND2 ASN A  20     -10.243   8.867   8.121  1.00 69.51           N  
ATOM    148  OD1 ASN A  20     -12.358   8.542   7.432  1.00 69.51           O  
ATOM    149  N   SER A  21     -11.832   5.169   3.726  1.00 86.68           N  
ATOM    150  CA  SER A  21     -11.209   4.336   2.702  1.00 86.68           C  
ATOM    151  C   SER A  21     -10.053   5.065   2.025  1.00 86.68           C  
ATOM    152  CB  SER A  21     -12.239   3.914   1.654  1.00 86.68           C  
ATOM    153  O   SER A  21     -10.136   6.268   1.768  1.00 86.68           O  
ATOM    154  OG  SER A  21     -12.689   5.033   0.911  1.00 86.68           O  
ATOM    155  N   LEU A  22      -8.903   4.501   2.114  1.00 94.94           N  
ATOM    156  CA  LEU A  22      -7.669   5.019   1.532  1.00 94.94           C  
ATOM    157  C   LEU A  22      -7.796   5.153   0.018  1.00 94.94           C  
ATOM    158  CB  LEU A  22      -6.489   4.108   1.879  1.00 94.94           C  
ATOM    159  O   LEU A  22      -8.240   4.221  -0.656  1.00 94.94           O  
ATOM    160  CG  LEU A  22      -5.113   4.566   1.393  1.00 94.94           C  
ATOM    161  CD1 LEU A  22      -4.699   5.850   2.106  1.00 94.94           C  
ATOM    162  CD2 LEU A  22      -4.076   3.470   1.611  1.00 94.94           C  
ATOM    163  N   LYS A  23      -7.527   6.351  -0.490  1.00 96.58           N  
ATOM    164  CA  LYS A  23      -7.509   6.626  -1.924  1.00 96.58           C  
ATOM    165  C   LYS A  23      -6.079   6.739  -2.445  1.00 96.58           C  
ATOM    166  CB  LYS A  23      -8.282   7.909  -2.234  1.00 96.58           C  
ATOM    167  O   LYS A  23      -5.260   7.462  -1.873  1.00 96.58           O  
ATOM    168  CG  LYS A  23      -9.788   7.783  -2.052  1.00 96.58           C  
ATOM    169  CD  LYS A  23     -10.519   9.013  -2.576  1.00 96.58           C  
ATOM    170  CE  LYS A  23     -12.027   8.880  -2.411  1.00 96.58           C  
ATOM    171  NZ  LYS A  23     -12.750  10.065  -2.962  1.00 96.58           N  
ATOM    172  N   CYS A  24      -5.799   5.974  -3.527  1.00 97.25           N  
ATOM    173  CA  CYS A  24      -4.465   5.969  -4.116  1.00 97.25           C  
ATOM    174  C   CYS A  24      -4.528   6.240  -5.614  1.00 97.25           C  
ATOM    175  CB  CYS A  24      -3.770   4.632  -3.859  1.00 97.25           C  
ATOM    176  O   CYS A  24      -5.584   6.092  -6.232  1.00 97.25           O  
ATOM    177  SG  CYS A  24      -3.563   4.243  -2.108  1.00 97.25           S  
ATOM    178  N   TYR A  25      -3.413   6.609  -6.131  1.00 97.12           N  
ATOM    179  CA  TYR A  25      -3.320   6.686  -7.584  1.00 97.12           C  
ATOM    180  C   TYR A  25      -3.216   5.296  -8.199  1.00 97.12           C  
ATOM    181  CB  TYR A  25      -2.115   7.534  -8.002  1.00 97.12           C  
ATOM    182  O   TYR A  25      -2.495   4.436  -7.687  1.00 97.12           O  
ATOM    183  CG  TYR A  25      -2.354   9.021  -7.901  1.00 97.12           C  
ATOM    184  CD1 TYR A  25      -2.994   9.714  -8.926  1.00 97.12           C  
ATOM    185  CD2 TYR A  25      -1.940   9.735  -6.782  1.00 97.12           C  
ATOM    186  CE1 TYR A  25      -3.215  11.085  -8.839  1.00 97.12           C  
ATOM    187  CE2 TYR A  25      -2.155  11.106  -6.684  1.00 97.12           C  
ATOM    188  OH  TYR A  25      -3.009  13.128  -7.623  1.00 97.12           O  
ATOM    189  CZ  TYR A  25      -2.793  11.771  -7.715  1.00 97.12           C  
ATOM    190  N   SER A  26      -4.021   5.010  -9.253  1.00 96.18           N  
ATOM    191  CA  SER A  26      -3.952   3.753  -9.990  1.00 96.18           C  
ATOM    192  C   SER A  26      -3.199   3.925 -11.305  1.00 96.18           C  
ATOM    193  CB  SER A  26      -5.357   3.215 -10.264  1.00 96.18           C  
ATOM    194  O   SER A  26      -2.893   2.942 -11.985  1.00 96.18           O  
ATOM    195  OG  SER A  26      -6.103   4.131 -11.046  1.00 96.18           O  
ATOM    196  N   SER A  27      -3.022   5.124 -11.701  1.00 93.17           N  
ATOM    197  CA  SER A  27      -2.185   5.612 -12.791  1.00 93.17           C  
ATOM    198  C   SER A  27      -1.745   7.052 -12.548  1.00 93.17           C  
ATOM    199  CB  SER A  27      -2.929   5.516 -14.124  1.00 93.17           C  
ATOM    200  O   SER A  27      -1.957   7.597 -11.463  1.00 93.17           O  
ATOM    201  OG  SER A  27      -3.957   6.489 -14.197  1.00 93.17           O  
ATOM    202  N   ARG A  28      -1.172   7.655 -13.473  1.00 88.46           N  
ATOM    203  CA  ARG A  28      -0.673   9.017 -13.315  1.00 88.46           C  
ATOM    204  C   ARG A  28      -1.822  10.006 -13.154  1.00 88.46           C  
ATOM    205  CB  ARG A  28       0.197   9.413 -14.510  1.00 88.46           C  
ATOM    206  O   ARG A  28      -1.683  11.022 -12.470  1.00 88.46           O  
ATOM    207  CG  ARG A  28       1.561   8.743 -14.528  1.00 88.46           C  
ATOM    208  CD  ARG A  28       2.404   9.212 -15.705  1.00 88.46           C  
ATOM    209  NE  ARG A  28       3.587   8.375 -15.888  1.00 88.46           N  
ATOM    210  NH1 ARG A  28       5.059   9.892 -14.955  1.00 88.46           N  
ATOM    211  NH2 ARG A  28       5.825   7.880 -15.741  1.00 88.46           N  
ATOM    212  CZ  ARG A  28       4.821   8.717 -15.528  1.00 88.46           C  
ATOM    213  N   THR A  29      -3.002   9.571 -13.649  1.00 91.29           N  
ATOM    214  CA  THR A  29      -4.064  10.571 -13.672  1.00 91.29           C  
ATOM    215  C   THR A  29      -5.319  10.043 -12.985  1.00 91.29           C  
ATOM    216  CB  THR A  29      -4.403  10.992 -15.114  1.00 91.29           C  
ATOM    217  O   THR A  29      -6.265  10.796 -12.744  1.00 91.29           O  
ATOM    218  CG2 THR A  29      -3.210  11.662 -15.787  1.00 91.29           C  
ATOM    219  OG1 THR A  29      -4.775   9.832 -15.869  1.00 91.29           O  
ATOM    220  N   GLU A  30      -5.313   8.777 -12.724  1.00 95.93           N  
ATOM    221  CA  GLU A  30      -6.523   8.183 -12.164  1.00 95.93           C  
ATOM    222  C   GLU A  30      -6.307   7.754 -10.715  1.00 95.93           C  
ATOM    223  CB  GLU A  30      -6.973   6.986 -13.005  1.00 95.93           C  
ATOM    224  O   GLU A  30      -5.185   7.436 -10.317  1.00 95.93           O  
ATOM    225  CG  GLU A  30      -7.388   7.352 -14.423  1.00 95.93           C  
ATOM    226  CD  GLU A  30      -7.811   6.151 -15.254  1.00 95.93           C  
ATOM    227  OE1 GLU A  30      -8.403   6.342 -16.340  1.00 95.93           O  
ATOM    228  OE2 GLU A  30      -7.549   5.009 -14.814  1.00 95.93           O  
ATOM    229  N   THR A  31      -7.409   7.804  -9.997  1.00 97.03           N  
ATOM    230  CA  THR A  31      -7.382   7.381  -8.601  1.00 97.03           C  
ATOM    231  C   THR A  31      -8.396   6.268  -8.353  1.00 97.03           C  
ATOM    232  CB  THR A  31      -7.670   8.562  -7.655  1.00 97.03           C  
ATOM    233  O   THR A  31      -9.290   6.042  -9.172  1.00 97.03           O  
ATOM    234  CG2 THR A  31      -6.733   9.732  -7.935  1.00 97.03           C  
ATOM    235  OG1 THR A  31      -9.024   8.993  -7.836  1.00 97.03           O  
ATOM    236  N   MET A  32      -8.075   5.535  -7.237  1.00 96.87           N  
ATOM    237  CA  MET A  32      -8.965   4.454  -6.824  1.00 96.87           C  
ATOM    238  C   MET A  32      -9.037   4.359  -5.303  1.00 96.87           C  
ATOM    239  CB  MET A  32      -8.500   3.120  -7.410  1.00 96.87           C  
ATOM    240  O   MET A  32      -8.139   4.833  -4.605  1.00 96.87           O  
ATOM    241  CG  MET A  32      -7.184   2.622  -6.833  1.00 96.87           C  
ATOM    242  SD  MET A  32      -6.671   1.010  -7.543  1.00 96.87           S  
ATOM    243  CE  MET A  32      -7.676  -0.117  -6.538  1.00 96.87           C  
ATOM    244  N   THR A  33     -10.210   3.889  -4.831  1.00 96.76           N  
ATOM    245  CA  THR A  33     -10.352   3.544  -3.421  1.00 96.76           C  
ATOM    246  C   THR A  33      -9.768   2.163  -3.140  1.00 96.76           C  
ATOM    247  CB  THR A  33     -11.828   3.579  -2.983  1.00 96.76           C  
ATOM    248  O   THR A  33     -10.092   1.194  -3.831  1.00 96.76           O  
ATOM    249  CG2 THR A  33     -11.968   3.278  -1.494  1.00 96.76           C  
ATOM    250  OG1 THR A  33     -12.370   4.879  -3.249  1.00 96.76           O  
ATOM    251  N   CYS A  34      -8.891   2.092  -2.128  1.00 95.79           N  
ATOM    252  CA  CYS A  34      -8.239   0.822  -1.828  1.00 95.79           C  
ATOM    253  C   CYS A  34      -9.218  -0.156  -1.191  1.00 95.79           C  
ATOM    254  CB  CYS A  34      -7.043   1.039  -0.901  1.00 95.79           C  
ATOM    255  O   CYS A  34     -10.020   0.228  -0.338  1.00 95.79           O  
ATOM    256  SG  CYS A  34      -5.701   1.984  -1.654  1.00 95.79           S  
ATOM    257  N   PRO A  35      -9.198  -1.373  -1.707  1.00 94.43           N  
ATOM    258  CA  PRO A  35     -10.034  -2.396  -1.073  1.00 94.43           C  
ATOM    259  C   PRO A  35      -9.612  -2.696   0.363  1.00 94.43           C  
ATOM    260  CB  PRO A  35      -9.832  -3.621  -1.969  1.00 94.43           C  
ATOM    261  O   PRO A  35      -8.548  -2.252   0.804  1.00 94.43           O  
ATOM    262  CG  PRO A  35      -8.478  -3.432  -2.575  1.00 94.43           C  
ATOM    263  CD  PRO A  35      -8.217  -1.959  -2.709  1.00 94.43           C  
ATOM    264  N   GLU A  36     -10.498  -3.366   1.069  1.00 91.59           N  
ATOM    265  CA  GLU A  36     -10.180  -3.778   2.433  1.00 91.59           C  
ATOM    266  C   GLU A  36      -8.908  -4.620   2.472  1.00 91.59           C  
ATOM    267  CB  GLU A  36     -11.346  -4.557   3.045  1.00 91.59           C  
ATOM    268  O   GLU A  36      -8.700  -5.481   1.615  1.00 91.59           O  
ATOM    269  CG  GLU A  36     -12.532  -3.686   3.432  1.00 91.59           C  
ATOM    270  CD  GLU A  36     -13.648  -4.461   4.116  1.00 91.59           C  
ATOM    271  OE1 GLU A  36     -14.671  -3.846   4.494  1.00 91.59           O  
ATOM    272  OE2 GLU A  36     -13.497  -5.693   4.276  1.00 91.59           O  
ATOM    273  N   GLY A  37      -8.025  -4.360   3.329  1.00 91.59           N  
ATOM    274  CA  GLY A  37      -6.797  -5.127   3.467  1.00 91.59           C  
ATOM    275  C   GLY A  37      -5.600  -4.459   2.817  1.00 91.59           C  
ATOM    276  O   GLY A  37      -4.455  -4.828   3.084  1.00 91.59           O  
ATOM    277  N   GLU A  38      -5.924  -3.495   1.939  1.00 96.05           N  
ATOM    278  CA  GLU A  38      -4.867  -2.707   1.311  1.00 96.05           C  
ATOM    279  C   GLU A  38      -4.816  -1.294   1.885  1.00 96.05           C  
ATOM    280  CB  GLU A  38      -5.068  -2.651  -0.206  1.00 96.05           C  
ATOM    281  O   GLU A  38      -5.539  -0.406   1.428  1.00 96.05           O  
ATOM    282  CG  GLU A  38      -5.064  -4.016  -0.878  1.00 96.05           C  
ATOM    283  CD  GLU A  38      -5.005  -3.938  -2.395  1.00 96.05           C  
ATOM    284  OE1 GLU A  38      -4.895  -4.998  -3.053  1.00 96.05           O  
ATOM    285  OE2 GLU A  38      -5.068  -2.809  -2.930  1.00 96.05           O  
ATOM    286  N   ASP A  39      -3.883  -1.133   2.788  1.00 95.23           N  
ATOM    287  CA  ASP A  39      -3.905   0.094   3.580  1.00 95.23           C  
ATOM    288  C   ASP A  39      -2.739   1.008   3.209  1.00 95.23           C  
ATOM    289  CB  ASP A  39      -3.864  -0.231   5.074  1.00 95.23           C  
ATOM    290  O   ASP A  39      -2.368   1.893   3.982  1.00 95.23           O  
ATOM    291  CG  ASP A  39      -2.666  -1.079   5.464  1.00 95.23           C  
ATOM    292  OD1 ASP A  39      -1.955  -1.580   4.566  1.00 95.23           O  
ATOM    293  OD2 ASP A  39      -2.433  -1.251   6.680  1.00 95.23           O  
ATOM    294  N   LYS A  40      -2.156   0.706   1.997  1.00 96.27           N  
ATOM    295  CA  LYS A  40      -1.013   1.503   1.559  1.00 96.27           C  
ATOM    296  C   LYS A  40      -1.117   1.843   0.075  1.00 96.27           C  
ATOM    297  CB  LYS A  40       0.295   0.761   1.836  1.00 96.27           C  
ATOM    298  O   LYS A  40      -1.712   1.091  -0.700  1.00 96.27           O  
ATOM    299  CG  LYS A  40       0.582   0.543   3.314  1.00 96.27           C  
ATOM    300  CD  LYS A  40       1.900  -0.190   3.526  1.00 96.27           C  
ATOM    301  CE  LYS A  40       2.164  -0.453   5.003  1.00 96.27           C  
ATOM    302  NZ  LYS A  40       3.443  -1.194   5.213  1.00 96.27           N  
ATOM    303  N   CYS A  41      -0.587   3.027  -0.296  1.00 96.66           N  
ATOM    304  CA  CYS A  41      -0.391   3.412  -1.689  1.00 96.66           C  
ATOM    305  C   CYS A  41       1.050   3.171  -2.124  1.00 96.66           C  
ATOM    306  CB  CYS A  41      -0.756   4.882  -1.895  1.00 96.66           C  
ATOM    307  O   CYS A  41       1.985   3.463  -1.376  1.00 96.66           O  
ATOM    308  SG  CYS A  41      -2.457   5.280  -1.439  1.00 96.66           S  
ATOM    309  N   GLU A  42       1.140   2.566  -3.246  1.00 95.96           N  
ATOM    310  CA  GLU A  42       2.491   2.265  -3.709  1.00 95.96           C  
ATOM    311  C   GLU A  42       2.693   2.717  -5.153  1.00 95.96           C  
ATOM    312  CB  GLU A  42       2.783   0.768  -3.582  1.00 95.96           C  
ATOM    313  O   GLU A  42       1.796   2.574  -5.985  1.00 95.96           O  
ATOM    314  CG  GLU A  42       4.192   0.378  -4.002  1.00 95.96           C  
ATOM    315  CD  GLU A  42       4.445  -1.120  -3.936  1.00 95.96           C  
ATOM    316  OE1 GLU A  42       5.595  -1.530  -3.660  1.00 95.96           O  
ATOM    317  OE2 GLU A  42       3.486  -1.890  -4.164  1.00 95.96           O  
ATOM    318  N   LYS A  43       3.820   3.319  -5.394  1.00 94.28           N  
ATOM    319  CA  LYS A  43       4.391   3.591  -6.710  1.00 94.28           C  
ATOM    320  C   LYS A  43       5.766   2.946  -6.857  1.00 94.28           C  
ATOM    321  CB  LYS A  43       4.491   5.098  -6.952  1.00 94.28           C  
ATOM    322  O   LYS A  43       6.672   3.215  -6.065  1.00 94.28           O  
ATOM    323  CG  LYS A  43       5.173   5.471  -8.259  1.00 94.28           C  
ATOM    324  CD  LYS A  43       5.452   6.967  -8.338  1.00 94.28           C  
ATOM    325  CE  LYS A  43       6.724   7.260  -9.121  1.00 94.28           C  
ATOM    326  NZ  LYS A  43       7.031   8.721  -9.153  1.00 94.28           N  
ATOM    327  N   TYR A  44       5.896   1.999  -7.760  1.00 92.48           N  
ATOM    328  CA  TYR A  44       7.196   1.357  -7.921  1.00 92.48           C  
ATOM    329  C   TYR A  44       7.581   1.266  -9.392  1.00 92.48           C  
ATOM    330  CB  TYR A  44       7.185  -0.042  -7.297  1.00 92.48           C  
ATOM    331  O   TYR A  44       6.714   1.271 -10.269  1.00 92.48           O  
ATOM    332  CG  TYR A  44       6.218  -0.994  -7.959  1.00 92.48           C  
ATOM    333  CD1 TYR A  44       4.869  -1.001  -7.611  1.00 92.48           C  
ATOM    334  CD2 TYR A  44       6.652  -1.889  -8.931  1.00 92.48           C  
ATOM    335  CE1 TYR A  44       3.975  -1.878  -8.217  1.00 92.48           C  
ATOM    336  CE2 TYR A  44       5.767  -2.771  -9.543  1.00 92.48           C  
ATOM    337  OH  TYR A  44       3.552  -3.628  -9.783  1.00 92.48           O  
ATOM    338  CZ  TYR A  44       4.432  -2.757  -9.180  1.00 92.48           C  
ATOM    339  N   ALA A  45       8.911   1.245  -9.650  1.00 90.48           N  
ATOM    340  CA  ALA A  45       9.470   1.253 -11.000  1.00 90.48           C  
ATOM    341  C   ALA A  45       9.666  -0.168 -11.520  1.00 90.48           C  
ATOM    342  CB  ALA A  45      10.794   2.012 -11.024  1.00 90.48           C  
ATOM    343  O   ALA A  45      10.117  -1.049 -10.784  1.00 90.48           O  
ATOM    344  N   VAL A  46       9.252  -0.383 -12.749  1.00 89.09           N  
ATOM    345  CA  VAL A  46       9.516  -1.634 -13.452  1.00 89.09           C  
ATOM    346  C   VAL A  46      10.436  -1.374 -14.643  1.00 89.09           C  
ATOM    347  CB  VAL A  46       8.208  -2.307 -13.925  1.00 89.09           C  
ATOM    348  O   VAL A  46      10.158  -0.503 -15.470  1.00 89.09           O  
ATOM    349  CG1 VAL A  46       8.505  -3.628 -14.631  1.00 89.09           C  
ATOM    350  CG2 VAL A  46       7.265  -2.528 -12.744  1.00 89.09           C  
ATOM    351  N   GLY A  47      11.547  -2.089 -14.622  1.00 88.58           N  
ATOM    352  CA  GLY A  47      12.527  -1.918 -15.682  1.00 88.58           C  
ATOM    353  C   GLY A  47      12.033  -2.398 -17.034  1.00 88.58           C  
ATOM    354  O   GLY A  47      11.355  -3.424 -17.125  1.00 88.58           O  
ATOM    355  N   LEU A  48      12.314  -1.568 -18.065  1.00 85.55           N  
ATOM    356  CA  LEU A  48      12.099  -1.958 -19.454  1.00 85.55           C  
ATOM    357  C   LEU A  48      13.428  -2.196 -20.164  1.00 85.55           C  
ATOM    358  CB  LEU A  48      11.297  -0.884 -20.195  1.00 85.55           C  
ATOM    359  O   LEU A  48      14.493  -2.068 -19.555  1.00 85.55           O  
ATOM    360  CG  LEU A  48       9.884  -0.615 -19.675  1.00 85.55           C  
ATOM    361  CD1 LEU A  48       9.305   0.631 -20.337  1.00 85.55           C  
ATOM    362  CD2 LEU A  48       8.986  -1.822 -19.918  1.00 85.55           C  
ATOM    363  N   MET A  49      13.364  -2.618 -21.527  1.00 87.34           N  
ATOM    364  CA  MET A  49      14.576  -2.790 -22.322  1.00 87.34           C  
ATOM    365  C   MET A  49      15.267  -1.450 -22.556  1.00 87.34           C  
ATOM    366  CB  MET A  49      14.252  -3.452 -23.662  1.00 87.34           C  
ATOM    367  O   MET A  49      14.609  -0.411 -22.625  1.00 87.34           O  
ATOM    368  CG  MET A  49      13.704  -4.864 -23.531  1.00 87.34           C  
ATOM    369  SD  MET A  49      14.996  -6.078 -23.058  1.00 87.34           S  
ATOM    370  CE  MET A  49      14.435  -7.525 -23.999  1.00 87.34           C  
ATOM    371  N   HIS A  50      16.505  -1.401 -22.461  1.00 87.09           N  
ATOM    372  CA  HIS A  50      17.374  -0.299 -22.858  1.00 87.09           C  
ATOM    373  C   HIS A  50      17.465   0.755 -21.759  1.00 87.09           C  
ATOM    374  CB  HIS A  50      16.873   0.338 -24.156  1.00 87.09           C  
ATOM    375  O   HIS A  50      17.582   1.948 -22.046  1.00 87.09           O  
ATOM    376  CG  HIS A  50      16.985  -0.560 -25.347  1.00 87.09           C  
ATOM    377  CD2 HIS A  50      17.367  -1.854 -25.452  1.00 87.09           C  
ATOM    378  ND1 HIS A  50      16.685  -0.141 -26.625  1.00 87.09           N  
ATOM    379  CE1 HIS A  50      16.878  -1.143 -27.467  1.00 87.09           C  
ATOM    380  NE2 HIS A  50      17.292  -2.194 -26.780  1.00 87.09           N  
ATOM    381  N   GLY A  51      17.191   0.372 -20.477  1.00 82.58           N  
ATOM    382  CA  GLY A  51      17.463   1.303 -19.393  1.00 82.58           C  
ATOM    383  C   GLY A  51      16.276   2.181 -19.049  1.00 82.58           C  
ATOM    384  O   GLY A  51      16.412   3.154 -18.304  1.00 82.58           O  
ATOM    385  N   SER A  52      15.162   1.879 -19.706  1.00 86.00           N  
ATOM    386  CA  SER A  52      13.958   2.648 -19.407  1.00 86.00           C  
ATOM    387  C   SER A  52      13.119   1.966 -18.331  1.00 86.00           C  
ATOM    388  CB  SER A  52      13.119   2.844 -20.670  1.00 86.00           C  
ATOM    389  O   SER A  52      13.324   0.788 -18.031  1.00 86.00           O  
ATOM    390  OG  SER A  52      13.852   3.551 -21.656  1.00 86.00           O  
ATOM    391  N   PHE A  53      12.365   2.886 -17.525  1.00 86.47           N  
ATOM    392  CA  PHE A  53      11.454   2.364 -16.513  1.00 86.47           C  
ATOM    393  C   PHE A  53      10.044   2.901 -16.725  1.00 86.47           C  
ATOM    394  CB  PHE A  53      11.947   2.724 -15.108  1.00 86.47           C  
ATOM    395  O   PHE A  53       9.857   3.931 -17.377  1.00 86.47           O  
ATOM    396  CG  PHE A  53      13.374   2.324 -14.844  1.00 86.47           C  
ATOM    397  CD1 PHE A  53      13.674   1.071 -14.326  1.00 86.47           C  
ATOM    398  CD2 PHE A  53      14.415   3.203 -15.114  1.00 86.47           C  
ATOM    399  CE1 PHE A  53      14.994   0.698 -14.081  1.00 86.47           C  
ATOM    400  CE2 PHE A  53      15.736   2.837 -14.872  1.00 86.47           C  
ATOM    401  CZ  PHE A  53      16.023   1.585 -14.354  1.00 86.47           C  
ATOM    402  N   PHE A  54       9.111   2.011 -16.373  1.00 88.72           N  
ATOM    403  CA  PHE A  54       7.748   2.501 -16.210  1.00 88.72           C  
ATOM    404  C   PHE A  54       7.278   2.326 -14.771  1.00 88.72           C  
ATOM    405  CB  PHE A  54       6.796   1.773 -17.164  1.00 88.72           C  
ATOM    406  O   PHE A  54       7.822   1.505 -14.030  1.00 88.72           O  
ATOM    407  CG  PHE A  54       6.463   0.370 -16.737  1.00 88.72           C  
ATOM    408  CD1 PHE A  54       7.296  -0.690 -17.071  1.00 88.72           C  
ATOM    409  CD2 PHE A  54       5.315   0.110 -15.999  1.00 88.72           C  
ATOM    410  CE1 PHE A  54       6.990  -1.991 -16.676  1.00 88.72           C  
ATOM    411  CE2 PHE A  54       5.002  -1.186 -15.601  1.00 88.72           C  
ATOM    412  CZ  PHE A  54       5.841  -2.235 -15.941  1.00 88.72           C  
ATOM    413  N   PHE A  55       6.310   3.259 -14.336  1.00 91.32           N  
ATOM    414  CA  PHE A  55       5.856   3.265 -12.950  1.00 91.32           C  
ATOM    415  C   PHE A  55       4.464   2.655 -12.834  1.00 91.32           C  
ATOM    416  CB  PHE A  55       5.853   4.691 -12.390  1.00 91.32           C  
ATOM    417  O   PHE A  55       3.596   2.912 -13.670  1.00 91.32           O  
ATOM    418  CG  PHE A  55       7.229   5.243 -12.130  1.00 91.32           C  
ATOM    419  CD1 PHE A  55       7.923   4.903 -10.976  1.00 91.32           C  
ATOM    420  CD2 PHE A  55       7.827   6.104 -13.041  1.00 91.32           C  
ATOM    421  CE1 PHE A  55       9.196   5.413 -10.733  1.00 91.32           C  
ATOM    422  CE2 PHE A  55       9.099   6.618 -12.805  1.00 91.32           C  
ATOM    423  CZ  PHE A  55       9.782   6.272 -11.650  1.00 91.32           C  
ATOM    424  N   ILE A  56       4.357   1.842 -11.768  1.00 93.83           N  
ATOM    425  CA  ILE A  56       3.071   1.255 -11.410  1.00 93.83           C  
ATOM    426  C   ILE A  56       2.543   1.905 -10.134  1.00 93.83           C  
ATOM    427  CB  ILE A  56       3.180  -0.276 -11.226  1.00 93.83           C  
ATOM    428  O   ILE A  56       3.285   2.076  -9.164  1.00 93.83           O  
ATOM    429  CG1 ILE A  56       3.621  -0.941 -12.535  1.00 93.83           C  
ATOM    430  CG2 ILE A  56       1.850  -0.857 -10.738  1.00 93.83           C  
ATOM    431  CD1 ILE A  56       3.845  -2.443 -12.421  1.00 93.83           C  
ATOM    432  N   TYR A  57       1.225   2.218 -10.210  1.00 95.91           N  
ATOM    433  CA  TYR A  57       0.506   2.760  -9.063  1.00 95.91           C  
ATOM    434  C   TYR A  57      -0.543   1.774  -8.561  1.00 95.91           C  
ATOM    435  CB  TYR A  57      -0.160   4.091  -9.426  1.00 95.91           C  
ATOM    436  O   TYR A  57      -1.393   1.318  -9.329  1.00 95.91           O  
ATOM    437  CG  TYR A  57       0.808   5.141  -9.912  1.00 95.91           C  
ATOM    438  CD1 TYR A  57       1.142   6.232  -9.113  1.00 95.91           C  
ATOM    439  CD2 TYR A  57       1.390   5.045 -11.172  1.00 95.91           C  
ATOM    440  CE1 TYR A  57       2.033   7.204  -9.559  1.00 95.91           C  
ATOM    441  CE2 TYR A  57       2.282   6.011 -11.627  1.00 95.91           C  
ATOM    442  OH  TYR A  57       3.479   8.043 -11.260  1.00 95.91           O  
ATOM    443  CZ  TYR A  57       2.597   7.084 -10.815  1.00 95.91           C  
ATOM    444  N   THR A  58      -0.522   1.571  -7.263  1.00 96.54           N  
ATOM    445  CA  THR A  58      -1.468   0.563  -6.795  1.00 96.54           C  
ATOM    446  C   THR A  58      -1.706   0.700  -5.294  1.00 96.54           C  
ATOM    447  CB  THR A  58      -0.971  -0.859  -7.112  1.00 96.54           C  
ATOM    448  O   THR A  58      -0.927   1.349  -4.594  1.00 96.54           O  
ATOM    449  CG2 THR A  58       0.253  -1.214  -6.273  1.00 96.54           C  
ATOM    450  OG1 THR A  58      -2.017  -1.798  -6.832  1.00 96.54           O  
ATOM    451  N   CYS A  59      -2.835   0.076  -4.862  1.00 97.09           N  
ATOM    452  CA  CYS A  59      -3.076  -0.212  -3.452  1.00 97.09           C  
ATOM    453  C   CYS A  59      -2.415  -1.522  -3.041  1.00 97.09           C  
ATOM    454  CB  CYS A  59      -4.577  -0.276  -3.167  1.00 97.09           C  
ATOM    455  O   CYS A  59      -2.452  -2.501  -3.788  1.00 97.09           O  
ATOM    456  SG  CYS A  59      -5.439   1.285  -3.451  1.00 97.09           S  
ATOM    457  N   THR A  60      -1.812  -1.507  -1.838  1.00 96.84           N  
ATOM    458  CA  THR A  60      -1.102  -2.715  -1.432  1.00 96.84           C  
ATOM    459  C   THR A  60      -1.072  -2.838   0.089  1.00 96.84           C  
ATOM    460  CB  THR A  60       0.337  -2.728  -1.979  1.00 96.84           C  
ATOM    461  O   THR A  60      -1.307  -1.860   0.801  1.00 96.84           O  
ATOM    462  CG2 THR A  60       1.177  -1.624  -1.345  1.00 96.84           C  
ATOM    463  OG1 THR A  60       0.940  -3.996  -1.692  1.00 96.84           O  
ATOM    464  N   SER A  61      -0.932  -4.059   0.521  1.00 96.51           N  
ATOM    465  CA  SER A  61      -0.696  -4.297   1.942  1.00 96.51           C  
ATOM    466  C   SER A  61       0.796  -4.378   2.248  1.00 96.51           C  
ATOM    467  CB  SER A  61      -1.388  -5.585   2.392  1.00 96.51           C  
ATOM    468  O   SER A  61       1.208  -4.212   3.398  1.00 96.51           O  
ATOM    469  OG  SER A  61      -0.910  -6.697   1.654  1.00 96.51           O  
ATOM    470  N   LYS A  62       1.537  -4.596   1.162  1.00 95.29           N  
ATOM    471  CA  LYS A  62       2.984  -4.742   1.291  1.00 95.29           C  
ATOM    472  C   LYS A  62       3.716  -3.929   0.228  1.00 95.29           C  
ATOM    473  CB  LYS A  62       3.385  -6.215   1.194  1.00 95.29           C  
ATOM    474  O   LYS A  62       3.386  -4.007  -0.957  1.00 95.29           O  
ATOM    475  CG  LYS A  62       4.844  -6.483   1.534  1.00 95.29           C  
ATOM    476  CD  LYS A  62       5.162  -7.972   1.495  1.00 95.29           C  
ATOM    477  CE  LYS A  62       6.631  -8.238   1.797  1.00 95.29           C  
ATOM    478  NZ  LYS A  62       6.943  -9.699   1.784  1.00 95.29           N  
ATOM    479  N   CYS A  63       4.807  -3.253   0.667  1.00 93.66           N  
ATOM    480  CA  CYS A  63       5.570  -2.398  -0.235  1.00 93.66           C  
ATOM    481  C   CYS A  63       6.753  -3.151  -0.831  1.00 93.66           C  
ATOM    482  CB  CYS A  63       6.064  -1.151   0.498  1.00 93.66           C  
ATOM    483  O   CYS A  63       7.360  -3.990  -0.164  1.00 93.66           O  
ATOM    484  SG  CYS A  63       4.736  -0.071   1.074  1.00 93.66           S  
ATOM    485  N   HIS A  64       6.935  -2.791  -2.115  1.00 91.59           N  
ATOM    486  CA  HIS A  64       8.163  -3.266  -2.742  1.00 91.59           C  
ATOM    487  C   HIS A  64       9.371  -2.467  -2.265  1.00 91.59           C  
ATOM    488  CB  HIS A  64       8.051  -3.189  -4.266  1.00 91.59           C  
ATOM    489  O   HIS A  64       9.251  -1.281  -1.951  1.00 91.59           O  
ATOM    490  CG  HIS A  64       7.098  -4.184  -4.848  1.00 91.59           C  
ATOM    491  CD2 HIS A  64       7.310  -5.409  -5.385  1.00 91.59           C  
ATOM    492  ND1 HIS A  64       5.741  -3.959  -4.925  1.00 91.59           N  
ATOM    493  CE1 HIS A  64       5.158  -5.006  -5.484  1.00 91.59           C  
ATOM    494  NE2 HIS A  64       6.088  -5.900  -5.773  1.00 91.59           N  
ATOM    495  N   GLU A  65      10.504  -3.187  -2.150  1.00 88.36           N  
ATOM    496  CA  GLU A  65      11.763  -2.513  -1.845  1.00 88.36           C  
ATOM    497  C   GLU A  65      12.439  -2.006  -3.116  1.00 88.36           C  
ATOM    498  CB  GLU A  65      12.705  -3.451  -1.086  1.00 88.36           C  
ATOM    499  O   GLU A  65      12.291  -2.602  -4.185  1.00 88.36           O  
ATOM    500  CG  GLU A  65      12.170  -3.895   0.268  1.00 88.36           C  
ATOM    501  CD  GLU A  65      13.152  -4.757   1.047  1.00 88.36           C  
ATOM    502  OE1 GLU A  65      12.896  -5.041   2.239  1.00 88.36           O  
ATOM    503  OE2 GLU A  65      14.185  -5.150   0.460  1.00 88.36           O  
ATOM    504  N   GLY A  66      12.945  -0.772  -3.062  1.00 82.52           N  
ATOM    505  CA  GLY A  66      13.667  -0.244  -4.209  1.00 82.52           C  
ATOM    506  C   GLY A  66      13.929   1.247  -4.115  1.00 82.52           C  
ATOM    507  O   GLY A  66      13.278   1.949  -3.338  1.00 82.52           O  
ATOM    508  N   ALA A  67      14.961   1.622  -4.860  1.00 79.73           N  
ATOM    509  CA  ALA A  67      15.457   2.994  -4.787  1.00 79.73           C  
ATOM    510  C   ALA A  67      14.411   3.983  -5.295  1.00 79.73           C  
ATOM    511  CB  ALA A  67      16.750   3.135  -5.587  1.00 79.73           C  
ATOM    512  O   ALA A  67      14.323   5.110  -4.802  1.00 79.73           O  
ATOM    513  N   TYR A  68      13.484   3.533  -6.102  1.00 81.32           N  
ATOM    514  CA  TYR A  68      12.560   4.474  -6.725  1.00 81.32           C  
ATOM    515  C   TYR A  68      11.124   4.189  -6.303  1.00 81.32           C  
ATOM    516  CB  TYR A  68      12.678   4.413  -8.251  1.00 81.32           C  
ATOM    517  O   TYR A  68      10.178   4.674  -6.929  1.00 81.32           O  
ATOM    518  CG  TYR A  68      14.047   4.781  -8.770  1.00 81.32           C  
ATOM    519  CD1 TYR A  68      14.441   6.113  -8.869  1.00 81.32           C  
ATOM    520  CD2 TYR A  68      14.948   3.797  -9.162  1.00 81.32           C  
ATOM    521  CE1 TYR A  68      15.701   6.456  -9.349  1.00 81.32           C  
ATOM    522  CE2 TYR A  68      16.211   4.129  -9.643  1.00 81.32           C  
ATOM    523  OH  TYR A  68      17.826   5.793 -10.207  1.00 81.32           O  
ATOM    524  CZ  TYR A  68      16.577   5.459  -9.732  1.00 81.32           C  
ATOM    525  N   ASN A  69      10.946   3.449  -5.240  1.00 89.28           N  
ATOM    526  CA  ASN A  69       9.610   3.069  -4.793  1.00 89.28           C  
ATOM    527  C   ASN A  69       9.084   4.023  -3.724  1.00 89.28           C  
ATOM    528  CB  ASN A  69       9.608   1.631  -4.268  1.00 89.28           C  
ATOM    529  O   ASN A  69       9.857   4.549  -2.921  1.00 89.28           O  
ATOM    530  CG  ASN A  69       9.946   0.617  -5.343  1.00 89.28           C  
ATOM    531  ND2 ASN A  69      10.093  -0.641  -4.946  1.00 89.28           N  
ATOM    532  OD1 ASN A  69      10.074   0.962  -6.521  1.00 89.28           O  
ATOM    533  N   VAL A  70       7.858   4.358  -3.838  1.00 91.47           N  
ATOM    534  CA  VAL A  70       7.108   5.135  -2.857  1.00 91.47           C  
ATOM    535  C   VAL A  70       6.026   4.263  -2.224  1.00 91.47           C  
ATOM    536  CB  VAL A  70       6.476   6.393  -3.493  1.00 91.47           C  
ATOM    537  O   VAL A  70       5.296   3.561  -2.928  1.00 91.47           O  
ATOM    538  CG1 VAL A  70       5.638   7.154  -2.466  1.00 91.47           C  
ATOM    539  CG2 VAL A  70       7.559   7.297  -4.078  1.00 91.47           C  
ATOM    540  N   CYS A  71       6.085   4.270  -0.882  1.00 94.30           N  
ATOM    541  CA  CYS A  71       5.053   3.580  -0.118  1.00 94.30           C  
ATOM    542  C   CYS A  71       4.568   4.439   1.044  1.00 94.30           C  
ATOM    543  CB  CYS A  71       5.578   2.244   0.409  1.00 94.30           C  
ATOM    544  O   CYS A  71       5.367   4.882   1.870  1.00 94.30           O  
ATOM    545  SG  CYS A  71       4.279   1.119   0.964  1.00 94.30           S  
ATOM    546  N   CYS A  72       3.332   4.615   1.044  1.00 94.48           N  
ATOM    547  CA  CYS A  72       2.799   5.524   2.052  1.00 94.48           C  
ATOM    548  C   CYS A  72       1.373   5.142   2.431  1.00 94.48           C  
ATOM    549  CB  CYS A  72       2.833   6.966   1.545  1.00 94.48           C  
ATOM    550  O   CYS A  72       0.770   4.272   1.799  1.00 94.48           O  
ATOM    551  SG  CYS A  72       1.885   7.227   0.030  1.00 94.48           S  
ATOM    552  N   SER A  73       0.769   5.711   3.577  1.00 94.63           N  
ATOM    553  CA  SER A  73      -0.515   5.261   4.102  1.00 94.63           C  
ATOM    554  C   SER A  73      -1.511   6.413   4.188  1.00 94.63           C  
ATOM    555  CB  SER A  73      -0.338   4.625   5.481  1.00 94.63           C  
ATOM    556  O   SER A  73      -2.480   6.347   4.949  1.00 94.63           O  
ATOM    557  OG  SER A  73       0.502   3.486   5.406  1.00 94.63           O  
ATOM    558  N   THR A  74      -1.185   7.514   3.367  1.00 93.81           N  
ATOM    559  CA  THR A  74      -2.145   8.612   3.323  1.00 93.81           C  
ATOM    560  C   THR A  74      -2.751   8.743   1.929  1.00 93.81           C  
ATOM    561  CB  THR A  74      -1.488   9.944   3.728  1.00 93.81           C  
ATOM    562  O   THR A  74      -2.240   8.168   0.967  1.00 93.81           O  
ATOM    563  CG2 THR A  74      -0.882   9.857   5.125  1.00 93.81           C  
ATOM    564  OG1 THR A  74      -0.454  10.266   2.790  1.00 93.81           O  
ATOM    565  N   ASP A  75      -3.848   9.507   1.793  1.00 95.13           N  
ATOM    566  CA  ASP A  75      -4.562   9.623   0.525  1.00 95.13           C  
ATOM    567  C   ASP A  75      -3.673  10.243  -0.551  1.00 95.13           C  
ATOM    568  CB  ASP A  75      -5.834  10.454   0.699  1.00 95.13           C  
ATOM    569  O   ASP A  75      -3.012  11.255  -0.310  1.00 95.13           O  
ATOM    570  CG  ASP A  75      -6.950   9.692   1.391  1.00 95.13           C  
ATOM    571  OD1 ASP A  75      -6.844   8.455   1.539  1.00 95.13           O  
ATOM    572  OD2 ASP A  75      -7.947  10.333   1.789  1.00 95.13           O  
ATOM    573  N   LEU A  76      -3.624   9.507  -1.647  1.00 95.07           N  
ATOM    574  CA  LEU A  76      -2.999  10.003  -2.868  1.00 95.07           C  
ATOM    575  C   LEU A  76      -1.527  10.327  -2.633  1.00 95.07           C  
ATOM    576  CB  LEU A  76      -3.731  11.247  -3.379  1.00 95.07           C  
ATOM    577  O   LEU A  76      -1.000  11.287  -3.199  1.00 95.07           O  
ATOM    578  CG  LEU A  76      -5.242  11.110  -3.576  1.00 95.07           C  
ATOM    579  CD1 LEU A  76      -5.839  12.437  -4.034  1.00 95.07           C  
ATOM    580  CD2 LEU A  76      -5.553  10.004  -4.579  1.00 95.07           C  
ATOM    581  N   CYS A  77      -0.887   9.691  -1.778  1.00 94.16           N  
ATOM    582  CA  CYS A  77       0.481   9.963  -1.354  1.00 94.16           C  
ATOM    583  C   CYS A  77       1.484   9.417  -2.362  1.00 94.16           C  
ATOM    584  CB  CYS A  77       0.746   9.355   0.023  1.00 94.16           C  
ATOM    585  O   CYS A  77       2.668   9.754  -2.313  1.00 94.16           O  
ATOM    586  SG  CYS A  77       0.705   7.550   0.042  1.00 94.16           S  
ATOM    587  N   ASN A  78       0.944   8.515  -3.332  1.00 93.98           N  
ATOM    588  CA  ASN A  78       1.882   7.877  -4.249  1.00 93.98           C  
ATOM    589  C   ASN A  78       2.040   8.680  -5.538  1.00 93.98           C  
ATOM    590  CB  ASN A  78       1.436   6.448  -4.566  1.00 93.98           C  
ATOM    591  O   ASN A  78       2.324   8.115  -6.595  1.00 93.98           O  
ATOM    592  CG  ASN A  78       0.086   6.396  -5.253  1.00 93.98           C  
ATOM    593  ND2 ASN A  78      -0.169   5.313  -5.978  1.00 93.98           N  
ATOM    594  OD1 ASN A  78      -0.721   7.322  -5.135  1.00 93.98           O  
ATOM    595  N   LYS A  79       1.777  10.036  -5.635  1.00 87.29           N  
ATOM    596  CA  LYS A  79       1.884  10.882  -6.821  1.00 87.29           C  
ATOM    597  C   LYS A  79       3.333  11.286  -7.079  1.00 87.29           C  
ATOM    598  CB  LYS A  79       1.011  12.128  -6.672  1.00 87.29           C  
ATOM    599  O   LYS A  79       3.792  11.275  -8.223  1.00 87.29           O  
ATOM    600  CG  LYS A  79       0.915  12.971  -7.935  1.00 87.29           C  
ATOM    601  CD  LYS A  79      -0.085  14.109  -7.773  1.00 87.29           C  
ATOM    602  CE  LYS A  79      -0.228  14.916  -9.056  1.00 87.29           C  
ATOM    603  NZ  LYS A  79      -1.143  16.083  -8.878  1.00 87.29           N  
ATOM    604  N   SER A  80       4.193  11.562  -5.950  1.00 74.17           N  
ATOM    605  CA  SER A  80       5.496  12.182  -6.168  1.00 74.17           C  
ATOM    606  C   SER A  80       6.627  11.264  -5.718  1.00 74.17           C  
ATOM    607  CB  SER A  80       5.586  13.517  -5.428  1.00 74.17           C  
ATOM    608  O   SER A  80       6.433  10.412  -4.848  1.00 74.17           O  
ATOM    609  OG  SER A  80       4.735  14.481  -6.024  1.00 74.17           O  
ATOM    610  N   SER A  81       7.664  11.078  -6.521  1.00 61.91           N  
ATOM    611  CA  SER A  81       8.941  10.461  -6.177  1.00 61.91           C  
ATOM    612  C   SER A  81       9.698  11.293  -5.148  1.00 61.91           C  
ATOM    613  CB  SER A  81       9.801  10.276  -7.428  1.00 61.91           C  
ATOM    614  O   SER A  81      10.236  12.353  -5.473  1.00 61.91           O  
ATOM    615  OG  SER A  81       9.207   9.344  -8.315  1.00 61.91           O  
ATOM    616  N   LYS A  82       8.989  12.032  -4.156  1.00 52.46           N  
ATOM    617  CA  LYS A  82      10.005  12.686  -3.336  1.00 52.46           C  
ATOM    618  C   LYS A  82      10.971  11.665  -2.740  1.00 52.46           C  
ATOM    619  CB  LYS A  82       9.352  13.503  -2.221  1.00 52.46           C  
ATOM    620  O   LYS A  82      10.550  10.739  -2.044  1.00 52.46           O  
ATOM    621  CG  LYS A  82       8.746  14.817  -2.690  1.00 52.46           C  
ATOM    622  CD  LYS A  82       9.025  15.945  -1.705  1.00 52.46           C  
ATOM    623  CE  LYS A  82       8.395  17.255  -2.160  1.00 52.46           C  
ATOM    624  NZ  LYS A  82       8.105  18.159  -1.007  1.00 52.46           N  
ATOM    625  N   SER A  83      11.703  10.922  -3.618  1.00 46.18           N  
ATOM    626  CA  SER A  83      13.023  10.398  -3.280  1.00 46.18           C  
ATOM    627  C   SER A  83      13.549  11.018  -1.989  1.00 46.18           C  
ATOM    628  CB  SER A  83      14.011  10.657  -4.418  1.00 46.18           C  
ATOM    629  O   SER A  83      13.565  12.242  -1.843  1.00 46.18           O  
ATOM    630  OG  SER A  83      13.430  10.335  -5.671  1.00 46.18           O  
ATOM    631  N   GLY A  84      12.970  10.950  -0.769  1.00 38.12           N  
ATOM    632  CA  GLY A  84      14.002  11.116   0.241  1.00 38.12           C  
ATOM    633  C   GLY A  84      15.372  10.662  -0.226  1.00 38.12           C  
ATOM    634  O   GLY A  84      15.483   9.753  -1.051  1.00 38.12           O  
TER     635      ALA A   1                                                      
ENDMDL                                                                          
END                                                                             
