# Supplementary material for: Domain loss enabled evolution of novel functions in the snake three-finger toxin gene superfamily
Source: Nat Commun. 2023 Aug 11;14:4861. doi: 10.1038/s41467-023-40550-0 (PMC10421932; doi:10.1038/s41467-023-40550-0)
Supplement: Supplementary file 5 — Supplementary Data 2 [file 41467_2023_40550_MOESM5_ESM.zip › SD2_structure_predictions/full_sequence/TR|A0A898IN70|Calliophis_bivirgatus.pdb]

MODEL     1                                                                     
ATOM      1  N   MET A   1     -28.922   9.420  32.439  1.00 63.64           N  
ATOM      2  CA  MET A   1     -29.193   9.450  31.004  1.00 63.64           C  
ATOM      3  C   MET A   1     -28.001  10.013  30.237  1.00 63.64           C  
ATOM      4  CB  MET A   1     -30.444  10.281  30.710  1.00 63.64           C  
ATOM      5  O   MET A   1     -27.969   9.960  29.006  1.00 63.64           O  
ATOM      6  CG  MET A   1     -30.492  11.603  31.459  1.00 63.64           C  
ATOM      7  SD  MET A   1     -32.065  12.507  31.189  1.00 63.64           S  
ATOM      8  CE  MET A   1     -31.459  13.927  30.236  1.00 63.64           C  
ATOM      9  N   LYS A   2     -26.902  10.391  30.910  1.00 76.29           N  
ATOM     10  CA  LYS A   2     -25.665  10.973  30.400  1.00 76.29           C  
ATOM     11  C   LYS A   2     -24.602   9.901  30.180  1.00 76.29           C  
ATOM     12  CB  LYS A   2     -25.139  12.043  31.358  1.00 76.29           C  
ATOM     13  O   LYS A   2     -23.786  10.006  29.262  1.00 76.29           O  
ATOM     14  CG  LYS A   2     -25.962  13.324  31.367  1.00 76.29           C  
ATOM     15  CD  LYS A   2     -25.636  14.189  32.578  1.00 76.29           C  
ATOM     16  CE  LYS A   2     -25.980  15.651  32.330  1.00 76.29           C  
ATOM     17  NZ  LYS A   2     -26.820  16.216  33.428  1.00 76.29           N  
ATOM     18  N   THR A   3     -24.760   8.802  31.000  1.00 77.08           N  
ATOM     19  CA  THR A   3     -23.836   7.681  30.869  1.00 77.08           C  
ATOM     20  C   THR A   3     -24.210   6.807  29.676  1.00 77.08           C  
ATOM     21  CB  THR A   3     -23.811   6.825  32.149  1.00 77.08           C  
ATOM     22  O   THR A   3     -23.342   6.189  29.055  1.00 77.08           O  
ATOM     23  CG2 THR A   3     -23.229   7.606  33.322  1.00 77.08           C  
ATOM     24  OG1 THR A   3     -25.148   6.423  32.473  1.00 77.08           O  
ATOM     25  N   LEU A   4     -25.466   6.791  29.343  1.00 77.03           N  
ATOM     26  CA  LEU A   4     -25.987   6.077  28.183  1.00 77.03           C  
ATOM     27  C   LEU A   4     -25.608   6.791  26.890  1.00 77.03           C  
ATOM     28  CB  LEU A   4     -27.509   5.940  28.277  1.00 77.03           C  
ATOM     29  O   LEU A   4     -25.270   6.145  25.895  1.00 77.03           O  
ATOM     30  CG  LEU A   4     -28.050   4.529  28.511  1.00 77.03           C  
ATOM     31  CD1 LEU A   4     -29.369   4.587  29.275  1.00 77.03           C  
ATOM     32  CD2 LEU A   4     -28.226   3.796  27.186  1.00 77.03           C  
ATOM     33  N   LEU A   5     -25.570   8.095  26.938  1.00 78.83           N  
ATOM     34  CA  LEU A   5     -25.210   8.941  25.805  1.00 78.83           C  
ATOM     35  C   LEU A   5     -23.709   8.888  25.542  1.00 78.83           C  
ATOM     36  CB  LEU A   5     -25.646  10.387  26.056  1.00 78.83           C  
ATOM     37  O   LEU A   5     -23.277   8.853  24.388  1.00 78.83           O  
ATOM     38  CG  LEU A   5     -27.133  10.689  25.869  1.00 78.83           C  
ATOM     39  CD1 LEU A   5     -27.487  12.027  26.509  1.00 78.83           C  
ATOM     40  CD2 LEU A   5     -27.497  10.687  24.388  1.00 78.83           C  
ATOM     41  N   LEU A   6     -22.915   8.813  26.610  1.00 79.13           N  
ATOM     42  CA  LEU A   6     -21.460   8.730  26.529  1.00 79.13           C  
ATOM     43  C   LEU A   6     -21.022   7.363  26.012  1.00 79.13           C  
ATOM     44  CB  LEU A   6     -20.830   8.997  27.898  1.00 79.13           C  
ATOM     45  O   LEU A   6     -20.093   7.268  25.207  1.00 79.13           O  
ATOM     46  CG  LEU A   6     -20.862  10.446  28.388  1.00 79.13           C  
ATOM     47  CD1 LEU A   6     -20.393  10.526  29.836  1.00 79.13           C  
ATOM     48  CD2 LEU A   6     -20.003  11.332  27.492  1.00 79.13           C  
ATOM     49  N   THR A   7     -21.710   6.322  26.374  1.00 81.00           N  
ATOM     50  CA  THR A   7     -21.455   4.960  25.917  1.00 81.00           C  
ATOM     51  C   THR A   7     -21.858   4.796  24.454  1.00 81.00           C  
ATOM     52  CB  THR A   7     -22.210   3.931  26.779  1.00 81.00           C  
ATOM     53  O   THR A   7     -21.182   4.100  23.694  1.00 81.00           O  
ATOM     54  CG2 THR A   7     -21.737   3.975  28.228  1.00 81.00           C  
ATOM     55  OG1 THR A   7     -23.613   4.219  26.736  1.00 81.00           O  
ATOM     56  N   LEU A   8     -22.835   5.357  23.990  1.00 80.77           N  
ATOM     57  CA  LEU A   8     -23.332   5.344  22.619  1.00 80.77           C  
ATOM     58  C   LEU A   8     -22.386   6.100  21.691  1.00 80.77           C  
ATOM     59  CB  LEU A   8     -24.732   5.958  22.550  1.00 80.77           C  
ATOM     60  O   LEU A   8     -22.122   5.656  20.571  1.00 80.77           O  
ATOM     61  CG  LEU A   8     -25.454   5.851  21.206  1.00 80.77           C  
ATOM     62  CD1 LEU A   8     -26.078   4.468  21.048  1.00 80.77           C  
ATOM     63  CD2 LEU A   8     -26.515   6.939  21.080  1.00 80.77           C  
ATOM     64  N   VAL A   9     -21.808   7.154  22.146  1.00 82.34           N  
ATOM     65  CA  VAL A   9     -20.858   7.972  21.399  1.00 82.34           C  
ATOM     66  C   VAL A   9     -19.536   7.224  21.250  1.00 82.34           C  
ATOM     67  CB  VAL A   9     -20.624   9.337  22.085  1.00 82.34           C  
ATOM     68  O   VAL A   9     -18.941   7.210  20.170  1.00 82.34           O  
ATOM     69  CG1 VAL A   9     -19.509  10.110  21.382  1.00 82.34           C  
ATOM     70  CG2 VAL A   9     -21.915  10.154  22.103  1.00 82.34           C  
ATOM     71  N   VAL A  10     -19.112   6.526  22.255  1.00 79.45           N  
ATOM     72  CA  VAL A  10     -17.875   5.753  22.270  1.00 79.45           C  
ATOM     73  C   VAL A  10     -18.009   4.545  21.344  1.00 79.45           C  
ATOM     74  CB  VAL A  10     -17.511   5.291  23.699  1.00 79.45           C  
ATOM     75  O   VAL A  10     -17.085   4.225  20.594  1.00 79.45           O  
ATOM     76  CG1 VAL A  10     -16.293   4.369  23.674  1.00 79.45           C  
ATOM     77  CG2 VAL A  10     -17.253   6.498  24.599  1.00 79.45           C  
ATOM     78  N   VAL A  11     -19.141   3.881  21.309  1.00 77.21           N  
ATOM     79  CA  VAL A  11     -19.442   2.725  20.471  1.00 77.21           C  
ATOM     80  C   VAL A  11     -19.508   3.151  19.006  1.00 77.21           C  
ATOM     81  CB  VAL A  11     -20.767   2.050  20.890  1.00 77.21           C  
ATOM     82  O   VAL A  11     -19.003   2.451  18.126  1.00 77.21           O  
ATOM     83  CG1 VAL A  11     -21.147   0.947  19.904  1.00 77.21           C  
ATOM     84  CG2 VAL A  11     -20.654   1.488  22.306  1.00 77.21           C  
ATOM     85  N   THR A  12     -20.012   4.249  18.735  1.00 75.89           N  
ATOM     86  CA  THR A  12     -20.154   4.797  17.391  1.00 75.89           C  
ATOM     87  C   THR A  12     -18.800   5.236  16.840  1.00 75.89           C  
ATOM     88  CB  THR A  12     -21.128   5.989  17.374  1.00 75.89           C  
ATOM     89  O   THR A  12     -18.518   5.053  15.654  1.00 75.89           O  
ATOM     90  CG2 THR A  12     -22.526   5.562  17.809  1.00 75.89           C  
ATOM     91  OG1 THR A  12     -20.650   7.002  18.268  1.00 75.89           O  
ATOM     92  N   ILE A  13     -17.972   5.792  17.639  1.00 72.81           N  
ATOM     93  CA  ILE A  13     -16.636   6.252  17.278  1.00 72.81           C  
ATOM     94  C   ILE A  13     -15.726   5.052  17.030  1.00 72.81           C  
ATOM     95  CB  ILE A  13     -16.037   7.162  18.374  1.00 72.81           C  
ATOM     96  O   ILE A  13     -14.941   5.046  16.079  1.00 72.81           O  
ATOM     97  CG1 ILE A  13     -16.844   8.459  18.492  1.00 72.81           C  
ATOM     98  CG2 ILE A  13     -14.563   7.459  18.083  1.00 72.81           C  
ATOM     99  CD1 ILE A  13     -16.442   9.334  19.671  1.00 72.81           C  
ATOM    100  N   VAL A  14     -15.772   4.073  17.806  1.00 70.14           N  
ATOM    101  CA  VAL A  14     -15.003   2.839  17.676  1.00 70.14           C  
ATOM    102  C   VAL A  14     -15.475   2.063  16.449  1.00 70.14           C  
ATOM    103  CB  VAL A  14     -15.123   1.960  18.941  1.00 70.14           C  
ATOM    104  O   VAL A  14     -14.664   1.479  15.726  1.00 70.14           O  
ATOM    105  CG1 VAL A  14     -14.435   0.612  18.729  1.00 70.14           C  
ATOM    106  CG2 VAL A  14     -14.529   2.682  20.150  1.00 70.14           C  
ATOM    107  N   CYS A  15     -16.745   2.088  16.164  1.00 69.44           N  
ATOM    108  CA  CYS A  15     -17.344   1.397  15.028  1.00 69.44           C  
ATOM    109  C   CYS A  15     -17.011   2.108  13.721  1.00 69.44           C  
ATOM    110  CB  CYS A  15     -18.860   1.303  15.196  1.00 69.44           C  
ATOM    111  O   CYS A  15     -16.931   1.473  12.668  1.00 69.44           O  
ATOM    112  SG  CYS A  15     -19.385   0.030  16.365  1.00 69.44           S  
ATOM    113  N   LEU A  16     -16.749   3.374  13.736  1.00 65.19           N  
ATOM    114  CA  LEU A  16     -16.422   4.200  12.578  1.00 65.19           C  
ATOM    115  C   LEU A  16     -14.965   4.013  12.171  1.00 65.19           C  
ATOM    116  CB  LEU A  16     -16.695   5.676  12.879  1.00 65.19           C  
ATOM    117  O   LEU A  16     -14.639   4.048  10.982  1.00 65.19           O  
ATOM    118  CG  LEU A  16     -18.163   6.101  12.913  1.00 65.19           C  
ATOM    119  CD1 LEU A  16     -18.313   7.432  13.642  1.00 65.19           C  
ATOM    120  CD2 LEU A  16     -18.726   6.195  11.498  1.00 65.19           C  
ATOM    121  N   ASP A  17     -14.110   3.671  13.099  1.00 63.37           N  
ATOM    122  CA  ASP A  17     -12.685   3.441  12.886  1.00 63.37           C  
ATOM    123  C   ASP A  17     -12.427   2.019  12.392  1.00 63.37           C  
ATOM    124  CB  ASP A  17     -11.900   3.702  14.173  1.00 63.37           C  
ATOM    125  O   ASP A  17     -11.500   1.785  11.614  1.00 63.37           O  
ATOM    126  CG  ASP A  17     -11.582   5.171  14.386  1.00 63.37           C  
ATOM    127  OD1 ASP A  17     -11.438   5.915  13.391  1.00 63.37           O  
ATOM    128  OD2 ASP A  17     -11.471   5.589  15.559  1.00 63.37           O  
ATOM    129  N   LEU A  18     -13.367   1.139  12.691  1.00 64.76           N  
ATOM    130  CA  LEU A  18     -13.282  -0.261  12.291  1.00 64.76           C  
ATOM    131  C   LEU A  18     -13.800  -0.453  10.869  1.00 64.76           C  
ATOM    132  CB  LEU A  18     -14.074  -1.145  13.258  1.00 64.76           C  
ATOM    133  O   LEU A  18     -13.358  -1.359  10.160  1.00 64.76           O  
ATOM    134  CG  LEU A  18     -13.252  -2.001  14.223  1.00 64.76           C  
ATOM    135  CD1 LEU A  18     -13.127  -1.306  15.574  1.00 64.76           C  
ATOM    136  CD2 LEU A  18     -13.881  -3.381  14.381  1.00 64.76           C  
ATOM    137  N   GLY A  19     -14.241   0.638  10.280  1.00 67.42           N  
ATOM    138  CA  GLY A  19     -14.889   0.511   8.984  1.00 67.42           C  
ATOM    139  C   GLY A  19     -14.145   1.228   7.873  1.00 67.42           C  
ATOM    140  O   GLY A  19     -14.491   1.089   6.697  1.00 67.42           O  
ATOM    141  N   TYR A  20     -13.108   2.008   8.333  1.00 74.62           N  
ATOM    142  CA  TYR A  20     -12.399   2.723   7.277  1.00 74.62           C  
ATOM    143  C   TYR A  20     -11.233   1.897   6.747  1.00 74.62           C  
ATOM    144  CB  TYR A  20     -11.892   4.074   7.789  1.00 74.62           C  
ATOM    145  O   TYR A  20     -10.350   1.498   7.509  1.00 74.62           O  
ATOM    146  CG  TYR A  20     -11.116   4.861   6.760  1.00 74.62           C  
ATOM    147  CD1 TYR A  20      -9.724   4.880   6.774  1.00 74.62           C  
ATOM    148  CD2 TYR A  20     -11.774   5.588   5.774  1.00 74.62           C  
ATOM    149  CE1 TYR A  20      -9.005   5.605   5.829  1.00 74.62           C  
ATOM    150  CE2 TYR A  20     -11.066   6.316   4.824  1.00 74.62           C  
ATOM    151  OH  TYR A  20      -8.977   7.038   3.922  1.00 74.62           O  
ATOM    152  CZ  TYR A  20      -9.684   6.318   4.860  1.00 74.62           C  
ATOM    153  N   THR A  21     -11.418   1.528   5.506  1.00 85.54           N  
ATOM    154  CA  THR A  21     -10.356   0.773   4.849  1.00 85.54           C  
ATOM    155  C   THR A  21      -9.695   1.609   3.757  1.00 85.54           C  
ATOM    156  CB  THR A  21     -10.893  -0.536   4.244  1.00 85.54           C  
ATOM    157  O   THR A  21     -10.376   2.319   3.014  1.00 85.54           O  
ATOM    158  CG2 THR A  21     -11.435  -1.462   5.328  1.00 85.54           C  
ATOM    159  OG1 THR A  21     -11.946  -0.232   3.320  1.00 85.54           O  
ATOM    160  N   LEU A  22      -8.426   1.830   3.780  1.00 94.26           N  
ATOM    161  CA  LEU A  22      -7.581   2.532   2.819  1.00 94.26           C  
ATOM    162  C   LEU A  22      -7.769   1.965   1.415  1.00 94.26           C  
ATOM    163  CB  LEU A  22      -6.109   2.435   3.228  1.00 94.26           C  
ATOM    164  O   LEU A  22      -7.833   0.747   1.236  1.00 94.26           O  
ATOM    165  CG  LEU A  22      -5.115   3.227   2.377  1.00 94.26           C  
ATOM    166  CD1 LEU A  22      -5.350   4.725   2.545  1.00 94.26           C  
ATOM    167  CD2 LEU A  22      -3.682   2.860   2.747  1.00 94.26           C  
ATOM    168  N   VAL A  23      -7.962   2.895   0.459  1.00 95.19           N  
ATOM    169  CA  VAL A  23      -8.081   2.505  -0.942  1.00 95.19           C  
ATOM    170  C   VAL A  23      -6.836   2.947  -1.709  1.00 95.19           C  
ATOM    171  CB  VAL A  23      -9.348   3.105  -1.593  1.00 95.19           C  
ATOM    172  O   VAL A  23      -6.476   4.126  -1.694  1.00 95.19           O  
ATOM    173  CG1 VAL A  23      -9.515   2.593  -3.022  1.00 95.19           C  
ATOM    174  CG2 VAL A  23     -10.583   2.777  -0.756  1.00 95.19           C  
ATOM    175  N   CYS A  24      -6.147   1.929  -2.420  1.00 95.67           N  
ATOM    176  CA  CYS A  24      -4.909   2.190  -3.146  1.00 95.67           C  
ATOM    177  C   CYS A  24      -5.058   1.839  -4.622  1.00 95.67           C  
ATOM    178  CB  CYS A  24      -3.753   1.397  -2.538  1.00 95.67           C  
ATOM    179  O   CYS A  24      -5.907   1.025  -4.988  1.00 95.67           O  
ATOM    180  SG  CYS A  24      -3.389   1.838  -0.824  1.00 95.67           S  
ATOM    181  N   ILE A  25      -4.254   2.532  -5.450  1.00 93.80           N  
ATOM    182  CA  ILE A  25      -4.156   2.159  -6.857  1.00 93.80           C  
ATOM    183  C   ILE A  25      -3.398   0.840  -6.989  1.00 93.80           C  
ATOM    184  CB  ILE A  25      -3.462   3.262  -7.687  1.00 93.80           C  
ATOM    185  O   ILE A  25      -2.340   0.662  -6.381  1.00 93.80           O  
ATOM    186  CG1 ILE A  25      -4.244   4.577  -7.589  1.00 93.80           C  
ATOM    187  CG2 ILE A  25      -3.308   2.824  -9.146  1.00 93.80           C  
ATOM    188  CD1 ILE A  25      -3.516   5.776  -8.180  1.00 93.80           C  
ATOM    189  N   LYS A  26      -4.028  -0.116  -7.679  1.00 89.65           N  
ATOM    190  CA  LYS A  26      -3.423  -1.423  -7.915  1.00 89.65           C  
ATOM    191  C   LYS A  26      -3.133  -1.636  -9.398  1.00 89.65           C  
ATOM    192  CB  LYS A  26      -4.332  -2.537  -7.393  1.00 89.65           C  
ATOM    193  O   LYS A  26      -4.002  -1.414 -10.244  1.00 89.65           O  
ATOM    194  CG  LYS A  26      -3.722  -3.928  -7.485  1.00 89.65           C  
ATOM    195  CD  LYS A  26      -4.655  -4.987  -6.912  1.00 89.65           C  
ATOM    196  CE  LYS A  26      -4.052  -6.381  -7.017  1.00 89.65           C  
ATOM    197  NZ  LYS A  26      -4.949  -7.419  -6.427  1.00 89.65           N  
ATOM    198  N   ASP A  27      -1.786  -1.849  -9.635  1.00 80.51           N  
ATOM    199  CA  ASP A  27      -1.473  -2.185 -11.021  1.00 80.51           C  
ATOM    200  C   ASP A  27      -1.202  -3.680 -11.176  1.00 80.51           C  
ATOM    201  CB  ASP A  27      -0.269  -1.378 -11.510  1.00 80.51           C  
ATOM    202  O   ASP A  27      -0.379  -4.245 -10.452  1.00 80.51           O  
ATOM    203  CG  ASP A  27      -0.637   0.026 -11.957  1.00 80.51           C  
ATOM    204  OD1 ASP A  27      -1.732   0.216 -12.529  1.00 80.51           O  
ATOM    205  OD2 ASP A  27       0.176   0.949 -11.739  1.00 80.51           O  
ATOM    206  N   GLU A  28      -2.135  -4.535 -11.814  1.00 63.43           N  
ATOM    207  CA  GLU A  28      -1.804  -5.832 -12.397  1.00 63.43           C  
ATOM    208  C   GLU A  28      -1.655  -5.734 -13.912  1.00 63.43           C  
ATOM    209  CB  GLU A  28      -2.870  -6.870 -12.039  1.00 63.43           C  
ATOM    210  O   GLU A  28      -2.401  -5.004 -14.569  1.00 63.43           O  
ATOM    211  CG  GLU A  28      -2.741  -7.423 -10.626  1.00 63.43           C  
ATOM    212  CD  GLU A  28      -3.688  -8.578 -10.345  1.00 63.43           C  
ATOM    213  OE1 GLU A  28      -3.633  -9.151  -9.234  1.00 63.43           O  
ATOM    214  OE2 GLU A  28      -4.491  -8.914 -11.244  1.00 63.43           O  
ATOM    215  N   SER A  29      -0.497  -5.387 -14.343  1.00 59.68           N  
ATOM    216  CA  SER A  29       0.034  -5.418 -15.702  1.00 59.68           C  
ATOM    217  C   SER A  29      -1.078  -5.627 -16.725  1.00 59.68           C  
ATOM    218  CB  SER A  29       1.082  -6.522 -15.844  1.00 59.68           C  
ATOM    219  O   SER A  29      -1.027  -5.075 -17.826  1.00 59.68           O  
ATOM    220  OG  SER A  29       0.545  -7.778 -15.466  1.00 59.68           O  
ATOM    221  N   ILE A  30      -2.527  -5.811 -16.272  1.00 56.14           N  
ATOM    222  CA  ILE A  30      -3.527  -6.096 -17.295  1.00 56.14           C  
ATOM    223  C   ILE A  30      -4.827  -5.365 -16.963  1.00 56.14           C  
ATOM    224  CB  ILE A  30      -3.784  -7.613 -17.427  1.00 56.14           C  
ATOM    225  O   ILE A  30      -5.537  -4.910 -17.863  1.00 56.14           O  
ATOM    226  CG1 ILE A  30      -2.496  -8.340 -17.831  1.00 56.14           C  
ATOM    227  CG2 ILE A  30      -4.905  -7.885 -18.435  1.00 56.14           C  
ATOM    228  CD1 ILE A  30      -2.599  -9.858 -17.779  1.00 56.14           C  
ATOM    229  N   PHE A  31      -4.970  -4.555 -15.731  1.00 58.61           N  
ATOM    230  CA  PHE A  31      -6.160  -3.774 -15.415  1.00 58.61           C  
ATOM    231  C   PHE A  31      -5.882  -2.800 -14.275  1.00 58.61           C  
ATOM    232  CB  PHE A  31      -7.327  -4.695 -15.045  1.00 58.61           C  
ATOM    233  O   PHE A  31      -5.837  -3.198 -13.109  1.00 58.61           O  
ATOM    234  CG  PHE A  31      -7.784  -5.578 -16.174  1.00 58.61           C  
ATOM    235  CD1 PHE A  31      -8.630  -5.087 -17.161  1.00 58.61           C  
ATOM    236  CD2 PHE A  31      -7.367  -6.901 -16.250  1.00 58.61           C  
ATOM    237  CE1 PHE A  31      -9.055  -5.902 -18.207  1.00 58.61           C  
ATOM    238  CE2 PHE A  31      -7.787  -7.722 -17.292  1.00 58.61           C  
ATOM    239  CZ  PHE A  31      -8.632  -7.221 -18.270  1.00 58.61           C  
ATOM    240  N   PRO A  32      -5.390  -1.639 -14.716  1.00 68.50           N  
ATOM    241  CA  PRO A  32      -5.303  -0.637 -13.651  1.00 68.50           C  
ATOM    242  C   PRO A  32      -6.606  -0.494 -12.868  1.00 68.50           C  
ATOM    243  CB  PRO A  32      -4.975   0.653 -14.406  1.00 68.50           C  
ATOM    244  O   PRO A  32      -7.691  -0.560 -13.451  1.00 68.50           O  
ATOM    245  CG  PRO A  32      -5.300   0.354 -15.834  1.00 68.50           C  
ATOM    246  CD  PRO A  32      -5.405  -1.135 -15.997  1.00 68.50           C  
ATOM    247  N   GLY A  33      -6.519  -0.888 -11.588  1.00 83.44           N  
ATOM    248  CA  GLY A  33      -7.696  -0.701 -10.756  1.00 83.44           C  
ATOM    249  C   GLY A  33      -7.367  -0.229  -9.353  1.00 83.44           C  
ATOM    250  O   GLY A  33      -6.249   0.221  -9.090  1.00 83.44           O  
ATOM    251  N   ASN A  34      -8.326   0.091  -8.645  1.00 91.09           N  
ATOM    252  CA  ASN A  34      -8.291   0.431  -7.226  1.00 91.09           C  
ATOM    253  C   ASN A  34      -8.639  -0.772  -6.353  1.00 91.09           C  
ATOM    254  CB  ASN A  34      -9.240   1.594  -6.930  1.00 91.09           C  
ATOM    255  O   ASN A  34      -9.375  -1.663  -6.781  1.00 91.09           O  
ATOM    256  CG  ASN A  34      -9.010   2.782  -7.842  1.00 91.09           C  
ATOM    257  ND2 ASN A  34     -10.080   3.500  -8.163  1.00 91.09           N  
ATOM    258  OD1 ASN A  34      -7.879   3.053  -8.256  1.00 91.09           O  
ATOM    259  N   GLU A  35      -7.897  -0.875  -5.297  1.00 91.62           N  
ATOM    260  CA  GLU A  35      -8.191  -1.967  -4.374  1.00 91.62           C  
ATOM    261  C   GLU A  35      -8.375  -1.451  -2.950  1.00 91.62           C  
ATOM    262  CB  GLU A  35      -7.079  -3.018  -4.413  1.00 91.62           C  
ATOM    263  O   GLU A  35      -7.689  -0.517  -2.529  1.00 91.62           O  
ATOM    264  CG  GLU A  35      -5.754  -2.534  -3.842  1.00 91.62           C  
ATOM    265  CD  GLU A  35      -4.684  -3.614  -3.810  1.00 91.62           C  
ATOM    266  OE1 GLU A  35      -3.490  -3.292  -4.005  1.00 91.62           O  
ATOM    267  OE2 GLU A  35      -5.043  -4.792  -3.589  1.00 91.62           O  
ATOM    268  N   LYS A  36      -9.418  -2.029  -2.300  1.00 93.70           N  
ATOM    269  CA  LYS A  36      -9.575  -1.793  -0.868  1.00 93.70           C  
ATOM    270  C   LYS A  36      -8.557  -2.595  -0.063  1.00 93.70           C  
ATOM    271  CB  LYS A  36     -10.994  -2.145  -0.418  1.00 93.70           C  
ATOM    272  O   LYS A  36      -8.453  -3.813  -0.222  1.00 93.70           O  
ATOM    273  CG  LYS A  36     -12.060  -1.184  -0.923  1.00 93.70           C  
ATOM    274  CD  LYS A  36     -13.429  -1.510  -0.339  1.00 93.70           C  
ATOM    275  CE  LYS A  36     -14.502  -0.569  -0.869  1.00 93.70           C  
ATOM    276  NZ  LYS A  36     -15.859  -0.937  -0.365  1.00 93.70           N  
ATOM    277  N   CYS A  37      -7.747  -1.893   0.799  1.00 92.95           N  
ATOM    278  CA  CYS A  37      -6.742  -2.570   1.610  1.00 92.95           C  
ATOM    279  C   CYS A  37      -7.389  -3.305   2.778  1.00 92.95           C  
ATOM    280  CB  CYS A  37      -5.712  -1.569   2.134  1.00 92.95           C  
ATOM    281  O   CYS A  37      -8.471  -2.928   3.232  1.00 92.95           O  
ATOM    282  SG  CYS A  37      -4.872  -0.641   0.831  1.00 92.95           S  
ATOM    283  N   LEU A  38      -6.737  -4.357   3.123  1.00 93.01           N  
ATOM    284  CA  LEU A  38      -7.174  -5.007   4.353  1.00 93.01           C  
ATOM    285  C   LEU A  38      -7.061  -4.057   5.541  1.00 93.01           C  
ATOM    286  CB  LEU A  38      -6.349  -6.270   4.615  1.00 93.01           C  
ATOM    287  O   LEU A  38      -6.299  -3.088   5.495  1.00 93.01           O  
ATOM    288  CG  LEU A  38      -6.475  -7.389   3.579  1.00 93.01           C  
ATOM    289  CD1 LEU A  38      -5.370  -8.421   3.778  1.00 93.01           C  
ATOM    290  CD2 LEU A  38      -7.849  -8.045   3.665  1.00 93.01           C  
ATOM    291  N   TYR A  39      -7.856  -4.309   6.567  1.00 90.22           N  
ATOM    292  CA  TYR A  39      -7.910  -3.409   7.713  1.00 90.22           C  
ATOM    293  C   TYR A  39      -6.527  -3.221   8.325  1.00 90.22           C  
ATOM    294  CB  TYR A  39      -8.881  -3.942   8.770  1.00 90.22           C  
ATOM    295  O   TYR A  39      -6.242  -2.181   8.923  1.00 90.22           O  
ATOM    296  CG  TYR A  39      -8.318  -5.074   9.596  1.00 90.22           C  
ATOM    297  CD1 TYR A  39      -8.488  -6.400   9.204  1.00 90.22           C  
ATOM    298  CD2 TYR A  39      -7.616  -4.819  10.769  1.00 90.22           C  
ATOM    299  CE1 TYR A  39      -7.972  -7.445   9.962  1.00 90.22           C  
ATOM    300  CE2 TYR A  39      -7.096  -5.857  11.536  1.00 90.22           C  
ATOM    301  OH  TYR A  39      -6.766  -8.196  11.879  1.00 90.22           O  
ATOM    302  CZ  TYR A  39      -7.279  -7.165  11.125  1.00 90.22           C  
ATOM    303  N   TRP A  40      -5.606  -4.163   8.246  1.00 90.75           N  
ATOM    304  CA  TRP A  40      -4.276  -4.071   8.840  1.00 90.75           C  
ATOM    305  C   TRP A  40      -3.280  -3.473   7.853  1.00 90.75           C  
ATOM    306  CB  TRP A  40      -3.795  -5.451   9.298  1.00 90.75           C  
ATOM    307  O   TRP A  40      -2.134  -3.190   8.212  1.00 90.75           O  
ATOM    308  CG  TRP A  40      -3.840  -6.498   8.226  1.00 90.75           C  
ATOM    309  CD1 TRP A  40      -2.881  -6.760   7.289  1.00 90.75           C  
ATOM    310  CD2 TRP A  40      -4.905  -7.422   7.980  1.00 90.75           C  
ATOM    311  CE2 TRP A  40      -4.522  -8.217   6.877  1.00 90.75           C  
ATOM    312  CE3 TRP A  40      -6.146  -7.657   8.587  1.00 90.75           C  
ATOM    313  NE1 TRP A  40      -3.285  -7.793   6.474  1.00 90.75           N  
ATOM    314  CH2 TRP A  40      -6.547  -9.438   6.979  1.00 90.75           C  
ATOM    315  CZ2 TRP A  40      -5.338  -9.230   6.367  1.00 90.75           C  
ATOM    316  CZ3 TRP A  40      -6.956  -8.665   8.079  1.00 90.75           C  
ATOM    317  N   GLN A  41      -3.600  -3.227   6.621  1.00 94.54           N  
ATOM    318  CA  GLN A  41      -2.792  -2.558   5.608  1.00 94.54           C  
ATOM    319  C   GLN A  41      -3.048  -1.053   5.606  1.00 94.54           C  
ATOM    320  CB  GLN A  41      -3.077  -3.140   4.222  1.00 94.54           C  
ATOM    321  O   GLN A  41      -4.090  -0.596   5.132  1.00 94.54           O  
ATOM    322  CG  GLN A  41      -2.745  -4.621   4.098  1.00 94.54           C  
ATOM    323  CD  GLN A  41      -3.120  -5.195   2.744  1.00 94.54           C  
ATOM    324  NE2 GLN A  41      -2.178  -5.887   2.112  1.00 94.54           N  
ATOM    325  OE1 GLN A  41      -4.246  -5.017   2.270  1.00 94.54           O  
ATOM    326  N   LYS A  42      -2.047  -0.358   6.029  1.00 94.38           N  
ATOM    327  CA  LYS A  42      -2.273   1.060   6.291  1.00 94.38           C  
ATOM    328  C   LYS A  42      -1.453   1.932   5.345  1.00 94.38           C  
ATOM    329  CB  LYS A  42      -1.932   1.398   7.744  1.00 94.38           C  
ATOM    330  O   LYS A  42      -1.323   3.139   5.561  1.00 94.38           O  
ATOM    331  CG  LYS A  42      -2.716   0.591   8.768  1.00 94.38           C  
ATOM    332  CD  LYS A  42      -4.207   0.895   8.695  1.00 94.38           C  
ATOM    333  CE  LYS A  42      -4.988   0.121   9.749  1.00 94.38           C  
ATOM    334  NZ  LYS A  42      -6.462   0.230   9.538  1.00 94.38           N  
ATOM    335  N   VAL A  43      -0.889   1.231   4.271  1.00 96.47           N  
ATOM    336  CA  VAL A  43       0.034   1.966   3.413  1.00 96.47           C  
ATOM    337  C   VAL A  43      -0.255   1.645   1.948  1.00 96.47           C  
ATOM    338  CB  VAL A  43       1.506   1.637   3.749  1.00 96.47           C  
ATOM    339  O   VAL A  43      -0.505   0.490   1.597  1.00 96.47           O  
ATOM    340  CG1 VAL A  43       2.450   2.290   2.741  1.00 96.47           C  
ATOM    341  CG2 VAL A  43       1.842   2.087   5.170  1.00 96.47           C  
ATOM    342  N   CYS A  44      -0.334   2.683   1.169  1.00 96.90           N  
ATOM    343  CA  CYS A  44      -0.234   2.524  -0.278  1.00 96.90           C  
ATOM    344  C   CYS A  44       1.216   2.622  -0.738  1.00 96.90           C  
ATOM    345  CB  CYS A  44      -1.078   3.578  -0.993  1.00 96.90           C  
ATOM    346  O   CYS A  44       1.966   3.476  -0.263  1.00 96.90           O  
ATOM    347  SG  CYS A  44      -2.848   3.444  -0.657  1.00 96.90           S  
ATOM    348  N   TYR A  45       1.613   1.678  -1.675  1.00 96.18           N  
ATOM    349  CA  TYR A  45       2.991   1.770  -2.146  1.00 96.18           C  
ATOM    350  C   TYR A  45       3.041   1.873  -3.666  1.00 96.18           C  
ATOM    351  CB  TYR A  45       3.802   0.558  -1.678  1.00 96.18           C  
ATOM    352  O   TYR A  45       2.149   1.376  -4.358  1.00 96.18           O  
ATOM    353  CG  TYR A  45       3.467  -0.717  -2.413  1.00 96.18           C  
ATOM    354  CD1 TYR A  45       2.550  -1.626  -1.888  1.00 96.18           C  
ATOM    355  CD2 TYR A  45       4.066  -1.016  -3.631  1.00 96.18           C  
ATOM    356  CE1 TYR A  45       2.240  -2.803  -2.560  1.00 96.18           C  
ATOM    357  CE2 TYR A  45       3.763  -2.191  -4.312  1.00 96.18           C  
ATOM    358  OH  TYR A  45       2.547  -4.240  -4.440  1.00 96.18           O  
ATOM    359  CZ  TYR A  45       2.850  -3.076  -3.770  1.00 96.18           C  
ATOM    360  N   LYS A  46       4.025   2.549  -4.147  1.00 94.86           N  
ATOM    361  CA  LYS A  46       4.448   2.654  -5.541  1.00 94.86           C  
ATOM    362  C   LYS A  46       5.950   2.423  -5.679  1.00 94.86           C  
ATOM    363  CB  LYS A  46       4.074   4.021  -6.114  1.00 94.86           C  
ATOM    364  O   LYS A  46       6.753   3.175  -5.122  1.00 94.86           O  
ATOM    365  CG  LYS A  46       4.427   4.194  -7.584  1.00 94.86           C  
ATOM    366  CD  LYS A  46       4.073   5.589  -8.084  1.00 94.86           C  
ATOM    367  CE  LYS A  46       4.470   5.779  -9.541  1.00 94.86           C  
ATOM    368  NZ  LYS A  46       4.111   7.140 -10.040  1.00 94.86           N  
ATOM    369  N   ARG A  47       6.312   1.337  -6.420  1.00 94.22           N  
ATOM    370  CA  ARG A  47       7.729   1.033  -6.588  1.00 94.22           C  
ATOM    371  C   ARG A  47       8.067   0.792  -8.056  1.00 94.22           C  
ATOM    372  CB  ARG A  47       8.121  -0.188  -5.753  1.00 94.22           C  
ATOM    373  O   ARG A  47       7.255   0.241  -8.803  1.00 94.22           O  
ATOM    374  CG  ARG A  47       7.451  -1.479  -6.198  1.00 94.22           C  
ATOM    375  CD  ARG A  47       7.824  -2.648  -5.297  1.00 94.22           C  
ATOM    376  NE  ARG A  47       7.886  -3.903  -6.040  1.00 94.22           N  
ATOM    377  NH1 ARG A  47       7.662  -5.255  -4.180  1.00 94.22           N  
ATOM    378  NH2 ARG A  47       7.875  -6.189  -6.262  1.00 94.22           N  
ATOM    379  CZ  ARG A  47       7.808  -5.113  -5.492  1.00 94.22           C  
ATOM    380  N   TRP A  48       9.193   1.254  -8.445  1.00 93.18           N  
ATOM    381  CA  TRP A  48       9.593   1.138  -9.844  1.00 93.18           C  
ATOM    382  C   TRP A  48      11.111   1.187  -9.982  1.00 93.18           C  
ATOM    383  CB  TRP A  48       8.957   2.252 -10.680  1.00 93.18           C  
ATOM    384  O   TRP A  48      11.798   1.777  -9.145  1.00 93.18           O  
ATOM    385  CG  TRP A  48       9.496   3.619 -10.384  1.00 93.18           C  
ATOM    386  CD1 TRP A  48      10.631   4.186 -10.895  1.00 93.18           C  
ATOM    387  CD2 TRP A  48       8.923   4.591  -9.504  1.00 93.18           C  
ATOM    388  CE2 TRP A  48       9.765   5.726  -9.530  1.00 93.18           C  
ATOM    389  CE3 TRP A  48       7.779   4.614  -8.696  1.00 93.18           C  
ATOM    390  NE1 TRP A  48      10.798   5.452 -10.385  1.00 93.18           N  
ATOM    391  CH2 TRP A  48       8.371   6.867  -7.995  1.00 93.18           C  
ATOM    392  CZ2 TRP A  48       9.497   6.871  -8.777  1.00 93.18           C  
ATOM    393  CZ3 TRP A  48       7.514   5.755  -7.947  1.00 93.18           C  
ATOM    394  N   TYR A  49      11.574   0.424 -11.002  1.00 92.55           N  
ATOM    395  CA  TYR A  49      12.962   0.488 -11.448  1.00 92.55           C  
ATOM    396  C   TYR A  49      13.106   1.413 -12.650  1.00 92.55           C  
ATOM    397  CB  TYR A  49      13.477  -0.911 -11.801  1.00 92.55           C  
ATOM    398  O   TYR A  49      12.133   1.674 -13.361  1.00 92.55           O  
ATOM    399  CG  TYR A  49      13.533  -1.853 -10.623  1.00 92.55           C  
ATOM    400  CD1 TYR A  49      14.669  -1.928  -9.820  1.00 92.55           C  
ATOM    401  CD2 TYR A  49      12.451  -2.669 -10.311  1.00 92.55           C  
ATOM    402  CE1 TYR A  49      14.726  -2.796  -8.735  1.00 92.55           C  
ATOM    403  CE2 TYR A  49      12.497  -3.540  -9.227  1.00 92.55           C  
ATOM    404  OH  TYR A  49      13.688  -4.458  -7.373  1.00 92.55           O  
ATOM    405  CZ  TYR A  49      13.637  -3.597  -8.446  1.00 92.55           C  
ATOM    406  N   LEU A  50      14.313   2.036 -12.845  1.00 87.94           N  
ATOM    407  CA  LEU A  50      14.549   2.876 -14.015  1.00 87.94           C  
ATOM    408  C   LEU A  50      14.134   2.156 -15.293  1.00 87.94           C  
ATOM    409  CB  LEU A  50      16.024   3.278 -14.098  1.00 87.94           C  
ATOM    410  O   LEU A  50      14.600   1.048 -15.566  1.00 87.94           O  
ATOM    411  CG  LEU A  50      16.525   4.241 -13.020  1.00 87.94           C  
ATOM    412  CD1 LEU A  50      18.044   4.364 -13.085  1.00 87.94           C  
ATOM    413  CD2 LEU A  50      15.866   5.607 -13.175  1.00 87.94           C  
ATOM    414  N   GLY A  51      13.012   2.786 -15.954  1.00 82.72           N  
ATOM    415  CA  GLY A  51      12.691   2.269 -17.275  1.00 82.72           C  
ATOM    416  C   GLY A  51      11.640   1.175 -17.248  1.00 82.72           C  
ATOM    417  O   GLY A  51      11.351   0.560 -18.277  1.00 82.72           O  
ATOM    418  N   ARG A  52      11.114   0.834 -15.937  1.00 86.99           N  
ATOM    419  CA  ARG A  52      10.081  -0.181 -15.759  1.00 86.99           C  
ATOM    420  C   ARG A  52       8.793   0.436 -15.225  1.00 86.99           C  
ATOM    421  CB  ARG A  52      10.566  -1.282 -14.813  1.00 86.99           C  
ATOM    422  O   ARG A  52       8.815   1.517 -14.633  1.00 86.99           O  
ATOM    423  CG  ARG A  52      11.695  -2.128 -15.380  1.00 86.99           C  
ATOM    424  CD  ARG A  52      11.980  -3.344 -14.509  1.00 86.99           C  
ATOM    425  NE  ARG A  52      13.135  -4.095 -14.993  1.00 86.99           N  
ATOM    426  NH1 ARG A  52      12.973  -5.767 -13.408  1.00 86.99           N  
ATOM    427  NH2 ARG A  52      14.642  -5.828 -14.979  1.00 86.99           N  
ATOM    428  CZ  ARG A  52      13.581  -5.228 -14.459  1.00 86.99           C  
ATOM    429  N   SER A  53       7.677  -0.212 -15.585  1.00 87.65           N  
ATOM    430  CA  SER A  53       6.378   0.195 -15.060  1.00 87.65           C  
ATOM    431  C   SER A  53       6.311   0.014 -13.547  1.00 87.65           C  
ATOM    432  CB  SER A  53       5.256  -0.601 -15.727  1.00 87.65           C  
ATOM    433  O   SER A  53       6.840  -0.962 -13.010  1.00 87.65           O  
ATOM    434  OG  SER A  53       5.182  -0.303 -17.111  1.00 87.65           O  
ATOM    435  N   PRO A  54       5.752   1.067 -12.917  1.00 90.39           N  
ATOM    436  CA  PRO A  54       5.636   0.984 -11.459  1.00 90.39           C  
ATOM    437  C   PRO A  54       4.676  -0.114 -11.005  1.00 90.39           C  
ATOM    438  CB  PRO A  54       5.109   2.366 -11.068  1.00 90.39           C  
ATOM    439  O   PRO A  54       3.773  -0.497 -11.752  1.00 90.39           O  
ATOM    440  CG  PRO A  54       4.352   2.840 -12.266  1.00 90.39           C  
ATOM    441  CD  PRO A  54       4.985   2.251 -13.494  1.00 90.39           C  
ATOM    442  N   THR A  55       5.033  -0.672  -9.884  1.00 91.81           N  
ATOM    443  CA  THR A  55       4.141  -1.558  -9.144  1.00 91.81           C  
ATOM    444  C   THR A  55       3.478  -0.815  -7.988  1.00 91.81           C  
ATOM    445  CB  THR A  55       4.894  -2.787  -8.604  1.00 91.81           C  
ATOM    446  O   THR A  55       4.144  -0.090  -7.246  1.00 91.81           O  
ATOM    447  CG2 THR A  55       3.933  -3.788  -7.972  1.00 91.81           C  
ATOM    448  OG1 THR A  55       5.591  -3.425  -9.682  1.00 91.81           O  
ATOM    449  N   ARG A  56       2.146  -1.020  -7.884  1.00 93.76           N  
ATOM    450  CA  ARG A  56       1.370  -0.325  -6.862  1.00 93.76           C  
ATOM    451  C   ARG A  56       0.554  -1.308  -6.031  1.00 93.76           C  
ATOM    452  CB  ARG A  56       0.446   0.713  -7.503  1.00 93.76           C  
ATOM    453  O   ARG A  56       0.194  -2.385  -6.510  1.00 93.76           O  
ATOM    454  CG  ARG A  56       1.171   1.739  -8.359  1.00 93.76           C  
ATOM    455  CD  ARG A  56       0.203   2.717  -9.009  1.00 93.76           C  
ATOM    456  NE  ARG A  56       0.903   3.714  -9.814  1.00 93.76           N  
ATOM    457  NH1 ARG A  56       1.097   2.369 -11.683  1.00 93.76           N  
ATOM    458  NH2 ARG A  56       1.939   4.500 -11.707  1.00 93.76           N  
ATOM    459  CZ  ARG A  56       1.311   3.525 -11.066  1.00 93.76           C  
ATOM    460  N   GLY A  57       0.198  -0.860  -4.761  1.00 94.30           N  
ATOM    461  CA  GLY A  57      -0.649  -1.723  -3.954  1.00 94.30           C  
ATOM    462  C   GLY A  57      -0.693  -1.319  -2.493  1.00 94.30           C  
ATOM    463  O   GLY A  57      -0.292  -0.208  -2.138  1.00 94.30           O  
ATOM    464  N   CYS A  58      -1.358  -2.229  -1.746  1.00 95.55           N  
ATOM    465  CA  CYS A  58      -1.514  -2.064  -0.305  1.00 95.55           C  
ATOM    466  C   CYS A  58      -0.448  -2.848   0.452  1.00 95.55           C  
ATOM    467  CB  CYS A  58      -2.904  -2.517   0.139  1.00 95.55           C  
ATOM    468  O   CYS A  58      -0.092  -3.960   0.058  1.00 95.55           O  
ATOM    469  SG  CYS A  58      -4.252  -1.619  -0.660  1.00 95.55           S  
ATOM    470  N   ASP A  59       0.000  -2.281   1.548  1.00 96.17           N  
ATOM    471  CA  ASP A  59       0.952  -2.975   2.410  1.00 96.17           C  
ATOM    472  C   ASP A  59       0.809  -2.522   3.861  1.00 96.17           C  
ATOM    473  CB  ASP A  59       2.384  -2.742   1.925  1.00 96.17           C  
ATOM    474  O   ASP A  59       0.136  -1.529   4.144  1.00 96.17           O  
ATOM    475  CG  ASP A  59       3.295  -3.932   2.172  1.00 96.17           C  
ATOM    476  OD1 ASP A  59       3.057  -4.691   3.136  1.00 96.17           O  
ATOM    477  OD2 ASP A  59       4.260  -4.110   1.398  1.00 96.17           O  
ATOM    478  N   VAL A  60       1.319  -3.435   4.716  1.00 96.19           N  
ATOM    479  CA  VAL A  60       1.288  -3.116   6.139  1.00 96.19           C  
ATOM    480  C   VAL A  60       2.246  -1.963   6.432  1.00 96.19           C  
ATOM    481  CB  VAL A  60       1.651  -4.344   7.004  1.00 96.19           C  
ATOM    482  O   VAL A  60       1.897  -1.026   7.155  1.00 96.19           O  
ATOM    483  CG1 VAL A  60       1.657  -3.977   8.487  1.00 96.19           C  
ATOM    484  CG2 VAL A  60       0.678  -5.491   6.737  1.00 96.19           C  
ATOM    485  N   THR A  61       3.399  -2.029   5.894  1.00 96.77           N  
ATOM    486  CA  THR A  61       4.454  -1.025   5.990  1.00 96.77           C  
ATOM    487  C   THR A  61       5.034  -0.718   4.613  1.00 96.77           C  
ATOM    488  CB  THR A  61       5.580  -1.486   6.934  1.00 96.77           C  
ATOM    489  O   THR A  61       4.823  -1.473   3.661  1.00 96.77           O  
ATOM    490  CG2 THR A  61       5.051  -1.729   8.344  1.00 96.77           C  
ATOM    491  OG1 THR A  61       6.147  -2.703   6.432  1.00 96.77           O  
ATOM    492  N   CYS A  62       5.723   0.490   4.607  1.00 96.42           N  
ATOM    493  CA  CYS A  62       6.377   0.842   3.351  1.00 96.42           C  
ATOM    494  C   CYS A  62       7.463  -0.168   3.000  1.00 96.42           C  
ATOM    495  CB  CYS A  62       6.981   2.244   3.436  1.00 96.42           C  
ATOM    496  O   CYS A  62       8.358  -0.429   3.805  1.00 96.42           O  
ATOM    497  SG  CYS A  62       7.443   2.935   1.833  1.00 96.42           S  
ATOM    498  N   PRO A  63       7.375  -0.825   1.821  1.00 94.98           N  
ATOM    499  CA  PRO A  63       8.360  -1.824   1.399  1.00 94.98           C  
ATOM    500  C   PRO A  63       9.790  -1.288   1.420  1.00 94.98           C  
ATOM    501  CB  PRO A  63       7.926  -2.165  -0.029  1.00 94.98           C  
ATOM    502  O   PRO A  63      10.010  -0.096   1.192  1.00 94.98           O  
ATOM    503  CG  PRO A  63       6.511  -1.693  -0.122  1.00 94.98           C  
ATOM    504  CD  PRO A  63       6.321  -0.561   0.846  1.00 94.98           C  
ATOM    505  N   ARG A  64      10.630  -2.199   1.696  1.00 95.57           N  
ATOM    506  CA  ARG A  64      12.047  -1.853   1.690  1.00 95.57           C  
ATOM    507  C   ARG A  64      12.532  -1.554   0.275  1.00 95.57           C  
ATOM    508  CB  ARG A  64      12.879  -2.982   2.302  1.00 95.57           C  
ATOM    509  O   ARG A  64      12.201  -2.278  -0.666  1.00 95.57           O  
ATOM    510  CG  ARG A  64      14.349  -2.638   2.479  1.00 95.57           C  
ATOM    511  CD  ARG A  64      15.128  -3.791   3.098  1.00 95.57           C  
ATOM    512  NE  ARG A  64      16.554  -3.492   3.186  1.00 95.57           N  
ATOM    513  NH1 ARG A  64      17.162  -5.601   3.908  1.00 95.57           N  
ATOM    514  NH2 ARG A  64      18.757  -3.981   3.613  1.00 95.57           N  
ATOM    515  CZ  ARG A  64      17.488  -4.359   3.569  1.00 95.57           C  
ATOM    516  N   LYS A  65      13.292  -0.510   0.213  1.00 94.59           N  
ATOM    517  CA  LYS A  65      13.877  -0.109  -1.063  1.00 94.59           C  
ATOM    518  C   LYS A  65      15.044  -1.016  -1.442  1.00 94.59           C  
ATOM    519  CB  LYS A  65      14.341   1.347  -1.007  1.00 94.59           C  
ATOM    520  O   LYS A  65      15.969  -1.210  -0.650  1.00 94.59           O  
ATOM    521  CG  LYS A  65      14.892   1.872  -2.325  1.00 94.59           C  
ATOM    522  CD  LYS A  65      15.366   3.314  -2.198  1.00 94.59           C  
ATOM    523  CE  LYS A  65      15.982   3.817  -3.496  1.00 94.59           C  
ATOM    524  NZ  LYS A  65      16.429   5.238  -3.383  1.00 94.59           N  
ATOM    525  N   LEU A  66      14.972  -1.640  -2.647  1.00 93.32           N  
ATOM    526  CA  LEU A  66      16.074  -2.404  -3.222  1.00 93.32           C  
ATOM    527  C   LEU A  66      16.979  -1.507  -4.060  1.00 93.32           C  
ATOM    528  CB  LEU A  66      15.540  -3.553  -4.080  1.00 93.32           C  
ATOM    529  O   LEU A  66      16.595  -0.391  -4.417  1.00 93.32           O  
ATOM    530  CG  LEU A  66      14.722  -4.620  -3.351  1.00 93.32           C  
ATOM    531  CD1 LEU A  66      13.896  -5.428  -4.347  1.00 93.32           C  
ATOM    532  CD2 LEU A  66      15.635  -5.534  -2.541  1.00 93.32           C  
ATOM    533  N   PRO A  67      18.282  -1.943  -4.309  1.00 93.63           N  
ATOM    534  CA  PRO A  67      19.171  -1.138  -5.151  1.00 93.63           C  
ATOM    535  C   PRO A  67      18.559  -0.808  -6.510  1.00 93.63           C  
ATOM    536  CB  PRO A  67      20.406  -2.029  -5.310  1.00 93.63           C  
ATOM    537  O   PRO A  67      17.974  -1.681  -7.156  1.00 93.63           O  
ATOM    538  CG  PRO A  67      20.408  -2.901  -4.097  1.00 93.63           C  
ATOM    539  CD  PRO A  67      18.984  -3.202  -3.723  1.00 93.63           C  
ATOM    540  N   LEU A  68      18.586   0.538  -6.794  1.00 91.34           N  
ATOM    541  CA  LEU A  68      18.181   1.004  -8.116  1.00 91.34           C  
ATOM    542  C   LEU A  68      16.661   1.042  -8.237  1.00 91.34           C  
ATOM    543  CB  LEU A  68      18.768   0.104  -9.206  1.00 91.34           C  
ATOM    544  O   LEU A  68      16.124   1.143  -9.342  1.00 91.34           O  
ATOM    545  CG  LEU A  68      20.295   0.059  -9.298  1.00 91.34           C  
ATOM    546  CD1 LEU A  68      20.734  -1.005 -10.298  1.00 91.34           C  
ATOM    547  CD2 LEU A  68      20.848   1.426  -9.686  1.00 91.34           C  
ATOM    548  N   GLU A  69      15.947   0.768  -7.127  1.00 94.67           N  
ATOM    549  CA  GLU A  69      14.492   0.816  -7.016  1.00 94.67           C  
ATOM    550  C   GLU A  69      14.033   2.108  -6.345  1.00 94.67           C  
ATOM    551  CB  GLU A  69      13.971  -0.394  -6.237  1.00 94.67           C  
ATOM    552  O   GLU A  69      14.660   2.576  -5.392  1.00 94.67           O  
ATOM    553  CG  GLU A  69      12.454  -0.504  -6.215  1.00 94.67           C  
ATOM    554  CD  GLU A  69      11.949  -1.685  -5.401  1.00 94.67           C  
ATOM    555  OE1 GLU A  69      11.082  -2.439  -5.898  1.00 94.67           O  
ATOM    556  OE2 GLU A  69      12.425  -1.858  -4.257  1.00 94.67           O  
ATOM    557  N   ASN A  70      13.086   2.724  -6.884  1.00 94.50           N  
ATOM    558  CA  ASN A  70      12.391   3.820  -6.217  1.00 94.50           C  
ATOM    559  C   ASN A  70      11.127   3.336  -5.512  1.00 94.50           C  
ATOM    560  CB  ASN A  70      12.051   4.927  -7.217  1.00 94.50           C  
ATOM    561  O   ASN A  70      10.442   2.437  -6.004  1.00 94.50           O  
ATOM    562  CG  ASN A  70      13.284   5.617  -7.766  1.00 94.50           C  
ATOM    563  ND2 ASN A  70      13.474   5.537  -9.077  1.00 94.50           N  
ATOM    564  OD1 ASN A  70      14.060   6.217  -7.017  1.00 94.50           O  
ATOM    565  N   VAL A  71      10.957   3.905  -4.266  1.00 95.84           N  
ATOM    566  CA  VAL A  71       9.770   3.518  -3.510  1.00 95.84           C  
ATOM    567  C   VAL A  71       9.084   4.763  -2.952  1.00 95.84           C  
ATOM    568  CB  VAL A  71      10.121   2.544  -2.363  1.00 95.84           C  
ATOM    569  O   VAL A  71       9.740   5.637  -2.379  1.00 95.84           O  
ATOM    570  CG1 VAL A  71       8.871   2.180  -1.563  1.00 95.84           C  
ATOM    571  CG2 VAL A  71      10.789   1.287  -2.916  1.00 95.84           C  
ATOM    572  N   GLU A  72       7.799   4.867  -3.207  1.00 95.50           N  
ATOM    573  CA  GLU A  72       6.965   5.908  -2.613  1.00 95.50           C  
ATOM    574  C   GLU A  72       5.814   5.305  -1.813  1.00 95.50           C  
ATOM    575  CB  GLU A  72       6.420   6.843  -3.696  1.00 95.50           C  
ATOM    576  O   GLU A  72       5.182   4.343  -2.253  1.00 95.50           O  
ATOM    577  CG  GLU A  72       7.493   7.657  -4.404  1.00 95.50           C  
ATOM    578  CD  GLU A  72       6.941   8.550  -5.503  1.00 95.50           C  
ATOM    579  OE1 GLU A  72       7.706   9.369  -6.062  1.00 95.50           O  
ATOM    580  OE2 GLU A  72       5.734   8.431  -5.809  1.00 95.50           O  
ATOM    581  N   CYS A  73       5.574   5.989  -0.650  1.00 97.20           N  
ATOM    582  CA  CYS A  73       4.500   5.493   0.203  1.00 97.20           C  
ATOM    583  C   CYS A  73       3.618   6.636   0.690  1.00 97.20           C  
ATOM    584  CB  CYS A  73       5.072   4.733   1.399  1.00 97.20           C  
ATOM    585  O   CYS A  73       4.098   7.752   0.896  1.00 97.20           O  
ATOM    586  SG  CYS A  73       6.111   3.328   0.940  1.00 97.20           S  
ATOM    587  N   CYS A  74       2.398   6.298   0.904  1.00 97.26           N  
ATOM    588  CA  CYS A  74       1.436   7.259   1.430  1.00 97.26           C  
ATOM    589  C   CYS A  74       0.279   6.550   2.123  1.00 97.26           C  
ATOM    590  CB  CYS A  74       0.902   8.152   0.311  1.00 97.26           C  
ATOM    591  O   CYS A  74       0.134   5.332   2.008  1.00 97.26           O  
ATOM    592  SG  CYS A  74       0.006   7.252  -0.973  1.00 97.26           S  
ATOM    593  N   SER A  75      -0.584   7.289   2.951  1.00 95.94           N  
ATOM    594  CA  SER A  75      -1.572   6.634   3.803  1.00 95.94           C  
ATOM    595  C   SER A  75      -2.969   7.194   3.560  1.00 95.94           C  
ATOM    596  CB  SER A  75      -1.199   6.794   5.277  1.00 95.94           C  
ATOM    597  O   SER A  75      -3.840   7.102   4.428  1.00 95.94           O  
ATOM    598  OG  SER A  75       0.036   6.156   5.556  1.00 95.94           O  
ATOM    599  N   THR A  76      -3.129   7.835   2.418  1.00 95.16           N  
ATOM    600  CA  THR A  76      -4.451   8.331   2.053  1.00 95.16           C  
ATOM    601  C   THR A  76      -4.970   7.621   0.806  1.00 95.16           C  
ATOM    602  CB  THR A  76      -4.429   9.851   1.810  1.00 95.16           C  
ATOM    603  O   THR A  76      -4.209   6.950   0.105  1.00 95.16           O  
ATOM    604  CG2 THR A  76      -3.967  10.601   3.055  1.00 95.16           C  
ATOM    605  OG1 THR A  76      -3.535  10.144   0.729  1.00 95.16           O  
ATOM    606  N   ASP A  77      -6.274   7.750   0.563  1.00 94.92           N  
ATOM    607  CA  ASP A  77      -6.903   7.082  -0.572  1.00 94.92           C  
ATOM    608  C   ASP A  77      -6.273   7.528  -1.890  1.00 94.92           C  
ATOM    609  CB  ASP A  77      -8.408   7.355  -0.589  1.00 94.92           C  
ATOM    610  O   ASP A  77      -6.087   8.724  -2.121  1.00 94.92           O  
ATOM    611  CG  ASP A  77      -9.156   6.623   0.512  1.00 94.92           C  
ATOM    612  OD1 ASP A  77      -8.569   5.727   1.156  1.00 94.92           O  
ATOM    613  OD2 ASP A  77     -10.344   6.943   0.734  1.00 94.92           O  
ATOM    614  N   PHE A  78      -5.869   6.514  -2.744  1.00 93.85           N  
ATOM    615  CA  PHE A  78      -5.400   6.745  -4.105  1.00 93.85           C  
ATOM    616  C   PHE A  78      -4.135   7.595  -4.105  1.00 93.85           C  
ATOM    617  CB  PHE A  78      -6.488   7.424  -4.943  1.00 93.85           C  
ATOM    618  O   PHE A  78      -3.864   8.314  -5.068  1.00 93.85           O  
ATOM    619  CG  PHE A  78      -7.830   6.748  -4.857  1.00 93.85           C  
ATOM    620  CD1 PHE A  78      -8.000   5.448  -5.315  1.00 93.85           C  
ATOM    621  CD2 PHE A  78      -8.923   7.415  -4.317  1.00 93.85           C  
ATOM    622  CE1 PHE A  78      -9.241   4.820  -5.236  1.00 93.85           C  
ATOM    623  CE2 PHE A  78     -10.166   6.794  -4.235  1.00 93.85           C  
ATOM    624  CZ  PHE A  78     -10.323   5.497  -4.696  1.00 93.85           C  
ATOM    625  N   CYS A  79      -3.335   7.647  -3.173  1.00 95.22           N  
ATOM    626  CA  CYS A  79      -2.177   8.516  -2.991  1.00 95.22           C  
ATOM    627  C   CYS A  79      -0.975   7.993  -3.769  1.00 95.22           C  
ATOM    628  CB  CYS A  79      -1.824   8.636  -1.509  1.00 95.22           C  
ATOM    629  O   CYS A  79       0.014   8.706  -3.944  1.00 95.22           O  
ATOM    630  SG  CYS A  79      -1.214   7.101  -0.779  1.00 95.22           S  
ATOM    631  N   ASN A  80      -1.114   6.741  -4.187  1.00 94.13           N  
ATOM    632  CA  ASN A  80       0.014   6.135  -4.887  1.00 94.13           C  
ATOM    633  C   ASN A  80      -0.113   6.295  -6.399  1.00 94.13           C  
ATOM    634  CB  ASN A  80       0.142   4.655  -4.518  1.00 94.13           C  
ATOM    635  O   ASN A  80       0.153   5.356  -7.151  1.00 94.13           O  
ATOM    636  CG  ASN A  80      -1.107   3.861  -4.846  1.00 94.13           C  
ATOM    637  ND2 ASN A  80      -0.931   2.586  -5.171  1.00 94.13           N  
ATOM    638  OD1 ASN A  80      -2.221   4.390  -4.809  1.00 94.13           O  
ATOM    639  N   ARG A  81      -0.411   7.485  -6.922  1.00 88.25           N  
ATOM    640  CA  ARG A  81      -0.518   7.816  -8.340  1.00 88.25           C  
ATOM    641  C   ARG A  81       0.833   7.688  -9.035  1.00 88.25           C  
ATOM    642  CB  ARG A  81      -1.069   9.232  -8.521  1.00 88.25           C  
ATOM    643  O   ARG A  81       1.879   7.885  -8.413  1.00 88.25           O  
ATOM    644  CG  ARG A  81      -2.585   9.316  -8.453  1.00 88.25           C  
ATOM    645  CD  ARG A  81      -3.096  10.674  -8.914  1.00 88.25           C  
ATOM    646  NE  ARG A  81      -4.534  10.810  -8.700  1.00 88.25           N  
ATOM    647  NH1 ARG A  81      -4.723  12.812  -9.837  1.00 88.25           N  
ATOM    648  NH2 ARG A  81      -6.574  11.847  -8.891  1.00 88.25           N  
ATOM    649  CZ  ARG A  81      -5.274  11.823  -9.143  1.00 88.25           C  
TER     650      ALA A   1                                                      
ENDMDL                                                                          
END                                                                             
