# Supplementary material for: Domain loss enabled evolution of novel functions in the snake three-finger toxin gene superfamily
Source: Nat Commun. 2023 Aug 11;14:4861. doi: 10.1038/s41467-023-40550-0 (PMC10421932; doi:10.1038/s41467-023-40550-0)
Supplement: Supplementary file 5 — Supplementary Data 2 [file 41467_2023_40550_MOESM5_ESM.zip › SD2_structure_predictions/full_sequence/None|Anca_6|Anolis_carolinensis.pdb]

MODEL     1                                                                     
ATOM      1  N   MET A   1     -24.621 -13.437  37.145  1.00 58.57           N  
ATOM      2  CA  MET A   1     -23.195 -13.186  36.953  1.00 58.57           C  
ATOM      3  C   MET A   1     -22.761 -13.566  35.541  1.00 58.57           C  
ATOM      4  CB  MET A   1     -22.368 -13.960  37.981  1.00 58.57           C  
ATOM      5  O   MET A   1     -21.709 -13.129  35.072  1.00 58.57           O  
ATOM      6  CG  MET A   1     -23.158 -15.022  38.728  1.00 58.57           C  
ATOM      7  SD  MET A   1     -22.189 -15.797  40.080  1.00 58.57           S  
ATOM      8  CE  MET A   1     -21.177 -16.960  39.123  1.00 58.57           C  
ATOM      9  N   LYS A   2     -23.706 -14.090  34.680  1.00 63.31           N  
ATOM     10  CA  LYS A   2     -23.489 -14.604  33.331  1.00 63.31           C  
ATOM     11  C   LYS A   2     -24.026 -13.637  32.280  1.00 63.31           C  
ATOM     12  CB  LYS A   2     -24.148 -15.975  33.167  1.00 63.31           C  
ATOM     13  O   LYS A   2     -23.466 -13.525  31.188  1.00 63.31           O  
ATOM     14  CG  LYS A   2     -23.537 -17.064  34.037  1.00 63.31           C  
ATOM     15  CD  LYS A   2     -24.235 -18.402  33.830  1.00 63.31           C  
ATOM     16  CE  LYS A   2     -23.599 -19.501  34.670  1.00 63.31           C  
ATOM     17  NZ  LYS A   2     -24.328 -20.797  34.531  1.00 63.31           N  
ATOM     18  N   ALA A   3     -24.975 -12.765  32.797  1.00 70.38           N  
ATOM     19  CA  ALA A   3     -25.592 -11.783  31.910  1.00 70.38           C  
ATOM     20  C   ALA A   3     -24.769 -10.499  31.855  1.00 70.38           C  
ATOM     21  CB  ALA A   3     -27.018 -11.478  32.363  1.00 70.38           C  
ATOM     22  O   ALA A   3     -24.692  -9.848  30.810  1.00 70.38           O  
ATOM     23  N   SER A   4     -23.988 -10.297  32.913  1.00 73.20           N  
ATOM     24  CA  SER A   4     -23.103  -9.140  32.993  1.00 73.20           C  
ATOM     25  C   SER A   4     -21.798  -9.389  32.243  1.00 73.20           C  
ATOM     26  CB  SER A   4     -22.803  -8.794  34.452  1.00 73.20           C  
ATOM     27  O   SER A   4     -21.230  -8.468  31.653  1.00 73.20           O  
ATOM     28  OG  SER A   4     -23.016  -9.917  35.290  1.00 73.20           O  
ATOM     29  N   PHE A   5     -21.338 -10.598  32.124  1.00 68.83           N  
ATOM     30  CA  PHE A   5     -20.147 -11.042  31.409  1.00 68.83           C  
ATOM     31  C   PHE A   5     -20.403 -11.092  29.908  1.00 68.83           C  
ATOM     32  CB  PHE A   5     -19.699 -12.418  31.912  1.00 68.83           C  
ATOM     33  O   PHE A   5     -19.554 -10.682  29.114  1.00 68.83           O  
ATOM     34  CG  PHE A   5     -18.208 -12.552  32.066  1.00 68.83           C  
ATOM     35  CD1 PHE A   5     -17.448 -13.185  31.090  1.00 68.83           C  
ATOM     36  CD2 PHE A   5     -17.566 -12.045  33.188  1.00 68.83           C  
ATOM     37  CE1 PHE A   5     -16.068 -13.310  31.230  1.00 68.83           C  
ATOM     38  CE2 PHE A   5     -16.187 -12.166  33.335  1.00 68.83           C  
ATOM     39  CZ  PHE A   5     -15.440 -12.800  32.355  1.00 68.83           C  
ATOM     40  N   ALA A   6     -21.584 -11.512  29.489  1.00 71.89           N  
ATOM     41  CA  ALA A   6     -22.011 -11.543  28.092  1.00 71.89           C  
ATOM     42  C   ALA A   6     -22.228 -10.132  27.553  1.00 71.89           C  
ATOM     43  CB  ALA A   6     -23.287 -12.368  27.945  1.00 71.89           C  
ATOM     44  O   ALA A   6     -21.883  -9.839  26.406  1.00 71.89           O  
ATOM     45  N   ALA A   7     -22.692  -9.234  28.340  1.00 76.90           N  
ATOM     46  CA  ALA A   7     -22.889  -7.821  28.025  1.00 76.90           C  
ATOM     47  C   ALA A   7     -21.553  -7.092  27.916  1.00 76.90           C  
ATOM     48  CB  ALA A   7     -23.768  -7.158  29.082  1.00 76.90           C  
ATOM     49  O   ALA A   7     -21.369  -6.248  27.036  1.00 76.90           O  
ATOM     50  N   LEU A   8     -20.589  -7.454  28.668  1.00 77.03           N  
ATOM     51  CA  LEU A   8     -19.245  -6.887  28.663  1.00 77.03           C  
ATOM     52  C   LEU A   8     -18.462  -7.355  27.441  1.00 77.03           C  
ATOM     53  CB  LEU A   8     -18.496  -7.272  29.941  1.00 77.03           C  
ATOM     54  O   LEU A   8     -17.762  -6.563  26.806  1.00 77.03           O  
ATOM     55  CG  LEU A   8     -17.383  -6.323  30.388  1.00 77.03           C  
ATOM     56  CD1 LEU A   8     -17.844  -5.490  31.579  1.00 77.03           C  
ATOM     57  CD2 LEU A   8     -16.119  -7.104  30.731  1.00 77.03           C  
ATOM     58  N   ILE A   9     -18.615  -8.543  27.032  1.00 72.98           N  
ATOM     59  CA  ILE A   9     -18.001  -9.139  25.850  1.00 72.98           C  
ATOM     60  C   ILE A   9     -18.627  -8.546  24.590  1.00 72.98           C  
ATOM     61  CB  ILE A   9     -18.149 -10.677  25.850  1.00 72.98           C  
ATOM     62  O   ILE A   9     -17.921  -8.226  23.630  1.00 72.98           O  
ATOM     63  CG1 ILE A   9     -17.347 -11.291  27.004  1.00 72.98           C  
ATOM     64  CG2 ILE A   9     -17.709 -11.262  24.505  1.00 72.98           C  
ATOM     65  CD1 ILE A   9     -17.538 -12.793  27.159  1.00 72.98           C  
ATOM     66  N   ALA A  10     -19.931  -8.355  24.556  1.00 74.07           N  
ATOM     67  CA  ALA A  10     -20.655  -7.709  23.464  1.00 74.07           C  
ATOM     68  C   ALA A  10     -20.245  -6.246  23.325  1.00 74.07           C  
ATOM     69  CB  ALA A  10     -22.162  -7.818  23.687  1.00 74.07           C  
ATOM     70  O   ALA A  10     -20.081  -5.745  22.210  1.00 74.07           O  
ATOM     71  N   ALA A  11     -20.036  -5.577  24.425  1.00 76.42           N  
ATOM     72  CA  ALA A  11     -19.597  -4.185  24.471  1.00 76.42           C  
ATOM     73  C   ALA A  11     -18.164  -4.045  23.967  1.00 76.42           C  
ATOM     74  CB  ALA A  11     -19.715  -3.636  25.891  1.00 76.42           C  
ATOM     75  O   ALA A  11     -17.842  -3.097  23.246  1.00 76.42           O  
ATOM     76  N   LEU A  12     -17.270  -4.939  24.250  1.00 73.74           N  
ATOM     77  CA  LEU A  12     -15.877  -4.959  23.817  1.00 73.74           C  
ATOM     78  C   LEU A  12     -15.774  -5.281  22.330  1.00 73.74           C  
ATOM     79  CB  LEU A  12     -15.078  -5.981  24.630  1.00 73.74           C  
ATOM     80  O   LEU A  12     -14.898  -4.758  21.637  1.00 73.74           O  
ATOM     81  CG  LEU A  12     -14.701  -5.571  26.054  1.00 73.74           C  
ATOM     82  CD1 LEU A  12     -14.264  -6.790  26.859  1.00 73.74           C  
ATOM     83  CD2 LEU A  12     -13.600  -4.516  26.032  1.00 73.74           C  
ATOM     84  N   LEU A  13     -16.727  -6.092  21.813  1.00 72.28           N  
ATOM     85  CA  LEU A  13     -16.781  -6.473  20.405  1.00 72.28           C  
ATOM     86  C   LEU A  13     -17.343  -5.337  19.556  1.00 72.28           C  
ATOM     87  CB  LEU A  13     -17.633  -7.731  20.223  1.00 72.28           C  
ATOM     88  O   LEU A  13     -17.066  -5.258  18.357  1.00 72.28           O  
ATOM     89  CG  LEU A  13     -17.026  -9.040  20.731  1.00 72.28           C  
ATOM     90  CD1 LEU A  13     -18.064 -10.158  20.686  1.00 72.28           C  
ATOM     91  CD2 LEU A  13     -15.796  -9.413  19.911  1.00 72.28           C  
ATOM     92  N   CYS A  14     -18.074  -4.410  20.172  1.00 68.96           N  
ATOM     93  CA  CYS A  14     -18.736  -3.296  19.501  1.00 68.96           C  
ATOM     94  C   CYS A  14     -17.840  -2.063  19.478  1.00 68.96           C  
ATOM     95  CB  CYS A  14     -20.058  -2.964  20.192  1.00 68.96           C  
ATOM     96  O   CYS A  14     -18.172  -1.062  18.842  1.00 68.96           O  
ATOM     97  SG  CYS A  14     -21.365  -4.172  19.882  1.00 68.96           S  
ATOM     98  N   VAL A  15     -16.634  -2.098  20.180  1.00 69.88           N  
ATOM     99  CA  VAL A  15     -15.709  -0.969  20.169  1.00 69.88           C  
ATOM    100  C   VAL A  15     -14.915  -0.965  18.865  1.00 69.88           C  
ATOM    101  CB  VAL A  15     -14.748  -1.011  21.378  1.00 69.88           C  
ATOM    102  O   VAL A  15     -14.332  -1.982  18.482  1.00 69.88           O  
ATOM    103  CG1 VAL A  15     -13.758   0.151  21.321  1.00 69.88           C  
ATOM    104  CG2 VAL A  15     -15.536  -0.982  22.686  1.00 69.88           C  
ATOM    105  N   GLU A  16     -15.371  -0.215  17.846  1.00 61.90           N  
ATOM    106  CA  GLU A  16     -14.643   0.018  16.602  1.00 61.90           C  
ATOM    107  C   GLU A  16     -13.226   0.513  16.875  1.00 61.90           C  
ATOM    108  CB  GLU A  16     -15.391   1.022  15.721  1.00 61.90           C  
ATOM    109  O   GLU A  16     -13.031   1.456  17.645  1.00 61.90           O  
ATOM    110  CG  GLU A  16     -16.360   0.378  14.740  1.00 61.90           C  
ATOM    111  CD  GLU A  16     -17.059   1.384  13.840  1.00 61.90           C  
ATOM    112  OE1 GLU A  16     -17.788   0.965  12.912  1.00 61.90           O  
ATOM    113  OE2 GLU A  16     -16.876   2.602  14.063  1.00 61.90           O  
ATOM    114  N   ARG A  17     -12.281  -0.378  17.092  1.00 61.81           N  
ATOM    115  CA  ARG A  17     -10.881  -0.008  17.270  1.00 61.81           C  
ATOM    116  C   ARG A  17     -10.400   0.881  16.129  1.00 61.81           C  
ATOM    117  CB  ARG A  17     -10.003  -1.258  17.367  1.00 61.81           C  
ATOM    118  O   ARG A  17     -10.580   0.547  14.956  1.00 61.81           O  
ATOM    119  CG  ARG A  17     -10.214  -2.062  18.640  1.00 61.81           C  
ATOM    120  CD  ARG A  17      -9.105  -3.083  18.852  1.00 61.81           C  
ATOM    121  NE  ARG A  17      -9.358  -3.919  20.022  1.00 61.81           N  
ATOM    122  NH1 ARG A  17      -7.513  -5.273  19.712  1.00 61.81           N  
ATOM    123  NH2 ARG A  17      -8.920  -5.634  21.485  1.00 61.81           N  
ATOM    124  CZ  ARG A  17      -8.597  -4.940  20.404  1.00 61.81           C  
ATOM    125  N   VAL A  18     -10.346   2.284  16.368  1.00 62.92           N  
ATOM    126  CA  VAL A  18      -9.805   3.153  15.328  1.00 62.92           C  
ATOM    127  C   VAL A  18      -8.281   3.168  15.408  1.00 62.92           C  
ATOM    128  CB  VAL A  18     -10.359   4.591  15.445  1.00 62.92           C  
ATOM    129  O   VAL A  18      -7.710   3.576  16.423  1.00 62.92           O  
ATOM    130  CG1 VAL A  18      -9.560   5.551  14.566  1.00 62.92           C  
ATOM    131  CG2 VAL A  18     -11.840   4.624  15.069  1.00 62.92           C  
ATOM    132  N   SER A  19      -7.587   2.273  14.876  1.00 72.27           N  
ATOM    133  CA  SER A  19      -6.132   2.252  14.775  1.00 72.27           C  
ATOM    134  C   SER A  19      -5.663   2.801  13.432  1.00 72.27           C  
ATOM    135  CB  SER A  19      -5.602   0.831  14.968  1.00 72.27           C  
ATOM    136  O   SER A  19      -6.403   2.762  12.447  1.00 72.27           O  
ATOM    137  OG  SER A  19      -4.203   0.781  14.744  1.00 72.27           O  
ATOM    138  N   ALA A  20      -4.670   3.823  13.622  1.00 86.34           N  
ATOM    139  CA  ALA A  20      -4.045   4.343  12.409  1.00 86.34           C  
ATOM    140  C   ALA A  20      -3.555   3.208  11.515  1.00 86.34           C  
ATOM    141  CB  ALA A  20      -2.889   5.275  12.762  1.00 86.34           C  
ATOM    142  O   ALA A  20      -3.061   2.191  12.007  1.00 86.34           O  
ATOM    143  N   LEU A  21      -3.939   3.217  10.235  1.00 93.42           N  
ATOM    144  CA  LEU A  21      -3.483   2.249   9.243  1.00 93.42           C  
ATOM    145  C   LEU A  21      -1.960   2.225   9.166  1.00 93.42           C  
ATOM    146  CB  LEU A  21      -4.071   2.575   7.867  1.00 93.42           C  
ATOM    147  O   LEU A  21      -1.326   3.271   9.007  1.00 93.42           O  
ATOM    148  CG  LEU A  21      -3.764   1.579   6.747  1.00 93.42           C  
ATOM    149  CD1 LEU A  21      -4.435   0.239   7.030  1.00 93.42           C  
ATOM    150  CD2 LEU A  21      -4.215   2.135   5.400  1.00 93.42           C  
ATOM    151  N   MET A  22      -1.403   1.028   9.359  1.00 95.54           N  
ATOM    152  CA  MET A  22       0.034   0.804   9.233  1.00 95.54           C  
ATOM    153  C   MET A  22       0.354   0.021   7.964  1.00 95.54           C  
ATOM    154  CB  MET A  22       0.572   0.059  10.457  1.00 95.54           C  
ATOM    155  O   MET A  22      -0.279  -0.998   7.683  1.00 95.54           O  
ATOM    156  CG  MET A  22       0.343   0.791  11.769  1.00 95.54           C  
ATOM    157  SD  MET A  22       1.508   2.188  12.008  1.00 95.54           S  
ATOM    158  CE  MET A  22       0.333   3.553  12.221  1.00 95.54           C  
ATOM    159  N   CYS A  23       1.430   0.522   7.241  1.00 96.14           N  
ATOM    160  CA  CYS A  23       1.786  -0.145   5.994  1.00 96.14           C  
ATOM    161  C   CYS A  23       3.296  -0.316   5.879  1.00 96.14           C  
ATOM    162  CB  CYS A  23       1.260   0.644   4.795  1.00 96.14           C  
ATOM    163  O   CYS A  23       4.059   0.443   6.480  1.00 96.14           O  
ATOM    164  SG  CYS A  23      -0.541   0.770   4.740  1.00 96.14           S  
ATOM    165  N   PHE A  24       3.697  -1.321   5.073  1.00 96.68           N  
ATOM    166  CA  PHE A  24       5.095  -1.403   4.669  1.00 96.68           C  
ATOM    167  C   PHE A  24       5.408  -0.373   3.590  1.00 96.68           C  
ATOM    168  CB  PHE A  24       5.428  -2.811   4.164  1.00 96.68           C  
ATOM    169  O   PHE A  24       4.612  -0.167   2.672  1.00 96.68           O  
ATOM    170  CG  PHE A  24       5.442  -3.856   5.246  1.00 96.68           C  
ATOM    171  CD1 PHE A  24       6.362  -3.789   6.285  1.00 96.68           C  
ATOM    172  CD2 PHE A  24       4.534  -4.907   5.224  1.00 96.68           C  
ATOM    173  CE1 PHE A  24       6.377  -4.756   7.287  1.00 96.68           C  
ATOM    174  CE2 PHE A  24       4.543  -5.877   6.222  1.00 96.68           C  
ATOM    175  CZ  PHE A  24       5.466  -5.800   7.253  1.00 96.68           C  
ATOM    176  N   THR A  25       6.637   0.266   3.721  1.00 96.50           N  
ATOM    177  CA  THR A  25       7.017   1.299   2.763  1.00 96.50           C  
ATOM    178  C   THR A  25       8.412   1.033   2.205  1.00 96.50           C  
ATOM    179  CB  THR A  25       6.976   2.698   3.405  1.00 96.50           C  
ATOM    180  O   THR A  25       9.288   0.539   2.919  1.00 96.50           O  
ATOM    181  CG2 THR A  25       5.600   2.993   3.993  1.00 96.50           C  
ATOM    182  OG1 THR A  25       7.954   2.767   4.450  1.00 96.50           O  
ATOM    183  N   CYS A  26       8.565   1.315   1.049  1.00 96.41           N  
ATOM    184  CA  CYS A  26       9.847   1.209   0.361  1.00 96.41           C  
ATOM    185  C   CYS A  26       9.757   1.776  -1.051  1.00 96.41           C  
ATOM    186  CB  CYS A  26      10.307  -0.248   0.306  1.00 96.41           C  
ATOM    187  O   CYS A  26       8.661   1.940  -1.590  1.00 96.41           O  
ATOM    188  SG  CYS A  26       9.224  -1.318  -0.666  1.00 96.41           S  
ATOM    189  N   ASP A  27      10.905   2.075  -1.544  1.00 96.07           N  
ATOM    190  CA  ASP A  27      10.989   2.596  -2.905  1.00 96.07           C  
ATOM    191  C   ASP A  27      11.971   1.783  -3.745  1.00 96.07           C  
ATOM    192  CB  ASP A  27      11.404   4.069  -2.891  1.00 96.07           C  
ATOM    193  O   ASP A  27      13.152   1.682  -3.406  1.00 96.07           O  
ATOM    194  CG  ASP A  27      11.193   4.757  -4.228  1.00 96.07           C  
ATOM    195  OD1 ASP A  27      10.465   4.213  -5.086  1.00 96.07           O  
ATOM    196  OD2 ASP A  27      11.762   5.853  -4.426  1.00 96.07           O  
ATOM    197  N   ASN A  28      11.479   1.148  -4.794  1.00 94.77           N  
ATOM    198  CA  ASN A  28      12.258   0.451  -5.813  1.00 94.77           C  
ATOM    199  C   ASN A  28      13.168  -0.607  -5.197  1.00 94.77           C  
ATOM    200  CB  ASN A  28      13.080   1.447  -6.634  1.00 94.77           C  
ATOM    201  O   ASN A  28      14.342  -0.709  -5.558  1.00 94.77           O  
ATOM    202  CG  ASN A  28      12.216   2.374  -7.464  1.00 94.77           C  
ATOM    203  ND2 ASN A  28      12.515   3.667  -7.414  1.00 94.77           N  
ATOM    204  OD1 ASN A  28      11.286   1.933  -8.145  1.00 94.77           O  
ATOM    205  N   ALA A  29      12.666  -1.342  -4.354  1.00 95.29           N  
ATOM    206  CA  ALA A  29      13.389  -2.458  -3.750  1.00 95.29           C  
ATOM    207  C   ALA A  29      13.439  -3.655  -4.695  1.00 95.29           C  
ATOM    208  CB  ALA A  29      12.742  -2.856  -2.425  1.00 95.29           C  
ATOM    209  O   ALA A  29      12.511  -3.875  -5.477  1.00 95.29           O  
ATOM    210  N   GLU A  30      14.511  -4.413  -4.613  1.00 91.92           N  
ATOM    211  CA  GLU A  30      14.762  -5.532  -5.516  1.00 91.92           C  
ATOM    212  C   GLU A  30      14.003  -6.780  -5.074  1.00 91.92           C  
ATOM    213  CB  GLU A  30      16.262  -5.830  -5.599  1.00 91.92           C  
ATOM    214  O   GLU A  30      13.765  -7.685  -5.876  1.00 91.92           O  
ATOM    215  CG  GLU A  30      17.053  -4.791  -6.380  1.00 91.92           C  
ATOM    216  CD  GLU A  30      18.518  -5.159  -6.555  1.00 91.92           C  
ATOM    217  OE1 GLU A  30      19.244  -4.435  -7.273  1.00 91.92           O  
ATOM    218  OE2 GLU A  30      18.942  -6.181  -5.970  1.00 91.92           O  
ATOM    219  N   SER A  31      13.673  -6.733  -3.818  1.00 89.48           N  
ATOM    220  CA  SER A  31      12.940  -7.876  -3.284  1.00 89.48           C  
ATOM    221  C   SER A  31      12.010  -7.455  -2.150  1.00 89.48           C  
ATOM    222  CB  SER A  31      13.909  -8.949  -2.787  1.00 89.48           C  
ATOM    223  O   SER A  31      12.196  -6.395  -1.548  1.00 89.48           O  
ATOM    224  OG  SER A  31      14.527  -8.548  -1.577  1.00 89.48           O  
ATOM    225  N   ASN A  32      11.118  -8.274  -1.874  1.00 89.93           N  
ATOM    226  CA  ASN A  32      10.187  -8.046  -0.773  1.00 89.93           C  
ATOM    227  C   ASN A  32      10.909  -8.001   0.571  1.00 89.93           C  
ATOM    228  CB  ASN A  32       9.101  -9.124  -0.756  1.00 89.93           C  
ATOM    229  O   ASN A  32      10.516  -7.252   1.467  1.00 89.93           O  
ATOM    230  CG  ASN A  32       7.952  -8.781   0.171  1.00 89.93           C  
ATOM    231  ND2 ASN A  32       6.859  -8.286  -0.397  1.00 89.93           N  
ATOM    232  OD1 ASN A  32       8.046  -8.959   1.388  1.00 89.93           O  
ATOM    233  N   TRP A  33      11.937  -8.734   0.685  1.00 89.73           N  
ATOM    234  CA  TRP A  33      12.695  -8.820   1.929  1.00 89.73           C  
ATOM    235  C   TRP A  33      13.361  -7.487   2.254  1.00 89.73           C  
ATOM    236  CB  TRP A  33      13.752  -9.924   1.839  1.00 89.73           C  
ATOM    237  O   TRP A  33      13.565  -7.157   3.425  1.00 89.73           O  
ATOM    238  CG  TRP A  33      13.183 -11.299   1.656  1.00 89.73           C  
ATOM    239  CD1 TRP A  33      13.205 -12.056   0.518  1.00 89.73           C  
ATOM    240  CD2 TRP A  33      12.501 -12.079   2.643  1.00 89.73           C  
ATOM    241  CE2 TRP A  33      12.138 -13.300   2.033  1.00 89.73           C  
ATOM    242  CE3 TRP A  33      12.162 -11.864   3.986  1.00 89.73           C  
ATOM    243  NE1 TRP A  33      12.578 -13.260   0.738  1.00 89.73           N  
ATOM    244  CH2 TRP A  33      11.132 -14.067   4.034  1.00 89.73           C  
ATOM    245  CZ2 TRP A  33      11.451 -14.303   2.722  1.00 89.73           C  
ATOM    246  CZ3 TRP A  33      11.479 -12.863   4.669  1.00 89.73           C  
ATOM    247  N   ASP A  34      13.625  -6.753   1.186  1.00 90.61           N  
ATOM    248  CA  ASP A  34      14.275  -5.453   1.325  1.00 90.61           C  
ATOM    249  C   ASP A  34      13.243  -4.334   1.448  1.00 90.61           C  
ATOM    250  CB  ASP A  34      15.201  -5.186   0.136  1.00 90.61           C  
ATOM    251  O   ASP A  34      13.602  -3.156   1.507  1.00 90.61           O  
ATOM    252  CG  ASP A  34      16.353  -6.171   0.050  1.00 90.61           C  
ATOM    253  OD1 ASP A  34      16.898  -6.567   1.103  1.00 90.61           O  
ATOM    254  OD2 ASP A  34      16.723  -6.552  -1.082  1.00 90.61           O  
ATOM    255  N   CYS A  35      11.968  -4.739   1.517  1.00 92.87           N  
ATOM    256  CA  CYS A  35      10.859  -3.793   1.516  1.00 92.87           C  
ATOM    257  C   CYS A  35       9.921  -4.051   2.689  1.00 92.87           C  
ATOM    258  CB  CYS A  35      10.083  -3.878   0.202  1.00 92.87           C  
ATOM    259  O   CYS A  35       8.725  -4.276   2.495  1.00 92.87           O  
ATOM    260  SG  CYS A  35       9.117  -2.398  -0.170  1.00 92.87           S  
ATOM    261  N   LEU A  36      10.442  -3.865   3.995  1.00 93.46           N  
ATOM    262  CA  LEU A  36       9.677  -4.242   5.178  1.00 93.46           C  
ATOM    263  C   LEU A  36       9.636  -3.099   6.187  1.00 93.46           C  
ATOM    264  CB  LEU A  36      10.278  -5.491   5.829  1.00 93.46           C  
ATOM    265  O   LEU A  36       9.324  -3.312   7.360  1.00 93.46           O  
ATOM    266  CG  LEU A  36      10.188  -6.786   5.021  1.00 93.46           C  
ATOM    267  CD1 LEU A  36      11.015  -7.883   5.683  1.00 93.46           C  
ATOM    268  CD2 LEU A  36       8.735  -7.223   4.869  1.00 93.46           C  
ATOM    269  N   SER A  37       9.977  -1.881   5.706  1.00 96.02           N  
ATOM    270  CA  SER A  37       9.892  -0.725   6.593  1.00 96.02           C  
ATOM    271  C   SER A  37       8.440  -0.345   6.867  1.00 96.02           C  
ATOM    272  CB  SER A  37      10.635   0.468   5.992  1.00 96.02           C  
ATOM    273  O   SER A  37       7.650  -0.180   5.935  1.00 96.02           O  
ATOM    274  OG  SER A  37      10.729   1.526   6.930  1.00 96.02           O  
ATOM    275  N   MET A  38       8.135  -0.162   8.113  1.00 96.41           N  
ATOM    276  CA  MET A  38       6.766   0.114   8.537  1.00 96.41           C  
ATOM    277  C   MET A  38       6.569   1.603   8.807  1.00 96.41           C  
ATOM    278  CB  MET A  38       6.416  -0.694   9.788  1.00 96.41           C  
ATOM    279  O   MET A  38       7.454   2.260   9.357  1.00 96.41           O  
ATOM    280  CG  MET A  38       6.349  -2.194   9.549  1.00 96.41           C  
ATOM    281  SD  MET A  38       5.927  -3.130  11.069  1.00 96.41           S  
ATOM    282  CE  MET A  38       7.544  -3.153  11.891  1.00 96.41           C  
ATOM    283  N   LYS A  39       5.362   2.017   8.409  1.00 96.03           N  
ATOM    284  CA  LYS A  39       5.011   3.416   8.635  1.00 96.03           C  
ATOM    285  C   LYS A  39       3.520   3.569   8.924  1.00 96.03           C  
ATOM    286  CB  LYS A  39       5.400   4.270   7.428  1.00 96.03           C  
ATOM    287  O   LYS A  39       2.694   2.859   8.347  1.00 96.03           O  
ATOM    288  CG  LYS A  39       5.118   5.755   7.602  1.00 96.03           C  
ATOM    289  CD  LYS A  39       5.505   6.547   6.360  1.00 96.03           C  
ATOM    290  CE  LYS A  39       5.182   8.027   6.517  1.00 96.03           C  
ATOM    291  NZ  LYS A  39       5.641   8.822   5.339  1.00 96.03           N  
ATOM    292  N   SER A  40       3.279   4.520   9.889  1.00 96.56           N  
ATOM    293  CA  SER A  40       1.889   4.892  10.130  1.00 96.56           C  
ATOM    294  C   SER A  40       1.359   5.797   9.023  1.00 96.56           C  
ATOM    295  CB  SER A  40       1.748   5.592  11.482  1.00 96.56           C  
ATOM    296  O   SER A  40       1.991   6.796   8.674  1.00 96.56           O  
ATOM    297  OG  SER A  40       0.386   5.858  11.772  1.00 96.56           O  
ATOM    298  N   CYS A  41       0.151   5.439   8.456  1.00 95.97           N  
ATOM    299  CA  CYS A  41      -0.424   6.199   7.352  1.00 95.97           C  
ATOM    300  C   CYS A  41      -1.198   7.407   7.866  1.00 95.97           C  
ATOM    301  CB  CYS A  41      -1.343   5.313   6.512  1.00 95.97           C  
ATOM    302  O   CYS A  41      -1.598   7.444   9.031  1.00 95.97           O  
ATOM    303  SG  CYS A  41      -0.508   3.892   5.772  1.00 95.97           S  
ATOM    304  N   ALA A  42      -1.336   8.402   6.968  1.00 95.27           N  
ATOM    305  CA  ALA A  42      -2.167   9.561   7.283  1.00 95.27           C  
ATOM    306  C   ALA A  42      -3.631   9.161   7.437  1.00 95.27           C  
ATOM    307  CB  ALA A  42      -2.021  10.630   6.203  1.00 95.27           C  
ATOM    308  O   ALA A  42      -4.061   8.136   6.901  1.00 95.27           O  
ATOM    309  N   ASP A  43      -4.381   9.972   8.082  1.00 91.79           N  
ATOM    310  CA  ASP A  43      -5.798   9.704   8.306  1.00 91.79           C  
ATOM    311  C   ASP A  43      -6.559   9.630   6.985  1.00 91.79           C  
ATOM    312  CB  ASP A  43      -6.411  10.779   9.206  1.00 91.79           C  
ATOM    313  O   ASP A  43      -7.578   8.944   6.887  1.00 91.79           O  
ATOM    314  CG  ASP A  43      -5.948  10.680  10.649  1.00 91.79           C  
ATOM    315  OD1 ASP A  43      -5.534   9.583  11.083  1.00 91.79           O  
ATOM    316  OD2 ASP A  43      -6.000  11.707  11.359  1.00 91.79           O  
ATOM    317  N   THR A  44      -5.963  10.281   6.022  1.00 93.83           N  
ATOM    318  CA  THR A  44      -6.611  10.352   4.717  1.00 93.83           C  
ATOM    319  C   THR A  44      -6.299   9.108   3.890  1.00 93.83           C  
ATOM    320  CB  THR A  44      -6.171  11.609   3.943  1.00 93.83           C  
ATOM    321  O   THR A  44      -6.986   8.822   2.907  1.00 93.83           O  
ATOM    322  CG2 THR A  44      -6.667  12.878   4.628  1.00 93.83           C  
ATOM    323  OG1 THR A  44      -4.740  11.645   3.875  1.00 93.83           O  
ATOM    324  N   ASP A  45      -5.222   8.402   4.258  1.00 95.17           N  
ATOM    325  CA  ASP A  45      -4.827   7.186   3.554  1.00 95.17           C  
ATOM    326  C   ASP A  45      -5.706   6.006   3.962  1.00 95.17           C  
ATOM    327  CB  ASP A  45      -3.356   6.864   3.823  1.00 95.17           C  
ATOM    328  O   ASP A  45      -5.825   5.694   5.149  1.00 95.17           O  
ATOM    329  CG  ASP A  45      -2.404   7.862   3.187  1.00 95.17           C  
ATOM    330  OD1 ASP A  45      -2.746   8.445   2.136  1.00 95.17           O  
ATOM    331  OD2 ASP A  45      -1.302   8.064   3.740  1.00 95.17           O  
ATOM    332  N   LYS A  46      -6.286   5.346   2.932  1.00 93.72           N  
ATOM    333  CA  LYS A  46      -7.228   4.267   3.215  1.00 93.72           C  
ATOM    334  C   LYS A  46      -6.666   2.918   2.775  1.00 93.72           C  
ATOM    335  CB  LYS A  46      -8.567   4.527   2.524  1.00 93.72           C  
ATOM    336  O   LYS A  46      -7.228   1.870   3.101  1.00 93.72           O  
ATOM    337  CG  LYS A  46      -9.269   5.794   2.991  1.00 93.72           C  
ATOM    338  CD  LYS A  46     -10.625   5.962   2.318  1.00 93.72           C  
ATOM    339  CE  LYS A  46     -11.353   7.198   2.828  1.00 93.72           C  
ATOM    340  NZ  LYS A  46     -12.666   7.390   2.143  1.00 93.72           N  
ATOM    341  N   TYR A  47      -5.461   2.961   2.044  1.00 94.97           N  
ATOM    342  CA  TYR A  47      -4.970   1.734   1.428  1.00 94.97           C  
ATOM    343  C   TYR A  47      -3.467   1.586   1.631  1.00 94.97           C  
ATOM    344  CB  TYR A  47      -5.299   1.715  -0.068  1.00 94.97           C  
ATOM    345  O   TYR A  47      -2.736   2.579   1.657  1.00 94.97           O  
ATOM    346  CG  TYR A  47      -6.770   1.868  -0.368  1.00 94.97           C  
ATOM    347  CD1 TYR A  47      -7.622   0.766  -0.356  1.00 94.97           C  
ATOM    348  CD2 TYR A  47      -7.311   3.114  -0.665  1.00 94.97           C  
ATOM    349  CE1 TYR A  47      -8.978   0.902  -0.634  1.00 94.97           C  
ATOM    350  CE2 TYR A  47      -8.666   3.262  -0.944  1.00 94.97           C  
ATOM    351  OH  TYR A  47     -10.832   2.292  -1.201  1.00 94.97           O  
ATOM    352  CZ  TYR A  47      -9.490   2.152  -0.925  1.00 94.97           C  
ATOM    353  N   CYS A  48      -3.077   0.405   1.840  1.00 95.37           N  
ATOM    354  CA  CYS A  48      -1.686   0.033   1.604  1.00 95.37           C  
ATOM    355  C   CYS A  48      -1.468  -0.367   0.150  1.00 95.37           C  
ATOM    356  CB  CYS A  48      -1.275  -1.115   2.525  1.00 95.37           C  
ATOM    357  O   CYS A  48      -2.198  -1.202  -0.385  1.00 95.37           O  
ATOM    358  SG  CYS A  48      -1.310  -0.688   4.280  1.00 95.37           S  
ATOM    359  N   MET A  49      -0.480   0.202  -0.477  1.00 94.97           N  
ATOM    360  CA  MET A  49      -0.272   0.008  -1.909  1.00 94.97           C  
ATOM    361  C   MET A  49       1.053  -0.698  -2.176  1.00 94.97           C  
ATOM    362  CB  MET A  49      -0.307   1.349  -2.645  1.00 94.97           C  
ATOM    363  O   MET A  49       2.061  -0.401  -1.531  1.00 94.97           O  
ATOM    364  CG  MET A  49      -0.144   1.226  -4.151  1.00 94.97           C  
ATOM    365  SD  MET A  49      -0.343   2.834  -5.013  1.00 94.97           S  
ATOM    366  CE  MET A  49       1.248   3.610  -4.614  1.00 94.97           C  
ATOM    367  N   THR A  50       1.000  -1.561  -3.188  1.00 94.87           N  
ATOM    368  CA  THR A  50       2.191  -2.252  -3.670  1.00 94.87           C  
ATOM    369  C   THR A  50       2.334  -2.091  -5.181  1.00 94.87           C  
ATOM    370  CB  THR A  50       2.153  -3.749  -3.311  1.00 94.87           C  
ATOM    371  O   THR A  50       1.423  -2.436  -5.936  1.00 94.87           O  
ATOM    372  CG2 THR A  50       3.438  -4.450  -3.739  1.00 94.87           C  
ATOM    373  OG1 THR A  50       1.993  -3.890  -1.894  1.00 94.87           O  
ATOM    374  N   LYS A  51       3.472  -1.581  -5.594  1.00 94.60           N  
ATOM    375  CA  LYS A  51       3.799  -1.466  -7.012  1.00 94.60           C  
ATOM    376  C   LYS A  51       4.922  -2.425  -7.398  1.00 94.60           C  
ATOM    377  CB  LYS A  51       4.195  -0.029  -7.357  1.00 94.60           C  
ATOM    378  O   LYS A  51       5.964  -2.464  -6.741  1.00 94.60           O  
ATOM    379  CG  LYS A  51       3.076   0.984  -7.169  1.00 94.60           C  
ATOM    380  CD  LYS A  51       3.542   2.398  -7.490  1.00 94.60           C  
ATOM    381  CE  LYS A  51       2.502   3.435  -7.088  1.00 94.60           C  
ATOM    382  NZ  LYS A  51       3.032   4.827  -7.209  1.00 94.60           N  
ATOM    383  N   TYR A  52       4.610  -3.113  -8.469  1.00 93.87           N  
ATOM    384  CA  TYR A  52       5.603  -4.065  -8.954  1.00 93.87           C  
ATOM    385  C   TYR A  52       5.974  -3.775 -10.403  1.00 93.87           C  
ATOM    386  CB  TYR A  52       5.081  -5.499  -8.826  1.00 93.87           C  
ATOM    387  O   TYR A  52       5.097  -3.577 -11.248  1.00 93.87           O  
ATOM    388  CG  TYR A  52       6.022  -6.540  -9.383  1.00 93.87           C  
ATOM    389  CD1 TYR A  52       5.835  -7.065 -10.659  1.00 93.87           C  
ATOM    390  CD2 TYR A  52       7.099  -7.001  -8.633  1.00 93.87           C  
ATOM    391  CE1 TYR A  52       6.698  -8.026 -11.175  1.00 93.87           C  
ATOM    392  CE2 TYR A  52       7.969  -7.961  -9.139  1.00 93.87           C  
ATOM    393  OH  TYR A  52       8.619  -9.417 -10.915  1.00 93.87           O  
ATOM    394  CZ  TYR A  52       7.761  -8.466 -10.409  1.00 93.87           C  
ATOM    395  N   PHE A  53       7.262  -3.713 -10.613  1.00 94.42           N  
ATOM    396  CA  PHE A  53       7.775  -3.523 -11.965  1.00 94.42           C  
ATOM    397  C   PHE A  53       8.789  -4.606 -12.316  1.00 94.42           C  
ATOM    398  CB  PHE A  53       8.415  -2.138 -12.108  1.00 94.42           C  
ATOM    399  O   PHE A  53       9.680  -4.911 -11.521  1.00 94.42           O  
ATOM    400  CG  PHE A  53       7.425  -1.006 -12.076  1.00 94.42           C  
ATOM    401  CD1 PHE A  53       6.757  -0.616 -13.230  1.00 94.42           C  
ATOM    402  CD2 PHE A  53       7.162  -0.330 -10.891  1.00 94.42           C  
ATOM    403  CE1 PHE A  53       5.840   0.432 -13.204  1.00 94.42           C  
ATOM    404  CE2 PHE A  53       6.247   0.718 -10.857  1.00 94.42           C  
ATOM    405  CZ  PHE A  53       5.588   1.098 -12.015  1.00 94.42           C  
ATOM    406  N   SER A  54       8.521  -5.185 -13.465  1.00 93.79           N  
ATOM    407  CA  SER A  54       9.489  -6.153 -13.971  1.00 93.79           C  
ATOM    408  C   SER A  54       9.751  -5.947 -15.459  1.00 93.79           C  
ATOM    409  CB  SER A  54       8.999  -7.580 -13.723  1.00 93.79           C  
ATOM    410  O   SER A  54       8.834  -5.623 -16.217  1.00 93.79           O  
ATOM    411  OG  SER A  54       7.889  -7.882 -14.550  1.00 93.79           O  
ATOM    412  N   GLY A  55      11.006  -6.011 -15.856  1.00 93.21           N  
ATOM    413  CA  GLY A  55      11.365  -5.802 -17.249  1.00 93.21           C  
ATOM    414  C   GLY A  55      12.752  -6.312 -17.590  1.00 93.21           C  
ATOM    415  O   GLY A  55      13.611  -6.426 -16.713  1.00 93.21           O  
ATOM    416  N   GLY A  56      12.942  -6.646 -18.795  1.00 89.79           N  
ATOM    417  CA  GLY A  56      14.235  -7.112 -19.272  1.00 89.79           C  
ATOM    418  C   GLY A  56      14.146  -8.396 -20.076  1.00 89.79           C  
ATOM    419  O   GLY A  56      13.092  -9.032 -20.126  1.00 89.79           O  
ATOM    420  N   VAL A  57      15.180  -8.661 -20.839  1.00 87.77           N  
ATOM    421  CA  VAL A  57      15.256  -9.843 -21.691  1.00 87.77           C  
ATOM    422  C   VAL A  57      16.431 -10.717 -21.259  1.00 87.77           C  
ATOM    423  CB  VAL A  57      15.397  -9.459 -23.181  1.00 87.77           C  
ATOM    424  O   VAL A  57      17.504 -10.206 -20.926  1.00 87.77           O  
ATOM    425  CG1 VAL A  57      15.472 -10.710 -24.056  1.00 87.77           C  
ATOM    426  CG2 VAL A  57      14.233  -8.570 -23.615  1.00 87.77           C  
ATOM    427  N   GLY A  58      16.192 -11.948 -21.117  1.00 84.64           N  
ATOM    428  CA  GLY A  58      17.308 -12.829 -20.812  1.00 84.64           C  
ATOM    429  C   GLY A  58      17.895 -12.592 -19.433  1.00 84.64           C  
ATOM    430  O   GLY A  58      17.164 -12.536 -18.442  1.00 84.64           O  
ATOM    431  N   ASN A  59      19.138 -12.448 -19.242  1.00 86.23           N  
ATOM    432  CA  ASN A  59      19.888 -12.288 -18.001  1.00 86.23           C  
ATOM    433  C   ASN A  59      19.855 -10.844 -17.508  1.00 86.23           C  
ATOM    434  CB  ASN A  59      21.334 -12.753 -18.184  1.00 86.23           C  
ATOM    435  O   ASN A  59      20.380 -10.537 -16.436  1.00 86.23           O  
ATOM    436  CG  ASN A  59      21.457 -14.262 -18.260  1.00 86.23           C  
ATOM    437  ND2 ASN A  59      22.576 -14.740 -18.791  1.00 86.23           N  
ATOM    438  OD1 ASN A  59      20.554 -14.992 -17.845  1.00 86.23           O  
ATOM    439  N   SER A  60      19.179  -9.948 -18.301  1.00 86.80           N  
ATOM    440  CA  SER A  60      19.072  -8.538 -17.940  1.00 86.80           C  
ATOM    441  C   SER A  60      17.712  -8.227 -17.324  1.00 86.80           C  
ATOM    442  CB  SER A  60      19.300  -7.652 -19.165  1.00 86.80           C  
ATOM    443  O   SER A  60      17.299  -7.067 -17.273  1.00 86.80           O  
ATOM    444  OG  SER A  60      20.562  -7.921 -19.752  1.00 86.80           O  
ATOM    445  N   HIS A  61      16.982  -9.290 -16.940  1.00 89.08           N  
ATOM    446  CA  HIS A  61      15.693  -9.118 -16.280  1.00 89.08           C  
ATOM    447  C   HIS A  61      15.852  -8.423 -14.932  1.00 89.08           C  
ATOM    448  CB  HIS A  61      15.000 -10.469 -16.096  1.00 89.08           C  
ATOM    449  O   HIS A  61      16.727  -8.784 -14.142  1.00 89.08           O  
ATOM    450  CG  HIS A  61      13.637 -10.367 -15.490  1.00 89.08           C  
ATOM    451  CD2 HIS A  61      12.418 -10.225 -16.062  1.00 89.08           C  
ATOM    452  ND1 HIS A  61      13.422 -10.405 -14.129  1.00 89.08           N  
ATOM    453  CE1 HIS A  61      12.127 -10.292 -13.890  1.00 89.08           C  
ATOM    454  NE2 HIS A  61      11.495 -10.181 -15.046  1.00 89.08           N  
ATOM    455  N   LYS A  62      15.050  -7.358 -14.711  1.00 92.96           N  
ATOM    456  CA  LYS A  62      15.052  -6.610 -13.457  1.00 92.96           C  
ATOM    457  C   LYS A  62      13.633  -6.427 -12.924  1.00 92.96           C  
ATOM    458  CB  LYS A  62      15.720  -5.248 -13.646  1.00 92.96           C  
ATOM    459  O   LYS A  62      12.672  -6.416 -13.695  1.00 92.96           O  
ATOM    460  CG  LYS A  62      17.205  -5.326 -13.968  1.00 92.96           C  
ATOM    461  CD  LYS A  62      17.849  -3.946 -13.978  1.00 92.96           C  
ATOM    462  CE  LYS A  62      19.341  -4.026 -14.269  1.00 92.96           C  
ATOM    463  NZ  LYS A  62      19.989  -2.681 -14.217  1.00 92.96           N  
ATOM    464  N   GLN A  63      13.601  -6.376 -11.602  1.00 93.04           N  
ATOM    465  CA  GLN A  63      12.316  -6.133 -10.955  1.00 93.04           C  
ATOM    466  C   GLN A  63      12.456  -5.130  -9.814  1.00 93.04           C  
ATOM    467  CB  GLN A  63      11.720  -7.441 -10.435  1.00 93.04           C  
ATOM    468  O   GLN A  63      13.537  -4.984  -9.238  1.00 93.04           O  
ATOM    469  CG  GLN A  63      12.496  -8.053  -9.277  1.00 93.04           C  
ATOM    470  CD  GLN A  63      11.935  -9.392  -8.836  1.00 93.04           C  
ATOM    471  NE2 GLN A  63      11.747  -9.555  -7.531  1.00 93.04           N  
ATOM    472  OE1 GLN A  63      11.672 -10.272  -9.662  1.00 93.04           O  
ATOM    473  N   SER A  64      11.356  -4.506  -9.610  1.00 94.99           N  
ATOM    474  CA  SER A  64      11.330  -3.558  -8.502  1.00 94.99           C  
ATOM    475  C   SER A  64       9.966  -3.543  -7.820  1.00 94.99           C  
ATOM    476  CB  SER A  64      11.680  -2.152  -8.991  1.00 94.99           C  
ATOM    477  O   SER A  64       8.940  -3.768  -8.466  1.00 94.99           O  
ATOM    478  OG  SER A  64      10.665  -1.647  -9.841  1.00 94.99           O  
ATOM    479  N   ILE A  65      10.075  -3.306  -6.480  1.00 95.05           N  
ATOM    480  CA  ILE A  65       8.880  -3.255  -5.644  1.00 95.05           C  
ATOM    481  C   ILE A  65       8.846  -1.939  -4.871  1.00 95.05           C  
ATOM    482  CB  ILE A  65       8.821  -4.452  -4.669  1.00 95.05           C  
ATOM    483  O   ILE A  65       9.857  -1.520  -4.303  1.00 95.05           O  
ATOM    484  CG1 ILE A  65       8.891  -5.775  -5.441  1.00 95.05           C  
ATOM    485  CG2 ILE A  65       7.555  -4.386  -3.809  1.00 95.05           C  
ATOM    486  CD1 ILE A  65       9.166  -6.989  -4.564  1.00 95.05           C  
ATOM    487  N   SER A  66       7.717  -1.278  -4.938  1.00 95.79           N  
ATOM    488  CA  SER A  66       7.439  -0.096  -4.129  1.00 95.79           C  
ATOM    489  C   SER A  66       6.149  -0.262  -3.332  1.00 95.79           C  
ATOM    490  CB  SER A  66       7.344   1.148  -5.013  1.00 95.79           C  
ATOM    491  O   SER A  66       5.137  -0.720  -3.866  1.00 95.79           O  
ATOM    492  OG  SER A  66       8.575   1.391  -5.673  1.00 95.79           O  
ATOM    493  N   LYS A  67       6.278   0.032  -2.026  1.00 96.05           N  
ATOM    494  CA  LYS A  67       5.131  -0.046  -1.127  1.00 96.05           C  
ATOM    495  C   LYS A  67       4.884   1.290  -0.433  1.00 96.05           C  
ATOM    496  CB  LYS A  67       5.338  -1.147  -0.086  1.00 96.05           C  
ATOM    497  O   LYS A  67       5.812   2.082  -0.251  1.00 96.05           O  
ATOM    498  CG  LYS A  67       5.494  -2.539  -0.680  1.00 96.05           C  
ATOM    499  CD  LYS A  67       5.689  -3.591   0.405  1.00 96.05           C  
ATOM    500  CE  LYS A  67       5.815  -4.988  -0.187  1.00 96.05           C  
ATOM    501  NZ  LYS A  67       4.489  -5.534  -0.606  1.00 96.05           N  
ATOM    502  N   GLY A  68       3.620   1.474  -0.066  1.00 95.77           N  
ATOM    503  CA  GLY A  68       3.319   2.705   0.646  1.00 95.77           C  
ATOM    504  C   GLY A  68       1.841   2.879   0.940  1.00 95.77           C  
ATOM    505  O   GLY A  68       1.043   1.972   0.694  1.00 95.77           O  
ATOM    506  N   CYS A  69       1.578   4.047   1.571  1.00 96.68           N  
ATOM    507  CA  CYS A  69       0.219   4.453   1.913  1.00 96.68           C  
ATOM    508  C   CYS A  69      -0.393   5.298   0.803  1.00 96.68           C  
ATOM    509  CB  CYS A  69       0.207   5.233   3.227  1.00 96.68           C  
ATOM    510  O   CYS A  69       0.289   6.131   0.203  1.00 96.68           O  
ATOM    511  SG  CYS A  69       0.880   4.312   4.627  1.00 96.68           S  
ATOM    512  N   SER A  70      -1.715   5.086   0.562  1.00 95.74           N  
ATOM    513  CA  SER A  70      -2.379   5.839  -0.496  1.00 95.74           C  
ATOM    514  C   SER A  70      -3.845   6.093  -0.158  1.00 95.74           C  
ATOM    515  CB  SER A  70      -2.276   5.097  -1.829  1.00 95.74           C  
ATOM    516  O   SER A  70      -4.495   5.256   0.472  1.00 95.74           O  
ATOM    517  OG  SER A  70      -2.917   5.826  -2.862  1.00 95.74           O  
ATOM    518  N   ALA A  71      -4.313   7.248  -0.587  1.00 96.07           N  
ATOM    519  CA  ALA A  71      -5.715   7.610  -0.391  1.00 96.07           C  
ATOM    520  C   ALA A  71      -6.613   6.890  -1.393  1.00 96.07           C  
ATOM    521  CB  ALA A  71      -5.896   9.121  -0.508  1.00 96.07           C  
ATOM    522  O   ALA A  71      -7.767   6.580  -1.091  1.00 96.07           O  
ATOM    523  N   THR A  72      -6.063   6.682  -2.535  1.00 95.14           N  
ATOM    524  CA  THR A  72      -6.788   6.019  -3.613  1.00 95.14           C  
ATOM    525  C   THR A  72      -6.110   4.705  -3.993  1.00 95.14           C  
ATOM    526  CB  THR A  72      -6.893   6.923  -4.854  1.00 95.14           C  
ATOM    527  O   THR A  72      -4.948   4.478  -3.649  1.00 95.14           O  
ATOM    528  CG2 THR A  72      -7.591   8.238  -4.520  1.00 95.14           C  
ATOM    529  OG1 THR A  72      -5.577   7.206  -5.346  1.00 95.14           O  
ATOM    530  N   CYS A  73      -6.865   3.854  -4.826  1.00 91.11           N  
ATOM    531  CA  CYS A  73      -6.328   2.546  -5.183  1.00 91.11           C  
ATOM    532  C   CYS A  73      -6.597   2.227  -6.649  1.00 91.11           C  
ATOM    533  CB  CYS A  73      -6.931   1.458  -4.296  1.00 91.11           C  
ATOM    534  O   CYS A  73      -7.513   1.466  -6.964  1.00 91.11           O  
ATOM    535  SG  CYS A  73      -6.161  -0.162  -4.504  1.00 91.11           S  
ATOM    536  N   PRO A  74      -5.784   2.864  -7.481  1.00 84.90           N  
ATOM    537  CA  PRO A  74      -6.065   2.471  -8.864  1.00 84.90           C  
ATOM    538  C   PRO A  74      -5.487   1.102  -9.218  1.00 84.90           C  
ATOM    539  CB  PRO A  74      -5.396   3.575  -9.687  1.00 84.90           C  
ATOM    540  O   PRO A  74      -4.268   0.954  -9.331  1.00 84.90           O  
ATOM    541  CG  PRO A  74      -4.300   4.092  -8.813  1.00 84.90           C  
ATOM    542  CD  PRO A  74      -4.664   3.824  -7.381  1.00 84.90           C  
ATOM    543  N   GLN A  75      -6.132   0.059  -8.811  1.00 87.25           N  
ATOM    544  CA  GLN A  75      -5.708  -1.308  -9.096  1.00 87.25           C  
ATOM    545  C   GLN A  75      -5.580  -1.543 -10.598  1.00 87.25           C  
ATOM    546  CB  GLN A  75      -6.689  -2.313  -8.489  1.00 87.25           C  
ATOM    547  O   GLN A  75      -6.418  -1.085 -11.377  1.00 87.25           O  
ATOM    548  CG  GLN A  75      -6.649  -2.369  -6.968  1.00 87.25           C  
ATOM    549  CD  GLN A  75      -7.540  -3.456  -6.397  1.00 87.25           C  
ATOM    550  NE2 GLN A  75      -7.428  -3.692  -5.094  1.00 87.25           N  
ATOM    551  OE1 GLN A  75      -8.325  -4.078  -7.121  1.00 87.25           O  
ATOM    552  N   GLY A  76      -4.473  -2.173 -10.959  1.00 88.83           N  
ATOM    553  CA  GLY A  76      -4.253  -2.481 -12.363  1.00 88.83           C  
ATOM    554  C   GLY A  76      -2.863  -3.019 -12.645  1.00 88.83           C  
ATOM    555  O   GLY A  76      -2.002  -3.023 -11.762  1.00 88.83           O  
ATOM    556  N   GLY A  77      -2.776  -3.519 -13.795  1.00 91.41           N  
ATOM    557  CA  GLY A  77      -1.499  -4.082 -14.206  1.00 91.41           C  
ATOM    558  C   GLY A  77      -1.426  -4.371 -15.694  1.00 91.41           C  
ATOM    559  O   GLY A  77      -2.457  -4.523 -16.353  1.00 91.41           O  
ATOM    560  N   ILE A  78      -0.229  -4.292 -16.158  1.00 93.08           N  
ATOM    561  CA  ILE A  78       0.043  -4.578 -17.562  1.00 93.08           C  
ATOM    562  C   ILE A  78       1.205  -5.562 -17.673  1.00 93.08           C  
ATOM    563  CB  ILE A  78       0.358  -3.287 -18.351  1.00 93.08           C  
ATOM    564  O   ILE A  78       2.184  -5.464 -16.929  1.00 93.08           O  
ATOM    565  CG1 ILE A  78      -0.932  -2.514 -18.646  1.00 93.08           C  
ATOM    566  CG2 ILE A  78       1.109  -3.614 -19.645  1.00 93.08           C  
ATOM    567  CD1 ILE A  78      -0.706  -1.064 -19.053  1.00 93.08           C  
ATOM    568  N   ASP A  79       0.987  -6.481 -18.560  1.00 92.25           N  
ATOM    569  CA  ASP A  79       2.036  -7.457 -18.837  1.00 92.25           C  
ATOM    570  C   ASP A  79       2.304  -7.566 -20.336  1.00 92.25           C  
ATOM    571  CB  ASP A  79       1.658  -8.827 -18.270  1.00 92.25           C  
ATOM    572  O   ASP A  79       1.493  -8.122 -21.079  1.00 92.25           O  
ATOM    573  CG  ASP A  79       2.786  -9.839 -18.362  1.00 92.25           C  
ATOM    574  OD1 ASP A  79       3.757  -9.604 -19.113  1.00 92.25           O  
ATOM    575  OD2 ASP A  79       2.703 -10.884 -17.680  1.00 92.25           O  
ATOM    576  N   LEU A  80       3.368  -7.086 -20.798  1.00 91.15           N  
ATOM    577  CA  LEU A  80       3.699  -6.993 -22.216  1.00 91.15           C  
ATOM    578  C   LEU A  80       4.757  -8.024 -22.596  1.00 91.15           C  
ATOM    579  CB  LEU A  80       4.194  -5.586 -22.560  1.00 91.15           C  
ATOM    580  O   LEU A  80       5.305  -7.978 -23.700  1.00 91.15           O  
ATOM    581  CG  LEU A  80       3.179  -4.452 -22.400  1.00 91.15           C  
ATOM    582  CD1 LEU A  80       3.881  -3.100 -22.467  1.00 91.15           C  
ATOM    583  CD2 LEU A  80       2.094  -4.551 -23.467  1.00 91.15           C  
ATOM    584  N   GLY A  81       4.987  -9.044 -21.691  1.00 86.91           N  
ATOM    585  CA  GLY A  81       5.976 -10.084 -21.928  1.00 86.91           C  
ATOM    586  C   GLY A  81       7.371  -9.693 -21.480  1.00 86.91           C  
ATOM    587  O   GLY A  81       7.980 -10.379 -20.656  1.00 86.91           O  
ATOM    588  N   VAL A  82       7.876  -8.583 -21.972  1.00 90.60           N  
ATOM    589  CA  VAL A  82       9.234  -8.133 -21.687  1.00 90.60           C  
ATOM    590  C   VAL A  82       9.218  -7.143 -20.525  1.00 90.60           C  
ATOM    591  CB  VAL A  82       9.890  -7.487 -22.928  1.00 90.60           C  
ATOM    592  O   VAL A  82      10.254  -6.883 -19.908  1.00 90.60           O  
ATOM    593  CG1 VAL A  82      11.330  -7.078 -22.626  1.00 90.60           C  
ATOM    594  CG2 VAL A  82       9.842  -8.447 -24.116  1.00 90.60           C  
ATOM    595  N   MET A  83       8.015  -6.769 -20.242  1.00 93.15           N  
ATOM    596  CA  MET A  83       7.788  -5.810 -19.165  1.00 93.15           C  
ATOM    597  C   MET A  83       6.437  -6.049 -18.499  1.00 93.15           C  
ATOM    598  CB  MET A  83       7.863  -4.377 -19.696  1.00 93.15           C  
ATOM    599  O   MET A  83       5.466  -6.412 -19.166  1.00 93.15           O  
ATOM    600  CG  MET A  83       7.608  -3.317 -18.637  1.00 93.15           C  
ATOM    601  SD  MET A  83       7.698  -1.613 -19.313  1.00 93.15           S  
ATOM    602  CE  MET A  83       7.481  -0.653 -17.788  1.00 93.15           C  
ATOM    603  N   ALA A  84       6.478  -5.896 -17.163  1.00 93.79           N  
ATOM    604  CA  ALA A  84       5.239  -6.061 -16.408  1.00 93.79           C  
ATOM    605  C   ALA A  84       5.127  -5.014 -15.303  1.00 93.79           C  
ATOM    606  CB  ALA A  84       5.160  -7.465 -15.815  1.00 93.79           C  
ATOM    607  O   ALA A  84       6.132  -4.624 -14.704  1.00 93.79           O  
ATOM    608  N   PHE A  85       3.919  -4.523 -15.166  1.00 93.93           N  
ATOM    609  CA  PHE A  85       3.576  -3.589 -14.100  1.00 93.93           C  
ATOM    610  C   PHE A  85       2.311  -4.034 -13.376  1.00 93.93           C  
ATOM    611  CB  PHE A  85       3.389  -2.176 -14.662  1.00 93.93           C  
ATOM    612  O   PHE A  85       1.329  -4.421 -14.013  1.00 93.93           O  
ATOM    613  CG  PHE A  85       2.894  -1.180 -13.648  1.00 93.93           C  
ATOM    614  CD1 PHE A  85       1.550  -0.830 -13.595  1.00 93.93           C  
ATOM    615  CD2 PHE A  85       3.773  -0.594 -12.746  1.00 93.93           C  
ATOM    616  CE1 PHE A  85       1.089   0.091 -12.658  1.00 93.93           C  
ATOM    617  CE2 PHE A  85       3.320   0.327 -11.806  1.00 93.93           C  
ATOM    618  CZ  PHE A  85       1.978   0.669 -11.765  1.00 93.93           C  
ATOM    619  N   SER A  86       2.374  -3.957 -12.086  1.00 93.33           N  
ATOM    620  CA  SER A  86       1.194  -4.286 -11.293  1.00 93.33           C  
ATOM    621  C   SER A  86       1.077  -3.378 -10.074  1.00 93.33           C  
ATOM    622  CB  SER A  86       1.239  -5.748 -10.848  1.00 93.33           C  
ATOM    623  O   SER A  86       2.086  -3.002  -9.474  1.00 93.33           O  
ATOM    624  OG  SER A  86       0.186  -6.030  -9.942  1.00 93.33           O  
ATOM    625  N   MET A  87      -0.180  -3.011  -9.837  1.00 93.30           N  
ATOM    626  CA  MET A  87      -0.515  -2.224  -8.654  1.00 93.30           C  
ATOM    627  C   MET A  87      -1.609  -2.906  -7.839  1.00 93.30           C  
ATOM    628  CB  MET A  87      -0.961  -0.816  -9.052  1.00 93.30           C  
ATOM    629  O   MET A  87      -2.671  -3.236  -8.371  1.00 93.30           O  
ATOM    630  CG  MET A  87      -1.195   0.110  -7.870  1.00 93.30           C  
ATOM    631  SD  MET A  87      -1.593   1.825  -8.388  1.00 93.30           S  
ATOM    632  CE  MET A  87      -0.002   2.320  -9.106  1.00 93.30           C  
ATOM    633  N   LYS A  88      -1.299  -3.145  -6.570  1.00 92.09           N  
ATOM    634  CA  LYS A  88      -2.247  -3.802  -5.674  1.00 92.09           C  
ATOM    635  C   LYS A  88      -2.456  -2.987  -4.401  1.00 92.09           C  
ATOM    636  CB  LYS A  88      -1.765  -5.211  -5.322  1.00 92.09           C  
ATOM    637  O   LYS A  88      -1.526  -2.342  -3.911  1.00 92.09           O  
ATOM    638  CG  LYS A  88      -1.572  -6.119  -6.527  1.00 92.09           C  
ATOM    639  CD  LYS A  88      -2.907  -6.555  -7.118  1.00 92.09           C  
ATOM    640  CE  LYS A  88      -2.718  -7.553  -8.252  1.00 92.09           C  
ATOM    641  NZ  LYS A  88      -4.022  -7.964  -8.852  1.00 92.09           N  
ATOM    642  N   CYS A  89      -3.724  -3.117  -3.934  1.00 93.05           N  
ATOM    643  CA  CYS A  89      -4.053  -2.365  -2.728  1.00 93.05           C  
ATOM    644  C   CYS A  89      -4.789  -3.242  -1.722  1.00 93.05           C  
ATOM    645  CB  CYS A  89      -4.904  -1.144  -3.073  1.00 93.05           C  
ATOM    646  O   CYS A  89      -5.490  -4.180  -2.107  1.00 93.05           O  
ATOM    647  SG  CYS A  89      -4.162  -0.069  -4.322  1.00 93.05           S  
ATOM    648  N   CYS A  90      -4.643  -2.891  -0.469  1.00 92.54           N  
ATOM    649  CA  CYS A  90      -5.375  -3.516   0.627  1.00 92.54           C  
ATOM    650  C   CYS A  90      -5.622  -2.521   1.755  1.00 92.54           C  
ATOM    651  CB  CYS A  90      -4.611  -4.727   1.161  1.00 92.54           C  
ATOM    652  O   CYS A  90      -4.971  -1.476   1.820  1.00 92.54           O  
ATOM    653  SG  CYS A  90      -2.999  -4.317   1.867  1.00 92.54           S  
ATOM    654  N   GLU A  91      -6.590  -2.784   2.702  1.00 91.56           N  
ATOM    655  CA  GLU A  91      -7.099  -1.756   3.605  1.00 91.56           C  
ATOM    656  C   GLU A  91      -6.773  -2.087   5.058  1.00 91.56           C  
ATOM    657  CB  GLU A  91      -8.610  -1.586   3.430  1.00 91.56           C  
ATOM    658  O   GLU A  91      -6.830  -1.214   5.927  1.00 91.56           O  
ATOM    659  CG  GLU A  91      -9.011  -0.993   2.087  1.00 91.56           C  
ATOM    660  CD  GLU A  91     -10.517  -0.892   1.902  1.00 91.56           C  
ATOM    661  OE1 GLU A  91     -10.969  -0.543   0.787  1.00 91.56           O  
ATOM    662  OE2 GLU A  91     -11.250  -1.163   2.878  1.00 91.56           O  
ATOM    663  N   SER A  92      -6.169  -3.296   5.314  1.00 89.73           N  
ATOM    664  CA  SER A  92      -5.824  -3.656   6.685  1.00 89.73           C  
ATOM    665  C   SER A  92      -4.368  -3.325   6.994  1.00 89.73           C  
ATOM    666  CB  SER A  92      -6.080  -5.143   6.930  1.00 89.73           C  
ATOM    667  O   SER A  92      -3.564  -3.123   6.080  1.00 89.73           O  
ATOM    668  OG  SER A  92      -5.220  -5.940   6.135  1.00 89.73           O  
ATOM    669  N   SER A  93      -4.038  -3.157   8.283  1.00 91.99           N  
ATOM    670  CA  SER A  93      -2.680  -2.822   8.697  1.00 91.99           C  
ATOM    671  C   SER A  93      -1.690  -3.900   8.269  1.00 91.99           C  
ATOM    672  CB  SER A  93      -2.613  -2.629  10.213  1.00 91.99           C  
ATOM    673  O   SER A  93      -1.944  -5.092   8.451  1.00 91.99           O  
ATOM    674  OG  SER A  93      -3.295  -1.449  10.601  1.00 91.99           O  
ATOM    675  N   LEU A  94      -0.645  -3.404   7.596  1.00 92.19           N  
ATOM    676  CA  LEU A  94       0.477  -4.235   7.175  1.00 92.19           C  
ATOM    677  C   LEU A  94       0.029  -5.283   6.162  1.00 92.19           C  
ATOM    678  CB  LEU A  94       1.120  -4.919   8.385  1.00 92.19           C  
ATOM    679  O   LEU A  94       0.608  -6.369   6.089  1.00 92.19           O  
ATOM    680  CG  LEU A  94       1.559  -4.004   9.528  1.00 92.19           C  
ATOM    681  CD1 LEU A  94       2.104  -4.829  10.689  1.00 92.19           C  
ATOM    682  CD2 LEU A  94       2.602  -3.003   9.041  1.00 92.19           C  
ATOM    683  N   CYS A  95      -1.007  -5.154   5.524  1.00 92.65           N  
ATOM    684  CA  CYS A  95      -1.592  -6.080   4.561  1.00 92.65           C  
ATOM    685  C   CYS A  95      -0.727  -6.187   3.311  1.00 92.65           C  
ATOM    686  CB  CYS A  95      -3.003  -5.635   4.179  1.00 92.65           C  
ATOM    687  O   CYS A  95      -0.861  -7.137   2.538  1.00 92.65           O  
ATOM    688  SG  CYS A  95      -3.051  -4.095   3.235  1.00 92.65           S  
ATOM    689  N   ASN A  96       0.125  -5.172   3.085  1.00 92.69           N  
ATOM    690  CA  ASN A  96       0.964  -5.174   1.892  1.00 92.69           C  
ATOM    691  C   ASN A  96       2.272  -5.923   2.128  1.00 92.69           C  
ATOM    692  CB  ASN A  96       1.247  -3.742   1.432  1.00 92.69           C  
ATOM    693  O   ASN A  96       3.324  -5.514   1.633  1.00 92.69           O  
ATOM    694  CG  ASN A  96       1.979  -2.927   2.479  1.00 92.69           C  
ATOM    695  ND2 ASN A  96       2.681  -1.889   2.038  1.00 92.69           N  
ATOM    696  OD1 ASN A  96       1.915  -3.226   3.674  1.00 92.69           O  
ATOM    697  N   THR A  97       2.292  -6.931   3.048  1.00 89.13           N  
ATOM    698  CA  THR A  97       3.458  -7.744   3.378  1.00 89.13           C  
ATOM    699  C   THR A  97       3.809  -8.680   2.225  1.00 89.13           C  
ATOM    700  CB  THR A  97       3.220  -8.567   4.657  1.00 89.13           C  
ATOM    701  O   THR A  97       4.984  -8.963   1.984  1.00 89.13           O  
ATOM    702  CG2 THR A  97       2.209  -9.683   4.413  1.00 89.13           C  
ATOM    703  OG1 THR A  97       4.460  -9.146   5.083  1.00 89.13           O  
ATOM    704  N   SER A  98       2.707  -9.094   1.466  1.00 73.66           N  
ATOM    705  CA  SER A  98       2.901  -9.963   0.311  1.00 73.66           C  
ATOM    706  C   SER A  98       2.076  -9.491  -0.882  1.00 73.66           C  
ATOM    707  CB  SER A  98       2.532 -11.406   0.657  1.00 73.66           C  
ATOM    708  O   SER A  98       1.027  -8.867  -0.709  1.00 73.66           O  
ATOM    709  OG  SER A  98       3.207 -11.831   1.829  1.00 73.66           O  
ATOM    710  N   GLY A  99       2.648  -9.185  -2.065  1.00 59.62           N  
ATOM    711  CA  GLY A  99       1.995  -8.854  -3.322  1.00 59.62           C  
ATOM    712  C   GLY A  99       0.877  -9.814  -3.684  1.00 59.62           C  
ATOM    713  O   GLY A  99       0.168  -9.605  -4.671  1.00 59.62           O  
ATOM    714  N   ALA A 100       0.520 -10.922  -2.782  1.00 54.54           N  
ATOM    715  CA  ALA A 100      -0.482 -11.960  -3.007  1.00 54.54           C  
ATOM    716  C   ALA A 100      -1.608 -11.867  -1.981  1.00 54.54           C  
ATOM    717  CB  ALA A 100       0.164 -13.343  -2.959  1.00 54.54           C  
ATOM    718  O   ALA A 100      -1.406 -11.364  -0.873  1.00 54.54           O  
ATOM    719  N   ILE A 101      -2.808 -11.559  -2.376  1.00 50.98           N  
ATOM    720  CA  ILE A 101      -4.078 -11.462  -1.664  1.00 50.98           C  
ATOM    721  C   ILE A 101      -4.014 -12.289  -0.382  1.00 50.98           C  
ATOM    722  CB  ILE A 101      -5.258 -11.930  -2.546  1.00 50.98           C  
ATOM    723  O   ILE A 101      -3.725 -13.487  -0.422  1.00 50.98           O  
ATOM    724  CG1 ILE A 101      -5.391 -11.030  -3.780  1.00 50.98           C  
ATOM    725  CG2 ILE A 101      -6.559 -11.950  -1.739  1.00 50.98           C  
ATOM    726  CD1 ILE A 101      -6.333 -11.576  -4.844  1.00 50.98           C  
ATOM    727  N   SER A 102      -3.519 -11.830   0.789  1.00 53.81           N  
ATOM    728  CA  SER A 102      -3.615 -12.363   2.145  1.00 53.81           C  
ATOM    729  C   SER A 102      -5.064 -12.642   2.528  1.00 53.81           C  
ATOM    730  CB  SER A 102      -2.991 -11.392   3.148  1.00 53.81           C  
ATOM    731  O   SER A 102      -5.967 -11.894   2.147  1.00 53.81           O  
ATOM    732  OG  SER A 102      -2.945 -11.968   4.442  1.00 53.81           O  
ATOM    733  N   VAL A 103      -5.560 -13.898   2.453  1.00 57.16           N  
ATOM    734  CA  VAL A 103      -6.808 -14.382   3.033  1.00 57.16           C  
ATOM    735  C   VAL A 103      -7.249 -13.451   4.161  1.00 57.16           C  
ATOM    736  CB  VAL A 103      -6.667 -15.827   3.559  1.00 57.16           C  
ATOM    737  O   VAL A 103      -6.450 -13.098   5.031  1.00 57.16           O  
ATOM    738  CG1 VAL A 103      -7.766 -16.720   2.987  1.00 57.16           C  
ATOM    739  CG2 VAL A 103      -5.287 -16.387   3.217  1.00 57.16           C  
ATOM    740  N   LYS A 104      -8.068 -12.447   3.873  1.00 58.42           N  
ATOM    741  CA  LYS A 104      -8.699 -11.590   4.873  1.00 58.42           C  
ATOM    742  C   LYS A 104      -9.257 -12.414   6.030  1.00 58.42           C  
ATOM    743  CB  LYS A 104      -9.814 -10.756   4.239  1.00 58.42           C  
ATOM    744  O   LYS A 104     -10.034 -13.347   5.817  1.00 58.42           O  
ATOM    745  CG  LYS A 104     -10.252  -9.567   5.082  1.00 58.42           C  
ATOM    746  CD  LYS A 104     -11.288  -8.719   4.355  1.00 58.42           C  
ATOM    747  CE  LYS A 104     -11.766  -7.558   5.217  1.00 58.42           C  
ATOM    748  NZ  LYS A 104     -12.935  -6.858   4.605  1.00 58.42           N  
ATOM    749  N   SER A 105      -8.448 -12.721   7.072  1.00 59.63           N  
ATOM    750  CA  SER A 105      -9.028 -13.328   8.266  1.00 59.63           C  
ATOM    751  C   SER A 105     -10.117 -12.444   8.863  1.00 59.63           C  
ATOM    752  CB  SER A 105      -7.944 -13.593   9.312  1.00 59.63           C  
ATOM    753  O   SER A 105      -9.899 -11.253   9.098  1.00 59.63           O  
ATOM    754  OG  SER A 105      -8.498 -14.201  10.467  1.00 59.63           O  
ATOM    755  N   SER A 106     -11.390 -12.799   8.541  1.00 66.86           N  
ATOM    756  CA  SER A 106     -12.533 -12.072   9.082  1.00 66.86           C  
ATOM    757  C   SER A 106     -12.621 -12.228  10.596  1.00 66.86           C  
ATOM    758  CB  SER A 106     -13.832 -12.556   8.435  1.00 66.86           C  
ATOM    759  O   SER A 106     -12.611 -13.348  11.112  1.00 66.86           O  
ATOM    760  OG  SER A 106     -14.958 -11.992   9.084  1.00 66.86           O  
ATOM    761  N   THR A 107     -12.237 -11.379  11.306  1.00 69.32           N  
ATOM    762  CA  THR A 107     -12.375 -11.275  12.754  1.00 69.32           C  
ATOM    763  C   THR A 107     -13.710 -11.854  13.213  1.00 69.32           C  
ATOM    764  CB  THR A 107     -12.257  -9.813  13.223  1.00 69.32           C  
ATOM    765  O   THR A 107     -13.795 -12.461  14.283  1.00 69.32           O  
ATOM    766  CG2 THR A 107     -11.057  -9.627  14.146  1.00 69.32           C  
ATOM    767  OG1 THR A 107     -12.104  -8.962  12.081  1.00 69.32           O  
ATOM    768  N   LEU A 108     -14.731 -11.814  12.408  1.00 69.94           N  
ATOM    769  CA  LEU A 108     -16.060 -12.341  12.699  1.00 69.94           C  
ATOM    770  C   LEU A 108     -16.055 -13.866  12.687  1.00 69.94           C  
ATOM    771  CB  LEU A 108     -17.080 -11.814  11.687  1.00 69.94           C  
ATOM    772  O   LEU A 108     -16.690 -14.500  13.532  1.00 69.94           O  
ATOM    773  CG  LEU A 108     -17.575 -10.383  11.905  1.00 69.94           C  
ATOM    774  CD1 LEU A 108     -18.378  -9.910  10.698  1.00 69.94           C  
ATOM    775  CD2 LEU A 108     -18.410 -10.293  13.178  1.00 69.94           C  
ATOM    776  N   MET A 109     -15.312 -14.366  11.824  1.00 76.54           N  
ATOM    777  CA  MET A 109     -15.208 -15.818  11.709  1.00 76.54           C  
ATOM    778  C   MET A 109     -14.418 -16.402  12.875  1.00 76.54           C  
ATOM    779  CB  MET A 109     -14.550 -16.207  10.384  1.00 76.54           C  
ATOM    780  O   MET A 109     -14.748 -17.477  13.378  1.00 76.54           O  
ATOM    781  CG  MET A 109     -15.456 -16.037   9.175  1.00 76.54           C  
ATOM    782  SD  MET A 109     -16.862 -17.216   9.180  1.00 76.54           S  
ATOM    783  CE  MET A 109     -18.119 -16.218   8.332  1.00 76.54           C  
ATOM    784  N   LEU A 110     -13.407 -15.696  13.232  1.00 78.83           N  
ATOM    785  CA  LEU A 110     -12.616 -16.117  14.383  1.00 78.83           C  
ATOM    786  C   LEU A 110     -13.426 -16.007  15.670  1.00 78.83           C  
ATOM    787  CB  LEU A 110     -11.342 -15.275  14.494  1.00 78.83           C  
ATOM    788  O   LEU A 110     -13.339 -16.877  16.539  1.00 78.83           O  
ATOM    789  CG  LEU A 110     -10.219 -15.611  13.511  1.00 78.83           C  
ATOM    790  CD1 LEU A 110      -9.285 -14.416  13.346  1.00 78.83           C  
ATOM    791  CD2 LEU A 110      -9.447 -16.839  13.980  1.00 78.83           C  
ATOM    792  N   ALA A 111     -14.224 -14.972  15.762  1.00 78.65           N  
ATOM    793  CA  ALA A 111     -15.068 -14.723  16.928  1.00 78.65           C  
ATOM    794  C   ALA A 111     -16.177 -15.765  17.035  1.00 78.65           C  
ATOM    795  CB  ALA A 111     -15.665 -13.319  16.862  1.00 78.65           C  
ATOM    796  O   ALA A 111     -16.461 -16.268  18.125  1.00 78.65           O  
ATOM    797  N   VAL A 112     -16.810 -16.096  15.930  1.00 82.48           N  
ATOM    798  CA  VAL A 112     -17.848 -17.120  15.897  1.00 82.48           C  
ATOM    799  C   VAL A 112     -17.245 -18.479  16.246  1.00 82.48           C  
ATOM    800  CB  VAL A 112     -18.540 -17.183  14.516  1.00 82.48           C  
ATOM    801  O   VAL A 112     -17.840 -19.255  16.998  1.00 82.48           O  
ATOM    802  CG1 VAL A 112     -19.501 -18.368  14.447  1.00 82.48           C  
ATOM    803  CG2 VAL A 112     -19.277 -15.876  14.230  1.00 82.48           C  
ATOM    804  N   GLY A 113     -16.117 -18.757  15.668  1.00 84.32           N  
ATOM    805  CA  GLY A 113     -15.423 -19.999  15.969  1.00 84.32           C  
ATOM    806  C   GLY A 113     -15.061 -20.141  17.435  1.00 84.32           C  
ATOM    807  O   GLY A 113     -15.215 -21.217  18.017  1.00 84.32           O  
ATOM    808  N   THR A 114     -14.533 -19.088  17.991  1.00 82.25           N  
ATOM    809  CA  THR A 114     -14.158 -19.061  19.401  1.00 82.25           C  
ATOM    810  C   THR A 114     -15.391 -19.190  20.291  1.00 82.25           C  
ATOM    811  CB  THR A 114     -13.400 -17.768  19.753  1.00 82.25           C  
ATOM    812  O   THR A 114     -15.357 -19.883  21.311  1.00 82.25           O  
ATOM    813  CG2 THR A 114     -12.069 -17.691  19.013  1.00 82.25           C  
ATOM    814  OG1 THR A 114     -14.202 -16.637  19.390  1.00 82.25           O  
ATOM    815  N   LEU A 115     -16.478 -18.472  19.939  1.00 83.05           N  
ATOM    816  CA  LEU A 115     -17.728 -18.536  20.688  1.00 83.05           C  
ATOM    817  C   LEU A 115     -18.344 -19.928  20.601  1.00 83.05           C  
ATOM    818  CB  LEU A 115     -18.720 -17.493  20.167  1.00 83.05           C  
ATOM    819  O   LEU A 115     -18.880 -20.438  21.587  1.00 83.05           O  
ATOM    820  CG  LEU A 115     -18.461 -16.044  20.583  1.00 83.05           C  
ATOM    821  CD1 LEU A 115     -19.389 -15.101  19.826  1.00 83.05           C  
ATOM    822  CD2 LEU A 115     -18.637 -15.880  22.089  1.00 83.05           C  
ATOM    823  N   ALA A 116     -18.395 -20.558  19.470  1.00 83.59           N  
ATOM    824  CA  ALA A 116     -18.867 -21.923  19.255  1.00 83.59           C  
ATOM    825  C   ALA A 116     -18.062 -22.919  20.085  1.00 83.59           C  
ATOM    826  CB  ALA A 116     -18.791 -22.286  17.774  1.00 83.59           C  
ATOM    827  O   ALA A 116     -18.623 -23.856  20.659  1.00 83.59           O  
ATOM    828  N   SER A 117     -16.727 -22.735  20.137  1.00 84.46           N  
ATOM    829  CA  SER A 117     -15.828 -23.578  20.917  1.00 84.46           C  
ATOM    830  C   SER A 117     -16.093 -23.434  22.412  1.00 84.46           C  
ATOM    831  CB  SER A 117     -14.369 -23.232  20.614  1.00 84.46           C  
ATOM    832  O   SER A 117     -16.104 -24.425  23.145  1.00 84.46           O  
ATOM    833  OG  SER A 117     -13.491 -24.089  21.323  1.00 84.46           O  
ATOM    834  N   LEU A 118     -16.239 -22.194  22.815  1.00 82.91           N  
ATOM    835  CA  LEU A 118     -16.527 -21.892  24.213  1.00 82.91           C  
ATOM    836  C   LEU A 118     -17.891 -22.441  24.618  1.00 82.91           C  
ATOM    837  CB  LEU A 118     -16.480 -20.381  24.456  1.00 82.91           C  
ATOM    838  O   LEU A 118     -18.064 -22.920  25.741  1.00 82.91           O  
ATOM    839  CG  LEU A 118     -15.090 -19.746  24.508  1.00 82.91           C  
ATOM    840  CD1 LEU A 118     -15.203 -18.225  24.523  1.00 82.91           C  
ATOM    841  CD2 LEU A 118     -14.320 -20.243  25.726  1.00 82.91           C  
ATOM    842  N   PHE A 119     -18.943 -22.300  23.730  1.00 80.96           N  
ATOM    843  CA  PHE A 119     -20.270 -22.868  23.932  1.00 80.96           C  
ATOM    844  C   PHE A 119     -20.207 -24.391  23.970  1.00 80.96           C  
ATOM    845  CB  PHE A 119     -21.227 -22.410  22.828  1.00 80.96           C  
ATOM    846  O   PHE A 119     -20.922 -25.028  24.745  1.00 80.96           O  
ATOM    847  CG  PHE A 119     -21.837 -21.056  23.076  1.00 80.96           C  
ATOM    848  CD1 PHE A 119     -22.818 -20.888  24.046  1.00 80.96           C  
ATOM    849  CD2 PHE A 119     -21.429 -19.952  22.340  1.00 80.96           C  
ATOM    850  CE1 PHE A 119     -23.384 -19.637  24.278  1.00 80.96           C  
ATOM    851  CE2 PHE A 119     -21.990 -18.698  22.566  1.00 80.96           C  
ATOM    852  CZ  PHE A 119     -22.968 -18.543  23.535  1.00 80.96           C  
ATOM    853  N   TYR A 120     -19.388 -25.044  23.144  1.00 81.01           N  
ATOM    854  CA  TYR A 120     -19.181 -26.487  23.098  1.00 81.01           C  
ATOM    855  C   TYR A 120     -18.477 -26.977  24.358  1.00 81.01           C  
ATOM    856  CB  TYR A 120     -18.366 -26.874  21.860  1.00 81.01           C  
ATOM    857  O   TYR A 120     -18.826 -28.026  24.904  1.00 81.01           O  
ATOM    858  CG  TYR A 120     -18.197 -28.364  21.687  1.00 81.01           C  
ATOM    859  CD1 TYR A 120     -17.017 -29.000  22.067  1.00 81.01           C  
ATOM    860  CD2 TYR A 120     -19.215 -29.139  21.142  1.00 81.01           C  
ATOM    861  CE1 TYR A 120     -16.856 -30.372  21.908  1.00 81.01           C  
ATOM    862  CE2 TYR A 120     -19.064 -30.512  20.977  1.00 81.01           C  
ATOM    863  OH  TYR A 120     -17.729 -32.477  21.203  1.00 81.01           O  
ATOM    864  CZ  TYR A 120     -17.883 -31.118  21.363  1.00 81.01           C  
ATOM    865  N   ILE A 121     -17.440 -26.293  24.871  1.00 79.25           N  
ATOM    866  CA  ILE A 121     -16.655 -26.656  26.045  1.00 79.25           C  
ATOM    867  C   ILE A 121     -17.463 -26.383  27.312  1.00 79.25           C  
ATOM    868  CB  ILE A 121     -15.315 -25.887  26.089  1.00 79.25           C  
ATOM    869  O   ILE A 121     -17.475 -27.199  28.236  1.00 79.25           O  
ATOM    870  CG1 ILE A 121     -14.441 -26.268  24.889  1.00 79.25           C  
ATOM    871  CG2 ILE A 121     -14.582 -26.153  27.407  1.00 79.25           C  
ATOM    872  CD1 ILE A 121     -13.159 -25.455  24.773  1.00 79.25           C  
ATOM    873  N   PHE A 122     -18.154 -25.301  27.413  1.00 76.73           N  
ATOM    874  CA  PHE A 122     -18.862 -24.871  28.614  1.00 76.73           C  
ATOM    875  C   PHE A 122     -20.326 -25.290  28.558  1.00 76.73           C  
ATOM    876  CB  PHE A 122     -18.756 -23.353  28.787  1.00 76.73           C  
ATOM    877  O   PHE A 122     -20.970 -25.455  29.596  1.00 76.73           O  
ATOM    878  CG  PHE A 122     -17.381 -22.880  29.175  1.00 76.73           C  
ATOM    879  CD1 PHE A 122     -16.902 -23.076  30.465  1.00 76.73           C  
ATOM    880  CD2 PHE A 122     -16.567 -22.240  28.250  1.00 76.73           C  
ATOM    881  CE1 PHE A 122     -15.630 -22.640  30.827  1.00 76.73           C  
ATOM    882  CE2 PHE A 122     -15.295 -21.801  28.604  1.00 76.73           C  
ATOM    883  CZ  PHE A 122     -14.828 -22.001  29.893  1.00 76.73           C  
ATOM    884  N   GLY A 123     -20.928 -25.390  27.379  1.00 66.67           N  
ATOM    885  CA  GLY A 123     -22.279 -25.882  27.158  1.00 66.67           C  
ATOM    886  C   GLY A 123     -22.403 -27.384  27.332  1.00 66.67           C  
ATOM    887  O   GLY A 123     -23.462 -27.884  27.718  1.00 66.67           O  
ATOM    888  N   ALA A 124     -21.365 -28.204  27.148  1.00 60.10           N  
ATOM    889  CA  ALA A 124     -21.274 -29.643  27.384  1.00 60.10           C  
ATOM    890  C   ALA A 124     -21.043 -29.942  28.863  1.00 60.10           C  
ATOM    891  CB  ALA A 124     -20.157 -30.251  26.540  1.00 60.10           C  
ATOM    892  O   ALA A 124     -21.412 -31.012  29.351  1.00 60.10           O  
ATOM    893  N   ARG A 125     -20.721 -28.960  29.677  1.00 56.24           N  
ATOM    894  CA  ARG A 125     -20.487 -29.052  31.114  1.00 56.24           C  
ATOM    895  C   ARG A 125     -21.624 -28.405  31.897  1.00 56.24           C  
ATOM    896  CB  ARG A 125     -19.155 -28.395  31.485  1.00 56.24           C  
ATOM    897  O   ARG A 125     -21.786 -28.660  33.092  1.00 56.24           O  
ATOM    898  CG  ARG A 125     -17.976 -29.354  31.493  1.00 56.24           C  
ATOM    899  CD  ARG A 125     -16.732 -28.714  32.091  1.00 56.24           C  
ATOM    900  NE  ARG A 125     -15.585 -29.617  32.045  1.00 56.24           N  
ATOM    901  NH1 ARG A 125     -14.175 -28.221  33.229  1.00 56.24           N  
ATOM    902  NH2 ARG A 125     -13.423 -30.254  32.484  1.00 56.24           N  
ATOM    903  CZ  ARG A 125     -14.397 -29.362  32.586  1.00 56.24           C  
ATOM    904  N   LEU A 126     -22.710 -27.852  31.256  1.00 49.58           N  
ATOM    905  CA  LEU A 126     -23.994 -27.463  31.830  1.00 49.58           C  
ATOM    906  C   LEU A 126     -25.093 -28.434  31.410  1.00 49.58           C  
ATOM    907  CB  LEU A 126     -24.364 -26.040  31.402  1.00 49.58           C  
ATOM    908  O   LEU A 126     -25.108 -28.907  30.271  1.00 49.58           O  
ATOM    909  CG  LEU A 126     -23.979 -24.920  32.370  1.00 49.58           C  
ATOM    910  CD1 LEU A 126     -22.852 -24.077  31.783  1.00 49.58           C  
ATOM    911  CD2 LEU A 126     -25.190 -24.052  32.693  1.00 49.58           C  
TER     912      ALA A   1                                                      
ENDMDL                                                                          
END                                                                             
