# Supplementary material for: Domain loss enabled evolution of novel functions in the snake three-finger toxin gene superfamily
Source: Nat Commun. 2023 Aug 11;14:4861. doi: 10.1038/s41467-023-40550-0 (PMC10421932; doi:10.1038/s41467-023-40550-0)
Supplement: Supplementary file 5 — Supplementary Data 2 [file 41467_2023_40550_MOESM5_ESM.zip › SD2_structure_predictions/full_sequence/TR|A0A0H4BLZ2|Micrurus_diastema.pdb]

MODEL     1                                                                     
ATOM      1  N   MET A   1     -31.484   1.764  37.001  1.00 60.91           N  
ATOM      2  CA  MET A   1     -30.073   2.120  36.881  1.00 60.91           C  
ATOM      3  C   MET A   1     -29.320   1.091  36.046  1.00 60.91           C  
ATOM      4  CB  MET A   1     -29.431   2.243  38.264  1.00 60.91           C  
ATOM      5  O   MET A   1     -28.136   1.267  35.755  1.00 60.91           O  
ATOM      6  CG  MET A   1     -30.388   2.719  39.345  1.00 60.91           C  
ATOM      7  SD  MET A   1     -29.563   2.930  40.971  1.00 60.91           S  
ATOM      8  CE  MET A   1     -29.178   1.200  41.361  1.00 60.91           C  
ATOM      9  N   LYS A   2     -30.074   0.027  35.620  1.00 69.54           N  
ATOM     10  CA  LYS A   2     -29.567  -1.094  34.835  1.00 69.54           C  
ATOM     11  C   LYS A   2     -29.625  -0.789  33.340  1.00 69.54           C  
ATOM     12  CB  LYS A   2     -30.358  -2.366  35.141  1.00 69.54           C  
ATOM     13  O   LYS A   2     -28.786  -1.263  32.572  1.00 69.54           O  
ATOM     14  CG  LYS A   2     -30.166  -2.889  36.557  1.00 69.54           C  
ATOM     15  CD  LYS A   2     -30.969  -4.160  36.798  1.00 69.54           C  
ATOM     16  CE  LYS A   2     -30.718  -4.727  38.188  1.00 69.54           C  
ATOM     17  NZ  LYS A   2     -31.692  -5.806  38.531  1.00 69.54           N  
ATOM     18  N   THR A   3     -30.534   0.192  33.062  1.00 70.72           N  
ATOM     19  CA  THR A   3     -30.699   0.522  31.651  1.00 70.72           C  
ATOM     20  C   THR A   3     -29.567   1.426  31.172  1.00 70.72           C  
ATOM     21  CB  THR A   3     -32.052   1.209  31.392  1.00 70.72           C  
ATOM     22  O   THR A   3     -29.158   1.355  30.011  1.00 70.72           O  
ATOM     23  CG2 THR A   3     -33.213   0.259  31.670  1.00 70.72           C  
ATOM     24  OG1 THR A   3     -32.172   2.354  32.246  1.00 70.72           O  
ATOM     25  N   LEU A   4     -29.057   2.206  32.094  1.00 72.09           N  
ATOM     26  CA  LEU A   4     -27.973   3.123  31.759  1.00 72.09           C  
ATOM     27  C   LEU A   4     -26.671   2.363  31.523  1.00 72.09           C  
ATOM     28  CB  LEU A   4     -27.780   4.155  32.873  1.00 72.09           C  
ATOM     29  O   LEU A   4     -25.911   2.694  30.610  1.00 72.09           O  
ATOM     30  CG  LEU A   4     -28.752   5.336  32.879  1.00 72.09           C  
ATOM     31  CD1 LEU A   4     -28.287   6.400  33.867  1.00 72.09           C  
ATOM     32  CD2 LEU A   4     -28.890   5.923  31.479  1.00 72.09           C  
ATOM     33  N   LEU A   5     -26.517   1.262  32.307  1.00 74.14           N  
ATOM     34  CA  LEU A   5     -25.324   0.430  32.200  1.00 74.14           C  
ATOM     35  C   LEU A   5     -25.310  -0.334  30.880  1.00 74.14           C  
ATOM     36  CB  LEU A   5     -25.248  -0.551  33.372  1.00 74.14           C  
ATOM     37  O   LEU A   5     -24.266  -0.449  30.235  1.00 74.14           O  
ATOM     38  CG  LEU A   5     -24.344  -0.146  34.538  1.00 74.14           C  
ATOM     39  CD1 LEU A   5     -24.704  -0.942  35.789  1.00 74.14           C  
ATOM     40  CD2 LEU A   5     -22.877  -0.347  34.174  1.00 74.14           C  
ATOM     41  N   LEU A   6     -26.577  -0.685  30.472  1.00 73.90           N  
ATOM     42  CA  LEU A   6     -26.682  -1.439  29.227  1.00 73.90           C  
ATOM     43  C   LEU A   6     -26.393  -0.546  28.025  1.00 73.90           C  
ATOM     44  CB  LEU A   6     -28.075  -2.060  29.093  1.00 73.90           C  
ATOM     45  O   LEU A   6     -25.736  -0.974  27.073  1.00 73.90           O  
ATOM     46  CG  LEU A   6     -28.289  -3.403  29.792  1.00 73.90           C  
ATOM     47  CD1 LEU A   6     -29.779  -3.678  29.968  1.00 73.90           C  
ATOM     48  CD2 LEU A   6     -27.621  -4.527  29.007  1.00 73.90           C  
ATOM     49  N   THR A   7     -26.798   0.660  28.110  1.00 77.43           N  
ATOM     50  CA  THR A   7     -26.579   1.606  27.022  1.00 77.43           C  
ATOM     51  C   THR A   7     -25.097   1.949  26.893  1.00 77.43           C  
ATOM     52  CB  THR A   7     -27.390   2.898  27.232  1.00 77.43           C  
ATOM     53  O   THR A   7     -24.583   2.097  25.783  1.00 77.43           O  
ATOM     54  CG2 THR A   7     -28.888   2.627  27.141  1.00 77.43           C  
ATOM     55  OG1 THR A   7     -27.092   3.438  28.525  1.00 77.43           O  
ATOM     56  N   LEU A   8     -24.326   2.082  27.946  1.00 77.65           N  
ATOM     57  CA  LEU A   8     -22.905   2.411  27.951  1.00 77.65           C  
ATOM     58  C   LEU A   8     -22.083   1.281  27.340  1.00 77.65           C  
ATOM     59  CB  LEU A   8     -22.426   2.693  29.377  1.00 77.65           C  
ATOM     60  O   LEU A   8     -21.138   1.531  26.589  1.00 77.65           O  
ATOM     61  CG  LEU A   8     -21.098   3.441  29.511  1.00 77.65           C  
ATOM     62  CD1 LEU A   8     -21.304   4.759  30.250  1.00 77.65           C  
ATOM     63  CD2 LEU A   8     -20.066   2.576  30.226  1.00 77.65           C  
ATOM     64  N   VAL A   9     -22.475   0.031  27.537  1.00 79.29           N  
ATOM     65  CA  VAL A   9     -21.797  -1.147  27.004  1.00 79.29           C  
ATOM     66  C   VAL A   9     -22.005  -1.222  25.493  1.00 79.29           C  
ATOM     67  CB  VAL A   9     -22.300  -2.444  27.676  1.00 79.29           C  
ATOM     68  O   VAL A   9     -21.065  -1.500  24.744  1.00 79.29           O  
ATOM     69  CG1 VAL A   9     -21.687  -3.672  27.005  1.00 79.29           C  
ATOM     70  CG2 VAL A   9     -21.976  -2.430  29.169  1.00 79.29           C  
ATOM     71  N   VAL A  10     -23.172  -0.858  25.039  1.00 76.00           N  
ATOM     72  CA  VAL A  10     -23.481  -0.892  23.614  1.00 76.00           C  
ATOM     73  C   VAL A  10     -22.710   0.211  22.891  1.00 76.00           C  
ATOM     74  CB  VAL A  10     -24.997  -0.736  23.358  1.00 76.00           C  
ATOM     75  O   VAL A  10     -22.185  -0.006  21.796  1.00 76.00           O  
ATOM     76  CG1 VAL A  10     -25.287  -0.661  21.860  1.00 76.00           C  
ATOM     77  CG2 VAL A  10     -25.766  -1.891  23.996  1.00 76.00           C  
ATOM     78  N   VAL A  11     -22.555   1.363  23.498  1.00 75.92           N  
ATOM     79  CA  VAL A  11     -21.838   2.501  22.931  1.00 75.92           C  
ATOM     80  C   VAL A  11     -20.346   2.184  22.852  1.00 75.92           C  
ATOM     81  CB  VAL A  11     -22.067   3.786  23.757  1.00 75.92           C  
ATOM     82  O   VAL A  11     -19.687   2.511  21.862  1.00 75.92           O  
ATOM     83  CG1 VAL A  11     -21.174   4.918  23.253  1.00 75.92           C  
ATOM     84  CG2 VAL A  11     -23.537   4.197  23.706  1.00 75.92           C  
ATOM     85  N   THR A  12     -19.802   1.476  23.881  1.00 72.23           N  
ATOM     86  CA  THR A  12     -18.396   1.089  23.877  1.00 72.23           C  
ATOM     87  C   THR A  12     -18.129   0.032  22.809  1.00 72.23           C  
ATOM     88  CB  THR A  12     -17.960   0.554  25.253  1.00 72.23           C  
ATOM     89  O   THR A  12     -17.071   0.035  22.176  1.00 72.23           O  
ATOM     90  CG2 THR A  12     -18.054   1.639  26.320  1.00 72.23           C  
ATOM     91  OG1 THR A  12     -18.807  -0.541  25.624  1.00 72.23           O  
ATOM     92  N   ILE A  13     -19.071  -0.862  22.644  1.00 69.47           N  
ATOM     93  CA  ILE A  13     -18.913  -1.923  21.655  1.00 69.47           C  
ATOM     94  C   ILE A  13     -19.033  -1.339  20.249  1.00 69.47           C  
ATOM     95  CB  ILE A  13     -19.955  -3.046  21.860  1.00 69.47           C  
ATOM     96  O   ILE A  13     -18.285  -1.722  19.346  1.00 69.47           O  
ATOM     97  CG1 ILE A  13     -19.748  -3.725  23.218  1.00 69.47           C  
ATOM     98  CG2 ILE A  13     -19.880  -4.066  20.720  1.00 69.47           C  
ATOM     99  CD1 ILE A  13     -20.808  -4.763  23.560  1.00 69.47           C  
ATOM    100  N   VAL A  14     -19.953  -0.422  20.048  1.00 68.09           N  
ATOM    101  CA  VAL A  14     -20.159   0.220  18.754  1.00 68.09           C  
ATOM    102  C   VAL A  14     -18.974   1.129  18.434  1.00 68.09           C  
ATOM    103  CB  VAL A  14     -21.475   1.029  18.725  1.00 68.09           C  
ATOM    104  O   VAL A  14     -18.568   1.244  17.275  1.00 68.09           O  
ATOM    105  CG1 VAL A  14     -21.599   1.811  17.419  1.00 68.09           C  
ATOM    106  CG2 VAL A  14     -22.674   0.103  18.914  1.00 68.09           C  
ATOM    107  N   CYS A  15     -18.328   1.577  19.486  1.00 67.36           N  
ATOM    108  CA  CYS A  15     -17.199   2.470  19.251  1.00 67.36           C  
ATOM    109  C   CYS A  15     -15.929   1.679  18.961  1.00 67.36           C  
ATOM    110  CB  CYS A  15     -16.978   3.384  20.456  1.00 67.36           C  
ATOM    111  O   CYS A  15     -15.027   2.171  18.281  1.00 67.36           O  
ATOM    112  SG  CYS A  15     -18.286   4.606  20.692  1.00 67.36           S  
ATOM    113  N   LEU A  16     -15.914   0.386  19.325  1.00 63.55           N  
ATOM    114  CA  LEU A  16     -14.716  -0.409  19.075  1.00 63.55           C  
ATOM    115  C   LEU A  16     -14.662  -0.868  17.622  1.00 63.55           C  
ATOM    116  CB  LEU A  16     -14.673  -1.622  20.007  1.00 63.55           C  
ATOM    117  O   LEU A  16     -13.577  -1.053  17.065  1.00 63.55           O  
ATOM    118  CG  LEU A  16     -14.403  -1.333  21.485  1.00 63.55           C  
ATOM    119  CD1 LEU A  16     -14.654  -2.581  22.324  1.00 63.55           C  
ATOM    120  CD2 LEU A  16     -12.977  -0.829  21.679  1.00 63.55           C  
ATOM    121  N   ASP A  17     -15.843  -0.908  16.944  1.00 58.81           N  
ATOM    122  CA  ASP A  17     -15.836  -1.384  15.564  1.00 58.81           C  
ATOM    123  C   ASP A  17     -15.479  -0.258  14.596  1.00 58.81           C  
ATOM    124  CB  ASP A  17     -17.196  -1.982  15.196  1.00 58.81           C  
ATOM    125  O   ASP A  17     -15.477  -0.455  13.380  1.00 58.81           O  
ATOM    126  CG  ASP A  17     -17.392  -3.387  15.738  1.00 58.81           C  
ATOM    127  OD1 ASP A  17     -16.495  -4.239  15.562  1.00 58.81           O  
ATOM    128  OD2 ASP A  17     -18.455  -3.644  16.344  1.00 58.81           O  
ATOM    129  N   LEU A  18     -15.362   0.926  15.201  1.00 59.26           N  
ATOM    130  CA  LEU A  18     -14.862   1.916  14.253  1.00 59.26           C  
ATOM    131  C   LEU A  18     -13.462   1.548  13.772  1.00 59.26           C  
ATOM    132  CB  LEU A  18     -14.846   3.308  14.890  1.00 59.26           C  
ATOM    133  O   LEU A  18     -12.500   1.611  14.541  1.00 59.26           O  
ATOM    134  CG  LEU A  18     -16.190   4.035  14.962  1.00 59.26           C  
ATOM    135  CD1 LEU A  18     -16.466   4.496  16.390  1.00 59.26           C  
ATOM    136  CD2 LEU A  18     -16.211   5.218  14.000  1.00 59.26           C  
ATOM    137  N   GLY A  19     -13.172   0.277  13.623  1.00 63.87           N  
ATOM    138  CA  GLY A  19     -12.079  -0.336  12.886  1.00 63.87           C  
ATOM    139  C   GLY A  19     -11.211   0.672  12.158  1.00 63.87           C  
ATOM    140  O   GLY A  19     -11.723   1.604  11.534  1.00 63.87           O  
ATOM    141  N   TYR A  20     -10.429   1.413  12.801  1.00 68.22           N  
ATOM    142  CA  TYR A  20      -9.427   2.275  12.185  1.00 68.22           C  
ATOM    143  C   TYR A  20      -9.167   1.862  10.741  1.00 68.22           C  
ATOM    144  CB  TYR A  20      -8.120   2.236  12.982  1.00 68.22           C  
ATOM    145  O   TYR A  20      -8.844   0.703  10.468  1.00 68.22           O  
ATOM    146  CG  TYR A  20      -8.204   2.930  14.319  1.00 68.22           C  
ATOM    147  CD1 TYR A  20      -8.030   4.309  14.422  1.00 68.22           C  
ATOM    148  CD2 TYR A  20      -8.456   2.210  15.482  1.00 68.22           C  
ATOM    149  CE1 TYR A  20      -8.105   4.953  15.653  1.00 68.22           C  
ATOM    150  CE2 TYR A  20      -8.532   2.844  16.718  1.00 68.22           C  
ATOM    151  OH  TYR A  20      -8.431   4.846  18.014  1.00 68.22           O  
ATOM    152  CZ  TYR A  20      -8.356   4.214  16.793  1.00 68.22           C  
ATOM    153  N   THR A  21     -10.045   2.396   9.853  1.00 83.19           N  
ATOM    154  CA  THR A  21      -9.766   2.143   8.444  1.00 83.19           C  
ATOM    155  C   THR A  21      -8.581   2.979   7.969  1.00 83.19           C  
ATOM    156  CB  THR A  21     -10.995   2.446   7.568  1.00 83.19           C  
ATOM    157  O   THR A  21      -8.422   4.131   8.379  1.00 83.19           O  
ATOM    158  CG2 THR A  21     -12.201   1.623   8.009  1.00 83.19           C  
ATOM    159  OG1 THR A  21     -11.317   3.839   7.672  1.00 83.19           O  
ATOM    160  N   ARG A  22      -7.557   2.305   7.449  1.00 92.13           N  
ATOM    161  CA  ARG A  22      -6.349   2.912   6.900  1.00 92.13           C  
ATOM    162  C   ARG A  22      -6.572   3.375   5.465  1.00 92.13           C  
ATOM    163  CB  ARG A  22      -5.179   1.926   6.957  1.00 92.13           C  
ATOM    164  O   ARG A  22      -7.109   2.629   4.643  1.00 92.13           O  
ATOM    165  CG  ARG A  22      -3.853   2.518   6.508  1.00 92.13           C  
ATOM    166  CD  ARG A  22      -3.317   3.529   7.512  1.00 92.13           C  
ATOM    167  NE  ARG A  22      -3.059   2.914   8.811  1.00 92.13           N  
ATOM    168  NH1 ARG A  22      -2.587   4.901   9.890  1.00 92.13           N  
ATOM    169  NH2 ARG A  22      -2.506   2.920  11.040  1.00 92.13           N  
ATOM    170  CZ  ARG A  22      -2.718   3.580   9.911  1.00 92.13           C  
ATOM    171  N   LYS A  23      -6.159   4.616   5.236  1.00 95.36           N  
ATOM    172  CA  LYS A  23      -6.199   5.146   3.876  1.00 95.36           C  
ATOM    173  C   LYS A  23      -4.795   5.262   3.290  1.00 95.36           C  
ATOM    174  CB  LYS A  23      -6.891   6.510   3.852  1.00 95.36           C  
ATOM    175  O   LYS A  23      -3.887   5.786   3.939  1.00 95.36           O  
ATOM    176  CG  LYS A  23      -8.373   6.458   4.193  1.00 95.36           C  
ATOM    177  CD  LYS A  23      -9.044   7.808   3.978  1.00 95.36           C  
ATOM    178  CE  LYS A  23     -10.544   7.735   4.231  1.00 95.36           C  
ATOM    179  NZ  LYS A  23     -11.210   9.052   3.999  1.00 95.36           N  
ATOM    180  N   CYS A  24      -4.623   4.741   2.048  1.00 96.21           N  
ATOM    181  CA  CYS A  24      -3.352   4.783   1.334  1.00 96.21           C  
ATOM    182  C   CYS A  24      -3.555   5.205  -0.116  1.00 96.21           C  
ATOM    183  CB  CYS A  24      -2.662   3.420   1.387  1.00 96.21           C  
ATOM    184  O   CYS A  24      -4.650   5.056  -0.663  1.00 96.21           O  
ATOM    185  SG  CYS A  24      -2.301   2.851   3.062  1.00 96.21           S  
ATOM    186  N   TYR A  25      -2.549   5.817  -0.690  1.00 95.83           N  
ATOM    187  CA  TYR A  25      -2.568   5.990  -2.138  1.00 95.83           C  
ATOM    188  C   TYR A  25      -2.300   4.668  -2.848  1.00 95.83           C  
ATOM    189  CB  TYR A  25      -1.534   7.033  -2.570  1.00 95.83           C  
ATOM    190  O   TYR A  25      -1.418   3.907  -2.445  1.00 95.83           O  
ATOM    191  CG  TYR A  25      -1.973   8.458  -2.333  1.00 95.83           C  
ATOM    192  CD1 TYR A  25      -2.992   9.028  -3.093  1.00 95.83           C  
ATOM    193  CD2 TYR A  25      -1.371   9.236  -1.350  1.00 95.83           C  
ATOM    194  CE1 TYR A  25      -3.399  10.341  -2.880  1.00 95.83           C  
ATOM    195  CE2 TYR A  25      -1.770  10.550  -1.128  1.00 95.83           C  
ATOM    196  OH  TYR A  25      -3.182  12.393  -1.681  1.00 95.83           O  
ATOM    197  CZ  TYR A  25      -2.783  11.093  -1.896  1.00 95.83           C  
ATOM    198  N   GLU A  26      -3.189   4.352  -3.846  1.00 95.14           N  
ATOM    199  CA  GLU A  26      -3.097   3.113  -4.613  1.00 95.14           C  
ATOM    200  C   GLU A  26      -3.032   3.395  -6.112  1.00 95.14           C  
ATOM    201  CB  GLU A  26      -4.284   2.198  -4.302  1.00 95.14           C  
ATOM    202  O   GLU A  26      -3.713   4.294  -6.609  1.00 95.14           O  
ATOM    203  CG  GLU A  26      -4.185   0.821  -4.943  1.00 95.14           C  
ATOM    204  CD  GLU A  26      -5.304  -0.118  -4.524  1.00 95.14           C  
ATOM    205  OE1 GLU A  26      -5.087  -1.351  -4.504  1.00 95.14           O  
ATOM    206  OE2 GLU A  26      -6.408   0.383  -4.213  1.00 95.14           O  
ATOM    207  N   GLY A  27      -2.150   2.705  -6.817  1.00 91.96           N  
ATOM    208  CA  GLY A  27      -2.034   2.844  -8.259  1.00 91.96           C  
ATOM    209  C   GLY A  27      -0.599   2.988  -8.731  1.00 91.96           C  
ATOM    210  O   GLY A  27       0.337   2.835  -7.944  1.00 91.96           O  
ATOM    211  N   LYS A  28      -0.310   3.145  -9.941  1.00 85.74           N  
ATOM    212  CA  LYS A  28       1.005   3.272 -10.563  1.00 85.74           C  
ATOM    213  C   LYS A  28       1.258   4.705 -11.024  1.00 85.74           C  
ATOM    214  CB  LYS A  28       1.135   2.310 -11.745  1.00 85.74           C  
ATOM    215  O   LYS A  28       2.122   5.394 -10.478  1.00 85.74           O  
ATOM    216  CG  LYS A  28       1.133   0.841 -11.350  1.00 85.74           C  
ATOM    217  CD  LYS A  28       1.324  -0.063 -12.561  1.00 85.74           C  
ATOM    218  CE  LYS A  28       1.286  -1.535 -12.173  1.00 85.74           C  
ATOM    219  NZ  LYS A  28       1.521  -2.425 -13.349  1.00 85.74           N  
ATOM    220  N   VAL A  29       0.391   5.223 -12.040  1.00 73.22           N  
ATOM    221  CA  VAL A  29       0.584   6.539 -12.639  1.00 73.22           C  
ATOM    222  C   VAL A  29      -0.396   7.536 -12.024  1.00 73.22           C  
ATOM    223  CB  VAL A  29       0.409   6.496 -14.173  1.00 73.22           C  
ATOM    224  O   VAL A  29       0.002   8.617 -11.585  1.00 73.22           O  
ATOM    225  CG1 VAL A  29       0.565   7.891 -14.774  1.00 73.22           C  
ATOM    226  CG2 VAL A  29       1.411   5.526 -14.797  1.00 73.22           C  
ATOM    227  N   ALA A  30      -1.635   7.094 -11.858  1.00 76.05           N  
ATOM    228  CA  ALA A  30      -2.692   7.865 -11.209  1.00 76.05           C  
ATOM    229  C   ALA A  30      -3.024   7.292  -9.834  1.00 76.05           C  
ATOM    230  CB  ALA A  30      -3.942   7.898 -12.085  1.00 76.05           C  
ATOM    231  O   ALA A  30      -3.262   6.089  -9.698  1.00 76.05           O  
ATOM    232  N   ARG A  31      -2.808   8.143  -8.933  1.00 84.31           N  
ATOM    233  CA  ARG A  31      -3.000   7.690  -7.559  1.00 84.31           C  
ATOM    234  C   ARG A  31      -4.280   8.269  -6.965  1.00 84.31           C  
ATOM    235  CB  ARG A  31      -1.799   8.077  -6.692  1.00 84.31           C  
ATOM    236  O   ARG A  31      -4.657   9.401  -7.274  1.00 84.31           O  
ATOM    237  CG  ARG A  31      -0.460   7.640  -7.265  1.00 84.31           C  
ATOM    238  CD  ARG A  31       0.705   8.304  -6.544  1.00 84.31           C  
ATOM    239  NE  ARG A  31       1.246   9.423  -7.310  1.00 84.31           N  
ATOM    240  NH1 ARG A  31       2.806  10.028  -5.717  1.00 84.31           N  
ATOM    241  NH2 ARG A  31       2.648  11.205  -7.678  1.00 84.31           N  
ATOM    242  CZ  ARG A  31       2.232  10.216  -6.900  1.00 84.31           C  
ATOM    243  N   LYS A  32      -4.928   7.370  -6.350  1.00 92.25           N  
ATOM    244  CA  LYS A  32      -6.126   7.744  -5.605  1.00 92.25           C  
ATOM    245  C   LYS A  32      -6.058   7.241  -4.166  1.00 92.25           C  
ATOM    246  CB  LYS A  32      -7.378   7.197  -6.292  1.00 92.25           C  
ATOM    247  O   LYS A  32      -5.499   6.175  -3.901  1.00 92.25           O  
ATOM    248  CG  LYS A  32      -7.616   7.761  -7.686  1.00 92.25           C  
ATOM    249  CD  LYS A  32      -8.858   7.159  -8.328  1.00 92.25           C  
ATOM    250  CE  LYS A  32      -9.069   7.685  -9.741  1.00 92.25           C  
ATOM    251  NZ  LYS A  32     -10.275   7.082 -10.383  1.00 92.25           N  
ATOM    252  N   SER A  33      -6.419   8.121  -3.399  1.00 95.15           N  
ATOM    253  CA  SER A  33      -6.538   7.730  -1.998  1.00 95.15           C  
ATOM    254  C   SER A  33      -7.705   6.771  -1.789  1.00 95.15           C  
ATOM    255  CB  SER A  33      -6.713   8.962  -1.110  1.00 95.15           C  
ATOM    256  O   SER A  33      -8.840   7.077  -2.163  1.00 95.15           O  
ATOM    257  OG  SER A  33      -6.735   8.596   0.259  1.00 95.15           O  
ATOM    258  N   VAL A  34      -7.326   5.554  -1.246  1.00 95.69           N  
ATOM    259  CA  VAL A  34      -8.363   4.546  -1.055  1.00 95.69           C  
ATOM    260  C   VAL A  34      -8.309   4.012   0.375  1.00 95.69           C  
ATOM    261  CB  VAL A  34      -8.218   3.384  -2.063  1.00 95.69           C  
ATOM    262  O   VAL A  34      -7.278   4.116   1.044  1.00 95.69           O  
ATOM    263  CG1 VAL A  34      -8.276   3.904  -3.499  1.00 95.69           C  
ATOM    264  CG2 VAL A  34      -6.914   2.626  -1.819  1.00 95.69           C  
ATOM    265  N   THR A  35      -9.501   3.558   0.851  1.00 95.97           N  
ATOM    266  CA  THR A  35      -9.557   2.839   2.119  1.00 95.97           C  
ATOM    267  C   THR A  35      -8.992   1.429   1.967  1.00 95.97           C  
ATOM    268  CB  THR A  35     -10.998   2.762   2.656  1.00 95.97           C  
ATOM    269  O   THR A  35      -9.423   0.674   1.093  1.00 95.97           O  
ATOM    270  CG2 THR A  35     -11.045   2.059   4.008  1.00 95.97           C  
ATOM    271  OG1 THR A  35     -11.519   4.089   2.802  1.00 95.97           O  
ATOM    272  N   CYS A  36      -7.959   1.085   2.823  1.00 94.60           N  
ATOM    273  CA  CYS A  36      -7.328  -0.227   2.740  1.00 94.60           C  
ATOM    274  C   CYS A  36      -8.270  -1.318   3.235  1.00 94.60           C  
ATOM    275  CB  CYS A  36      -6.033  -0.252   3.551  1.00 94.60           C  
ATOM    276  O   CYS A  36      -9.084  -1.082   4.130  1.00 94.60           O  
ATOM    277  SG  CYS A  36      -4.748   0.840   2.905  1.00 94.60           S  
ATOM    278  N   PRO A  37      -8.236  -2.471   2.565  1.00 93.74           N  
ATOM    279  CA  PRO A  37      -9.028  -3.601   3.055  1.00 93.74           C  
ATOM    280  C   PRO A  37      -8.674  -3.993   4.487  1.00 93.74           C  
ATOM    281  CB  PRO A  37      -8.678  -4.727   2.078  1.00 93.74           C  
ATOM    282  O   PRO A  37      -7.607  -3.626   4.986  1.00 93.74           O  
ATOM    283  CG  PRO A  37      -8.080  -4.035   0.896  1.00 93.74           C  
ATOM    284  CD  PRO A  37      -7.446  -2.756   1.363  1.00 93.74           C  
ATOM    285  N   LYS A  38      -9.608  -4.642   5.113  1.00 91.35           N  
ATOM    286  CA  LYS A  38      -9.372  -5.126   6.470  1.00 91.35           C  
ATOM    287  C   LYS A  38      -8.107  -5.977   6.537  1.00 91.35           C  
ATOM    288  CB  LYS A  38     -10.572  -5.931   6.970  1.00 91.35           C  
ATOM    289  O   LYS A  38      -7.875  -6.823   5.671  1.00 91.35           O  
ATOM    290  CG  LYS A  38     -10.511  -6.279   8.450  1.00 91.35           C  
ATOM    291  CD  LYS A  38     -11.758  -7.029   8.900  1.00 91.35           C  
ATOM    292  CE  LYS A  38     -11.678  -7.417  10.371  1.00 91.35           C  
ATOM    293  NZ  LYS A  38     -12.898  -8.154  10.817  1.00 91.35           N  
ATOM    294  N   GLY A  39      -7.215  -5.728   7.498  1.00 91.05           N  
ATOM    295  CA  GLY A  39      -6.002  -6.510   7.676  1.00 91.05           C  
ATOM    296  C   GLY A  39      -4.785  -5.880   7.027  1.00 91.05           C  
ATOM    297  O   GLY A  39      -3.656  -6.325   7.248  1.00 91.05           O  
ATOM    298  N   GLU A  40      -5.037  -4.848   6.180  1.00 95.08           N  
ATOM    299  CA  GLU A  40      -3.945  -4.125   5.534  1.00 95.08           C  
ATOM    300  C   GLU A  40      -3.757  -2.742   6.152  1.00 95.08           C  
ATOM    301  CB  GLU A  40      -4.200  -3.998   4.030  1.00 95.08           C  
ATOM    302  O   GLU A  40      -4.304  -1.755   5.656  1.00 95.08           O  
ATOM    303  CG  GLU A  40      -4.316  -5.334   3.311  1.00 95.08           C  
ATOM    304  CD  GLU A  40      -4.350  -5.200   1.797  1.00 95.08           C  
ATOM    305  OE1 GLU A  40      -4.405  -6.237   1.097  1.00 95.08           O  
ATOM    306  OE2 GLU A  40      -4.321  -4.049   1.307  1.00 95.08           O  
ATOM    307  N   ASN A  41      -2.874  -2.667   7.079  1.00 93.94           N  
ATOM    308  CA  ASN A  41      -2.754  -1.452   7.877  1.00 93.94           C  
ATOM    309  C   ASN A  41      -1.500  -0.662   7.512  1.00 93.94           C  
ATOM    310  CB  ASN A  41      -2.754  -1.787   9.370  1.00 93.94           C  
ATOM    311  O   ASN A  41      -1.079   0.222   8.259  1.00 93.94           O  
ATOM    312  CG  ASN A  41      -4.070  -2.376   9.837  1.00 93.94           C  
ATOM    313  ND2 ASN A  41      -3.998  -3.469  10.587  1.00 93.94           N  
ATOM    314  OD1 ASN A  41      -5.143  -1.854   9.524  1.00 93.94           O  
ATOM    315  N   LEU A  42      -0.898  -1.078   6.352  1.00 96.01           N  
ATOM    316  CA  LEU A  42       0.318  -0.402   5.913  1.00 96.01           C  
ATOM    317  C   LEU A  42       0.152   0.152   4.502  1.00 96.01           C  
ATOM    318  CB  LEU A  42       1.511  -1.361   5.960  1.00 96.01           C  
ATOM    319  O   LEU A  42      -0.577  -0.418   3.688  1.00 96.01           O  
ATOM    320  CG  LEU A  42       1.905  -1.885   7.342  1.00 96.01           C  
ATOM    321  CD1 LEU A  42       2.964  -2.975   7.213  1.00 96.01           C  
ATOM    322  CD2 LEU A  42       2.406  -0.746   8.223  1.00 96.01           C  
ATOM    323  N   CYS A  43       0.806   1.277   4.296  1.00 95.98           N  
ATOM    324  CA  CYS A  43       0.953   1.812   2.947  1.00 95.98           C  
ATOM    325  C   CYS A  43       2.344   1.526   2.395  1.00 95.98           C  
ATOM    326  CB  CYS A  43       0.690   3.318   2.936  1.00 95.98           C  
ATOM    327  O   CYS A  43       3.332   1.583   3.129  1.00 95.98           O  
ATOM    328  SG  CYS A  43      -0.937   3.777   3.574  1.00 95.98           S  
ATOM    329  N   PHE A  44       2.424   1.081   1.113  1.00 95.67           N  
ATOM    330  CA  PHE A  44       3.754   0.862   0.557  1.00 95.67           C  
ATOM    331  C   PHE A  44       3.947   1.670  -0.721  1.00 95.67           C  
ATOM    332  CB  PHE A  44       3.982  -0.627   0.276  1.00 95.67           C  
ATOM    333  O   PHE A  44       2.973   2.041  -1.380  1.00 95.67           O  
ATOM    334  CG  PHE A  44       3.161  -1.162  -0.866  1.00 95.67           C  
ATOM    335  CD1 PHE A  44       1.936  -1.775  -0.632  1.00 95.67           C  
ATOM    336  CD2 PHE A  44       3.614  -1.052  -2.174  1.00 95.67           C  
ATOM    337  CE1 PHE A  44       1.174  -2.271  -1.687  1.00 95.67           C  
ATOM    338  CE2 PHE A  44       2.858  -1.545  -3.234  1.00 95.67           C  
ATOM    339  CZ  PHE A  44       1.639  -2.155  -2.988  1.00 95.67           C  
ATOM    340  N   THR A  45       5.194   2.002  -0.979  1.00 94.20           N  
ATOM    341  CA  THR A  45       5.662   2.596  -2.226  1.00 94.20           C  
ATOM    342  C   THR A  45       6.820   1.790  -2.809  1.00 94.20           C  
ATOM    343  CB  THR A  45       6.104   4.057  -2.018  1.00 94.20           C  
ATOM    344  O   THR A  45       7.801   1.513  -2.115  1.00 94.20           O  
ATOM    345  CG2 THR A  45       6.439   4.725  -3.348  1.00 94.20           C  
ATOM    346  OG1 THR A  45       5.045   4.784  -1.384  1.00 94.20           O  
ATOM    347  N   ILE A  46       6.697   1.356  -4.077  1.00 92.33           N  
ATOM    348  CA  ILE A  46       7.788   0.664  -4.755  1.00 92.33           C  
ATOM    349  C   ILE A  46       8.496   1.625  -5.707  1.00 92.33           C  
ATOM    350  CB  ILE A  46       7.279  -0.575  -5.525  1.00 92.33           C  
ATOM    351  O   ILE A  46       7.855   2.260  -6.548  1.00 92.33           O  
ATOM    352  CG1 ILE A  46       6.629  -1.574  -4.560  1.00 92.33           C  
ATOM    353  CG2 ILE A  46       8.421  -1.232  -6.305  1.00 92.33           C  
ATOM    354  CD1 ILE A  46       6.035  -2.798  -5.243  1.00 92.33           C  
ATOM    355  N   PHE A  47       9.816   1.622  -5.539  1.00 90.52           N  
ATOM    356  CA  PHE A  47      10.650   2.510  -6.340  1.00 90.52           C  
ATOM    357  C   PHE A  47      11.501   1.713  -7.322  1.00 90.52           C  
ATOM    358  CB  PHE A  47      11.549   3.364  -5.440  1.00 90.52           C  
ATOM    359  O   PHE A  47      11.998   0.636  -6.989  1.00 90.52           O  
ATOM    360  CG  PHE A  47      10.789   4.263  -4.502  1.00 90.52           C  
ATOM    361  CD1 PHE A  47      10.491   5.572  -4.862  1.00 90.52           C  
ATOM    362  CD2 PHE A  47      10.373   3.800  -3.261  1.00 90.52           C  
ATOM    363  CE1 PHE A  47       9.788   6.407  -3.996  1.00 90.52           C  
ATOM    364  CE2 PHE A  47       9.670   4.628  -2.391  1.00 90.52           C  
ATOM    365  CZ  PHE A  47       9.380   5.932  -2.760  1.00 90.52           C  
ATOM    366  N   SER A  48      11.595   2.247  -8.605  1.00 87.39           N  
ATOM    367  CA  SER A  48      12.500   1.701  -9.610  1.00 87.39           C  
ATOM    368  C   SER A  48      13.756   2.556  -9.747  1.00 87.39           C  
ATOM    369  CB  SER A  48      11.797   1.593 -10.964  1.00 87.39           C  
ATOM    370  O   SER A  48      13.669   3.780  -9.864  1.00 87.39           O  
ATOM    371  OG  SER A  48      12.709   1.199 -11.975  1.00 87.39           O  
ATOM    372  N   PHE A  49      14.943   1.862  -9.686  1.00 84.87           N  
ATOM    373  CA  PHE A  49      16.208   2.576  -9.811  1.00 84.87           C  
ATOM    374  C   PHE A  49      16.640   2.662 -11.270  1.00 84.87           C  
ATOM    375  CB  PHE A  49      17.298   1.891  -8.981  1.00 84.87           C  
ATOM    376  O   PHE A  49      17.759   3.084 -11.568  1.00 84.87           O  
ATOM    377  CG  PHE A  49      17.146   2.088  -7.497  1.00 84.87           C  
ATOM    378  CD1 PHE A  49      17.435   3.315  -6.912  1.00 84.87           C  
ATOM    379  CD2 PHE A  49      16.713   1.047  -6.686  1.00 84.87           C  
ATOM    380  CE1 PHE A  49      17.295   3.501  -5.538  1.00 84.87           C  
ATOM    381  CE2 PHE A  49      16.570   1.225  -5.313  1.00 84.87           C  
ATOM    382  CZ  PHE A  49      16.863   2.453  -4.741  1.00 84.87           C  
ATOM    383  N   GLN A  50      15.811   2.132 -12.128  1.00 84.34           N  
ATOM    384  CA  GLN A  50      16.128   2.217 -13.550  1.00 84.34           C  
ATOM    385  C   GLN A  50      16.127   3.666 -14.027  1.00 84.34           C  
ATOM    386  CB  GLN A  50      15.137   1.392 -14.372  1.00 84.34           C  
ATOM    387  O   GLN A  50      16.685   3.979 -15.081  1.00 84.34           O  
ATOM    388  CG  GLN A  50      15.315  -0.113 -14.221  1.00 84.34           C  
ATOM    389  CD  GLN A  50      14.396  -0.907 -15.130  1.00 84.34           C  
ATOM    390  NE2 GLN A  50      14.337  -2.217 -14.917  1.00 84.34           N  
ATOM    391  OE1 GLN A  50      13.744  -0.347 -16.018  1.00 84.34           O  
ATOM    392  N   PHE A  51      15.544   4.508 -13.178  1.00 75.28           N  
ATOM    393  CA  PHE A  51      15.484   5.936 -13.467  1.00 75.28           C  
ATOM    394  C   PHE A  51      16.303   6.727 -12.454  1.00 75.28           C  
ATOM    395  CB  PHE A  51      14.033   6.426 -13.467  1.00 75.28           C  
ATOM    396  O   PHE A  51      16.476   6.294 -11.313  1.00 75.28           O  
ATOM    397  CG  PHE A  51      13.141   5.682 -14.423  1.00 75.28           C  
ATOM    398  CD1 PHE A  51      13.157   5.976 -15.781  1.00 75.28           C  
ATOM    399  CD2 PHE A  51      12.286   4.689 -13.964  1.00 75.28           C  
ATOM    400  CE1 PHE A  51      12.332   5.289 -16.670  1.00 75.28           C  
ATOM    401  CE2 PHE A  51      11.459   3.998 -14.846  1.00 75.28           C  
ATOM    402  CZ  PHE A  51      11.483   4.301 -16.198  1.00 75.28           C  
ATOM    403  N   HIS A  52      17.089   7.762 -12.963  1.00 76.18           N  
ATOM    404  CA  HIS A  52      17.771   8.717 -12.097  1.00 76.18           C  
ATOM    405  C   HIS A  52      17.103  10.087 -12.155  1.00 76.18           C  
ATOM    406  CB  HIS A  52      19.245   8.835 -12.485  1.00 76.18           C  
ATOM    407  O   HIS A  52      17.211  10.793 -13.161  1.00 76.18           O  
ATOM    408  CG  HIS A  52      20.087   7.698 -11.999  1.00 76.18           C  
ATOM    409  CD2 HIS A  52      21.379   7.657 -11.596  1.00 76.18           C  
ATOM    410  ND1 HIS A  52      19.607   6.411 -11.890  1.00 76.18           N  
ATOM    411  CE1 HIS A  52      20.570   5.626 -11.438  1.00 76.18           C  
ATOM    412  NE2 HIS A  52      21.655   6.357 -11.252  1.00 76.18           N  
ATOM    413  N   PRO A  53      16.445  10.451 -11.013  1.00 78.79           N  
ATOM    414  CA  PRO A  53      16.380   9.776  -9.715  1.00 78.79           C  
ATOM    415  C   PRO A  53      15.341   8.657  -9.683  1.00 78.79           C  
ATOM    416  CB  PRO A  53      16.000  10.901  -8.750  1.00 78.79           C  
ATOM    417  O   PRO A  53      14.611   8.460 -10.658  1.00 78.79           O  
ATOM    418  CG  PRO A  53      15.186  11.849  -9.570  1.00 78.79           C  
ATOM    419  CD  PRO A  53      15.677  11.796 -10.989  1.00 78.79           C  
ATOM    420  N   ALA A  54      15.534   7.669  -8.778  1.00 83.42           N  
ATOM    421  CA  ALA A  54      14.543   6.619  -8.564  1.00 83.42           C  
ATOM    422  C   ALA A  54      13.125   7.180  -8.634  1.00 83.42           C  
ATOM    423  CB  ALA A  54      14.775   5.933  -7.220  1.00 83.42           C  
ATOM    424  O   ALA A  54      12.873   8.303  -8.192  1.00 83.42           O  
ATOM    425  N   ARG A  55      12.305   6.378  -9.309  1.00 86.30           N  
ATOM    426  CA  ARG A  55      10.913   6.780  -9.484  1.00 86.30           C  
ATOM    427  C   ARG A  55       9.968   5.775  -8.835  1.00 86.30           C  
ATOM    428  CB  ARG A  55      10.580   6.930 -10.970  1.00 86.30           C  
ATOM    429  O   ARG A  55      10.203   4.566  -8.893  1.00 86.30           O  
ATOM    430  CG  ARG A  55      11.087   8.222 -11.588  1.00 86.30           C  
ATOM    431  CD  ARG A  55      10.561   8.415 -13.004  1.00 86.30           C  
ATOM    432  NE  ARG A  55      11.331   9.420 -13.732  1.00 86.30           N  
ATOM    433  NH1 ARG A  55      10.045   9.314 -15.649  1.00 86.30           N  
ATOM    434  NH2 ARG A  55      11.833  10.745 -15.540  1.00 86.30           N  
ATOM    435  CZ  ARG A  55      11.068   9.824 -14.972  1.00 86.30           C  
ATOM    436  N   ALA A  56       9.039   6.397  -8.140  1.00 88.24           N  
ATOM    437  CA  ALA A  56       7.990   5.537  -7.597  1.00 88.24           C  
ATOM    438  C   ALA A  56       7.136   4.943  -8.713  1.00 88.24           C  
ATOM    439  CB  ALA A  56       7.115   6.318  -6.619  1.00 88.24           C  
ATOM    440  O   ALA A  56       6.633   5.670  -9.572  1.00 88.24           O  
ATOM    441  N   ILE A  57       6.895   3.639  -8.700  1.00 90.41           N  
ATOM    442  CA  ILE A  57       6.199   3.012  -9.819  1.00 90.41           C  
ATOM    443  C   ILE A  57       4.904   2.369  -9.326  1.00 90.41           C  
ATOM    444  CB  ILE A  57       7.088   1.959 -10.518  1.00 90.41           C  
ATOM    445  O   ILE A  57       4.001   2.093 -10.119  1.00 90.41           O  
ATOM    446  CG1 ILE A  57       7.583   0.920  -9.505  1.00 90.41           C  
ATOM    447  CG2 ILE A  57       8.264   2.632 -11.232  1.00 90.41           C  
ATOM    448  CD1 ILE A  57       8.295  -0.269 -10.136  1.00 90.41           C  
ATOM    449  N   GLU A  58       4.850   2.206  -7.934  1.00 92.92           N  
ATOM    450  CA  GLU A  58       3.648   1.557  -7.420  1.00 92.92           C  
ATOM    451  C   GLU A  58       3.378   1.961  -5.974  1.00 92.92           C  
ATOM    452  CB  GLU A  58       3.772   0.035  -7.527  1.00 92.92           C  
ATOM    453  O   GLU A  58       4.305   2.055  -5.166  1.00 92.92           O  
ATOM    454  CG  GLU A  58       2.495  -0.712  -7.170  1.00 92.92           C  
ATOM    455  CD  GLU A  58       2.593  -2.212  -7.400  1.00 92.92           C  
ATOM    456  OE1 GLU A  58       1.584  -2.925  -7.195  1.00 92.92           O  
ATOM    457  OE2 GLU A  58       3.688  -2.678  -7.787  1.00 92.92           O  
ATOM    458  N   PHE A  59       2.072   2.159  -5.694  1.00 95.05           N  
ATOM    459  CA  PHE A  59       1.564   2.464  -4.362  1.00 95.05           C  
ATOM    460  C   PHE A  59       0.466   1.485  -3.963  1.00 95.05           C  
ATOM    461  CB  PHE A  59       1.033   3.900  -4.304  1.00 95.05           C  
ATOM    462  O   PHE A  59      -0.277   0.996  -4.816  1.00 95.05           O  
ATOM    463  CG  PHE A  59       2.033   4.935  -4.742  1.00 95.05           C  
ATOM    464  CD1 PHE A  59       2.684   5.733  -3.809  1.00 95.05           C  
ATOM    465  CD2 PHE A  59       2.324   5.110  -6.089  1.00 95.05           C  
ATOM    466  CE1 PHE A  59       3.610   6.692  -4.212  1.00 95.05           C  
ATOM    467  CE2 PHE A  59       3.248   6.067  -6.500  1.00 95.05           C  
ATOM    468  CZ  PHE A  59       3.889   6.857  -5.560  1.00 95.05           C  
ATOM    469  N   GLY A  60       0.360   1.276  -2.653  1.00 95.74           N  
ATOM    470  CA  GLY A  60      -0.732   0.389  -2.283  1.00 95.74           C  
ATOM    471  C   GLY A  60      -0.798   0.114  -0.792  1.00 95.74           C  
ATOM    472  O   GLY A  60      -0.082   0.739  -0.008  1.00 95.74           O  
ATOM    473  N   CYS A  61      -1.810  -0.733  -0.463  1.00 96.61           N  
ATOM    474  CA  CYS A  61      -2.046  -1.226   0.889  1.00 96.61           C  
ATOM    475  C   CYS A  61      -1.461  -2.621   1.071  1.00 96.61           C  
ATOM    476  CB  CYS A  61      -3.543  -1.247   1.198  1.00 96.61           C  
ATOM    477  O   CYS A  61      -1.481  -3.433   0.145  1.00 96.61           O  
ATOM    478  SG  CYS A  61      -4.340   0.367   1.045  1.00 96.61           S  
ATOM    479  N   ALA A  62      -0.918  -2.834   2.271  1.00 96.57           N  
ATOM    480  CA  ALA A  62      -0.349  -4.156   2.521  1.00 96.57           C  
ATOM    481  C   ALA A  62      -0.487  -4.543   3.991  1.00 96.57           C  
ATOM    482  CB  ALA A  62       1.119  -4.192   2.101  1.00 96.57           C  
ATOM    483  O   ALA A  62      -0.555  -3.675   4.864  1.00 96.57           O  
ATOM    484  N   ALA A  63      -0.679  -5.819   4.212  1.00 95.92           N  
ATOM    485  CA  ALA A  63      -0.682  -6.341   5.576  1.00 95.92           C  
ATOM    486  C   ALA A  63       0.724  -6.329   6.170  1.00 95.92           C  
ATOM    487  CB  ALA A  63      -1.256  -7.755   5.604  1.00 95.92           C  
ATOM    488  O   ALA A  63       0.895  -6.110   7.372  1.00 95.92           O  
ATOM    489  N   SER A  64       1.646  -6.587   5.340  1.00 96.43           N  
ATOM    490  CA  SER A  64       3.075  -6.546   5.632  1.00 96.43           C  
ATOM    491  C   SER A  64       3.854  -5.904   4.489  1.00 96.43           C  
ATOM    492  CB  SER A  64       3.609  -7.955   5.895  1.00 96.43           C  
ATOM    493  O   SER A  64       3.377  -5.859   3.353  1.00 96.43           O  
ATOM    494  OG  SER A  64       3.481  -8.766   4.740  1.00 96.43           O  
ATOM    495  N   CYS A  65       4.980  -5.243   4.889  1.00 95.09           N  
ATOM    496  CA  CYS A  65       5.784  -4.571   3.875  1.00 95.09           C  
ATOM    497  C   CYS A  65       6.289  -5.563   2.833  1.00 95.09           C  
ATOM    498  CB  CYS A  65       6.966  -3.849   4.520  1.00 95.09           C  
ATOM    499  O   CYS A  65       6.993  -6.517   3.168  1.00 95.09           O  
ATOM    500  SG  CYS A  65       7.745  -2.624   3.445  1.00 95.09           S  
ATOM    501  N   PRO A  66       5.948  -5.413   1.537  1.00 94.87           N  
ATOM    502  CA  PRO A  66       6.275  -6.351   0.461  1.00 94.87           C  
ATOM    503  C   PRO A  66       7.779  -6.511   0.254  1.00 94.87           C  
ATOM    504  CB  PRO A  66       5.619  -5.718  -0.769  1.00 94.87           C  
ATOM    505  O   PRO A  66       8.541  -5.568   0.482  1.00 94.87           O  
ATOM    506  CG  PRO A  66       4.615  -4.759  -0.216  1.00 94.87           C  
ATOM    507  CD  PRO A  66       5.094  -4.289   1.128  1.00 94.87           C  
ATOM    508  N   LYS A  67       8.101  -7.684  -0.017  1.00 93.38           N  
ATOM    509  CA  LYS A  67       9.467  -7.979  -0.440  1.00 93.38           C  
ATOM    510  C   LYS A  67       9.613  -7.852  -1.954  1.00 93.38           C  
ATOM    511  CB  LYS A  67       9.878  -9.381   0.011  1.00 93.38           C  
ATOM    512  O   LYS A  67       8.760  -8.325  -2.707  1.00 93.38           O  
ATOM    513  CG  LYS A  67       9.918  -9.559   1.521  1.00 93.38           C  
ATOM    514  CD  LYS A  67      10.352 -10.967   1.907  1.00 93.38           C  
ATOM    515  CE  LYS A  67      10.342 -11.162   3.417  1.00 93.38           C  
ATOM    516  NZ  LYS A  67      10.715 -12.557   3.798  1.00 93.38           N  
ATOM    517  N   VAL A  68      10.562  -7.097  -2.378  1.00 90.29           N  
ATOM    518  CA  VAL A  68      10.767  -6.916  -3.812  1.00 90.29           C  
ATOM    519  C   VAL A  68      12.068  -7.591  -4.238  1.00 90.29           C  
ATOM    520  CB  VAL A  68      10.791  -5.419  -4.196  1.00 90.29           C  
ATOM    521  O   VAL A  68      12.913  -7.910  -3.398  1.00 90.29           O  
ATOM    522  CG1 VAL A  68       9.430  -4.774  -3.945  1.00 90.29           C  
ATOM    523  CG2 VAL A  68      11.884  -4.687  -3.420  1.00 90.29           C  
ATOM    524  N   GLY A  69      12.146  -8.124  -5.441  1.00 87.79           N  
ATOM    525  CA  GLY A  69      13.345  -8.704  -6.024  1.00 87.79           C  
ATOM    526  C   GLY A  69      14.487  -7.714  -6.149  1.00 87.79           C  
ATOM    527  O   GLY A  69      14.459  -6.645  -5.535  1.00 87.79           O  
ATOM    528  N   LEU A  70      15.519  -8.126  -6.928  1.00 84.82           N  
ATOM    529  CA  LEU A  70      16.699  -7.302  -7.165  1.00 84.82           C  
ATOM    530  C   LEU A  70      16.355  -6.099  -8.037  1.00 84.82           C  
ATOM    531  CB  LEU A  70      17.806  -8.127  -7.826  1.00 84.82           C  
ATOM    532  O   LEU A  70      15.677  -6.240  -9.057  1.00 84.82           O  
ATOM    533  CG  LEU A  70      18.456  -9.207  -6.960  1.00 84.82           C  
ATOM    534  CD1 LEU A  70      19.352 -10.101  -7.811  1.00 84.82           C  
ATOM    535  CD2 LEU A  70      19.248  -8.575  -5.821  1.00 84.82           C  
ATOM    536  N   GLY A  71      16.601  -4.940  -7.480  1.00 83.83           N  
ATOM    537  CA  GLY A  71      16.456  -3.730  -8.272  1.00 83.83           C  
ATOM    538  C   GLY A  71      15.540  -2.704  -7.631  1.00 83.83           C  
ATOM    539  O   GLY A  71      16.001  -1.666  -7.150  1.00 83.83           O  
ATOM    540  N   PRO A  72      14.201  -3.130  -7.482  1.00 89.44           N  
ATOM    541  CA  PRO A  72      13.272  -2.178  -6.868  1.00 89.44           C  
ATOM    542  C   PRO A  72      13.445  -2.078  -5.354  1.00 89.44           C  
ATOM    543  CB  PRO A  72      11.897  -2.746  -7.224  1.00 89.44           C  
ATOM    544  O   PRO A  72      13.988  -2.992  -4.729  1.00 89.44           O  
ATOM    545  CG  PRO A  72      12.155  -3.695  -8.350  1.00 89.44           C  
ATOM    546  CD  PRO A  72      13.552  -4.228  -8.213  1.00 89.44           C  
ATOM    547  N   HIS A  73      13.150  -0.882  -4.905  1.00 90.32           N  
ATOM    548  CA  HIS A  73      13.153  -0.576  -3.479  1.00 90.32           C  
ATOM    549  C   HIS A  73      11.740  -0.319  -2.967  1.00 90.32           C  
ATOM    550  CB  HIS A  73      14.044   0.634  -3.193  1.00 90.32           C  
ATOM    551  O   HIS A  73      10.922   0.282  -3.667  1.00 90.32           O  
ATOM    552  CG  HIS A  73      14.084   1.021  -1.749  1.00 90.32           C  
ATOM    553  CD2 HIS A  73      14.891   0.613  -0.741  1.00 90.32           C  
ATOM    554  ND1 HIS A  73      13.214   1.937  -1.199  1.00 90.32           N  
ATOM    555  CE1 HIS A  73      13.485   2.076   0.088  1.00 90.32           C  
ATOM    556  NE2 HIS A  73      14.498   1.283   0.391  1.00 90.32           N  
ATOM    557  N   VAL A  74      11.401  -0.869  -1.767  1.00 93.65           N  
ATOM    558  CA  VAL A  74      10.065  -0.688  -1.210  1.00 93.65           C  
ATOM    559  C   VAL A  74      10.157   0.049   0.125  1.00 93.65           C  
ATOM    560  CB  VAL A  74       9.340  -2.039  -1.023  1.00 93.65           C  
ATOM    561  O   VAL A  74      11.064  -0.207   0.921  1.00 93.65           O  
ATOM    562  CG1 VAL A  74      10.133  -2.954  -0.091  1.00 93.65           C  
ATOM    563  CG2 VAL A  74       7.928  -1.817  -0.485  1.00 93.65           C  
ATOM    564  N   THR A  75       9.259   1.027   0.331  1.00 93.84           N  
ATOM    565  CA  THR A  75       9.088   1.692   1.618  1.00 93.84           C  
ATOM    566  C   THR A  75       7.672   1.489   2.148  1.00 93.84           C  
ATOM    567  CB  THR A  75       9.388   3.199   1.512  1.00 93.84           C  
ATOM    568  O   THR A  75       6.716   1.423   1.372  1.00 93.84           O  
ATOM    569  CG2 THR A  75      10.820   3.444   1.048  1.00 93.84           C  
ATOM    570  OG1 THR A  75       8.484   3.795   0.573  1.00 93.84           O  
ATOM    571  N   CYS A  76       7.602   1.320   3.444  1.00 95.45           N  
ATOM    572  CA  CYS A  76       6.313   1.143   4.103  1.00 95.45           C  
ATOM    573  C   CYS A  76       6.138   2.145   5.238  1.00 95.45           C  
ATOM    574  CB  CYS A  76       6.177  -0.280   4.642  1.00 95.45           C  
ATOM    575  O   CYS A  76       7.118   2.572   5.851  1.00 95.45           O  
ATOM    576  SG  CYS A  76       6.200  -1.550   3.358  1.00 95.45           S  
ATOM    577  N   CYS A  77       4.946   2.582   5.441  1.00 95.05           N  
ATOM    578  CA  CYS A  77       4.614   3.493   6.531  1.00 95.05           C  
ATOM    579  C   CYS A  77       3.210   3.224   7.058  1.00 95.05           C  
ATOM    580  CB  CYS A  77       4.725   4.945   6.069  1.00 95.05           C  
ATOM    581  O   CYS A  77       2.424   2.527   6.415  1.00 95.05           O  
ATOM    582  SG  CYS A  77       3.527   5.398   4.796  1.00 95.05           S  
ATOM    583  N   SER A  78       2.913   3.636   8.303  1.00 93.32           N  
ATOM    584  CA  SER A  78       1.663   3.308   8.982  1.00 93.32           C  
ATOM    585  C   SER A  78       0.911   4.568   9.396  1.00 93.32           C  
ATOM    586  CB  SER A  78       1.933   2.438  10.211  1.00 93.32           C  
ATOM    587  O   SER A  78       0.512   4.707  10.554  1.00 93.32           O  
ATOM    588  OG  SER A  78       2.833   3.083  11.096  1.00 93.32           O  
ATOM    589  N   ALA A  79       0.678   5.468   8.466  1.00 92.94           N  
ATOM    590  CA  ALA A  79      -0.166   6.650   8.618  1.00 92.94           C  
ATOM    591  C   ALA A  79      -1.045   6.858   7.389  1.00 92.94           C  
ATOM    592  CB  ALA A  79       0.691   7.887   8.871  1.00 92.94           C  
ATOM    593  O   ALA A  79      -0.733   6.362   6.303  1.00 92.94           O  
ATOM    594  N   ASN A  80      -2.197   7.499   7.618  1.00 93.72           N  
ATOM    595  CA  ASN A  80      -3.074   7.766   6.483  1.00 93.72           C  
ATOM    596  C   ASN A  80      -2.353   8.550   5.390  1.00 93.72           C  
ATOM    597  CB  ASN A  80      -4.327   8.517   6.938  1.00 93.72           C  
ATOM    598  O   ASN A  80      -1.714   9.566   5.668  1.00 93.72           O  
ATOM    599  CG  ASN A  80      -5.289   7.636   7.710  1.00 93.72           C  
ATOM    600  ND2 ASN A  80      -6.138   8.254   8.522  1.00 93.72           N  
ATOM    601  OD1 ASN A  80      -5.268   6.409   7.578  1.00 93.72           O  
ATOM    602  N   ASN A  81      -2.365   7.924   4.222  1.00 94.00           N  
ATOM    603  CA  ASN A  81      -1.796   8.552   3.034  1.00 94.00           C  
ATOM    604  C   ASN A  81      -0.316   8.871   3.223  1.00 94.00           C  
ATOM    605  CB  ASN A  81      -2.572   9.822   2.675  1.00 94.00           C  
ATOM    606  O   ASN A  81       0.168   9.898   2.744  1.00 94.00           O  
ATOM    607  CG  ASN A  81      -4.009   9.538   2.287  1.00 94.00           C  
ATOM    608  ND2 ASN A  81      -4.911  10.442   2.652  1.00 94.00           N  
ATOM    609  OD1 ASN A  81      -4.307   8.515   1.666  1.00 94.00           O  
ATOM    610  N   CYS A  82       0.398   8.235   4.008  1.00 93.58           N  
ATOM    611  CA  CYS A  82       1.805   8.456   4.319  1.00 93.58           C  
ATOM    612  C   CYS A  82       2.685   8.148   3.113  1.00 93.58           C  
ATOM    613  CB  CYS A  82       2.233   7.595   5.507  1.00 93.58           C  
ATOM    614  O   CYS A  82       3.829   8.601   3.042  1.00 93.58           O  
ATOM    615  SG  CYS A  82       2.154   5.819   5.185  1.00 93.58           S  
ATOM    616  N   ASN A  83       2.121   7.318   2.158  1.00 93.48           N  
ATOM    617  CA  ASN A  83       2.913   6.963   0.986  1.00 93.48           C  
ATOM    618  C   ASN A  83       2.795   8.017  -0.111  1.00 93.48           C  
ATOM    619  CB  ASN A  83       2.497   5.591   0.451  1.00 93.48           C  
ATOM    620  O   ASN A  83       2.948   7.708  -1.294  1.00 93.48           O  
ATOM    621  CG  ASN A  83       1.058   5.563  -0.027  1.00 93.48           C  
ATOM    622  ND2 ASN A  83       0.748   4.629  -0.918  1.00 93.48           N  
ATOM    623  OD1 ASN A  83       0.233   6.375   0.400  1.00 93.48           O  
ATOM    624  N   SER A  84       2.415   9.323   0.182  1.00 88.07           N  
ATOM    625  CA  SER A  84       2.265  10.411  -0.780  1.00 88.07           C  
ATOM    626  C   SER A  84       3.611  11.053  -1.101  1.00 88.07           C  
ATOM    627  CB  SER A  84       1.300  11.470  -0.246  1.00 88.07           C  
ATOM    628  O   SER A  84       3.731  11.799  -2.076  1.00 88.07           O  
ATOM    629  OG  SER A  84       1.830  12.097   0.909  1.00 88.07           O  
ATOM    630  N   ARG A  85       4.650  10.645  -0.266  1.00 71.27           N  
ATOM    631  CA  ARG A  85       5.924  11.340  -0.424  1.00 71.27           C  
ATOM    632  C   ARG A  85       6.583  10.979  -1.751  1.00 71.27           C  
ATOM    633  CB  ARG A  85       6.865  11.008   0.736  1.00 71.27           C  
ATOM    634  O   ARG A  85       6.630   9.806  -2.129  1.00 71.27           O  
ATOM    635  CG  ARG A  85       6.487  11.679   2.047  1.00 71.27           C  
ATOM    636  CD  ARG A  85       7.480  11.353   3.154  1.00 71.27           C  
ATOM    637  NE  ARG A  85       7.071  11.929   4.431  1.00 71.27           N  
ATOM    638  NH1 ARG A  85       9.184  11.881   5.365  1.00 71.27           N  
ATOM    639  NH2 ARG A  85       7.412  12.695   6.570  1.00 71.27           N  
ATOM    640  CZ  ARG A  85       7.890  12.167   5.452  1.00 71.27           C  
ATOM    641  N   ASN A  86       6.567  11.832  -2.717  1.00 61.49           N  
ATOM    642  CA  ASN A  86       7.436  11.823  -3.889  1.00 61.49           C  
ATOM    643  C   ASN A  86       8.900  12.019  -3.502  1.00 61.49           C  
ATOM    644  CB  ASN A  86       7.003  12.899  -4.887  1.00 61.49           C  
ATOM    645  O   ASN A  86       9.213  12.836  -2.635  1.00 61.49           O  
ATOM    646  CG  ASN A  86       5.695  12.562  -5.577  1.00 61.49           C  
ATOM    647  ND2 ASN A  86       4.710  13.442  -5.444  1.00 61.49           N  
ATOM    648  OD1 ASN A  86       5.571  11.518  -6.223  1.00 61.49           O  
ATOM    649  N   PHE A  87       9.587  11.037  -2.875  1.00 54.83           N  
ATOM    650  CA  PHE A  87      11.017  11.215  -2.651  1.00 54.83           C  
ATOM    651  C   PHE A  87      11.547  12.400  -3.450  1.00 54.83           C  
ATOM    652  CB  PHE A  87      11.784   9.943  -3.028  1.00 54.83           C  
ATOM    653  O   PHE A  87      11.518  12.387  -4.683  1.00 54.83           O  
ATOM    654  CG  PHE A  87      13.078   9.771  -2.279  1.00 54.83           C  
ATOM    655  CD1 PHE A  87      14.293  10.062  -2.887  1.00 54.83           C  
ATOM    656  CD2 PHE A  87      13.079   9.317  -0.967  1.00 54.83           C  
ATOM    657  CE1 PHE A  87      15.492   9.903  -2.196  1.00 54.83           C  
ATOM    658  CE2 PHE A  87      14.273   9.155  -0.270  1.00 54.83           C  
ATOM    659  CZ  PHE A  87      15.479   9.448  -0.887  1.00 54.83           C  
ATOM    660  N   LYS A  88      11.101  13.636  -3.422  1.00 47.10           N  
ATOM    661  CA  LYS A  88      11.991  14.717  -3.837  1.00 47.10           C  
ATOM    662  C   LYS A  88      13.264  14.734  -2.997  1.00 47.10           C  
ATOM    663  CB  LYS A  88      11.279  16.067  -3.738  1.00 47.10           C  
ATOM    664  O   LYS A  88      13.203  14.681  -1.767  1.00 47.10           O  
ATOM    665  CG  LYS A  88      10.232  16.296  -4.819  1.00 47.10           C  
ATOM    666  CD  LYS A  88       9.916  17.776  -4.985  1.00 47.10           C  
ATOM    667  CE  LYS A  88       8.803  18.000  -6.000  1.00 47.10           C  
ATOM    668  NZ  LYS A  88       8.685  19.439  -6.384  1.00 47.10           N  
ATOM    669  N   LEU A  89      14.156  13.710  -2.998  1.00 44.96           N  
ATOM    670  CA  LEU A  89      15.487  13.855  -2.420  1.00 44.96           C  
ATOM    671  C   LEU A  89      15.696  15.268  -1.884  1.00 44.96           C  
ATOM    672  CB  LEU A  89      16.562  13.527  -3.460  1.00 44.96           C  
ATOM    673  O   LEU A  89      15.599  16.241  -2.635  1.00 44.96           O  
ATOM    674  CG  LEU A  89      17.374  12.253  -3.217  1.00 44.96           C  
ATOM    675  CD1 LEU A  89      17.145  11.256  -4.347  1.00 44.96           C  
ATOM    676  CD2 LEU A  89      18.856  12.582  -3.079  1.00 44.96           C  
ATOM    677  N   LYS A  90      15.038  15.690  -0.919  1.00 39.72           N  
ATOM    678  CA  LYS A  90      15.593  16.843  -0.216  1.00 39.72           C  
ATOM    679  C   LYS A  90      17.107  16.721  -0.068  1.00 39.72           C  
ATOM    680  CB  LYS A  90      14.943  16.996   1.160  1.00 39.72           C  
ATOM    681  O   LYS A  90      17.607  15.713   0.436  1.00 39.72           O  
ATOM    682  CG  LYS A  90      13.644  17.789   1.146  1.00 39.72           C  
ATOM    683  CD  LYS A  90      13.110  18.010   2.556  1.00 39.72           C  
ATOM    684  CE  LYS A  90      11.776  18.745   2.539  1.00 39.72           C  
ATOM    685  NZ  LYS A  90      11.518  19.453   3.829  1.00 39.72           N  
ATOM    686  N   VAL A  91      17.926  16.701  -1.198  1.00 43.91           N  
ATOM    687  CA  VAL A  91      19.341  16.997  -1.002  1.00 43.91           C  
ATOM    688  C   VAL A  91      19.559  17.582   0.392  1.00 43.91           C  
ATOM    689  CB  VAL A  91      19.872  17.970  -2.078  1.00 43.91           C  
ATOM    690  O   VAL A  91      18.948  18.592   0.750  1.00 43.91           O  
ATOM    691  CG1 VAL A  91      21.341  18.306  -1.824  1.00 43.91           C  
ATOM    692  CG2 VAL A  91      19.690  17.374  -3.472  1.00 43.91           C  
ATOM    693  N   LEU A  92      19.339  16.892   1.416  1.00 44.44           N  
ATOM    694  CA  LEU A  92      19.917  17.321   2.685  1.00 44.44           C  
ATOM    695  C   LEU A  92      21.257  18.015   2.464  1.00 44.44           C  
ATOM    696  CB  LEU A  92      20.097  16.125   3.623  1.00 44.44           C  
ATOM    697  O   LEU A  92      22.177  17.430   1.887  1.00 44.44           O  
ATOM    698  CG  LEU A  92      18.815  15.488   4.162  1.00 44.44           C  
ATOM    699  CD1 LEU A  92      19.125  14.144   4.815  1.00 44.44           C  
ATOM    700  CD2 LEU A  92      18.128  16.423   5.152  1.00 44.44           C  
ATOM    701  N   ALA A  93      21.314  19.132   1.715  1.00 42.74           N  
ATOM    702  CA  ALA A  93      22.469  20.006   1.905  1.00 42.74           C  
ATOM    703  C   ALA A  93      22.944  19.979   3.355  1.00 42.74           C  
ATOM    704  CB  ALA A  93      22.130  21.434   1.486  1.00 42.74           C  
ATOM    705  O   ALA A  93      22.203  20.359   4.265  1.00 42.74           O  
ATOM    706  N   PHE A  94      23.353  18.888   3.980  1.00 42.56           N  
ATOM    707  CA  PHE A  94      24.314  18.787   5.072  1.00 42.56           C  
ATOM    708  C   PHE A  94      25.422  19.821   4.916  1.00 42.56           C  
ATOM    709  CB  PHE A  94      24.914  17.379   5.133  1.00 42.56           C  
ATOM    710  O   PHE A  94      26.187  19.777   3.950  1.00 42.56           O  
ATOM    711  CG  PHE A  94      24.405  16.551   6.281  1.00 42.56           C  
ATOM    712  CD1 PHE A  94      25.120  16.470   7.469  1.00 42.56           C  
ATOM    713  CD2 PHE A  94      23.209  15.853   6.172  1.00 42.56           C  
ATOM    714  CE1 PHE A  94      24.651  15.704   8.534  1.00 42.56           C  
ATOM    715  CE2 PHE A  94      22.734  15.085   7.232  1.00 42.56           C  
ATOM    716  CZ  PHE A  94      23.457  15.011   8.411  1.00 42.56           C  
ATOM    717  N   THR A  95      25.170  21.129   4.896  1.00 43.89           N  
ATOM    718  CA  THR A  95      26.333  21.972   5.152  1.00 43.89           C  
ATOM    719  C   THR A  95      26.653  22.014   6.643  1.00 43.89           C  
ATOM    720  CB  THR A  95      26.111  23.403   4.631  1.00 43.89           C  
ATOM    721  O   THR A  95      25.756  22.186   7.471  1.00 43.89           O  
ATOM    722  CG2 THR A  95      25.780  23.402   3.142  1.00 43.89           C  
ATOM    723  OG1 THR A  95      25.026  24.004   5.349  1.00 43.89           O  
ATOM    724  N   SER A  96      27.290  21.004   7.224  1.00 38.87           N  
ATOM    725  CA  SER A  96      28.390  21.041   8.183  1.00 38.87           C  
ATOM    726  C   SER A  96      29.091  22.395   8.168  1.00 38.87           C  
ATOM    727  CB  SER A  96      29.399  19.931   7.884  1.00 38.87           C  
ATOM    728  O   SER A  96      29.501  22.876   7.110  1.00 38.87           O  
ATOM    729  OG  SER A  96      29.967  20.101   6.597  1.00 38.87           O  
ATOM    730  N   LYS A  97      28.659  23.396   8.947  1.00 43.95           N  
ATOM    731  CA  LYS A  97      29.621  24.446   9.270  1.00 43.95           C  
ATOM    732  C   LYS A  97      29.769  24.611  10.780  1.00 43.95           C  
ATOM    733  CB  LYS A  97      29.201  25.773   8.636  1.00 43.95           C  
ATOM    734  O   LYS A  97      28.775  24.759  11.494  1.00 43.95           O  
ATOM    735  CG  LYS A  97      29.897  26.078   7.319  1.00 43.95           C  
ATOM    736  CD  LYS A  97      29.461  27.423   6.754  1.00 43.95           C  
ATOM    737  CE  LYS A  97      30.008  27.645   5.350  1.00 43.95           C  
ATOM    738  NZ  LYS A  97      30.675  28.975   5.219  1.00 43.95           N  
ATOM    739  N   TRP A  98      30.613  23.801  11.420  1.00 34.68           N  
ATOM    740  CA  TRP A  98      31.591  24.123  12.455  1.00 34.68           C  
ATOM    741  C   TRP A  98      31.828  25.628  12.531  1.00 34.68           C  
ATOM    742  CB  TRP A  98      32.913  23.398  12.189  1.00 34.68           C  
ATOM    743  O   TRP A  98      31.872  26.308  11.503  1.00 34.68           O  
ATOM    744  CG  TRP A  98      32.902  21.949  12.575  1.00 34.68           C  
ATOM    745  CD1 TRP A  98      32.105  20.966  12.059  1.00 34.68           C  
ATOM    746  CD2 TRP A  98      33.724  21.323  13.564  1.00 34.68           C  
ATOM    747  CE2 TRP A  98      33.372  19.955  13.595  1.00 34.68           C  
ATOM    748  CE3 TRP A  98      34.726  21.785  14.428  1.00 34.68           C  
ATOM    749  NE1 TRP A  98      32.382  19.764  12.668  1.00 34.68           N  
ATOM    750  CH2 TRP A  98      34.964  19.523  15.292  1.00 34.68           C  
ATOM    751  CZ2 TRP A  98      33.987  19.045  14.457  1.00 34.68           C  
ATOM    752  CZ3 TRP A  98      35.337  20.877  15.285  1.00 34.68           C  
TER     753      ALA A   1                                                      
ENDMDL                                                                          
END                                                                             
