# Supplementary material for: Domain loss enabled evolution of novel functions in the snake three-finger toxin gene superfamily
Source: Nat Commun. 2023 Aug 11;14:4861. doi: 10.1038/s41467-023-40550-0 (PMC10421932; doi:10.1038/s41467-023-40550-0)
Supplement: Supplementary file 5 — Supplementary Data 2 [file 41467_2023_40550_MOESM5_ESM.zip › SD2_structure_predictions/full_sequence/SP|Q53B47|Ophiophagus_hannah.pdb]

MODEL     1                                                                     
ATOM      1  N   MET A   1     -32.271 -19.053  27.304  1.00 63.63           N  
ATOM      2  CA  MET A   1     -32.071 -17.638  27.004  1.00 63.63           C  
ATOM      3  C   MET A   1     -30.597 -17.263  27.108  1.00 63.63           C  
ATOM      4  CB  MET A   1     -32.901 -16.766  27.948  1.00 63.63           C  
ATOM      5  O   MET A   1     -30.209 -16.149  26.749  1.00 63.63           O  
ATOM      6  CG  MET A   1     -33.821 -17.557  28.864  1.00 63.63           C  
ATOM      7  SD  MET A   1     -35.235 -16.558  29.473  1.00 63.63           S  
ATOM      8  CE  MET A   1     -34.498 -15.839  30.967  1.00 63.63           C  
ATOM      9  N   LYS A   2     -29.743 -18.264  27.510  1.00 73.65           N  
ATOM     10  CA  LYS A   2     -28.301 -18.173  27.719  1.00 73.65           C  
ATOM     11  C   LYS A   2     -27.537 -18.562  26.457  1.00 73.65           C  
ATOM     12  CB  LYS A   2     -27.871 -19.061  28.887  1.00 73.65           C  
ATOM     13  O   LYS A   2     -26.502 -17.969  26.144  1.00 73.65           O  
ATOM     14  CG  LYS A   2     -26.557 -18.644  29.531  1.00 73.65           C  
ATOM     15  CD  LYS A   2     -26.503 -19.044  31.000  1.00 73.65           C  
ATOM     16  CE  LYS A   2     -25.887 -20.425  31.181  1.00 73.65           C  
ATOM     17  NZ  LYS A   2     -25.760 -20.790  32.624  1.00 73.65           N  
ATOM     18  N   ASN A   3     -28.186 -19.410  25.675  1.00 73.28           N  
ATOM     19  CA  ASN A   3     -27.583 -19.861  24.426  1.00 73.28           C  
ATOM     20  C   ASN A   3     -27.855 -18.881  23.287  1.00 73.28           C  
ATOM     21  CB  ASN A   3     -28.090 -21.257  24.057  1.00 73.28           C  
ATOM     22  O   ASN A   3     -27.027 -18.722  22.389  1.00 73.28           O  
ATOM     23  CG  ASN A   3     -27.483 -22.345  24.921  1.00 73.28           C  
ATOM     24  ND2 ASN A   3     -27.769 -23.597  24.585  1.00 73.28           N  
ATOM     25  OD1 ASN A   3     -26.765 -22.062  25.883  1.00 73.28           O  
ATOM     26  N   LEU A   4     -28.900 -18.103  23.412  1.00 74.79           N  
ATOM     27  CA  LEU A   4     -29.285 -17.049  22.480  1.00 74.79           C  
ATOM     28  C   LEU A   4     -28.445 -15.795  22.700  1.00 74.79           C  
ATOM     29  CB  LEU A   4     -30.771 -16.715  22.633  1.00 74.79           C  
ATOM     30  O   LEU A   4     -28.067 -15.120  21.740  1.00 74.79           O  
ATOM     31  CG  LEU A   4     -31.678 -17.109  21.467  1.00 74.79           C  
ATOM     32  CD1 LEU A   4     -33.053 -17.523  21.981  1.00 74.79           C  
ATOM     33  CD2 LEU A   4     -31.797 -15.962  20.470  1.00 74.79           C  
ATOM     34  N   LEU A   5     -28.004 -15.561  23.865  1.00 76.75           N  
ATOM     35  CA  LEU A   5     -27.146 -14.444  24.243  1.00 76.75           C  
ATOM     36  C   LEU A   5     -25.700 -14.709  23.840  1.00 76.75           C  
ATOM     37  CB  LEU A   5     -27.230 -14.189  25.750  1.00 76.75           C  
ATOM     38  O   LEU A   5     -24.996 -13.796  23.402  1.00 76.75           O  
ATOM     39  CG  LEU A   5     -28.496 -13.493  26.251  1.00 76.75           C  
ATOM     40  CD1 LEU A   5     -28.589 -13.589  27.770  1.00 76.75           C  
ATOM     41  CD2 LEU A   5     -28.520 -12.036  25.800  1.00 76.75           C  
ATOM     42  N   LEU A   6     -25.301 -15.956  23.798  1.00 78.78           N  
ATOM     43  CA  LEU A   6     -23.958 -16.403  23.443  1.00 78.78           C  
ATOM     44  C   LEU A   6     -23.760 -16.382  21.931  1.00 78.78           C  
ATOM     45  CB  LEU A   6     -23.703 -17.813  23.983  1.00 78.78           C  
ATOM     46  O   LEU A   6     -22.696 -15.989  21.446  1.00 78.78           O  
ATOM     47  CG  LEU A   6     -22.300 -18.085  24.530  1.00 78.78           C  
ATOM     48  CD1 LEU A   6     -22.346 -18.257  26.045  1.00 78.78           C  
ATOM     49  CD2 LEU A   6     -21.698 -19.318  23.865  1.00 78.78           C  
ATOM     50  N   THR A   7     -24.748 -16.625  21.262  1.00 79.28           N  
ATOM     51  CA  THR A   7     -24.742 -16.604  19.803  1.00 79.28           C  
ATOM     52  C   THR A   7     -24.749 -15.169  19.283  1.00 79.28           C  
ATOM     53  CB  THR A   7     -25.949 -17.367  19.228  1.00 79.28           C  
ATOM     54  O   THR A   7     -24.077 -14.857  18.298  1.00 79.28           O  
ATOM     55  CG2 THR A   7     -25.800 -18.870  19.437  1.00 79.28           C  
ATOM     56  OG1 THR A   7     -27.144 -16.921  19.881  1.00 79.28           O  
ATOM     57  N   PHE A   8     -25.419 -14.258  19.861  1.00 78.85           N  
ATOM     58  CA  PHE A   8     -25.467 -12.837  19.538  1.00 78.85           C  
ATOM     59  C   PHE A   8     -24.132 -12.167  19.839  1.00 78.85           C  
ATOM     60  CB  PHE A   8     -26.589 -12.145  20.319  1.00 78.85           C  
ATOM     61  O   PHE A   8     -23.670 -11.319  19.072  1.00 78.85           O  
ATOM     62  CG  PHE A   8     -27.664 -11.557  19.445  1.00 78.85           C  
ATOM     63  CD1 PHE A   8     -27.522 -10.285  18.905  1.00 78.85           C  
ATOM     64  CD2 PHE A   8     -28.817 -12.277  19.163  1.00 78.85           C  
ATOM     65  CE1 PHE A   8     -28.515  -9.738  18.096  1.00 78.85           C  
ATOM     66  CE2 PHE A   8     -29.814 -11.738  18.356  1.00 78.85           C  
ATOM     67  CZ  PHE A   8     -29.662 -10.468  17.823  1.00 78.85           C  
ATOM     68  N   LEU A   9     -23.413 -12.525  20.819  1.00 79.42           N  
ATOM     69  CA  LEU A   9     -22.098 -12.042  21.228  1.00 79.42           C  
ATOM     70  C   LEU A   9     -21.020 -12.516  20.259  1.00 79.42           C  
ATOM     71  CB  LEU A   9     -21.770 -12.516  22.646  1.00 79.42           C  
ATOM     72  O   LEU A   9     -20.142 -11.741  19.874  1.00 79.42           O  
ATOM     73  CG  LEU A   9     -20.458 -12.006  23.244  1.00 79.42           C  
ATOM     74  CD1 LEU A   9     -20.535 -10.503  23.489  1.00 79.42           C  
ATOM     75  CD2 LEU A   9     -20.136 -12.748  24.537  1.00 79.42           C  
ATOM     76  N   VAL A  10     -21.130 -13.726  19.760  1.00 76.64           N  
ATOM     77  CA  VAL A  10     -20.203 -14.325  18.806  1.00 76.64           C  
ATOM     78  C   VAL A  10     -20.405 -13.700  17.427  1.00 76.64           C  
ATOM     79  CB  VAL A  10     -20.382 -15.858  18.727  1.00 76.64           C  
ATOM     80  O   VAL A  10     -19.436 -13.419  16.718  1.00 76.64           O  
ATOM     81  CG1 VAL A  10     -19.493 -16.450  17.634  1.00 76.64           C  
ATOM     82  CG2 VAL A  10     -20.073 -16.501  20.078  1.00 76.64           C  
ATOM     83  N   VAL A  11     -21.586 -13.319  16.989  1.00 74.65           N  
ATOM     84  CA  VAL A  11     -21.956 -12.660  15.740  1.00 74.65           C  
ATOM     85  C   VAL A  11     -21.503 -11.202  15.771  1.00 74.65           C  
ATOM     86  CB  VAL A  11     -23.478 -12.741  15.485  1.00 74.65           C  
ATOM     87  O   VAL A  11     -21.011 -10.678  14.769  1.00 74.65           O  
ATOM     88  CG1 VAL A  11     -23.865 -11.912  14.262  1.00 74.65           C  
ATOM     89  CG2 VAL A  11     -23.912 -14.195  15.308  1.00 74.65           C  
ATOM     90  N   THR A  12     -21.560 -10.518  16.872  1.00 71.37           N  
ATOM     91  CA  THR A  12     -21.113  -9.145  17.078  1.00 71.37           C  
ATOM     92  C   THR A  12     -19.589  -9.064  17.064  1.00 71.37           C  
ATOM     93  CB  THR A  12     -21.648  -8.576  18.405  1.00 71.37           C  
ATOM     94  O   THR A  12     -19.018  -8.105  16.542  1.00 71.37           O  
ATOM     95  CG2 THR A  12     -23.171  -8.509  18.401  1.00 71.37           C  
ATOM     96  OG1 THR A  12     -21.221  -9.417  19.485  1.00 71.37           O  
ATOM     97  N   ILE A  13     -18.856 -10.041  17.483  1.00 70.61           N  
ATOM     98  CA  ILE A  13     -17.402 -10.139  17.533  1.00 70.61           C  
ATOM     99  C   ILE A  13     -16.861 -10.502  16.152  1.00 70.61           C  
ATOM    100  CB  ILE A  13     -16.941 -11.178  18.579  1.00 70.61           C  
ATOM    101  O   ILE A  13     -15.830  -9.976  15.724  1.00 70.61           O  
ATOM    102  CG1 ILE A  13     -17.312 -10.714  19.992  1.00 70.61           C  
ATOM    103  CG2 ILE A  13     -15.435 -11.430  18.463  1.00 70.61           C  
ATOM    104  CD1 ILE A  13     -17.104 -11.773  21.066  1.00 70.61           C  
ATOM    105  N   VAL A  14     -17.556 -11.375  15.391  1.00 68.38           N  
ATOM    106  CA  VAL A  14     -17.232 -11.779  14.027  1.00 68.38           C  
ATOM    107  C   VAL A  14     -17.566 -10.646  13.059  1.00 68.38           C  
ATOM    108  CB  VAL A  14     -17.986 -13.065  13.622  1.00 68.38           C  
ATOM    109  O   VAL A  14     -16.874 -10.453  12.057  1.00 68.38           O  
ATOM    110  CG1 VAL A  14     -17.736 -13.398  12.152  1.00 68.38           C  
ATOM    111  CG2 VAL A  14     -17.568 -14.232  14.515  1.00 68.38           C  
ATOM    112  N   CYS A  15     -18.544  -9.774  13.462  1.00 67.55           N  
ATOM    113  CA  CYS A  15     -18.960  -8.629  12.660  1.00 67.55           C  
ATOM    114  C   CYS A  15     -18.133  -7.395  13.001  1.00 67.55           C  
ATOM    115  CB  CYS A  15     -20.444  -8.335  12.873  1.00 67.55           C  
ATOM    116  O   CYS A  15     -18.200  -6.384  12.300  1.00 67.55           O  
ATOM    117  SG  CYS A  15     -21.544  -9.473  12.003  1.00 67.55           S  
ATOM    118  N   LEU A  16     -17.369  -7.469  14.098  1.00 63.35           N  
ATOM    119  CA  LEU A  16     -16.443  -6.397  14.449  1.00 63.35           C  
ATOM    120  C   LEU A  16     -15.135  -6.534  13.677  1.00 63.35           C  
ATOM    121  CB  LEU A  16     -16.164  -6.400  15.954  1.00 63.35           C  
ATOM    122  O   LEU A  16     -14.426  -7.532  13.821  1.00 63.35           O  
ATOM    123  CG  LEU A  16     -17.292  -5.893  16.854  1.00 63.35           C  
ATOM    124  CD1 LEU A  16     -17.158  -6.482  18.254  1.00 63.35           C  
ATOM    125  CD2 LEU A  16     -17.290  -4.369  16.907  1.00 63.35           C  
ATOM    126  N   ASP A  17     -15.224  -6.732  12.433  1.00 58.62           N  
ATOM    127  CA  ASP A  17     -14.043  -6.586  11.588  1.00 58.62           C  
ATOM    128  C   ASP A  17     -13.100  -5.519  12.141  1.00 58.62           C  
ATOM    129  CB  ASP A  17     -14.448  -6.237  10.154  1.00 58.62           C  
ATOM    130  O   ASP A  17     -13.462  -4.343  12.218  1.00 58.62           O  
ATOM    131  CG  ASP A  17     -13.498  -6.805   9.115  1.00 58.62           C  
ATOM    132  OD1 ASP A  17     -12.276  -6.859   9.370  1.00 58.62           O  
ATOM    133  OD2 ASP A  17     -13.976  -7.199   8.029  1.00 58.62           O  
ATOM    134  N   LEU A  18     -12.796  -5.610  13.460  1.00 59.03           N  
ATOM    135  CA  LEU A  18     -11.723  -4.764  13.971  1.00 59.03           C  
ATOM    136  C   LEU A  18     -10.804  -4.310  12.842  1.00 59.03           C  
ATOM    137  CB  LEU A  18     -10.914  -5.509  15.035  1.00 59.03           C  
ATOM    138  O   LEU A  18     -10.231  -5.139  12.131  1.00 59.03           O  
ATOM    139  CG  LEU A  18     -11.192  -5.126  16.490  1.00 59.03           C  
ATOM    140  CD1 LEU A  18     -12.130  -6.142  17.135  1.00 59.03           C  
ATOM    141  CD2 LEU A  18      -9.889  -5.021  17.274  1.00 59.03           C  
ATOM    142  N   GLY A  19     -11.375  -3.560  11.802  1.00 63.20           N  
ATOM    143  CA  GLY A  19     -10.790  -2.697  10.788  1.00 63.20           C  
ATOM    144  C   GLY A  19      -9.273  -2.735  10.774  1.00 63.20           C  
ATOM    145  O   GLY A  19      -8.622  -1.996  11.515  1.00 63.20           O  
ATOM    146  N   TYR A  20      -8.678  -4.039  10.787  1.00 71.22           N  
ATOM    147  CA  TYR A  20      -7.233  -4.082  10.593  1.00 71.22           C  
ATOM    148  C   TYR A  20      -6.823  -3.264   9.374  1.00 71.22           C  
ATOM    149  CB  TYR A  20      -6.754  -5.528  10.437  1.00 71.22           C  
ATOM    150  O   TYR A  20      -7.332  -3.482   8.272  1.00 71.22           O  
ATOM    151  CG  TYR A  20      -5.253  -5.678  10.486  1.00 71.22           C  
ATOM    152  CD1 TYR A  20      -4.507  -5.798   9.315  1.00 71.22           C  
ATOM    153  CD2 TYR A  20      -4.577  -5.702  11.701  1.00 71.22           C  
ATOM    154  CE1 TYR A  20      -3.124  -5.938   9.355  1.00 71.22           C  
ATOM    155  CE2 TYR A  20      -3.194  -5.843  11.753  1.00 71.22           C  
ATOM    156  OH  TYR A  20      -1.108  -6.098  10.622  1.00 71.22           O  
ATOM    157  CZ  TYR A  20      -2.477  -5.959  10.576  1.00 71.22           C  
ATOM    158  N   THR A  21      -6.381  -2.020   9.796  1.00 85.37           N  
ATOM    159  CA  THR A  21      -5.916  -1.166   8.709  1.00 85.37           C  
ATOM    160  C   THR A  21      -4.424  -1.372   8.460  1.00 85.37           C  
ATOM    161  CB  THR A  21      -6.189   0.319   9.008  1.00 85.37           C  
ATOM    162  O   THR A  21      -3.657  -1.591   9.400  1.00 85.37           O  
ATOM    163  CG2 THR A  21      -7.685   0.591   9.127  1.00 85.37           C  
ATOM    164  OG1 THR A  21      -5.551   0.678  10.240  1.00 85.37           O  
ATOM    165  N   LEU A  22      -4.037  -1.663   7.344  1.00 95.10           N  
ATOM    166  CA  LEU A  22      -2.674  -1.865   6.864  1.00 95.10           C  
ATOM    167  C   LEU A  22      -1.834  -0.608   7.069  1.00 95.10           C  
ATOM    168  CB  LEU A  22      -2.678  -2.254   5.384  1.00 95.10           C  
ATOM    169  O   LEU A  22      -2.285   0.500   6.772  1.00 95.10           O  
ATOM    170  CG  LEU A  22      -1.326  -2.635   4.779  1.00 95.10           C  
ATOM    171  CD1 LEU A  22      -0.816  -3.932   5.398  1.00 95.10           C  
ATOM    172  CD2 LEU A  22      -1.436  -2.767   3.264  1.00 95.10           C  
ATOM    173  N   ILE A  23      -0.592  -0.823   7.706  1.00 96.76           N  
ATOM    174  CA  ILE A  23       0.360   0.266   7.893  1.00 96.76           C  
ATOM    175  C   ILE A  23       1.529   0.102   6.924  1.00 96.76           C  
ATOM    176  CB  ILE A  23       0.874   0.324   9.349  1.00 96.76           C  
ATOM    177  O   ILE A  23       2.187  -0.941   6.907  1.00 96.76           O  
ATOM    178  CG1 ILE A  23      -0.297   0.503  10.322  1.00 96.76           C  
ATOM    179  CG2 ILE A  23       1.900   1.449   9.515  1.00 96.76           C  
ATOM    180  CD1 ILE A  23       0.087   0.352  11.787  1.00 96.76           C  
ATOM    181  N   CYS A  24       1.830   1.212   6.131  1.00 97.40           N  
ATOM    182  CA  CYS A  24       2.881   1.156   5.121  1.00 97.40           C  
ATOM    183  C   CYS A  24       3.911   2.257   5.343  1.00 97.40           C  
ATOM    184  CB  CYS A  24       2.285   1.278   3.719  1.00 97.40           C  
ATOM    185  O   CYS A  24       3.596   3.300   5.919  1.00 97.40           O  
ATOM    186  SG  CYS A  24       1.159  -0.066   3.287  1.00 97.40           S  
ATOM    187  N   HIS A  25       5.165   1.998   4.858  1.00 97.45           N  
ATOM    188  CA  HIS A  25       6.180   3.045   4.848  1.00 97.45           C  
ATOM    189  C   HIS A  25       5.892   4.081   3.767  1.00 97.45           C  
ATOM    190  CB  HIS A  25       7.570   2.441   4.640  1.00 97.45           C  
ATOM    191  O   HIS A  25       5.511   3.728   2.649  1.00 97.45           O  
ATOM    192  CG  HIS A  25       8.125   1.777   5.859  1.00 97.45           C  
ATOM    193  CD2 HIS A  25       8.360   0.471   6.131  1.00 97.45           C  
ATOM    194  ND1 HIS A  25       8.504   2.479   6.982  1.00 97.45           N  
ATOM    195  CE1 HIS A  25       8.952   1.632   7.894  1.00 97.45           C  
ATOM    196  NE2 HIS A  25       8.875   0.408   7.402  1.00 97.45           N  
ATOM    197  N   ARG A  26       6.072   5.365   4.172  1.00 95.39           N  
ATOM    198  CA  ARG A  26       6.147   6.517   3.279  1.00 95.39           C  
ATOM    199  C   ARG A  26       7.531   7.157   3.326  1.00 95.39           C  
ATOM    200  CB  ARG A  26       5.079   7.551   3.643  1.00 95.39           C  
ATOM    201  O   ARG A  26       8.411   6.692   4.053  1.00 95.39           O  
ATOM    202  CG  ARG A  26       3.701   7.236   3.083  1.00 95.39           C  
ATOM    203  CD  ARG A  26       2.811   8.470   3.048  1.00 95.39           C  
ATOM    204  NE  ARG A  26       1.428   8.128   2.728  1.00 95.39           N  
ATOM    205  NH1 ARG A  26       1.131   9.856   1.223  1.00 95.39           N  
ATOM    206  NH2 ARG A  26      -0.584   8.397   1.653  1.00 95.39           N  
ATOM    207  CZ  ARG A  26       0.662   8.794   1.869  1.00 95.39           C  
ATOM    208  N   VAL A  27       7.721   8.118   2.328  1.00 90.87           N  
ATOM    209  CA  VAL A  27       9.048   8.718   2.231  1.00 90.87           C  
ATOM    210  C   VAL A  27       9.447   9.311   3.580  1.00 90.87           C  
ATOM    211  CB  VAL A  27       9.101   9.804   1.134  1.00 90.87           C  
ATOM    212  O   VAL A  27      10.574   9.119   4.042  1.00 90.87           O  
ATOM    213  CG1 VAL A  27      10.464  10.494   1.122  1.00 90.87           C  
ATOM    214  CG2 VAL A  27       8.795   9.196  -0.234  1.00 90.87           C  
ATOM    215  N   HIS A  28       8.470   9.833   4.252  1.00 90.94           N  
ATOM    216  CA  HIS A  28       8.809  10.450   5.529  1.00 90.94           C  
ATOM    217  C   HIS A  28       7.883   9.964   6.639  1.00 90.94           C  
ATOM    218  CB  HIS A  28       8.744  11.975   5.422  1.00 90.94           C  
ATOM    219  O   HIS A  28       7.217  10.768   7.295  1.00 90.94           O  
ATOM    220  CG  HIS A  28       9.644  12.541   4.369  1.00 90.94           C  
ATOM    221  CD2 HIS A  28       9.363  13.141   3.189  1.00 90.94           C  
ATOM    222  ND1 HIS A  28      11.018  12.519   4.475  1.00 90.94           N  
ATOM    223  CE1 HIS A  28      11.544  13.085   3.401  1.00 90.94           C  
ATOM    224  NE2 HIS A  28      10.562  13.471   2.606  1.00 90.94           N  
ATOM    225  N   GLY A  29       7.943   8.584   6.899  1.00 94.96           N  
ATOM    226  CA  GLY A  29       7.132   8.094   8.002  1.00 94.96           C  
ATOM    227  C   GLY A  29       6.255   6.916   7.621  1.00 94.96           C  
ATOM    228  O   GLY A  29       6.568   6.181   6.682  1.00 94.96           O  
ATOM    229  N   LEU A  30       5.262   6.853   8.458  1.00 96.84           N  
ATOM    230  CA  LEU A  30       4.310   5.758   8.301  1.00 96.84           C  
ATOM    231  C   LEU A  30       2.918   6.290   7.977  1.00 96.84           C  
ATOM    232  CB  LEU A  30       4.260   4.905   9.572  1.00 96.84           C  
ATOM    233  O   LEU A  30       2.570   7.408   8.365  1.00 96.84           O  
ATOM    234  CG  LEU A  30       5.541   4.151   9.932  1.00 96.84           C  
ATOM    235  CD1 LEU A  30       5.432   3.563  11.335  1.00 96.84           C  
ATOM    236  CD2 LEU A  30       5.823   3.056   8.909  1.00 96.84           C  
ATOM    237  N   GLN A  31       2.229   5.439   7.184  1.00 95.61           N  
ATOM    238  CA  GLN A  31       0.868   5.823   6.827  1.00 95.61           C  
ATOM    239  C   GLN A  31      -0.103   4.664   7.033  1.00 95.61           C  
ATOM    240  CB  GLN A  31       0.808   6.306   5.377  1.00 95.61           C  
ATOM    241  O   GLN A  31       0.220   3.515   6.724  1.00 95.61           O  
ATOM    242  CG  GLN A  31       0.914   5.186   4.351  1.00 95.61           C  
ATOM    243  CD  GLN A  31       0.773   5.682   2.924  1.00 95.61           C  
ATOM    244  NE2 GLN A  31       0.352   4.797   2.027  1.00 95.61           N  
ATOM    245  OE1 GLN A  31       1.040   6.852   2.630  1.00 95.61           O  
ATOM    246  N   THR A  32      -1.238   5.000   7.714  1.00 96.30           N  
ATOM    247  CA  THR A  32      -2.342   4.051   7.814  1.00 96.30           C  
ATOM    248  C   THR A  32      -3.163   4.039   6.527  1.00 96.30           C  
ATOM    249  CB  THR A  32      -3.257   4.382   9.007  1.00 96.30           C  
ATOM    250  O   THR A  32      -3.622   5.087   6.068  1.00 96.30           O  
ATOM    251  CG2 THR A  32      -4.360   3.341   9.160  1.00 96.30           C  
ATOM    252  OG1 THR A  32      -2.474   4.413  10.207  1.00 96.30           O  
ATOM    253  N   CYS A  33      -3.377   2.760   5.931  1.00 94.50           N  
ATOM    254  CA  CYS A  33      -4.063   2.651   4.648  1.00 94.50           C  
ATOM    255  C   CYS A  33      -5.575   2.632   4.838  1.00 94.50           C  
ATOM    256  CB  CYS A  33      -3.617   1.390   3.908  1.00 94.50           C  
ATOM    257  O   CYS A  33      -6.068   2.202   5.883  1.00 94.50           O  
ATOM    258  SG  CYS A  33      -1.835   1.302   3.627  1.00 94.50           S  
ATOM    259  N   GLU A  34      -6.230   3.169   3.810  1.00 93.80           N  
ATOM    260  CA  GLU A  34      -7.681   3.013   3.781  1.00 93.80           C  
ATOM    261  C   GLU A  34      -8.077   1.542   3.681  1.00 93.80           C  
ATOM    262  CB  GLU A  34      -8.284   3.800   2.615  1.00 93.80           C  
ATOM    263  O   GLU A  34      -7.293   0.715   3.211  1.00 93.80           O  
ATOM    264  CG  GLU A  34      -8.037   5.300   2.693  1.00 93.80           C  
ATOM    265  CD  GLU A  34      -9.233   6.079   3.217  1.00 93.80           C  
ATOM    266  OE1 GLU A  34      -9.116   6.726   4.283  1.00 93.80           O  
ATOM    267  OE2 GLU A  34     -10.296   6.041   2.558  1.00 93.80           O  
ATOM    268  N   PRO A  35      -9.180   1.215   4.130  1.00 89.96           N  
ATOM    269  CA  PRO A  35      -9.617  -0.183   4.141  1.00 89.96           C  
ATOM    270  C   PRO A  35      -9.539  -0.836   2.762  1.00 89.96           C  
ATOM    271  CB  PRO A  35     -11.067  -0.096   4.622  1.00 89.96           C  
ATOM    272  O   PRO A  35      -9.244  -2.029   2.656  1.00 89.96           O  
ATOM    273  CG  PRO A  35     -11.116   1.139   5.463  1.00 89.96           C  
ATOM    274  CD  PRO A  35     -10.167   2.149   4.884  1.00 89.96           C  
ATOM    275  N   ASP A  36      -9.705  -0.071   1.735  1.00 91.25           N  
ATOM    276  CA  ASP A  36      -9.738  -0.604   0.377  1.00 91.25           C  
ATOM    277  C   ASP A  36      -8.335  -0.659  -0.225  1.00 91.25           C  
ATOM    278  CB  ASP A  36     -10.658   0.239  -0.509  1.00 91.25           C  
ATOM    279  O   ASP A  36      -8.124  -1.287  -1.265  1.00 91.25           O  
ATOM    280  CG  ASP A  36     -12.116   0.161  -0.093  1.00 91.25           C  
ATOM    281  OD1 ASP A  36     -12.574  -0.925   0.324  1.00 91.25           O  
ATOM    282  OD2 ASP A  36     -12.814   1.193  -0.186  1.00 91.25           O  
ATOM    283  N   GLN A  37      -7.363  -0.077   0.412  1.00 94.23           N  
ATOM    284  CA  GLN A  37      -5.957  -0.160   0.032  1.00 94.23           C  
ATOM    285  C   GLN A  37      -5.274  -1.346   0.707  1.00 94.23           C  
ATOM    286  CB  GLN A  37      -5.228   1.137   0.385  1.00 94.23           C  
ATOM    287  O   GLN A  37      -4.796  -1.233   1.837  1.00 94.23           O  
ATOM    288  CG  GLN A  37      -5.752   2.359  -0.356  1.00 94.23           C  
ATOM    289  CD  GLN A  37      -5.061   3.643   0.065  1.00 94.23           C  
ATOM    290  NE2 GLN A  37      -4.726   4.482  -0.909  1.00 94.23           N  
ATOM    291  OE1 GLN A  37      -4.830   3.878   1.255  1.00 94.23           O  
ATOM    292  N   LYS A  38      -5.178  -2.399  -0.103  1.00 94.08           N  
ATOM    293  CA  LYS A  38      -4.827  -3.689   0.484  1.00 94.08           C  
ATOM    294  C   LYS A  38      -3.336  -3.974   0.333  1.00 94.08           C  
ATOM    295  CB  LYS A  38      -5.643  -4.811  -0.159  1.00 94.08           C  
ATOM    296  O   LYS A  38      -2.853  -5.026   0.758  1.00 94.08           O  
ATOM    297  CG  LYS A  38      -7.148  -4.653   0.002  1.00 94.08           C  
ATOM    298  CD  LYS A  38      -7.570  -4.775   1.460  1.00 94.08           C  
ATOM    299  CE  LYS A  38      -9.084  -4.702   1.612  1.00 94.08           C  
ATOM    300  NZ  LYS A  38      -9.491  -4.586   3.045  1.00 94.08           N  
ATOM    301  N   PHE A  39      -2.554  -2.990  -0.193  1.00 95.67           N  
ATOM    302  CA  PHE A  39      -1.153  -3.269  -0.486  1.00 95.67           C  
ATOM    303  C   PHE A  39      -0.275  -2.081  -0.113  1.00 95.67           C  
ATOM    304  CB  PHE A  39      -0.970  -3.613  -1.967  1.00 95.67           C  
ATOM    305  O   PHE A  39      -0.716  -0.932  -0.179  1.00 95.67           O  
ATOM    306  CG  PHE A  39      -1.832  -4.754  -2.437  1.00 95.67           C  
ATOM    307  CD1 PHE A  39      -1.485  -6.069  -2.151  1.00 95.67           C  
ATOM    308  CD2 PHE A  39      -2.990  -4.512  -3.163  1.00 95.67           C  
ATOM    309  CE1 PHE A  39      -2.281  -7.127  -2.585  1.00 95.67           C  
ATOM    310  CE2 PHE A  39      -3.791  -5.564  -3.600  1.00 95.67           C  
ATOM    311  CZ  PHE A  39      -3.433  -6.871  -3.310  1.00 95.67           C  
ATOM    312  N   CYS A  40       0.930  -2.436   0.226  1.00 96.77           N  
ATOM    313  CA  CYS A  40       2.019  -1.468   0.298  1.00 96.77           C  
ATOM    314  C   CYS A  40       2.888  -1.531  -0.952  1.00 96.77           C  
ATOM    315  CB  CYS A  40       2.876  -1.715   1.539  1.00 96.77           C  
ATOM    316  O   CYS A  40       3.047  -2.597  -1.549  1.00 96.77           O  
ATOM    317  SG  CYS A  40       1.978  -1.518   3.094  1.00 96.77           S  
ATOM    318  N   PHE A  41       3.380  -0.359  -1.357  1.00 96.21           N  
ATOM    319  CA  PHE A  41       4.260  -0.389  -2.519  1.00 96.21           C  
ATOM    320  C   PHE A  41       5.466   0.519  -2.309  1.00 96.21           C  
ATOM    321  CB  PHE A  41       3.501   0.030  -3.781  1.00 96.21           C  
ATOM    322  O   PHE A  41       5.402   1.476  -1.535  1.00 96.21           O  
ATOM    323  CG  PHE A  41       3.375   1.520  -3.947  1.00 96.21           C  
ATOM    324  CD1 PHE A  41       2.362   2.222  -3.306  1.00 96.21           C  
ATOM    325  CD2 PHE A  41       4.270   2.220  -4.746  1.00 96.21           C  
ATOM    326  CE1 PHE A  41       2.243   3.602  -3.457  1.00 96.21           C  
ATOM    327  CE2 PHE A  41       4.158   3.598  -4.902  1.00 96.21           C  
ATOM    328  CZ  PHE A  41       3.143   4.287  -4.258  1.00 96.21           C  
ATOM    329  N   ARG A  42       6.552   0.196  -2.953  1.00 94.70           N  
ATOM    330  CA  ARG A  42       7.769   0.994  -3.058  1.00 94.70           C  
ATOM    331  C   ARG A  42       8.347   0.929  -4.468  1.00 94.70           C  
ATOM    332  CB  ARG A  42       8.812   0.521  -2.042  1.00 94.70           C  
ATOM    333  O   ARG A  42       8.561  -0.158  -5.008  1.00 94.70           O  
ATOM    334  CG  ARG A  42      10.104   1.321  -2.068  1.00 94.70           C  
ATOM    335  CD  ARG A  42      11.133   0.762  -1.095  1.00 94.70           C  
ATOM    336  NE  ARG A  42      12.373   1.532  -1.121  1.00 94.70           N  
ATOM    337  NH1 ARG A  42      13.751  -0.306  -1.367  1.00 94.70           N  
ATOM    338  NH2 ARG A  42      14.650   1.800  -1.261  1.00 94.70           N  
ATOM    339  CZ  ARG A  42      13.589   1.007  -1.250  1.00 94.70           C  
ATOM    340  N   LYS A  43       8.536   2.073  -4.999  1.00 92.25           N  
ATOM    341  CA  LYS A  43       9.097   2.117  -6.347  1.00 92.25           C  
ATOM    342  C   LYS A  43       9.962   3.360  -6.542  1.00 92.25           C  
ATOM    343  CB  LYS A  43       7.982   2.085  -7.393  1.00 92.25           C  
ATOM    344  O   LYS A  43       9.750   4.379  -5.882  1.00 92.25           O  
ATOM    345  CG  LYS A  43       7.129   3.344  -7.428  1.00 92.25           C  
ATOM    346  CD  LYS A  43       6.101   3.293  -8.551  1.00 92.25           C  
ATOM    347  CE  LYS A  43       5.247   4.552  -8.587  1.00 92.25           C  
ATOM    348  NZ  LYS A  43       4.249   4.514  -9.698  1.00 92.25           N  
ATOM    349  N   THR A  44      10.962   3.231  -7.383  1.00 89.25           N  
ATOM    350  CA  THR A  44      11.822   4.343  -7.773  1.00 89.25           C  
ATOM    351  C   THR A  44      11.530   4.777  -9.206  1.00 89.25           C  
ATOM    352  CB  THR A  44      13.311   3.971  -7.640  1.00 89.25           C  
ATOM    353  O   THR A  44      11.523   3.951 -10.121  1.00 89.25           O  
ATOM    354  CG2 THR A  44      14.206   5.166  -7.949  1.00 89.25           C  
ATOM    355  OG1 THR A  44      13.569   3.529  -6.302  1.00 89.25           O  
ATOM    356  N   THR A  45      11.105   6.016  -9.351  1.00 87.00           N  
ATOM    357  CA  THR A  45      10.815   6.537 -10.682  1.00 87.00           C  
ATOM    358  C   THR A  45      11.768   7.674 -11.038  1.00 87.00           C  
ATOM    359  CB  THR A  45       9.360   7.033 -10.783  1.00 87.00           C  
ATOM    360  O   THR A  45      12.296   8.349 -10.151  1.00 87.00           O  
ATOM    361  CG2 THR A  45       9.118   8.220  -9.857  1.00 87.00           C  
ATOM    362  OG1 THR A  45       9.090   7.432 -12.133  1.00 87.00           O  
ATOM    363  N   MET A  46      12.078   7.822 -12.396  1.00 84.92           N  
ATOM    364  CA  MET A  46      12.968   8.866 -12.896  1.00 84.92           C  
ATOM    365  C   MET A  46      12.170  10.035 -13.463  1.00 84.92           C  
ATOM    366  CB  MET A  46      13.907   8.305 -13.965  1.00 84.92           C  
ATOM    367  O   MET A  46      11.416   9.870 -14.424  1.00 84.92           O  
ATOM    368  CG  MET A  46      14.890   7.273 -13.437  1.00 84.92           C  
ATOM    369  SD  MET A  46      16.141   8.004 -12.311  1.00 84.92           S  
ATOM    370  CE  MET A  46      17.300   8.694 -13.525  1.00 84.92           C  
ATOM    371  N   PHE A  47      12.074  11.146 -12.836  1.00 79.80           N  
ATOM    372  CA  PHE A  47      11.338  12.320 -13.290  1.00 79.80           C  
ATOM    373  C   PHE A  47      12.173  13.139 -14.266  1.00 79.80           C  
ATOM    374  CB  PHE A  47      10.920  13.188 -12.099  1.00 79.80           C  
ATOM    375  O   PHE A  47      11.654  13.646 -15.263  1.00 79.80           O  
ATOM    376  CG  PHE A  47       9.447  13.494 -12.058  1.00 79.80           C  
ATOM    377  CD1 PHE A  47       8.968  14.730 -12.475  1.00 79.80           C  
ATOM    378  CD2 PHE A  47       8.542  12.545 -11.601  1.00 79.80           C  
ATOM    379  CE1 PHE A  47       7.606  15.016 -12.438  1.00 79.80           C  
ATOM    380  CE2 PHE A  47       7.178  12.824 -11.561  1.00 79.80           C  
ATOM    381  CZ  PHE A  47       6.713  14.060 -11.979  1.00 79.80           C  
ATOM    382  N   PHE A  48      13.638  13.085 -14.151  1.00 83.28           N  
ATOM    383  CA  PHE A  48      14.666  13.673 -15.002  1.00 83.28           C  
ATOM    384  C   PHE A  48      15.893  12.772 -15.070  1.00 83.28           C  
ATOM    385  CB  PHE A  48      15.062  15.061 -14.488  1.00 83.28           C  
ATOM    386  O   PHE A  48      16.100  11.929 -14.195  1.00 83.28           O  
ATOM    387  CG  PHE A  48      13.935  16.058 -14.504  1.00 83.28           C  
ATOM    388  CD1 PHE A  48      13.540  16.664 -15.691  1.00 83.28           C  
ATOM    389  CD2 PHE A  48      13.270  16.391 -13.331  1.00 83.28           C  
ATOM    390  CE1 PHE A  48      12.497  17.587 -15.708  1.00 83.28           C  
ATOM    391  CE2 PHE A  48      12.227  17.313 -13.340  1.00 83.28           C  
ATOM    392  CZ  PHE A  48      11.843  17.910 -14.530  1.00 83.28           C  
ATOM    393  N   PRO A  49      16.573  12.925 -16.233  1.00 80.15           N  
ATOM    394  CA  PRO A  49      17.811  12.146 -16.314  1.00 80.15           C  
ATOM    395  C   PRO A  49      18.770  12.441 -15.163  1.00 80.15           C  
ATOM    396  CB  PRO A  49      18.414  12.579 -17.652  1.00 80.15           C  
ATOM    397  O   PRO A  49      19.004  13.606 -14.833  1.00 80.15           O  
ATOM    398  CG  PRO A  49      17.388  13.482 -18.259  1.00 80.15           C  
ATOM    399  CD  PRO A  49      16.328  13.757 -17.231  1.00 80.15           C  
ATOM    400  N   ASN A  50      18.640  11.657 -14.008  1.00 81.34           N  
ATOM    401  CA  ASN A  50      19.543  11.653 -12.861  1.00 81.34           C  
ATOM    402  C   ASN A  50      18.846  12.148 -11.597  1.00 81.34           C  
ATOM    403  CB  ASN A  50      20.782  12.503 -13.151  1.00 81.34           C  
ATOM    404  O   ASN A  50      19.500  12.624 -10.668  1.00 81.34           O  
ATOM    405  CG  ASN A  50      21.658  11.907 -14.235  1.00 81.34           C  
ATOM    406  ND2 ASN A  50      22.450  12.750 -14.888  1.00 81.34           N  
ATOM    407  OD1 ASN A  50      21.624  10.700 -14.485  1.00 81.34           O  
ATOM    408  N   HIS A  51      17.610  12.140 -11.632  1.00 86.85           N  
ATOM    409  CA  HIS A  51      16.853  12.537 -10.450  1.00 86.85           C  
ATOM    410  C   HIS A  51      15.830  11.473 -10.068  1.00 86.85           C  
ATOM    411  CB  HIS A  51      16.154  13.877 -10.687  1.00 86.85           C  
ATOM    412  O   HIS A  51      14.634  11.638 -10.317  1.00 86.85           O  
ATOM    413  CG  HIS A  51      15.749  14.573  -9.427  1.00 86.85           C  
ATOM    414  CD2 HIS A  51      14.526  14.889  -8.940  1.00 86.85           C  
ATOM    415  ND1 HIS A  51      16.663  15.033  -8.504  1.00 86.85           N  
ATOM    416  CE1 HIS A  51      16.017  15.603  -7.500  1.00 86.85           C  
ATOM    417  NE2 HIS A  51      14.719  15.529  -7.740  1.00 86.85           N  
ATOM    418  N   PRO A  52      16.327  10.383  -9.518  1.00 86.93           N  
ATOM    419  CA  PRO A  52      15.388   9.337  -9.104  1.00 86.93           C  
ATOM    420  C   PRO A  52      14.468   9.785  -7.971  1.00 86.93           C  
ATOM    421  CB  PRO A  52      16.307   8.201  -8.645  1.00 86.93           C  
ATOM    422  O   PRO A  52      14.887  10.545  -7.094  1.00 86.93           O  
ATOM    423  CG  PRO A  52      17.564   8.880  -8.207  1.00 86.93           C  
ATOM    424  CD  PRO A  52      17.747  10.123  -9.030  1.00 86.93           C  
ATOM    425  N   VAL A  53      13.195   9.456  -8.173  1.00 89.50           N  
ATOM    426  CA  VAL A  53      12.210   9.747  -7.137  1.00 89.50           C  
ATOM    427  C   VAL A  53      11.690   8.442  -6.538  1.00 89.50           C  
ATOM    428  CB  VAL A  53      11.035  10.585  -7.690  1.00 89.50           C  
ATOM    429  O   VAL A  53      11.345   7.510  -7.268  1.00 89.50           O  
ATOM    430  CG1 VAL A  53      10.006  10.860  -6.595  1.00 89.50           C  
ATOM    431  CG2 VAL A  53      11.549  11.894  -8.286  1.00 89.50           C  
ATOM    432  N   LEU A  54      11.774   8.410  -5.194  1.00 90.44           N  
ATOM    433  CA  LEU A  54      11.251   7.268  -4.452  1.00 90.44           C  
ATOM    434  C   LEU A  54       9.778   7.470  -4.110  1.00 90.44           C  
ATOM    435  CB  LEU A  54      12.059   7.045  -3.171  1.00 90.44           C  
ATOM    436  O   LEU A  54       9.408   8.485  -3.515  1.00 90.44           O  
ATOM    437  CG  LEU A  54      11.623   5.874  -2.289  1.00 90.44           C  
ATOM    438  CD1 LEU A  54      11.910   4.549  -2.989  1.00 90.44           C  
ATOM    439  CD2 LEU A  54      12.324   5.932  -0.936  1.00 90.44           C  
ATOM    440  N   LEU A  55       9.016   6.484  -4.582  1.00 91.65           N  
ATOM    441  CA  LEU A  55       7.594   6.474  -4.257  1.00 91.65           C  
ATOM    442  C   LEU A  55       7.245   5.275  -3.383  1.00 91.65           C  
ATOM    443  CB  LEU A  55       6.752   6.451  -5.535  1.00 91.65           C  
ATOM    444  O   LEU A  55       7.669   4.152  -3.664  1.00 91.65           O  
ATOM    445  CG  LEU A  55       6.863   7.677  -6.443  1.00 91.65           C  
ATOM    446  CD1 LEU A  55       6.772   7.262  -7.908  1.00 91.65           C  
ATOM    447  CD2 LEU A  55       5.780   8.695  -6.102  1.00 91.65           C  
ATOM    448  N   MET A  56       6.536   5.513  -2.291  1.00 95.14           N  
ATOM    449  CA  MET A  56       6.124   4.428  -1.406  1.00 95.14           C  
ATOM    450  C   MET A  56       4.868   4.806  -0.629  1.00 95.14           C  
ATOM    451  CB  MET A  56       7.251   4.068  -0.436  1.00 95.14           C  
ATOM    452  O   MET A  56       4.618   5.987  -0.381  1.00 95.14           O  
ATOM    453  CG  MET A  56       7.648   5.205   0.491  1.00 95.14           C  
ATOM    454  SD  MET A  56       8.935   4.709   1.701  1.00 95.14           S  
ATOM    455  CE  MET A  56      10.415   4.821   0.658  1.00 95.14           C  
ATOM    456  N   GLY A  57       4.068   3.817  -0.332  1.00 96.01           N  
ATOM    457  CA  GLY A  57       2.827   4.063   0.386  1.00 96.01           C  
ATOM    458  C   GLY A  57       1.786   2.982   0.164  1.00 96.01           C  
ATOM    459  O   GLY A  57       2.128   1.815  -0.040  1.00 96.01           O  
ATOM    460  N   CYS A  58       0.511   3.379   0.397  1.00 96.26           N  
ATOM    461  CA  CYS A  58      -0.630   2.483   0.247  1.00 96.26           C  
ATOM    462  C   CYS A  58      -1.132   2.476  -1.192  1.00 96.26           C  
ATOM    463  CB  CYS A  58      -1.761   2.892   1.189  1.00 96.26           C  
ATOM    464  O   CYS A  58      -1.118   3.508  -1.864  1.00 96.26           O  
ATOM    465  SG  CYS A  58      -1.285   2.917   2.931  1.00 96.26           S  
ATOM    466  N   THR A  59      -1.598   1.257  -1.645  1.00 95.68           N  
ATOM    467  CA  THR A  59      -2.117   1.183  -3.006  1.00 95.68           C  
ATOM    468  C   THR A  59      -3.254   0.170  -3.097  1.00 95.68           C  
ATOM    469  CB  THR A  59      -1.008   0.805  -4.006  1.00 95.68           C  
ATOM    470  O   THR A  59      -3.318  -0.773  -2.306  1.00 95.68           O  
ATOM    471  CG2 THR A  59      -0.498  -0.609  -3.753  1.00 95.68           C  
ATOM    472  OG1 THR A  59      -1.529   0.882  -5.339  1.00 95.68           O  
ATOM    473  N   TYR A  60      -4.199   0.417  -4.072  1.00 95.10           N  
ATOM    474  CA  TYR A  60      -5.328  -0.476  -4.308  1.00 95.10           C  
ATOM    475  C   TYR A  60      -4.895  -1.706  -5.098  1.00 95.10           C  
ATOM    476  CB  TYR A  60      -6.446   0.257  -5.055  1.00 95.10           C  
ATOM    477  O   TYR A  60      -5.473  -2.784  -4.945  1.00 95.10           O  
ATOM    478  CG  TYR A  60      -7.038   1.410  -4.282  1.00 95.10           C  
ATOM    479  CD1 TYR A  60      -8.123   1.218  -3.429  1.00 95.10           C  
ATOM    480  CD2 TYR A  60      -6.516   2.693  -4.404  1.00 95.10           C  
ATOM    481  CE1 TYR A  60      -8.673   2.278  -2.716  1.00 95.10           C  
ATOM    482  CE2 TYR A  60      -7.058   3.760  -3.696  1.00 95.10           C  
ATOM    483  OH  TYR A  60      -8.675   4.597  -2.152  1.00 95.10           O  
ATOM    484  CZ  TYR A  60      -8.134   3.543  -2.855  1.00 95.10           C  
ATOM    485  N   SER A  61      -3.860  -1.470  -5.879  1.00 94.22           N  
ATOM    486  CA  SER A  61      -3.310  -2.522  -6.728  1.00 94.22           C  
ATOM    487  C   SER A  61      -1.790  -2.427  -6.812  1.00 94.22           C  
ATOM    488  CB  SER A  61      -3.911  -2.448  -8.132  1.00 94.22           C  
ATOM    489  O   SER A  61      -1.216  -1.359  -6.588  1.00 94.22           O  
ATOM    490  OG  SER A  61      -3.600  -1.209  -8.748  1.00 94.22           O  
ATOM    491  N   CYS A  62      -1.102  -3.619  -7.026  1.00 91.10           N  
ATOM    492  CA  CYS A  62       0.355  -3.659  -7.090  1.00 91.10           C  
ATOM    493  C   CYS A  62       0.854  -3.189  -8.450  1.00 91.10           C  
ATOM    494  CB  CYS A  62       0.864  -5.073  -6.809  1.00 91.10           C  
ATOM    495  O   CYS A  62       0.367  -3.645  -9.487  1.00 91.10           O  
ATOM    496  SG  CYS A  62       0.869  -5.511  -5.057  1.00 91.10           S  
ATOM    497  N   PRO A  63       1.803  -2.212  -8.329  1.00 85.87           N  
ATOM    498  CA  PRO A  63       2.413  -1.774  -9.586  1.00 85.87           C  
ATOM    499  C   PRO A  63       3.118  -2.909 -10.326  1.00 85.87           C  
ATOM    500  CB  PRO A  63       3.416  -0.708  -9.139  1.00 85.87           C  
ATOM    501  O   PRO A  63       3.613  -3.847  -9.697  1.00 85.87           O  
ATOM    502  CG  PRO A  63       3.534  -0.891  -7.660  1.00 85.87           C  
ATOM    503  CD  PRO A  63       2.399  -1.756  -7.194  1.00 85.87           C  
ATOM    504  N   THR A  64       3.025  -2.971 -11.688  1.00 84.00           N  
ATOM    505  CA  THR A  64       3.568  -4.033 -12.528  1.00 84.00           C  
ATOM    506  C   THR A  64       4.947  -3.652 -13.058  1.00 84.00           C  
ATOM    507  CB  THR A  64       2.630  -4.346 -13.708  1.00 84.00           C  
ATOM    508  O   THR A  64       5.594  -4.443 -13.746  1.00 84.00           O  
ATOM    509  CG2 THR A  64       1.324  -4.967 -13.223  1.00 84.00           C  
ATOM    510  OG1 THR A  64       2.337  -3.134 -14.413  1.00 84.00           O  
ATOM    511  N   GLU A  65       5.489  -2.529 -12.592  1.00 82.74           N  
ATOM    512  CA  GLU A  65       6.767  -2.045 -13.105  1.00 82.74           C  
ATOM    513  C   GLU A  65       7.934  -2.821 -12.501  1.00 82.74           C  
ATOM    514  CB  GLU A  65       6.928  -0.549 -12.823  1.00 82.74           C  
ATOM    515  O   GLU A  65       7.827  -3.350 -11.392  1.00 82.74           O  
ATOM    516  CG  GLU A  65       5.896   0.323 -13.523  1.00 82.74           C  
ATOM    517  CD  GLU A  65       5.917   1.770 -13.054  1.00 82.74           C  
ATOM    518  OE1 GLU A  65       5.057   2.564 -13.498  1.00 82.74           O  
ATOM    519  OE2 GLU A  65       6.801   2.112 -12.238  1.00 82.74           O  
ATOM    520  N   LYS A  66       9.053  -2.870 -13.427  1.00 70.21           N  
ATOM    521  CA  LYS A  66      10.321  -3.509 -13.086  1.00 70.21           C  
ATOM    522  C   LYS A  66      11.077  -2.704 -12.033  1.00 70.21           C  
ATOM    523  CB  LYS A  66      11.187  -3.683 -14.334  1.00 70.21           C  
ATOM    524  O   LYS A  66      10.982  -1.476 -11.997  1.00 70.21           O  
ATOM    525  CG  LYS A  66      12.152  -4.857 -14.259  1.00 70.21           C  
ATOM    526  CD  LYS A  66      12.893  -5.057 -15.576  1.00 70.21           C  
ATOM    527  CE  LYS A  66      13.851  -6.238 -15.505  1.00 70.21           C  
ATOM    528  NZ  LYS A  66      14.629  -6.397 -16.771  1.00 70.21           N  
ATOM    529  N   TYR A  67      11.107  -3.325 -10.743  1.00 76.60           N  
ATOM    530  CA  TYR A  67      11.849  -2.804  -9.600  1.00 76.60           C  
ATOM    531  C   TYR A  67      10.912  -2.141  -8.598  1.00 76.60           C  
ATOM    532  CB  TYR A  67      12.913  -1.803 -10.062  1.00 76.60           C  
ATOM    533  O   TYR A  67      11.273  -1.146  -7.964  1.00 76.60           O  
ATOM    534  CG  TYR A  67      13.919  -2.386 -11.024  1.00 76.60           C  
ATOM    535  CD1 TYR A  67      14.881  -3.295 -10.589  1.00 76.60           C  
ATOM    536  CD2 TYR A  67      13.910  -2.030 -12.368  1.00 76.60           C  
ATOM    537  CE1 TYR A  67      15.811  -3.834 -11.472  1.00 76.60           C  
ATOM    538  CE2 TYR A  67      14.835  -2.562 -13.259  1.00 76.60           C  
ATOM    539  OH  TYR A  67      16.699  -3.993 -13.681  1.00 76.60           O  
ATOM    540  CZ  TYR A  67      15.780  -3.463 -12.803  1.00 76.60           C  
ATOM    541  N   SER A  68       9.674  -2.671  -8.518  1.00 89.60           N  
ATOM    542  CA  SER A  68       8.687  -2.264  -7.524  1.00 89.60           C  
ATOM    543  C   SER A  68       8.475  -3.352  -6.477  1.00 89.60           C  
ATOM    544  CB  SER A  68       7.356  -1.926  -8.196  1.00 89.60           C  
ATOM    545  O   SER A  68       8.670  -4.537  -6.757  1.00 89.60           O  
ATOM    546  OG  SER A  68       6.786  -3.078  -8.793  1.00 89.60           O  
ATOM    547  N   VAL A  69       8.465  -2.973  -5.236  1.00 92.46           N  
ATOM    548  CA  VAL A  69       8.095  -3.835  -4.119  1.00 92.46           C  
ATOM    549  C   VAL A  69       6.614  -3.652  -3.794  1.00 92.46           C  
ATOM    550  CB  VAL A  69       8.955  -3.545  -2.868  1.00 92.46           C  
ATOM    551  O   VAL A  69       6.119  -2.524  -3.737  1.00 92.46           O  
ATOM    552  CG1 VAL A  69       8.517  -4.422  -1.697  1.00 92.46           C  
ATOM    553  CG2 VAL A  69      10.435  -3.760  -3.178  1.00 92.46           C  
ATOM    554  N   CYS A  70       5.964  -4.763  -3.738  1.00 95.01           N  
ATOM    555  CA  CYS A  70       4.558  -4.755  -3.350  1.00 95.01           C  
ATOM    556  C   CYS A  70       4.253  -5.888  -2.378  1.00 95.01           C  
ATOM    557  CB  CYS A  70       3.661  -4.873  -4.582  1.00 95.01           C  
ATOM    558  O   CYS A  70       4.639  -7.034  -2.614  1.00 95.01           O  
ATOM    559  SG  CYS A  70       1.943  -4.403  -4.280  1.00 95.01           S  
ATOM    560  N   CYS A  71       3.557  -5.542  -1.341  1.00 95.45           N  
ATOM    561  CA  CYS A  71       3.264  -6.535  -0.314  1.00 95.45           C  
ATOM    562  C   CYS A  71       2.010  -6.159   0.467  1.00 95.45           C  
ATOM    563  CB  CYS A  71       4.447  -6.681   0.643  1.00 95.45           C  
ATOM    564  O   CYS A  71       1.507  -5.041   0.341  1.00 95.45           O  
ATOM    565  SG  CYS A  71       4.887  -5.151   1.496  1.00 95.45           S  
ATOM    566  N   SER A  72       1.408  -7.099   1.297  1.00 95.11           N  
ATOM    567  CA  SER A  72       0.089  -6.894   1.886  1.00 95.11           C  
ATOM    568  C   SER A  72       0.141  -6.988   3.408  1.00 95.11           C  
ATOM    569  CB  SER A  72      -0.909  -7.915   1.338  1.00 95.11           C  
ATOM    570  O   SER A  72      -0.889  -7.170   4.060  1.00 95.11           O  
ATOM    571  OG  SER A  72      -0.444  -9.237   1.553  1.00 95.11           O  
ATOM    572  N   THR A  73       1.379  -6.893   3.958  1.00 95.16           N  
ATOM    573  CA  THR A  73       1.511  -6.893   5.410  1.00 95.16           C  
ATOM    574  C   THR A  73       2.034  -5.547   5.906  1.00 95.16           C  
ATOM    575  CB  THR A  73       2.448  -8.018   5.887  1.00 95.16           C  
ATOM    576  O   THR A  73       2.521  -4.736   5.116  1.00 95.16           O  
ATOM    577  CG2 THR A  73       1.944  -9.383   5.430  1.00 95.16           C  
ATOM    578  OG1 THR A  73       3.758  -7.800   5.349  1.00 95.16           O  
ATOM    579  N   ASP A  74       1.969  -5.265   7.245  1.00 96.08           N  
ATOM    580  CA  ASP A  74       2.376  -3.988   7.822  1.00 96.08           C  
ATOM    581  C   ASP A  74       3.863  -3.730   7.591  1.00 96.08           C  
ATOM    582  CB  ASP A  74       2.061  -3.950   9.319  1.00 96.08           C  
ATOM    583  O   ASP A  74       4.695  -4.605   7.835  1.00 96.08           O  
ATOM    584  CG  ASP A  74       0.579  -3.791   9.610  1.00 96.08           C  
ATOM    585  OD1 ASP A  74      -0.165  -3.302   8.733  1.00 96.08           O  
ATOM    586  OD2 ASP A  74       0.153  -4.156  10.727  1.00 96.08           O  
ATOM    587  N   LYS A  75       4.105  -2.478   7.075  1.00 96.05           N  
ATOM    588  CA  LYS A  75       5.477  -1.995   6.955  1.00 96.05           C  
ATOM    589  C   LYS A  75       6.317  -2.933   6.093  1.00 96.05           C  
ATOM    590  CB  LYS A  75       6.115  -1.841   8.337  1.00 96.05           C  
ATOM    591  O   LYS A  75       7.501  -3.142   6.366  1.00 96.05           O  
ATOM    592  CG  LYS A  75       5.363  -0.899   9.265  1.00 96.05           C  
ATOM    593  CD  LYS A  75       5.940  -0.923  10.674  1.00 96.05           C  
ATOM    594  CE  LYS A  75       5.058  -0.162  11.654  1.00 96.05           C  
ATOM    595  NZ  LYS A  75       5.621  -0.181  13.037  1.00 96.05           N  
ATOM    596  N   CYS A  76       5.847  -3.568   5.150  1.00 95.84           N  
ATOM    597  CA  CYS A  76       6.499  -4.573   4.318  1.00 95.84           C  
ATOM    598  C   CYS A  76       7.257  -3.922   3.168  1.00 95.84           C  
ATOM    599  CB  CYS A  76       5.472  -5.562   3.768  1.00 95.84           C  
ATOM    600  O   CYS A  76       8.090  -4.563   2.525  1.00 95.84           O  
ATOM    601  SG  CYS A  76       4.282  -4.819   2.631  1.00 95.84           S  
ATOM    602  N   ASN A  77       6.955  -2.637   2.928  1.00 94.59           N  
ATOM    603  CA  ASN A  77       7.572  -1.954   1.796  1.00 94.59           C  
ATOM    604  C   ASN A  77       8.838  -1.210   2.213  1.00 94.59           C  
ATOM    605  CB  ASN A  77       6.579  -0.988   1.146  1.00 94.59           C  
ATOM    606  O   ASN A  77       9.031  -0.050   1.845  1.00 94.59           O  
ATOM    607  CG  ASN A  77       6.054   0.052   2.116  1.00 94.59           C  
ATOM    608  ND2 ASN A  77       5.774   1.247   1.610  1.00 94.59           N  
ATOM    609  OD1 ASN A  77       5.903  -0.216   3.311  1.00 94.59           O  
ATOM    610  N   LYS A  78       9.867  -1.873   2.785  1.00 87.21           N  
ATOM    611  CA  LYS A  78      11.154  -1.320   3.199  1.00 87.21           C  
ATOM    612  C   LYS A  78      12.040  -1.029   1.991  1.00 87.21           C  
ATOM    613  CB  LYS A  78      11.868  -2.278   4.154  1.00 87.21           C  
ATOM    614  O   LYS A  78      11.938  -1.700   0.962  1.00 87.21           O  
ATOM    615  CG  LYS A  78      11.243  -2.351   5.539  1.00 87.21           C  
ATOM    616  CD  LYS A  78      12.039  -3.261   6.465  1.00 87.21           C  
ATOM    617  CE  LYS A  78      11.375  -3.393   7.828  1.00 87.21           C  
ATOM    618  NZ  LYS A  78      12.130  -4.318   8.725  1.00 87.21           N  
TER     619      ALA A   1                                                      
ENDMDL                                                                          
END                                                                             
