# Supplementary material for: Domain loss enabled evolution of novel functions in the snake three-finger toxin gene superfamily
Source: Nat Commun. 2023 Aug 11;14:4861. doi: 10.1038/s41467-023-40550-0 (PMC10421932; doi:10.1038/s41467-023-40550-0)
Supplement: Supplementary file 5 — Supplementary Data 2 [file 41467_2023_40550_MOESM5_ESM.zip › SD2_structure_predictions/full_sequence/TR|A0A898IN07|Calliophis_bivirgatus.pdb]

MODEL     1                                                                     
ATOM      1  N   MET A   1     -20.599  17.195  34.696  1.00 64.99           N  
ATOM      2  CA  MET A   1     -19.822  15.969  34.541  1.00 64.99           C  
ATOM      3  C   MET A   1     -20.183  15.255  33.243  1.00 64.99           C  
ATOM      4  CB  MET A   1     -20.046  15.035  35.732  1.00 64.99           C  
ATOM      5  O   MET A   1     -19.437  14.394  32.774  1.00 64.99           O  
ATOM      6  CG  MET A   1     -20.311  15.762  37.040  1.00 64.99           C  
ATOM      7  SD  MET A   1     -20.376  14.622  38.477  1.00 64.99           S  
ATOM      8  CE  MET A   1     -20.465  15.824  39.834  1.00 64.99           C  
ATOM      9  N   LYS A   2     -21.144  15.748  32.487  1.00 75.53           N  
ATOM     10  CA  LYS A   2     -21.703  15.219  31.246  1.00 75.53           C  
ATOM     11  C   LYS A   2     -21.064  15.882  30.029  1.00 75.53           C  
ATOM     12  CB  LYS A   2     -23.220  15.415  31.214  1.00 75.53           C  
ATOM     13  O   LYS A   2     -20.888  15.244  28.989  1.00 75.53           O  
ATOM     14  CG  LYS A   2     -23.986  14.460  32.118  1.00 75.53           C  
ATOM     15  CD  LYS A   2     -25.433  14.901  32.296  1.00 75.53           C  
ATOM     16  CE  LYS A   2     -26.256  13.843  33.019  1.00 75.53           C  
ATOM     17  NZ  LYS A   2     -27.166  14.448  34.037  1.00 75.53           N  
ATOM     18  N   THR A   3     -20.549  17.124  30.280  1.00 76.03           N  
ATOM     19  CA  THR A   3     -19.902  17.858  29.198  1.00 76.03           C  
ATOM     20  C   THR A   3     -18.442  17.437  29.057  1.00 76.03           C  
ATOM     21  CB  THR A   3     -19.980  19.379  29.429  1.00 76.03           C  
ATOM     22  O   THR A   3     -17.886  17.465  27.957  1.00 76.03           O  
ATOM     23  CG2 THR A   3     -21.402  19.892  29.233  1.00 76.03           C  
ATOM     24  OG1 THR A   3     -19.556  19.675  30.766  1.00 76.03           O  
ATOM     25  N   LEU A   4     -17.864  16.980  30.072  1.00 77.84           N  
ATOM     26  CA  LEU A   4     -16.507  16.445  30.098  1.00 77.84           C  
ATOM     27  C   LEU A   4     -16.460  15.052  29.479  1.00 77.84           C  
ATOM     28  CB  LEU A   4     -15.979  16.397  31.534  1.00 77.84           C  
ATOM     29  O   LEU A   4     -15.518  14.723  28.755  1.00 77.84           O  
ATOM     30  CG  LEU A   4     -15.453  17.713  32.108  1.00 77.84           C  
ATOM     31  CD1 LEU A   4     -15.161  17.563  33.598  1.00 77.84           C  
ATOM     32  CD2 LEU A   4     -14.205  18.164  31.356  1.00 77.84           C  
ATOM     33  N   LEU A   5     -17.478  14.295  29.639  1.00 78.03           N  
ATOM     34  CA  LEU A   5     -17.630  12.953  29.086  1.00 78.03           C  
ATOM     35  C   LEU A   5     -17.907  13.011  27.587  1.00 78.03           C  
ATOM     36  CB  LEU A   5     -18.760  12.205  29.797  1.00 78.03           C  
ATOM     37  O   LEU A   5     -17.376  12.203  26.822  1.00 78.03           O  
ATOM     38  CG  LEU A   5     -18.390  10.862  30.430  1.00 78.03           C  
ATOM     39  CD1 LEU A   5     -19.070  10.712  31.788  1.00 78.03           C  
ATOM     40  CD2 LEU A   5     -18.771   9.711  29.505  1.00 78.03           C  
ATOM     41  N   LEU A   6     -18.565  14.007  27.108  1.00 79.42           N  
ATOM     42  CA  LEU A   6     -18.906  14.232  25.707  1.00 79.42           C  
ATOM     43  C   LEU A   6     -17.696  14.732  24.926  1.00 79.42           C  
ATOM     44  CB  LEU A   6     -20.055  15.237  25.590  1.00 79.42           C  
ATOM     45  O   LEU A   6     -17.470  14.314  23.788  1.00 79.42           O  
ATOM     46  CG  LEU A   6     -21.465  14.681  25.791  1.00 79.42           C  
ATOM     47  CD1 LEU A   6     -22.442  15.812  26.096  1.00 79.42           C  
ATOM     48  CD2 LEU A   6     -21.912  13.899  24.561  1.00 79.42           C  
ATOM     49  N   THR A   7     -16.897  15.514  25.532  1.00 81.59           N  
ATOM     50  CA  THR A   7     -15.670  16.035  24.938  1.00 81.59           C  
ATOM     51  C   THR A   7     -14.604  14.946  24.855  1.00 81.59           C  
ATOM     52  CB  THR A   7     -15.125  17.231  25.741  1.00 81.59           C  
ATOM     53  O   THR A   7     -13.832  14.899  23.896  1.00 81.59           O  
ATOM     54  CG2 THR A   7     -16.051  18.437  25.627  1.00 81.59           C  
ATOM     55  OG1 THR A   7     -15.010  16.860  27.120  1.00 81.59           O  
ATOM     56  N   LEU A   8     -14.511  14.022  25.725  1.00 80.21           N  
ATOM     57  CA  LEU A   8     -13.601  12.882  25.775  1.00 80.21           C  
ATOM     58  C   LEU A   8     -13.980  11.838  24.730  1.00 80.21           C  
ATOM     59  CB  LEU A   8     -13.608  12.251  27.170  1.00 80.21           C  
ATOM     60  O   LEU A   8     -13.107  11.255  24.084  1.00 80.21           O  
ATOM     61  CG  LEU A   8     -12.527  11.205  27.446  1.00 80.21           C  
ATOM     62  CD1 LEU A   8     -11.355  11.838  28.189  1.00 80.21           C  
ATOM     63  CD2 LEU A   8     -13.103  10.038  28.241  1.00 80.21           C  
ATOM     64  N   VAL A   9     -15.244  11.677  24.444  1.00 80.64           N  
ATOM     65  CA  VAL A   9     -15.776  10.774  23.429  1.00 80.64           C  
ATOM     66  C   VAL A   9     -15.511  11.346  22.038  1.00 80.64           C  
ATOM     67  CB  VAL A   9     -17.289  10.529  23.625  1.00 80.64           C  
ATOM     68  O   VAL A   9     -15.124  10.615  21.123  1.00 80.64           O  
ATOM     69  CG1 VAL A   9     -17.860   9.718  22.463  1.00 80.64           C  
ATOM     70  CG2 VAL A   9     -17.547   9.820  24.953  1.00 80.64           C  
ATOM     71  N   VAL A  10     -15.577  12.651  21.908  1.00 77.40           N  
ATOM     72  CA  VAL A  10     -15.350  13.361  20.653  1.00 77.40           C  
ATOM     73  C   VAL A  10     -13.858  13.376  20.330  1.00 77.40           C  
ATOM     74  CB  VAL A  10     -15.897  14.806  20.712  1.00 77.40           C  
ATOM     75  O   VAL A  10     -13.464  13.167  19.180  1.00 77.40           O  
ATOM     76  CG1 VAL A  10     -15.513  15.580  19.452  1.00 77.40           C  
ATOM     77  CG2 VAL A  10     -17.413  14.795  20.894  1.00 77.40           C  
ATOM     78  N   VAL A  11     -12.942  13.517  21.293  1.00 75.50           N  
ATOM     79  CA  VAL A  11     -11.488  13.491  21.181  1.00 75.50           C  
ATOM     80  C   VAL A  11     -11.015  12.064  20.914  1.00 75.50           C  
ATOM     81  CB  VAL A  11     -10.811  14.047  22.454  1.00 75.50           C  
ATOM     82  O   VAL A  11     -10.110  11.844  20.106  1.00 75.50           O  
ATOM     83  CG1 VAL A  11      -9.297  13.850  22.391  1.00 75.50           C  
ATOM     84  CG2 VAL A  11     -11.153  15.525  22.637  1.00 75.50           C  
ATOM     85  N   THR A  12     -11.610  11.003  21.486  1.00 71.85           N  
ATOM     86  CA  THR A  12     -11.350   9.580  21.303  1.00 71.85           C  
ATOM     87  C   THR A  12     -11.786   9.125  19.913  1.00 71.85           C  
ATOM     88  CB  THR A  12     -12.073   8.738  22.371  1.00 71.85           C  
ATOM     89  O   THR A  12     -11.099   8.328  19.271  1.00 71.85           O  
ATOM     90  CG2 THR A  12     -11.446   8.940  23.747  1.00 71.85           C  
ATOM     91  OG1 THR A  12     -13.451   9.126  22.425  1.00 71.85           O  
ATOM     92  N   ILE A  13     -12.841   9.592  19.292  1.00 71.04           N  
ATOM     93  CA  ILE A  13     -13.375   9.319  17.962  1.00 71.04           C  
ATOM     94  C   ILE A  13     -12.538  10.045  16.911  1.00 71.04           C  
ATOM     95  CB  ILE A  13     -14.857   9.740  17.851  1.00 71.04           C  
ATOM     96  O   ILE A  13     -12.276   9.503  15.835  1.00 71.04           O  
ATOM     97  CG1 ILE A  13     -15.725   8.890  18.786  1.00 71.04           C  
ATOM     98  CG2 ILE A  13     -15.343   9.629  16.403  1.00 71.04           C  
ATOM     99  CD1 ILE A  13     -17.159   9.384  18.920  1.00 71.04           C  
ATOM    100  N   LEU A  14     -12.017  11.276  17.216  1.00 68.17           N  
ATOM    101  CA  LEU A  14     -11.169  12.105  16.365  1.00 68.17           C  
ATOM    102  C   LEU A  14      -9.730  11.599  16.374  1.00 68.17           C  
ATOM    103  CB  LEU A  14     -11.212  13.564  16.825  1.00 68.17           C  
ATOM    104  O   LEU A  14      -9.011  11.744  15.383  1.00 68.17           O  
ATOM    105  CG  LEU A  14     -12.513  14.322  16.555  1.00 68.17           C  
ATOM    106  CD1 LEU A  14     -12.484  15.686  17.236  1.00 68.17           C  
ATOM    107  CD2 LEU A  14     -12.742  14.473  15.055  1.00 68.17           C  
ATOM    108  N   CYS A  15      -9.364  10.891  17.481  1.00 67.08           N  
ATOM    109  CA  CYS A  15      -8.049  10.284  17.654  1.00 67.08           C  
ATOM    110  C   CYS A  15      -8.047   8.841  17.164  1.00 67.08           C  
ATOM    111  CB  CYS A  15      -7.623  10.334  19.121  1.00 67.08           C  
ATOM    112  O   CYS A  15      -6.992   8.208  17.089  1.00 67.08           O  
ATOM    113  SG  CYS A  15      -7.061  11.964  19.660  1.00 67.08           S  
ATOM    114  N   LEU A  16      -9.242   8.253  16.912  1.00 63.14           N  
ATOM    115  CA  LEU A  16      -9.318   6.916  16.332  1.00 63.14           C  
ATOM    116  C   LEU A  16      -8.979   6.948  14.845  1.00 63.14           C  
ATOM    117  CB  LEU A  16     -10.714   6.322  16.536  1.00 63.14           C  
ATOM    118  O   LEU A  16      -9.625   7.660  14.072  1.00 63.14           O  
ATOM    119  CG  LEU A  16     -11.052   5.856  17.954  1.00 63.14           C  
ATOM    120  CD1 LEU A  16     -12.563   5.794  18.145  1.00 63.14           C  
ATOM    121  CD2 LEU A  16     -10.415   4.499  18.237  1.00 63.14           C  
ATOM    122  N   ASP A  17      -7.839   7.424  14.539  1.00 56.94           N  
ATOM    123  CA  ASP A  17      -7.345   7.142  13.195  1.00 56.94           C  
ATOM    124  C   ASP A  17      -7.933   5.840  12.655  1.00 56.94           C  
ATOM    125  CB  ASP A  17      -5.816   7.070  13.189  1.00 56.94           C  
ATOM    126  O   ASP A  17      -7.656   4.761  13.183  1.00 56.94           O  
ATOM    127  CG  ASP A  17      -5.195   7.759  11.987  1.00 56.94           C  
ATOM    128  OD1 ASP A  17      -5.762   7.677  10.876  1.00 56.94           O  
ATOM    129  OD2 ASP A  17      -4.127   8.388  12.152  1.00 56.94           O  
ATOM    130  N   LEU A  18      -9.273   5.638  12.821  1.00 56.70           N  
ATOM    131  CA  LEU A  18      -9.875   4.489  12.153  1.00 56.70           C  
ATOM    132  C   LEU A  18      -9.026   4.042  10.969  1.00 56.70           C  
ATOM    133  CB  LEU A  18     -11.293   4.825  11.682  1.00 56.70           C  
ATOM    134  O   LEU A  18      -8.882   4.777   9.989  1.00 56.70           O  
ATOM    135  CG  LEU A  18     -12.432   4.420  12.618  1.00 56.70           C  
ATOM    136  CD1 LEU A  18     -12.955   5.637  13.374  1.00 56.70           C  
ATOM    137  CD2 LEU A  18     -13.555   3.748  11.835  1.00 56.70           C  
ATOM    138  N   GLY A  19      -7.640   3.875  11.153  1.00 60.69           N  
ATOM    139  CA  GLY A  19      -6.745   3.180  10.243  1.00 60.69           C  
ATOM    140  C   GLY A  19      -7.424   2.736   8.961  1.00 60.69           C  
ATOM    141  O   GLY A  19      -8.100   1.706   8.936  1.00 60.69           O  
ATOM    142  N   TYR A  20      -8.100   3.705   8.312  1.00 68.14           N  
ATOM    143  CA  TYR A  20      -8.617   3.379   6.987  1.00 68.14           C  
ATOM    144  C   TYR A  20      -7.565   2.656   6.154  1.00 68.14           C  
ATOM    145  CB  TYR A  20      -9.077   4.647   6.262  1.00 68.14           C  
ATOM    146  O   TYR A  20      -6.449   3.153   5.986  1.00 68.14           O  
ATOM    147  CG  TYR A  20     -10.373   5.212   6.790  1.00 68.14           C  
ATOM    148  CD1 TYR A  20     -11.600   4.721   6.350  1.00 68.14           C  
ATOM    149  CD2 TYR A  20     -10.374   6.239   7.728  1.00 68.14           C  
ATOM    150  CE1 TYR A  20     -12.797   5.240   6.832  1.00 68.14           C  
ATOM    151  CE2 TYR A  20     -11.565   6.765   8.217  1.00 68.14           C  
ATOM    152  OH  TYR A  20     -13.951   6.777   8.245  1.00 68.14           O  
ATOM    153  CZ  TYR A  20     -12.769   6.260   7.764  1.00 68.14           C  
ATOM    154  N   THR A  21      -7.717   1.257   6.309  1.00 85.33           N  
ATOM    155  CA  THR A  21      -6.830   0.456   5.472  1.00 85.33           C  
ATOM    156  C   THR A  21      -7.245   0.543   4.006  1.00 85.33           C  
ATOM    157  CB  THR A  21      -6.820  -1.017   5.919  1.00 85.33           C  
ATOM    158  O   THR A  21      -8.437   0.514   3.691  1.00 85.33           O  
ATOM    159  CG2 THR A  21      -6.247  -1.161   7.326  1.00 85.33           C  
ATOM    160  OG1 THR A  21      -8.160  -1.524   5.907  1.00 85.33           O  
ATOM    161  N   LEU A  22      -6.460   1.098   3.181  1.00 94.03           N  
ATOM    162  CA  LEU A  22      -6.648   1.262   1.743  1.00 94.03           C  
ATOM    163  C   LEU A  22      -6.823  -0.091   1.061  1.00 94.03           C  
ATOM    164  CB  LEU A  22      -5.460   2.007   1.129  1.00 94.03           C  
ATOM    165  O   LEU A  22      -6.033  -1.011   1.285  1.00 94.03           O  
ATOM    166  CG  LEU A  22      -5.594   2.399  -0.343  1.00 94.03           C  
ATOM    167  CD1 LEU A  22      -6.707   3.428  -0.519  1.00 94.03           C  
ATOM    168  CD2 LEU A  22      -4.271   2.939  -0.876  1.00 94.03           C  
ATOM    169  N   GLU A  23      -7.971  -0.261   0.329  1.00 95.41           N  
ATOM    170  CA  GLU A  23      -8.241  -1.455  -0.465  1.00 95.41           C  
ATOM    171  C   GLU A  23      -7.931  -1.220  -1.941  1.00 95.41           C  
ATOM    172  CB  GLU A  23      -9.699  -1.894  -0.297  1.00 95.41           C  
ATOM    173  O   GLU A  23      -8.334  -0.204  -2.511  1.00 95.41           O  
ATOM    174  CG  GLU A  23     -10.023  -2.434   1.088  1.00 95.41           C  
ATOM    175  CD  GLU A  23     -11.417  -3.032   1.187  1.00 95.41           C  
ATOM    176  OE1 GLU A  23     -11.725  -3.687   2.209  1.00 95.41           O  
ATOM    177  OE2 GLU A  23     -12.208  -2.844   0.236  1.00 95.41           O  
ATOM    178  N   CYS A  24      -7.168  -2.255  -2.610  1.00 95.88           N  
ATOM    179  CA  CYS A  24      -6.768  -2.133  -4.008  1.00 95.88           C  
ATOM    180  C   CYS A  24      -7.059  -3.419  -4.772  1.00 95.88           C  
ATOM    181  CB  CYS A  24      -5.282  -1.792  -4.112  1.00 95.88           C  
ATOM    182  O   CYS A  24      -7.144  -4.494  -4.177  1.00 95.88           O  
ATOM    183  SG  CYS A  24      -4.835  -0.233  -3.318  1.00 95.88           S  
ATOM    184  N   TYR A  25      -7.167  -3.340  -6.052  1.00 95.27           N  
ATOM    185  CA  TYR A  25      -7.232  -4.527  -6.897  1.00 95.27           C  
ATOM    186  C   TYR A  25      -5.852  -5.153  -7.067  1.00 95.27           C  
ATOM    187  CB  TYR A  25      -7.820  -4.180  -8.268  1.00 95.27           C  
ATOM    188  O   TYR A  25      -4.864  -4.444  -7.273  1.00 95.27           O  
ATOM    189  CG  TYR A  25      -9.263  -3.740  -8.216  1.00 95.27           C  
ATOM    190  CD1 TYR A  25     -10.275  -4.643  -7.895  1.00 95.27           C  
ATOM    191  CD2 TYR A  25      -9.617  -2.424  -8.488  1.00 95.27           C  
ATOM    192  CE1 TYR A  25     -11.606  -4.243  -7.848  1.00 95.27           C  
ATOM    193  CE2 TYR A  25     -10.946  -2.013  -8.444  1.00 95.27           C  
ATOM    194  OH  TYR A  25     -13.248  -2.527  -8.078  1.00 95.27           O  
ATOM    195  CZ  TYR A  25     -11.931  -2.928  -8.123  1.00 95.27           C  
ATOM    196  N   ASP A  26      -5.734  -6.465  -6.800  1.00 90.51           N  
ATOM    197  CA  ASP A  26      -4.432  -7.115  -6.692  1.00 90.51           C  
ATOM    198  C   ASP A  26      -4.135  -7.958  -7.930  1.00 90.51           C  
ATOM    199  CB  ASP A  26      -4.369  -7.986  -5.435  1.00 90.51           C  
ATOM    200  O   ASP A  26      -3.072  -8.575  -8.027  1.00 90.51           O  
ATOM    201  CG  ASP A  26      -5.309  -9.177  -5.492  1.00 90.51           C  
ATOM    202  OD1 ASP A  26      -6.123  -9.268  -6.436  1.00 90.51           O  
ATOM    203  OD2 ASP A  26      -5.237 -10.032  -4.582  1.00 90.51           O  
ATOM    204  N   THR A  27      -5.080  -7.953  -8.826  1.00 85.79           N  
ATOM    205  CA  THR A  27      -4.888  -8.658 -10.088  1.00 85.79           C  
ATOM    206  C   THR A  27      -5.397  -7.821 -11.258  1.00 85.79           C  
ATOM    207  CB  THR A  27      -5.602 -10.023 -10.081  1.00 85.79           C  
ATOM    208  O   THR A  27      -5.915  -6.720 -11.061  1.00 85.79           O  
ATOM    209  CG2 THR A  27      -5.344 -10.771  -8.777  1.00 85.79           C  
ATOM    210  OG1 THR A  27      -7.013  -9.818 -10.230  1.00 85.79           O  
ATOM    211  N   ILE A  28      -5.155  -8.307 -12.389  1.00 83.42           N  
ATOM    212  CA  ILE A  28      -5.645  -7.619 -13.578  1.00 83.42           C  
ATOM    213  C   ILE A  28      -7.172  -7.659 -13.606  1.00 83.42           C  
ATOM    214  CB  ILE A  28      -5.070  -8.243 -14.869  1.00 83.42           C  
ATOM    215  O   ILE A  28      -7.806  -6.886 -14.327  1.00 83.42           O  
ATOM    216  CG1 ILE A  28      -5.431  -9.731 -14.950  1.00 83.42           C  
ATOM    217  CG2 ILE A  28      -3.553  -8.044 -14.936  1.00 83.42           C  
ATOM    218  CD1 ILE A  28      -5.168 -10.359 -16.312  1.00 83.42           C  
ATOM    219  N   PHE A  29      -7.729  -8.560 -12.718  1.00 80.70           N  
ATOM    220  CA  PHE A  29      -9.175  -8.725 -12.636  1.00 80.70           C  
ATOM    221  C   PHE A  29      -9.754  -7.878 -11.508  1.00 80.70           C  
ATOM    222  CB  PHE A  29      -9.539 -10.198 -12.426  1.00 80.70           C  
ATOM    223  O   PHE A  29      -9.197  -7.836 -10.409  1.00 80.70           O  
ATOM    224  CG  PHE A  29      -9.048 -11.106 -13.521  1.00 80.70           C  
ATOM    225  CD1 PHE A  29      -9.710 -11.169 -14.741  1.00 80.70           C  
ATOM    226  CD2 PHE A  29      -7.922 -11.898 -13.330  1.00 80.70           C  
ATOM    227  CE1 PHE A  29      -9.258 -12.009 -15.756  1.00 80.70           C  
ATOM    228  CE2 PHE A  29      -7.464 -12.739 -14.339  1.00 80.70           C  
ATOM    229  CZ  PHE A  29      -8.134 -12.794 -15.551  1.00 80.70           C  
ATOM    230  N   LYS A  30     -10.826  -7.066 -11.637  1.00 83.40           N  
ATOM    231  CA  LYS A  30     -11.441  -6.133 -10.696  1.00 83.40           C  
ATOM    232  C   LYS A  30     -12.191  -6.877  -9.596  1.00 83.40           C  
ATOM    233  CB  LYS A  30     -12.389  -5.182 -11.426  1.00 83.40           C  
ATOM    234  O   LYS A  30     -12.641  -6.268  -8.623  1.00 83.40           O  
ATOM    235  CG  LYS A  30     -11.691  -4.220 -12.377  1.00 83.40           C  
ATOM    236  CD  LYS A  30     -12.677  -3.246 -13.010  1.00 83.40           C  
ATOM    237  CE  LYS A  30     -11.984  -2.303 -13.984  1.00 83.40           C  
ATOM    238  NZ  LYS A  30     -12.947  -1.351 -14.614  1.00 83.40           N  
ATOM    239  N   TRP A  31     -12.182  -8.276  -9.616  1.00 85.75           N  
ATOM    240  CA  TRP A  31     -13.005  -9.046  -8.690  1.00 85.75           C  
ATOM    241  C   TRP A  31     -12.197  -9.474  -7.470  1.00 85.75           C  
ATOM    242  CB  TRP A  31     -13.591 -10.277  -9.387  1.00 85.75           C  
ATOM    243  O   TRP A  31     -12.766  -9.833  -6.436  1.00 85.75           O  
ATOM    244  CG  TRP A  31     -12.593 -11.053 -10.193  1.00 85.75           C  
ATOM    245  CD1 TRP A  31     -11.724 -12.004  -9.734  1.00 85.75           C  
ATOM    246  CD2 TRP A  31     -12.358 -10.940 -11.600  1.00 85.75           C  
ATOM    247  CE2 TRP A  31     -11.332 -11.854 -11.927  1.00 85.75           C  
ATOM    248  CE3 TRP A  31     -12.917 -10.155 -12.617  1.00 85.75           C  
ATOM    249  NE1 TRP A  31     -10.963 -12.489 -10.772  1.00 85.75           N  
ATOM    250  CH2 TRP A  31     -11.417 -11.223 -14.207  1.00 85.75           C  
ATOM    251  CZ2 TRP A  31     -10.853 -12.004 -13.231  1.00 85.75           C  
ATOM    252  CZ3 TRP A  31     -12.439 -10.305 -13.914  1.00 85.75           C  
ATOM    253  N   HIS A  32     -10.860  -9.251  -7.587  1.00 91.70           N  
ATOM    254  CA  HIS A  32     -10.027  -9.590  -6.439  1.00 91.70           C  
ATOM    255  C   HIS A  32      -9.405  -8.342  -5.821  1.00 91.70           C  
ATOM    256  CB  HIS A  32      -8.931 -10.577  -6.844  1.00 91.70           C  
ATOM    257  O   HIS A  32      -8.718  -7.582  -6.506  1.00 91.70           O  
ATOM    258  CG  HIS A  32      -9.452 -11.915  -7.262  1.00 91.70           C  
ATOM    259  CD2 HIS A  32      -9.716 -12.423  -8.489  1.00 91.70           C  
ATOM    260  ND1 HIS A  32      -9.768 -12.906  -6.358  1.00 91.70           N  
ATOM    261  CE1 HIS A  32     -10.203 -13.969  -7.014  1.00 91.70           C  
ATOM    262  NE2 HIS A  32     -10.182 -13.702  -8.308  1.00 91.70           N  
ATOM    263  N   THR A  33      -9.772  -8.128  -4.518  1.00 94.61           N  
ATOM    264  CA  THR A  33      -9.251  -6.987  -3.773  1.00 94.61           C  
ATOM    265  C   THR A  33      -8.473  -7.452  -2.545  1.00 94.61           C  
ATOM    266  CB  THR A  33     -10.385  -6.040  -3.336  1.00 94.61           C  
ATOM    267  O   THR A  33      -8.647  -8.582  -2.085  1.00 94.61           O  
ATOM    268  CG2 THR A  33     -11.198  -5.566  -4.537  1.00 94.61           C  
ATOM    269  OG1 THR A  33     -11.253  -6.730  -2.429  1.00 94.61           O  
ATOM    270  N   MET A  34      -7.481  -6.443  -2.180  1.00 93.73           N  
ATOM    271  CA  MET A  34      -6.712  -6.698  -0.965  1.00 93.73           C  
ATOM    272  C   MET A  34      -6.561  -5.425  -0.140  1.00 93.73           C  
ATOM    273  CB  MET A  34      -5.333  -7.264  -1.310  1.00 93.73           C  
ATOM    274  O   MET A  34      -6.636  -4.319  -0.678  1.00 93.73           O  
ATOM    275  CG  MET A  34      -4.420  -6.271  -2.010  1.00 93.73           C  
ATOM    276  SD  MET A  34      -2.680  -6.848  -2.085  1.00 93.73           S  
ATOM    277  CE  MET A  34      -1.899  -5.410  -2.868  1.00 93.73           C  
ATOM    278  N   THR A  35      -6.428  -5.678   1.200  1.00 95.38           N  
ATOM    279  CA  THR A  35      -6.074  -4.571   2.082  1.00 95.38           C  
ATOM    280  C   THR A  35      -4.577  -4.284   2.014  1.00 95.38           C  
ATOM    281  CB  THR A  35      -6.477  -4.867   3.538  1.00 95.38           C  
ATOM    282  O   THR A  35      -3.758  -5.201   2.114  1.00 95.38           O  
ATOM    283  CG2 THR A  35      -6.177  -3.677   4.444  1.00 95.38           C  
ATOM    284  OG1 THR A  35      -7.881  -5.151   3.591  1.00 95.38           O  
ATOM    285  N   CYS A  36      -4.225  -2.888   1.766  1.00 94.20           N  
ATOM    286  CA  CYS A  36      -2.810  -2.553   1.655  1.00 94.20           C  
ATOM    287  C   CYS A  36      -2.109  -2.692   3.001  1.00 94.20           C  
ATOM    288  CB  CYS A  36      -2.637  -1.130   1.124  1.00 94.20           C  
ATOM    289  O   CYS A  36      -2.644  -2.277   4.030  1.00 94.20           O  
ATOM    290  SG  CYS A  36      -3.139  -0.929  -0.599  1.00 94.20           S  
ATOM    291  N   PRO A  37      -0.967  -3.422   2.910  1.00 93.06           N  
ATOM    292  CA  PRO A  37      -0.188  -3.531   4.146  1.00 93.06           C  
ATOM    293  C   PRO A  37       0.248  -2.172   4.690  1.00 93.06           C  
ATOM    294  CB  PRO A  37       1.024  -4.365   3.725  1.00 93.06           C  
ATOM    295  O   PRO A  37       0.193  -1.170   3.973  1.00 93.06           O  
ATOM    296  CG  PRO A  37       0.669  -4.903   2.377  1.00 93.06           C  
ATOM    297  CD  PRO A  37      -0.412  -4.042   1.789  1.00 93.06           C  
ATOM    298  N   LYS A  38       0.661  -2.110   5.925  1.00 91.51           N  
ATOM    299  CA  LYS A  38       1.167  -0.879   6.526  1.00 91.51           C  
ATOM    300  C   LYS A  38       2.322  -0.304   5.710  1.00 91.51           C  
ATOM    301  CB  LYS A  38       1.617  -1.129   7.966  1.00 91.51           C  
ATOM    302  O   LYS A  38       3.191  -1.045   5.247  1.00 91.51           O  
ATOM    303  CG  LYS A  38       1.886   0.140   8.760  1.00 91.51           C  
ATOM    304  CD  LYS A  38       2.286  -0.173  10.196  1.00 91.51           C  
ATOM    305  CE  LYS A  38       2.619   1.094  10.973  1.00 91.51           C  
ATOM    306  NZ  LYS A  38       3.004   0.792  12.384  1.00 91.51           N  
ATOM    307  N   GLY A  39       2.262   1.002   5.410  1.00 90.86           N  
ATOM    308  CA  GLY A  39       3.371   1.605   4.688  1.00 90.86           C  
ATOM    309  C   GLY A  39       3.144   1.668   3.189  1.00 90.86           C  
ATOM    310  O   GLY A  39       3.918   2.298   2.465  1.00 90.86           O  
ATOM    311  N   GLN A  40       2.035   0.985   2.723  1.00 94.49           N  
ATOM    312  CA  GLN A  40       1.585   1.050   1.337  1.00 94.49           C  
ATOM    313  C   GLN A  40       0.292   1.851   1.216  1.00 94.49           C  
ATOM    314  CB  GLN A  40       1.386  -0.357   0.770  1.00 94.49           C  
ATOM    315  O   GLN A  40      -0.798   1.318   1.434  1.00 94.49           O  
ATOM    316  CG  GLN A  40       2.654  -1.199   0.757  1.00 94.49           C  
ATOM    317  CD  GLN A  40       2.454  -2.550   0.096  1.00 94.49           C  
ATOM    318  NE2 GLN A  40       3.410  -3.453   0.290  1.00 94.49           N  
ATOM    319  OE1 GLN A  40       1.448  -2.782  -0.583  1.00 94.49           O  
ATOM    320  N   ASN A  41       0.430   3.086   0.774  1.00 93.97           N  
ATOM    321  CA  ASN A  41      -0.699   4.006   0.863  1.00 93.97           C  
ATOM    322  C   ASN A  41      -1.182   4.436  -0.519  1.00 93.97           C  
ATOM    323  CB  ASN A  41      -0.328   5.231   1.702  1.00 93.97           C  
ATOM    324  O   ASN A  41      -1.845   5.467  -0.656  1.00 93.97           O  
ATOM    325  CG  ASN A  41       0.004   4.877   3.138  1.00 93.97           C  
ATOM    326  ND2 ASN A  41       1.034   5.513   3.683  1.00 93.97           N  
ATOM    327  OD1 ASN A  41      -0.660   4.038   3.753  1.00 93.97           O  
ATOM    328  N   LEU A  42      -0.774   3.619  -1.544  1.00 95.86           N  
ATOM    329  CA  LEU A  42      -1.181   3.912  -2.914  1.00 95.86           C  
ATOM    330  C   LEU A  42      -1.659   2.648  -3.621  1.00 95.86           C  
ATOM    331  CB  LEU A  42      -0.025   4.542  -3.694  1.00 95.86           C  
ATOM    332  O   LEU A  42      -1.130   1.560  -3.382  1.00 95.86           O  
ATOM    333  CG  LEU A  42       0.482   5.892  -3.184  1.00 95.86           C  
ATOM    334  CD1 LEU A  42       1.787   6.266  -3.879  1.00 95.86           C  
ATOM    335  CD2 LEU A  42      -0.572   6.974  -3.396  1.00 95.86           C  
ATOM    336  N   CYS A  43      -2.658   2.869  -4.414  1.00 96.07           N  
ATOM    337  CA  CYS A  43      -3.026   1.874  -5.415  1.00 96.07           C  
ATOM    338  C   CYS A  43      -2.397   2.201  -6.765  1.00 96.07           C  
ATOM    339  CB  CYS A  43      -4.545   1.792  -5.557  1.00 96.07           C  
ATOM    340  O   CYS A  43      -2.247   3.372  -7.118  1.00 96.07           O  
ATOM    341  SG  CYS A  43      -5.389   1.253  -4.054  1.00 96.07           S  
ATOM    342  N   PHE A  44      -1.938   1.096  -7.466  1.00 95.17           N  
ATOM    343  CA  PHE A  44      -1.335   1.380  -8.764  1.00 95.17           C  
ATOM    344  C   PHE A  44      -1.759   0.342  -9.796  1.00 95.17           C  
ATOM    345  CB  PHE A  44       0.193   1.415  -8.652  1.00 95.17           C  
ATOM    346  O   PHE A  44      -2.123  -0.781  -9.442  1.00 95.17           O  
ATOM    347  CG  PHE A  44       0.823   0.054  -8.523  1.00 95.17           C  
ATOM    348  CD1 PHE A  44       0.971  -0.544  -7.278  1.00 95.17           C  
ATOM    349  CD2 PHE A  44       1.269  -0.626  -9.649  1.00 95.17           C  
ATOM    350  CE1 PHE A  44       1.555  -1.803  -7.156  1.00 95.17           C  
ATOM    351  CE2 PHE A  44       1.853  -1.885  -9.535  1.00 95.17           C  
ATOM    352  CZ  PHE A  44       1.996  -2.471  -8.288  1.00 95.17           C  
ATOM    353  N   TYR A  45      -1.801   0.808 -11.084  1.00 93.76           N  
ATOM    354  CA  TYR A  45      -1.840  -0.103 -12.223  1.00 93.76           C  
ATOM    355  C   TYR A  45      -0.995   0.427 -13.375  1.00 93.76           C  
ATOM    356  CB  TYR A  45      -3.283  -0.318 -12.689  1.00 93.76           C  
ATOM    357  O   TYR A  45      -0.789   1.637 -13.496  1.00 93.76           O  
ATOM    358  CG  TYR A  45      -3.856   0.853 -13.449  1.00 93.76           C  
ATOM    359  CD1 TYR A  45      -4.580   1.846 -12.794  1.00 93.76           C  
ATOM    360  CD2 TYR A  45      -3.676   0.968 -14.824  1.00 93.76           C  
ATOM    361  CE1 TYR A  45      -5.112   2.927 -13.491  1.00 93.76           C  
ATOM    362  CE2 TYR A  45      -4.204   2.044 -15.530  1.00 93.76           C  
ATOM    363  OH  TYR A  45      -5.443   4.084 -15.551  1.00 93.76           O  
ATOM    364  CZ  TYR A  45      -4.918   3.017 -14.856  1.00 93.76           C  
ATOM    365  N   TYR A  46      -0.316  -0.481 -14.119  1.00 91.50           N  
ATOM    366  CA  TYR A  46       0.405  -0.049 -15.312  1.00 91.50           C  
ATOM    367  C   TYR A  46       0.110  -0.969 -16.490  1.00 91.50           C  
ATOM    368  CB  TYR A  46       1.912  -0.009 -15.044  1.00 91.50           C  
ATOM    369  O   TYR A  46      -0.247  -2.134 -16.302  1.00 91.50           O  
ATOM    370  CG  TYR A  46       2.507  -1.358 -14.721  1.00 91.50           C  
ATOM    371  CD1 TYR A  46       2.606  -1.800 -13.404  1.00 91.50           C  
ATOM    372  CD2 TYR A  46       2.972  -2.193 -15.732  1.00 91.50           C  
ATOM    373  CE1 TYR A  46       3.155  -3.042 -13.101  1.00 91.50           C  
ATOM    374  CE2 TYR A  46       3.524  -3.436 -15.441  1.00 91.50           C  
ATOM    375  OH  TYR A  46       4.155  -5.081 -13.831  1.00 91.50           O  
ATOM    376  CZ  TYR A  46       3.610  -3.851 -14.125  1.00 91.50           C  
ATOM    377  N   PHE A  47       0.188  -0.311 -17.717  1.00 85.69           N  
ATOM    378  CA  PHE A  47      -0.085  -1.012 -18.966  1.00 85.69           C  
ATOM    379  C   PHE A  47       1.189  -1.174 -19.785  1.00 85.69           C  
ATOM    380  CB  PHE A  47      -1.143  -0.264 -19.783  1.00 85.69           C  
ATOM    381  O   PHE A  47       2.054  -0.296 -19.778  1.00 85.69           O  
ATOM    382  CG  PHE A  47      -2.511  -0.269 -19.155  1.00 85.69           C  
ATOM    383  CD1 PHE A  47      -3.402  -1.304 -19.406  1.00 85.69           C  
ATOM    384  CD2 PHE A  47      -2.905   0.763 -18.313  1.00 85.69           C  
ATOM    385  CE1 PHE A  47      -4.669  -1.312 -18.826  1.00 85.69           C  
ATOM    386  CE2 PHE A  47      -4.169   0.763 -17.730  1.00 85.69           C  
ATOM    387  CZ  PHE A  47      -5.049  -0.275 -17.988  1.00 85.69           C  
ATOM    388  N   THR A  48       1.335  -2.398 -20.475  1.00 83.03           N  
ATOM    389  CA  THR A  48       2.303  -2.529 -21.558  1.00 83.03           C  
ATOM    390  C   THR A  48       1.599  -2.547 -22.912  1.00 83.03           C  
ATOM    391  CB  THR A  48       3.150  -3.806 -21.400  1.00 83.03           C  
ATOM    392  O   THR A  48       0.479  -3.048 -23.029  1.00 83.03           O  
ATOM    393  CG2 THR A  48       2.298  -5.057 -21.582  1.00 83.03           C  
ATOM    394  OG1 THR A  48       4.194  -3.804 -22.381  1.00 83.03           O  
ATOM    395  N   TRP A  49       2.033  -1.727 -23.917  1.00 74.42           N  
ATOM    396  CA  TRP A  49       1.662  -1.559 -25.318  1.00 74.42           C  
ATOM    397  C   TRP A  49       0.290  -2.164 -25.594  1.00 74.42           C  
ATOM    398  CB  TRP A  49       2.710  -2.199 -26.232  1.00 74.42           C  
ATOM    399  O   TRP A  49      -0.029  -2.498 -26.738  1.00 74.42           O  
ATOM    400  CG  TRP A  49       4.027  -1.483 -26.244  1.00 74.42           C  
ATOM    401  CD1 TRP A  49       4.721  -1.016 -25.163  1.00 74.42           C  
ATOM    402  CD2 TRP A  49       4.808  -1.149 -27.396  1.00 74.42           C  
ATOM    403  CE2 TRP A  49       5.964  -0.479 -26.938  1.00 74.42           C  
ATOM    404  CE3 TRP A  49       4.642  -1.352 -28.773  1.00 74.42           C  
ATOM    405  NE1 TRP A  49       5.886  -0.411 -25.573  1.00 74.42           N  
ATOM    406  CH2 TRP A  49       6.763  -0.222 -29.151  1.00 74.42           C  
ATOM    407  CZ2 TRP A  49       6.950  -0.011 -27.809  1.00 74.42           C  
ATOM    408  CZ3 TRP A  49       5.624  -0.885 -29.638  1.00 74.42           C  
ATOM    409  N   ARG A  50      -0.695  -2.354 -24.476  1.00 73.34           N  
ATOM    410  CA  ARG A  50      -2.084  -2.611 -24.845  1.00 73.34           C  
ATOM    411  C   ARG A  50      -2.763  -3.516 -23.823  1.00 73.34           C  
ATOM    412  CB  ARG A  50      -2.163  -3.240 -26.237  1.00 73.34           C  
ATOM    413  O   ARG A  50      -3.948  -3.829 -23.954  1.00 73.34           O  
ATOM    414  CG  ARG A  50      -1.785  -2.293 -27.364  1.00 73.34           C  
ATOM    415  CD  ARG A  50      -2.389  -2.727 -28.693  1.00 73.34           C  
ATOM    416  NE  ARG A  50      -2.079  -1.780 -29.760  1.00 73.34           N  
ATOM    417  NH1 ARG A  50      -3.167  -2.972 -31.414  1.00 73.34           N  
ATOM    418  NH2 ARG A  50      -2.119  -0.997 -31.919  1.00 73.34           N  
ATOM    419  CZ  ARG A  50      -2.456  -1.918 -31.029  1.00 73.34           C  
ATOM    420  N   ILE A  51      -1.946  -3.950 -22.788  1.00 78.14           N  
ATOM    421  CA  ILE A  51      -2.524  -4.858 -21.804  1.00 78.14           C  
ATOM    422  C   ILE A  51      -2.163  -4.391 -20.396  1.00 78.14           C  
ATOM    423  CB  ILE A  51      -2.045  -6.311 -22.026  1.00 78.14           C  
ATOM    424  O   ILE A  51      -1.050  -3.915 -20.159  1.00 78.14           O  
ATOM    425  CG1 ILE A  51      -2.460  -6.803 -23.417  1.00 78.14           C  
ATOM    426  CG2 ILE A  51      -2.592  -7.233 -20.933  1.00 78.14           C  
ATOM    427  CD1 ILE A  51      -1.798  -8.109 -23.835  1.00 78.14           C  
ATOM    428  N   PHE A  52      -3.215  -4.497 -19.532  1.00 82.18           N  
ATOM    429  CA  PHE A  52      -2.960  -4.314 -18.108  1.00 82.18           C  
ATOM    430  C   PHE A  52      -2.023  -5.395 -17.582  1.00 82.18           C  
ATOM    431  CB  PHE A  52      -4.273  -4.329 -17.319  1.00 82.18           C  
ATOM    432  O   PHE A  52      -2.291  -6.587 -17.742  1.00 82.18           O  
ATOM    433  CG  PHE A  52      -4.098  -4.088 -15.844  1.00 82.18           C  
ATOM    434  CD1 PHE A  52      -4.039  -5.153 -14.954  1.00 82.18           C  
ATOM    435  CD2 PHE A  52      -3.992  -2.795 -15.347  1.00 82.18           C  
ATOM    436  CE1 PHE A  52      -3.876  -4.933 -13.588  1.00 82.18           C  
ATOM    437  CE2 PHE A  52      -3.830  -2.568 -13.983  1.00 82.18           C  
ATOM    438  CZ  PHE A  52      -3.773  -3.638 -13.105  1.00 82.18           C  
ATOM    439  N   LEU A  53      -1.009  -5.007 -16.923  1.00 83.44           N  
ATOM    440  CA  LEU A  53       0.026  -5.979 -16.590  1.00 83.44           C  
ATOM    441  C   LEU A  53       0.034  -6.274 -15.094  1.00 83.44           C  
ATOM    442  CB  LEU A  53       1.401  -5.470 -17.029  1.00 83.44           C  
ATOM    443  O   LEU A  53       0.094  -7.436 -14.686  1.00 83.44           O  
ATOM    444  CG  LEU A  53       1.726  -5.594 -18.518  1.00 83.44           C  
ATOM    445  CD1 LEU A  53       2.697  -4.497 -18.942  1.00 83.44           C  
ATOM    446  CD2 LEU A  53       2.301  -6.972 -18.827  1.00 83.44           C  
ATOM    447  N   VAL A  54      -0.229  -5.016 -14.258  1.00 90.12           N  
ATOM    448  CA  VAL A  54      -0.034  -5.216 -12.826  1.00 90.12           C  
ATOM    449  C   VAL A  54      -0.874  -4.210 -12.044  1.00 90.12           C  
ATOM    450  CB  VAL A  54       1.455  -5.088 -12.432  1.00 90.12           C  
ATOM    451  O   VAL A  54      -0.995  -3.049 -12.443  1.00 90.12           O  
ATOM    452  CG1 VAL A  54       1.636  -5.295 -10.930  1.00 90.12           C  
ATOM    453  CG2 VAL A  54       2.302  -6.086 -13.219  1.00 90.12           C  
ATOM    454  N   ARG A  55      -1.557  -4.709 -10.943  1.00 93.27           N  
ATOM    455  CA  ARG A  55      -2.269  -3.902  -9.957  1.00 93.27           C  
ATOM    456  C   ARG A  55      -1.808  -4.234  -8.542  1.00 93.27           C  
ATOM    457  CB  ARG A  55      -3.780  -4.113 -10.080  1.00 93.27           C  
ATOM    458  O   ARG A  55      -1.362  -5.352  -8.275  1.00 93.27           O  
ATOM    459  CG  ARG A  55      -4.347  -3.728 -11.437  1.00 93.27           C  
ATOM    460  CD  ARG A  55      -5.844  -3.993 -11.518  1.00 93.27           C  
ATOM    461  NE  ARG A  55      -6.398  -3.569 -12.800  1.00 93.27           N  
ATOM    462  NH1 ARG A  55      -8.603  -3.883 -12.187  1.00 93.27           N  
ATOM    463  NH2 ARG A  55      -8.090  -3.125 -14.288  1.00 93.27           N  
ATOM    464  CZ  ARG A  55      -7.696  -3.527 -13.089  1.00 93.27           C  
ATOM    465  N   GLY A  56      -1.925  -3.211  -7.688  1.00 94.16           N  
ATOM    466  CA  GLY A  56      -1.592  -3.523  -6.307  1.00 94.16           C  
ATOM    467  C   GLY A  56      -1.371  -2.289  -5.453  1.00 94.16           C  
ATOM    468  O   GLY A  56      -1.845  -1.202  -5.789  1.00 94.16           O  
ATOM    469  N   CYS A  57      -0.812  -2.593  -4.261  1.00 95.41           N  
ATOM    470  CA  CYS A  57      -0.474  -1.560  -3.288  1.00 95.41           C  
ATOM    471  C   CYS A  57       0.994  -1.164  -3.402  1.00 95.41           C  
ATOM    472  CB  CYS A  57      -0.773  -2.042  -1.869  1.00 95.41           C  
ATOM    473  O   CYS A  57       1.844  -2.000  -3.712  1.00 95.41           O  
ATOM    474  SG  CYS A  57      -2.511  -2.441  -1.587  1.00 95.41           S  
ATOM    475  N   ALA A  58       1.268   0.139  -3.172  1.00 95.33           N  
ATOM    476  CA  ALA A  58       2.651   0.605  -3.222  1.00 95.33           C  
ATOM    477  C   ALA A  58       2.884   1.739  -2.227  1.00 95.33           C  
ATOM    478  CB  ALA A  58       3.009   1.059  -4.635  1.00 95.33           C  
ATOM    479  O   ALA A  58       1.956   2.478  -1.890  1.00 95.33           O  
ATOM    480  N   ALA A  59       4.084   1.720  -1.718  1.00 95.58           N  
ATOM    481  CA  ALA A  59       4.489   2.834  -0.866  1.00 95.58           C  
ATOM    482  C   ALA A  59       4.706   4.102  -1.687  1.00 95.58           C  
ATOM    483  CB  ALA A  59       5.757   2.481  -0.094  1.00 95.58           C  
ATOM    484  O   ALA A  59       4.436   5.209  -1.215  1.00 95.58           O  
ATOM    485  N   SER A  60       5.223   3.938  -2.884  1.00 95.35           N  
ATOM    486  CA  SER A  60       5.436   4.993  -3.869  1.00 95.35           C  
ATOM    487  C   SER A  60       4.998   4.548  -5.260  1.00 95.35           C  
ATOM    488  CB  SER A  60       6.907   5.411  -3.898  1.00 95.35           C  
ATOM    489  O   SER A  60       4.938   3.350  -5.544  1.00 95.35           O  
ATOM    490  OG  SER A  60       7.737   4.304  -4.207  1.00 95.35           O  
ATOM    491  N   CYS A  61       4.581   5.578  -6.080  1.00 93.21           N  
ATOM    492  CA  CYS A  61       4.126   5.262  -7.430  1.00 93.21           C  
ATOM    493  C   CYS A  61       5.266   4.703  -8.273  1.00 93.21           C  
ATOM    494  CB  CYS A  61       3.544   6.505  -8.103  1.00 93.21           C  
ATOM    495  O   CYS A  61       6.301   5.353  -8.433  1.00 93.21           O  
ATOM    496  SG  CYS A  61       2.559   6.142  -9.573  1.00 93.21           S  
ATOM    497  N   PRO A  62       5.089   3.372  -8.733  1.00 90.31           N  
ATOM    498  CA  PRO A  62       6.126   2.753  -9.562  1.00 90.31           C  
ATOM    499  C   PRO A  62       6.493   3.600 -10.779  1.00 90.31           C  
ATOM    500  CB  PRO A  62       5.490   1.428  -9.991  1.00 90.31           C  
ATOM    501  O   PRO A  62       5.607   4.091 -11.483  1.00 90.31           O  
ATOM    502  CG  PRO A  62       4.375   1.207  -9.020  1.00 90.31           C  
ATOM    503  CD  PRO A  62       3.904   2.543  -8.523  1.00 90.31           C  
ATOM    504  N   VAL A  63       7.781   3.858 -10.908  1.00 86.91           N  
ATOM    505  CA  VAL A  63       8.315   4.666 -11.999  1.00 86.91           C  
ATOM    506  C   VAL A  63       9.015   3.767 -13.015  1.00 86.91           C  
ATOM    507  CB  VAL A  63       9.293   5.745 -11.480  1.00 86.91           C  
ATOM    508  O   VAL A  63       9.552   2.716 -12.657  1.00 86.91           O  
ATOM    509  CG1 VAL A  63       9.724   6.673 -12.614  1.00 86.91           C  
ATOM    510  CG2 VAL A  63       8.653   6.543 -10.346  1.00 86.91           C  
ATOM    511  N   GLY A  64       8.804   3.957 -14.357  1.00 82.36           N  
ATOM    512  CA  GLY A  64       9.595   3.169 -15.289  1.00 82.36           C  
ATOM    513  C   GLY A  64       8.751   2.311 -16.212  1.00 82.36           C  
ATOM    514  O   GLY A  64       9.278   1.653 -17.111  1.00 82.36           O  
ATOM    515  N   TYR A  65       7.412   2.271 -15.940  1.00 82.05           N  
ATOM    516  CA  TYR A  65       6.472   1.546 -16.789  1.00 82.05           C  
ATOM    517  C   TYR A  65       5.593   2.510 -17.576  1.00 82.05           C  
ATOM    518  CB  TYR A  65       5.598   0.611 -15.947  1.00 82.05           C  
ATOM    519  O   TYR A  65       5.278   3.603 -17.100  1.00 82.05           O  
ATOM    520  CG  TYR A  65       6.381  -0.440 -15.197  1.00 82.05           C  
ATOM    521  CD1 TYR A  65       6.868  -1.570 -15.849  1.00 82.05           C  
ATOM    522  CD2 TYR A  65       6.633  -0.305 -13.837  1.00 82.05           C  
ATOM    523  CE1 TYR A  65       7.588  -2.543 -15.162  1.00 82.05           C  
ATOM    524  CE2 TYR A  65       7.352  -1.271 -13.139  1.00 82.05           C  
ATOM    525  OH  TYR A  65       8.537  -3.343 -13.125  1.00 82.05           O  
ATOM    526  CZ  TYR A  65       7.825  -2.384 -13.810  1.00 82.05           C  
ATOM    527  N   SER A  66       5.498   2.138 -18.934  1.00 76.18           N  
ATOM    528  CA  SER A  66       4.655   2.942 -19.813  1.00 76.18           C  
ATOM    529  C   SER A  66       3.212   2.972 -19.320  1.00 76.18           C  
ATOM    530  CB  SER A  66       4.703   2.402 -21.243  1.00 76.18           C  
ATOM    531  O   SER A  66       2.736   2.006 -18.719  1.00 76.18           O  
ATOM    532  OG  SER A  66       4.270   1.053 -21.286  1.00 76.18           O  
ATOM    533  N   HIS A  67       2.611   4.194 -18.804  1.00 86.81           N  
ATOM    534  CA  HIS A  67       1.206   4.447 -18.503  1.00 86.81           C  
ATOM    535  C   HIS A  67       0.841   3.939 -17.112  1.00 86.81           C  
ATOM    536  CB  HIS A  67       0.307   3.792 -19.553  1.00 86.81           C  
ATOM    537  O   HIS A  67      -0.020   3.067 -16.971  1.00 86.81           O  
ATOM    538  CG  HIS A  67       0.522   4.317 -20.937  1.00 86.81           C  
ATOM    539  CD2 HIS A  67       1.149   3.772 -22.007  1.00 86.81           C  
ATOM    540  ND1 HIS A  67       0.065   5.551 -21.345  1.00 86.81           N  
ATOM    541  CE1 HIS A  67       0.401   5.743 -22.609  1.00 86.81           C  
ATOM    542  NE2 HIS A  67       1.060   4.679 -23.034  1.00 86.81           N  
ATOM    543  N   THR A  68       1.649   4.342 -16.116  1.00 92.30           N  
ATOM    544  CA  THR A  68       1.393   4.046 -14.711  1.00 92.30           C  
ATOM    545  C   THR A  68       0.369   5.018 -14.132  1.00 92.30           C  
ATOM    546  CB  THR A  68       2.689   4.108 -13.881  1.00 92.30           C  
ATOM    547  O   THR A  68       0.453   6.226 -14.362  1.00 92.30           O  
ATOM    548  CG2 THR A  68       2.417   3.804 -12.412  1.00 92.30           C  
ATOM    549  OG1 THR A  68       3.623   3.148 -14.392  1.00 92.30           O  
ATOM    550  N   HIS A  69      -0.655   4.483 -13.409  1.00 92.68           N  
ATOM    551  CA  HIS A  69      -1.633   5.244 -12.639  1.00 92.68           C  
ATOM    552  C   HIS A  69      -1.524   4.933 -11.150  1.00 92.68           C  
ATOM    553  CB  HIS A  69      -3.050   4.952 -13.135  1.00 92.68           C  
ATOM    554  O   HIS A  69      -1.421   3.767 -10.761  1.00 92.68           O  
ATOM    555  CG  HIS A  69      -4.110   5.708 -12.400  1.00 92.68           C  
ATOM    556  CD2 HIS A  69      -4.969   5.319 -11.429  1.00 92.68           C  
ATOM    557  ND1 HIS A  69      -4.380   7.037 -12.644  1.00 92.68           N  
ATOM    558  CE1 HIS A  69      -5.362   7.434 -11.852  1.00 92.68           C  
ATOM    559  NE2 HIS A  69      -5.737   6.410 -11.105  1.00 92.68           N  
ATOM    560  N   CYS A  70      -1.558   5.956 -10.398  1.00 95.45           N  
ATOM    561  CA  CYS A  70      -1.530   5.808  -8.947  1.00 95.45           C  
ATOM    562  C   CYS A  70      -2.639   6.624  -8.294  1.00 95.45           C  
ATOM    563  CB  CYS A  70      -0.173   6.237  -8.390  1.00 95.45           C  
ATOM    564  O   CYS A  70      -2.933   7.739  -8.728  1.00 95.45           O  
ATOM    565  SG  CYS A  70       1.213   5.264  -9.018  1.00 95.45           S  
ATOM    566  N   CYS A  71      -3.227   6.043  -7.305  1.00 95.97           N  
ATOM    567  CA  CYS A  71      -4.274   6.752  -6.579  1.00 95.97           C  
ATOM    568  C   CYS A  71      -4.310   6.323  -5.117  1.00 95.97           C  
ATOM    569  CB  CYS A  71      -5.637   6.505  -7.225  1.00 95.97           C  
ATOM    570  O   CYS A  71      -3.814   5.250  -4.768  1.00 95.97           O  
ATOM    571  SG  CYS A  71      -6.135   4.769  -7.233  1.00 95.97           S  
ATOM    572  N   ASP A  72      -4.844   7.224  -4.204  1.00 95.06           N  
ATOM    573  CA  ASP A  72      -4.804   6.982  -2.765  1.00 95.06           C  
ATOM    574  C   ASP A  72      -6.210   6.783  -2.202  1.00 95.06           C  
ATOM    575  CB  ASP A  72      -4.108   8.139  -2.045  1.00 95.06           C  
ATOM    576  O   ASP A  72      -6.448   7.018  -1.016  1.00 95.06           O  
ATOM    577  CG  ASP A  72      -4.812   9.470  -2.243  1.00 95.06           C  
ATOM    578  OD1 ASP A  72      -5.795   9.531  -3.012  1.00 95.06           O  
ATOM    579  OD2 ASP A  72      -4.377  10.467  -1.627  1.00 95.06           O  
ATOM    580  N   THR A  73      -7.101   6.377  -3.045  1.00 94.67           N  
ATOM    581  CA  THR A  73      -8.457   6.059  -2.611  1.00 94.67           C  
ATOM    582  C   THR A  73      -8.764   4.582  -2.839  1.00 94.67           C  
ATOM    583  CB  THR A  73      -9.496   6.923  -3.349  1.00 94.67           C  
ATOM    584  O   THR A  73      -8.063   3.905  -3.594  1.00 94.67           O  
ATOM    585  CG2 THR A  73      -9.260   8.407  -3.092  1.00 94.67           C  
ATOM    586  OG1 THR A  73      -9.403   6.673  -4.757  1.00 94.67           O  
ATOM    587  N   ASP A  74      -9.845   4.013  -2.243  1.00 94.62           N  
ATOM    588  CA  ASP A  74     -10.201   2.600  -2.321  1.00 94.62           C  
ATOM    589  C   ASP A  74     -10.552   2.201  -3.753  1.00 94.62           C  
ATOM    590  CB  ASP A  74     -11.372   2.289  -1.386  1.00 94.62           C  
ATOM    591  O   ASP A  74     -11.333   2.884  -4.419  1.00 94.62           O  
ATOM    592  CG  ASP A  74     -10.963   2.224   0.075  1.00 94.62           C  
ATOM    593  OD1 ASP A  74      -9.774   1.965   0.364  1.00 94.62           O  
ATOM    594  OD2 ASP A  74     -11.837   2.430   0.944  1.00 94.62           O  
ATOM    595  N   LYS A  75      -9.950   1.107  -4.128  1.00 94.03           N  
ATOM    596  CA  LYS A  75     -10.294   0.482  -5.401  1.00 94.03           C  
ATOM    597  C   LYS A  75     -10.185   1.480  -6.551  1.00 94.03           C  
ATOM    598  CB  LYS A  75     -11.706  -0.103  -5.348  1.00 94.03           C  
ATOM    599  O   LYS A  75     -10.989   1.450  -7.485  1.00 94.03           O  
ATOM    600  CG  LYS A  75     -11.905  -1.142  -4.255  1.00 94.03           C  
ATOM    601  CD  LYS A  75     -13.361  -1.580  -4.157  1.00 94.03           C  
ATOM    602  CE  LYS A  75     -13.603  -2.450  -2.931  1.00 94.03           C  
ATOM    603  NZ  LYS A  75     -15.037  -2.852  -2.812  1.00 94.03           N  
ATOM    604  N   CYS A  76      -9.354   2.429  -6.606  1.00 94.25           N  
ATOM    605  CA  CYS A  76      -9.195   3.494  -7.589  1.00 94.25           C  
ATOM    606  C   CYS A  76      -8.456   2.991  -8.824  1.00 94.25           C  
ATOM    607  CB  CYS A  76      -8.443   4.678  -6.981  1.00 94.25           C  
ATOM    608  O   CYS A  76      -8.485   3.634  -9.875  1.00 94.25           O  
ATOM    609  SG  CYS A  76      -6.688   4.357  -6.699  1.00 94.25           S  
ATOM    610  N   ASN A  77      -7.780   1.796  -8.601  1.00 93.18           N  
ATOM    611  CA  ASN A  77      -7.016   1.251  -9.718  1.00 93.18           C  
ATOM    612  C   ASN A  77      -7.892   0.399 -10.633  1.00 93.18           C  
ATOM    613  CB  ASN A  77      -5.828   0.433  -9.209  1.00 93.18           C  
ATOM    614  O   ASN A  77      -7.462  -0.652 -11.109  1.00 93.18           O  
ATOM    615  CG  ASN A  77      -6.248  -0.695  -8.286  1.00 93.18           C  
ATOM    616  ND2 ASN A  77      -5.483  -1.780  -8.290  1.00 93.18           N  
ATOM    617  OD1 ASN A  77      -7.253  -0.592  -7.578  1.00 93.18           O  
ATOM    618  N   LYS A  78      -9.025   0.835 -11.142  1.00 88.17           N  
ATOM    619  CA  LYS A  78      -9.957   0.179 -12.054  1.00 88.17           C  
ATOM    620  C   LYS A  78      -9.489   0.300 -13.501  1.00 88.17           C  
ATOM    621  CB  LYS A  78     -11.360   0.771 -11.905  1.00 88.17           C  
ATOM    622  O   LYS A  78      -8.742   1.220 -13.842  1.00 88.17           O  
ATOM    623  CG  LYS A  78     -11.946   0.631 -10.508  1.00 88.17           C  
ATOM    624  CD  LYS A  78     -13.328   1.265 -10.416  1.00 88.17           C  
ATOM    625  CE  LYS A  78     -13.896   1.166  -9.007  1.00 88.17           C  
ATOM    626  NZ  LYS A  78     -15.229   1.833  -8.899  1.00 88.17           N  
TER     627      ALA A   1                                                      
ENDMDL                                                                          
END                                                                             
