# Supplementary material for: Domain loss enabled evolution of novel functions in the snake three-finger toxin gene superfamily
Source: Nat Commun. 2023 Aug 11;14:4861. doi: 10.1038/s41467-023-40550-0 (PMC10421932; doi:10.1038/s41467-023-40550-0)
Supplement: Supplementary file 5 — Supplementary Data 2 [file 41467_2023_40550_MOESM5_ESM.zip › SD2_structure_predictions/full_sequence/None|Nana_c3_dn_12|Naja_naja.pdb]

MODEL     1                                                                     
ATOM      1  N   MET A   1     -27.600  19.673  28.603  1.00 73.01           N  
ATOM      2  CA  MET A   1     -27.231  19.844  27.200  1.00 73.01           C  
ATOM      3  C   MET A   1     -25.795  19.393  26.956  1.00 73.01           C  
ATOM      4  CB  MET A   1     -27.400  21.303  26.773  1.00 73.01           C  
ATOM      5  O   MET A   1     -25.325  19.392  25.817  1.00 73.01           O  
ATOM      6  CG  MET A   1     -28.818  21.829  26.935  1.00 73.01           C  
ATOM      7  SD  MET A   1     -29.143  23.304  25.893  1.00 73.01           S  
ATOM      8  CE  MET A   1     -28.848  24.622  27.104  1.00 73.01           C  
ATOM      9  N   LYS A   2     -25.127  18.905  28.011  1.00 83.30           N  
ATOM     10  CA  LYS A   2     -23.747  18.430  28.006  1.00 83.30           C  
ATOM     11  C   LYS A   2     -23.665  16.983  27.529  1.00 83.30           C  
ATOM     12  CB  LYS A   2     -23.130  18.557  29.400  1.00 83.30           C  
ATOM     13  O   LYS A   2     -22.704  16.598  26.859  1.00 83.30           O  
ATOM     14  CG  LYS A   2     -22.178  19.734  29.551  1.00 83.30           C  
ATOM     15  CD  LYS A   2     -21.802  19.966  31.008  1.00 83.30           C  
ATOM     16  CE  LYS A   2     -20.770  21.077  31.151  1.00 83.30           C  
ATOM     17  NZ  LYS A   2     -20.584  21.481  32.576  1.00 83.30           N  
ATOM     18  N   THR A   3     -24.779  16.214  27.797  1.00 88.05           N  
ATOM     19  CA  THR A   3     -24.737  14.801  27.436  1.00 88.05           C  
ATOM     20  C   THR A   3     -24.878  14.624  25.927  1.00 88.05           C  
ATOM     21  CB  THR A   3     -25.845  14.009  28.154  1.00 88.05           C  
ATOM     22  O   THR A   3     -24.324  13.685  25.352  1.00 88.05           O  
ATOM     23  CG2 THR A   3     -25.622  13.994  29.662  1.00 88.05           C  
ATOM     24  OG1 THR A   3     -27.114  14.613  27.875  1.00 88.05           O  
ATOM     25  N   LEU A   4     -25.596  15.577  25.249  1.00 85.50           N  
ATOM     26  CA  LEU A   4     -25.802  15.497  23.807  1.00 85.50           C  
ATOM     27  C   LEU A   4     -24.509  15.796  23.056  1.00 85.50           C  
ATOM     28  CB  LEU A   4     -26.898  16.471  23.367  1.00 85.50           C  
ATOM     29  O   LEU A   4     -24.196  15.136  22.063  1.00 85.50           O  
ATOM     30  CG  LEU A   4     -28.335  16.072  23.705  1.00 85.50           C  
ATOM     31  CD1 LEU A   4     -29.208  17.313  23.861  1.00 85.50           C  
ATOM     32  CD2 LEU A   4     -28.900  15.147  22.632  1.00 85.50           C  
ATOM     33  N   LEU A   5     -23.714  16.808  23.603  1.00 87.84           N  
ATOM     34  CA  LEU A   5     -22.448  17.202  22.993  1.00 87.84           C  
ATOM     35  C   LEU A   5     -21.414  16.088  23.121  1.00 87.84           C  
ATOM     36  CB  LEU A   5     -21.917  18.484  23.640  1.00 87.84           C  
ATOM     37  O   LEU A   5     -20.660  15.825  22.181  1.00 87.84           O  
ATOM     38  CG  LEU A   5     -22.674  19.772  23.313  1.00 87.84           C  
ATOM     39  CD1 LEU A   5     -22.286  20.877  24.290  1.00 87.84           C  
ATOM     40  CD2 LEU A   5     -22.401  20.202  21.875  1.00 87.84           C  
ATOM     41  N   LEU A   6     -21.478  15.329  24.313  1.00 89.03           N  
ATOM     42  CA  LEU A   6     -20.528  14.246  24.542  1.00 89.03           C  
ATOM     43  C   LEU A   6     -20.805  13.073  23.608  1.00 89.03           C  
ATOM     44  CB  LEU A   6     -20.588  13.779  25.999  1.00 89.03           C  
ATOM     45  O   LEU A   6     -19.875  12.472  23.066  1.00 89.03           O  
ATOM     46  CG  LEU A   6     -19.791  14.606  27.009  1.00 89.03           C  
ATOM     47  CD1 LEU A   6     -20.680  15.009  28.181  1.00 89.03           C  
ATOM     48  CD2 LEU A   6     -18.574  13.828  27.497  1.00 89.03           C  
ATOM     49  N   THR A   7     -22.110  12.762  23.389  1.00 88.87           N  
ATOM     50  CA  THR A   7     -22.490  11.660  22.512  1.00 88.87           C  
ATOM     51  C   THR A   7     -22.111  11.965  21.065  1.00 88.87           C  
ATOM     52  CB  THR A   7     -24.000  11.372  22.600  1.00 88.87           C  
ATOM     53  O   THR A   7     -21.653  11.081  20.339  1.00 88.87           O  
ATOM     54  CG2 THR A   7     -24.392  10.916  24.002  1.00 88.87           C  
ATOM     55  OG1 THR A   7     -24.728  12.563  22.276  1.00 88.87           O  
ATOM     56  N   LEU A   8     -22.255  13.183  20.596  1.00 88.50           N  
ATOM     57  CA  LEU A   8     -21.918  13.621  19.245  1.00 88.50           C  
ATOM     58  C   LEU A   8     -20.414  13.537  19.006  1.00 88.50           C  
ATOM     59  CB  LEU A   8     -22.406  15.052  19.008  1.00 88.50           C  
ATOM     60  O   LEU A   8     -19.974  13.086  17.946  1.00 88.50           O  
ATOM     61  CG  LEU A   8     -22.267  15.588  17.582  1.00 88.50           C  
ATOM     62  CD1 LEU A   8     -23.124  14.770  16.623  1.00 88.50           C  
ATOM     63  CD2 LEU A   8     -22.651  17.063  17.525  1.00 88.50           C  
ATOM     64  N   VAL A   9     -19.548  13.897  20.004  1.00 88.88           N  
ATOM     65  CA  VAL A   9     -18.093  13.858  19.894  1.00 88.88           C  
ATOM     66  C   VAL A   9     -17.622  12.409  19.789  1.00 88.88           C  
ATOM     67  CB  VAL A   9     -17.414  14.554  21.094  1.00 88.88           C  
ATOM     68  O   VAL A   9     -16.750  12.091  18.976  1.00 88.88           O  
ATOM     69  CG1 VAL A   9     -15.899  14.363  21.043  1.00 88.88           C  
ATOM     70  CG2 VAL A   9     -17.768  16.040  21.119  1.00 88.88           C  
ATOM     71  N   LEU A  10     -18.249  11.545  20.514  1.00 88.46           N  
ATOM     72  CA  LEU A  10     -17.892  10.131  20.488  1.00 88.46           C  
ATOM     73  C   LEU A  10     -18.239   9.507  19.140  1.00 88.46           C  
ATOM     74  CB  LEU A  10     -18.606   9.376  21.612  1.00 88.46           C  
ATOM     75  O   LEU A  10     -17.455   8.731  18.590  1.00 88.46           O  
ATOM     76  CG  LEU A  10     -18.269   7.890  21.752  1.00 88.46           C  
ATOM     77  CD1 LEU A  10     -16.800   7.713  22.122  1.00 88.46           C  
ATOM     78  CD2 LEU A  10     -19.171   7.233  22.790  1.00 88.46           C  
ATOM     79  N   VAL A  11     -19.383   9.847  18.574  1.00 87.54           N  
ATOM     80  CA  VAL A  11     -19.847   9.348  17.284  1.00 87.54           C  
ATOM     81  C   VAL A  11     -18.925   9.848  16.174  1.00 87.54           C  
ATOM     82  CB  VAL A  11     -21.304   9.776  17.000  1.00 87.54           C  
ATOM     83  O   VAL A  11     -18.570   9.093  15.266  1.00 87.54           O  
ATOM     84  CG1 VAL A  11     -21.706   9.411  15.573  1.00 87.54           C  
ATOM     85  CG2 VAL A  11     -22.255   9.132  18.008  1.00 87.54           C  
ATOM     86  N   THR A  12     -18.470  11.087  16.261  1.00 84.99           N  
ATOM     87  CA  THR A  12     -17.577  11.664  15.263  1.00 84.99           C  
ATOM     88  C   THR A  12     -16.201  11.008  15.325  1.00 84.99           C  
ATOM     89  CB  THR A  12     -17.432  13.185  15.456  1.00 84.99           C  
ATOM     90  O   THR A  12     -15.573  10.771  14.291  1.00 84.99           O  
ATOM     91  CG2 THR A  12     -18.767  13.895  15.252  1.00 84.99           C  
ATOM     92  OG1 THR A  12     -16.960  13.450  16.783  1.00 84.99           O  
ATOM     93  N   ILE A  13     -15.765  10.753  16.556  1.00 79.90           N  
ATOM     94  CA  ILE A  13     -14.467  10.111  16.732  1.00 79.90           C  
ATOM     95  C   ILE A  13     -14.513   8.691  16.171  1.00 79.90           C  
ATOM     96  CB  ILE A  13     -14.046  10.086  18.218  1.00 79.90           C  
ATOM     97  O   ILE A  13     -13.587   8.259  15.482  1.00 79.90           O  
ATOM     98  CG1 ILE A  13     -13.848  11.514  18.740  1.00 79.90           C  
ATOM     99  CG2 ILE A  13     -12.774   9.254  18.405  1.00 79.90           C  
ATOM    100  CD1 ILE A  13     -13.611  11.597  20.242  1.00 79.90           C  
ATOM    101  N   LEU A  14     -15.591   7.995  16.439  1.00 79.12           N  
ATOM    102  CA  LEU A  14     -15.745   6.633  15.939  1.00 79.12           C  
ATOM    103  C   LEU A  14     -15.919   6.627  14.424  1.00 79.12           C  
ATOM    104  CB  LEU A  14     -16.943   5.950  16.604  1.00 79.12           C  
ATOM    105  O   LEU A  14     -15.399   5.744  13.739  1.00 79.12           O  
ATOM    106  CG  LEU A  14     -16.832   5.703  18.110  1.00 79.12           C  
ATOM    107  CD1 LEU A  14     -18.162   5.202  18.664  1.00 79.12           C  
ATOM    108  CD2 LEU A  14     -15.714   4.710  18.408  1.00 79.12           C  
ATOM    109  N   CYS A  15     -16.660   7.666  13.935  1.00 78.79           N  
ATOM    110  CA  CYS A  15     -16.903   7.760  12.500  1.00 78.79           C  
ATOM    111  C   CYS A  15     -15.620   8.098  11.750  1.00 78.79           C  
ATOM    112  CB  CYS A  15     -17.969   8.815  12.205  1.00 78.79           C  
ATOM    113  O   CYS A  15     -15.406   7.626  10.632  1.00 78.79           O  
ATOM    114  SG  CYS A  15     -19.652   8.271  12.570  1.00 78.79           S  
ATOM    115  N   LEU A  16     -14.872   8.920  12.360  1.00 70.94           N  
ATOM    116  CA  LEU A  16     -13.615   9.305  11.727  1.00 70.94           C  
ATOM    117  C   LEU A  16     -12.652   8.124  11.670  1.00 70.94           C  
ATOM    118  CB  LEU A  16     -12.969  10.469  12.483  1.00 70.94           C  
ATOM    119  O   LEU A  16     -11.911   7.969  10.696  1.00 70.94           O  
ATOM    120  CG  LEU A  16     -13.616  11.842  12.295  1.00 70.94           C  
ATOM    121  CD1 LEU A  16     -13.278  12.753  13.470  1.00 70.94           C  
ATOM    122  CD2 LEU A  16     -13.167  12.469  10.979  1.00 70.94           C  
ATOM    123  N   GLU A  17     -12.746   7.285  12.682  1.00 66.87           N  
ATOM    124  CA  GLU A  17     -11.862   6.123  12.709  1.00 66.87           C  
ATOM    125  C   GLU A  17     -12.251   5.109  11.637  1.00 66.87           C  
ATOM    126  CB  GLU A  17     -11.885   5.462  14.090  1.00 66.87           C  
ATOM    127  O   GLU A  17     -11.384   4.483  11.024  1.00 66.87           O  
ATOM    128  CG  GLU A  17     -11.299   6.328  15.196  1.00 66.87           C  
ATOM    129  CD  GLU A  17      -9.789   6.484  15.099  1.00 66.87           C  
ATOM    130  OE1 GLU A  17      -9.248   7.486  15.618  1.00 66.87           O  
ATOM    131  OE2 GLU A  17      -9.143   5.596  14.500  1.00 66.87           O  
ATOM    132  N   LEU A  18     -13.632   5.044  11.455  1.00 65.02           N  
ATOM    133  CA  LEU A  18     -14.105   4.065  10.482  1.00 65.02           C  
ATOM    134  C   LEU A  18     -13.957   4.596   9.060  1.00 65.02           C  
ATOM    135  CB  LEU A  18     -15.567   3.701  10.754  1.00 65.02           C  
ATOM    136  O   LEU A  18     -13.736   3.825   8.124  1.00 65.02           O  
ATOM    137  CG  LEU A  18     -15.810   2.593  11.779  1.00 65.02           C  
ATOM    138  CD1 LEU A  18     -16.254   3.190  13.110  1.00 65.02           C  
ATOM    139  CD2 LEU A  18     -16.847   1.602  11.260  1.00 65.02           C  
ATOM    140  N   GLY A  19     -14.107   5.940   8.966  1.00 65.48           N  
ATOM    141  CA  GLY A  19     -14.142   6.502   7.625  1.00 65.48           C  
ATOM    142  C   GLY A  19     -12.769   6.628   6.994  1.00 65.48           C  
ATOM    143  O   GLY A  19     -12.644   6.672   5.769  1.00 65.48           O  
ATOM    144  N   TYR A  20     -11.726   6.416   7.743  1.00 65.69           N  
ATOM    145  CA  TYR A  20     -10.431   6.689   7.130  1.00 65.69           C  
ATOM    146  C   TYR A  20      -9.700   5.394   6.799  1.00 65.69           C  
ATOM    147  CB  TYR A  20      -9.569   7.553   8.057  1.00 65.69           C  
ATOM    148  O   TYR A  20      -8.497   5.273   7.041  1.00 65.69           O  
ATOM    149  CG  TYR A  20     -10.061   8.973   8.194  1.00 65.69           C  
ATOM    150  CD1 TYR A  20      -9.768   9.929   7.224  1.00 65.69           C  
ATOM    151  CD2 TYR A  20     -10.818   9.362   9.294  1.00 65.69           C  
ATOM    152  CE1 TYR A  20     -10.218  11.240   7.347  1.00 65.69           C  
ATOM    153  CE2 TYR A  20     -11.273  10.670   9.427  1.00 65.69           C  
ATOM    154  OH  TYR A  20     -11.416  12.896   8.577  1.00 65.69           O  
ATOM    155  CZ  TYR A  20     -10.968  11.600   8.450  1.00 65.69           C  
ATOM    156  N   THR A  21     -10.587   4.324   6.626  1.00 73.75           N  
ATOM    157  CA  THR A  21      -9.775   3.141   6.361  1.00 73.75           C  
ATOM    158  C   THR A  21      -9.516   2.987   4.865  1.00 73.75           C  
ATOM    159  CB  THR A  21     -10.449   1.867   6.902  1.00 73.75           C  
ATOM    160  O   THR A  21     -10.424   3.170   4.051  1.00 73.75           O  
ATOM    161  CG2 THR A  21     -10.553   1.903   8.423  1.00 73.75           C  
ATOM    162  OG1 THR A  21     -11.766   1.759   6.347  1.00 73.75           O  
ATOM    163  N   ARG A  22      -8.395   3.271   4.367  1.00 84.39           N  
ATOM    164  CA  ARG A  22      -7.946   3.075   2.992  1.00 84.39           C  
ATOM    165  C   ARG A  22      -7.786   1.592   2.674  1.00 84.39           C  
ATOM    166  CB  ARG A  22      -6.626   3.809   2.748  1.00 84.39           C  
ATOM    167  O   ARG A  22      -7.179   0.848   3.448  1.00 84.39           O  
ATOM    168  CG  ARG A  22      -6.110   3.690   1.323  1.00 84.39           C  
ATOM    169  CD  ARG A  22      -6.974   4.470   0.342  1.00 84.39           C  
ATOM    170  NE  ARG A  22      -6.415   4.447  -1.006  1.00 84.39           N  
ATOM    171  NH1 ARG A  22      -6.482   6.738  -1.296  1.00 84.39           N  
ATOM    172  NH2 ARG A  22      -5.680   5.389  -2.968  1.00 84.39           N  
ATOM    173  CZ  ARG A  22      -6.194   5.525  -1.754  1.00 84.39           C  
ATOM    174  N   LYS A  23      -8.476   1.155   1.619  1.00 86.61           N  
ATOM    175  CA  LYS A  23      -8.373  -0.231   1.172  1.00 86.61           C  
ATOM    176  C   LYS A  23      -7.565  -0.335  -0.118  1.00 86.61           C  
ATOM    177  CB  LYS A  23      -9.764  -0.835   0.969  1.00 86.61           C  
ATOM    178  O   LYS A  23      -7.752   0.462  -1.040  1.00 86.61           O  
ATOM    179  CG  LYS A  23     -10.580  -0.953   2.248  1.00 86.61           C  
ATOM    180  CD  LYS A  23     -11.927  -1.616   1.991  1.00 86.61           C  
ATOM    181  CE  LYS A  23     -12.771  -1.677   3.257  1.00 86.61           C  
ATOM    182  NZ  LYS A  23     -14.105  -2.299   3.005  1.00 86.61           N  
ATOM    183  N   CYS A  24      -6.528  -1.164  -0.067  1.00 88.73           N  
ATOM    184  CA  CYS A  24      -5.689  -1.383  -1.239  1.00 88.73           C  
ATOM    185  C   CYS A  24      -5.773  -2.831  -1.708  1.00 88.73           C  
ATOM    186  CB  CYS A  24      -4.236  -1.020  -0.934  1.00 88.73           C  
ATOM    187  O   CYS A  24      -6.159  -3.714  -0.941  1.00 88.73           O  
ATOM    188  SG  CYS A  24      -3.984   0.732  -0.573  1.00 88.73           S  
ATOM    189  N   HIS A  25      -5.527  -3.033  -2.935  1.00 86.54           N  
ATOM    190  CA  HIS A  25      -5.477  -4.384  -3.482  1.00 86.54           C  
ATOM    191  C   HIS A  25      -4.325  -5.181  -2.879  1.00 86.54           C  
ATOM    192  CB  HIS A  25      -5.345  -4.341  -5.006  1.00 86.54           C  
ATOM    193  O   HIS A  25      -3.211  -4.668  -2.751  1.00 86.54           O  
ATOM    194  CG  HIS A  25      -5.990  -5.500  -5.698  1.00 86.54           C  
ATOM    195  CD2 HIS A  25      -7.245  -5.662  -6.177  1.00 86.54           C  
ATOM    196  ND1 HIS A  25      -5.321  -6.675  -5.961  1.00 86.54           N  
ATOM    197  CE1 HIS A  25      -6.139  -7.512  -6.576  1.00 86.54           C  
ATOM    198  NE2 HIS A  25      -7.314  -6.922  -6.718  1.00 86.54           N  
ATOM    199  N   ASN A  26      -4.578  -6.354  -2.439  1.00 81.11           N  
ATOM    200  CA  ASN A  26      -3.571  -7.187  -1.790  1.00 81.11           C  
ATOM    201  C   ASN A  26      -2.936  -8.166  -2.773  1.00 81.11           C  
ATOM    202  CB  ASN A  26      -4.180  -7.942  -0.607  1.00 81.11           C  
ATOM    203  O   ASN A  26      -1.887  -8.745  -2.487  1.00 81.11           O  
ATOM    204  CG  ASN A  26      -3.140  -8.676   0.216  1.00 81.11           C  
ATOM    205  ND2 ASN A  26      -3.574  -9.690   0.954  1.00 81.11           N  
ATOM    206  OD1 ASN A  26      -1.955  -8.333   0.189  1.00 81.11           O  
ATOM    207  N   SER A  27      -3.554  -8.337  -3.947  1.00 78.41           N  
ATOM    208  CA  SER A  27      -3.010  -9.314  -4.884  1.00 78.41           C  
ATOM    209  C   SER A  27      -3.134  -8.827  -6.324  1.00 78.41           C  
ATOM    210  CB  SER A  27      -3.721 -10.659  -4.729  1.00 78.41           C  
ATOM    211  O   SER A  27      -4.052  -8.074  -6.654  1.00 78.41           O  
ATOM    212  OG  SER A  27      -3.523 -11.468  -5.876  1.00 78.41           O  
ATOM    213  N   PRO A  28      -2.143  -9.176  -7.104  1.00 72.03           N  
ATOM    214  CA  PRO A  28      -2.176  -8.767  -8.510  1.00 72.03           C  
ATOM    215  C   PRO A  28      -3.395  -9.306  -9.254  1.00 72.03           C  
ATOM    216  CB  PRO A  28      -0.883  -9.358  -9.079  1.00 72.03           C  
ATOM    217  O   PRO A  28      -3.886  -8.666 -10.187  1.00 72.03           O  
ATOM    218  CG  PRO A  28      -0.389 -10.288  -8.019  1.00 72.03           C  
ATOM    219  CD  PRO A  28      -1.147 -10.013  -6.752  1.00 72.03           C  
ATOM    220  N   LEU A  29      -3.942 -10.420  -8.857  1.00 73.82           N  
ATOM    221  CA  LEU A  29      -4.929 -11.087  -9.699  1.00 73.82           C  
ATOM    222  C   LEU A  29      -6.300 -11.091  -9.030  1.00 73.82           C  
ATOM    223  CB  LEU A  29      -4.492 -12.523 -10.002  1.00 73.82           C  
ATOM    224  O   LEU A  29      -7.305 -11.419  -9.666  1.00 73.82           O  
ATOM    225  CG  LEU A  29      -3.460 -12.696 -11.117  1.00 73.82           C  
ATOM    226  CD1 LEU A  29      -2.047 -12.614 -10.549  1.00 73.82           C  
ATOM    227  CD2 LEU A  29      -3.674 -14.020 -11.843  1.00 73.82           C  
ATOM    228  N   SER A  30      -6.242 -10.700  -7.808  1.00 72.22           N  
ATOM    229  CA  SER A  30      -7.526 -10.792  -7.120  1.00 72.22           C  
ATOM    230  C   SER A  30      -8.056  -9.410  -6.752  1.00 72.22           C  
ATOM    231  CB  SER A  30      -7.400 -11.650  -5.861  1.00 72.22           C  
ATOM    232  O   SER A  30      -7.292  -8.444  -6.683  1.00 72.22           O  
ATOM    233  OG  SER A  30      -6.973 -12.962  -6.187  1.00 72.22           O  
ATOM    234  N   LEU A  31      -9.385  -9.201  -6.929  1.00 76.63           N  
ATOM    235  CA  LEU A  31     -10.097  -8.016  -6.463  1.00 76.63           C  
ATOM    236  C   LEU A  31     -10.212  -8.014  -4.942  1.00 76.63           C  
ATOM    237  CB  LEU A  31     -11.492  -7.947  -7.091  1.00 76.63           C  
ATOM    238  O   LEU A  31     -11.192  -7.510  -4.390  1.00 76.63           O  
ATOM    239  CG  LEU A  31     -11.549  -7.589  -8.577  1.00 76.63           C  
ATOM    240  CD1 LEU A  31     -12.888  -8.011  -9.173  1.00 76.63           C  
ATOM    241  CD2 LEU A  31     -11.316  -6.095  -8.776  1.00 76.63           C  
ATOM    242  N   VAL A  32      -9.162  -8.686  -4.365  1.00 83.18           N  
ATOM    243  CA  VAL A  32      -9.205  -8.724  -2.907  1.00 83.18           C  
ATOM    244  C   VAL A  32      -8.581  -7.452  -2.338  1.00 83.18           C  
ATOM    245  CB  VAL A  32      -8.480  -9.969  -2.350  1.00 83.18           C  
ATOM    246  O   VAL A  32      -7.476  -7.067  -2.728  1.00 83.18           O  
ATOM    247  CG1 VAL A  32      -8.522  -9.981  -0.823  1.00 83.18           C  
ATOM    248  CG2 VAL A  32      -9.102 -11.245  -2.915  1.00 83.18           C  
ATOM    249  N   TYR A  33      -9.371  -6.750  -1.590  1.00 85.66           N  
ATOM    250  CA  TYR A  33      -8.946  -5.513  -0.944  1.00 85.66           C  
ATOM    251  C   TYR A  33      -8.634  -5.746   0.529  1.00 85.66           C  
ATOM    252  CB  TYR A  33     -10.024  -4.434  -1.085  1.00 85.66           C  
ATOM    253  O   TYR A  33      -9.237  -6.611   1.168  1.00 85.66           O  
ATOM    254  CG  TYR A  33     -10.253  -3.987  -2.509  1.00 85.66           C  
ATOM    255  CD1 TYR A  33      -9.599  -2.869  -3.022  1.00 85.66           C  
ATOM    256  CD2 TYR A  33     -11.124  -4.680  -3.343  1.00 85.66           C  
ATOM    257  CE1 TYR A  33      -9.808  -2.452  -4.332  1.00 85.66           C  
ATOM    258  CE2 TYR A  33     -11.340  -4.272  -4.655  1.00 85.66           C  
ATOM    259  OH  TYR A  33     -10.889  -2.750  -6.438  1.00 85.66           O  
ATOM    260  CZ  TYR A  33     -10.678  -3.159  -5.140  1.00 85.66           C  
ATOM    261  N   GLN A  34      -7.592  -5.177   0.934  1.00 86.45           N  
ATOM    262  CA  GLN A  34      -7.263  -5.214   2.356  1.00 86.45           C  
ATOM    263  C   GLN A  34      -7.247  -3.810   2.953  1.00 86.45           C  
ATOM    264  CB  GLN A  34      -5.912  -5.895   2.578  1.00 86.45           C  
ATOM    265  O   GLN A  34      -6.906  -2.843   2.269  1.00 86.45           O  
ATOM    266  CG  GLN A  34      -5.484  -5.952   4.038  1.00 86.45           C  
ATOM    267  CD  GLN A  34      -4.210  -6.748   4.246  1.00 86.45           C  
ATOM    268  NE2 GLN A  34      -4.083  -7.371   5.413  1.00 86.45           N  
ATOM    269  OE1 GLN A  34      -3.346  -6.803   3.365  1.00 86.45           O  
ATOM    270  N   THR A  35      -7.772  -3.783   4.127  1.00 88.20           N  
ATOM    271  CA  THR A  35      -7.767  -2.513   4.846  1.00 88.20           C  
ATOM    272  C   THR A  35      -6.358  -2.166   5.320  1.00 88.20           C  
ATOM    273  CB  THR A  35      -8.723  -2.550   6.053  1.00 88.20           C  
ATOM    274  O   THR A  35      -5.682  -2.994   5.934  1.00 88.20           O  
ATOM    275  CG2 THR A  35      -8.802  -1.188   6.733  1.00 88.20           C  
ATOM    276  OG1 THR A  35     -10.031  -2.926   5.607  1.00 88.20           O  
ATOM    277  N   CYS A  36      -5.891  -0.912   4.960  1.00 88.14           N  
ATOM    278  CA  CYS A  36      -4.565  -0.458   5.365  1.00 88.14           C  
ATOM    279  C   CYS A  36      -4.557  -0.033   6.829  1.00 88.14           C  
ATOM    280  CB  CYS A  36      -4.103   0.703   4.485  1.00 88.14           C  
ATOM    281  O   CYS A  36      -5.572   0.436   7.349  1.00 88.14           O  
ATOM    282  SG  CYS A  36      -3.888   0.258   2.748  1.00 88.14           S  
ATOM    283  N   PRO A  37      -3.438  -0.364   7.463  1.00 87.76           N  
ATOM    284  CA  PRO A  37      -3.300   0.111   8.841  1.00 87.76           C  
ATOM    285  C   PRO A  37      -3.419   1.629   8.957  1.00 87.76           C  
ATOM    286  CB  PRO A  37      -1.898  -0.359   9.237  1.00 87.76           C  
ATOM    287  O   PRO A  37      -3.242   2.343   7.967  1.00 87.76           O  
ATOM    288  CG  PRO A  37      -1.538  -1.389   8.216  1.00 87.76           C  
ATOM    289  CD  PRO A  37      -2.305  -1.102   6.957  1.00 87.76           C  
ATOM    290  N   ILE A  38      -3.791   2.041  10.106  1.00 84.72           N  
ATOM    291  CA  ILE A  38      -3.967   3.467  10.360  1.00 84.72           C  
ATOM    292  C   ILE A  38      -2.677   4.213  10.029  1.00 84.72           C  
ATOM    293  CB  ILE A  38      -4.381   3.733  11.825  1.00 84.72           C  
ATOM    294  O   ILE A  38      -1.592   3.808  10.455  1.00 84.72           O  
ATOM    295  CG1 ILE A  38      -5.750   3.108  12.115  1.00 84.72           C  
ATOM    296  CG2 ILE A  38      -4.391   5.237  12.117  1.00 84.72           C  
ATOM    297  CD1 ILE A  38      -6.074   2.991  13.598  1.00 84.72           C  
ATOM    298  N   GLY A  39      -2.708   5.214   9.197  1.00 86.63           N  
ATOM    299  CA  GLY A  39      -1.536   6.011   8.869  1.00 86.63           C  
ATOM    300  C   GLY A  39      -0.935   5.660   7.521  1.00 86.63           C  
ATOM    301  O   GLY A  39      -0.043   6.358   7.033  1.00 86.63           O  
ATOM    302  N   GLN A  40      -1.354   4.509   6.991  1.00 88.89           N  
ATOM    303  CA  GLN A  40      -0.859   4.081   5.687  1.00 88.89           C  
ATOM    304  C   GLN A  40      -1.920   4.267   4.607  1.00 88.89           C  
ATOM    305  CB  GLN A  40      -0.411   2.619   5.736  1.00 88.89           C  
ATOM    306  O   GLN A  40      -2.623   3.319   4.250  1.00 88.89           O  
ATOM    307  CG  GLN A  40       0.730   2.358   6.711  1.00 88.89           C  
ATOM    308  CD  GLN A  40       1.216   0.922   6.674  1.00 88.89           C  
ATOM    309  NE2 GLN A  40       1.992   0.532   7.680  1.00 88.89           N  
ATOM    310  OE1 GLN A  40       0.896   0.168   5.750  1.00 88.89           O  
ATOM    311  N   ASN A  41      -1.955   5.407   4.041  1.00 87.69           N  
ATOM    312  CA  ASN A  41      -3.048   5.776   3.148  1.00 87.69           C  
ATOM    313  C   ASN A  41      -2.630   5.688   1.683  1.00 87.69           C  
ATOM    314  CB  ASN A  41      -3.554   7.184   3.471  1.00 87.69           C  
ATOM    315  O   ASN A  41      -3.311   6.220   0.805  1.00 87.69           O  
ATOM    316  CG  ASN A  41      -4.194   7.274   4.843  1.00 87.69           C  
ATOM    317  ND2 ASN A  41      -4.122   8.450   5.455  1.00 87.69           N  
ATOM    318  OD1 ASN A  41      -4.748   6.294   5.348  1.00 87.69           O  
ATOM    319  N   ILE A  42      -1.479   5.127   1.469  1.00 89.86           N  
ATOM    320  CA  ILE A  42      -0.981   5.035   0.101  1.00 89.86           C  
ATOM    321  C   ILE A  42      -0.844   3.568  -0.300  1.00 89.86           C  
ATOM    322  CB  ILE A  42       0.372   5.764  -0.058  1.00 89.86           C  
ATOM    323  O   ILE A  42      -0.286   2.763   0.449  1.00 89.86           O  
ATOM    324  CG1 ILE A  42       0.216   7.255   0.262  1.00 89.86           C  
ATOM    325  CG2 ILE A  42       0.931   5.562  -1.469  1.00 89.86           C  
ATOM    326  CD1 ILE A  42       1.529   8.026   0.272  1.00 89.86           C  
ATOM    327  N   CYS A  43      -1.410   3.262  -1.481  1.00 91.25           N  
ATOM    328  CA  CYS A  43      -1.232   1.929  -2.046  1.00 91.25           C  
ATOM    329  C   CYS A  43      -0.060   1.902  -3.020  1.00 91.25           C  
ATOM    330  CB  CYS A  43      -2.507   1.472  -2.754  1.00 91.25           C  
ATOM    331  O   CYS A  43       0.097   2.813  -3.835  1.00 91.25           O  
ATOM    332  SG  CYS A  43      -3.959   1.424  -1.681  1.00 91.25           S  
ATOM    333  N   PHE A  44       0.797   0.927  -2.804  1.00 91.08           N  
ATOM    334  CA  PHE A  44       1.896   0.856  -3.760  1.00 91.08           C  
ATOM    335  C   PHE A  44       2.125  -0.579  -4.217  1.00 91.08           C  
ATOM    336  CB  PHE A  44       3.180   1.424  -3.147  1.00 91.08           C  
ATOM    337  O   PHE A  44       1.716  -1.525  -3.540  1.00 91.08           O  
ATOM    338  CG  PHE A  44       3.725   0.602  -2.010  1.00 91.08           C  
ATOM    339  CD1 PHE A  44       3.268   0.797  -0.712  1.00 91.08           C  
ATOM    340  CD2 PHE A  44       4.693  -0.367  -2.239  1.00 91.08           C  
ATOM    341  CE1 PHE A  44       3.771   0.038   0.343  1.00 91.08           C  
ATOM    342  CE2 PHE A  44       5.200  -1.129  -1.191  1.00 91.08           C  
ATOM    343  CZ  PHE A  44       4.738  -0.925   0.100  1.00 91.08           C  
ATOM    344  N   LYS A  45       2.637  -0.708  -5.358  1.00 91.05           N  
ATOM    345  CA  LYS A  45       2.970  -1.972  -6.009  1.00 91.05           C  
ATOM    346  C   LYS A  45       4.480  -2.130  -6.163  1.00 91.05           C  
ATOM    347  CB  LYS A  45       2.291  -2.067  -7.376  1.00 91.05           C  
ATOM    348  O   LYS A  45       5.155  -1.231  -6.669  1.00 91.05           O  
ATOM    349  CG  LYS A  45       2.611  -3.344  -8.139  1.00 91.05           C  
ATOM    350  CD  LYS A  45       1.986  -3.336  -9.529  1.00 91.05           C  
ATOM    351  CE  LYS A  45       2.481  -4.504 -10.371  1.00 91.05           C  
ATOM    352  NZ  LYS A  45       1.834  -4.528 -11.718  1.00 91.05           N  
ATOM    353  N   ILE A  46       5.013  -3.322  -5.596  1.00 91.37           N  
ATOM    354  CA  ILE A  46       6.444  -3.597  -5.665  1.00 91.37           C  
ATOM    355  C   ILE A  46       6.701  -4.754  -6.629  1.00 91.37           C  
ATOM    356  CB  ILE A  46       7.025  -3.922  -4.270  1.00 91.37           C  
ATOM    357  O   ILE A  46       6.068  -5.807  -6.527  1.00 91.37           O  
ATOM    358  CG1 ILE A  46       6.759  -2.767  -3.299  1.00 91.37           C  
ATOM    359  CG2 ILE A  46       8.523  -4.224  -4.366  1.00 91.37           C  
ATOM    360  CD1 ILE A  46       6.962  -3.130  -1.834  1.00 91.37           C  
ATOM    361  N   SER A  47       7.577  -4.411  -7.565  1.00 90.21           N  
ATOM    362  CA  SER A  47       8.026  -5.444  -8.492  1.00 90.21           C  
ATOM    363  C   SER A  47       9.504  -5.763  -8.290  1.00 90.21           C  
ATOM    364  CB  SER A  47       7.783  -5.010  -9.938  1.00 90.21           C  
ATOM    365  O   SER A  47      10.357  -4.883  -8.418  1.00 90.21           O  
ATOM    366  OG  SER A  47       6.413  -4.720 -10.152  1.00 90.21           O  
ATOM    367  N   VAL A  48       9.770  -6.983  -7.795  1.00 88.17           N  
ATOM    368  CA  VAL A  48      11.141  -7.401  -7.525  1.00 88.17           C  
ATOM    369  C   VAL A  48      11.623  -8.339  -8.630  1.00 88.17           C  
ATOM    370  CB  VAL A  48      11.264  -8.092  -6.148  1.00 88.17           C  
ATOM    371  O   VAL A  48      10.965  -9.335  -8.937  1.00 88.17           O  
ATOM    372  CG1 VAL A  48      12.710  -8.504  -5.878  1.00 88.17           C  
ATOM    373  CG2 VAL A  48      10.752  -7.171  -5.042  1.00 88.17           C  
ATOM    374  N   LYS A  49      12.665  -7.905  -9.277  1.00 83.67           N  
ATOM    375  CA  LYS A  49      13.299  -8.726 -10.304  1.00 83.67           C  
ATOM    376  C   LYS A  49      14.055  -9.897  -9.682  1.00 83.67           C  
ATOM    377  CB  LYS A  49      14.248  -7.883 -11.157  1.00 83.67           C  
ATOM    378  O   LYS A  49      14.950  -9.698  -8.859  1.00 83.67           O  
ATOM    379  CG  LYS A  49      13.544  -6.998 -12.175  1.00 83.67           C  
ATOM    380  CD  LYS A  49      14.540  -6.295 -13.087  1.00 83.67           C  
ATOM    381  CE  LYS A  49      13.869  -5.209 -13.918  1.00 83.67           C  
ATOM    382  NZ  LYS A  49      14.841  -4.523 -14.821  1.00 83.67           N  
ATOM    383  N   LYS A  50      13.502 -11.097  -9.813  1.00 78.71           N  
ATOM    384  CA  LYS A  50      14.218 -12.294  -9.381  1.00 78.71           C  
ATOM    385  C   LYS A  50      14.916 -12.972 -10.556  1.00 78.71           C  
ATOM    386  CB  LYS A  50      13.261 -13.276  -8.702  1.00 78.71           C  
ATOM    387  O   LYS A  50      14.372 -13.023 -11.662  1.00 78.71           O  
ATOM    388  CG  LYS A  50      12.822 -12.849  -7.309  1.00 78.71           C  
ATOM    389  CD  LYS A  50      12.007 -13.938  -6.622  1.00 78.71           C  
ATOM    390  CE  LYS A  50      11.465 -13.468  -5.279  1.00 78.71           C  
ATOM    391  NZ  LYS A  50      10.517 -14.459  -4.687  1.00 78.71           N  
ATOM    392  N   VAL A  51      16.252 -13.017 -10.562  1.00 77.08           N  
ATOM    393  CA  VAL A  51      17.068 -13.668 -11.582  1.00 77.08           C  
ATOM    394  C   VAL A  51      16.646 -15.129 -11.726  1.00 77.08           C  
ATOM    395  CB  VAL A  51      18.573 -13.579 -11.248  1.00 77.08           C  
ATOM    396  O   VAL A  51      16.478 -15.834 -10.728  1.00 77.08           O  
ATOM    397  CG1 VAL A  51      19.412 -14.211 -12.357  1.00 77.08           C  
ATOM    398  CG2 VAL A  51      18.985 -12.124 -11.026  1.00 77.08           C  
ATOM    399  N   PRO A  52      16.522 -15.635 -12.897  1.00 74.03           N  
ATOM    400  CA  PRO A  52      16.940 -15.152 -14.216  1.00 74.03           C  
ATOM    401  C   PRO A  52      15.795 -14.519 -15.003  1.00 74.03           C  
ATOM    402  CB  PRO A  52      17.445 -16.419 -14.911  1.00 74.03           C  
ATOM    403  O   PRO A  52      16.034 -13.781 -15.962  1.00 74.03           O  
ATOM    404  CG  PRO A  52      16.800 -17.545 -14.169  1.00 74.03           C  
ATOM    405  CD  PRO A  52      16.332 -17.032 -12.837  1.00 74.03           C  
ATOM    406  N   SER A  53      14.527 -14.343 -14.487  1.00 70.69           N  
ATOM    407  CA  SER A  53      13.478 -13.668 -15.245  1.00 70.69           C  
ATOM    408  C   SER A  53      12.152 -13.687 -14.492  1.00 70.69           C  
ATOM    409  CB  SER A  53      13.305 -14.318 -16.617  1.00 70.69           C  
ATOM    410  O   SER A  53      11.086 -13.773 -15.105  1.00 70.69           O  
ATOM    411  OG  SER A  53      12.556 -13.480 -17.481  1.00 70.69           O  
ATOM    412  N   LYS A  54      12.181 -13.897 -13.211  1.00 74.73           N  
ATOM    413  CA  LYS A  54      10.927 -13.867 -12.464  1.00 74.73           C  
ATOM    414  C   LYS A  54      10.751 -12.536 -11.739  1.00 74.73           C  
ATOM    415  CB  LYS A  54      10.872 -15.021 -11.461  1.00 74.73           C  
ATOM    416  O   LYS A  54      11.733 -11.893 -11.363  1.00 74.73           O  
ATOM    417  CG  LYS A  54      10.688 -16.389 -12.101  1.00 74.73           C  
ATOM    418  CD  LYS A  54      10.584 -17.488 -11.051  1.00 74.73           C  
ATOM    419  CE  LYS A  54      10.576 -18.871 -11.688  1.00 74.73           C  
ATOM    420  NZ  LYS A  54      10.576 -19.954 -10.659  1.00 74.73           N  
ATOM    421  N   PHE A  55       9.517 -12.028 -11.882  1.00 78.20           N  
ATOM    422  CA  PHE A  55       9.148 -10.830 -11.136  1.00 78.20           C  
ATOM    423  C   PHE A  55       8.096 -11.151 -10.082  1.00 78.20           C  
ATOM    424  CB  PHE A  55       8.628  -9.744 -12.083  1.00 78.20           C  
ATOM    425  O   PHE A  55       7.229 -12.001 -10.300  1.00 78.20           O  
ATOM    426  CG  PHE A  55       9.642  -9.286 -13.096  1.00 78.20           C  
ATOM    427  CD1 PHE A  55      10.468  -8.200 -12.831  1.00 78.20           C  
ATOM    428  CD2 PHE A  55       9.770  -9.941 -14.314  1.00 78.20           C  
ATOM    429  CE1 PHE A  55      11.408  -7.774 -13.767  1.00 78.20           C  
ATOM    430  CE2 PHE A  55      10.707  -9.520 -15.254  1.00 78.20           C  
ATOM    431  CZ  PHE A  55      11.524  -8.436 -14.979  1.00 78.20           C  
ATOM    432  N   SER A  56       8.446 -10.762  -8.896  1.00 82.53           N  
ATOM    433  CA  SER A  56       7.442 -10.831  -7.840  1.00 82.53           C  
ATOM    434  C   SER A  56       6.737  -9.490  -7.660  1.00 82.53           C  
ATOM    435  CB  SER A  56       8.081 -11.261  -6.519  1.00 82.53           C  
ATOM    436  O   SER A  56       7.385  -8.443  -7.614  1.00 82.53           O  
ATOM    437  OG  SER A  56       8.662 -12.548  -6.637  1.00 82.53           O  
ATOM    438  N   ILE A  57       5.389  -9.591  -7.829  1.00 86.45           N  
ATOM    439  CA  ILE A  57       4.591  -8.381  -7.666  1.00 86.45           C  
ATOM    440  C   ILE A  57       3.846  -8.429  -6.334  1.00 86.45           C  
ATOM    441  CB  ILE A  57       3.592  -8.202  -8.832  1.00 86.45           C  
ATOM    442  O   ILE A  57       3.166  -9.412  -6.031  1.00 86.45           O  
ATOM    443  CG1 ILE A  57       4.339  -8.141 -10.170  1.00 86.45           C  
ATOM    444  CG2 ILE A  57       2.738  -6.948  -8.624  1.00 86.45           C  
ATOM    445  CD1 ILE A  57       3.433  -8.244 -11.389  1.00 86.45           C  
ATOM    446  N   LYS A  58       4.116  -7.502  -5.595  1.00 86.84           N  
ATOM    447  CA  LYS A  58       3.400  -7.392  -4.327  1.00 86.84           C  
ATOM    448  C   LYS A  58       2.742  -6.023  -4.184  1.00 86.84           C  
ATOM    449  CB  LYS A  58       4.346  -7.644  -3.152  1.00 86.84           C  
ATOM    450  O   LYS A  58       3.301  -5.012  -4.614  1.00 86.84           O  
ATOM    451  CG  LYS A  58       4.908  -9.058  -3.102  1.00 86.84           C  
ATOM    452  CD  LYS A  58       5.755  -9.278  -1.856  1.00 86.84           C  
ATOM    453  CE  LYS A  58       6.342 -10.683  -1.819  1.00 86.84           C  
ATOM    454  NZ  LYS A  58       7.212 -10.889  -0.623  1.00 86.84           N  
ATOM    455  N   ARG A  59       1.495  -6.037  -3.645  1.00 87.83           N  
ATOM    456  CA  ARG A  59       0.763  -4.808  -3.358  1.00 87.83           C  
ATOM    457  C   ARG A  59       0.627  -4.589  -1.855  1.00 87.83           C  
ATOM    458  CB  ARG A  59      -0.620  -4.841  -4.011  1.00 87.83           C  
ATOM    459  O   ARG A  59       0.237  -5.501  -1.123  1.00 87.83           O  
ATOM    460  CG  ARG A  59      -0.584  -4.936  -5.528  1.00 87.83           C  
ATOM    461  CD  ARG A  59      -1.977  -4.831  -6.133  1.00 87.83           C  
ATOM    462  NE  ARG A  59      -1.926  -4.734  -7.589  1.00 87.83           N  
ATOM    463  NH1 ARG A  59      -4.208  -4.931  -7.888  1.00 87.83           N  
ATOM    464  NH2 ARG A  59      -2.827  -4.684  -9.701  1.00 87.83           N  
ATOM    465  CZ  ARG A  59      -2.987  -4.783  -8.389  1.00 87.83           C  
ATOM    466  N   ARG A  60       0.955  -3.437  -1.361  1.00 88.31           N  
ATOM    467  CA  ARG A  60       0.936  -3.140   0.068  1.00 88.31           C  
ATOM    468  C   ARG A  60       0.490  -1.705   0.323  1.00 88.31           C  
ATOM    469  CB  ARG A  60       2.316  -3.378   0.685  1.00 88.31           C  
ATOM    470  O   ARG A  60       0.213  -0.958  -0.618  1.00 88.31           O  
ATOM    471  CG  ARG A  60       2.775  -4.826   0.628  1.00 88.31           C  
ATOM    472  CD  ARG A  60       3.479  -5.245   1.911  1.00 88.31           C  
ATOM    473  NE  ARG A  60       3.499  -6.697   2.066  1.00 88.31           N  
ATOM    474  NH1 ARG A  60       5.803  -6.872   2.075  1.00 88.31           N  
ATOM    475  NH2 ARG A  60       4.505  -8.751   2.281  1.00 88.31           N  
ATOM    476  CZ  ARG A  60       4.602  -7.437   2.140  1.00 88.31           C  
ATOM    477  N   CYS A  61       0.271  -1.441   1.682  1.00 90.96           N  
ATOM    478  CA  CYS A  61      -0.055  -0.105   2.166  1.00 90.96           C  
ATOM    479  C   CYS A  61       1.171   0.572   2.769  1.00 90.96           C  
ATOM    480  CB  CYS A  61      -1.175  -0.169   3.204  1.00 90.96           C  
ATOM    481  O   CYS A  61       2.021  -0.092   3.364  1.00 90.96           O  
ATOM    482  SG  CYS A  61      -2.704  -0.900   2.580  1.00 90.96           S  
ATOM    483  N   ALA A  62       1.268   1.827   2.466  1.00 91.06           N  
ATOM    484  CA  ALA A  62       2.382   2.582   3.035  1.00 91.06           C  
ATOM    485  C   ALA A  62       1.949   3.994   3.417  1.00 91.06           C  
ATOM    486  CB  ALA A  62       3.547   2.634   2.050  1.00 91.06           C  
ATOM    487  O   ALA A  62       0.927   4.489   2.936  1.00 91.06           O  
ATOM    488  N   ALA A  63       2.605   4.548   4.422  1.00 90.87           N  
ATOM    489  CA  ALA A  63       2.361   5.939   4.796  1.00 90.87           C  
ATOM    490  C   ALA A  63       2.932   6.895   3.753  1.00 90.87           C  
ATOM    491  CB  ALA A  63       2.960   6.234   6.169  1.00 90.87           C  
ATOM    492  O   ALA A  63       2.335   7.934   3.461  1.00 90.87           O  
ATOM    493  N   THR A  64       4.102   6.514   3.218  1.00 90.83           N  
ATOM    494  CA  THR A  64       4.795   7.255   2.170  1.00 90.83           C  
ATOM    495  C   THR A  64       5.219   6.324   1.038  1.00 90.83           C  
ATOM    496  CB  THR A  64       6.031   7.986   2.728  1.00 90.83           C  
ATOM    497  O   THR A  64       5.518   5.151   1.271  1.00 90.83           O  
ATOM    498  CG2 THR A  64       5.626   9.096   3.691  1.00 90.83           C  
ATOM    499  OG1 THR A  64       6.862   7.046   3.421  1.00 90.83           O  
ATOM    500  N   CYS A  65       5.128   6.841  -0.102  1.00 90.69           N  
ATOM    501  CA  CYS A  65       5.486   6.038  -1.266  1.00 90.69           C  
ATOM    502  C   CYS A  65       6.971   5.697  -1.257  1.00 90.69           C  
ATOM    503  CB  CYS A  65       5.131   6.776  -2.556  1.00 90.69           C  
ATOM    504  O   CYS A  65       7.818   6.592  -1.281  1.00 90.69           O  
ATOM    505  SG  CYS A  65       5.297   5.764  -4.043  1.00 90.69           S  
ATOM    506  N   PRO A  66       7.222   4.383  -1.147  1.00 90.67           N  
ATOM    507  CA  PRO A  66       8.628   3.975  -1.179  1.00 90.67           C  
ATOM    508  C   PRO A  66       9.306   4.297  -2.508  1.00 90.67           C  
ATOM    509  CB  PRO A  66       8.561   2.462  -0.952  1.00 90.67           C  
ATOM    510  O   PRO A  66       8.628   4.483  -3.522  1.00 90.67           O  
ATOM    511  CG  PRO A  66       7.177   2.213  -0.446  1.00 90.67           C  
ATOM    512  CD  PRO A  66       6.291   3.333  -0.909  1.00 90.67           C  
ATOM    513  N   LYS A  67      10.624   4.382  -2.510  1.00 91.29           N  
ATOM    514  CA  LYS A  67      11.412   4.688  -3.699  1.00 91.29           C  
ATOM    515  C   LYS A  67      11.854   3.412  -4.410  1.00 91.29           C  
ATOM    516  CB  LYS A  67      12.633   5.532  -3.332  1.00 91.29           C  
ATOM    517  O   LYS A  67      12.067   2.380  -3.769  1.00 91.29           O  
ATOM    518  CG  LYS A  67      12.293   6.930  -2.835  1.00 91.29           C  
ATOM    519  CD  LYS A  67      13.548   7.752  -2.575  1.00 91.29           C  
ATOM    520  CE  LYS A  67      13.210   9.140  -2.047  1.00 91.29           C  
ATOM    521  NZ  LYS A  67      14.439   9.923  -1.721  1.00 91.29           N  
ATOM    522  N   SER A  68      11.897   3.538  -5.660  1.00 90.95           N  
ATOM    523  CA  SER A  68      12.377   2.427  -6.475  1.00 90.95           C  
ATOM    524  C   SER A  68      13.875   2.213  -6.292  1.00 90.95           C  
ATOM    525  CB  SER A  68      12.065   2.672  -7.952  1.00 90.95           C  
ATOM    526  O   SER A  68      14.601   3.143  -5.932  1.00 90.95           O  
ATOM    527  OG  SER A  68      10.667   2.777  -8.161  1.00 90.95           O  
ATOM    528  N   SER A  69      14.327   0.950  -6.322  1.00 88.32           N  
ATOM    529  CA  SER A  69      15.748   0.618  -6.289  1.00 88.32           C  
ATOM    530  C   SER A  69      16.137  -0.265  -7.470  1.00 88.32           C  
ATOM    531  CB  SER A  69      16.103  -0.085  -4.978  1.00 88.32           C  
ATOM    532  O   SER A  69      15.325  -0.506  -8.366  1.00 88.32           O  
ATOM    533  OG  SER A  69      17.499  -0.315  -4.894  1.00 88.32           O  
ATOM    534  N   ALA A  70      17.410  -0.524  -7.719  1.00 85.99           N  
ATOM    535  CA  ALA A  70      17.946  -1.265  -8.858  1.00 85.99           C  
ATOM    536  C   ALA A  70      17.215  -2.591  -9.044  1.00 85.99           C  
ATOM    537  CB  ALA A  70      19.443  -1.507  -8.677  1.00 85.99           C  
ATOM    538  O   ALA A  70      16.896  -2.979 -10.170  1.00 85.99           O  
ATOM    539  N   LEU A  71      16.829  -3.221  -7.987  1.00 85.95           N  
ATOM    540  CA  LEU A  71      16.229  -4.546  -8.090  1.00 85.95           C  
ATOM    541  C   LEU A  71      14.737  -4.493  -7.778  1.00 85.95           C  
ATOM    542  CB  LEU A  71      16.926  -5.526  -7.142  1.00 85.95           C  
ATOM    543  O   LEU A  71      14.015  -5.465  -8.013  1.00 85.95           O  
ATOM    544  CG  LEU A  71      18.400  -5.816  -7.431  1.00 85.95           C  
ATOM    545  CD1 LEU A  71      19.007  -6.646  -6.304  1.00 85.95           C  
ATOM    546  CD2 LEU A  71      18.552  -6.530  -8.770  1.00 85.95           C  
ATOM    547  N   VAL A  72      14.278  -3.302  -7.297  1.00 88.95           N  
ATOM    548  CA  VAL A  72      12.891  -3.191  -6.855  1.00 88.95           C  
ATOM    549  C   VAL A  72      12.233  -1.983  -7.518  1.00 88.95           C  
ATOM    550  CB  VAL A  72      12.793  -3.075  -5.318  1.00 88.95           C  
ATOM    551  O   VAL A  72      12.738  -0.862  -7.421  1.00 88.95           O  
ATOM    552  CG1 VAL A  72      11.336  -2.942  -4.878  1.00 88.95           C  
ATOM    553  CG2 VAL A  72      13.448  -4.282  -4.649  1.00 88.95           C  
ATOM    554  N   LYS A  73      11.222  -2.212  -8.226  1.00 90.67           N  
ATOM    555  CA  LYS A  73      10.413  -1.150  -8.818  1.00 90.67           C  
ATOM    556  C   LYS A  73       9.136  -0.920  -8.015  1.00 90.67           C  
ATOM    557  CB  LYS A  73      10.066  -1.484 -10.269  1.00 90.67           C  
ATOM    558  O   LYS A  73       8.381  -1.859  -7.757  1.00 90.67           O  
ATOM    559  CG  LYS A  73       9.439  -0.330 -11.037  1.00 90.67           C  
ATOM    560  CD  LYS A  73       9.262  -0.670 -12.511  1.00 90.67           C  
ATOM    561  CE  LYS A  73       8.694   0.507 -13.293  1.00 90.67           C  
ATOM    562  NZ  LYS A  73       8.528   0.182 -14.741  1.00 90.67           N  
ATOM    563  N   VAL A  74       8.958   0.330  -7.605  1.00 93.00           N  
ATOM    564  CA  VAL A  74       7.795   0.681  -6.796  1.00 93.00           C  
ATOM    565  C   VAL A  74       6.883   1.620  -7.582  1.00 93.00           C  
ATOM    566  CB  VAL A  74       8.210   1.336  -5.460  1.00 93.00           C  
ATOM    567  O   VAL A  74       7.343   2.619  -8.141  1.00 93.00           O  
ATOM    568  CG1 VAL A  74       6.979   1.742  -4.652  1.00 93.00           C  
ATOM    569  CG2 VAL A  74       9.094   0.386  -4.652  1.00 93.00           C  
ATOM    570  N   VAL A  75       5.572   1.275  -7.631  1.00 91.34           N  
ATOM    571  CA  VAL A  75       4.561   2.131  -8.242  1.00 91.34           C  
ATOM    572  C   VAL A  75       3.488   2.480  -7.213  1.00 91.34           C  
ATOM    573  CB  VAL A  75       3.918   1.457  -9.475  1.00 91.34           C  
ATOM    574  O   VAL A  75       2.836   1.591  -6.661  1.00 91.34           O  
ATOM    575  CG1 VAL A  75       2.832   2.350 -10.074  1.00 91.34           C  
ATOM    576  CG2 VAL A  75       4.983   1.132 -10.521  1.00 91.34           C  
ATOM    577  N   CYS A  76       3.392   3.743  -6.955  1.00 90.49           N  
ATOM    578  CA  CYS A  76       2.395   4.220  -6.003  1.00 90.49           C  
ATOM    579  C   CYS A  76       1.117   4.642  -6.717  1.00 90.49           C  
ATOM    580  CB  CYS A  76       2.947   5.392  -5.191  1.00 90.49           C  
ATOM    581  O   CYS A  76       1.170   5.272  -7.775  1.00 90.49           O  
ATOM    582  SG  CYS A  76       4.281   4.931  -4.063  1.00 90.49           S  
ATOM    583  N   CYS A  77      -0.045   4.106  -6.195  1.00 83.09           N  
ATOM    584  CA  CYS A  77      -1.373   4.364  -6.742  1.00 83.09           C  
ATOM    585  C   CYS A  77      -2.171   5.283  -5.825  1.00 83.09           C  
ATOM    586  CB  CYS A  77      -2.130   3.053  -6.950  1.00 83.09           C  
ATOM    587  O   CYS A  77      -2.132   5.134  -4.603  1.00 83.09           O  
ATOM    588  SG  CYS A  77      -1.263   1.871  -8.006  1.00 83.09           S  
ATOM    589  N   ASN A  78      -2.388   6.585  -6.084  1.00 65.26           N  
ATOM    590  CA  ASN A  78      -3.197   7.545  -5.342  1.00 65.26           C  
ATOM    591  C   ASN A  78      -4.683   7.207  -5.422  1.00 65.26           C  
ATOM    592  CB  ASN A  78      -2.948   8.966  -5.853  1.00 65.26           C  
ATOM    593  O   ASN A  78      -5.183   6.833  -6.485  1.00 65.26           O  
ATOM    594  CG  ASN A  78      -1.842   9.674  -5.094  1.00 65.26           C  
ATOM    595  ND2 ASN A  78      -1.631  10.947  -5.405  1.00 65.26           N  
ATOM    596  OD1 ASN A  78      -1.183   9.081  -4.236  1.00 65.26           O  
TER     597      ALA A   1                                                      
ENDMDL                                                                          
END                                                                             
