# Supplementary material for: Domain loss enabled evolution of novel functions in the snake three-finger toxin gene superfamily
Source: Nat Commun. 2023 Aug 11;14:4861. doi: 10.1038/s41467-023-40550-0 (PMC10421932; doi:10.1038/s41467-023-40550-0)
Supplement: Supplementary file 5 — Supplementary Data 2 [file 41467_2023_40550_MOESM5_ESM.zip › SD2_structure_predictions/full_sequence/NCBI|MALMO_OL366269.1_1_252|Malpolon_monspessulanus.pdb]

MODEL     1                                                                     
ATOM      1  N   MET A   1     -38.795  -5.858  31.200  1.00 59.32           N  
ATOM      2  CA  MET A   1     -37.762  -6.805  30.789  1.00 59.32           C  
ATOM      3  C   MET A   1     -37.493  -6.700  29.292  1.00 59.32           C  
ATOM      4  CB  MET A   1     -38.168  -8.235  31.149  1.00 59.32           C  
ATOM      5  O   MET A   1     -36.558  -7.319  28.780  1.00 59.32           O  
ATOM      6  CG  MET A   1     -39.170  -8.319  32.289  1.00 59.32           C  
ATOM      7  SD  MET A   1     -39.675 -10.045  32.655  1.00 59.32           S  
ATOM      8  CE  MET A   1     -39.979  -9.918  34.439  1.00 59.32           C  
ATOM      9  N   LYS A   2     -38.256  -5.775  28.601  1.00 61.62           N  
ATOM     10  CA  LYS A   2     -38.223  -5.597  27.152  1.00 61.62           C  
ATOM     11  C   LYS A   2     -37.301  -4.445  26.760  1.00 61.62           C  
ATOM     12  CB  LYS A   2     -39.631  -5.348  26.609  1.00 61.62           C  
ATOM     13  O   LYS A   2     -36.706  -4.459  25.681  1.00 61.62           O  
ATOM     14  CG  LYS A   2     -40.539  -6.568  26.662  1.00 61.62           C  
ATOM     15  CD  LYS A   2     -41.935  -6.249  26.142  1.00 61.62           C  
ATOM     16  CE  LYS A   2     -42.804  -7.497  26.070  1.00 61.62           C  
ATOM     17  NZ  LYS A   2     -44.241  -7.158  25.839  1.00 61.62           N  
ATOM     18  N   THR A   3     -37.058  -3.619  27.768  1.00 64.03           N  
ATOM     19  CA  THR A   3     -36.228  -2.447  27.508  1.00 64.03           C  
ATOM     20  C   THR A   3     -34.748  -2.816  27.531  1.00 64.03           C  
ATOM     21  CB  THR A   3     -36.498  -1.333  28.536  1.00 64.03           C  
ATOM     22  O   THR A   3     -33.945  -2.230  26.802  1.00 64.03           O  
ATOM     23  CG2 THR A   3     -37.899  -0.753  28.363  1.00 64.03           C  
ATOM     24  OG1 THR A   3     -36.376  -1.870  29.858  1.00 64.03           O  
ATOM     25  N   GLN A   4     -34.459  -3.863  28.342  1.00 69.95           N  
ATOM     26  CA  GLN A   4     -33.074  -4.315  28.423  1.00 69.95           C  
ATOM     27  C   GLN A   4     -32.649  -5.022  27.139  1.00 69.95           C  
ATOM     28  CB  GLN A   4     -32.882  -5.245  29.622  1.00 69.95           C  
ATOM     29  O   GLN A   4     -31.504  -4.890  26.702  1.00 69.95           O  
ATOM     30  CG  GLN A   4     -33.107  -4.568  30.968  1.00 69.95           C  
ATOM     31  CD  GLN A   4     -31.926  -3.721  31.403  1.00 69.95           C  
ATOM     32  NE2 GLN A   4     -32.118  -2.930  32.454  1.00 69.95           N  
ATOM     33  OE1 GLN A   4     -30.849  -3.777  30.801  1.00 69.95           O  
ATOM     34  N   LEU A   5     -33.644  -5.683  26.524  1.00 69.70           N  
ATOM     35  CA  LEU A   5     -33.373  -6.410  25.288  1.00 69.70           C  
ATOM     36  C   LEU A   5     -33.162  -5.445  24.126  1.00 69.70           C  
ATOM     37  CB  LEU A   5     -34.522  -7.370  24.968  1.00 69.70           C  
ATOM     38  O   LEU A   5     -32.279  -5.656  23.291  1.00 69.70           O  
ATOM     39  CG  LEU A   5     -34.130  -8.812  24.642  1.00 69.70           C  
ATOM     40  CD1 LEU A   5     -34.861  -9.781  25.565  1.00 69.70           C  
ATOM     41  CD2 LEU A   5     -34.427  -9.129  23.181  1.00 69.70           C  
ATOM     42  N   LEU A   6     -33.888  -4.345  24.180  1.00 70.14           N  
ATOM     43  CA  LEU A   6     -33.782  -3.362  23.107  1.00 70.14           C  
ATOM     44  C   LEU A   6     -32.448  -2.626  23.175  1.00 70.14           C  
ATOM     45  CB  LEU A   6     -34.936  -2.359  23.182  1.00 70.14           C  
ATOM     46  O   LEU A   6     -31.825  -2.364  22.143  1.00 70.14           O  
ATOM     47  CG  LEU A   6     -35.657  -2.056  21.868  1.00 70.14           C  
ATOM     48  CD1 LEU A   6     -37.123  -2.465  21.960  1.00 70.14           C  
ATOM     49  CD2 LEU A   6     -35.530  -0.577  21.517  1.00 70.14           C  
ATOM     50  N   ALA A   7     -31.994  -2.383  24.365  1.00 73.16           N  
ATOM     51  CA  ALA A   7     -30.722  -1.701  24.587  1.00 73.16           C  
ATOM     52  C   ALA A   7     -29.551  -2.555  24.109  1.00 73.16           C  
ATOM     53  CB  ALA A   7     -30.555  -1.354  26.065  1.00 73.16           C  
ATOM     54  O   ALA A   7     -28.606  -2.042  23.505  1.00 73.16           O  
ATOM     55  N   LEU A   8     -29.590  -3.811  24.326  1.00 72.23           N  
ATOM     56  CA  LEU A   8     -28.538  -4.737  23.921  1.00 72.23           C  
ATOM     57  C   LEU A   8     -28.471  -4.853  22.402  1.00 72.23           C  
ATOM     58  CB  LEU A   8     -28.771  -6.117  24.541  1.00 72.23           C  
ATOM     59  O   LEU A   8     -27.382  -4.927  21.828  1.00 72.23           O  
ATOM     60  CG  LEU A   8     -27.561  -6.775  25.207  1.00 72.23           C  
ATOM     61  CD1 LEU A   8     -27.904  -7.195  26.632  1.00 72.23           C  
ATOM     62  CD2 LEU A   8     -27.086  -7.972  24.390  1.00 72.23           C  
ATOM     63  N   VAL A   9     -29.518  -4.775  21.686  1.00 76.36           N  
ATOM     64  CA  VAL A   9     -29.602  -4.842  20.230  1.00 76.36           C  
ATOM     65  C   VAL A   9     -29.007  -3.575  19.620  1.00 76.36           C  
ATOM     66  CB  VAL A   9     -31.060  -5.028  19.754  1.00 76.36           C  
ATOM     67  O   VAL A   9     -28.271  -3.642  18.632  1.00 76.36           O  
ATOM     68  CG1 VAL A   9     -31.144  -4.958  18.230  1.00 76.36           C  
ATOM     69  CG2 VAL A   9     -31.622  -6.355  20.263  1.00 76.36           C  
ATOM     70  N   VAL A  10     -29.191  -2.460  20.248  1.00 75.17           N  
ATOM     71  CA  VAL A  10     -28.671  -1.184  19.767  1.00 75.17           C  
ATOM     72  C   VAL A  10     -27.153  -1.153  19.925  1.00 75.17           C  
ATOM     73  CB  VAL A  10     -29.310   0.007  20.515  1.00 75.17           C  
ATOM     74  O   VAL A  10     -26.439  -0.693  19.031  1.00 75.17           O  
ATOM     75  CG1 VAL A  10     -28.670   1.324  20.078  1.00 75.17           C  
ATOM     76  CG2 VAL A  10     -30.818   0.038  20.279  1.00 75.17           C  
ATOM     77  N   VAL A  11     -26.611  -1.632  21.082  1.00 72.53           N  
ATOM     78  CA  VAL A  11     -25.178  -1.696  21.350  1.00 72.53           C  
ATOM     79  C   VAL A  11     -24.507  -2.642  20.356  1.00 72.53           C  
ATOM     80  CB  VAL A  11     -24.892  -2.154  22.798  1.00 72.53           C  
ATOM     81  O   VAL A  11     -23.415  -2.358  19.860  1.00 72.53           O  
ATOM     82  CG1 VAL A  11     -23.394  -2.365  23.012  1.00 72.53           C  
ATOM     83  CG2 VAL A  11     -25.439  -1.136  23.797  1.00 72.53           C  
ATOM     84  N   ALA A  12     -25.107  -3.778  20.036  1.00 67.38           N  
ATOM     85  CA  ALA A  12     -24.583  -4.735  19.065  1.00 67.38           C  
ATOM     86  C   ALA A  12     -24.504  -4.115  17.673  1.00 67.38           C  
ATOM     87  CB  ALA A  12     -25.448  -5.992  19.036  1.00 67.38           C  
ATOM     88  O   ALA A  12     -23.535  -4.335  16.943  1.00 67.38           O  
ATOM     89  N   PHE A  13     -25.502  -3.285  17.371  1.00 65.85           N  
ATOM     90  CA  PHE A  13     -25.531  -2.645  16.062  1.00 65.85           C  
ATOM     91  C   PHE A  13     -24.508  -1.518  15.987  1.00 65.85           C  
ATOM     92  CB  PHE A  13     -26.932  -2.103  15.757  1.00 65.85           C  
ATOM     93  O   PHE A  13     -23.852  -1.334  14.959  1.00 65.85           O  
ATOM     94  CG  PHE A  13     -27.775  -3.032  14.927  1.00 65.85           C  
ATOM     95  CD1 PHE A  13     -27.640  -3.067  13.544  1.00 65.85           C  
ATOM     96  CD2 PHE A  13     -28.702  -3.872  15.529  1.00 65.85           C  
ATOM     97  CE1 PHE A  13     -28.420  -3.926  12.773  1.00 65.85           C  
ATOM     98  CE2 PHE A  13     -29.484  -4.734  14.765  1.00 65.85           C  
ATOM     99  CZ  PHE A  13     -29.342  -4.758  13.387  1.00 65.85           C  
ATOM    100  N   VAL A  14     -24.372  -0.777  17.059  1.00 64.64           N  
ATOM    101  CA  VAL A  14     -23.382   0.294  17.114  1.00 64.64           C  
ATOM    102  C   VAL A  14     -21.976  -0.300  17.080  1.00 64.64           C  
ATOM    103  CB  VAL A  14     -23.561   1.168  18.375  1.00 64.64           C  
ATOM    104  O   VAL A  14     -21.069   0.271  16.470  1.00 64.64           O  
ATOM    105  CG1 VAL A  14     -22.433   2.192  18.487  1.00 64.64           C  
ATOM    106  CG2 VAL A  14     -24.920   1.866  18.352  1.00 64.64           C  
ATOM    107  N   CYS A  15     -21.855  -1.542  17.574  1.00 62.69           N  
ATOM    108  CA  CYS A  15     -20.529  -2.148  17.546  1.00 62.69           C  
ATOM    109  C   CYS A  15     -20.265  -2.819  16.203  1.00 62.69           C  
ATOM    110  CB  CYS A  15     -20.382  -3.169  18.674  1.00 62.69           C  
ATOM    111  O   CYS A  15     -19.111  -3.049  15.836  1.00 62.69           O  
ATOM    112  SG  CYS A  15     -20.338  -2.431  20.322  1.00 62.69           S  
ATOM    113  N   LEU A  16     -21.293  -3.101  15.425  1.00 59.15           N  
ATOM    114  CA  LEU A  16     -21.084  -3.727  14.123  1.00 59.15           C  
ATOM    115  C   LEU A  16     -20.687  -2.689  13.079  1.00 59.15           C  
ATOM    116  CB  LEU A  16     -22.349  -4.463  13.673  1.00 59.15           C  
ATOM    117  O   LEU A  16     -20.011  -3.014  12.100  1.00 59.15           O  
ATOM    118  CG  LEU A  16     -22.547  -5.873  14.230  1.00 59.15           C  
ATOM    119  CD1 LEU A  16     -23.975  -6.049  14.735  1.00 59.15           C  
ATOM    120  CD2 LEU A  16     -22.217  -6.918  13.169  1.00 59.15           C  
ATOM    121  N   ASP A  17     -20.968  -1.421  13.395  1.00 53.31           N  
ATOM    122  CA  ASP A  17     -20.708  -0.434  12.352  1.00 53.31           C  
ATOM    123  C   ASP A  17     -19.310   0.164  12.499  1.00 53.31           C  
ATOM    124  CB  ASP A  17     -21.761   0.676  12.388  1.00 53.31           C  
ATOM    125  O   ASP A  17     -18.715   0.613  11.517  1.00 53.31           O  
ATOM    126  CG  ASP A  17     -23.038   0.305  11.654  1.00 53.31           C  
ATOM    127  OD1 ASP A  17     -22.962  -0.341  10.587  1.00 53.31           O  
ATOM    128  OD2 ASP A  17     -24.129   0.665  12.145  1.00 53.31           O  
ATOM    129  N   LEU A  18     -18.279  -0.523  13.109  1.00 55.91           N  
ATOM    130  CA  LEU A  18     -17.096   0.304  12.896  1.00 55.91           C  
ATOM    131  C   LEU A  18     -15.891  -0.556  12.527  1.00 55.91           C  
ATOM    132  CB  LEU A  18     -16.785   1.128  14.148  1.00 55.91           C  
ATOM    133  O   LEU A  18     -14.754  -0.211  12.854  1.00 55.91           O  
ATOM    134  CG  LEU A  18     -17.453   2.501  14.239  1.00 55.91           C  
ATOM    135  CD1 LEU A  18     -18.704   2.425  15.108  1.00 55.91           C  
ATOM    136  CD2 LEU A  18     -16.477   3.536  14.787  1.00 55.91           C  
ATOM    137  N   ALA A  19     -16.100  -1.742  12.009  1.00 60.67           N  
ATOM    138  CA  ALA A  19     -14.858  -2.295  11.477  1.00 60.67           C  
ATOM    139  C   ALA A  19     -14.642  -1.865  10.028  1.00 60.67           C  
ATOM    140  CB  ALA A  19     -14.865  -3.818  11.581  1.00 60.67           C  
ATOM    141  O   ALA A  19     -15.292  -2.383   9.117  1.00 60.67           O  
ATOM    142  N   HIS A  20     -14.899  -0.590   9.688  1.00 65.87           N  
ATOM    143  CA  HIS A  20     -14.587  -0.201   8.318  1.00 65.87           C  
ATOM    144  C   HIS A  20     -13.197  -0.679   7.912  1.00 65.87           C  
ATOM    145  CB  HIS A  20     -14.689   1.317   8.155  1.00 65.87           C  
ATOM    146  O   HIS A  20     -12.224  -0.459   8.637  1.00 65.87           O  
ATOM    147  CG  HIS A  20     -16.094   1.830   8.177  1.00 65.87           C  
ATOM    148  CD2 HIS A  20     -16.783   2.493   9.135  1.00 65.87           C  
ATOM    149  ND1 HIS A  20     -16.959   1.675   7.116  1.00 65.87           N  
ATOM    150  CE1 HIS A  20     -18.123   2.224   7.421  1.00 65.87           C  
ATOM    151  NE2 HIS A  20     -18.043   2.727   8.641  1.00 65.87           N  
ATOM    152  N   THR A  21     -13.254  -1.877   7.296  1.00 77.60           N  
ATOM    153  CA  THR A  21     -12.000  -2.372   6.738  1.00 77.60           C  
ATOM    154  C   THR A  21     -11.567  -1.525   5.545  1.00 77.60           C  
ATOM    155  CB  THR A  21     -12.124  -3.845   6.307  1.00 77.60           C  
ATOM    156  O   THR A  21     -12.404  -1.081   4.756  1.00 77.60           O  
ATOM    157  CG2 THR A  21     -12.610  -4.717   7.460  1.00 77.60           C  
ATOM    158  OG1 THR A  21     -13.056  -3.943   5.223  1.00 77.60           O  
ATOM    159  N   ARG A  22     -10.455  -0.868   5.619  1.00 89.30           N  
ATOM    160  CA  ARG A  22      -9.796  -0.107   4.563  1.00 89.30           C  
ATOM    161  C   ARG A  22      -9.462  -0.999   3.372  1.00 89.30           C  
ATOM    162  CB  ARG A  22      -8.523   0.557   5.093  1.00 89.30           C  
ATOM    163  O   ARG A  22      -8.995  -2.126   3.546  1.00 89.30           O  
ATOM    164  CG  ARG A  22      -7.857   1.494   4.098  1.00 89.30           C  
ATOM    165  CD  ARG A  22      -8.691   2.744   3.855  1.00 89.30           C  
ATOM    166  NE  ARG A  22      -8.726   3.606   5.032  1.00 89.30           N  
ATOM    167  NH1 ARG A  22     -10.034   5.240   4.053  1.00 89.30           N  
ATOM    168  NH2 ARG A  22      -9.330   5.476   6.221  1.00 89.30           N  
ATOM    169  CZ  ARG A  22      -9.363   4.772   5.099  1.00 89.30           C  
ATOM    170  N   SER A  23      -9.797  -0.436   2.213  1.00 93.91           N  
ATOM    171  CA  SER A  23      -9.479  -1.152   0.982  1.00 93.91           C  
ATOM    172  C   SER A  23      -8.442  -0.399   0.156  1.00 93.91           C  
ATOM    173  CB  SER A  23     -10.743  -1.374   0.149  1.00 93.91           C  
ATOM    174  O   SER A  23      -8.564   0.811  -0.050  1.00 93.91           O  
ATOM    175  OG  SER A  23     -10.466  -2.188  -0.978  1.00 93.91           O  
ATOM    176  N   CYS A  24      -7.328  -1.138  -0.236  1.00 95.81           N  
ATOM    177  CA  CYS A  24      -6.256  -0.571  -1.047  1.00 95.81           C  
ATOM    178  C   CYS A  24      -6.114  -1.323  -2.365  1.00 95.81           C  
ATOM    179  CB  CYS A  24      -4.932  -0.604  -0.285  1.00 95.81           C  
ATOM    180  O   CYS A  24      -6.551  -2.469  -2.481  1.00 95.81           O  
ATOM    181  SG  CYS A  24      -4.935   0.391   1.223  1.00 95.81           S  
ATOM    182  N   CYS A  25      -5.613  -0.692  -3.315  1.00 94.92           N  
ATOM    183  CA  CYS A  25      -5.291  -1.320  -4.591  1.00 94.92           C  
ATOM    184  C   CYS A  25      -4.101  -2.262  -4.450  1.00 94.92           C  
ATOM    185  CB  CYS A  25      -4.990  -0.259  -5.649  1.00 94.92           C  
ATOM    186  O   CYS A  25      -3.091  -1.907  -3.841  1.00 94.92           O  
ATOM    187  SG  CYS A  25      -6.434   0.705  -6.145  1.00 94.92           S  
ATOM    188  N   THR A  26      -4.274  -3.541  -4.946  1.00 89.27           N  
ATOM    189  CA  THR A  26      -3.211  -4.540  -4.959  1.00 89.27           C  
ATOM    190  C   THR A  26      -2.967  -5.052  -6.376  1.00 89.27           C  
ATOM    191  CB  THR A  26      -3.546  -5.725  -4.033  1.00 89.27           C  
ATOM    192  O   THR A  26      -3.902  -5.155  -7.174  1.00 89.27           O  
ATOM    193  CG2 THR A  26      -3.732  -5.261  -2.593  1.00 89.27           C  
ATOM    194  OG1 THR A  26      -4.755  -6.348  -4.483  1.00 89.27           O  
ATOM    195  N   GLY A  27      -2.006  -4.546  -7.080  1.00 83.93           N  
ATOM    196  CA  GLY A  27      -1.660  -4.986  -8.422  1.00 83.93           C  
ATOM    197  C   GLY A  27      -1.532  -3.842  -9.410  1.00 83.93           C  
ATOM    198  O   GLY A  27      -1.477  -2.676  -9.014  1.00 83.93           O  
ATOM    199  N   LEU A  28      -1.532  -4.300 -10.761  1.00 80.23           N  
ATOM    200  CA  LEU A  28      -1.258  -3.348 -11.832  1.00 80.23           C  
ATOM    201  C   LEU A  28      -2.495  -2.515 -12.150  1.00 80.23           C  
ATOM    202  CB  LEU A  28      -0.784  -4.080 -13.091  1.00 80.23           C  
ATOM    203  O   LEU A  28      -2.400  -1.299 -12.331  1.00 80.23           O  
ATOM    204  CG  LEU A  28      -0.298  -3.200 -14.244  1.00 80.23           C  
ATOM    205  CD1 LEU A  28       0.952  -2.429 -13.832  1.00 80.23           C  
ATOM    206  CD2 LEU A  28      -0.026  -4.045 -15.484  1.00 80.23           C  
ATOM    207  N   THR A  29      -3.676  -3.259 -12.206  1.00 79.48           N  
ATOM    208  CA  THR A  29      -4.925  -2.661 -12.664  1.00 79.48           C  
ATOM    209  C   THR A  29      -5.904  -2.501 -11.505  1.00 79.48           C  
ATOM    210  CB  THR A  29      -5.575  -3.505 -13.776  1.00 79.48           C  
ATOM    211  O   THR A  29      -6.024  -3.390 -10.659  1.00 79.48           O  
ATOM    212  CG2 THR A  29      -4.644  -3.644 -14.976  1.00 79.48           C  
ATOM    213  OG1 THR A  29      -5.873  -4.810 -13.264  1.00 79.48           O  
ATOM    214  N   CYS A  30      -5.747  -1.489 -10.622  1.00 82.75           N  
ATOM    215  CA  CYS A  30      -6.593  -1.161  -9.480  1.00 82.75           C  
ATOM    216  C   CYS A  30      -8.064  -1.393  -9.805  1.00 82.75           C  
ATOM    217  CB  CYS A  30      -6.379   0.292  -9.055  1.00 82.75           C  
ATOM    218  O   CYS A  30      -8.880  -0.477  -9.697  1.00 82.75           O  
ATOM    219  SG  CYS A  30      -6.948   0.651  -7.378  1.00 82.75           S  
ATOM    220  N   PHE A  31      -8.369  -2.613 -10.382  1.00 82.54           N  
ATOM    221  CA  PHE A  31      -9.765  -2.819 -10.751  1.00 82.54           C  
ATOM    222  C   PHE A  31     -10.603  -3.164  -9.526  1.00 82.54           C  
ATOM    223  CB  PHE A  31      -9.886  -3.929 -11.800  1.00 82.54           C  
ATOM    224  O   PHE A  31     -11.696  -2.623  -9.343  1.00 82.54           O  
ATOM    225  CG  PHE A  31      -9.781  -3.438 -13.218  1.00 82.54           C  
ATOM    226  CD1 PHE A  31     -10.816  -2.712 -13.796  1.00 82.54           C  
ATOM    227  CD2 PHE A  31      -8.647  -3.702 -13.975  1.00 82.54           C  
ATOM    228  CE1 PHE A  31     -10.721  -2.256 -15.108  1.00 82.54           C  
ATOM    229  CE2 PHE A  31      -8.545  -3.250 -15.287  1.00 82.54           C  
ATOM    230  CZ  PHE A  31      -9.584  -2.528 -15.852  1.00 82.54           C  
ATOM    231  N   TRP A  32      -9.923  -4.016  -8.613  1.00 81.19           N  
ATOM    232  CA  TRP A  32     -10.602  -4.349  -7.365  1.00 81.19           C  
ATOM    233  C   TRP A  32      -9.712  -4.046  -6.164  1.00 81.19           C  
ATOM    234  CB  TRP A  32     -11.013  -5.824  -7.352  1.00 81.19           C  
ATOM    235  O   TRP A  32      -8.535  -4.413  -6.147  1.00 81.19           O  
ATOM    236  CG  TRP A  32     -11.794  -6.249  -8.559  1.00 81.19           C  
ATOM    237  CD1 TRP A  32     -11.312  -6.882  -9.671  1.00 81.19           C  
ATOM    238  CD2 TRP A  32     -13.196  -6.066  -8.777  1.00 81.19           C  
ATOM    239  CE2 TRP A  32     -13.497  -6.614 -10.044  1.00 81.19           C  
ATOM    240  CE3 TRP A  32     -14.229  -5.493  -8.023  1.00 81.19           C  
ATOM    241  NE1 TRP A  32     -12.332  -7.105 -10.568  1.00 81.19           N  
ATOM    242  CH2 TRP A  32     -15.781  -6.038  -9.815  1.00 81.19           C  
ATOM    243  CZ2 TRP A  32     -14.790  -6.605 -10.573  1.00 81.19           C  
ATOM    244  CZ3 TRP A  32     -15.514  -5.485  -8.552  1.00 81.19           C  
ATOM    245  N   GLY A  33     -10.107  -3.046  -5.309  1.00 88.95           N  
ATOM    246  CA  GLY A  33      -9.410  -2.921  -4.039  1.00 88.95           C  
ATOM    247  C   GLY A  33      -9.610  -4.117  -3.128  1.00 88.95           C  
ATOM    248  O   GLY A  33     -10.514  -4.926  -3.347  1.00 88.95           O  
ATOM    249  N   GLU A  34      -8.554  -4.387  -2.354  1.00 92.11           N  
ATOM    250  CA  GLU A  34      -8.601  -5.451  -1.356  1.00 92.11           C  
ATOM    251  C   GLU A  34      -8.617  -4.880   0.059  1.00 92.11           C  
ATOM    252  CB  GLU A  34      -7.414  -6.401  -1.526  1.00 92.11           C  
ATOM    253  O   GLU A  34      -7.949  -3.883   0.339  1.00 92.11           O  
ATOM    254  CG  GLU A  34      -7.422  -7.167  -2.841  1.00 92.11           C  
ATOM    255  CD  GLU A  34      -6.296  -8.183  -2.952  1.00 92.11           C  
ATOM    256  OE1 GLU A  34      -6.468  -9.205  -3.655  1.00 92.11           O  
ATOM    257  OE2 GLU A  34      -5.235  -7.955  -2.330  1.00 92.11           O  
ATOM    258  N   PRO A  35      -9.515  -5.550   0.824  1.00 93.75           N  
ATOM    259  CA  PRO A  35      -9.498  -5.091   2.215  1.00 93.75           C  
ATOM    260  C   PRO A  35      -8.132  -5.263   2.876  1.00 93.75           C  
ATOM    261  CB  PRO A  35     -10.547  -5.977   2.891  1.00 93.75           C  
ATOM    262  O   PRO A  35      -7.437  -6.250   2.618  1.00 93.75           O  
ATOM    263  CG  PRO A  35     -10.627  -7.198   2.033  1.00 93.75           C  
ATOM    264  CD  PRO A  35     -10.253  -6.819   0.628  1.00 93.75           C  
ATOM    265  N   CYS A  36      -7.776  -4.260   3.676  1.00 93.01           N  
ATOM    266  CA  CYS A  36      -6.511  -4.331   4.397  1.00 93.01           C  
ATOM    267  C   CYS A  36      -6.667  -5.112   5.697  1.00 93.01           C  
ATOM    268  CB  CYS A  36      -5.983  -2.928   4.694  1.00 93.01           C  
ATOM    269  O   CYS A  36      -7.746  -5.123   6.293  1.00 93.01           O  
ATOM    270  SG  CYS A  36      -5.501  -2.004   3.219  1.00 93.01           S  
ATOM    271  N   PRO A  37      -5.592  -5.874   6.045  1.00 93.05           N  
ATOM    272  CA  PRO A  37      -5.620  -6.533   7.353  1.00 93.05           C  
ATOM    273  C   PRO A  37      -5.775  -5.547   8.507  1.00 93.05           C  
ATOM    274  CB  PRO A  37      -4.264  -7.242   7.419  1.00 93.05           C  
ATOM    275  O   PRO A  37      -5.514  -4.352   8.343  1.00 93.05           O  
ATOM    276  CG  PRO A  37      -3.791  -7.294   6.002  1.00 93.05           C  
ATOM    277  CD  PRO A  37      -4.375  -6.126   5.260  1.00 93.05           C  
ATOM    278  N   ASP A  38      -6.224  -6.028   9.632  1.00 91.09           N  
ATOM    279  CA  ASP A  38      -6.349  -5.195  10.825  1.00 91.09           C  
ATOM    280  C   ASP A  38      -5.019  -4.533  11.175  1.00 91.09           C  
ATOM    281  CB  ASP A  38      -6.851  -6.025  12.009  1.00 91.09           C  
ATOM    282  O   ASP A  38      -3.972  -5.183  11.155  1.00 91.09           O  
ATOM    283  CG  ASP A  38      -8.304  -6.444  11.866  1.00 91.09           C  
ATOM    284  OD1 ASP A  38      -9.026  -5.865  11.025  1.00 91.09           O  
ATOM    285  OD2 ASP A  38      -8.732  -7.358  12.603  1.00 91.09           O  
ATOM    286  N   GLY A  39      -5.020  -3.278  11.407  1.00 90.90           N  
ATOM    287  CA  GLY A  39      -3.815  -2.565  11.800  1.00 90.90           C  
ATOM    288  C   GLY A  39      -3.077  -1.949  10.626  1.00 90.90           C  
ATOM    289  O   GLY A  39      -2.136  -1.174  10.815  1.00 90.90           O  
ATOM    290  N   GLU A  40      -3.501  -2.286   9.394  1.00 94.94           N  
ATOM    291  CA  GLU A  40      -2.902  -1.721   8.189  1.00 94.94           C  
ATOM    292  C   GLU A  40      -3.877  -0.790   7.472  1.00 94.94           C  
ATOM    293  CB  GLU A  40      -2.446  -2.835   7.242  1.00 94.94           C  
ATOM    294  O   GLU A  40      -4.512  -1.184   6.492  1.00 94.94           O  
ATOM    295  CG  GLU A  40      -1.408  -3.768   7.847  1.00 94.94           C  
ATOM    296  CD  GLU A  40      -0.786  -4.713   6.830  1.00 94.94           C  
ATOM    297  OE1 GLU A  40       0.084  -5.528   7.212  1.00 94.94           O  
ATOM    298  OE2 GLU A  40      -1.171  -4.636   5.642  1.00 94.94           O  
ATOM    299  N   ASN A  41      -3.931   0.443   7.898  1.00 93.10           N  
ATOM    300  CA  ASN A  41      -4.957   1.384   7.459  1.00 93.10           C  
ATOM    301  C   ASN A  41      -4.394   2.408   6.477  1.00 93.10           C  
ATOM    302  CB  ASN A  41      -5.586   2.091   8.661  1.00 93.10           C  
ATOM    303  O   ASN A  41      -5.020   3.438   6.222  1.00 93.10           O  
ATOM    304  CG  ASN A  41      -6.330   1.137   9.575  1.00 93.10           C  
ATOM    305  ND2 ASN A  41      -5.998   1.169  10.861  1.00 93.10           N  
ATOM    306  OD1 ASN A  41      -7.195   0.378   9.131  1.00 93.10           O  
ATOM    307  N   ILE A  42      -3.165   2.116   5.941  1.00 96.19           N  
ATOM    308  CA  ILE A  42      -2.499   3.001   4.992  1.00 96.19           C  
ATOM    309  C   ILE A  42      -2.293   2.274   3.665  1.00 96.19           C  
ATOM    310  CB  ILE A  42      -1.146   3.506   5.543  1.00 96.19           C  
ATOM    311  O   ILE A  42      -1.870   1.116   3.644  1.00 96.19           O  
ATOM    312  CG1 ILE A  42      -1.363   4.333   6.816  1.00 96.19           C  
ATOM    313  CG2 ILE A  42      -0.401   4.320   4.481  1.00 96.19           C  
ATOM    314  CD1 ILE A  42      -2.073   5.658   6.579  1.00 96.19           C  
ATOM    315  N   CYS A  43      -2.687   2.946   2.596  1.00 96.81           N  
ATOM    316  CA  CYS A  43      -2.377   2.445   1.262  1.00 96.81           C  
ATOM    317  C   CYS A  43      -1.058   3.017   0.757  1.00 96.81           C  
ATOM    318  CB  CYS A  43      -3.501   2.791   0.285  1.00 96.81           C  
ATOM    319  O   CYS A  43      -0.777   4.202   0.948  1.00 96.81           O  
ATOM    320  SG  CYS A  43      -5.110   2.120   0.758  1.00 96.81           S  
ATOM    321  N   PHE A  44      -0.198   2.128   0.189  1.00 97.02           N  
ATOM    322  CA  PHE A  44       1.049   2.655  -0.354  1.00 97.02           C  
ATOM    323  C   PHE A  44       1.211   2.263  -1.818  1.00 97.02           C  
ATOM    324  CB  PHE A  44       2.246   2.153   0.460  1.00 97.02           C  
ATOM    325  O   PHE A  44       0.635   1.270  -2.267  1.00 97.02           O  
ATOM    326  CG  PHE A  44       2.544   0.692   0.261  1.00 97.02           C  
ATOM    327  CD1 PHE A  44       1.992  -0.265   1.103  1.00 97.02           C  
ATOM    328  CD2 PHE A  44       3.378   0.275  -0.768  1.00 97.02           C  
ATOM    329  CE1 PHE A  44       2.267  -1.619   0.922  1.00 97.02           C  
ATOM    330  CE2 PHE A  44       3.657  -1.076  -0.956  1.00 97.02           C  
ATOM    331  CZ  PHE A  44       3.101  -2.021  -0.109  1.00 97.02           C  
ATOM    332  N   LYS A  45       1.867   3.121  -2.549  1.00 95.19           N  
ATOM    333  CA  LYS A  45       2.364   2.900  -3.904  1.00 95.19           C  
ATOM    334  C   LYS A  45       3.841   3.267  -4.015  1.00 95.19           C  
ATOM    335  CB  LYS A  45       1.546   3.706  -4.914  1.00 95.19           C  
ATOM    336  O   LYS A  45       4.234   4.387  -3.682  1.00 95.19           O  
ATOM    337  CG  LYS A  45       1.988   3.520  -6.358  1.00 95.19           C  
ATOM    338  CD  LYS A  45       1.161   4.374  -7.310  1.00 95.19           C  
ATOM    339  CE  LYS A  45       1.635   4.227  -8.750  1.00 95.19           C  
ATOM    340  NZ  LYS A  45       0.829   5.066  -9.687  1.00 95.19           N  
ATOM    341  N   ARG A  46       4.670   2.279  -4.363  1.00 94.29           N  
ATOM    342  CA  ARG A  46       6.090   2.562  -4.546  1.00 94.29           C  
ATOM    343  C   ARG A  46       6.555   2.149  -5.938  1.00 94.29           C  
ATOM    344  CB  ARG A  46       6.924   1.846  -3.481  1.00 94.29           C  
ATOM    345  O   ARG A  46       6.146   1.106  -6.452  1.00 94.29           O  
ATOM    346  CG  ARG A  46       6.732   0.338  -3.460  1.00 94.29           C  
ATOM    347  CD  ARG A  46       7.534  -0.317  -2.344  1.00 94.29           C  
ATOM    348  NE  ARG A  46       7.416  -1.772  -2.378  1.00 94.29           N  
ATOM    349  NH1 ARG A  46       9.673  -2.168  -2.081  1.00 94.29           N  
ATOM    350  NH2 ARG A  46       8.215  -3.924  -2.298  1.00 94.29           N  
ATOM    351  CZ  ARG A  46       8.435  -2.618  -2.252  1.00 94.29           C  
ATOM    352  N   LYS A  47       7.355   2.987  -6.483  1.00 92.89           N  
ATOM    353  CA  LYS A  47       7.871   2.769  -7.832  1.00 92.89           C  
ATOM    354  C   LYS A  47       9.257   3.386  -7.996  1.00 92.89           C  
ATOM    355  CB  LYS A  47       6.913   3.349  -8.873  1.00 92.89           C  
ATOM    356  O   LYS A  47       9.608   4.334  -7.290  1.00 92.89           O  
ATOM    357  CG  LYS A  47       6.779   4.864  -8.816  1.00 92.89           C  
ATOM    358  CD  LYS A  47       5.844   5.384  -9.900  1.00 92.89           C  
ATOM    359  CE  LYS A  47       5.764   6.904  -9.888  1.00 92.89           C  
ATOM    360  NZ  LYS A  47       4.945   7.425 -11.024  1.00 92.89           N  
ATOM    361  N   ASN A  48      10.047   2.746  -8.871  1.00 92.59           N  
ATOM    362  CA  ASN A  48      11.337   3.334  -9.214  1.00 92.59           C  
ATOM    363  C   ASN A  48      11.172   4.611 -10.033  1.00 92.59           C  
ATOM    364  CB  ASN A  48      12.202   2.325  -9.973  1.00 92.59           C  
ATOM    365  O   ASN A  48      10.264   4.709 -10.862  1.00 92.59           O  
ATOM    366  CG  ASN A  48      12.857   1.311  -9.055  1.00 92.59           C  
ATOM    367  ND2 ASN A  48      12.891   0.056  -9.487  1.00 92.59           N  
ATOM    368  OD1 ASN A  48      13.329   1.654  -7.968  1.00 92.59           O  
ATOM    369  N   GLU A  49      12.040   5.547  -9.778  1.00 86.92           N  
ATOM    370  CA  GLU A  49      11.983   6.833 -10.467  1.00 86.92           C  
ATOM    371  C   GLU A  49      12.098   6.655 -11.978  1.00 86.92           C  
ATOM    372  CB  GLU A  49      13.087   7.764  -9.961  1.00 86.92           C  
ATOM    373  O   GLU A  49      11.558   7.454 -12.746  1.00 86.92           O  
ATOM    374  CG  GLU A  49      12.754   8.457  -8.648  1.00 86.92           C  
ATOM    375  CD  GLU A  49      13.773   9.513  -8.251  1.00 86.92           C  
ATOM    376  OE1 GLU A  49      13.523  10.264  -7.281  1.00 86.92           O  
ATOM    377  OE2 GLU A  49      14.831   9.590  -8.915  1.00 86.92           O  
ATOM    378  N   THR A  50      12.783   5.577 -12.335  1.00 88.67           N  
ATOM    379  CA  THR A  50      13.024   5.348 -13.755  1.00 88.67           C  
ATOM    380  C   THR A  50      11.815   4.684 -14.408  1.00 88.67           C  
ATOM    381  CB  THR A  50      14.273   4.476 -13.977  1.00 88.67           C  
ATOM    382  O   THR A  50      11.720   4.626 -15.636  1.00 88.67           O  
ATOM    383  CG2 THR A  50      15.537   5.201 -13.525  1.00 88.67           C  
ATOM    384  OG1 THR A  50      14.139   3.260 -13.231  1.00 88.67           O  
ATOM    385  N   ASP A  51      10.930   4.151 -13.511  1.00 85.60           N  
ATOM    386  CA  ASP A  51       9.707   3.531 -14.012  1.00 85.60           C  
ATOM    387  C   ASP A  51       8.646   4.584 -14.325  1.00 85.60           C  
ATOM    388  CB  ASP A  51       9.163   2.522 -12.999  1.00 85.60           C  
ATOM    389  O   ASP A  51       7.734   4.810 -13.527  1.00 85.60           O  
ATOM    390  CG  ASP A  51       8.007   1.701 -13.543  1.00 85.60           C  
ATOM    391  OD1 ASP A  51       7.717   1.784 -14.756  1.00 85.60           O  
ATOM    392  OD2 ASP A  51       7.378   0.966 -12.750  1.00 85.60           O  
ATOM    393  N   ILE A  52       8.676   5.146 -15.464  1.00 79.82           N  
ATOM    394  CA  ILE A  52       7.854   6.288 -15.851  1.00 79.82           C  
ATOM    395  C   ILE A  52       6.425   5.827 -16.124  1.00 79.82           C  
ATOM    396  CB  ILE A  52       8.432   7.007 -17.091  1.00 79.82           C  
ATOM    397  O   ILE A  52       5.468   6.560 -15.863  1.00 79.82           O  
ATOM    398  CG1 ILE A  52       9.900   7.382 -16.855  1.00 79.82           C  
ATOM    399  CG2 ILE A  52       7.599   8.244 -17.435  1.00 79.82           C  
ATOM    400  CD1 ILE A  52      10.618   7.886 -18.099  1.00 79.82           C  
ATOM    401  N   LEU A  53       6.322   4.516 -16.593  1.00 82.99           N  
ATOM    402  CA  LEU A  53       4.998   4.026 -16.959  1.00 82.99           C  
ATOM    403  C   LEU A  53       4.277   3.447 -15.746  1.00 82.99           C  
ATOM    404  CB  LEU A  53       5.103   2.965 -18.058  1.00 82.99           C  
ATOM    405  O   LEU A  53       3.067   3.214 -15.790  1.00 82.99           O  
ATOM    406  CG  LEU A  53       5.600   3.448 -19.421  1.00 82.99           C  
ATOM    407  CD1 LEU A  53       5.784   2.267 -20.368  1.00 82.99           C  
ATOM    408  CD2 LEU A  53       4.633   4.469 -20.012  1.00 82.99           C  
ATOM    409  N   GLY A  54       5.086   3.275 -14.639  1.00 78.66           N  
ATOM    410  CA  GLY A  54       4.502   2.755 -13.412  1.00 78.66           C  
ATOM    411  C   GLY A  54       4.145   1.283 -13.498  1.00 78.66           C  
ATOM    412  O   GLY A  54       3.317   0.793 -12.727  1.00 78.66           O  
ATOM    413  N   LEU A  55       4.677   0.570 -14.443  1.00 83.24           N  
ATOM    414  CA  LEU A  55       4.345  -0.830 -14.685  1.00 83.24           C  
ATOM    415  C   LEU A  55       4.950  -1.725 -13.608  1.00 83.24           C  
ATOM    416  CB  LEU A  55       4.840  -1.267 -16.066  1.00 83.24           C  
ATOM    417  O   LEU A  55       4.459  -2.830 -13.366  1.00 83.24           O  
ATOM    418  CG  LEU A  55       4.159  -0.613 -17.269  1.00 83.24           C  
ATOM    419  CD1 LEU A  55       4.839  -1.045 -18.563  1.00 83.24           C  
ATOM    420  CD2 LEU A  55       2.674  -0.960 -17.297  1.00 83.24           C  
ATOM    421  N   ARG A  56       5.966  -1.126 -12.938  1.00 87.19           N  
ATOM    422  CA  ARG A  56       6.619  -1.923 -11.905  1.00 87.19           C  
ATOM    423  C   ARG A  56       6.249  -1.424 -10.512  1.00 87.19           C  
ATOM    424  CB  ARG A  56       8.138  -1.896 -12.085  1.00 87.19           C  
ATOM    425  O   ARG A  56       6.917  -1.756  -9.530  1.00 87.19           O  
ATOM    426  CG  ARG A  56       8.619  -2.556 -13.368  1.00 87.19           C  
ATOM    427  CD  ARG A  56      10.134  -2.501 -13.497  1.00 87.19           C  
ATOM    428  NE  ARG A  56      10.583  -3.000 -14.794  1.00 87.19           N  
ATOM    429  NH1 ARG A  56      12.833  -2.925 -14.276  1.00 87.19           N  
ATOM    430  NH2 ARG A  56      12.151  -3.648 -16.342  1.00 87.19           N  
ATOM    431  CZ  ARG A  56      11.855  -3.190 -15.134  1.00 87.19           C  
ATOM    432  N   ALA A  57       5.184  -0.678 -10.483  1.00 91.28           N  
ATOM    433  CA  ALA A  57       4.777  -0.141  -9.188  1.00 91.28           C  
ATOM    434  C   ALA A  57       4.202  -1.237  -8.295  1.00 91.28           C  
ATOM    435  CB  ALA A  57       3.757   0.980  -9.373  1.00 91.28           C  
ATOM    436  O   ALA A  57       3.553  -2.166  -8.783  1.00 91.28           O  
ATOM    437  N   VAL A  58       4.584  -1.178  -7.093  1.00 93.01           N  
ATOM    438  CA  VAL A  58       4.046  -2.063  -6.066  1.00 93.01           C  
ATOM    439  C   VAL A  58       3.047  -1.300  -5.198  1.00 93.01           C  
ATOM    440  CB  VAL A  58       5.167  -2.661  -5.188  1.00 93.01           C  
ATOM    441  O   VAL A  58       3.333  -0.192  -4.740  1.00 93.01           O  
ATOM    442  CG1 VAL A  58       4.582  -3.579  -4.116  1.00 93.01           C  
ATOM    443  CG2 VAL A  58       6.175  -3.418  -6.051  1.00 93.01           C  
ATOM    444  N   ARG A  59       1.874  -1.954  -4.999  1.00 94.45           N  
ATOM    445  CA  ARG A  59       0.803  -1.360  -4.206  1.00 94.45           C  
ATOM    446  C   ARG A  59       0.377  -2.292  -3.076  1.00 94.45           C  
ATOM    447  CB  ARG A  59      -0.400  -1.026  -5.090  1.00 94.45           C  
ATOM    448  O   ARG A  59       0.468  -3.515  -3.205  1.00 94.45           O  
ATOM    449  CG  ARG A  59      -0.095  -0.026  -6.194  1.00 94.45           C  
ATOM    450  CD  ARG A  59      -1.278   0.155  -7.134  1.00 94.45           C  
ATOM    451  NE  ARG A  59      -0.990   1.132  -8.180  1.00 94.45           N  
ATOM    452  NH1 ARG A  59       0.360  -0.279  -9.414  1.00 94.45           N  
ATOM    453  NH2 ARG A  59      -0.024   1.864 -10.131  1.00 94.45           N  
ATOM    454  CZ  ARG A  59      -0.219   0.904  -9.240  1.00 94.45           C  
ATOM    455  N   GLY A  60      -0.100  -1.638  -1.982  1.00 95.24           N  
ATOM    456  CA  GLY A  60      -0.593  -2.488  -0.910  1.00 95.24           C  
ATOM    457  C   GLY A  60      -0.985  -1.713   0.334  1.00 95.24           C  
ATOM    458  O   GLY A  60      -1.161  -0.494   0.282  1.00 95.24           O  
ATOM    459  N   CYS A  61      -1.253  -2.553   1.399  1.00 95.79           N  
ATOM    460  CA  CYS A  61      -1.616  -2.036   2.714  1.00 95.79           C  
ATOM    461  C   CYS A  61      -0.420  -2.055   3.657  1.00 95.79           C  
ATOM    462  CB  CYS A  61      -2.762  -2.851   3.312  1.00 95.79           C  
ATOM    463  O   CYS A  61       0.414  -2.960   3.592  1.00 95.79           O  
ATOM    464  SG  CYS A  61      -4.250  -2.877   2.289  1.00 95.79           S  
ATOM    465  N   ALA A  62      -0.375  -0.998   4.508  1.00 96.31           N  
ATOM    466  CA  ALA A  62       0.701  -0.940   5.494  1.00 96.31           C  
ATOM    467  C   ALA A  62       0.225  -0.283   6.787  1.00 96.31           C  
ATOM    468  CB  ALA A  62       1.901  -0.185   4.928  1.00 96.31           C  
ATOM    469  O   ALA A  62      -0.756   0.465   6.786  1.00 96.31           O  
ATOM    470  N   ALA A  63       0.833  -0.691   7.857  1.00 96.20           N  
ATOM    471  CA  ALA A  63       0.551  -0.050   9.139  1.00 96.20           C  
ATOM    472  C   ALA A  63       1.088   1.378   9.168  1.00 96.20           C  
ATOM    473  CB  ALA A  63       1.150  -0.864  10.283  1.00 96.20           C  
ATOM    474  O   ALA A  63       0.514   2.250   9.825  1.00 96.20           O  
ATOM    475  N   ALA A  64       2.166   1.574   8.461  1.00 96.28           N  
ATOM    476  CA  ALA A  64       2.834   2.861   8.287  1.00 96.28           C  
ATOM    477  C   ALA A  64       3.412   2.993   6.881  1.00 96.28           C  
ATOM    478  CB  ALA A  64       3.935   3.035   9.330  1.00 96.28           C  
ATOM    479  O   ALA A  64       3.660   1.989   6.208  1.00 96.28           O  
ATOM    480  N   CYS A  65       3.500   4.296   6.466  1.00 96.40           N  
ATOM    481  CA  CYS A  65       4.033   4.548   5.131  1.00 96.40           C  
ATOM    482  C   CYS A  65       5.471   4.058   5.017  1.00 96.40           C  
ATOM    483  CB  CYS A  65       3.964   6.038   4.799  1.00 96.40           C  
ATOM    484  O   CYS A  65       6.345   4.504   5.762  1.00 96.40           O  
ATOM    485  SG  CYS A  65       4.214   6.406   3.049  1.00 96.40           S  
ATOM    486  N   PRO A  66       5.770   3.117   4.101  1.00 96.27           N  
ATOM    487  CA  PRO A  66       7.124   2.579   3.953  1.00 96.27           C  
ATOM    488  C   PRO A  66       8.131   3.632   3.496  1.00 96.27           C  
ATOM    489  CB  PRO A  66       6.956   1.488   2.893  1.00 96.27           C  
ATOM    490  O   PRO A  66       7.764   4.580   2.798  1.00 96.27           O  
ATOM    491  CG  PRO A  66       5.485   1.233   2.837  1.00 96.27           C  
ATOM    492  CD  PRO A  66       4.768   2.471   3.295  1.00 96.27           C  
ATOM    493  N   ALA A  67       9.329   3.401   3.926  1.00 96.02           N  
ATOM    494  CA  ALA A  67      10.418   4.263   3.475  1.00 96.02           C  
ATOM    495  C   ALA A  67      10.899   3.858   2.085  1.00 96.02           C  
ATOM    496  CB  ALA A  67      11.576   4.220   4.469  1.00 96.02           C  
ATOM    497  O   ALA A  67      10.899   2.673   1.742  1.00 96.02           O  
ATOM    498  N   PRO A  68      11.191   4.828   1.318  1.00 93.86           N  
ATOM    499  CA  PRO A  68      11.754   4.496   0.007  1.00 93.86           C  
ATOM    500  C   PRO A  68      13.106   3.793   0.107  1.00 93.86           C  
ATOM    501  CB  PRO A  68      11.897   5.861  -0.671  1.00 93.86           C  
ATOM    502  O   PRO A  68      13.893   4.086   1.010  1.00 93.86           O  
ATOM    503  CG  PRO A  68      12.021   6.836   0.455  1.00 93.86           C  
ATOM    504  CD  PRO A  68      11.279   6.292   1.641  1.00 93.86           C  
ATOM    505  N   ILE A  69      13.325   2.780  -0.726  1.00 91.19           N  
ATOM    506  CA  ILE A  69      14.619   2.121  -0.861  1.00 91.19           C  
ATOM    507  C   ILE A  69      15.265   2.519  -2.186  1.00 91.19           C  
ATOM    508  CB  ILE A  69      14.483   0.584  -0.771  1.00 91.19           C  
ATOM    509  O   ILE A  69      14.657   2.373  -3.249  1.00 91.19           O  
ATOM    510  CG1 ILE A  69      13.811   0.184   0.547  1.00 91.19           C  
ATOM    511  CG2 ILE A  69      15.851  -0.089  -0.916  1.00 91.19           C  
ATOM    512  CD1 ILE A  69      13.375  -1.274   0.602  1.00 91.19           C  
ATOM    513  N   GLY A  70      16.573   3.037  -2.120  1.00 91.42           N  
ATOM    514  CA  GLY A  70      17.253   3.452  -3.337  1.00 91.42           C  
ATOM    515  C   GLY A  70      16.607   4.652  -4.003  1.00 91.42           C  
ATOM    516  O   GLY A  70      16.354   5.668  -3.353  1.00 91.42           O  
ATOM    517  N   GLU A  71      16.280   4.497  -5.312  1.00 90.99           N  
ATOM    518  CA  GLU A  71      15.701   5.583  -6.096  1.00 90.99           C  
ATOM    519  C   GLU A  71      14.192   5.414  -6.244  1.00 90.99           C  
ATOM    520  CB  GLU A  71      16.360   5.660  -7.476  1.00 90.99           C  
ATOM    521  O   GLU A  71      13.607   5.854  -7.236  1.00 90.99           O  
ATOM    522  CG  GLU A  71      17.840   6.009  -7.433  1.00 90.99           C  
ATOM    523  CD  GLU A  71      18.464   6.151  -8.812  1.00 90.99           C  
ATOM    524  OE1 GLU A  71      19.628   6.602  -8.909  1.00 90.99           O  
ATOM    525  OE2 GLU A  71      17.783   5.808  -9.804  1.00 90.99           O  
ATOM    526  N   GLU A  72      13.601   4.904  -5.207  1.00 93.67           N  
ATOM    527  CA  GLU A  72      12.157   4.685  -5.218  1.00 93.67           C  
ATOM    528  C   GLU A  72      11.408   5.923  -4.734  1.00 93.67           C  
ATOM    529  CB  GLU A  72      11.789   3.476  -4.354  1.00 93.67           C  
ATOM    530  O   GLU A  72      11.916   6.678  -3.903  1.00 93.67           O  
ATOM    531  CG  GLU A  72      12.205   2.141  -4.955  1.00 93.67           C  
ATOM    532  CD  GLU A  72      11.766   0.946  -4.124  1.00 93.67           C  
ATOM    533  OE1 GLU A  72      11.764  -0.190  -4.649  1.00 93.67           O  
ATOM    534  OE2 GLU A  72      11.420   1.148  -2.939  1.00 93.67           O  
ATOM    535  N   LYS A  73      10.283   6.108  -5.340  1.00 93.23           N  
ATOM    536  CA  LYS A  73       9.291   7.053  -4.835  1.00 93.23           C  
ATOM    537  C   LYS A  73       8.130   6.326  -4.165  1.00 93.23           C  
ATOM    538  CB  LYS A  73       8.771   7.941  -5.967  1.00 93.23           C  
ATOM    539  O   LYS A  73       7.629   5.329  -4.690  1.00 93.23           O  
ATOM    540  CG  LYS A  73       9.811   8.895  -6.534  1.00 93.23           C  
ATOM    541  CD  LYS A  73       9.190   9.882  -7.513  1.00 93.23           C  
ATOM    542  CE  LYS A  73      10.222  10.865  -8.049  1.00 93.23           C  
ATOM    543  NZ  LYS A  73       9.623  11.816  -9.032  1.00 93.23           N  
ATOM    544  N   VAL A  74       7.792   6.809  -2.976  1.00 95.95           N  
ATOM    545  CA  VAL A  74       6.715   6.178  -2.220  1.00 95.95           C  
ATOM    546  C   VAL A  74       5.622   7.203  -1.924  1.00 95.95           C  
ATOM    547  CB  VAL A  74       7.234   5.558  -0.903  1.00 95.95           C  
ATOM    548  O   VAL A  74       5.912   8.325  -1.501  1.00 95.95           O  
ATOM    549  CG1 VAL A  74       6.099   4.872  -0.145  1.00 95.95           C  
ATOM    550  CG2 VAL A  74       8.363   4.570  -1.189  1.00 95.95           C  
ATOM    551  N   CYS A  75       4.361   6.827  -2.180  1.00 95.41           N  
ATOM    552  CA  CYS A  75       3.190   7.624  -1.835  1.00 95.41           C  
ATOM    553  C   CYS A  75       2.235   6.835  -0.947  1.00 95.41           C  
ATOM    554  CB  CYS A  75       2.463   8.084  -3.099  1.00 95.41           C  
ATOM    555  O   CYS A  75       2.032   5.638  -1.157  1.00 95.41           O  
ATOM    556  SG  CYS A  75       3.459   9.151  -4.164  1.00 95.41           S  
ATOM    557  N   CYS A  76       1.754   7.549   0.031  1.00 97.56           N  
ATOM    558  CA  CYS A  76       0.801   6.936   0.950  1.00 97.56           C  
ATOM    559  C   CYS A  76      -0.448   7.797   1.095  1.00 97.56           C  
ATOM    560  CB  CYS A  76       1.442   6.718   2.320  1.00 97.56           C  
ATOM    561  O   CYS A  76      -0.393   9.015   0.912  1.00 97.56           O  
ATOM    562  SG  CYS A  76       2.900   5.653   2.281  1.00 97.56           S  
ATOM    563  N   CYS A  77      -1.498   7.111   1.342  1.00 96.84           N  
ATOM    564  CA  CYS A  77      -2.765   7.799   1.563  1.00 96.84           C  
ATOM    565  C   CYS A  77      -3.708   6.949   2.406  1.00 96.84           C  
ATOM    566  CB  CYS A  77      -3.428   8.141   0.229  1.00 96.84           C  
ATOM    567  O   CYS A  77      -3.463   5.758   2.609  1.00 96.84           O  
ATOM    568  SG  CYS A  77      -3.885   6.694  -0.750  1.00 96.84           S  
ATOM    569  N   ALA A  78      -4.700   7.592   3.053  1.00 93.68           N  
ATOM    570  CA  ALA A  78      -5.584   6.882   3.974  1.00 93.68           C  
ATOM    571  C   ALA A  78      -7.041   6.996   3.534  1.00 93.68           C  
ATOM    572  CB  ALA A  78      -5.416   7.419   5.393  1.00 93.68           C  
ATOM    573  O   ALA A  78      -7.882   7.505   4.278  1.00 93.68           O  
ATOM    574  N   LYS A  79      -7.223   6.809   2.256  1.00 93.01           N  
ATOM    575  CA  LYS A  79      -8.559   6.697   1.680  1.00 93.01           C  
ATOM    576  C   LYS A  79      -8.700   5.415   0.863  1.00 93.01           C  
ATOM    577  CB  LYS A  79      -8.871   7.912   0.805  1.00 93.01           C  
ATOM    578  O   LYS A  79      -7.709   4.877   0.367  1.00 93.01           O  
ATOM    579  CG  LYS A  79     -10.308   7.966   0.309  1.00 93.01           C  
ATOM    580  CD  LYS A  79     -10.559   9.204  -0.542  1.00 93.01           C  
ATOM    581  CE  LYS A  79     -11.981   9.230  -1.087  1.00 93.01           C  
ATOM    582  NZ  LYS A  79     -12.224  10.428  -1.945  1.00 93.01           N  
ATOM    583  N   ASP A  80      -9.936   4.904   0.758  1.00 92.60           N  
ATOM    584  CA  ASP A  80     -10.144   3.673   0.002  1.00 92.60           C  
ATOM    585  C   ASP A  80      -9.653   3.822  -1.436  1.00 92.60           C  
ATOM    586  CB  ASP A  80     -11.623   3.280   0.014  1.00 92.60           C  
ATOM    587  O   ASP A  80      -9.987   4.796  -2.114  1.00 92.60           O  
ATOM    588  CG  ASP A  80     -12.079   2.732   1.355  1.00 92.60           C  
ATOM    589  OD1 ASP A  80     -11.222   2.400   2.202  1.00 92.60           O  
ATOM    590  OD2 ASP A  80     -13.307   2.629   1.565  1.00 92.60           O  
ATOM    591  N   ASN A  81      -8.738   2.892  -1.783  1.00 93.32           N  
ATOM    592  CA  ASN A  81      -8.230   2.805  -3.148  1.00 93.32           C  
ATOM    593  C   ASN A  81      -7.560   4.106  -3.581  1.00 93.32           C  
ATOM    594  CB  ASN A  81      -9.355   2.439  -4.117  1.00 93.32           C  
ATOM    595  O   ASN A  81      -7.679   4.515  -4.737  1.00 93.32           O  
ATOM    596  CG  ASN A  81      -9.975   1.090  -3.810  1.00 93.32           C  
ATOM    597  ND2 ASN A  81     -11.301   1.045  -3.754  1.00 93.32           N  
ATOM    598  OD1 ASN A  81      -9.268   0.096  -3.624  1.00 93.32           O  
ATOM    599  N   CYS A  82      -6.971   4.813  -2.744  1.00 94.38           N  
ATOM    600  CA  CYS A  82      -6.364   6.118  -2.982  1.00 94.38           C  
ATOM    601  C   CYS A  82      -5.020   5.974  -3.685  1.00 94.38           C  
ATOM    602  CB  CYS A  82      -6.183   6.873  -1.665  1.00 94.38           C  
ATOM    603  O   CYS A  82      -4.489   6.946  -4.224  1.00 94.38           O  
ATOM    604  SG  CYS A  82      -5.045   6.070  -0.516  1.00 94.38           S  
ATOM    605  N   ASN A  83      -4.446   4.726  -3.632  1.00 93.99           N  
ATOM    606  CA  ASN A  83      -3.127   4.516  -4.218  1.00 93.99           C  
ATOM    607  C   ASN A  83      -3.225   4.050  -5.668  1.00 93.99           C  
ATOM    608  CB  ASN A  83      -2.326   3.509  -3.390  1.00 93.99           C  
ATOM    609  O   ASN A  83      -2.479   3.166  -6.092  1.00 93.99           O  
ATOM    610  CG  ASN A  83      -2.986   2.145  -3.330  1.00 93.99           C  
ATOM    611  ND2 ASN A  83      -2.175   1.097  -3.246  1.00 93.99           N  
ATOM    612  OD1 ASN A  83      -4.214   2.035  -3.359  1.00 93.99           O  
ATOM    613  N   LYS A  84      -3.974   4.592  -6.529  1.00 87.45           N  
ATOM    614  CA  LYS A  84      -4.109   4.203  -7.930  1.00 87.45           C  
ATOM    615  C   LYS A  84      -2.857   4.566  -8.724  1.00 87.45           C  
ATOM    616  CB  LYS A  84      -5.337   4.867  -8.555  1.00 87.45           C  
ATOM    617  O   LYS A  84      -2.166   5.532  -8.395  1.00 87.45           O  
ATOM    618  CG  LYS A  84      -6.655   4.458  -7.915  1.00 87.45           C  
ATOM    619  CD  LYS A  84      -7.846   4.913  -8.749  1.00 87.45           C  
ATOM    620  CE  LYS A  84      -9.163   4.436  -8.151  1.00 87.45           C  
ATOM    621  NZ  LYS A  84     -10.338   5.028  -8.856  1.00 87.45           N  
TER     622      ALA A   1                                                      
ENDMDL                                                                          
END                                                                             
