# Supplementary material for: Domain loss enabled evolution of novel functions in the snake three-finger toxin gene superfamily
Source: Nat Commun. 2023 Aug 11;14:4861. doi: 10.1038/s41467-023-40550-0 (PMC10421932; doi:10.1038/s41467-023-40550-0)
Supplement: Supplementary file 5 — Supplementary Data 2 [file 41467_2023_40550_MOESM5_ESM.zip › SD2_structure_predictions/full_sequence/TR|A0A194ATC3|Micrurus_tener.pdb]

MODEL     1                                                                     
ATOM      1  N   MET A   1     -38.947 -17.412  17.576  1.00 60.39           N  
ATOM      2  CA  MET A   1     -37.773 -17.914  16.868  1.00 60.39           C  
ATOM      3  C   MET A   1     -37.470 -17.058  15.642  1.00 60.39           C  
ATOM      4  CB  MET A   1     -37.979 -19.371  16.451  1.00 60.39           C  
ATOM      5  O   MET A   1     -36.416 -17.207  15.021  1.00 60.39           O  
ATOM      6  CG  MET A   1     -39.439 -19.773  16.327  1.00 60.39           C  
ATOM      7  SD  MET A   1     -39.647 -21.545  15.896  1.00 60.39           S  
ATOM      8  CE  MET A   1     -41.274 -21.491  15.097  1.00 60.39           C  
ATOM      9  N   LYS A   2     -38.353 -16.098  15.322  1.00 71.51           N  
ATOM     10  CA  LYS A   2     -38.289 -15.167  14.199  1.00 71.51           C  
ATOM     11  C   LYS A   2     -37.410 -13.965  14.530  1.00 71.51           C  
ATOM     12  CB  LYS A   2     -39.692 -14.699  13.810  1.00 71.51           C  
ATOM     13  O   LYS A   2     -36.719 -13.436  13.658  1.00 71.51           O  
ATOM     14  CG  LYS A   2     -40.570 -15.795  13.223  1.00 71.51           C  
ATOM     15  CD  LYS A   2     -41.964 -15.277  12.892  1.00 71.51           C  
ATOM     16  CE  LYS A   2     -42.818 -16.351  12.232  1.00 71.51           C  
ATOM     17  NZ  LYS A   2     -44.242 -15.921  12.095  1.00 71.51           N  
ATOM     18  N   THR A   3     -37.357 -13.704  15.868  1.00 72.68           N  
ATOM     19  CA  THR A   3     -36.586 -12.534  16.271  1.00 72.68           C  
ATOM     20  C   THR A   3     -35.091 -12.843  16.265  1.00 72.68           C  
ATOM     21  CB  THR A   3     -37.006 -12.042  17.669  1.00 72.68           C  
ATOM     22  O   THR A   3     -34.272 -11.968  15.977  1.00 72.68           O  
ATOM     23  CG2 THR A   3     -38.452 -11.558  17.670  1.00 72.68           C  
ATOM     24  OG1 THR A   3     -36.873 -13.118  18.606  1.00 72.68           O  
ATOM     25  N   LEU A   4     -34.739 -14.087  16.587  1.00 75.29           N  
ATOM     26  CA  LEU A   4     -33.341 -14.504  16.589  1.00 75.29           C  
ATOM     27  C   LEU A   4     -32.777 -14.521  15.173  1.00 75.29           C  
ATOM     28  CB  LEU A   4     -33.196 -15.889  17.225  1.00 75.29           C  
ATOM     29  O   LEU A   4     -31.632 -14.118  14.951  1.00 75.29           O  
ATOM     30  CG  LEU A   4     -33.382 -15.962  18.742  1.00 75.29           C  
ATOM     31  CD1 LEU A   4     -33.074 -17.367  19.247  1.00 75.29           C  
ATOM     32  CD2 LEU A   4     -32.499 -14.932  19.439  1.00 75.29           C  
ATOM     33  N   LEU A   5     -33.691 -14.914  14.217  1.00 76.56           N  
ATOM     34  CA  LEU A   5     -33.309 -14.971  12.810  1.00 76.56           C  
ATOM     35  C   LEU A   5     -33.073 -13.570  12.254  1.00 76.56           C  
ATOM     36  CB  LEU A   5     -34.387 -15.683  11.989  1.00 76.56           C  
ATOM     37  O   LEU A   5     -32.120 -13.347  11.505  1.00 76.56           O  
ATOM     38  CG  LEU A   5     -34.415 -17.209  12.087  1.00 76.56           C  
ATOM     39  CD1 LEU A   5     -35.636 -17.764  11.361  1.00 76.56           C  
ATOM     40  CD2 LEU A   5     -33.132 -17.805  11.518  1.00 76.56           C  
ATOM     41  N   LEU A   6     -33.895 -12.629  12.773  1.00 75.26           N  
ATOM     42  CA  LEU A   6     -33.776 -11.252  12.306  1.00 75.26           C  
ATOM     43  C   LEU A   6     -32.500 -10.607  12.835  1.00 75.26           C  
ATOM     44  CB  LEU A   6     -34.994 -10.431  12.738  1.00 75.26           C  
ATOM     45  O   LEU A   6     -31.817  -9.883  12.107  1.00 75.26           O  
ATOM     46  CG  LEU A   6     -36.198 -10.457  11.795  1.00 75.26           C  
ATOM     47  CD1 LEU A   6     -37.449  -9.974  12.521  1.00 75.26           C  
ATOM     48  CD2 LEU A   6     -35.928  -9.606  10.559  1.00 75.26           C  
ATOM     49  N   THR A   7     -32.151 -10.924  14.056  1.00 79.20           N  
ATOM     50  CA  THR A   7     -30.944 -10.369  14.659  1.00 79.20           C  
ATOM     51  C   THR A   7     -29.696 -10.919  13.976  1.00 79.20           C  
ATOM     52  CB  THR A   7     -30.883 -10.672  16.168  1.00 79.20           C  
ATOM     53  O   THR A   7     -28.720 -10.193  13.776  1.00 79.20           O  
ATOM     54  CG2 THR A   7     -32.006  -9.963  16.917  1.00 79.20           C  
ATOM     55  OG1 THR A   7     -31.006 -12.085  16.370  1.00 79.20           O  
ATOM     56  N   LEU A   8     -29.645 -12.131  13.654  1.00 78.40           N  
ATOM     57  CA  LEU A   8     -28.521 -12.782  12.990  1.00 78.40           C  
ATOM     58  C   LEU A   8     -28.305 -12.203  11.595  1.00 78.40           C  
ATOM     59  CB  LEU A   8     -28.754 -14.292  12.898  1.00 78.40           C  
ATOM     60  O   LEU A   8     -27.164 -11.996  11.175  1.00 78.40           O  
ATOM     61  CG  LEU A   8     -27.560 -15.136  12.448  1.00 78.40           C  
ATOM     62  CD1 LEU A   8     -26.763 -15.614  13.657  1.00 78.40           C  
ATOM     63  CD2 LEU A   8     -28.028 -16.320  11.608  1.00 78.40           C  
ATOM     64  N   VAL A   9     -29.381 -11.839  10.886  1.00 80.39           N  
ATOM     65  CA  VAL A   9     -29.327 -11.252   9.551  1.00 80.39           C  
ATOM     66  C   VAL A   9     -28.752  -9.840   9.629  1.00 80.39           C  
ATOM     67  CB  VAL A   9     -30.723 -11.223   8.887  1.00 80.39           C  
ATOM     68  O   VAL A   9     -27.920  -9.455   8.804  1.00 80.39           O  
ATOM     69  CG1 VAL A   9     -30.673 -10.471   7.559  1.00 80.39           C  
ATOM     70  CG2 VAL A   9     -31.244 -12.644   8.681  1.00 80.39           C  
ATOM     71  N   VAL A  10     -29.064  -9.123  10.677  1.00 77.52           N  
ATOM     72  CA  VAL A  10     -28.597  -7.751  10.851  1.00 77.52           C  
ATOM     73  C   VAL A  10     -27.108  -7.750  11.188  1.00 77.52           C  
ATOM     74  CB  VAL A  10     -29.393  -7.015  11.952  1.00 77.52           C  
ATOM     75  O   VAL A  10     -26.348  -6.926  10.673  1.00 77.52           O  
ATOM     76  CG1 VAL A  10     -28.808  -5.627  12.206  1.00 77.52           C  
ATOM     77  CG2 VAL A  10     -30.868  -6.914  11.566  1.00 77.52           C  
ATOM     78  N   VAL A  11     -26.665  -8.694  12.025  1.00 77.06           N  
ATOM     79  CA  VAL A  11     -25.264  -8.806  12.418  1.00 77.06           C  
ATOM     80  C   VAL A  11     -24.417  -9.191  11.207  1.00 77.06           C  
ATOM     81  CB  VAL A  11     -25.074  -9.840  13.551  1.00 77.06           C  
ATOM     82  O   VAL A  11     -23.317  -8.666  11.019  1.00 77.06           O  
ATOM     83  CG1 VAL A  11     -23.589 -10.080  13.819  1.00 77.06           C  
ATOM     84  CG2 VAL A  11     -25.781  -9.373  14.822  1.00 77.06           C  
ATOM     85  N   THR A  12     -24.973 -10.052  10.348  1.00 72.52           N  
ATOM     86  CA  THR A  12     -24.249 -10.469   9.152  1.00 72.52           C  
ATOM     87  C   THR A  12     -24.119  -9.312   8.166  1.00 72.52           C  
ATOM     88  CB  THR A  12     -24.946 -11.657   8.464  1.00 72.52           C  
ATOM     89  O   THR A  12     -23.089  -9.166   7.504  1.00 72.52           O  
ATOM     90  CG2 THR A  12     -24.923 -12.898   9.350  1.00 72.52           C  
ATOM     91  OG1 THR A  12     -26.308 -11.309   8.186  1.00 72.52           O  
ATOM     92  N   ILE A  13     -25.157  -8.482   8.061  1.00 70.87           N  
ATOM     93  CA  ILE A  13     -25.155  -7.352   7.138  1.00 70.87           C  
ATOM     94  C   ILE A  13     -24.177  -6.286   7.629  1.00 70.87           C  
ATOM     95  CB  ILE A  13     -26.569  -6.749   6.979  1.00 70.87           C  
ATOM     96  O   ILE A  13     -23.445  -5.694   6.833  1.00 70.87           O  
ATOM     97  CG1 ILE A  13     -27.511  -7.763   6.320  1.00 70.87           C  
ATOM     98  CG2 ILE A  13     -26.514  -5.448   6.172  1.00 70.87           C  
ATOM     99  CD1 ILE A  13     -28.965  -7.315   6.268  1.00 70.87           C  
ATOM    100  N   VAL A  14     -24.113  -6.068   8.907  1.00 68.43           N  
ATOM    101  CA  VAL A  14     -23.235  -5.059   9.491  1.00 68.43           C  
ATOM    102  C   VAL A  14     -21.784  -5.528   9.412  1.00 68.43           C  
ATOM    103  CB  VAL A  14     -23.617  -4.755  10.957  1.00 68.43           C  
ATOM    104  O   VAL A  14     -20.876  -4.723   9.196  1.00 68.43           O  
ATOM    105  CG1 VAL A  14     -22.605  -3.803  11.592  1.00 68.43           C  
ATOM    106  CG2 VAL A  14     -25.026  -4.168  11.029  1.00 68.43           C  
ATOM    107  N   CYS A  15     -21.600  -6.787   9.439  1.00 67.06           N  
ATOM    108  CA  CYS A  15     -20.239  -7.312   9.413  1.00 67.06           C  
ATOM    109  C   CYS A  15     -19.689  -7.334   7.992  1.00 67.06           C  
ATOM    110  CB  CYS A  15     -20.197  -8.720  10.008  1.00 67.06           C  
ATOM    111  O   CYS A  15     -18.475  -7.275   7.791  1.00 67.06           O  
ATOM    112  SG  CYS A  15     -20.460  -8.764  11.794  1.00 67.06           S  
ATOM    113  N   LEU A  16     -20.583  -7.247   7.015  1.00 63.50           N  
ATOM    114  CA  LEU A  16     -20.106  -7.298   5.637  1.00 63.50           C  
ATOM    115  C   LEU A  16     -19.474  -5.971   5.231  1.00 63.50           C  
ATOM    116  CB  LEU A  16     -21.254  -7.642   4.685  1.00 63.50           C  
ATOM    117  O   LEU A  16     -18.553  -5.942   4.411  1.00 63.50           O  
ATOM    118  CG  LEU A  16     -21.764  -9.084   4.731  1.00 63.50           C  
ATOM    119  CD1 LEU A  16     -23.089  -9.201   3.986  1.00 63.50           C  
ATOM    120  CD2 LEU A  16     -20.728 -10.036   4.143  1.00 63.50           C  
ATOM    121  N   ASP A  17     -19.868  -4.882   5.915  1.00 60.69           N  
ATOM    122  CA  ASP A  17     -19.294  -3.602   5.509  1.00 60.69           C  
ATOM    123  C   ASP A  17     -17.936  -3.376   6.170  1.00 60.69           C  
ATOM    124  CB  ASP A  17     -20.244  -2.454   5.855  1.00 60.69           C  
ATOM    125  O   ASP A  17     -17.071  -2.701   5.608  1.00 60.69           O  
ATOM    126  CG  ASP A  17     -21.377  -2.301   4.855  1.00 60.69           C  
ATOM    127  OD1 ASP A  17     -21.125  -2.370   3.632  1.00 60.69           O  
ATOM    128  OD2 ASP A  17     -22.531  -2.106   5.293  1.00 60.69           O  
ATOM    129  N   LEU A  18     -17.734  -4.217   7.207  1.00 61.81           N  
ATOM    130  CA  LEU A  18     -16.491  -4.028   7.947  1.00 61.81           C  
ATOM    131  C   LEU A  18     -15.359  -4.838   7.325  1.00 61.81           C  
ATOM    132  CB  LEU A  18     -16.675  -4.427   9.414  1.00 61.81           C  
ATOM    133  O   LEU A  18     -14.184  -4.508   7.500  1.00 61.81           O  
ATOM    134  CG  LEU A  18     -17.257  -3.358  10.340  1.00 61.81           C  
ATOM    135  CD1 LEU A  18     -18.753  -3.582  10.533  1.00 61.81           C  
ATOM    136  CD2 LEU A  18     -16.533  -3.361  11.682  1.00 61.81           C  
ATOM    137  N   GLY A  19     -15.555  -5.468   6.159  1.00 63.48           N  
ATOM    138  CA  GLY A  19     -14.462  -6.425   6.088  1.00 63.48           C  
ATOM    139  C   GLY A  19     -13.792  -6.467   4.728  1.00 63.48           C  
ATOM    140  O   GLY A  19     -12.766  -7.128   4.556  1.00 63.48           O  
ATOM    141  N   ASN A  20     -13.635  -5.341   3.985  1.00 70.14           N  
ATOM    142  CA  ASN A  20     -12.584  -5.558   2.997  1.00 70.14           C  
ATOM    143  C   ASN A  20     -11.849  -4.262   2.665  1.00 70.14           C  
ATOM    144  CB  ASN A  20     -13.163  -6.181   1.725  1.00 70.14           C  
ATOM    145  O   ASN A  20     -12.388  -3.399   1.970  1.00 70.14           O  
ATOM    146  CG  ASN A  20     -13.376  -7.676   1.852  1.00 70.14           C  
ATOM    147  ND2 ASN A  20     -13.778  -8.313   0.758  1.00 70.14           N  
ATOM    148  OD1 ASN A  20     -13.183  -8.255   2.925  1.00 70.14           O  
ATOM    149  N   SER A  21     -11.006  -3.810   3.597  1.00 87.26           N  
ATOM    150  CA  SER A  21     -10.196  -2.652   3.235  1.00 87.26           C  
ATOM    151  C   SER A  21      -8.955  -3.068   2.453  1.00 87.26           C  
ATOM    152  CB  SER A  21      -9.785  -1.873   4.485  1.00 87.26           C  
ATOM    153  O   SER A  21      -8.320  -4.074   2.775  1.00 87.26           O  
ATOM    154  OG  SER A  21      -8.853  -2.614   5.254  1.00 87.26           O  
ATOM    155  N   LEU A  22      -8.803  -2.602   1.264  1.00 95.02           N  
ATOM    156  CA  LEU A  22      -7.678  -2.849   0.370  1.00 95.02           C  
ATOM    157  C   LEU A  22      -6.373  -2.359   0.990  1.00 95.02           C  
ATOM    158  CB  LEU A  22      -7.904  -2.165  -0.980  1.00 95.02           C  
ATOM    159  O   LEU A  22      -6.302  -1.232   1.485  1.00 95.02           O  
ATOM    160  CG  LEU A  22      -6.830  -2.393  -2.045  1.00 95.02           C  
ATOM    161  CD1 LEU A  22      -6.816  -3.855  -2.478  1.00 95.02           C  
ATOM    162  CD2 LEU A  22      -7.061  -1.477  -3.242  1.00 95.02           C  
ATOM    163  N   LYS A  23      -5.398  -3.245   1.063  1.00 96.80           N  
ATOM    164  CA  LYS A  23      -4.055  -2.917   1.533  1.00 96.80           C  
ATOM    165  C   LYS A  23      -3.067  -2.848   0.372  1.00 96.80           C  
ATOM    166  CB  LYS A  23      -3.582  -3.942   2.564  1.00 96.80           C  
ATOM    167  O   LYS A  23      -3.006  -3.762  -0.452  1.00 96.80           O  
ATOM    168  CG  LYS A  23      -4.321  -3.872   3.892  1.00 96.80           C  
ATOM    169  CD  LYS A  23      -3.677  -4.771   4.939  1.00 96.80           C  
ATOM    170  CE  LYS A  23      -4.397  -4.678   6.277  1.00 96.80           C  
ATOM    171  NZ  LYS A  23      -3.738  -5.519   7.321  1.00 96.80           N  
ATOM    172  N   CYS A  24      -2.319  -1.717   0.315  1.00 97.55           N  
ATOM    173  CA  CYS A  24      -1.351  -1.503  -0.755  1.00 97.55           C  
ATOM    174  C   CYS A  24       0.020  -1.154  -0.189  1.00 97.55           C  
ATOM    175  CB  CYS A  24      -1.824  -0.392  -1.692  1.00 97.55           C  
ATOM    176  O   CYS A  24       0.133  -0.743   0.967  1.00 97.55           O  
ATOM    177  SG  CYS A  24      -3.399  -0.744  -2.503  1.00 97.55           S  
ATOM    178  N   TYR A  25       1.014  -1.342  -1.007  1.00 97.27           N  
ATOM    179  CA  TYR A  25       2.328  -0.831  -0.633  1.00 97.27           C  
ATOM    180  C   TYR A  25       2.378   0.687  -0.759  1.00 97.27           C  
ATOM    181  CB  TYR A  25       3.418  -1.463  -1.503  1.00 97.27           C  
ATOM    182  O   TYR A  25       1.876   1.253  -1.733  1.00 97.27           O  
ATOM    183  CG  TYR A  25       3.817  -2.851  -1.064  1.00 97.27           C  
ATOM    184  CD1 TYR A  25       4.748  -3.039  -0.045  1.00 97.27           C  
ATOM    185  CD2 TYR A  25       3.265  -3.976  -1.667  1.00 97.27           C  
ATOM    186  CE1 TYR A  25       5.120  -4.316   0.362  1.00 97.27           C  
ATOM    187  CE2 TYR A  25       3.629  -5.258  -1.267  1.00 97.27           C  
ATOM    188  OH  TYR A  25       4.920  -6.684   0.146  1.00 97.27           O  
ATOM    189  CZ  TYR A  25       4.556  -5.418  -0.254  1.00 97.27           C  
ATOM    190  N   SER A  26       2.887   1.381   0.298  1.00 96.30           N  
ATOM    191  CA  SER A  26       3.068   2.829   0.273  1.00 96.30           C  
ATOM    192  C   SER A  26       4.520   3.199  -0.009  1.00 96.30           C  
ATOM    193  CB  SER A  26       2.623   3.448   1.599  1.00 96.30           C  
ATOM    194  O   SER A  26       4.834   4.369  -0.242  1.00 96.30           O  
ATOM    195  OG  SER A  26       3.402   2.950   2.673  1.00 96.30           O  
ATOM    196  N   SER A  27       5.395   2.255   0.077  1.00 93.55           N  
ATOM    197  CA  SER A  27       6.807   2.268  -0.291  1.00 93.55           C  
ATOM    198  C   SER A  27       7.325   0.858  -0.550  1.00 93.55           C  
ATOM    199  CB  SER A  27       7.641   2.933   0.805  1.00 93.55           C  
ATOM    200  O   SER A  27       6.545  -0.096  -0.601  1.00 93.55           O  
ATOM    201  OG  SER A  27       7.730   2.098   1.946  1.00 93.55           O  
ATOM    202  N   ARG A  28       8.527   0.679  -0.728  1.00 88.97           N  
ATOM    203  CA  ARG A  28       9.111  -0.624  -1.030  1.00 88.97           C  
ATOM    204  C   ARG A  28       8.943  -1.584   0.142  1.00 88.97           C  
ATOM    205  CB  ARG A  28      10.594  -0.480  -1.381  1.00 88.97           C  
ATOM    206  O   ARG A  28       8.799  -2.793  -0.054  1.00 88.97           O  
ATOM    207  CG  ARG A  28      10.846   0.125  -2.753  1.00 88.97           C  
ATOM    208  CD  ARG A  28      12.328   0.133  -3.102  1.00 88.97           C  
ATOM    209  NE  ARG A  28      12.590   0.884  -4.326  1.00 88.97           N  
ATOM    210  NH1 ARG A  28      14.185  -0.581  -5.130  1.00 88.97           N  
ATOM    211  NH2 ARG A  28      13.624   1.286  -6.337  1.00 88.97           N  
ATOM    212  CZ  ARG A  28      13.465   0.528  -5.262  1.00 88.97           C  
ATOM    213  N   THR A  29       8.762  -0.979   1.343  1.00 91.36           N  
ATOM    214  CA  THR A  29       8.776  -1.874   2.495  1.00 91.36           C  
ATOM    215  C   THR A  29       7.550  -1.645   3.373  1.00 91.36           C  
ATOM    216  CB  THR A  29      10.054  -1.685   3.333  1.00 91.36           C  
ATOM    217  O   THR A  29       7.296  -2.409   4.306  1.00 91.36           O  
ATOM    218  CG2 THR A  29      11.297  -2.067   2.536  1.00 91.36           C  
ATOM    219  OG1 THR A  29      10.159  -0.312   3.731  1.00 91.36           O  
ATOM    220  N   GLU A  30       6.853  -0.585   3.108  1.00 96.02           N  
ATOM    221  CA  GLU A  30       5.729  -0.241   3.974  1.00 96.02           C  
ATOM    222  C   GLU A  30       4.398  -0.450   3.258  1.00 96.02           C  
ATOM    223  CB  GLU A  30       5.845   1.206   4.457  1.00 96.02           C  
ATOM    224  O   GLU A  30       4.327  -0.368   2.030  1.00 96.02           O  
ATOM    225  CG  GLU A  30       7.071   1.471   5.319  1.00 96.02           C  
ATOM    226  CD  GLU A  30       7.172   2.911   5.794  1.00 96.02           C  
ATOM    227  OE1 GLU A  30       7.920   3.181   6.761  1.00 96.02           O  
ATOM    228  OE2 GLU A  30       6.496   3.777   5.196  1.00 96.02           O  
ATOM    229  N   THR A  31       3.412  -0.741   4.081  1.00 97.28           N  
ATOM    230  CA  THR A  31       2.061  -0.922   3.562  1.00 97.28           C  
ATOM    231  C   THR A  31       1.082   0.014   4.266  1.00 97.28           C  
ATOM    232  CB  THR A  31       1.591  -2.379   3.726  1.00 97.28           C  
ATOM    233  O   THR A  31       1.399   0.577   5.315  1.00 97.28           O  
ATOM    234  CG2 THR A  31       2.584  -3.351   3.098  1.00 97.28           C  
ATOM    235  OG1 THR A  31       1.461  -2.679   5.121  1.00 97.28           O  
ATOM    236  N   MET A  32      -0.052   0.229   3.534  1.00 96.97           N  
ATOM    237  CA  MET A  32      -1.121   1.063   4.075  1.00 96.97           C  
ATOM    238  C   MET A  32      -2.489   0.526   3.670  1.00 96.97           C  
ATOM    239  CB  MET A  32      -0.966   2.510   3.603  1.00 96.97           C  
ATOM    240  O   MET A  32      -2.605  -0.214   2.692  1.00 96.97           O  
ATOM    241  CG  MET A  32      -1.208   2.698   2.115  1.00 96.97           C  
ATOM    242  SD  MET A  32      -1.029   4.447   1.589  1.00 96.97           S  
ATOM    243  CE  MET A  32      -2.760   4.986   1.675  1.00 96.97           C  
ATOM    244  N   THR A  33      -3.460   0.796   4.573  1.00 96.76           N  
ATOM    245  CA  THR A  33      -4.854   0.541   4.226  1.00 96.76           C  
ATOM    246  C   THR A  33      -5.413   1.673   3.368  1.00 96.76           C  
ATOM    247  CB  THR A  33      -5.722   0.372   5.486  1.00 96.76           C  
ATOM    248  O   THR A  33      -5.289   2.847   3.723  1.00 96.76           O  
ATOM    249  CG2 THR A  33      -7.167   0.050   5.120  1.00 96.76           C  
ATOM    250  OG1 THR A  33      -5.194  -0.696   6.283  1.00 96.76           O  
ATOM    251  N   CYS A  34      -6.011   1.287   2.220  1.00 95.75           N  
ATOM    252  CA  CYS A  34      -6.525   2.308   1.314  1.00 95.75           C  
ATOM    253  C   CYS A  34      -7.796   2.939   1.868  1.00 95.75           C  
ATOM    254  CB  CYS A  34      -6.800   1.709  -0.065  1.00 95.75           C  
ATOM    255  O   CYS A  34      -8.660   2.240   2.402  1.00 95.75           O  
ATOM    256  SG  CYS A  34      -5.315   1.149  -0.926  1.00 95.75           S  
ATOM    257  N   PRO A  35      -7.831   4.266   1.821  1.00 94.17           N  
ATOM    258  CA  PRO A  35      -9.064   4.945   2.228  1.00 94.17           C  
ATOM    259  C   PRO A  35     -10.246   4.616   1.320  1.00 94.17           C  
ATOM    260  CB  PRO A  35      -8.697   6.429   2.131  1.00 94.17           C  
ATOM    261  O   PRO A  35     -10.068   3.999   0.267  1.00 94.17           O  
ATOM    262  CG  PRO A  35      -7.627   6.491   1.090  1.00 94.17           C  
ATOM    263  CD  PRO A  35      -6.847   5.208   1.130  1.00 94.17           C  
ATOM    264  N   GLU A  36     -11.417   4.954   1.803  1.00 91.33           N  
ATOM    265  CA  GLU A  36     -12.620   4.766   0.998  1.00 91.33           C  
ATOM    266  C   GLU A  36     -12.497   5.469  -0.351  1.00 91.33           C  
ATOM    267  CB  GLU A  36     -13.853   5.277   1.747  1.00 91.33           C  
ATOM    268  O   GLU A  36     -11.997   6.594  -0.427  1.00 91.33           O  
ATOM    269  CG  GLU A  36     -14.274   4.394   2.913  1.00 91.33           C  
ATOM    270  CD  GLU A  36     -15.571   4.843   3.567  1.00 91.33           C  
ATOM    271  OE1 GLU A  36     -16.056   4.151   4.492  1.00 91.33           O  
ATOM    272  OE2 GLU A  36     -16.108   5.894   3.152  1.00 91.33           O  
ATOM    273  N   GLY A  37     -12.832   4.852  -1.391  1.00 91.45           N  
ATOM    274  CA  GLY A  37     -12.793   5.455  -2.714  1.00 91.45           C  
ATOM    275  C   GLY A  37     -11.531   5.117  -3.486  1.00 91.45           C  
ATOM    276  O   GLY A  37     -11.460   5.339  -4.697  1.00 91.45           O  
ATOM    277  N   LYS A  38     -10.549   4.613  -2.728  1.00 96.11           N  
ATOM    278  CA  LYS A  38      -9.316   4.159  -3.365  1.00 96.11           C  
ATOM    279  C   LYS A  38      -9.263   2.635  -3.435  1.00 96.11           C  
ATOM    280  CB  LYS A  38      -8.095   4.692  -2.614  1.00 96.11           C  
ATOM    281  O   LYS A  38      -8.759   1.984  -2.518  1.00 96.11           O  
ATOM    282  CG  LYS A  38      -8.099   6.201  -2.418  1.00 96.11           C  
ATOM    283  CD  LYS A  38      -7.906   6.936  -3.738  1.00 96.11           C  
ATOM    284  CE  LYS A  38      -7.804   8.441  -3.530  1.00 96.11           C  
ATOM    285  NZ  LYS A  38      -7.771   9.179  -4.829  1.00 96.11           N  
ATOM    286  N   ASP A  39      -9.686   2.132  -4.567  1.00 95.36           N  
ATOM    287  CA  ASP A  39      -9.930   0.696  -4.651  1.00 95.36           C  
ATOM    288  C   ASP A  39      -8.841   0.002  -5.467  1.00 95.36           C  
ATOM    289  CB  ASP A  39     -11.304   0.419  -5.265  1.00 95.36           C  
ATOM    290  O   ASP A  39      -9.018  -1.136  -5.907  1.00 95.36           O  
ATOM    291  CG  ASP A  39     -11.492   1.079  -6.619  1.00 95.36           C  
ATOM    292  OD1 ASP A  39     -10.683   1.958  -6.987  1.00 95.36           O  
ATOM    293  OD2 ASP A  39     -12.460   0.719  -7.324  1.00 95.36           O  
ATOM    294  N   LYS A  40      -7.710   0.760  -5.663  1.00 96.57           N  
ATOM    295  CA  LYS A  40      -6.627   0.194  -6.461  1.00 96.57           C  
ATOM    296  C   LYS A  40      -5.268   0.490  -5.834  1.00 96.57           C  
ATOM    297  CB  LYS A  40      -6.674   0.736  -7.891  1.00 96.57           C  
ATOM    298  O   LYS A  40      -5.102   1.501  -5.148  1.00 96.57           O  
ATOM    299  CG  LYS A  40      -7.920   0.332  -8.665  1.00 96.57           C  
ATOM    300  CD  LYS A  40      -7.905   0.894 -10.081  1.00 96.57           C  
ATOM    301  CE  LYS A  40      -9.188   0.560 -10.830  1.00 96.57           C  
ATOM    302  NZ  LYS A  40      -9.164   1.080 -12.230  1.00 96.57           N  
ATOM    303  N   CYS A  41      -4.325  -0.453  -6.030  1.00 97.00           N  
ATOM    304  CA  CYS A  41      -2.919  -0.238  -5.707  1.00 97.00           C  
ATOM    305  C   CYS A  41      -2.125   0.140  -6.952  1.00 97.00           C  
ATOM    306  CB  CYS A  41      -2.317  -1.490  -5.070  1.00 97.00           C  
ATOM    307  O   CYS A  41      -2.316  -0.448  -8.018  1.00 97.00           O  
ATOM    308  SG  CYS A  41      -3.173  -2.028  -3.573  1.00 97.00           S  
ATOM    309  N   GLU A  42      -1.376   1.152  -6.776  1.00 96.02           N  
ATOM    310  CA  GLU A  42      -0.620   1.596  -7.944  1.00 96.02           C  
ATOM    311  C   GLU A  42       0.859   1.768  -7.611  1.00 96.02           C  
ATOM    312  CB  GLU A  42      -1.193   2.906  -8.489  1.00 96.02           C  
ATOM    313  O   GLU A  42       1.205   2.263  -6.536  1.00 96.02           O  
ATOM    314  CG  GLU A  42      -0.513   3.393  -9.760  1.00 96.02           C  
ATOM    315  CD  GLU A  42      -1.077   4.706 -10.278  1.00 96.02           C  
ATOM    316  OE1 GLU A  42      -1.069   4.926 -11.511  1.00 96.02           O  
ATOM    317  OE2 GLU A  42      -1.531   5.521  -9.445  1.00 96.02           O  
ATOM    318  N   LYS A  43       1.686   1.294  -8.481  1.00 94.27           N  
ATOM    319  CA  LYS A  43       3.119   1.564  -8.559  1.00 94.27           C  
ATOM    320  C   LYS A  43       3.491   2.177  -9.906  1.00 94.27           C  
ATOM    321  CB  LYS A  43       3.921   0.283  -8.326  1.00 94.27           C  
ATOM    322  O   LYS A  43       3.211   1.595 -10.957  1.00 94.27           O  
ATOM    323  CG  LYS A  43       5.424   0.456  -8.486  1.00 94.27           C  
ATOM    324  CD  LYS A  43       6.145  -0.886  -8.487  1.00 94.27           C  
ATOM    325  CE  LYS A  43       7.012  -1.055  -9.727  1.00 94.27           C  
ATOM    326  NZ  LYS A  43       7.703  -2.379  -9.743  1.00 94.27           N  
ATOM    327  N   TYR A  44       3.994   3.370  -9.899  1.00 92.19           N  
ATOM    328  CA  TYR A  44       4.347   4.008 -11.163  1.00 92.19           C  
ATOM    329  C   TYR A  44       5.682   4.735 -11.052  1.00 92.19           C  
ATOM    330  CB  TYR A  44       3.252   4.988 -11.595  1.00 92.19           C  
ATOM    331  O   TYR A  44       6.114   5.089  -9.952  1.00 92.19           O  
ATOM    332  CG  TYR A  44       3.085   6.162 -10.660  1.00 92.19           C  
ATOM    333  CD1 TYR A  44       2.314   6.052  -9.504  1.00 92.19           C  
ATOM    334  CD2 TYR A  44       3.695   7.381 -10.930  1.00 92.19           C  
ATOM    335  CE1 TYR A  44       2.155   7.131  -8.641  1.00 92.19           C  
ATOM    336  CE2 TYR A  44       3.543   8.467 -10.073  1.00 92.19           C  
ATOM    337  OH  TYR A  44       2.619   9.403  -8.082  1.00 92.19           O  
ATOM    338  CZ  TYR A  44       2.773   8.332  -8.933  1.00 92.19           C  
ATOM    339  N   ALA A  45       6.376   4.863 -12.197  1.00 89.94           N  
ATOM    340  CA  ALA A  45       7.668   5.539 -12.285  1.00 89.94           C  
ATOM    341  C   ALA A  45       7.490   7.051 -12.391  1.00 89.94           C  
ATOM    342  CB  ALA A  45       8.462   5.015 -13.479  1.00 89.94           C  
ATOM    343  O   ALA A  45       6.687   7.533 -13.193  1.00 89.94           O  
ATOM    344  N   ALA A  46       8.153   7.810 -11.482  1.00 87.17           N  
ATOM    345  CA  ALA A  46       8.166   9.270 -11.532  1.00 87.17           C  
ATOM    346  C   ALA A  46       9.568   9.797 -11.823  1.00 87.17           C  
ATOM    347  CB  ALA A  46       7.643   9.852 -10.221  1.00 87.17           C  
ATOM    348  O   ALA A  46      10.548   9.326 -11.241  1.00 87.17           O  
ATOM    349  N   GLY A  47       9.660  10.648 -12.805  1.00 84.48           N  
ATOM    350  CA  GLY A  47      10.949  11.166 -13.237  1.00 84.48           C  
ATOM    351  C   GLY A  47      11.534  12.185 -12.278  1.00 84.48           C  
ATOM    352  O   GLY A  47      10.809  13.019 -11.732  1.00 84.48           O  
ATOM    353  N   LEU A  48      12.877  12.057 -12.000  1.00 79.83           N  
ATOM    354  CA  LEU A  48      13.617  13.072 -11.259  1.00 79.83           C  
ATOM    355  C   LEU A  48      14.419  13.959 -12.205  1.00 79.83           C  
ATOM    356  CB  LEU A  48      14.552  12.417 -10.239  1.00 79.83           C  
ATOM    357  O   LEU A  48      14.263  15.182 -12.198  1.00 79.83           O  
ATOM    358  CG  LEU A  48      15.283  13.362  -9.284  1.00 79.83           C  
ATOM    359  CD1 LEU A  48      14.289  14.049  -8.355  1.00 79.83           C  
ATOM    360  CD2 LEU A  48      16.336  12.604  -8.483  1.00 79.83           C  
ATOM    361  N   MET A  49      15.177  13.292 -13.195  1.00 85.48           N  
ATOM    362  CA  MET A  49      16.018  13.830 -14.260  1.00 85.48           C  
ATOM    363  C   MET A  49      15.989  12.923 -15.486  1.00 85.48           C  
ATOM    364  CB  MET A  49      17.458  14.004 -13.773  1.00 85.48           C  
ATOM    365  O   MET A  49      15.533  11.781 -15.408  1.00 85.48           O  
ATOM    366  CG  MET A  49      17.597  14.967 -12.604  1.00 85.48           C  
ATOM    367  SD  MET A  49      17.790  16.709 -13.148  1.00 85.48           S  
ATOM    368  CE  MET A  49      18.135  17.505 -11.554  1.00 85.48           C  
ATOM    369  N   PRO A  50      16.336  13.534 -16.667  1.00 81.38           N  
ATOM    370  CA  PRO A  50      16.377  12.705 -17.874  1.00 81.38           C  
ATOM    371  C   PRO A  50      17.183  11.422 -17.681  1.00 81.38           C  
ATOM    372  CB  PRO A  50      17.042  13.618 -18.907  1.00 81.38           C  
ATOM    373  O   PRO A  50      18.354  11.477 -17.294  1.00 81.38           O  
ATOM    374  CG  PRO A  50      16.831  15.003 -18.385  1.00 81.38           C  
ATOM    375  CD  PRO A  50      16.765  14.942 -16.886  1.00 81.38           C  
ATOM    376  N   GLY A  51      16.520  10.298 -17.647  1.00 81.46           N  
ATOM    377  CA  GLY A  51      17.145   8.989 -17.554  1.00 81.46           C  
ATOM    378  C   GLY A  51      17.054   8.381 -16.166  1.00 81.46           C  
ATOM    379  O   GLY A  51      17.508   7.257 -15.944  1.00 81.46           O  
ATOM    380  N   SER A  52      16.649   9.201 -15.160  1.00 85.18           N  
ATOM    381  CA  SER A  52      16.511   8.702 -13.795  1.00 85.18           C  
ATOM    382  C   SER A  52      15.060   8.762 -13.329  1.00 85.18           C  
ATOM    383  CB  SER A  52      17.396   9.502 -12.839  1.00 85.18           C  
ATOM    384  O   SER A  52      14.371   9.759 -13.555  1.00 85.18           O  
ATOM    385  OG  SER A  52      17.372   8.938 -11.540  1.00 85.18           O  
ATOM    386  N   PHE A  53      14.594   7.510 -12.834  1.00 85.90           N  
ATOM    387  CA  PHE A  53      13.241   7.492 -12.290  1.00 85.90           C  
ATOM    388  C   PHE A  53      13.218   6.838 -10.914  1.00 85.90           C  
ATOM    389  CB  PHE A  53      12.289   6.755 -13.238  1.00 85.90           C  
ATOM    390  O   PHE A  53      14.192   6.199 -10.509  1.00 85.90           O  
ATOM    391  CG  PHE A  53      12.729   5.356 -13.572  1.00 85.90           C  
ATOM    392  CD1 PHE A  53      13.576   5.116 -14.647  1.00 85.90           C  
ATOM    393  CD2 PHE A  53      12.294   4.278 -12.811  1.00 85.90           C  
ATOM    394  CE1 PHE A  53      13.985   3.822 -14.959  1.00 85.90           C  
ATOM    395  CE2 PHE A  53      12.699   2.982 -13.117  1.00 85.90           C  
ATOM    396  CZ  PHE A  53      13.543   2.756 -14.191  1.00 85.90           C  
ATOM    397  N   PHE A  54      12.232   7.283 -10.119  1.00 88.43           N  
ATOM    398  CA  PHE A  54      11.907   6.568  -8.890  1.00 88.43           C  
ATOM    399  C   PHE A  54      10.470   6.060  -8.923  1.00 88.43           C  
ATOM    400  CB  PHE A  54      12.117   7.470  -7.670  1.00 88.43           C  
ATOM    401  O   PHE A  54       9.680   6.472  -9.776  1.00 88.43           O  
ATOM    402  CG  PHE A  54      11.181   8.647  -7.617  1.00 88.43           C  
ATOM    403  CD1 PHE A  54      11.490   9.828  -8.280  1.00 88.43           C  
ATOM    404  CD2 PHE A  54       9.993   8.573  -6.903  1.00 88.43           C  
ATOM    405  CE1 PHE A  54      10.626  10.920  -8.233  1.00 88.43           C  
ATOM    406  CE2 PHE A  54       9.124   9.659  -6.851  1.00 88.43           C  
ATOM    407  CZ  PHE A  54       9.443  10.832  -7.516  1.00 88.43           C  
ATOM    408  N   PHE A  55      10.202   5.028  -8.092  1.00 91.21           N  
ATOM    409  CA  PHE A  55       8.875   4.426  -8.080  1.00 91.21           C  
ATOM    410  C   PHE A  55       8.050   4.955  -6.913  1.00 91.21           C  
ATOM    411  CB  PHE A  55       8.976   2.899  -8.002  1.00 91.21           C  
ATOM    412  O   PHE A  55       8.563   5.103  -5.801  1.00 91.21           O  
ATOM    413  CG  PHE A  55       9.437   2.255  -9.282  1.00 91.21           C  
ATOM    414  CD1 PHE A  55       8.570   2.120 -10.359  1.00 91.21           C  
ATOM    415  CD2 PHE A  55      10.737   1.785  -9.407  1.00 91.21           C  
ATOM    416  CE1 PHE A  55       8.993   1.524 -11.545  1.00 91.21           C  
ATOM    417  CE2 PHE A  55      11.168   1.188 -10.589  1.00 91.21           C  
ATOM    418  CZ  PHE A  55      10.294   1.058 -11.656  1.00 91.21           C  
ATOM    419  N   ILE A  56       6.802   5.259  -7.273  1.00 93.43           N  
ATOM    420  CA  ILE A  56       5.818   5.676  -6.280  1.00 93.43           C  
ATOM    421  C   ILE A  56       4.788   4.567  -6.077  1.00 93.43           C  
ATOM    422  CB  ILE A  56       5.118   6.989  -6.696  1.00 93.43           C  
ATOM    423  O   ILE A  56       4.288   3.991  -7.046  1.00 93.43           O  
ATOM    424  CG1 ILE A  56       6.140   8.124  -6.817  1.00 93.43           C  
ATOM    425  CG2 ILE A  56       4.013   7.351  -5.698  1.00 93.43           C  
ATOM    426  CD1 ILE A  56       5.567   9.415  -7.386  1.00 93.43           C  
ATOM    427  N   TYR A  57       4.495   4.338  -4.767  1.00 95.92           N  
ATOM    428  CA  TYR A  57       3.475   3.380  -4.353  1.00 95.92           C  
ATOM    429  C   TYR A  57       2.305   4.085  -3.679  1.00 95.92           C  
ATOM    430  CB  TYR A  57       4.072   2.336  -3.404  1.00 95.92           C  
ATOM    431  O   TYR A  57       2.495   4.837  -2.719  1.00 95.92           O  
ATOM    432  CG  TYR A  57       5.235   1.574  -3.994  1.00 95.92           C  
ATOM    433  CD1 TYR A  57       5.095   0.244  -4.384  1.00 95.92           C  
ATOM    434  CD2 TYR A  57       6.474   2.182  -4.161  1.00 95.92           C  
ATOM    435  CE1 TYR A  57       6.164  -0.463  -4.926  1.00 95.92           C  
ATOM    436  CE2 TYR A  57       7.550   1.485  -4.701  1.00 95.92           C  
ATOM    437  OH  TYR A  57       8.447  -0.529  -5.616  1.00 95.92           O  
ATOM    438  CZ  TYR A  57       7.385   0.166  -5.081  1.00 95.92           C  
ATOM    439  N   THR A  58       1.113   3.718  -4.113  1.00 96.57           N  
ATOM    440  CA  THR A  58      -0.001   4.457  -3.528  1.00 96.57           C  
ATOM    441  C   THR A  58      -1.319   3.724  -3.761  1.00 96.57           C  
ATOM    442  CB  THR A  58      -0.092   5.881  -4.107  1.00 96.57           C  
ATOM    443  O   THR A  58      -1.382   2.789  -4.563  1.00 96.57           O  
ATOM    444  CG2 THR A  58      -0.516   5.853  -5.572  1.00 96.57           C  
ATOM    445  OG1 THR A  58      -1.054   6.634  -3.357  1.00 96.57           O  
ATOM    446  N   CYS A  59      -2.328   4.146  -2.936  1.00 97.32           N  
ATOM    447  CA  CYS A  59      -3.729   3.839  -3.201  1.00 97.32           C  
ATOM    448  C   CYS A  59      -4.340   4.855  -4.158  1.00 97.32           C  
ATOM    449  CB  CYS A  59      -4.527   3.810  -1.897  1.00 97.32           C  
ATOM    450  O   CYS A  59      -4.109   6.058  -4.023  1.00 97.32           O  
ATOM    451  SG  CYS A  59      -3.981   2.537  -0.738  1.00 97.32           S  
ATOM    452  N   THR A  60      -5.106   4.344  -5.138  1.00 96.90           N  
ATOM    453  CA  THR A  60      -5.657   5.272  -6.120  1.00 96.90           C  
ATOM    454  C   THR A  60      -6.998   4.770  -6.645  1.00 96.90           C  
ATOM    455  CB  THR A  60      -4.686   5.480  -7.297  1.00 96.90           C  
ATOM    456  O   THR A  60      -7.340   3.598  -6.471  1.00 96.90           O  
ATOM    457  CG2 THR A  60      -4.514   4.196  -8.102  1.00 96.90           C  
ATOM    458  OG1 THR A  60      -5.201   6.505  -8.157  1.00 96.90           O  
ATOM    459  N   SER A  61      -7.765   5.711  -7.108  1.00 96.59           N  
ATOM    460  CA  SER A  61      -8.990   5.355  -7.817  1.00 96.59           C  
ATOM    461  C   SER A  61      -8.751   5.261  -9.320  1.00 96.59           C  
ATOM    462  CB  SER A  61     -10.092   6.375  -7.530  1.00 96.59           C  
ATOM    463  O   SER A  61      -9.539   4.646 -10.042  1.00 96.59           O  
ATOM    464  OG  SER A  61      -9.686   7.677  -7.919  1.00 96.59           O  
ATOM    465  N   LYS A  62      -7.616   5.863  -9.703  1.00 95.27           N  
ATOM    466  CA  LYS A  62      -7.256   5.903 -11.117  1.00 95.27           C  
ATOM    467  C   LYS A  62      -5.785   5.552 -11.321  1.00 95.27           C  
ATOM    468  CB  LYS A  62      -7.553   7.282 -11.708  1.00 95.27           C  
ATOM    469  O   LYS A  62      -4.922   6.016 -10.573  1.00 95.27           O  
ATOM    470  CG  LYS A  62      -7.400   7.354 -13.220  1.00 95.27           C  
ATOM    471  CD  LYS A  62      -7.767   8.732 -13.754  1.00 95.27           C  
ATOM    472  CE  LYS A  62      -7.563   8.822 -15.261  1.00 95.27           C  
ATOM    473  NZ  LYS A  62      -7.932  10.168 -15.791  1.00 95.27           N  
ATOM    474  N   CYS A  63      -5.533   4.802 -12.426  1.00 93.75           N  
ATOM    475  CA  CYS A  63      -4.176   4.358 -12.723  1.00 93.75           C  
ATOM    476  C   CYS A  63      -3.515   5.272 -13.747  1.00 93.75           C  
ATOM    477  CB  CYS A  63      -4.184   2.919 -13.239  1.00 93.75           C  
ATOM    478  O   CYS A  63      -4.172   5.752 -14.673  1.00 93.75           O  
ATOM    479  SG  CYS A  63      -4.753   1.712 -12.021  1.00 93.75           S  
ATOM    480  N   HIS A  64      -2.234   5.449 -13.426  1.00 91.35           N  
ATOM    481  CA  HIS A  64      -1.430   6.132 -14.433  1.00 91.35           C  
ATOM    482  C   HIS A  64      -1.090   5.201 -15.592  1.00 91.35           C  
ATOM    483  CB  HIS A  64      -0.147   6.684 -13.810  1.00 91.35           C  
ATOM    484  O   HIS A  64      -1.020   3.982 -15.415  1.00 91.35           O  
ATOM    485  CG  HIS A  64      -0.375   7.852 -12.903  1.00 91.35           C  
ATOM    486  CD2 HIS A  64      -0.253   9.183 -13.120  1.00 91.35           C  
ATOM    487  ND1 HIS A  64      -0.777   7.709 -11.593  1.00 91.35           N  
ATOM    488  CE1 HIS A  64      -0.894   8.906 -11.042  1.00 91.35           C  
ATOM    489  NE2 HIS A  64      -0.582   9.817 -11.947  1.00 91.35           N  
ATOM    490  N   GLU A  65      -0.987   5.823 -16.773  1.00 88.03           N  
ATOM    491  CA  GLU A  65      -0.532   5.073 -17.940  1.00 88.03           C  
ATOM    492  C   GLU A  65       0.989   5.110 -18.061  1.00 88.03           C  
ATOM    493  CB  GLU A  65      -1.175   5.622 -19.216  1.00 88.03           C  
ATOM    494  O   GLU A  65       1.623   6.095 -17.678  1.00 88.03           O  
ATOM    495  CG  GLU A  65      -2.691   5.495 -19.245  1.00 88.03           C  
ATOM    496  CD  GLU A  65      -3.307   5.951 -20.558  1.00 88.03           C  
ATOM    497  OE1 GLU A  65      -4.501   5.665 -20.800  1.00 88.03           O  
ATOM    498  OE2 GLU A  65      -2.588   6.599 -21.352  1.00 88.03           O  
ATOM    499  N   GLY A  66       1.570   3.944 -18.344  1.00 82.54           N  
ATOM    500  CA  GLY A  66       3.009   3.911 -18.548  1.00 82.54           C  
ATOM    501  C   GLY A  66       3.573   2.503 -18.594  1.00 82.54           C  
ATOM    502  O   GLY A  66       2.904   1.548 -18.194  1.00 82.54           O  
ATOM    503  N   ALA A  67       4.727   2.432 -19.222  1.00 80.19           N  
ATOM    504  CA  ALA A  67       5.349   1.139 -19.499  1.00 80.19           C  
ATOM    505  C   ALA A  67       5.743   0.432 -18.205  1.00 80.19           C  
ATOM    506  CB  ALA A  67       6.570   1.317 -20.398  1.00 80.19           C  
ATOM    507  O   ALA A  67       5.693  -0.798 -18.123  1.00 80.19           O  
ATOM    508  N   TYR A  68       5.880   1.137 -17.134  1.00 80.89           N  
ATOM    509  CA  TYR A  68       6.396   0.514 -15.921  1.00 80.89           C  
ATOM    510  C   TYR A  68       5.401   0.646 -14.774  1.00 80.89           C  
ATOM    511  CB  TYR A  68       7.736   1.140 -15.523  1.00 80.89           C  
ATOM    512  O   TYR A  68       5.760   0.466 -13.608  1.00 80.89           O  
ATOM    513  CG  TYR A  68       8.810   0.994 -16.574  1.00 80.89           C  
ATOM    514  CD1 TYR A  68       9.478  -0.215 -16.753  1.00 80.89           C  
ATOM    515  CD2 TYR A  68       9.158   2.065 -17.390  1.00 80.89           C  
ATOM    516  CE1 TYR A  68      10.469  -0.354 -17.719  1.00 80.89           C  
ATOM    517  CE2 TYR A  68      10.148   1.938 -18.360  1.00 80.89           C  
ATOM    518  OH  TYR A  68      11.776   0.595 -19.474  1.00 80.89           O  
ATOM    519  CZ  TYR A  68      10.796   0.727 -18.517  1.00 80.89           C  
ATOM    520  N   ASN A  69       4.153   0.903 -15.112  1.00 89.01           N  
ATOM    521  CA  ASN A  69       3.134   1.113 -14.090  1.00 89.01           C  
ATOM    522  C   ASN A  69       2.399  -0.182 -13.756  1.00 89.01           C  
ATOM    523  CB  ASN A  69       2.140   2.187 -14.536  1.00 89.01           C  
ATOM    524  O   ASN A  69       2.174  -1.017 -14.634  1.00 89.01           O  
ATOM    525  CG  ASN A  69       2.777   3.557 -14.661  1.00 89.01           C  
ATOM    526  ND2 ASN A  69       2.008   4.527 -15.142  1.00 89.01           N  
ATOM    527  OD1 ASN A  69       3.951   3.741 -14.331  1.00 89.01           O  
ATOM    528  N   VAL A  70       2.234  -0.396 -12.537  1.00 91.99           N  
ATOM    529  CA  VAL A  70       1.414  -1.477 -12.001  1.00 91.99           C  
ATOM    530  C   VAL A  70       0.160  -0.899 -11.348  1.00 91.99           C  
ATOM    531  CB  VAL A  70       2.198  -2.335 -10.983  1.00 91.99           C  
ATOM    532  O   VAL A  70       0.243   0.037 -10.550  1.00 91.99           O  
ATOM    533  CG1 VAL A  70       1.302  -3.418 -10.385  1.00 91.99           C  
ATOM    534  CG2 VAL A  70       3.426  -2.958 -11.645  1.00 91.99           C  
ATOM    535  N   CYS A  71      -0.962  -1.433 -11.847  1.00 94.67           N  
ATOM    536  CA  CYS A  71      -2.252  -1.084 -11.261  1.00 94.67           C  
ATOM    537  C   CYS A  71      -3.104  -2.327 -11.037  1.00 94.67           C  
ATOM    538  CB  CYS A  71      -2.998  -0.098 -12.159  1.00 94.67           C  
ATOM    539  O   CYS A  71      -3.396  -3.064 -11.981  1.00 94.67           O  
ATOM    540  SG  CYS A  71      -4.342   0.773 -11.324  1.00 94.67           S  
ATOM    541  N   CYS A  72      -3.444  -2.496  -9.839  1.00 94.87           N  
ATOM    542  CA  CYS A  72      -4.149  -3.729  -9.506  1.00 94.87           C  
ATOM    543  C   CYS A  72      -5.128  -3.505  -8.359  1.00 94.87           C  
ATOM    544  CB  CYS A  72      -3.157  -4.830  -9.134  1.00 94.87           C  
ATOM    545  O   CYS A  72      -5.122  -2.445  -7.731  1.00 94.87           O  
ATOM    546  SG  CYS A  72      -2.103  -4.415  -7.728  1.00 94.87           S  
ATOM    547  N   SER A  73      -6.126  -4.468  -8.074  1.00 94.94           N  
ATOM    548  CA  SER A  73      -7.210  -4.244  -7.124  1.00 94.94           C  
ATOM    549  C   SER A  73      -7.207  -5.299  -6.023  1.00 94.94           C  
ATOM    550  CB  SER A  73      -8.561  -4.246  -7.840  1.00 94.94           C  
ATOM    551  O   SER A  73      -8.215  -5.494  -5.341  1.00 94.94           O  
ATOM    552  OG  SER A  73      -8.626  -3.200  -8.794  1.00 94.94           O  
ATOM    553  N   THR A  74      -5.989  -6.009  -5.915  1.00 94.00           N  
ATOM    554  CA  THR A  74      -5.890  -6.972  -4.823  1.00 94.00           C  
ATOM    555  C   THR A  74      -4.860  -6.519  -3.794  1.00 94.00           C  
ATOM    556  CB  THR A  74      -5.517  -8.372  -5.346  1.00 94.00           C  
ATOM    557  O   THR A  74      -4.065  -5.614  -4.060  1.00 94.00           O  
ATOM    558  CG2 THR A  74      -6.552  -8.881  -6.343  1.00 94.00           C  
ATOM    559  OG1 THR A  74      -4.239  -8.310  -5.990  1.00 94.00           O  
ATOM    560  N   ASP A  75      -4.873  -7.118  -2.580  1.00 95.38           N  
ATOM    561  CA  ASP A  75      -3.993  -6.704  -1.491  1.00 95.38           C  
ATOM    562  C   ASP A  75      -2.525  -6.863  -1.880  1.00 95.38           C  
ATOM    563  CB  ASP A  75      -4.292  -7.508  -0.224  1.00 95.38           C  
ATOM    564  O   ASP A  75      -2.127  -7.903  -2.410  1.00 95.38           O  
ATOM    565  CG  ASP A  75      -5.566  -7.066   0.473  1.00 95.38           C  
ATOM    566  OD1 ASP A  75      -6.110  -5.994   0.128  1.00 95.38           O  
ATOM    567  OD2 ASP A  75      -6.030  -7.794   1.378  1.00 95.38           O  
ATOM    568  N   LEU A  76      -1.821  -5.742  -1.696  1.00 95.23           N  
ATOM    569  CA  LEU A  76      -0.367  -5.721  -1.813  1.00 95.23           C  
ATOM    570  C   LEU A  76       0.073  -6.165  -3.204  1.00 95.23           C  
ATOM    571  CB  LEU A  76       0.270  -6.623  -0.752  1.00 95.23           C  
ATOM    572  O   LEU A  76       1.091  -6.845  -3.350  1.00 95.23           O  
ATOM    573  CG  LEU A  76      -0.154  -6.370   0.696  1.00 95.23           C  
ATOM    574  CD1 LEU A  76       0.519  -7.372   1.628  1.00 95.23           C  
ATOM    575  CD2 LEU A  76       0.179  -4.940   1.109  1.00 95.23           C  
ATOM    576  N   CYS A  77      -0.652  -5.941  -4.194  1.00 94.60           N  
ATOM    577  CA  CYS A  77      -0.427  -6.399  -5.560  1.00 94.60           C  
ATOM    578  C   CYS A  77       0.567  -5.497  -6.282  1.00 94.60           C  
ATOM    579  CB  CYS A  77      -1.744  -6.444  -6.335  1.00 94.60           C  
ATOM    580  O   CYS A  77       1.033  -5.828  -7.374  1.00 94.60           O  
ATOM    581  SG  CYS A  77      -2.502  -4.823  -6.576  1.00 94.60           S  
ATOM    582  N   ASN A  78       0.870  -4.280  -5.612  1.00 94.27           N  
ATOM    583  CA  ASN A  78       1.735  -3.339  -6.316  1.00 94.27           C  
ATOM    584  C   ASN A  78       3.200  -3.528  -5.930  1.00 94.27           C  
ATOM    585  CB  ASN A  78       1.296  -1.899  -6.044  1.00 94.27           C  
ATOM    586  O   ASN A  78       3.988  -2.583  -5.989  1.00 94.27           O  
ATOM    587  CG  ASN A  78       1.385  -1.528  -4.577  1.00 94.27           C  
ATOM    588  ND2 ASN A  78       1.591  -0.246  -4.301  1.00 94.27           N  
ATOM    589  OD1 ASN A  78       1.272  -2.387  -3.699  1.00 94.27           O  
ATOM    590  N   LYS A  79       3.730  -4.675  -5.379  1.00 87.74           N  
ATOM    591  CA  LYS A  79       5.107  -4.941  -4.974  1.00 87.74           C  
ATOM    592  C   LYS A  79       5.969  -5.324  -6.174  1.00 87.74           C  
ATOM    593  CB  LYS A  79       5.153  -6.049  -3.921  1.00 87.74           C  
ATOM    594  O   LYS A  79       7.125  -4.908  -6.273  1.00 87.74           O  
ATOM    595  CG  LYS A  79       6.532  -6.273  -3.318  1.00 87.74           C  
ATOM    596  CD  LYS A  79       6.484  -7.271  -2.168  1.00 87.74           C  
ATOM    597  CE  LYS A  79       7.855  -7.462  -1.535  1.00 87.74           C  
ATOM    598  NZ  LYS A  79       7.831  -8.502  -0.463  1.00 87.74           N  
ATOM    599  N   SER A  80       5.374  -5.966  -7.286  1.00 75.25           N  
ATOM    600  CA  SER A  80       6.273  -6.595  -8.248  1.00 75.25           C  
ATOM    601  C   SER A  80       6.564  -5.667  -9.422  1.00 75.25           C  
ATOM    602  CB  SER A  80       5.678  -7.907  -8.760  1.00 75.25           C  
ATOM    603  O   SER A  80       5.699  -4.891  -9.835  1.00 75.25           O  
ATOM    604  OG  SER A  80       6.591  -8.574  -9.615  1.00 75.25           O  
ATOM    605  N   SER A  81       7.829  -5.505  -9.842  1.00 62.28           N  
ATOM    606  CA  SER A  81       8.311  -5.044 -11.139  1.00 62.28           C  
ATOM    607  C   SER A  81       8.166  -6.130 -12.201  1.00 62.28           C  
ATOM    608  CB  SER A  81       9.773  -4.605 -11.043  1.00 62.28           C  
ATOM    609  O   SER A  81       8.573  -5.941 -13.349  1.00 62.28           O  
ATOM    610  OG  SER A  81       9.958  -3.706  -9.964  1.00 62.28           O  
ATOM    611  N   THR A  82       7.314  -7.213 -12.013  1.00 49.84           N  
ATOM    612  CA  THR A  82       7.434  -8.236 -13.046  1.00 49.84           C  
ATOM    613  C   THR A  82       6.136  -8.359 -13.839  1.00 49.84           C  
ATOM    614  CB  THR A  82       7.799  -9.603 -12.439  1.00 49.84           C  
ATOM    615  O   THR A  82       5.102  -8.748 -13.291  1.00 49.84           O  
ATOM    616  CG2 THR A  82       8.804 -10.343 -13.315  1.00 49.84           C  
ATOM    617  OG1 THR A  82       8.369  -9.405 -11.139  1.00 49.84           O  
ATOM    618  N   SER A  83       5.588  -7.335 -14.500  1.00 46.56           N  
ATOM    619  CA  SER A  83       4.789  -7.805 -15.627  1.00 46.56           C  
ATOM    620  C   SER A  83       5.671  -8.411 -16.714  1.00 46.56           C  
ATOM    621  CB  SER A  83       3.959  -6.662 -16.211  1.00 46.56           C  
ATOM    622  O   SER A  83       6.664  -7.807 -17.124  1.00 46.56           O  
ATOM    623  OG  SER A  83       4.116  -5.482 -15.441  1.00 46.56           O  
ATOM    624  N   GLY A  84       6.314  -9.665 -16.550  1.00 34.99           N  
ATOM    625  CA  GLY A  84       6.184 -10.509 -17.728  1.00 34.99           C  
ATOM    626  C   GLY A  84       5.866  -9.728 -18.989  1.00 34.99           C  
ATOM    627  O   GLY A  84       5.101  -8.762 -18.952  1.00 34.99           O  
TER     628      ALA A   1                                                      
ENDMDL                                                                          
END                                                                             
