# Supplementary material for: Domain loss enabled evolution of novel functions in the snake three-finger toxin gene superfamily
Source: Nat Commun. 2023 Aug 11;14:4861. doi: 10.1038/s41467-023-40550-0 (PMC10421932; doi:10.1038/s41467-023-40550-0)
Supplement: Supplementary file 5 — Supplementary Data 2 [file 41467_2023_40550_MOESM5_ESM.zip › SD2_structure_predictions/full_sequence/TR|A0A0B8RZW9|Boiga_irregularis.pdb]

MODEL     1                                                                     
ATOM      1  N   MET A   1      51.770 -22.185  12.621  1.00 62.20           N  
ATOM      2  CA  MET A   1      51.112 -22.085  11.322  1.00 62.20           C  
ATOM      3  C   MET A   1      49.614 -22.338  11.450  1.00 62.20           C  
ATOM      4  CB  MET A   1      51.727 -23.073  10.329  1.00 62.20           C  
ATOM      5  O   MET A   1      48.881 -22.266  10.462  1.00 62.20           O  
ATOM      6  CG  MET A   1      53.243 -22.997  10.248  1.00 62.20           C  
ATOM      7  SD  MET A   1      53.933 -24.087   8.943  1.00 62.20           S  
ATOM      8  CE  MET A   1      54.017 -25.657   9.849  1.00 62.20           C  
ATOM      9  N   LYS A   2      49.139 -22.464  12.750  1.00 61.42           N  
ATOM     10  CA  LYS A   2      47.767 -22.788  13.131  1.00 61.42           C  
ATOM     11  C   LYS A   2      46.990 -21.530  13.510  1.00 61.42           C  
ATOM     12  CB  LYS A   2      47.754 -23.781  14.294  1.00 61.42           C  
ATOM     13  O   LYS A   2      45.766 -21.485  13.370  1.00 61.42           O  
ATOM     14  CG  LYS A   2      48.295 -25.158  13.938  1.00 61.42           C  
ATOM     15  CD  LYS A   2      48.441 -26.038  15.173  1.00 61.42           C  
ATOM     16  CE  LYS A   2      48.623 -27.503  14.799  1.00 61.42           C  
ATOM     17  NZ  LYS A   2      49.166 -28.302  15.938  1.00 61.42           N  
ATOM     18  N   THR A   3      47.803 -20.468  13.795  1.00 65.80           N  
ATOM     19  CA  THR A   3      47.182 -19.207  14.186  1.00 65.80           C  
ATOM     20  C   THR A   3      46.712 -18.432  12.958  1.00 65.80           C  
ATOM     21  CB  THR A   3      48.153 -18.336  15.004  1.00 65.80           C  
ATOM     22  O   THR A   3      45.711 -17.716  13.016  1.00 65.80           O  
ATOM     23  CG2 THR A   3      48.512 -19.007  16.326  1.00 65.80           C  
ATOM     24  OG1 THR A   3      49.352 -18.126  14.247  1.00 65.80           O  
ATOM     25  N   LEU A   4      47.424 -18.704  11.906  1.00 68.30           N  
ATOM     26  CA  LEU A   4      47.062 -18.021  10.669  1.00 68.30           C  
ATOM     27  C   LEU A   4      45.791 -18.616  10.071  1.00 68.30           C  
ATOM     28  CB  LEU A   4      48.206 -18.108   9.654  1.00 68.30           C  
ATOM     29  O   LEU A   4      44.949 -17.888   9.543  1.00 68.30           O  
ATOM     30  CG  LEU A   4      48.467 -16.855   8.818  1.00 68.30           C  
ATOM     31  CD1 LEU A   4      49.965 -16.589   8.715  1.00 68.30           C  
ATOM     32  CD2 LEU A   4      47.847 -16.998   7.432  1.00 68.30           C  
ATOM     33  N   LEU A   5      45.564 -19.910  10.335  1.00 69.83           N  
ATOM     34  CA  LEU A   5      44.374 -20.585   9.829  1.00 69.83           C  
ATOM     35  C   LEU A   5      43.134 -20.159  10.608  1.00 69.83           C  
ATOM     36  CB  LEU A   5      44.544 -22.105   9.910  1.00 69.83           C  
ATOM     37  O   LEU A   5      42.058 -19.993  10.029  1.00 69.83           O  
ATOM     38  CG  LEU A   5      45.469 -22.740   8.870  1.00 69.83           C  
ATOM     39  CD1 LEU A   5      45.777 -24.185   9.248  1.00 69.83           C  
ATOM     40  CD2 LEU A   5      44.843 -22.666   7.482  1.00 69.83           C  
ATOM     41  N   LEU A   6      43.370 -19.852  11.890  1.00 66.33           N  
ATOM     42  CA  LEU A   6      42.243 -19.464  12.730  1.00 66.33           C  
ATOM     43  C   LEU A   6      41.787 -18.045  12.407  1.00 66.33           C  
ATOM     44  CB  LEU A   6      42.617 -19.568  14.211  1.00 66.33           C  
ATOM     45  O   LEU A   6      40.587 -17.761  12.396  1.00 66.33           O  
ATOM     46  CG  LEU A   6      41.992 -20.728  14.988  1.00 66.33           C  
ATOM     47  CD1 LEU A   6      43.025 -21.364  15.912  1.00 66.33           C  
ATOM     48  CD2 LEU A   6      40.781 -20.248  15.782  1.00 66.33           C  
ATOM     49  N   ALA A   7      42.726 -17.219  12.029  1.00 68.44           N  
ATOM     50  CA  ALA A   7      42.411 -15.838  11.673  1.00 68.44           C  
ATOM     51  C   ALA A   7      41.653 -15.771  10.351  1.00 68.44           C  
ATOM     52  CB  ALA A   7      43.688 -15.005  11.593  1.00 68.44           C  
ATOM     53  O   ALA A   7      40.717 -14.981  10.205  1.00 68.44           O  
ATOM     54  N   LEU A   8      42.029 -16.628   9.451  1.00 63.86           N  
ATOM     55  CA  LEU A   8      41.356 -16.665   8.157  1.00 63.86           C  
ATOM     56  C   LEU A   8      39.942 -17.218   8.295  1.00 63.86           C  
ATOM     57  CB  LEU A   8      42.153 -17.512   7.162  1.00 63.86           C  
ATOM     58  O   LEU A   8      39.022 -16.758   7.615  1.00 63.86           O  
ATOM     59  CG  LEU A   8      43.110 -16.755   6.240  1.00 63.86           C  
ATOM     60  CD1 LEU A   8      44.420 -17.522   6.091  1.00 63.86           C  
ATOM     61  CD2 LEU A   8      42.466 -16.517   4.879  1.00 63.86           C  
ATOM     62  N   ALA A   9      39.645 -18.091   9.222  1.00 67.96           N  
ATOM     63  CA  ALA A   9      38.317 -18.654   9.455  1.00 67.96           C  
ATOM     64  C   ALA A   9      37.395 -17.632  10.113  1.00 67.96           C  
ATOM     65  CB  ALA A   9      38.416 -19.910  10.318  1.00 67.96           C  
ATOM     66  O   ALA A   9      36.215 -17.540   9.769  1.00 67.96           O  
ATOM     67  N   VAL A  10      37.937 -16.786  10.982  1.00 68.19           N  
ATOM     68  CA  VAL A  10      37.140 -15.769  11.661  1.00 68.19           C  
ATOM     69  C   VAL A  10      36.727 -14.687  10.667  1.00 68.19           C  
ATOM     70  CB  VAL A  10      37.910 -15.141  12.844  1.00 68.19           C  
ATOM     71  O   VAL A  10      35.584 -14.223  10.683  1.00 68.19           O  
ATOM     72  CG1 VAL A  10      37.096 -14.017  13.483  1.00 68.19           C  
ATOM     73  CG2 VAL A  10      38.259 -16.208  13.880  1.00 68.19           C  
ATOM     74  N   VAL A  11      37.626 -14.319   9.735  1.00 68.78           N  
ATOM     75  CA  VAL A  11      37.335 -13.297   8.735  1.00 68.78           C  
ATOM     76  C   VAL A  11      36.289 -13.819   7.752  1.00 68.78           C  
ATOM     77  CB  VAL A  11      38.610 -12.865   7.977  1.00 68.78           C  
ATOM     78  O   VAL A  11      35.385 -13.083   7.349  1.00 68.78           O  
ATOM     79  CG1 VAL A  11      38.263 -11.901   6.843  1.00 68.78           C  
ATOM     80  CG2 VAL A  11      39.611 -12.226   8.938  1.00 68.78           C  
ATOM     81  N   ALA A  12      36.298 -15.124   7.448  1.00 62.40           N  
ATOM     82  CA  ALA A  12      35.299 -15.703   6.555  1.00 62.40           C  
ATOM     83  C   ALA A  12      33.933 -15.775   7.233  1.00 62.40           C  
ATOM     84  CB  ALA A  12      35.735 -17.092   6.096  1.00 62.40           C  
ATOM     85  O   ALA A  12      32.903 -15.544   6.595  1.00 62.40           O  
ATOM     86  N   PHE A  13      33.884 -15.964   8.526  1.00 61.57           N  
ATOM     87  CA  PHE A  13      32.602 -16.018   9.219  1.00 61.57           C  
ATOM     88  C   PHE A  13      32.018 -14.621   9.388  1.00 61.57           C  
ATOM     89  CB  PHE A  13      32.758 -16.691  10.587  1.00 61.57           C  
ATOM     90  O   PHE A  13      30.809 -14.426   9.244  1.00 61.57           O  
ATOM     91  CG  PHE A  13      32.418 -18.157  10.584  1.00 61.57           C  
ATOM     92  CD1 PHE A  13      31.098 -18.579  10.688  1.00 61.57           C  
ATOM     93  CD2 PHE A  13      33.419 -19.114  10.477  1.00 61.57           C  
ATOM     94  CE1 PHE A  13      30.781 -19.936  10.686  1.00 61.57           C  
ATOM     95  CE2 PHE A  13      33.110 -20.471  10.474  1.00 61.57           C  
ATOM     96  CZ  PHE A  13      31.790 -20.880  10.580  1.00 61.57           C  
ATOM     97  N   VAL A  14      32.914 -13.654   9.603  1.00 63.08           N  
ATOM     98  CA  VAL A  14      32.430 -12.285   9.747  1.00 63.08           C  
ATOM     99  C   VAL A  14      31.986 -11.749   8.388  1.00 63.08           C  
ATOM    100  CB  VAL A  14      33.508 -11.362  10.358  1.00 63.08           C  
ATOM    101  O   VAL A  14      30.994 -11.022   8.295  1.00 63.08           O  
ATOM    102  CG1 VAL A  14      33.039  -9.908  10.354  1.00 63.08           C  
ATOM    103  CG2 VAL A  14      33.852 -11.812  11.777  1.00 63.08           C  
ATOM    104  N   CYS A  15      32.534 -12.299   7.284  1.00 60.54           N  
ATOM    105  CA  CYS A  15      32.088 -11.810   5.984  1.00 60.54           C  
ATOM    106  C   CYS A  15      30.875 -12.593   5.494  1.00 60.54           C  
ATOM    107  CB  CYS A  15      33.217 -11.907   4.959  1.00 60.54           C  
ATOM    108  O   CYS A  15      30.046 -12.061   4.753  1.00 60.54           O  
ATOM    109  SG  CYS A  15      34.594 -10.784   5.283  1.00 60.54           S  
ATOM    110  N   LEU A  16      30.599 -13.776   6.064  1.00 58.26           N  
ATOM    111  CA  LEU A  16      29.390 -14.471   5.635  1.00 58.26           C  
ATOM    112  C   LEU A  16      28.212 -14.119   6.537  1.00 58.26           C  
ATOM    113  CB  LEU A  16      29.613 -15.986   5.636  1.00 58.26           C  
ATOM    114  O   LEU A  16      27.059 -14.394   6.196  1.00 58.26           O  
ATOM    115  CG  LEU A  16      30.586 -16.528   4.588  1.00 58.26           C  
ATOM    116  CD1 LEU A  16      30.982 -17.962   4.924  1.00 58.26           C  
ATOM    117  CD2 LEU A  16      29.969 -16.451   3.195  1.00 58.26           C  
ATOM    118  N   GLY A  17      28.454 -13.512   7.689  1.00 55.20           N  
ATOM    119  CA  GLY A  17      27.312 -13.131   8.504  1.00 55.20           C  
ATOM    120  C   GLY A  17      26.741 -11.775   8.135  1.00 55.20           C  
ATOM    121  O   GLY A  17      25.675 -11.391   8.621  1.00 55.20           O  
ATOM    122  N   SER A  18      27.317 -11.095   7.216  1.00 54.82           N  
ATOM    123  CA  SER A  18      26.689  -9.840   6.815  1.00 54.82           C  
ATOM    124  C   SER A  18      25.846 -10.020   5.558  1.00 54.82           C  
ATOM    125  CB  SER A  18      27.748  -8.762   6.579  1.00 54.82           C  
ATOM    126  O   SER A  18      25.227  -9.068   5.078  1.00 54.82           O  
ATOM    127  OG  SER A  18      28.503  -8.531   7.756  1.00 54.82           O  
ATOM    128  N   ALA A  19      25.678 -11.271   5.091  1.00 54.03           N  
ATOM    129  CA  ALA A  19      24.718 -11.309   3.991  1.00 54.03           C  
ATOM    130  C   ALA A  19      23.380 -11.880   4.450  1.00 54.03           C  
ATOM    131  CB  ALA A  19      25.273 -12.129   2.829  1.00 54.03           C  
ATOM    132  O   ALA A  19      22.438 -11.985   3.660  1.00 54.03           O  
ATOM    133  N   ASN A  20      23.095 -11.861   5.732  1.00 48.86           N  
ATOM    134  CA  ASN A  20      21.768 -12.373   6.058  1.00 48.86           C  
ATOM    135  C   ASN A  20      21.094 -11.535   7.140  1.00 48.86           C  
ATOM    136  CB  ASN A  20      21.848 -13.838   6.493  1.00 48.86           C  
ATOM    137  O   ASN A  20      21.535 -11.528   8.291  1.00 48.86           O  
ATOM    138  CG  ASN A  20      21.603 -14.801   5.349  1.00 48.86           C  
ATOM    139  ND2 ASN A  20      21.956 -16.065   5.552  1.00 48.86           N  
ATOM    140  OD1 ASN A  20      21.102 -14.413   4.290  1.00 48.86           O  
ATOM    141  N   GLN A  21      21.069 -10.250   7.051  1.00 48.74           N  
ATOM    142  CA  GLN A  21      20.156  -9.487   7.895  1.00 48.74           C  
ATOM    143  C   GLN A  21      19.486  -8.366   7.107  1.00 48.74           C  
ATOM    144  CB  GLN A  21      20.896  -8.911   9.103  1.00 48.74           C  
ATOM    145  O   GLN A  21      20.164  -7.555   6.473  1.00 48.74           O  
ATOM    146  CG  GLN A  21      21.322  -9.959  10.121  1.00 48.74           C  
ATOM    147  CD  GLN A  21      21.063  -9.527  11.553  1.00 48.74           C  
ATOM    148  NE2 GLN A  21      21.841 -10.067  12.485  1.00 48.74           N  
ATOM    149  OE1 GLN A  21      20.171  -8.715  11.818  1.00 48.74           O  
ATOM    150  N   GLN A  22      18.322  -8.626   6.325  1.00 44.12           N  
ATOM    151  CA  GLN A  22      17.074  -7.982   6.721  1.00 44.12           C  
ATOM    152  C   GLN A  22      16.471  -7.192   5.563  1.00 44.12           C  
ATOM    153  CB  GLN A  22      17.301  -7.063   7.922  1.00 44.12           C  
ATOM    154  O   GLN A  22      17.105  -6.277   5.033  1.00 44.12           O  
ATOM    155  CG  GLN A  22      16.618  -7.537   9.198  1.00 44.12           C  
ATOM    156  CD  GLN A  22      17.285  -7.007  10.453  1.00 44.12           C  
ATOM    157  NE2 GLN A  22      16.923  -7.571  11.600  1.00 44.12           N  
ATOM    158  OE1 GLN A  22      18.118  -6.097  10.392  1.00 44.12           O  
ATOM    159  N   GLY A  23      15.851  -7.927   4.597  1.00 48.31           N  
ATOM    160  CA  GLY A  23      14.491  -7.515   4.288  1.00 48.31           C  
ATOM    161  C   GLY A  23      14.364  -6.026   4.027  1.00 48.31           C  
ATOM    162  O   GLY A  23      13.283  -5.453   4.182  1.00 48.31           O  
ATOM    163  N   ARG A  24      15.397  -5.358   3.490  1.00 47.89           N  
ATOM    164  CA  ARG A  24      15.205  -4.002   2.985  1.00 47.89           C  
ATOM    165  C   ARG A  24      14.908  -4.012   1.489  1.00 47.89           C  
ATOM    166  CB  ARG A  24      16.438  -3.143   3.270  1.00 47.89           C  
ATOM    167  O   ARG A  24      15.702  -4.525   0.697  1.00 47.89           O  
ATOM    168  CG  ARG A  24      16.385  -2.411   4.601  1.00 47.89           C  
ATOM    169  CD  ARG A  24      17.164  -1.103   4.558  1.00 47.89           C  
ATOM    170  NE  ARG A  24      17.489  -0.625   5.898  1.00 47.89           N  
ATOM    171  NH1 ARG A  24      16.588   1.480   5.590  1.00 47.89           N  
ATOM    172  NH2 ARG A  24      17.549   0.922   7.595  1.00 47.89           N  
ATOM    173  CZ  ARG A  24      17.207   0.591   6.358  1.00 47.89           C  
ATOM    174  N   GLY A  25      13.920  -4.648   1.024  1.00 52.88           N  
ATOM    175  CA  GLY A  25      13.202  -4.012  -0.069  1.00 52.88           C  
ATOM    176  C   GLY A  25      14.033  -3.877  -1.331  1.00 52.88           C  
ATOM    177  O   GLY A  25      14.927  -3.031  -1.405  1.00 52.88           O  
ATOM    178  N   ARG A  26      14.721  -4.896  -1.761  1.00 51.79           N  
ATOM    179  CA  ARG A  26      15.179  -4.832  -3.144  1.00 51.79           C  
ATOM    180  C   ARG A  26      14.307  -3.889  -3.967  1.00 51.79           C  
ATOM    181  CB  ARG A  26      15.184  -6.226  -3.775  1.00 51.79           C  
ATOM    182  O   ARG A  26      13.080  -4.001  -3.955  1.00 51.79           O  
ATOM    183  CG  ARG A  26      16.529  -6.931  -3.702  1.00 51.79           C  
ATOM    184  CD  ARG A  26      16.563  -8.174  -4.580  1.00 51.79           C  
ATOM    185  NE  ARG A  26      17.865  -8.833  -4.530  1.00 51.79           N  
ATOM    186  NH1 ARG A  26      17.136 -10.636  -3.282  1.00 51.79           N  
ATOM    187  NH2 ARG A  26      19.329 -10.498  -3.933  1.00 51.79           N  
ATOM    188  CZ  ARG A  26      18.107  -9.988  -3.915  1.00 51.79           C  
ATOM    189  N   LYS A  27      14.436  -2.543  -3.823  1.00 58.20           N  
ATOM    190  CA  LYS A  27      14.000  -1.631  -4.876  1.00 58.20           C  
ATOM    191  C   LYS A  27      14.143  -2.272  -6.253  1.00 58.20           C  
ATOM    192  CB  LYS A  27      14.796  -0.326  -4.820  1.00 58.20           C  
ATOM    193  O   LYS A  27      15.240  -2.679  -6.643  1.00 58.20           O  
ATOM    194  CG  LYS A  27      14.164   0.818  -5.599  1.00 58.20           C  
ATOM    195  CD  LYS A  27      14.947   2.113  -5.423  1.00 58.20           C  
ATOM    196  CE  LYS A  27      14.302   3.265  -6.181  1.00 58.20           C  
ATOM    197  NZ  LYS A  27      14.961   4.570  -5.873  1.00 58.20           N  
ATOM    198  N   PRO A  28      13.253  -3.096  -6.681  1.00 58.57           N  
ATOM    199  CA  PRO A  28      13.408  -3.582  -8.054  1.00 58.57           C  
ATOM    200  C   PRO A  28      13.855  -2.488  -9.021  1.00 58.57           C  
ATOM    201  CB  PRO A  28      12.006  -4.086  -8.410  1.00 58.57           C  
ATOM    202  O   PRO A  28      13.705  -1.300  -8.725  1.00 58.57           O  
ATOM    203  CG  PRO A  28      11.129  -3.586  -7.308  1.00 58.57           C  
ATOM    204  CD  PRO A  28      12.002  -3.031  -6.219  1.00 58.57           C  
ATOM    205  N   PRO A  29      14.887  -2.758  -9.896  1.00 58.68           N  
ATOM    206  CA  PRO A  29      15.322  -1.885 -10.988  1.00 58.68           C  
ATOM    207  C   PRO A  29      14.170  -1.098 -11.609  1.00 58.68           C  
ATOM    208  CB  PRO A  29      15.925  -2.862 -12.001  1.00 58.68           C  
ATOM    209  O   PRO A  29      13.041  -1.592 -11.668  1.00 58.68           O  
ATOM    210  CG  PRO A  29      15.695  -4.215 -11.411  1.00 58.68           C  
ATOM    211  CD  PRO A  29      15.001  -4.047 -10.089  1.00 58.68           C  
ATOM    212  N   LEU A  30      13.969   0.232 -11.271  1.00 56.82           N  
ATOM    213  CA  LEU A  30      13.049   1.167 -11.909  1.00 56.82           C  
ATOM    214  C   LEU A  30      12.707   0.713 -13.324  1.00 56.82           C  
ATOM    215  CB  LEU A  30      13.651   2.574 -11.943  1.00 56.82           C  
ATOM    216  O   LEU A  30      13.569   0.714 -14.206  1.00 56.82           O  
ATOM    217  CG  LEU A  30      13.845   3.262 -10.591  1.00 56.82           C  
ATOM    218  CD1 LEU A  30      14.645   4.549 -10.761  1.00 56.82           C  
ATOM    219  CD2 LEU A  30      12.497   3.545  -9.937  1.00 56.82           C  
ATOM    220  N   ASP A  31      12.360  -0.517 -13.514  1.00 58.94           N  
ATOM    221  CA  ASP A  31      11.814  -0.733 -14.850  1.00 58.94           C  
ATOM    222  C   ASP A  31      10.804   0.354 -15.213  1.00 58.94           C  
ATOM    223  CB  ASP A  31      11.159  -2.112 -14.946  1.00 58.94           C  
ATOM    224  O   ASP A  31       9.934   0.694 -14.408  1.00 58.94           O  
ATOM    225  CG  ASP A  31      12.169  -3.245 -15.002  1.00 58.94           C  
ATOM    226  OD1 ASP A  31      13.301  -3.030 -15.486  1.00 58.94           O  
ATOM    227  OD2 ASP A  31      11.829  -4.364 -14.560  1.00 58.94           O  
ATOM    228  N   LEU A  32      11.238   1.519 -15.569  1.00 61.01           N  
ATOM    229  CA  LEU A  32      10.423   2.595 -16.123  1.00 61.01           C  
ATOM    230  C   LEU A  32       9.195   2.036 -16.832  1.00 61.01           C  
ATOM    231  CB  LEU A  32      11.246   3.446 -17.094  1.00 61.01           C  
ATOM    232  O   LEU A  32       8.957   2.342 -18.003  1.00 61.01           O  
ATOM    233  CG  LEU A  32      11.269   4.951 -16.825  1.00 61.01           C  
ATOM    234  CD1 LEU A  32      12.457   5.313 -15.940  1.00 61.01           C  
ATOM    235  CD2 LEU A  32      11.316   5.728 -18.136  1.00 61.01           C  
ATOM    236  N   HIS A  33       8.855   0.815 -16.601  1.00 67.02           N  
ATOM    237  CA  HIS A  33       7.607   0.417 -17.242  1.00 67.02           C  
ATOM    238  C   HIS A  33       6.408   1.076 -16.568  1.00 67.02           C  
ATOM    239  CB  HIS A  33       7.453  -1.104 -17.216  1.00 67.02           C  
ATOM    240  O   HIS A  33       6.516   1.571 -15.444  1.00 67.02           O  
ATOM    241  CG  HIS A  33       8.402  -1.819 -18.125  1.00 67.02           C  
ATOM    242  CD2 HIS A  33       8.347  -2.060 -19.456  1.00 67.02           C  
ATOM    243  ND1 HIS A  33       9.576  -2.385 -17.678  1.00 67.02           N  
ATOM    244  CE1 HIS A  33      10.204  -2.945 -18.698  1.00 67.02           C  
ATOM    245  NE2 HIS A  33       9.480  -2.762 -19.788  1.00 67.02           N  
ATOM    246  N   SER A  34       5.602   1.605 -17.534  1.00 74.43           N  
ATOM    247  CA  SER A  34       4.302   2.108 -17.101  1.00 74.43           C  
ATOM    248  C   SER A  34       3.680   1.198 -16.048  1.00 74.43           C  
ATOM    249  CB  SER A  34       3.355   2.243 -18.294  1.00 74.43           C  
ATOM    250  O   SER A  34       3.669  -0.024 -16.205  1.00 74.43           O  
ATOM    251  OG  SER A  34       2.142   2.866 -17.906  1.00 74.43           O  
ATOM    252  N   ARG A  35       3.369   1.763 -14.827  1.00 87.72           N  
ATOM    253  CA  ARG A  35       2.755   1.080 -13.693  1.00 87.72           C  
ATOM    254  C   ARG A  35       1.266   1.398 -13.604  1.00 87.72           C  
ATOM    255  CB  ARG A  35       3.453   1.469 -12.388  1.00 87.72           C  
ATOM    256  O   ARG A  35       0.865   2.557 -13.728  1.00 87.72           O  
ATOM    257  CG  ARG A  35       2.994   0.666 -11.181  1.00 87.72           C  
ATOM    258  CD  ARG A  35       4.171   0.097 -10.401  1.00 87.72           C  
ATOM    259  NE  ARG A  35       4.884  -0.921 -11.168  1.00 87.72           N  
ATOM    260  NH1 ARG A  35       5.788  -1.973  -9.321  1.00 87.72           N  
ATOM    261  NH2 ARG A  35       6.240  -2.756 -11.427  1.00 87.72           N  
ATOM    262  CZ  ARG A  35       5.636  -1.881 -10.637  1.00 87.72           C  
ATOM    263  N   TYR A  36       0.457   0.298 -13.432  1.00 94.89           N  
ATOM    264  CA  TYR A  36      -0.979   0.439 -13.224  1.00 94.89           C  
ATOM    265  C   TYR A  36      -1.377  -0.027 -11.828  1.00 94.89           C  
ATOM    266  CB  TYR A  36      -1.756  -0.355 -14.279  1.00 94.89           C  
ATOM    267  O   TYR A  36      -1.050  -1.145 -11.423  1.00 94.89           O  
ATOM    268  CG  TYR A  36      -1.615   0.195 -15.678  1.00 94.89           C  
ATOM    269  CD1 TYR A  36      -2.600   1.013 -16.228  1.00 94.89           C  
ATOM    270  CD2 TYR A  36      -0.498  -0.101 -16.452  1.00 94.89           C  
ATOM    271  CE1 TYR A  36      -2.476   1.521 -17.517  1.00 94.89           C  
ATOM    272  CE2 TYR A  36      -0.363   0.401 -17.742  1.00 94.89           C  
ATOM    273  OH  TYR A  36      -1.227   1.710 -19.541  1.00 94.89           O  
ATOM    274  CZ  TYR A  36      -1.355   1.210 -18.265  1.00 94.89           C  
ATOM    275  N   CYS A  37      -2.064   0.856 -11.037  1.00 96.50           N  
ATOM    276  CA  CYS A  37      -2.517   0.549  -9.685  1.00 96.50           C  
ATOM    277  C   CYS A  37      -3.983   0.924  -9.502  1.00 96.50           C  
ATOM    278  CB  CYS A  37      -1.661   1.283  -8.653  1.00 96.50           C  
ATOM    279  O   CYS A  37      -4.476   1.849 -10.150  1.00 96.50           O  
ATOM    280  SG  CYS A  37       0.100   0.896  -8.760  1.00 96.50           S  
ATOM    281  N   PHE A  38      -4.662   0.089  -8.708  1.00 95.90           N  
ATOM    282  CA  PHE A  38      -5.977   0.544  -8.274  1.00 95.90           C  
ATOM    283  C   PHE A  38      -5.855   1.744  -7.343  1.00 95.90           C  
ATOM    284  CB  PHE A  38      -6.736  -0.588  -7.575  1.00 95.90           C  
ATOM    285  O   PHE A  38      -5.032   1.743  -6.425  1.00 95.90           O  
ATOM    286  CG  PHE A  38      -7.100  -1.729  -8.487  1.00 95.90           C  
ATOM    287  CD1 PHE A  38      -8.220  -1.651  -9.306  1.00 95.90           C  
ATOM    288  CD2 PHE A  38      -6.322  -2.879  -8.525  1.00 95.90           C  
ATOM    289  CE1 PHE A  38      -8.559  -2.705 -10.151  1.00 95.90           C  
ATOM    290  CE2 PHE A  38      -6.655  -3.936  -9.366  1.00 95.90           C  
ATOM    291  CZ  PHE A  38      -7.775  -3.848 -10.178  1.00 95.90           C  
ATOM    292  N   GLN A  39      -6.593   2.776  -7.659  1.00 95.06           N  
ATOM    293  CA  GLN A  39      -6.525   4.032  -6.918  1.00 95.06           C  
ATOM    294  C   GLN A  39      -7.870   4.366  -6.280  1.00 95.06           C  
ATOM    295  CB  GLN A  39      -6.080   5.173  -7.834  1.00 95.06           C  
ATOM    296  O   GLN A  39      -8.845   4.641  -6.982  1.00 95.06           O  
ATOM    297  CG  GLN A  39      -4.763   4.908  -8.551  1.00 95.06           C  
ATOM    298  CD  GLN A  39      -4.335   6.062  -9.438  1.00 95.06           C  
ATOM    299  NE2 GLN A  39      -3.847   5.743 -10.632  1.00 95.06           N  
ATOM    300  OE1 GLN A  39      -4.443   7.231  -9.054  1.00 95.06           O  
ATOM    301  N   CYS A  40      -7.892   4.175  -4.979  1.00 93.86           N  
ATOM    302  CA  CYS A  40      -9.097   4.443  -4.203  1.00 93.86           C  
ATOM    303  C   CYS A  40      -8.892   5.630  -3.269  1.00 93.86           C  
ATOM    304  CB  CYS A  40      -9.499   3.210  -3.393  1.00 93.86           C  
ATOM    305  O   CYS A  40      -7.868   5.722  -2.590  1.00 93.86           O  
ATOM    306  SG  CYS A  40      -9.995   1.802  -4.410  1.00 93.86           S  
ATOM    307  N   THR A  41      -9.840   6.596  -3.367  1.00 90.61           N  
ATOM    308  CA  THR A  41      -9.856   7.730  -2.450  1.00 90.61           C  
ATOM    309  C   THR A  41     -11.008   7.605  -1.456  1.00 90.61           C  
ATOM    310  CB  THR A  41      -9.974   9.063  -3.211  1.00 90.61           C  
ATOM    311  O   THR A  41     -11.879   6.747  -1.612  1.00 90.61           O  
ATOM    312  CG2 THR A  41      -8.893   9.183  -4.281  1.00 90.61           C  
ATOM    313  OG1 THR A  41     -11.261   9.137  -3.838  1.00 90.61           O  
ATOM    314  N   PRO A  42     -10.905   8.365  -0.430  1.00 85.90           N  
ATOM    315  CA  PRO A  42     -12.034   8.342   0.503  1.00 85.90           C  
ATOM    316  C   PRO A  42     -13.365   8.662  -0.174  1.00 85.90           C  
ATOM    317  CB  PRO A  42     -11.668   9.420   1.526  1.00 85.90           C  
ATOM    318  O   PRO A  42     -14.409   8.148   0.235  1.00 85.90           O  
ATOM    319  CG  PRO A  42     -10.173   9.460   1.520  1.00 85.90           C  
ATOM    320  CD  PRO A  42      -9.695   9.220   0.117  1.00 85.90           C  
ATOM    321  N   GLU A  43     -13.347   9.374  -1.235  1.00 86.75           N  
ATOM    322  CA  GLU A  43     -14.559   9.807  -1.925  1.00 86.75           C  
ATOM    323  C   GLU A  43     -15.156   8.674  -2.755  1.00 86.75           C  
ATOM    324  CB  GLU A  43     -14.265  11.015  -2.818  1.00 86.75           C  
ATOM    325  O   GLU A  43     -16.372   8.614  -2.949  1.00 86.75           O  
ATOM    326  CG  GLU A  43     -13.882  12.271  -2.048  1.00 86.75           C  
ATOM    327  CD  GLU A  43     -12.422  12.292  -1.624  1.00 86.75           C  
ATOM    328  OE1 GLU A  43     -12.059  13.100  -0.740  1.00 86.75           O  
ATOM    329  OE2 GLU A  43     -11.635  11.494  -2.181  1.00 86.75           O  
ATOM    330  N   ASN A  44     -14.341   7.782  -3.217  1.00 85.83           N  
ATOM    331  CA  ASN A  44     -14.845   6.740  -4.105  1.00 85.83           C  
ATOM    332  C   ASN A  44     -14.641   5.350  -3.511  1.00 85.83           C  
ATOM    333  CB  ASN A  44     -14.175   6.835  -5.478  1.00 85.83           C  
ATOM    334  O   ASN A  44     -14.694   4.349  -4.228  1.00 85.83           O  
ATOM    335  CG  ASN A  44     -12.683   6.572  -5.419  1.00 85.83           C  
ATOM    336  ND2 ASN A  44     -11.994   6.818  -6.527  1.00 85.83           N  
ATOM    337  OD1 ASN A  44     -12.155   6.152  -4.386  1.00 85.83           O  
ATOM    338  N   ARG A  45     -14.450   5.218  -2.225  1.00 81.13           N  
ATOM    339  CA  ARG A  45     -14.139   3.945  -1.582  1.00 81.13           C  
ATOM    340  C   ARG A  45     -15.317   2.981  -1.678  1.00 81.13           C  
ATOM    341  CB  ARG A  45     -13.757   4.162  -0.117  1.00 81.13           C  
ATOM    342  O   ARG A  45     -15.129   1.763  -1.696  1.00 81.13           O  
ATOM    343  CG  ARG A  45     -14.878   4.739   0.733  1.00 81.13           C  
ATOM    344  CD  ARG A  45     -14.419   5.021   2.157  1.00 81.13           C  
ATOM    345  NE  ARG A  45     -15.516   5.502   2.992  1.00 81.13           N  
ATOM    346  NH1 ARG A  45     -15.403   7.685   2.242  1.00 81.13           N  
ATOM    347  NH2 ARG A  45     -16.963   7.086   3.811  1.00 81.13           N  
ATOM    348  CZ  ARG A  45     -15.958   6.756   3.013  1.00 81.13           C  
ATOM    349  N   LEU A  46     -16.518   3.491  -1.807  1.00 81.77           N  
ATOM    350  CA  LEU A  46     -17.707   2.646  -1.844  1.00 81.77           C  
ATOM    351  C   LEU A  46     -17.860   1.982  -3.208  1.00 81.77           C  
ATOM    352  CB  LEU A  46     -18.958   3.466  -1.518  1.00 81.77           C  
ATOM    353  O   LEU A  46     -18.511   0.941  -3.328  1.00 81.77           O  
ATOM    354  CG  LEU A  46     -19.081   3.974  -0.081  1.00 81.77           C  
ATOM    355  CD1 LEU A  46     -20.296   4.885   0.057  1.00 81.77           C  
ATOM    356  CD2 LEU A  46     -19.169   2.805   0.894  1.00 81.77           C  
ATOM    357  N   ASP A  47     -17.170   2.510  -4.182  1.00 85.39           N  
ATOM    358  CA  ASP A  47     -17.252   1.962  -5.532  1.00 85.39           C  
ATOM    359  C   ASP A  47     -16.120   0.971  -5.792  1.00 85.39           C  
ATOM    360  CB  ASP A  47     -17.217   3.086  -6.570  1.00 85.39           C  
ATOM    361  O   ASP A  47     -15.943   0.504  -6.919  1.00 85.39           O  
ATOM    362  CG  ASP A  47     -18.434   3.991  -6.506  1.00 85.39           C  
ATOM    363  OD1 ASP A  47     -19.532   3.512  -6.149  1.00 85.39           O  
ATOM    364  OD2 ASP A  47     -18.295   5.193  -6.818  1.00 85.39           O  
ATOM    365  N   LYS A  48     -15.353   0.675  -4.828  1.00 81.13           N  
ATOM    366  CA  LYS A  48     -14.288  -0.323  -4.877  1.00 81.13           C  
ATOM    367  C   LYS A  48     -13.261   0.022  -5.952  1.00 81.13           C  
ATOM    368  CB  LYS A  48     -14.868  -1.715  -5.133  1.00 81.13           C  
ATOM    369  O   LYS A  48     -12.430  -0.814  -6.315  1.00 81.13           O  
ATOM    370  CG  LYS A  48     -15.759  -2.230  -4.013  1.00 81.13           C  
ATOM    371  CD  LYS A  48     -16.220  -3.658  -4.276  1.00 81.13           C  
ATOM    372  CE  LYS A  48     -17.135  -4.164  -3.170  1.00 81.13           C  
ATOM    373  NZ  LYS A  48     -17.562  -5.576  -3.407  1.00 81.13           N  
ATOM    374  N   CYS A  49     -13.343   1.218  -6.498  1.00 88.17           N  
ATOM    375  CA  CYS A  49     -12.379   1.649  -7.503  1.00 88.17           C  
ATOM    376  C   CYS A  49     -12.008   0.500  -8.433  1.00 88.17           C  
ATOM    377  CB  CYS A  49     -11.120   2.203  -6.836  1.00 88.17           C  
ATOM    378  O   CYS A  49     -10.877   0.012  -8.404  1.00 88.17           O  
ATOM    379  SG  CYS A  49     -10.438   1.123  -5.559  1.00 88.17           S  
ATOM    380  N   PRO A  50     -12.898   0.098  -9.328  1.00 88.01           N  
ATOM    381  CA  PRO A  50     -12.793  -1.130 -10.119  1.00 88.01           C  
ATOM    382  C   PRO A  50     -11.726  -1.040 -11.208  1.00 88.01           C  
ATOM    383  CB  PRO A  50     -14.188  -1.275 -10.732  1.00 88.01           C  
ATOM    384  O   PRO A  50     -11.262  -2.068 -11.708  1.00 88.01           O  
ATOM    385  CG  PRO A  50     -14.728   0.118 -10.787  1.00 88.01           C  
ATOM    386  CD  PRO A  50     -14.212   0.877  -9.599  1.00 88.01           C  
ATOM    387  N   GLN A  51     -11.316   0.193 -11.495  1.00 91.16           N  
ATOM    388  CA  GLN A  51     -10.393   0.318 -12.619  1.00 91.16           C  
ATOM    389  C   GLN A  51      -9.019   0.791 -12.153  1.00 91.16           C  
ATOM    390  CB  GLN A  51     -10.952   1.280 -13.669  1.00 91.16           C  
ATOM    391  O   GLN A  51      -8.915   1.752 -11.388  1.00 91.16           O  
ATOM    392  CG  GLN A  51     -12.225   0.785 -14.340  1.00 91.16           C  
ATOM    393  CD  GLN A  51     -12.725   1.729 -15.418  1.00 91.16           C  
ATOM    394  NE2 GLN A  51     -13.643   1.247 -16.249  1.00 91.16           N  
ATOM    395  OE1 GLN A  51     -12.290   2.882 -15.503  1.00 91.16           O  
ATOM    396  N   ALA A  52      -8.000   0.033 -12.613  1.00 94.01           N  
ATOM    397  CA  ALA A  52      -6.625   0.464 -12.370  1.00 94.01           C  
ATOM    398  C   ALA A  52      -6.234   1.604 -13.306  1.00 94.01           C  
ATOM    399  CB  ALA A  52      -5.663  -0.709 -12.535  1.00 94.01           C  
ATOM    400  O   ALA A  52      -6.684   1.656 -14.453  1.00 94.01           O  
ATOM    401  N   LYS A  53      -5.512   2.553 -12.751  1.00 94.86           N  
ATOM    402  CA  LYS A  53      -5.032   3.710 -13.502  1.00 94.86           C  
ATOM    403  C   LYS A  53      -3.508   3.714 -13.591  1.00 94.86           C  
ATOM    404  CB  LYS A  53      -5.522   5.008 -12.858  1.00 94.86           C  
ATOM    405  O   LYS A  53      -2.829   3.156 -12.726  1.00 94.86           O  
ATOM    406  CG  LYS A  53      -7.036   5.153 -12.833  1.00 94.86           C  
ATOM    407  CD  LYS A  53      -7.461   6.461 -12.178  1.00 94.86           C  
ATOM    408  CE  LYS A  53      -8.977   6.586 -12.110  1.00 94.86           C  
ATOM    409  NZ  LYS A  53      -9.399   7.852 -11.437  1.00 94.86           N  
ATOM    410  N   ARG A  54      -3.119   4.278 -14.721  1.00 94.84           N  
ATOM    411  CA  ARG A  54      -1.679   4.412 -14.920  1.00 94.84           C  
ATOM    412  C   ARG A  54      -1.068   5.347 -13.882  1.00 94.84           C  
ATOM    413  CB  ARG A  54      -1.376   4.924 -16.330  1.00 94.84           C  
ATOM    414  O   ARG A  54      -1.607   6.423 -13.614  1.00 94.84           O  
ATOM    415  CG  ARG A  54       0.104   4.936 -16.676  1.00 94.84           C  
ATOM    416  CD  ARG A  54       0.345   5.398 -18.106  1.00 94.84           C  
ATOM    417  NE  ARG A  54       1.770   5.515 -18.402  1.00 94.84           N  
ATOM    418  NH1 ARG A  54       1.471   6.327 -20.544  1.00 94.84           N  
ATOM    419  NH2 ARG A  54       3.586   6.020 -19.715  1.00 94.84           N  
ATOM    420  CZ  ARG A  54       2.272   5.954 -19.553  1.00 94.84           C  
ATOM    421  N   CYS A  55       0.106   4.813 -13.214  1.00 93.60           N  
ATOM    422  CA  CYS A  55       0.850   5.692 -12.319  1.00 93.60           C  
ATOM    423  C   CYS A  55       1.617   6.748 -13.104  1.00 93.60           C  
ATOM    424  CB  CYS A  55       1.817   4.883 -11.455  1.00 93.60           C  
ATOM    425  O   CYS A  55       2.105   6.479 -14.203  1.00 93.60           O  
ATOM    426  SG  CYS A  55       1.009   3.628 -10.437  1.00 93.60           S  
ATOM    427  N   THR A  56       1.606   8.024 -12.636  1.00 91.09           N  
ATOM    428  CA  THR A  56       2.265   9.124 -13.332  1.00 91.09           C  
ATOM    429  C   THR A  56       3.622   9.426 -12.703  1.00 91.09           C  
ATOM    430  CB  THR A  56       1.395  10.395 -13.317  1.00 91.09           C  
ATOM    431  O   THR A  56       3.889   9.028 -11.567  1.00 91.09           O  
ATOM    432  CG2 THR A  56       0.069  10.162 -14.033  1.00 91.09           C  
ATOM    433  OG1 THR A  56       1.133  10.771 -11.960  1.00 91.09           O  
ATOM    434  N   GLY A  57       4.575   9.863 -13.504  1.00 87.90           N  
ATOM    435  CA  GLY A  57       5.879  10.265 -13.002  1.00 87.90           C  
ATOM    436  C   GLY A  57       6.755   9.091 -12.608  1.00 87.90           C  
ATOM    437  O   GLY A  57       6.813   8.087 -13.321  1.00 87.90           O  
ATOM    438  N   MET A  58       7.394   9.227 -11.476  1.00 87.67           N  
ATOM    439  CA  MET A  58       8.338   8.235 -10.971  1.00 87.67           C  
ATOM    440  C   MET A  58       7.668   7.312  -9.958  1.00 87.67           C  
ATOM    441  CB  MET A  58       9.549   8.919 -10.334  1.00 87.67           C  
ATOM    442  O   MET A  58       8.347   6.592  -9.223  1.00 87.67           O  
ATOM    443  CG  MET A  58      10.406   9.693 -11.323  1.00 87.67           C  
ATOM    444  SD  MET A  58      11.863  10.476 -10.529  1.00 87.67           S  
ATOM    445  CE  MET A  58      12.903   9.014 -10.256  1.00 87.67           C  
ATOM    446  N   ARG A  59       6.385   7.304  -9.959  1.00 91.63           N  
ATOM    447  CA  ARG A  59       5.649   6.431  -9.050  1.00 91.63           C  
ATOM    448  C   ARG A  59       5.532   5.021  -9.619  1.00 91.63           C  
ATOM    449  CB  ARG A  59       4.257   6.999  -8.767  1.00 91.63           C  
ATOM    450  O   ARG A  59       4.685   4.761 -10.476  1.00 91.63           O  
ATOM    451  CG  ARG A  59       4.272   8.396  -8.168  1.00 91.63           C  
ATOM    452  CD  ARG A  59       2.865   8.960  -8.015  1.00 91.63           C  
ATOM    453  NE  ARG A  59       2.879  10.283  -7.399  1.00 91.63           N  
ATOM    454  NH1 ARG A  59       0.672  10.217  -6.720  1.00 91.63           N  
ATOM    455  NH2 ARG A  59       1.959  12.059  -6.270  1.00 91.63           N  
ATOM    456  CZ  ARG A  59       1.837  10.850  -6.797  1.00 91.63           C  
ATOM    457  N   THR A  60       6.342   4.160  -9.148  1.00 89.12           N  
ATOM    458  CA  THR A  60       6.499   2.849  -9.768  1.00 89.12           C  
ATOM    459  C   THR A  60       5.989   1.749  -8.841  1.00 89.12           C  
ATOM    460  CB  THR A  60       7.969   2.576 -10.133  1.00 89.12           C  
ATOM    461  O   THR A  60       6.277   0.569  -9.052  1.00 89.12           O  
ATOM    462  CG2 THR A  60       8.460   3.548 -11.201  1.00 89.12           C  
ATOM    463  OG1 THR A  60       8.782   2.719  -8.962  1.00 89.12           O  
ATOM    464  N   MET A  61       5.254   2.138  -7.774  1.00 92.75           N  
ATOM    465  CA  MET A  61       4.795   1.188  -6.764  1.00 92.75           C  
ATOM    466  C   MET A  61       3.325   1.418  -6.429  1.00 92.75           C  
ATOM    467  CB  MET A  61       5.643   1.298  -5.496  1.00 92.75           C  
ATOM    468  O   MET A  61       2.841   2.550  -6.486  1.00 92.75           O  
ATOM    469  CG  MET A  61       5.206   0.360  -4.383  1.00 92.75           C  
ATOM    470  SD  MET A  61       5.429   1.095  -2.716  1.00 92.75           S  
ATOM    471  CE  MET A  61       4.645   2.711  -2.971  1.00 92.75           C  
ATOM    472  N   CYS A  62       2.601   0.300  -6.108  1.00 95.86           N  
ATOM    473  CA  CYS A  62       1.228   0.391  -5.625  1.00 95.86           C  
ATOM    474  C   CYS A  62       1.175   0.267  -4.107  1.00 95.86           C  
ATOM    475  CB  CYS A  62       0.362  -0.694  -6.265  1.00 95.86           C  
ATOM    476  O   CYS A  62       2.009  -0.410  -3.505  1.00 95.86           O  
ATOM    477  SG  CYS A  62       0.338  -0.636  -8.070  1.00 95.86           S  
ATOM    478  N   TYR A  63       0.229   0.984  -3.460  1.00 96.47           N  
ATOM    479  CA  TYR A  63       0.039   0.808  -2.024  1.00 96.47           C  
ATOM    480  C   TYR A  63      -1.440   0.668  -1.683  1.00 96.47           C  
ATOM    481  CB  TYR A  63       0.644   1.985  -1.253  1.00 96.47           C  
ATOM    482  O   TYR A  63      -2.302   1.137  -2.429  1.00 96.47           O  
ATOM    483  CG  TYR A  63      -0.121   3.276  -1.419  1.00 96.47           C  
ATOM    484  CD1 TYR A  63       0.220   4.187  -2.416  1.00 96.47           C  
ATOM    485  CD2 TYR A  63      -1.184   3.588  -0.578  1.00 96.47           C  
ATOM    486  CE1 TYR A  63      -0.481   5.379  -2.571  1.00 96.47           C  
ATOM    487  CE2 TYR A  63      -1.892   4.776  -0.724  1.00 96.47           C  
ATOM    488  OH  TYR A  63      -2.231   6.842  -1.871  1.00 96.47           O  
ATOM    489  CZ  TYR A  63      -1.534   5.664  -1.722  1.00 96.47           C  
ATOM    490  N   THR A  64      -1.709  -0.067  -0.658  1.00 96.10           N  
ATOM    491  CA  THR A  64      -3.007  -0.154   0.003  1.00 96.10           C  
ATOM    492  C   THR A  64      -2.896   0.257   1.469  1.00 96.10           C  
ATOM    493  CB  THR A  64      -3.587  -1.578  -0.091  1.00 96.10           C  
ATOM    494  O   THR A  64      -2.152  -0.357   2.237  1.00 96.10           O  
ATOM    495  CG2 THR A  64      -4.992  -1.639   0.500  1.00 96.10           C  
ATOM    496  OG1 THR A  64      -3.641  -1.976  -1.466  1.00 96.10           O  
ATOM    497  N   LEU A  65      -3.573   1.348   1.820  1.00 95.11           N  
ATOM    498  CA  LEU A  65      -3.625   1.825   3.198  1.00 95.11           C  
ATOM    499  C   LEU A  65      -4.982   1.526   3.826  1.00 95.11           C  
ATOM    500  CB  LEU A  65      -3.344   3.329   3.255  1.00 95.11           C  
ATOM    501  O   LEU A  65      -5.997   2.098   3.423  1.00 95.11           O  
ATOM    502  CG  LEU A  65      -3.192   3.937   4.651  1.00 95.11           C  
ATOM    503  CD1 LEU A  65      -1.910   3.438   5.309  1.00 95.11           C  
ATOM    504  CD2 LEU A  65      -3.203   5.460   4.575  1.00 95.11           C  
ATOM    505  N   TYR A  66      -4.920   0.636   4.775  1.00 92.90           N  
ATOM    506  CA  TYR A  66      -6.137   0.233   5.470  1.00 92.90           C  
ATOM    507  C   TYR A  66      -6.403   1.133   6.671  1.00 92.90           C  
ATOM    508  CB  TYR A  66      -6.039  -1.227   5.924  1.00 92.90           C  
ATOM    509  O   TYR A  66      -5.506   1.380   7.481  1.00 92.90           O  
ATOM    510  CG  TYR A  66      -5.820  -2.201   4.792  1.00 92.90           C  
ATOM    511  CD1 TYR A  66      -6.896  -2.709   4.066  1.00 92.90           C  
ATOM    512  CD2 TYR A  66      -4.539  -2.616   4.445  1.00 92.90           C  
ATOM    513  CE1 TYR A  66      -6.700  -3.608   3.024  1.00 92.90           C  
ATOM    514  CE2 TYR A  66      -4.331  -3.515   3.404  1.00 92.90           C  
ATOM    515  OH  TYR A  66      -5.215  -4.894   1.669  1.00 92.90           O  
ATOM    516  CZ  TYR A  66      -5.416  -4.004   2.700  1.00 92.90           C  
ATOM    517  N   LYS A  67      -7.681   1.653   6.736  1.00 91.33           N  
ATOM    518  CA  LYS A  67      -8.104   2.541   7.814  1.00 91.33           C  
ATOM    519  C   LYS A  67      -9.448   2.106   8.390  1.00 91.33           C  
ATOM    520  CB  LYS A  67      -8.190   3.985   7.317  1.00 91.33           C  
ATOM    521  O   LYS A  67     -10.174   1.327   7.768  1.00 91.33           O  
ATOM    522  CG  LYS A  67      -6.876   4.535   6.781  1.00 91.33           C  
ATOM    523  CD  LYS A  67      -7.023   5.978   6.316  1.00 91.33           C  
ATOM    524  CE  LYS A  67      -5.683   6.572   5.903  1.00 91.33           C  
ATOM    525  NZ  LYS A  67      -5.809   8.008   5.513  1.00 91.33           N  
ATOM    526  N   ARG A  68      -9.652   2.577   9.593  1.00 89.53           N  
ATOM    527  CA  ARG A  68     -10.960   2.440  10.226  1.00 89.53           C  
ATOM    528  C   ARG A  68     -11.586   3.805  10.492  1.00 89.53           C  
ATOM    529  CB  ARG A  68     -10.844   1.653  11.533  1.00 89.53           C  
ATOM    530  O   ARG A  68     -10.900   4.735  10.922  1.00 89.53           O  
ATOM    531  CG  ARG A  68     -10.574   0.169  11.337  1.00 89.53           C  
ATOM    532  CD  ARG A  68     -10.518  -0.574  12.665  1.00 89.53           C  
ATOM    533  NE  ARG A  68      -9.934  -1.904  12.514  1.00 89.53           N  
ATOM    534  NH1 ARG A  68     -10.458  -2.602  14.653  1.00 89.53           N  
ATOM    535  NH2 ARG A  68      -9.361  -4.014  13.217  1.00 89.53           N  
ATOM    536  CZ  ARG A  68      -9.919  -2.837  13.461  1.00 89.53           C  
ATOM    537  N   ASP A  69     -12.840   3.940  10.079  1.00 84.25           N  
ATOM    538  CA  ASP A  69     -13.501   5.201  10.400  1.00 84.25           C  
ATOM    539  C   ASP A  69     -13.958   5.226  11.857  1.00 84.25           C  
ATOM    540  CB  ASP A  69     -14.693   5.434   9.470  1.00 84.25           C  
ATOM    541  O   ASP A  69     -13.638   4.320  12.629  1.00 84.25           O  
ATOM    542  CG  ASP A  69     -15.818   4.437   9.687  1.00 84.25           C  
ATOM    543  OD1 ASP A  69     -15.845   3.768  10.743  1.00 84.25           O  
ATOM    544  OD2 ASP A  69     -16.683   4.316   8.793  1.00 84.25           O  
ATOM    545  N   GLU A  70     -14.585   6.335  12.290  1.00 86.08           N  
ATOM    546  CA  GLU A  70     -15.014   6.552  13.668  1.00 86.08           C  
ATOM    547  C   GLU A  70     -16.005   5.480  14.113  1.00 86.08           C  
ATOM    548  CB  GLU A  70     -15.638   7.942  13.824  1.00 86.08           C  
ATOM    549  O   GLU A  70     -16.113   5.183  15.304  1.00 86.08           O  
ATOM    550  CG  GLU A  70     -14.652   9.084  13.628  1.00 86.08           C  
ATOM    551  CD  GLU A  70     -15.284  10.457  13.791  1.00 86.08           C  
ATOM    552  OE1 GLU A  70     -14.547  11.469  13.786  1.00 86.08           O  
ATOM    553  OE2 GLU A  70     -16.527  10.521  13.924  1.00 86.08           O  
ATOM    554  N   ASN A  71     -16.649   4.825  13.090  1.00 87.25           N  
ATOM    555  CA  ASN A  71     -17.633   3.794  13.404  1.00 87.25           C  
ATOM    556  C   ASN A  71     -17.011   2.401  13.382  1.00 87.25           C  
ATOM    557  CB  ASN A  71     -18.813   3.864  12.432  1.00 87.25           C  
ATOM    558  O   ASN A  71     -17.707   1.403  13.576  1.00 87.25           O  
ATOM    559  CG  ASN A  71     -19.573   5.173  12.529  1.00 87.25           C  
ATOM    560  ND2 ASN A  71     -20.032   5.677  11.390  1.00 87.25           N  
ATOM    561  OD1 ASN A  71     -19.745   5.725  13.618  1.00 87.25           O  
ATOM    562  N   GLY A  72     -15.674   2.329  13.140  1.00 84.37           N  
ATOM    563  CA  GLY A  72     -14.994   1.044  13.096  1.00 84.37           C  
ATOM    564  C   GLY A  72     -15.052   0.385  11.731  1.00 84.37           C  
ATOM    565  O   GLY A  72     -14.648  -0.770  11.576  1.00 84.37           O  
ATOM    566  N   GLU A  73     -15.707   1.091  10.815  1.00 84.25           N  
ATOM    567  CA  GLU A  73     -15.797   0.525   9.472  1.00 84.25           C  
ATOM    568  C   GLU A  73     -14.450   0.582   8.757  1.00 84.25           C  
ATOM    569  CB  GLU A  73     -16.861   1.257   8.650  1.00 84.25           C  
ATOM    570  O   GLU A  73     -13.793   1.625   8.745  1.00 84.25           O  
ATOM    571  CG  GLU A  73     -17.210   0.565   7.341  1.00 84.25           C  
ATOM    572  CD  GLU A  73     -18.259   1.309   6.530  1.00 84.25           C  
ATOM    573  OE1 GLU A  73     -18.278   1.167   5.286  1.00 84.25           O  
ATOM    574  OE2 GLU A  73     -19.068   2.041   7.143  1.00 84.25           O  
ATOM    575  N   LYS A  74     -14.058  -0.636   8.178  1.00 86.61           N  
ATOM    576  CA  LYS A  74     -12.774  -0.748   7.493  1.00 86.61           C  
ATOM    577  C   LYS A  74     -12.861  -0.208   6.068  1.00 86.61           C  
ATOM    578  CB  LYS A  74     -12.301  -2.202   7.474  1.00 86.61           C  
ATOM    579  O   LYS A  74     -13.832  -0.473   5.356  1.00 86.61           O  
ATOM    580  CG  LYS A  74     -11.916  -2.746   8.842  1.00 86.61           C  
ATOM    581  CD  LYS A  74     -11.403  -4.178   8.750  1.00 86.61           C  
ATOM    582  CE  LYS A  74     -11.167  -4.777  10.130  1.00 86.61           C  
ATOM    583  NZ  LYS A  74     -10.767  -6.214  10.049  1.00 86.61           N  
ATOM    584  N   TRP A  75     -11.926   0.672   5.768  1.00 88.90           N  
ATOM    585  CA  TRP A  75     -11.791   1.120   4.386  1.00 88.90           C  
ATOM    586  C   TRP A  75     -10.323   1.270   4.003  1.00 88.90           C  
ATOM    587  CB  TRP A  75     -12.524   2.449   4.177  1.00 88.90           C  
ATOM    588  O   TRP A  75      -9.440   1.189   4.860  1.00 88.90           O  
ATOM    589  CG  TRP A  75     -12.006   3.570   5.027  1.00 88.90           C  
ATOM    590  CD1 TRP A  75     -12.274   3.793   6.349  1.00 88.90           C  
ATOM    591  CD2 TRP A  75     -11.134   4.625   4.610  1.00 88.90           C  
ATOM    592  CE2 TRP A  75     -10.913   5.453   5.733  1.00 88.90           C  
ATOM    593  CE3 TRP A  75     -10.516   4.950   3.395  1.00 88.90           C  
ATOM    594  NE1 TRP A  75     -11.619   4.924   6.780  1.00 88.90           N  
ATOM    595  CH2 TRP A  75      -9.507   6.883   4.476  1.00 88.90           C  
ATOM    596  CZ2 TRP A  75     -10.100   6.587   5.676  1.00 88.90           C  
ATOM    597  CZ3 TRP A  75      -9.707   6.079   3.341  1.00 88.90           C  
ATOM    598  N   ALA A  76     -10.120   1.384   2.609  1.00 91.13           N  
ATOM    599  CA  ALA A  76      -8.731   1.444   2.161  1.00 91.13           C  
ATOM    600  C   ALA A  76      -8.536   2.547   1.124  1.00 91.13           C  
ATOM    601  CB  ALA A  76      -8.297   0.097   1.588  1.00 91.13           C  
ATOM    602  O   ALA A  76      -9.428   2.810   0.314  1.00 91.13           O  
ATOM    603  N   VAL A  77      -7.438   3.223   1.339  1.00 94.02           N  
ATOM    604  CA  VAL A  77      -6.899   4.109   0.312  1.00 94.02           C  
ATOM    605  C   VAL A  77      -5.829   3.375  -0.494  1.00 94.02           C  
ATOM    606  CB  VAL A  77      -6.312   5.399   0.927  1.00 94.02           C  
ATOM    607  O   VAL A  77      -4.954   2.720   0.076  1.00 94.02           O  
ATOM    608  CG1 VAL A  77      -5.741   6.305  -0.163  1.00 94.02           C  
ATOM    609  CG2 VAL A  77      -7.377   6.137   1.736  1.00 94.02           C  
ATOM    610  N   LYS A  78      -6.037   3.453  -1.828  1.00 95.61           N  
ATOM    611  CA  LYS A  78      -5.092   2.797  -2.726  1.00 95.61           C  
ATOM    612  C   LYS A  78      -4.482   3.794  -3.707  1.00 95.61           C  
ATOM    613  CB  LYS A  78      -5.777   1.663  -3.491  1.00 95.61           C  
ATOM    614  O   LYS A  78      -5.128   4.772  -4.089  1.00 95.61           O  
ATOM    615  CG  LYS A  78      -6.443   0.627  -2.596  1.00 95.61           C  
ATOM    616  CD  LYS A  78      -7.128  -0.460  -3.414  1.00 95.61           C  
ATOM    617  CE  LYS A  78      -7.707  -1.550  -2.523  1.00 95.61           C  
ATOM    618  NZ  LYS A  78      -8.034  -2.784  -3.298  1.00 95.61           N  
ATOM    619  N   GLY A  79      -3.212   3.518  -4.070  1.00 95.69           N  
ATOM    620  CA  GLY A  79      -2.618   4.432  -5.033  1.00 95.69           C  
ATOM    621  C   GLY A  79      -1.196   4.060  -5.409  1.00 95.69           C  
ATOM    622  O   GLY A  79      -0.760   2.932  -5.170  1.00 95.69           O  
ATOM    623  N   CYS A  80      -0.655   5.020  -6.196  1.00 95.94           N  
ATOM    624  CA  CYS A  80       0.726   4.920  -6.656  1.00 95.94           C  
ATOM    625  C   CYS A  80       1.644   5.803  -5.819  1.00 95.94           C  
ATOM    626  CB  CYS A  80       0.830   5.312  -8.129  1.00 95.94           C  
ATOM    627  O   CYS A  80       1.254   6.895  -5.405  1.00 95.94           O  
ATOM    628  SG  CYS A  80      -0.251   4.357  -9.215  1.00 95.94           S  
ATOM    629  N   ASP A  81       2.886   5.262  -5.527  1.00 95.64           N  
ATOM    630  CA  ASP A  81       3.888   6.064  -4.833  1.00 95.64           C  
ATOM    631  C   ASP A  81       5.299   5.683  -5.274  1.00 95.64           C  
ATOM    632  CB  ASP A  81       3.749   5.903  -3.318  1.00 95.64           C  
ATOM    633  O   ASP A  81       5.498   4.642  -5.904  1.00 95.64           O  
ATOM    634  CG  ASP A  81       4.101   7.166  -2.552  1.00 95.64           C  
ATOM    635  OD1 ASP A  81       4.978   7.931  -3.008  1.00 95.64           O  
ATOM    636  OD2 ASP A  81       3.499   7.396  -1.481  1.00 95.64           O  
ATOM    637  N   TYR A  82       6.148   6.680  -5.085  1.00 92.09           N  
ATOM    638  CA  TYR A  82       7.551   6.445  -5.405  1.00 92.09           C  
ATOM    639  C   TYR A  82       8.163   5.423  -4.454  1.00 92.09           C  
ATOM    640  CB  TYR A  82       8.344   7.754  -5.344  1.00 92.09           C  
ATOM    641  O   TYR A  82       8.952   4.572  -4.872  1.00 92.09           O  
ATOM    642  CG  TYR A  82       9.834   7.569  -5.498  1.00 92.09           C  
ATOM    643  CD1 TYR A  82      10.677   7.599  -4.389  1.00 92.09           C  
ATOM    644  CD2 TYR A  82      10.402   7.365  -6.750  1.00 92.09           C  
ATOM    645  CE1 TYR A  82      12.051   7.431  -4.525  1.00 92.09           C  
ATOM    646  CE2 TYR A  82      11.775   7.196  -6.899  1.00 92.09           C  
ATOM    647  OH  TYR A  82      13.949   7.063  -5.923  1.00 92.09           O  
ATOM    648  CZ  TYR A  82      12.590   7.230  -5.782  1.00 92.09           C  
ATOM    649  N   SER A  83       7.756   5.485  -3.210  1.00 91.40           N  
ATOM    650  CA  SER A  83       8.170   4.581  -2.142  1.00 91.40           C  
ATOM    651  C   SER A  83       6.999   4.228  -1.231  1.00 91.40           C  
ATOM    652  CB  SER A  83       9.298   5.204  -1.318  1.00 91.40           C  
ATOM    653  O   SER A  83       5.951   4.875  -1.280  1.00 91.40           O  
ATOM    654  OG  SER A  83       8.834   6.339  -0.608  1.00 91.40           O  
ATOM    655  N   CYS A  84       7.209   3.067  -0.501  1.00 93.30           N  
ATOM    656  CA  CYS A  84       6.135   2.634   0.386  1.00 93.30           C  
ATOM    657  C   CYS A  84       5.898   3.653   1.494  1.00 93.30           C  
ATOM    658  CB  CYS A  84       6.459   1.270   0.995  1.00 93.30           C  
ATOM    659  O   CYS A  84       6.800   3.936   2.285  1.00 93.30           O  
ATOM    660  SG  CYS A  84       5.037   0.453   1.750  1.00 93.30           S  
ATOM    661  N   PRO A  85       4.682   4.323   1.560  1.00 94.32           N  
ATOM    662  CA  PRO A  85       4.381   5.300   2.609  1.00 94.32           C  
ATOM    663  C   PRO A  85       4.467   4.705   4.012  1.00 94.32           C  
ATOM    664  CB  PRO A  85       2.948   5.733   2.286  1.00 94.32           C  
ATOM    665  O   PRO A  85       4.500   3.481   4.167  1.00 94.32           O  
ATOM    666  CG  PRO A  85       2.729   5.302   0.872  1.00 94.32           C  
ATOM    667  CD  PRO A  85       3.572   4.088   0.607  1.00 94.32           C  
ATOM    668  N   THR A  86       4.543   5.614   4.904  1.00 94.94           N  
ATOM    669  CA  THR A  86       4.555   5.227   6.310  1.00 94.94           C  
ATOM    670  C   THR A  86       3.138   5.197   6.875  1.00 94.94           C  
ATOM    671  CB  THR A  86       5.424   6.184   7.146  1.00 94.94           C  
ATOM    672  O   THR A  86       2.368   6.141   6.685  1.00 94.94           O  
ATOM    673  CG2 THR A  86       5.496   5.733   8.601  1.00 94.94           C  
ATOM    674  OG1 THR A  86       6.749   6.217   6.601  1.00 94.94           O  
ATOM    675  N   ALA A  87       2.801   4.143   7.457  1.00 94.10           N  
ATOM    676  CA  ALA A  87       1.479   4.021   8.066  1.00 94.10           C  
ATOM    677  C   ALA A  87       1.366   4.896   9.311  1.00 94.10           C  
ATOM    678  CB  ALA A  87       1.187   2.564   8.415  1.00 94.10           C  
ATOM    679  O   ALA A  87       2.332   5.046  10.062  1.00 94.10           O  
ATOM    680  N   GLY A  88       0.206   5.569   9.463  1.00 91.83           N  
ATOM    681  CA  GLY A  88      -0.107   6.279  10.693  1.00 91.83           C  
ATOM    682  C   GLY A  88      -0.633   5.371  11.788  1.00 91.83           C  
ATOM    683  O   GLY A  88      -0.727   4.156  11.603  1.00 91.83           O  
ATOM    684  N   PRO A  89      -0.963   5.969  12.951  1.00 91.15           N  
ATOM    685  CA  PRO A  89      -1.540   5.179  14.041  1.00 91.15           C  
ATOM    686  C   PRO A  89      -2.823   4.459  13.632  1.00 91.15           C  
ATOM    687  CB  PRO A  89      -1.822   6.225  15.123  1.00 91.15           C  
ATOM    688  O   PRO A  89      -3.692   5.055  12.990  1.00 91.15           O  
ATOM    689  CG  PRO A  89      -0.919   7.370  14.792  1.00 91.15           C  
ATOM    690  CD  PRO A  89      -0.712   7.399  13.305  1.00 91.15           C  
ATOM    691  N   ASP A  90      -2.806   3.176  13.853  1.00 88.60           N  
ATOM    692  CA  ASP A  90      -3.961   2.313  13.626  1.00 88.60           C  
ATOM    693  C   ASP A  90      -4.183   2.074  12.134  1.00 88.60           C  
ATOM    694  CB  ASP A  90      -5.217   2.920  14.255  1.00 88.60           C  
ATOM    695  O   ASP A  90      -5.323   1.926  11.687  1.00 88.60           O  
ATOM    696  CG  ASP A  90      -5.133   3.020  15.768  1.00 88.60           C  
ATOM    697  OD1 ASP A  90      -4.653   2.066  16.417  1.00 88.60           O  
ATOM    698  OD2 ASP A  90      -5.552   4.062  16.316  1.00 88.60           O  
ATOM    699  N   GLU A  91      -3.183   2.361  11.362  1.00 93.09           N  
ATOM    700  CA  GLU A  91      -3.211   2.072   9.931  1.00 93.09           C  
ATOM    701  C   GLU A  91      -2.349   0.859   9.596  1.00 93.09           C  
ATOM    702  CB  GLU A  91      -2.744   3.289   9.128  1.00 93.09           C  
ATOM    703  O   GLU A  91      -1.380   0.565  10.300  1.00 93.09           O  
ATOM    704  CG  GLU A  91      -3.667   4.493   9.243  1.00 93.09           C  
ATOM    705  CD  GLU A  91      -3.163   5.709   8.482  1.00 93.09           C  
ATOM    706  OE1 GLU A  91      -3.935   6.680   8.310  1.00 93.09           O  
ATOM    707  OE2 GLU A  91      -1.988   5.691   8.053  1.00 93.09           O  
ATOM    708  N   ARG A  92      -2.836   0.132   8.709  1.00 93.33           N  
ATOM    709  CA  ARG A  92      -2.055  -0.953   8.123  1.00 93.33           C  
ATOM    710  C   ARG A  92      -1.745  -0.675   6.656  1.00 93.33           C  
ATOM    711  CB  ARG A  92      -2.796  -2.284   8.259  1.00 93.33           C  
ATOM    712  O   ARG A  92      -2.630  -0.281   5.894  1.00 93.33           O  
ATOM    713  CG  ARG A  92      -2.971  -2.748   9.697  1.00 93.33           C  
ATOM    714  CD  ARG A  92      -3.765  -4.044   9.779  1.00 93.33           C  
ATOM    715  NE  ARG A  92      -3.008  -5.175   9.250  1.00 93.33           N  
ATOM    716  NH1 ARG A  92      -4.795  -6.639   9.250  1.00 93.33           N  
ATOM    717  NH2 ARG A  92      -2.734  -7.338   8.529  1.00 93.33           N  
ATOM    718  CZ  ARG A  92      -3.514  -6.381   9.011  1.00 93.33           C  
ATOM    719  N   LEU A  93      -0.437  -0.857   6.314  1.00 95.55           N  
ATOM    720  CA  LEU A  93       0.036  -0.500   4.981  1.00 95.55           C  
ATOM    721  C   LEU A  93       0.641  -1.710   4.278  1.00 95.55           C  
ATOM    722  CB  LEU A  93       1.068   0.627   5.062  1.00 95.55           C  
ATOM    723  O   LEU A  93       1.417  -2.459   4.877  1.00 95.55           O  
ATOM    724  CG  LEU A  93       1.687   1.076   3.737  1.00 95.55           C  
ATOM    725  CD1 LEU A  93       0.674   1.874   2.923  1.00 95.55           C  
ATOM    726  CD2 LEU A  93       2.946   1.899   3.987  1.00 95.55           C  
ATOM    727  N   LYS A  94       0.240  -1.893   3.028  1.00 95.79           N  
ATOM    728  CA  LYS A  94       0.818  -2.901   2.143  1.00 95.79           C  
ATOM    729  C   LYS A  94       1.298  -2.275   0.837  1.00 95.79           C  
ATOM    730  CB  LYS A  94      -0.198  -4.006   1.852  1.00 95.79           C  
ATOM    731  O   LYS A  94       0.574  -1.497   0.212  1.00 95.79           O  
ATOM    732  CG  LYS A  94       0.360  -5.159   1.031  1.00 95.79           C  
ATOM    733  CD  LYS A  94      -0.689  -6.239   0.798  1.00 95.79           C  
ATOM    734  CE  LYS A  94      -0.144  -7.375  -0.057  1.00 95.79           C  
ATOM    735  NZ  LYS A  94      -1.167  -8.440  -0.281  1.00 95.79           N  
ATOM    736  N   CYS A  95       2.532  -2.653   0.444  1.00 95.94           N  
ATOM    737  CA  CYS A  95       3.107  -2.192  -0.815  1.00 95.94           C  
ATOM    738  C   CYS A  95       3.490  -3.371  -1.702  1.00 95.94           C  
ATOM    739  CB  CYS A  95       4.333  -1.318  -0.556  1.00 95.94           C  
ATOM    740  O   CYS A  95       3.813  -4.450  -1.204  1.00 95.94           O  
ATOM    741  SG  CYS A  95       3.978   0.166   0.411  1.00 95.94           S  
ATOM    742  N   CYS A  96       3.382  -3.137  -2.979  1.00 94.38           N  
ATOM    743  CA  CYS A  96       3.764  -4.163  -3.943  1.00 94.38           C  
ATOM    744  C   CYS A  96       4.300  -3.534  -5.224  1.00 94.38           C  
ATOM    745  CB  CYS A  96       2.573  -5.065  -4.266  1.00 94.38           C  
ATOM    746  O   CYS A  96       4.119  -2.338  -5.456  1.00 94.38           O  
ATOM    747  SG  CYS A  96       1.193  -4.197  -5.044  1.00 94.38           S  
ATOM    748  N   TYR A  97       5.037  -4.318  -6.109  1.00 91.70           N  
ATOM    749  CA  TYR A  97       5.819  -3.710  -7.180  1.00 91.70           C  
ATOM    750  C   TYR A  97       5.497  -4.355  -8.523  1.00 91.70           C  
ATOM    751  CB  TYR A  97       7.317  -3.833  -6.887  1.00 91.70           C  
ATOM    752  O   TYR A  97       6.362  -4.446  -9.397  1.00 91.70           O  
ATOM    753  CG  TYR A  97       7.754  -3.103  -5.640  1.00 91.70           C  
ATOM    754  CD1 TYR A  97       8.209  -1.788  -5.702  1.00 91.70           C  
ATOM    755  CD2 TYR A  97       7.713  -3.728  -4.398  1.00 91.70           C  
ATOM    756  CE1 TYR A  97       8.615  -1.113  -4.555  1.00 91.70           C  
ATOM    757  CE2 TYR A  97       8.116  -3.062  -3.245  1.00 91.70           C  
ATOM    758  OH  TYR A  97       8.964  -1.093  -2.195  1.00 91.70           O  
ATOM    759  CZ  TYR A  97       8.564  -1.757  -3.333  1.00 91.70           C  
ATOM    760  N   TYR A  98       4.246  -4.734  -8.768  1.00 91.09           N  
ATOM    761  CA  TYR A  98       3.836  -5.203 -10.087  1.00 91.09           C  
ATOM    762  C   TYR A  98       2.459  -4.664 -10.454  1.00 91.09           C  
ATOM    763  CB  TYR A  98       3.827  -6.734 -10.134  1.00 91.09           C  
ATOM    764  O   TYR A  98       1.745  -4.133  -9.600  1.00 91.09           O  
ATOM    765  CG  TYR A  98       2.952  -7.368  -9.080  1.00 91.09           C  
ATOM    766  CD1 TYR A  98       3.462  -7.688  -7.823  1.00 91.09           C  
ATOM    767  CD2 TYR A  98       1.615  -7.650  -9.338  1.00 91.09           C  
ATOM    768  CE1 TYR A  98       2.660  -8.274  -6.849  1.00 91.09           C  
ATOM    769  CE2 TYR A  98       0.804  -8.236  -8.372  1.00 91.09           C  
ATOM    770  OH  TYR A  98       0.536  -9.124  -6.172  1.00 91.09           O  
ATOM    771  CZ  TYR A  98       1.334  -8.544  -7.132  1.00 91.09           C  
ATOM    772  N   ASN A  99       2.041  -4.658 -11.719  1.00 93.42           N  
ATOM    773  CA  ASN A  99       0.804  -4.061 -12.211  1.00 93.42           C  
ATOM    774  C   ASN A  99      -0.419  -4.651 -11.515  1.00 93.42           C  
ATOM    775  CB  ASN A  99       0.689  -4.236 -13.727  1.00 93.42           C  
ATOM    776  O   ASN A  99      -0.539  -5.871 -11.391  1.00 93.42           O  
ATOM    777  CG  ASN A  99       1.622  -3.320 -14.493  1.00 93.42           C  
ATOM    778  ND2 ASN A  99       2.005  -3.734 -15.695  1.00 93.42           N  
ATOM    779  OD1 ASN A  99       1.998  -2.249 -14.008  1.00 93.42           O  
ATOM    780  N   LYS A 100      -1.248  -3.696 -11.007  1.00 94.61           N  
ATOM    781  CA  LYS A 100      -2.543  -4.049 -10.434  1.00 94.61           C  
ATOM    782  C   LYS A 100      -2.379  -4.975  -9.233  1.00 94.61           C  
ATOM    783  CB  LYS A 100      -3.434  -4.710 -11.487  1.00 94.61           C  
ATOM    784  O   LYS A 100      -3.214  -5.852  -8.999  1.00 94.61           O  
ATOM    785  CG  LYS A 100      -3.712  -3.834 -12.701  1.00 94.61           C  
ATOM    786  CD  LYS A 100      -4.544  -4.570 -13.742  1.00 94.61           C  
ATOM    787  CE  LYS A 100      -4.672  -3.765 -15.028  1.00 94.61           C  
ATOM    788  NZ  LYS A 100      -5.472  -4.491 -16.059  1.00 94.61           N  
ATOM    789  N   CYS A 101      -1.322  -4.961  -8.517  1.00 94.85           N  
ATOM    790  CA  CYS A 101      -0.993  -5.849  -7.407  1.00 94.85           C  
ATOM    791  C   CYS A 101      -1.790  -5.482  -6.161  1.00 94.85           C  
ATOM    792  CB  CYS A 101       0.503  -5.795  -7.101  1.00 94.85           C  
ATOM    793  O   CYS A 101      -1.799  -6.230  -5.182  1.00 94.85           O  
ATOM    794  SG  CYS A 101       1.078  -4.169  -6.563  1.00 94.85           S  
ATOM    795  N   ASN A 102      -2.534  -4.353  -6.158  1.00 94.86           N  
ATOM    796  CA  ASN A 102      -3.289  -3.953  -4.976  1.00 94.86           C  
ATOM    797  C   ASN A 102      -4.790  -4.146  -5.177  1.00 94.86           C  
ATOM    798  CB  ASN A 102      -2.985  -2.498  -4.611  1.00 94.86           C  
ATOM    799  O   ASN A 102      -5.588  -3.295  -4.780  1.00 94.86           O  
ATOM    800  CG  ASN A 102      -3.436  -1.522  -5.680  1.00 94.86           C  
ATOM    801  ND2 ASN A 102      -3.667  -0.275  -5.285  1.00 94.86           N  
ATOM    802  OD1 ASN A 102      -3.577  -1.885  -6.850  1.00 94.86           O  
ATOM    803  N   GLU A 103      -5.342  -5.155  -5.789  1.00 88.49           N  
ATOM    804  CA  GLU A 103      -6.729  -5.427  -6.154  1.00 88.49           C  
ATOM    805  C   GLU A 103      -7.561  -5.789  -4.928  1.00 88.49           C  
ATOM    806  CB  GLU A 103      -6.801  -6.553  -7.190  1.00 88.49           C  
ATOM    807  O   GLU A 103      -8.766  -5.532  -4.891  1.00 88.49           O  
ATOM    808  CG  GLU A 103      -8.199  -6.790  -7.743  1.00 88.49           C  
ATOM    809  CD  GLU A 103      -8.248  -7.882  -8.800  1.00 88.49           C  
ATOM    810  OE1 GLU A 103      -9.339  -8.137  -9.359  1.00 88.49           O  
ATOM    811  OE2 GLU A 103      -7.187  -8.488  -9.071  1.00 88.49           O  
ATOM    812  N   TYR A 104      -6.943  -6.169  -3.712  1.00 74.16           N  
ATOM    813  CA  TYR A 104      -7.744  -6.675  -2.603  1.00 74.16           C  
ATOM    814  C   TYR A 104      -7.919  -5.610  -1.527  1.00 74.16           C  
ATOM    815  CB  TYR A 104      -7.098  -7.926  -2.000  1.00 74.16           C  
ATOM    816  O   TYR A 104      -6.957  -4.942  -1.143  1.00 74.16           O  
ATOM    817  CG  TYR A 104      -6.836  -9.019  -3.007  1.00 74.16           C  
ATOM    818  CD1 TYR A 104      -7.860  -9.862  -3.432  1.00 74.16           C  
ATOM    819  CD2 TYR A 104      -5.564  -9.212  -3.534  1.00 74.16           C  
ATOM    820  CE1 TYR A 104      -7.623 -10.872  -4.358  1.00 74.16           C  
ATOM    821  CE2 TYR A 104      -5.315 -10.219  -4.461  1.00 74.16           C  
ATOM    822  OH  TYR A 104      -6.108 -12.041  -5.784  1.00 74.16           O  
ATOM    823  CZ  TYR A 104      -6.349 -11.042  -4.867  1.00 74.16           C  
TER     824      ALA A   1                                                      
ENDMDL                                                                          
END                                                                             
