# Supplementary material for: Domain loss enabled evolution of novel functions in the snake three-finger toxin gene superfamily
Source: Nat Commun. 2023 Aug 11;14:4861. doi: 10.1038/s41467-023-40550-0 (PMC10421932; doi:10.1038/s41467-023-40550-0)
Supplement: Supplementary file 5 — Supplementary Data 2 [file 41467_2023_40550_MOESM5_ESM.zip › SD2_structure_predictions/full_sequence/TR|R4FI75|Acanthophis_wellsi.pdb]

MODEL     1                                                                     
ATOM      1  N   MET A   1     -38.909  -1.510  30.638  1.00 63.60           N  
ATOM      2  CA  MET A   1     -37.535  -1.070  30.861  1.00 63.60           C  
ATOM      3  C   MET A   1     -36.542  -2.074  30.286  1.00 63.60           C  
ATOM      4  CB  MET A   1     -37.270  -0.870  32.355  1.00 63.60           C  
ATOM      5  O   MET A   1     -35.362  -1.761  30.120  1.00 63.60           O  
ATOM      6  CG  MET A   1     -38.288  -1.551  33.254  1.00 63.60           C  
ATOM      7  SD  MET A   1     -38.011  -1.188  35.031  1.00 63.60           S  
ATOM      8  CE  MET A   1     -39.203  -2.331  35.782  1.00 63.60           C  
ATOM      9  N   LYS A   2     -37.007  -3.208  29.735  1.00 71.42           N  
ATOM     10  CA  LYS A   2     -36.276  -4.337  29.167  1.00 71.42           C  
ATOM     11  C   LYS A   2     -36.153  -4.207  27.652  1.00 71.42           C  
ATOM     12  CB  LYS A   2     -36.962  -5.656  29.527  1.00 71.42           C  
ATOM     13  O   LYS A   2     -35.154  -4.628  27.066  1.00 71.42           O  
ATOM     14  CG  LYS A   2     -36.676  -6.137  30.942  1.00 71.42           C  
ATOM     15  CD  LYS A   2     -37.696  -7.173  31.396  1.00 71.42           C  
ATOM     16  CE  LYS A   2     -37.290  -7.817  32.715  1.00 71.42           C  
ATOM     17  NZ  LYS A   2     -38.386  -7.744  33.728  1.00 71.42           N  
ATOM     18  N   THR A   3     -37.121  -3.459  27.079  1.00 71.46           N  
ATOM     19  CA  THR A   3     -37.112  -3.216  25.641  1.00 71.46           C  
ATOM     20  C   THR A   3     -36.210  -2.034  25.297  1.00 71.46           C  
ATOM     21  CB  THR A   3     -38.533  -2.952  25.110  1.00 71.46           C  
ATOM     22  O   THR A   3     -35.611  -1.996  24.221  1.00 71.46           O  
ATOM     23  CG2 THR A   3     -39.374  -4.224  25.135  1.00 71.46           C  
ATOM     24  OG1 THR A   3     -39.165  -1.958  25.926  1.00 71.46           O  
ATOM     25  N   LEU A   4     -36.052  -1.156  26.228  1.00 71.87           N  
ATOM     26  CA  LEU A   4     -35.157  -0.008  26.128  1.00 71.87           C  
ATOM     27  C   LEU A   4     -33.705  -0.433  26.321  1.00 71.87           C  
ATOM     28  CB  LEU A   4     -35.532   1.056  27.164  1.00 71.87           C  
ATOM     29  O   LEU A   4     -32.811   0.073  25.639  1.00 71.87           O  
ATOM     30  CG  LEU A   4     -36.642   2.029  26.765  1.00 71.87           C  
ATOM     31  CD1 LEU A   4     -37.219   2.711  28.001  1.00 71.87           C  
ATOM     32  CD2 LEU A   4     -36.117   3.063  25.774  1.00 71.87           C  
ATOM     33  N   LEU A   5     -33.482  -1.398  27.102  1.00 72.62           N  
ATOM     34  CA  LEU A   5     -32.175  -1.980  27.384  1.00 72.62           C  
ATOM     35  C   LEU A   5     -31.720  -2.876  26.236  1.00 72.62           C  
ATOM     36  CB  LEU A   5     -32.215  -2.782  28.687  1.00 72.62           C  
ATOM     37  O   LEU A   5     -30.539  -2.889  25.884  1.00 72.62           O  
ATOM     38  CG  LEU A   5     -32.204  -1.969  29.983  1.00 72.62           C  
ATOM     39  CD1 LEU A   5     -32.560  -2.859  31.170  1.00 72.62           C  
ATOM     40  CD2 LEU A   5     -30.844  -1.312  30.191  1.00 72.62           C  
ATOM     41  N   LEU A   6     -32.650  -3.527  25.530  1.00 71.09           N  
ATOM     42  CA  LEU A   6     -32.405  -4.401  24.387  1.00 71.09           C  
ATOM     43  C   LEU A   6     -32.130  -3.586  23.128  1.00 71.09           C  
ATOM     44  CB  LEU A   6     -33.600  -5.330  24.157  1.00 71.09           C  
ATOM     45  O   LEU A   6     -31.263  -3.945  22.328  1.00 71.09           O  
ATOM     46  CG  LEU A   6     -33.715  -6.532  25.095  1.00 71.09           C  
ATOM     47  CD1 LEU A   6     -35.110  -7.143  25.005  1.00 71.09           C  
ATOM     48  CD2 LEU A   6     -32.649  -7.571  24.766  1.00 71.09           C  
ATOM     49  N   THR A   7     -32.690  -2.464  22.988  1.00 73.37           N  
ATOM     50  CA  THR A   7     -32.491  -1.517  21.896  1.00 73.37           C  
ATOM     51  C   THR A   7     -31.177  -0.760  22.069  1.00 73.37           C  
ATOM     52  CB  THR A   7     -33.656  -0.514  21.807  1.00 73.37           C  
ATOM     53  O   THR A   7     -30.489  -0.468  21.089  1.00 73.37           O  
ATOM     54  CG2 THR A   7     -34.956  -1.214  21.426  1.00 73.37           C  
ATOM     55  OG1 THR A   7     -33.826   0.126  23.078  1.00 73.37           O  
ATOM     56  N   LEU A   8     -30.734  -0.474  23.221  1.00 70.41           N  
ATOM     57  CA  LEU A   8     -29.477   0.176  23.580  1.00 70.41           C  
ATOM     58  C   LEU A   8     -28.301  -0.776  23.393  1.00 70.41           C  
ATOM     59  CB  LEU A   8     -29.524   0.670  25.028  1.00 70.41           C  
ATOM     60  O   LEU A   8     -27.234  -0.367  22.928  1.00 70.41           O  
ATOM     61  CG  LEU A   8     -28.531   1.772  25.400  1.00 70.41           C  
ATOM     62  CD1 LEU A   8     -29.251   3.109  25.545  1.00 70.41           C  
ATOM     63  CD2 LEU A   8     -27.793   1.416  26.686  1.00 70.41           C  
ATOM     64  N   VAL A   9     -28.454  -2.054  23.558  1.00 72.28           N  
ATOM     65  CA  VAL A   9     -27.472  -3.118  23.381  1.00 72.28           C  
ATOM     66  C   VAL A   9     -27.303  -3.424  21.895  1.00 72.28           C  
ATOM     67  CB  VAL A   9     -27.878  -4.398  24.145  1.00 72.28           C  
ATOM     68  O   VAL A   9     -26.182  -3.613  21.417  1.00 72.28           O  
ATOM     69  CG1 VAL A   9     -26.920  -5.545  23.827  1.00 72.28           C  
ATOM     70  CG2 VAL A   9     -27.917  -4.132  25.649  1.00 72.28           C  
ATOM     71  N   VAL A  10     -28.346  -3.308  21.087  1.00 68.16           N  
ATOM     72  CA  VAL A  10     -28.363  -3.537  19.646  1.00 68.16           C  
ATOM     73  C   VAL A  10     -27.751  -2.338  18.925  1.00 68.16           C  
ATOM     74  CB  VAL A  10     -29.797  -3.794  19.129  1.00 68.16           C  
ATOM     75  O   VAL A  10     -26.999  -2.503  17.961  1.00 68.16           O  
ATOM     76  CG1 VAL A  10     -29.802  -3.955  17.610  1.00 68.16           C  
ATOM     77  CG2 VAL A  10     -30.392  -5.029  19.803  1.00 68.16           C  
ATOM     78  N   VAL A  11     -27.876  -1.054  19.387  1.00 65.03           N  
ATOM     79  CA  VAL A  11     -27.323   0.201  18.889  1.00 65.03           C  
ATOM     80  C   VAL A  11     -25.843   0.294  19.253  1.00 65.03           C  
ATOM     81  CB  VAL A  11     -28.087   1.421  19.451  1.00 65.03           C  
ATOM     82  O   VAL A  11     -25.028   0.760  18.452  1.00 65.03           O  
ATOM     83  CG1 VAL A  11     -27.405   2.723  19.036  1.00 65.03           C  
ATOM     84  CG2 VAL A  11     -29.541   1.402  18.981  1.00 65.03           C  
ATOM     85  N   THR A  12     -25.416  -0.256  20.329  1.00 64.00           N  
ATOM     86  CA  THR A  12     -24.037  -0.328  20.798  1.00 64.00           C  
ATOM     87  C   THR A  12     -23.271  -1.425  20.063  1.00 64.00           C  
ATOM     88  CB  THR A  12     -23.976  -0.585  22.316  1.00 64.00           C  
ATOM     89  O   THR A  12     -22.081  -1.275  19.779  1.00 64.00           O  
ATOM     90  CG2 THR A  12     -24.611   0.562  23.093  1.00 64.00           C  
ATOM     91  OG1 THR A  12     -24.676  -1.798  22.617  1.00 64.00           O  
ATOM     92  N   ILE A  13     -23.852  -2.507  19.602  1.00 64.05           N  
ATOM     93  CA  ILE A  13     -23.302  -3.640  18.866  1.00 64.05           C  
ATOM     94  C   ILE A  13     -23.225  -3.301  17.379  1.00 64.05           C  
ATOM     95  CB  ILE A  13     -24.146  -4.917  19.081  1.00 64.05           C  
ATOM     96  O   ILE A  13     -22.270  -3.683  16.697  1.00 64.05           O  
ATOM     97  CG1 ILE A  13     -24.059  -5.373  20.542  1.00 64.05           C  
ATOM     98  CG2 ILE A  13     -23.693  -6.030  18.132  1.00 64.05           C  
ATOM     99  CD1 ILE A  13     -25.021  -6.499  20.897  1.00 64.05           C  
ATOM    100  N   VAL A  14     -24.163  -2.480  16.785  1.00 61.06           N  
ATOM    101  CA  VAL A  14     -24.213  -1.963  15.422  1.00 61.06           C  
ATOM    102  C   VAL A  14     -23.246  -0.789  15.277  1.00 61.06           C  
ATOM    103  CB  VAL A  14     -25.643  -1.526  15.033  1.00 61.06           C  
ATOM    104  O   VAL A  14     -22.639  -0.603  14.220  1.00 61.06           O  
ATOM    105  CG1 VAL A  14     -25.654  -0.887  13.645  1.00 61.06           C  
ATOM    106  CG2 VAL A  14     -26.597  -2.717  15.084  1.00 61.06           C  
ATOM    107  N   CYS A  15     -22.939  -0.112  16.377  1.00 60.82           N  
ATOM    108  CA  CYS A  15     -21.967   0.975  16.421  1.00 60.82           C  
ATOM    109  C   CYS A  15     -20.571   0.446  16.728  1.00 60.82           C  
ATOM    110  CB  CYS A  15     -22.370   2.012  17.469  1.00 60.82           C  
ATOM    111  O   CYS A  15     -19.582   1.165  16.574  1.00 60.82           O  
ATOM    112  SG  CYS A  15     -23.764   3.047  16.970  1.00 60.82           S  
ATOM    113  N   LEU A  16     -20.514  -0.812  17.154  1.00 55.99           N  
ATOM    114  CA  LEU A  16     -19.285  -1.555  17.410  1.00 55.99           C  
ATOM    115  C   LEU A  16     -18.772  -2.214  16.134  1.00 55.99           C  
ATOM    116  CB  LEU A  16     -19.516  -2.617  18.489  1.00 55.99           C  
ATOM    117  O   LEU A  16     -18.432  -3.399  16.135  1.00 55.99           O  
ATOM    118  CG  LEU A  16     -19.591  -2.113  19.931  1.00 55.99           C  
ATOM    119  CD1 LEU A  16     -20.441  -3.055  20.778  1.00 55.99           C  
ATOM    120  CD2 LEU A  16     -18.193  -1.970  20.521  1.00 55.99           C  
ATOM    121  N   ASP A  17     -19.337  -1.877  14.986  1.00 54.48           N  
ATOM    122  CA  ASP A  17     -18.543  -2.343  13.853  1.00 54.48           C  
ATOM    123  C   ASP A  17     -17.049  -2.244  14.152  1.00 54.48           C  
ATOM    124  CB  ASP A  17     -18.882  -1.541  12.594  1.00 54.48           C  
ATOM    125  O   ASP A  17     -16.513  -1.145  14.306  1.00 54.48           O  
ATOM    126  CG  ASP A  17     -19.448  -2.401  11.478  1.00 54.48           C  
ATOM    127  OD1 ASP A  17     -18.905  -3.496  11.216  1.00 54.48           O  
ATOM    128  OD2 ASP A  17     -20.445  -1.979  10.853  1.00 54.48           O  
ATOM    129  N   LEU A  18     -16.705  -2.578  15.364  1.00 55.28           N  
ATOM    130  CA  LEU A  18     -15.320  -2.945  15.638  1.00 55.28           C  
ATOM    131  C   LEU A  18     -14.510  -3.014  14.347  1.00 55.28           C  
ATOM    132  CB  LEU A  18     -15.255  -4.289  16.367  1.00 55.28           C  
ATOM    133  O   LEU A  18     -14.788  -3.846  13.480  1.00 55.28           O  
ATOM    134  CG  LEU A  18     -15.222  -4.230  17.895  1.00 55.28           C  
ATOM    135  CD1 LEU A  18     -16.492  -4.844  18.476  1.00 55.28           C  
ATOM    136  CD2 LEU A  18     -13.985  -4.941  18.432  1.00 55.28           C  
ATOM    137  N   GLY A  19     -14.599  -1.897  13.542  1.00 58.15           N  
ATOM    138  CA  GLY A  19     -13.642  -1.326  12.608  1.00 58.15           C  
ATOM    139  C   GLY A  19     -12.550  -2.298  12.203  1.00 58.15           C  
ATOM    140  O   GLY A  19     -11.576  -2.486  12.935  1.00 58.15           O  
ATOM    141  N   TYR A  20     -12.984  -3.644  11.902  1.00 64.06           N  
ATOM    142  CA  TYR A  20     -11.913  -4.440  11.313  1.00 64.06           C  
ATOM    143  C   TYR A  20     -11.087  -3.607  10.339  1.00 64.06           C  
ATOM    144  CB  TYR A  20     -12.487  -5.665  10.595  1.00 64.06           C  
ATOM    145  O   TYR A  20     -11.615  -3.090   9.352  1.00 64.06           O  
ATOM    146  CG  TYR A  20     -12.925  -6.767  11.530  1.00 64.06           C  
ATOM    147  CD1 TYR A  20     -12.005  -7.678  12.042  1.00 64.06           C  
ATOM    148  CD2 TYR A  20     -14.258  -6.898  11.901  1.00 64.06           C  
ATOM    149  CE1 TYR A  20     -12.403  -8.696  12.903  1.00 64.06           C  
ATOM    150  CE2 TYR A  20     -14.668  -7.912  12.761  1.00 64.06           C  
ATOM    151  OH  TYR A  20     -14.136  -9.810  14.107  1.00 64.06           O  
ATOM    152  CZ  TYR A  20     -13.735  -8.804  13.256  1.00 64.06           C  
ATOM    153  N   THR A  21     -10.114  -2.968  11.068  1.00 79.17           N  
ATOM    154  CA  THR A  21      -9.227  -2.148  10.251  1.00 79.17           C  
ATOM    155  C   THR A  21      -8.286  -3.024   9.428  1.00 79.17           C  
ATOM    156  CB  THR A  21      -8.402  -1.180  11.119  1.00 79.17           C  
ATOM    157  O   THR A  21      -7.676  -3.956   9.956  1.00 79.17           O  
ATOM    158  CG2 THR A  21      -9.302  -0.171  11.825  1.00 79.17           C  
ATOM    159  OG1 THR A  21      -7.679  -1.929  12.104  1.00 79.17           O  
ATOM    160  N   LYS A  22      -8.519  -3.094   8.137  1.00 91.84           N  
ATOM    161  CA  LYS A  22      -7.599  -3.736   7.202  1.00 91.84           C  
ATOM    162  C   LYS A  22      -6.154  -3.343   7.494  1.00 91.84           C  
ATOM    163  CB  LYS A  22      -7.960  -3.374   5.761  1.00 91.84           C  
ATOM    164  O   LYS A  22      -5.864  -2.173   7.754  1.00 91.84           O  
ATOM    165  CG  LYS A  22      -7.246  -4.217   4.714  1.00 91.84           C  
ATOM    166  CD  LYS A  22      -7.901  -5.583   4.555  1.00 91.84           C  
ATOM    167  CE  LYS A  22      -7.292  -6.365   3.399  1.00 91.84           C  
ATOM    168  NZ  LYS A  22      -7.999  -7.661   3.173  1.00 91.84           N  
ATOM    169  N   THR A  23      -5.282  -4.411   7.534  1.00 94.64           N  
ATOM    170  CA  THR A  23      -3.860  -4.144   7.719  1.00 94.64           C  
ATOM    171  C   THR A  23      -3.080  -4.461   6.446  1.00 94.64           C  
ATOM    172  CB  THR A  23      -3.286  -4.960   8.892  1.00 94.64           C  
ATOM    173  O   THR A  23      -3.310  -5.492   5.811  1.00 94.64           O  
ATOM    174  CG2 THR A  23      -3.935  -4.557  10.212  1.00 94.64           C  
ATOM    175  OG1 THR A  23      -3.527  -6.353   8.660  1.00 94.64           O  
ATOM    176  N   CYS A  24      -2.177  -3.504   6.024  1.00 95.51           N  
ATOM    177  CA  CYS A  24      -1.368  -3.639   4.817  1.00 95.51           C  
ATOM    178  C   CYS A  24       0.090  -3.291   5.096  1.00 95.51           C  
ATOM    179  CB  CYS A  24      -1.912  -2.744   3.704  1.00 95.51           C  
ATOM    180  O   CYS A  24       0.386  -2.543   6.029  1.00 95.51           O  
ATOM    181  SG  CYS A  24      -3.616  -3.117   3.238  1.00 95.51           S  
ATOM    182  N   PHE A  25       0.969  -3.779   4.336  1.00 95.25           N  
ATOM    183  CA  PHE A  25       2.359  -3.341   4.362  1.00 95.25           C  
ATOM    184  C   PHE A  25       2.508  -1.971   3.711  1.00 95.25           C  
ATOM    185  CB  PHE A  25       3.258  -4.359   3.654  1.00 95.25           C  
ATOM    186  O   PHE A  25       1.949  -1.723   2.641  1.00 95.25           O  
ATOM    187  CG  PHE A  25       3.404  -5.660   4.397  1.00 95.25           C  
ATOM    188  CD1 PHE A  25       4.051  -5.706   5.626  1.00 95.25           C  
ATOM    189  CD2 PHE A  25       2.894  -6.837   3.865  1.00 95.25           C  
ATOM    190  CE1 PHE A  25       4.187  -6.909   6.315  1.00 95.25           C  
ATOM    191  CE2 PHE A  25       3.026  -8.043   4.548  1.00 95.25           C  
ATOM    192  CZ  PHE A  25       3.674  -8.077   5.773  1.00 95.25           C  
ATOM    193  N   LYS A  26       3.270  -1.033   4.379  1.00 90.37           N  
ATOM    194  CA  LYS A  26       3.493   0.309   3.847  1.00 90.37           C  
ATOM    195  C   LYS A  26       4.916   0.461   3.317  1.00 90.37           C  
ATOM    196  CB  LYS A  26       3.217   1.364   4.920  1.00 90.37           C  
ATOM    197  O   LYS A  26       5.184   1.332   2.487  1.00 90.37           O  
ATOM    198  CG  LYS A  26       1.771   1.404   5.392  1.00 90.37           C  
ATOM    199  CD  LYS A  26       0.860   2.040   4.350  1.00 90.37           C  
ATOM    200  CE  LYS A  26      -0.557   2.217   4.879  1.00 90.37           C  
ATOM    201  NZ  LYS A  26      -1.470   2.777   3.838  1.00 90.37           N  
ATOM    202  N   THR A  27       5.745  -0.408   3.823  1.00 86.31           N  
ATOM    203  CA  THR A  27       7.119  -0.465   3.336  1.00 86.31           C  
ATOM    204  C   THR A  27       7.567  -1.911   3.147  1.00 86.31           C  
ATOM    205  CB  THR A  27       8.083   0.253   4.299  1.00 86.31           C  
ATOM    206  O   THR A  27       7.022  -2.822   3.775  1.00 86.31           O  
ATOM    207  CG2 THR A  27       7.649   1.694   4.540  1.00 86.31           C  
ATOM    208  OG1 THR A  27       8.105  -0.444   5.551  1.00 86.31           O  
ATOM    209  N   PRO A  28       8.397  -2.079   2.191  1.00 77.67           N  
ATOM    210  CA  PRO A  28       8.878  -3.416   1.835  1.00 77.67           C  
ATOM    211  C   PRO A  28       9.623  -4.099   2.980  1.00 77.67           C  
ATOM    212  CB  PRO A  28       9.815  -3.151   0.655  1.00 77.67           C  
ATOM    213  O   PRO A  28       9.627  -5.329   3.072  1.00 77.67           O  
ATOM    214  CG  PRO A  28       9.412  -1.807   0.141  1.00 77.67           C  
ATOM    215  CD  PRO A  28       8.779  -1.037   1.264  1.00 77.67           C  
ATOM    216  N   TYR A  29      10.050  -3.434   4.142  1.00 72.97           N  
ATOM    217  CA  TYR A  29      11.008  -3.956   5.110  1.00 72.97           C  
ATOM    218  C   TYR A  29      10.466  -3.844   6.529  1.00 72.97           C  
ATOM    219  CB  TYR A  29      12.342  -3.210   5.000  1.00 72.97           C  
ATOM    220  O   TYR A  29      11.056  -4.381   7.470  1.00 72.97           O  
ATOM    221  CG  TYR A  29      12.980  -3.304   3.636  1.00 72.97           C  
ATOM    222  CD1 TYR A  29      13.564  -4.491   3.199  1.00 72.97           C  
ATOM    223  CD2 TYR A  29      13.002  -2.208   2.781  1.00 72.97           C  
ATOM    224  CE1 TYR A  29      14.155  -4.583   1.943  1.00 72.97           C  
ATOM    225  CE2 TYR A  29      13.590  -2.287   1.523  1.00 72.97           C  
ATOM    226  OH  TYR A  29      14.747  -3.562  -0.131  1.00 72.97           O  
ATOM    227  CZ  TYR A  29      14.163  -3.477   1.114  1.00 72.97           C  
ATOM    228  N   VAL A  30       9.121  -3.890   6.780  1.00 67.08           N  
ATOM    229  CA  VAL A  30       9.085  -4.241   8.196  1.00 67.08           C  
ATOM    230  C   VAL A  30       7.973  -3.461   8.893  1.00 67.08           C  
ATOM    231  CB  VAL A  30      10.441  -3.964   8.883  1.00 67.08           C  
ATOM    232  O   VAL A  30       7.330  -3.973   9.813  1.00 67.08           O  
ATOM    233  CG1 VAL A  30      10.628  -4.876  10.095  1.00 67.08           C  
ATOM    234  CG2 VAL A  30      11.589  -4.147   7.892  1.00 67.08           C  
ATOM    235  N   LYS A  31       6.775  -2.981   8.127  1.00 78.42           N  
ATOM    236  CA  LYS A  31       5.735  -2.702   9.113  1.00 78.42           C  
ATOM    237  C   LYS A  31       4.361  -2.616   8.453  1.00 78.42           C  
ATOM    238  CB  LYS A  31       6.039  -1.403   9.861  1.00 78.42           C  
ATOM    239  O   LYS A  31       4.162  -1.832   7.522  1.00 78.42           O  
ATOM    240  CG  LYS A  31       5.256  -1.235  11.154  1.00 78.42           C  
ATOM    241  CD  LYS A  31       5.658   0.036  11.891  1.00 78.42           C  
ATOM    242  CE  LYS A  31       4.805   0.258  13.132  1.00 78.42           C  
ATOM    243  NZ  LYS A  31       5.154   1.534  13.824  1.00 78.42           N  
ATOM    244  N   SER A  32       3.611  -3.723   8.806  1.00 91.10           N  
ATOM    245  CA  SER A  32       2.185  -3.638   8.507  1.00 91.10           C  
ATOM    246  C   SER A  32       1.474  -2.690   9.467  1.00 91.10           C  
ATOM    247  CB  SER A  32       1.540  -5.023   8.574  1.00 91.10           C  
ATOM    248  O   SER A  32       1.803  -2.638  10.654  1.00 91.10           O  
ATOM    249  OG  SER A  32       1.432  -5.463   9.917  1.00 91.10           O  
ATOM    250  N   GLU A  33       0.593  -1.847   8.936  1.00 91.87           N  
ATOM    251  CA  GLU A  33      -0.187  -0.885   9.710  1.00 91.87           C  
ATOM    252  C   GLU A  33      -1.659  -0.921   9.310  1.00 91.87           C  
ATOM    253  CB  GLU A  33       0.372   0.529   9.531  1.00 91.87           C  
ATOM    254  O   GLU A  33      -1.991  -1.262   8.173  1.00 91.87           O  
ATOM    255  CG  GLU A  33       1.817   0.681   9.985  1.00 91.87           C  
ATOM    256  CD  GLU A  33       2.360   2.088   9.797  1.00 91.87           C  
ATOM    257  OE1 GLU A  33       3.449   2.395  10.333  1.00 91.87           O  
ATOM    258  OE2 GLU A  33       1.691   2.891   9.109  1.00 91.87           O  
ATOM    259  N   PRO A  34      -2.503  -0.557  10.347  1.00 93.69           N  
ATOM    260  CA  PRO A  34      -3.917  -0.449   9.981  1.00 93.69           C  
ATOM    261  C   PRO A  34      -4.170   0.614   8.914  1.00 93.69           C  
ATOM    262  CB  PRO A  34      -4.595  -0.072  11.300  1.00 93.69           C  
ATOM    263  O   PRO A  34      -3.536   1.672   8.929  1.00 93.69           O  
ATOM    264  CG  PRO A  34      -3.608  -0.446  12.358  1.00 93.69           C  
ATOM    265  CD  PRO A  34      -2.227  -0.354  11.775  1.00 93.69           C  
ATOM    266  N   CYS A  35      -5.091   0.229   7.947  1.00 93.06           N  
ATOM    267  CA  CYS A  35      -5.472   1.192   6.921  1.00 93.06           C  
ATOM    268  C   CYS A  35      -6.446   2.224   7.476  1.00 93.06           C  
ATOM    269  CB  CYS A  35      -6.098   0.479   5.723  1.00 93.06           C  
ATOM    270  O   CYS A  35      -7.234   1.921   8.374  1.00 93.06           O  
ATOM    271  SG  CYS A  35      -4.960  -0.621   4.853  1.00 93.06           S  
ATOM    272  N   PRO A  36      -6.290   3.487   6.980  1.00 92.29           N  
ATOM    273  CA  PRO A  36      -7.288   4.492   7.353  1.00 92.29           C  
ATOM    274  C   PRO A  36      -8.716   4.051   7.036  1.00 92.29           C  
ATOM    275  CB  PRO A  36      -6.893   5.709   6.512  1.00 92.29           C  
ATOM    276  O   PRO A  36      -8.924   3.191   6.177  1.00 92.29           O  
ATOM    277  CG  PRO A  36      -5.485   5.441   6.089  1.00 92.29           C  
ATOM    278  CD  PRO A  36      -5.281   3.954   6.026  1.00 92.29           C  
ATOM    279  N   PRO A  37      -9.645   4.593   7.768  1.00 90.55           N  
ATOM    280  CA  PRO A  37     -11.035   4.262   7.449  1.00 90.55           C  
ATOM    281  C   PRO A  37     -11.380   4.514   5.983  1.00 90.55           C  
ATOM    282  CB  PRO A  37     -11.838   5.188   8.365  1.00 90.55           C  
ATOM    283  O   PRO A  37     -10.968   5.528   5.414  1.00 90.55           O  
ATOM    284  CG  PRO A  37     -10.894   5.545   9.468  1.00 90.55           C  
ATOM    285  CD  PRO A  37      -9.497   5.543   8.920  1.00 90.55           C  
ATOM    286  N   GLY A  38     -12.072   3.543   5.346  1.00 89.94           N  
ATOM    287  CA  GLY A  38     -12.482   3.757   3.967  1.00 89.94           C  
ATOM    288  C   GLY A  38     -11.484   3.221   2.958  1.00 89.94           C  
ATOM    289  O   GLY A  38     -11.744   3.234   1.753  1.00 89.94           O  
ATOM    290  N   GLN A  39     -10.323   2.708   3.454  1.00 94.16           N  
ATOM    291  CA  GLN A  39      -9.302   2.072   2.629  1.00 94.16           C  
ATOM    292  C   GLN A  39      -9.195   0.581   2.939  1.00 94.16           C  
ATOM    293  CB  GLN A  39      -7.946   2.750   2.832  1.00 94.16           C  
ATOM    294  O   GLN A  39      -8.417   0.177   3.807  1.00 94.16           O  
ATOM    295  CG  GLN A  39      -7.922   4.213   2.413  1.00 94.16           C  
ATOM    296  CD  GLN A  39      -6.529   4.813   2.457  1.00 94.16           C  
ATOM    297  NE2 GLN A  39      -6.444   6.129   2.293  1.00 94.16           N  
ATOM    298  OE1 GLN A  39      -5.537   4.100   2.639  1.00 94.16           O  
ATOM    299  N   ASP A  40      -9.890  -0.221   2.174  1.00 93.33           N  
ATOM    300  CA  ASP A  40     -10.055  -1.628   2.525  1.00 93.33           C  
ATOM    301  C   ASP A  40      -9.276  -2.528   1.569  1.00 93.33           C  
ATOM    302  CB  ASP A  40     -11.536  -2.012   2.520  1.00 93.33           C  
ATOM    303  O   ASP A  40      -9.532  -3.732   1.493  1.00 93.33           O  
ATOM    304  CG  ASP A  40     -12.330  -1.325   3.617  1.00 93.33           C  
ATOM    305  OD1 ASP A  40     -11.811  -1.174   4.744  1.00 93.33           O  
ATOM    306  OD2 ASP A  40     -13.488  -0.933   3.353  1.00 93.33           O  
ATOM    307  N   LEU A  41      -8.361  -1.920   0.759  1.00 95.83           N  
ATOM    308  CA  LEU A  41      -7.526  -2.661  -0.180  1.00 95.83           C  
ATOM    309  C   LEU A  41      -6.047  -2.434   0.112  1.00 95.83           C  
ATOM    310  CB  LEU A  41      -7.843  -2.250  -1.620  1.00 95.83           C  
ATOM    311  O   LEU A  41      -5.655  -1.348   0.546  1.00 95.83           O  
ATOM    312  CG  LEU A  41      -9.273  -2.506  -2.099  1.00 95.83           C  
ATOM    313  CD1 LEU A  41      -9.487  -1.894  -3.480  1.00 95.83           C  
ATOM    314  CD2 LEU A  41      -9.571  -4.001  -2.120  1.00 95.83           C  
ATOM    315  N   CYS A  42      -5.312  -3.445  -0.118  1.00 96.18           N  
ATOM    316  CA  CYS A  42      -3.859  -3.320  -0.160  1.00 96.18           C  
ATOM    317  C   CYS A  42      -3.359  -3.250  -1.598  1.00 96.18           C  
ATOM    318  CB  CYS A  42      -3.199  -4.494   0.562  1.00 96.18           C  
ATOM    319  O   CYS A  42      -3.925  -3.886  -2.489  1.00 96.18           O  
ATOM    320  SG  CYS A  42      -3.656  -4.626   2.305  1.00 96.18           S  
ATOM    321  N   TYR A  43      -2.296  -2.432  -1.813  1.00 96.06           N  
ATOM    322  CA  TYR A  43      -1.776  -2.405  -3.175  1.00 96.06           C  
ATOM    323  C   TYR A  43      -0.258  -2.535  -3.182  1.00 96.06           C  
ATOM    324  CB  TYR A  43      -2.193  -1.113  -3.885  1.00 96.06           C  
ATOM    325  O   TYR A  43       0.407  -2.169  -2.210  1.00 96.06           O  
ATOM    326  CG  TYR A  43      -1.444   0.108  -3.411  1.00 96.06           C  
ATOM    327  CD1 TYR A  43      -1.988   0.952  -2.446  1.00 96.06           C  
ATOM    328  CD2 TYR A  43      -0.191   0.421  -3.927  1.00 96.06           C  
ATOM    329  CE1 TYR A  43      -1.303   2.081  -2.008  1.00 96.06           C  
ATOM    330  CE2 TYR A  43       0.504   1.547  -3.496  1.00 96.06           C  
ATOM    331  OH  TYR A  43       0.624   3.484  -2.107  1.00 96.06           O  
ATOM    332  CZ  TYR A  43      -0.059   2.369  -2.537  1.00 96.06           C  
ATOM    333  N   THR A  44       0.254  -3.038  -4.274  1.00 95.58           N  
ATOM    334  CA  THR A  44       1.667  -3.088  -4.632  1.00 95.58           C  
ATOM    335  C   THR A  44       1.905  -2.431  -5.989  1.00 95.58           C  
ATOM    336  CB  THR A  44       2.185  -4.538  -4.663  1.00 95.58           C  
ATOM    337  O   THR A  44       1.262  -2.787  -6.978  1.00 95.58           O  
ATOM    338  CG2 THR A  44       3.688  -4.580  -4.920  1.00 95.58           C  
ATOM    339  OG1 THR A  44       1.909  -5.165  -3.404  1.00 95.58           O  
ATOM    340  N   LYS A  45       2.765  -1.443  -5.965  1.00 94.78           N  
ATOM    341  CA  LYS A  45       3.209  -0.795  -7.196  1.00 94.78           C  
ATOM    342  C   LYS A  45       4.702  -1.012  -7.424  1.00 94.78           C  
ATOM    343  CB  LYS A  45       2.898   0.702  -7.157  1.00 94.78           C  
ATOM    344  O   LYS A  45       5.517  -0.738  -6.540  1.00 94.78           O  
ATOM    345  CG  LYS A  45       3.105   1.412  -8.486  1.00 94.78           C  
ATOM    346  CD  LYS A  45       2.715   2.882  -8.402  1.00 94.78           C  
ATOM    347  CE  LYS A  45       2.911   3.591  -9.735  1.00 94.78           C  
ATOM    348  NZ  LYS A  45       2.424   5.003  -9.689  1.00 94.78           N  
ATOM    349  N   THR A  46       5.032  -1.510  -8.619  1.00 94.73           N  
ATOM    350  CA  THR A  46       6.428  -1.765  -8.956  1.00 94.73           C  
ATOM    351  C   THR A  46       6.795  -1.101 -10.280  1.00 94.73           C  
ATOM    352  CB  THR A  46       6.716  -3.275  -9.038  1.00 94.73           C  
ATOM    353  O   THR A  46       6.006  -1.117 -11.228  1.00 94.73           O  
ATOM    354  CG2 THR A  46       6.471  -3.956  -7.696  1.00 94.73           C  
ATOM    355  OG1 THR A  46       5.861  -3.865 -10.025  1.00 94.73           O  
ATOM    356  N   TRP A  47       7.923  -0.466 -10.291  1.00 95.07           N  
ATOM    357  CA  TRP A  47       8.407   0.146 -11.524  1.00 95.07           C  
ATOM    358  C   TRP A  47       9.927   0.262 -11.514  1.00 95.07           C  
ATOM    359  CB  TRP A  47       7.778   1.529 -11.721  1.00 95.07           C  
ATOM    360  O   TRP A  47      10.561   0.115 -10.466  1.00 95.07           O  
ATOM    361  CG  TRP A  47       8.291   2.571 -10.773  1.00 95.07           C  
ATOM    362  CD1 TRP A  47       9.267   3.497 -11.015  1.00 95.07           C  
ATOM    363  CD2 TRP A  47       7.856   2.790  -9.427  1.00 95.07           C  
ATOM    364  CE2 TRP A  47       8.611   3.867  -8.913  1.00 95.07           C  
ATOM    365  CE3 TRP A  47       6.898   2.179  -8.606  1.00 95.07           C  
ATOM    366  NE1 TRP A  47       9.464   4.280  -9.901  1.00 95.07           N  
ATOM    367  CH2 TRP A  47       7.496   3.732  -6.830  1.00 95.07           C  
ATOM    368  CZ2 TRP A  47       8.439   4.347  -7.613  1.00 95.07           C  
ATOM    369  CZ3 TRP A  47       6.728   2.658  -7.312  1.00 95.07           C  
ATOM    370  N   CYS A  48      10.525   0.402 -12.736  1.00 95.47           N  
ATOM    371  CA  CYS A  48      11.961   0.594 -12.904  1.00 95.47           C  
ATOM    372  C   CYS A  48      12.291   2.064 -13.137  1.00 95.47           C  
ATOM    373  CB  CYS A  48      12.482  -0.246 -14.069  1.00 95.47           C  
ATOM    374  O   CYS A  48      11.805   2.669 -14.094  1.00 95.47           O  
ATOM    375  SG  CYS A  48      12.673  -1.998 -13.675  1.00 95.47           S  
ATOM    376  N   ASP A  49      13.099   2.653 -12.178  1.00 94.18           N  
ATOM    377  CA  ASP A  49      13.543   4.027 -12.389  1.00 94.18           C  
ATOM    378  C   ASP A  49      14.953   4.065 -12.974  1.00 94.18           C  
ATOM    379  CB  ASP A  49      13.497   4.814 -11.077  1.00 94.18           C  
ATOM    380  O   ASP A  49      15.481   3.036 -13.403  1.00 94.18           O  
ATOM    381  CG  ASP A  49      14.495   4.311 -10.049  1.00 94.18           C  
ATOM    382  OD1 ASP A  49      15.333   3.446 -10.384  1.00 94.18           O  
ATOM    383  OD2 ASP A  49      14.441   4.782  -8.892  1.00 94.18           O  
ATOM    384  N   ALA A  50      15.610   5.266 -12.987  1.00 94.71           N  
ATOM    385  CA  ALA A  50      16.902   5.479 -13.634  1.00 94.71           C  
ATOM    386  C   ALA A  50      17.984   4.611 -12.999  1.00 94.71           C  
ATOM    387  CB  ALA A  50      17.296   6.953 -13.562  1.00 94.71           C  
ATOM    388  O   ALA A  50      19.001   4.315 -13.630  1.00 94.71           O  
ATOM    389  N   PHE A  51      17.764   4.115 -11.833  1.00 95.12           N  
ATOM    390  CA  PHE A  51      18.773   3.367 -11.091  1.00 95.12           C  
ATOM    391  C   PHE A  51      18.367   1.905 -10.949  1.00 95.12           C  
ATOM    392  CB  PHE A  51      18.996   3.988  -9.708  1.00 95.12           C  
ATOM    393  O   PHE A  51      18.852   1.205 -10.058  1.00 95.12           O  
ATOM    394  CG  PHE A  51      19.508   5.402  -9.753  1.00 95.12           C  
ATOM    395  CD1 PHE A  51      20.857   5.661  -9.963  1.00 95.12           C  
ATOM    396  CD2 PHE A  51      18.640   6.473  -9.585  1.00 95.12           C  
ATOM    397  CE1 PHE A  51      21.334   6.969 -10.005  1.00 95.12           C  
ATOM    398  CE2 PHE A  51      19.110   7.783  -9.625  1.00 95.12           C  
ATOM    399  CZ  PHE A  51      20.457   8.028  -9.834  1.00 95.12           C  
ATOM    400  N   CYS A  52      17.426   1.414 -11.719  1.00 94.89           N  
ATOM    401  CA  CYS A  52      16.873   0.068 -11.625  1.00 94.89           C  
ATOM    402  C   CYS A  52      17.954  -0.983 -11.850  1.00 94.89           C  
ATOM    403  CB  CYS A  52      15.747  -0.121 -12.641  1.00 94.89           C  
ATOM    404  O   CYS A  52      17.947  -2.034 -11.208  1.00 94.89           O  
ATOM    405  SG  CYS A  52      14.790  -1.633 -12.394  1.00 94.89           S  
ATOM    406  N   SER A  53      18.924  -0.615 -12.631  1.00 94.22           N  
ATOM    407  CA  SER A  53      20.005  -1.539 -12.959  1.00 94.22           C  
ATOM    408  C   SER A  53      20.913  -1.776 -11.758  1.00 94.22           C  
ATOM    409  CB  SER A  53      20.827  -1.007 -14.133  1.00 94.22           C  
ATOM    410  O   SER A  53      21.518  -2.843 -11.631  1.00 94.22           O  
ATOM    411  OG  SER A  53      20.030  -0.903 -15.300  1.00 94.22           O  
ATOM    412  N   ILE A  54      20.920  -0.878 -10.801  1.00 95.63           N  
ATOM    413  CA  ILE A  54      21.797  -0.956  -9.638  1.00 95.63           C  
ATOM    414  C   ILE A  54      20.995  -1.402  -8.417  1.00 95.63           C  
ATOM    415  CB  ILE A  54      22.489   0.397  -9.360  1.00 95.63           C  
ATOM    416  O   ILE A  54      21.445  -2.257  -7.650  1.00 95.63           O  
ATOM    417  CG1 ILE A  54      23.262   0.866 -10.598  1.00 95.63           C  
ATOM    418  CG2 ILE A  54      23.414   0.292  -8.144  1.00 95.63           C  
ATOM    419  CD1 ILE A  54      23.679   2.330 -10.551  1.00 95.63           C  
ATOM    420  N   ARG A  55      19.705  -0.986  -8.216  1.00 91.28           N  
ATOM    421  CA  ARG A  55      18.963  -1.201  -6.978  1.00 91.28           C  
ATOM    422  C   ARG A  55      17.756  -2.104  -7.212  1.00 91.28           C  
ATOM    423  CB  ARG A  55      18.510   0.134  -6.382  1.00 91.28           C  
ATOM    424  O   ARG A  55      17.107  -2.542  -6.260  1.00 91.28           O  
ATOM    425  CG  ARG A  55      19.656   1.048  -5.980  1.00 91.28           C  
ATOM    426  CD  ARG A  55      19.152   2.383  -5.449  1.00 91.28           C  
ATOM    427  NE  ARG A  55      20.243   3.337  -5.266  1.00 91.28           N  
ATOM    428  NH1 ARG A  55      18.892   5.052  -4.511  1.00 91.28           N  
ATOM    429  NH2 ARG A  55      21.155   5.366  -4.696  1.00 91.28           N  
ATOM    430  CZ  ARG A  55      20.094   4.583  -4.825  1.00 91.28           C  
ATOM    431  N   GLY A  56      17.520  -2.410  -8.529  1.00 92.26           N  
ATOM    432  CA  GLY A  56      16.318  -3.175  -8.822  1.00 92.26           C  
ATOM    433  C   GLY A  56      15.073  -2.315  -8.924  1.00 92.26           C  
ATOM    434  O   GLY A  56      15.165  -1.089  -9.012  1.00 92.26           O  
ATOM    435  N   LYS A  57      13.873  -2.957  -8.928  1.00 92.89           N  
ATOM    436  CA  LYS A  57      12.591  -2.275  -9.079  1.00 92.89           C  
ATOM    437  C   LYS A  57      12.240  -1.480  -7.825  1.00 92.89           C  
ATOM    438  CB  LYS A  57      11.481  -3.280  -9.390  1.00 92.89           C  
ATOM    439  O   LYS A  57      12.592  -1.877  -6.713  1.00 92.89           O  
ATOM    440  CG  LYS A  57      11.603  -3.933 -10.760  1.00 92.89           C  
ATOM    441  CD  LYS A  57      10.443  -4.882 -11.031  1.00 92.89           C  
ATOM    442  CE  LYS A  57      10.624  -5.625 -12.348  1.00 92.89           C  
ATOM    443  NZ  LYS A  57       9.464  -6.518 -12.645  1.00 92.89           N  
ATOM    444  N   VAL A  58      11.581  -0.352  -8.074  1.00 93.09           N  
ATOM    445  CA  VAL A  58      10.952   0.415  -7.005  1.00 93.09           C  
ATOM    446  C   VAL A  58       9.633  -0.242  -6.605  1.00 93.09           C  
ATOM    447  CB  VAL A  58      10.711   1.882  -7.425  1.00 93.09           C  
ATOM    448  O   VAL A  58       8.859  -0.670  -7.465  1.00 93.09           O  
ATOM    449  CG1 VAL A  58      10.033   2.662  -6.299  1.00 93.09           C  
ATOM    450  CG2 VAL A  58      12.028   2.546  -7.821  1.00 93.09           C  
ATOM    451  N   ILE A  59       9.506  -0.340  -5.248  1.00 93.37           N  
ATOM    452  CA  ILE A  59       8.284  -0.958  -4.744  1.00 93.37           C  
ATOM    453  C   ILE A  59       7.550   0.021  -3.830  1.00 93.37           C  
ATOM    454  CB  ILE A  59       8.585  -2.273  -3.990  1.00 93.37           C  
ATOM    455  O   ILE A  59       8.145   0.585  -2.909  1.00 93.37           O  
ATOM    456  CG1 ILE A  59       9.322  -3.257  -4.906  1.00 93.37           C  
ATOM    457  CG2 ILE A  59       7.293  -2.892  -3.447  1.00 93.37           C  
ATOM    458  CD1 ILE A  59       9.894  -4.467  -4.180  1.00 93.37           C  
ATOM    459  N   GLU A  60       6.314   0.181  -4.170  1.00 93.77           N  
ATOM    460  CA  GLU A  60       5.405   0.974  -3.349  1.00 93.77           C  
ATOM    461  C   GLU A  60       4.242   0.128  -2.839  1.00 93.77           C  
ATOM    462  CB  GLU A  60       4.875   2.174  -4.139  1.00 93.77           C  
ATOM    463  O   GLU A  60       3.560  -0.536  -3.622  1.00 93.77           O  
ATOM    464  CG  GLU A  60       4.038   3.136  -3.309  1.00 93.77           C  
ATOM    465  CD  GLU A  60       3.528   4.328  -4.103  1.00 93.77           C  
ATOM    466  OE1 GLU A  60       2.345   4.703  -3.944  1.00 93.77           O  
ATOM    467  OE2 GLU A  60       4.320   4.891  -4.892  1.00 93.77           O  
ATOM    468  N   LEU A  61       4.068   0.137  -1.509  1.00 94.92           N  
ATOM    469  CA  LEU A  61       3.006  -0.612  -0.847  1.00 94.92           C  
ATOM    470  C   LEU A  61       2.078   0.324  -0.080  1.00 94.92           C  
ATOM    471  CB  LEU A  61       3.598  -1.656   0.103  1.00 94.92           C  
ATOM    472  O   LEU A  61       2.496   1.398   0.359  1.00 94.92           O  
ATOM    473  CG  LEU A  61       4.678  -2.568  -0.480  1.00 94.92           C  
ATOM    474  CD1 LEU A  61       5.348  -3.371   0.630  1.00 94.92           C  
ATOM    475  CD2 LEU A  61       4.083  -3.496  -1.533  1.00 94.92           C  
ATOM    476  N   GLY A  62       0.779  -0.113   0.095  1.00 94.58           N  
ATOM    477  CA  GLY A  62      -0.081   0.752   0.887  1.00 94.58           C  
ATOM    478  C   GLY A  62      -1.541   0.344   0.844  1.00 94.58           C  
ATOM    479  O   GLY A  62      -1.869  -0.763   0.411  1.00 94.58           O  
ATOM    480  N   CYS A  63      -2.351   1.219   1.416  1.00 95.52           N  
ATOM    481  CA  CYS A  63      -3.799   1.065   1.490  1.00 95.52           C  
ATOM    482  C   CYS A  63      -4.495   1.956   0.468  1.00 95.52           C  
ATOM    483  CB  CYS A  63      -4.303   1.395   2.894  1.00 95.52           C  
ATOM    484  O   CYS A  63      -4.025   3.057   0.176  1.00 95.52           O  
ATOM    485  SG  CYS A  63      -3.554   0.387   4.192  1.00 95.52           S  
ATOM    486  N   ALA A  64      -5.633   1.426  -0.042  1.00 96.16           N  
ATOM    487  CA  ALA A  64      -6.398   2.224  -0.997  1.00 96.16           C  
ATOM    488  C   ALA A  64      -7.892   1.934  -0.881  1.00 96.16           C  
ATOM    489  CB  ALA A  64      -5.916   1.957  -2.420  1.00 96.16           C  
ATOM    490  O   ALA A  64      -8.290   0.819  -0.536  1.00 96.16           O  
ATOM    491  N   ALA A  65      -8.631   2.994  -1.071  1.00 96.13           N  
ATOM    492  CA  ALA A  65     -10.077   2.806  -1.155  1.00 96.13           C  
ATOM    493  C   ALA A  65     -10.457   2.032  -2.414  1.00 96.13           C  
ATOM    494  CB  ALA A  65     -10.791   4.155  -1.128  1.00 96.13           C  
ATOM    495  O   ALA A  65     -11.348   1.179  -2.380  1.00 96.13           O  
ATOM    496  N   THR A  66      -9.843   2.434  -3.493  1.00 96.80           N  
ATOM    497  CA  THR A  66      -9.924   1.774  -4.791  1.00 96.80           C  
ATOM    498  C   THR A  66      -8.531   1.448  -5.321  1.00 96.80           C  
ATOM    499  CB  THR A  66     -10.675   2.645  -5.815  1.00 96.80           C  
ATOM    500  O   THR A  66      -7.558   2.122  -4.978  1.00 96.80           O  
ATOM    501  CG2 THR A  66     -12.107   2.915  -5.363  1.00 96.80           C  
ATOM    502  OG1 THR A  66      -9.990   3.894  -5.964  1.00 96.80           O  
ATOM    503  N   CYS A  67      -8.501   0.318  -6.115  1.00 95.90           N  
ATOM    504  CA  CYS A  67      -7.213  -0.053  -6.689  1.00 95.90           C  
ATOM    505  C   CYS A  67      -6.697   1.037  -7.620  1.00 95.90           C  
ATOM    506  CB  CYS A  67      -7.326  -1.374  -7.449  1.00 95.90           C  
ATOM    507  O   CYS A  67      -7.417   1.491  -8.511  1.00 95.90           O  
ATOM    508  SG  CYS A  67      -5.732  -2.080  -7.922  1.00 95.90           S  
ATOM    509  N   PRO A  68      -5.454   1.545  -7.351  1.00 95.40           N  
ATOM    510  CA  PRO A  68      -4.879   2.568  -8.227  1.00 95.40           C  
ATOM    511  C   PRO A  68      -4.956   2.191  -9.705  1.00 95.40           C  
ATOM    512  CB  PRO A  68      -3.423   2.653  -7.761  1.00 95.40           C  
ATOM    513  O   PRO A  68      -4.853   1.012 -10.051  1.00 95.40           O  
ATOM    514  CG  PRO A  68      -3.438   2.123  -6.364  1.00 95.40           C  
ATOM    515  CD  PRO A  68      -4.489   1.054  -6.270  1.00 95.40           C  
ATOM    516  N   PRO A  69      -5.177   3.195 -10.453  1.00 95.24           N  
ATOM    517  CA  PRO A  69      -5.275   2.910 -11.887  1.00 95.24           C  
ATOM    518  C   PRO A  69      -3.955   2.427 -12.483  1.00 95.24           C  
ATOM    519  CB  PRO A  69      -5.684   4.258 -12.486  1.00 95.24           C  
ATOM    520  O   PRO A  69      -2.884   2.739 -11.957  1.00 95.24           O  
ATOM    521  CG  PRO A  69      -5.144   5.278 -11.537  1.00 95.24           C  
ATOM    522  CD  PRO A  69      -5.171   4.701 -10.151  1.00 95.24           C  
ATOM    523  N   ALA A  70      -4.086   1.780 -13.543  1.00 93.16           N  
ATOM    524  CA  ALA A  70      -2.912   1.337 -14.290  1.00 93.16           C  
ATOM    525  C   ALA A  70      -2.120   2.527 -14.824  1.00 93.16           C  
ATOM    526  CB  ALA A  70      -3.327   0.420 -15.438  1.00 93.16           C  
ATOM    527  O   ALA A  70      -2.703   3.523 -15.261  1.00 93.16           O  
ATOM    528  N   GLU A  71      -0.850   2.492 -14.683  1.00 93.88           N  
ATOM    529  CA  GLU A  71       0.095   3.484 -15.188  1.00 93.88           C  
ATOM    530  C   GLU A  71       1.136   2.840 -16.099  1.00 93.88           C  
ATOM    531  CB  GLU A  71       0.786   4.207 -14.029  1.00 93.88           C  
ATOM    532  O   GLU A  71       1.507   1.681 -15.905  1.00 93.88           O  
ATOM    533  CG  GLU A  71      -0.167   4.988 -13.136  1.00 93.88           C  
ATOM    534  CD  GLU A  71       0.528   5.674 -11.971  1.00 93.88           C  
ATOM    535  OE1 GLU A  71       0.059   5.536 -10.818  1.00 93.88           O  
ATOM    536  OE2 GLU A  71       1.549   6.356 -12.213  1.00 93.88           O  
ATOM    537  N   PRO A  72       1.591   3.655 -17.157  1.00 93.58           N  
ATOM    538  CA  PRO A  72       2.620   3.091 -18.033  1.00 93.58           C  
ATOM    539  C   PRO A  72       3.904   2.739 -17.285  1.00 93.58           C  
ATOM    540  CB  PRO A  72       2.869   4.208 -19.050  1.00 93.58           C  
ATOM    541  O   PRO A  72       4.342   3.495 -16.414  1.00 93.58           O  
ATOM    542  CG  PRO A  72       1.664   5.086 -18.955  1.00 93.58           C  
ATOM    543  CD  PRO A  72       1.066   4.929 -17.586  1.00 93.58           C  
ATOM    544  N   LYS A  73       4.345   1.493 -17.498  1.00 92.54           N  
ATOM    545  CA  LYS A  73       5.653   1.054 -17.021  1.00 92.54           C  
ATOM    546  C   LYS A  73       5.620   0.751 -15.526  1.00 92.54           C  
ATOM    547  CB  LYS A  73       6.716   2.112 -17.318  1.00 92.54           C  
ATOM    548  O   LYS A  73       6.667   0.671 -14.880  1.00 92.54           O  
ATOM    549  CG  LYS A  73       6.967   2.339 -18.802  1.00 92.54           C  
ATOM    550  CD  LYS A  73       8.069   3.365 -19.033  1.00 92.54           C  
ATOM    551  CE  LYS A  73       8.273   3.644 -20.516  1.00 92.54           C  
ATOM    552  NZ  LYS A  73       9.344   4.658 -20.746  1.00 92.54           N  
ATOM    553  N   LYS A  74       4.367   0.756 -14.961  1.00 95.16           N  
ATOM    554  CA  LYS A  74       4.173   0.370 -13.566  1.00 95.16           C  
ATOM    555  C   LYS A  74       3.242  -0.834 -13.453  1.00 95.16           C  
ATOM    556  CB  LYS A  74       3.614   1.542 -12.758  1.00 95.16           C  
ATOM    557  O   LYS A  74       2.243  -0.922 -14.170  1.00 95.16           O  
ATOM    558  CG  LYS A  74       4.546   2.742 -12.682  1.00 95.16           C  
ATOM    559  CD  LYS A  74       3.992   3.823 -11.763  1.00 95.16           C  
ATOM    560  CE  LYS A  74       4.872   5.066 -11.766  1.00 95.16           C  
ATOM    561  NZ  LYS A  74       4.353   6.114 -10.837  1.00 95.16           N  
ATOM    562  N   ASP A  75       3.671  -1.766 -12.683  1.00 94.50           N  
ATOM    563  CA  ASP A  75       2.829  -2.908 -12.337  1.00 94.50           C  
ATOM    564  C   ASP A  75       2.082  -2.662 -11.028  1.00 94.50           C  
ATOM    565  CB  ASP A  75       3.670  -4.182 -12.232  1.00 94.50           C  
ATOM    566  O   ASP A  75       2.699  -2.380  -9.999  1.00 94.50           O  
ATOM    567  CG  ASP A  75       2.831  -5.432 -12.040  1.00 94.50           C  
ATOM    568  OD1 ASP A  75       1.978  -5.733 -12.904  1.00 94.50           O  
ATOM    569  OD2 ASP A  75       3.021  -6.122 -11.015  1.00 94.50           O  
ATOM    570  N   ILE A  76       0.709  -2.798 -11.159  1.00 95.30           N  
ATOM    571  CA  ILE A  76      -0.113  -2.524  -9.985  1.00 95.30           C  
ATOM    572  C   ILE A  76      -0.937  -3.760  -9.632  1.00 95.30           C  
ATOM    573  CB  ILE A  76      -1.041  -1.310 -10.216  1.00 95.30           C  
ATOM    574  O   ILE A  76      -1.617  -4.326 -10.491  1.00 95.30           O  
ATOM    575  CG1 ILE A  76      -0.216  -0.067 -10.568  1.00 95.30           C  
ATOM    576  CG2 ILE A  76      -1.914  -1.056  -8.984  1.00 95.30           C  
ATOM    577  CD1 ILE A  76      -1.044   1.098 -11.094  1.00 95.30           C  
ATOM    578  N   LYS A  77      -0.874  -4.201  -8.341  1.00 95.15           N  
ATOM    579  CA  LYS A  77      -1.668  -5.306  -7.812  1.00 95.15           C  
ATOM    580  C   LYS A  77      -2.425  -4.888  -6.555  1.00 95.15           C  
ATOM    581  CB  LYS A  77      -0.776  -6.512  -7.510  1.00 95.15           C  
ATOM    582  O   LYS A  77      -1.893  -4.153  -5.720  1.00 95.15           O  
ATOM    583  CG  LYS A  77      -0.097  -7.102  -8.738  1.00 95.15           C  
ATOM    584  CD  LYS A  77       0.749  -8.316  -8.378  1.00 95.15           C  
ATOM    585  CE  LYS A  77       1.443  -8.898  -9.602  1.00 95.15           C  
ATOM    586  NZ  LYS A  77       2.284 -10.082  -9.253  1.00 95.15           N  
ATOM    587  N   CYS A  78      -3.605  -5.383  -6.438  1.00 96.05           N  
ATOM    588  CA  CYS A  78      -4.426  -5.097  -5.267  1.00 96.05           C  
ATOM    589  C   CYS A  78      -4.997  -6.379  -4.675  1.00 96.05           C  
ATOM    590  CB  CYS A  78      -5.563  -4.142  -5.630  1.00 96.05           C  
ATOM    591  O   CYS A  78      -5.248  -7.345  -5.399  1.00 96.05           O  
ATOM    592  SG  CYS A  78      -5.000  -2.518  -6.186  1.00 96.05           S  
ATOM    593  N   CYS A  79      -5.184  -6.359  -3.441  1.00 96.01           N  
ATOM    594  CA  CYS A  79      -5.797  -7.484  -2.745  1.00 96.01           C  
ATOM    595  C   CYS A  79      -6.569  -7.012  -1.519  1.00 96.01           C  
ATOM    596  CB  CYS A  79      -4.733  -8.500  -2.328  1.00 96.01           C  
ATOM    597  O   CYS A  79      -6.364  -5.894  -1.043  1.00 96.01           O  
ATOM    598  SG  CYS A  79      -3.523  -7.847  -1.156  1.00 96.01           S  
ATOM    599  N   SER A  80      -7.491  -7.848  -0.984  1.00 94.47           N  
ATOM    600  CA  SER A  80      -8.465  -7.378  -0.004  1.00 94.47           C  
ATOM    601  C   SER A  80      -8.306  -8.106   1.326  1.00 94.47           C  
ATOM    602  CB  SER A  80      -9.888  -7.565  -0.531  1.00 94.47           C  
ATOM    603  O   SER A  80      -9.137  -7.955   2.225  1.00 94.47           O  
ATOM    604  OG  SER A  80     -10.136  -8.926  -0.838  1.00 94.47           O  
ATOM    605  N   THR A  81      -7.198  -8.913   1.426  1.00 94.18           N  
ATOM    606  CA  THR A  81      -6.971  -9.582   2.702  1.00 94.18           C  
ATOM    607  C   THR A  81      -5.829  -8.918   3.466  1.00 94.18           C  
ATOM    608  CB  THR A  81      -6.658 -11.076   2.502  1.00 94.18           C  
ATOM    609  O   THR A  81      -5.040  -8.170   2.885  1.00 94.18           O  
ATOM    610  CG2 THR A  81      -7.793 -11.783   1.769  1.00 94.18           C  
ATOM    611  OG1 THR A  81      -5.454 -11.207   1.735  1.00 94.18           O  
ATOM    612  N   ASP A  82      -5.733  -9.119   4.787  1.00 93.94           N  
ATOM    613  CA  ASP A  82      -4.690  -8.531   5.622  1.00 93.94           C  
ATOM    614  C   ASP A  82      -3.301  -8.931   5.130  1.00 93.94           C  
ATOM    615  CB  ASP A  82      -4.872  -8.950   7.083  1.00 93.94           C  
ATOM    616  O   ASP A  82      -3.047 -10.107   4.863  1.00 93.94           O  
ATOM    617  CG  ASP A  82      -6.057  -8.276   7.750  1.00 93.94           C  
ATOM    618  OD1 ASP A  82      -6.505  -7.213   7.269  1.00 93.94           O  
ATOM    619  OD2 ASP A  82      -6.546  -8.810   8.769  1.00 93.94           O  
ATOM    620  N   ASN A  83      -2.521  -7.868   4.989  1.00 93.50           N  
ATOM    621  CA  ASN A  83      -1.114  -8.059   4.653  1.00 93.50           C  
ATOM    622  C   ASN A  83      -0.948  -8.844   3.356  1.00 93.50           C  
ATOM    623  CB  ASN A  83      -0.379  -8.762   5.797  1.00 93.50           C  
ATOM    624  O   ASN A  83      -0.029  -9.654   3.228  1.00 93.50           O  
ATOM    625  CG  ASN A  83      -0.471  -8.001   7.105  1.00 93.50           C  
ATOM    626  ND2 ASN A  83      -0.540  -8.731   8.212  1.00 93.50           N  
ATOM    627  OD1 ASN A  83      -0.480  -6.767   7.121  1.00 93.50           O  
ATOM    628  N   CYS A  84      -1.746  -8.787   2.386  1.00 94.48           N  
ATOM    629  CA  CYS A  84      -1.758  -9.519   1.125  1.00 94.48           C  
ATOM    630  C   CYS A  84      -0.812  -8.881   0.115  1.00 94.48           C  
ATOM    631  CB  CYS A  84      -3.173  -9.573   0.550  1.00 94.48           C  
ATOM    632  O   CYS A  84      -0.571  -9.440  -0.956  1.00 94.48           O  
ATOM    633  SG  CYS A  84      -3.808  -7.965   0.026  1.00 94.48           S  
ATOM    634  N   ASN A  85      -0.385  -7.676   0.417  1.00 94.18           N  
ATOM    635  CA  ASN A  85       0.507  -6.980  -0.503  1.00 94.18           C  
ATOM    636  C   ASN A  85       1.971  -7.308  -0.221  1.00 94.18           C  
ATOM    637  CB  ASN A  85       0.280  -5.468  -0.433  1.00 94.18           C  
ATOM    638  O   ASN A  85       2.794  -6.406  -0.059  1.00 94.18           O  
ATOM    639  CG  ASN A  85       0.506  -4.908   0.958  1.00 94.18           C  
ATOM    640  ND2 ASN A  85       1.029  -3.690   1.029  1.00 94.18           N  
ATOM    641  OD1 ASN A  85       0.213  -5.565   1.960  1.00 94.18           O  
ATOM    642  N   THR A  86       2.248  -8.642  -0.163  1.00 85.26           N  
ATOM    643  CA  THR A  86       3.610  -9.113   0.058  1.00 85.26           C  
ATOM    644  C   THR A  86       4.452  -8.947  -1.204  1.00 85.26           C  
ATOM    645  CB  THR A  86       3.627 -10.588   0.499  1.00 85.26           C  
ATOM    646  O   THR A  86       3.921  -8.963  -2.317  1.00 85.26           O  
ATOM    647  CG2 THR A  86       2.901 -10.774   1.827  1.00 85.26           C  
ATOM    648  OG1 THR A  86       2.982 -11.387  -0.501  1.00 85.26           O  
ATOM    649  N   HIS A  87       5.566  -8.326  -1.053  1.00 74.33           N  
ATOM    650  CA  HIS A  87       6.510  -8.115  -2.145  1.00 74.33           C  
ATOM    651  C   HIS A  87       7.625  -9.155  -2.117  1.00 74.33           C  
ATOM    652  CB  HIS A  87       7.103  -6.707  -2.076  1.00 74.33           C  
ATOM    653  O   HIS A  87       8.011  -9.629  -1.046  1.00 74.33           O  
ATOM    654  CG  HIS A  87       8.090  -6.418  -3.162  1.00 74.33           C  
ATOM    655  CD2 HIS A  87       9.428  -6.213  -3.117  1.00 74.33           C  
ATOM    656  ND1 HIS A  87       7.727  -6.308  -4.487  1.00 74.33           N  
ATOM    657  CE1 HIS A  87       8.803  -6.049  -5.212  1.00 74.33           C  
ATOM    658  NE2 HIS A  87       9.847  -5.986  -4.405  1.00 74.33           N  
ATOM    659  N   PRO A  88       7.983  -9.926  -3.266  1.00 59.46           N  
ATOM    660  CA  PRO A  88       9.250 -10.656  -3.170  1.00 59.46           C  
ATOM    661  C   PRO A  88      10.426  -9.752  -2.807  1.00 59.46           C  
ATOM    662  CB  PRO A  88       9.425 -11.245  -4.572  1.00 59.46           C  
ATOM    663  O   PRO A  88      10.382  -8.545  -3.061  1.00 59.46           O  
ATOM    664  CG  PRO A  88       8.354 -10.602  -5.393  1.00 59.46           C  
ATOM    665  CD  PRO A  88       7.456  -9.821  -4.478  1.00 59.46           C  
TER     666      ALA A   1                                                      
ENDMDL                                                                          
END                                                                             
