# Supplementary material for: Domain loss enabled evolution of novel functions in the snake three-finger toxin gene superfamily
Source: Nat Commun. 2023 Aug 11;14:4861. doi: 10.1038/s41467-023-40550-0 (PMC10421932; doi:10.1038/s41467-023-40550-0)
Supplement: Supplementary file 5 — Supplementary Data 2 [file 41467_2023_40550_MOESM5_ESM.zip › SD2_structure_predictions/full_sequence/TR|A0A898IN21|Calliophis_bivirgatus.pdb]

MODEL     1                                                                     
ATOM      1  N   MET A   1     -37.632 -16.038 -20.074  1.00 63.85           N  
ATOM      2  CA  MET A   1     -37.353 -15.582 -18.716  1.00 63.85           C  
ATOM      3  C   MET A   1     -35.946 -15.983 -18.286  1.00 63.85           C  
ATOM      4  CB  MET A   1     -38.381 -16.151 -17.736  1.00 63.85           C  
ATOM      5  O   MET A   1     -35.452 -15.521 -17.255  1.00 63.85           O  
ATOM      6  CG  MET A   1     -38.879 -17.538 -18.106  1.00 63.85           C  
ATOM      7  SD  MET A   1     -40.203 -18.133 -16.982  1.00 63.85           S  
ATOM      8  CE  MET A   1     -39.701 -19.865 -16.786  1.00 63.85           C  
ATOM      9  N   LYS A   2     -35.208 -16.718 -19.125  1.00 73.64           N  
ATOM     10  CA  LYS A   2     -33.865 -17.262 -18.941  1.00 73.64           C  
ATOM     11  C   LYS A   2     -32.809 -16.327 -19.523  1.00 73.64           C  
ATOM     12  CB  LYS A   2     -33.753 -18.644 -19.585  1.00 73.64           C  
ATOM     13  O   LYS A   2     -31.693 -16.244 -19.006  1.00 73.64           O  
ATOM     14  CG  LYS A   2     -34.504 -19.737 -18.838  1.00 73.64           C  
ATOM     15  CD  LYS A   2     -34.916 -20.869 -19.771  1.00 73.64           C  
ATOM     16  CE  LYS A   2     -35.382 -22.093 -18.994  1.00 73.64           C  
ATOM     17  NZ  LYS A   2     -36.488 -22.809 -19.699  1.00 73.64           N  
ATOM     18  N   THR A   3     -33.240 -15.522 -20.541  1.00 74.58           N  
ATOM     19  CA  THR A   3     -32.358 -14.546 -21.171  1.00 74.58           C  
ATOM     20  C   THR A   3     -32.283 -13.268 -20.340  1.00 74.58           C  
ATOM     21  CB  THR A   3     -32.829 -14.206 -22.598  1.00 74.58           C  
ATOM     22  O   THR A   3     -31.251 -12.594 -20.320  1.00 74.58           O  
ATOM     23  CG2 THR A   3     -32.437 -15.303 -23.582  1.00 74.58           C  
ATOM     24  OG1 THR A   3     -34.255 -14.062 -22.602  1.00 74.58           O  
ATOM     25  N   LEU A   4     -33.291 -12.986 -19.578  1.00 75.35           N  
ATOM     26  CA  LEU A   4     -33.370 -11.860 -18.655  1.00 75.35           C  
ATOM     27  C   LEU A   4     -32.554 -12.131 -17.395  1.00 75.35           C  
ATOM     28  CB  LEU A   4     -34.826 -11.573 -18.282  1.00 75.35           C  
ATOM     29  O   LEU A   4     -31.906 -11.226 -16.863  1.00 75.35           O  
ATOM     30  CG  LEU A   4     -35.522 -10.460 -19.068  1.00 75.35           C  
ATOM     31  CD1 LEU A   4     -37.030 -10.522 -18.852  1.00 75.35           C  
ATOM     32  CD2 LEU A   4     -34.973  -9.096 -18.662  1.00 75.35           C  
ATOM     33  N   LEU A   5     -32.487 -13.358 -17.002  1.00 76.90           N  
ATOM     34  CA  LEU A   5     -31.730 -13.814 -15.841  1.00 76.90           C  
ATOM     35  C   LEU A   5     -30.238 -13.868 -16.152  1.00 76.90           C  
ATOM     36  CB  LEU A   5     -32.219 -15.193 -15.389  1.00 76.90           C  
ATOM     37  O   LEU A   5     -29.410 -13.522 -15.306  1.00 76.90           O  
ATOM     38  CG  LEU A   5     -33.567 -15.230 -14.667  1.00 76.90           C  
ATOM     39  CD1 LEU A   5     -33.998 -16.673 -14.425  1.00 76.90           C  
ATOM     40  CD2 LEU A   5     -33.491 -14.462 -13.352  1.00 76.90           C  
ATOM     41  N   LEU A   6     -29.863 -14.186 -17.384  1.00 78.33           N  
ATOM     42  CA  LEU A   6     -28.490 -14.271 -17.868  1.00 78.33           C  
ATOM     43  C   LEU A   6     -27.898 -12.880 -18.070  1.00 78.33           C  
ATOM     44  CB  LEU A   6     -28.432 -15.058 -19.180  1.00 78.33           C  
ATOM     45  O   LEU A   6     -26.727 -12.648 -17.758  1.00 78.33           O  
ATOM     46  CG  LEU A   6     -28.617 -16.572 -19.070  1.00 78.33           C  
ATOM     47  CD1 LEU A   6     -28.775 -17.189 -20.456  1.00 78.33           C  
ATOM     48  CD2 LEU A   6     -27.442 -17.203 -18.331  1.00 78.33           C  
ATOM     49  N   THR A   7     -28.686 -11.953 -18.419  1.00 79.18           N  
ATOM     50  CA  THR A   7     -28.307 -10.558 -18.609  1.00 79.18           C  
ATOM     51  C   THR A   7     -28.148  -9.853 -17.265  1.00 79.18           C  
ATOM     52  CB  THR A   7     -29.345  -9.808 -19.465  1.00 79.18           C  
ATOM     53  O   THR A   7     -27.251  -9.025 -17.094  1.00 79.18           O  
ATOM     54  CG2 THR A   7     -29.407 -10.379 -20.878  1.00 79.18           C  
ATOM     55  OG1 THR A   7     -30.636  -9.930 -18.855  1.00 79.18           O  
ATOM     56  N   PHE A   8     -28.849 -10.112 -16.276  1.00 78.01           N  
ATOM     57  CA  PHE A   8     -28.783  -9.603 -14.912  1.00 78.01           C  
ATOM     58  C   PHE A   8     -27.540 -10.122 -14.199  1.00 78.01           C  
ATOM     59  CB  PHE A   8     -30.040  -9.997 -14.129  1.00 78.01           C  
ATOM     60  O   PHE A   8     -26.873  -9.375 -13.480  1.00 78.01           O  
ATOM     61  CG  PHE A   8     -30.144  -9.341 -12.778  1.00 78.01           C  
ATOM     62  CD1 PHE A   8     -29.880 -10.060 -11.619  1.00 78.01           C  
ATOM     63  CD2 PHE A   8     -30.507  -8.005 -12.669  1.00 78.01           C  
ATOM     64  CE1 PHE A   8     -29.975  -9.455 -10.367  1.00 78.01           C  
ATOM     65  CE2 PHE A   8     -30.604  -7.394 -11.422  1.00 78.01           C  
ATOM     66  CZ  PHE A   8     -30.339  -8.121 -10.272  1.00 78.01           C  
ATOM     67  N   VAL A   9     -27.109 -11.327 -14.449  1.00 78.33           N  
ATOM     68  CA  VAL A   9     -25.938 -11.986 -13.880  1.00 78.33           C  
ATOM     69  C   VAL A   9     -24.668 -11.415 -14.508  1.00 78.33           C  
ATOM     70  CB  VAL A   9     -25.992 -13.516 -14.086  1.00 78.33           C  
ATOM     71  O   VAL A   9     -23.682 -11.165 -13.811  1.00 78.33           O  
ATOM     72  CG1 VAL A   9     -24.690 -14.169 -13.623  1.00 78.33           C  
ATOM     73  CG2 VAL A   9     -27.186 -14.112 -13.342  1.00 78.33           C  
ATOM     74  N   VAL A  10     -24.654 -11.099 -15.761  1.00 77.29           N  
ATOM     75  CA  VAL A  10     -23.548 -10.515 -16.512  1.00 77.29           C  
ATOM     76  C   VAL A  10     -23.342  -9.064 -16.085  1.00 77.29           C  
ATOM     77  CB  VAL A  10     -23.792 -10.594 -18.035  1.00 77.29           C  
ATOM     78  O   VAL A  10     -22.206  -8.618 -15.907  1.00 77.29           O  
ATOM     79  CG1 VAL A  10     -22.679  -9.877 -18.798  1.00 77.29           C  
ATOM     80  CG2 VAL A  10     -23.899 -12.050 -18.484  1.00 77.29           C  
ATOM     81  N   VAL A  11     -24.367  -8.274 -15.768  1.00 73.46           N  
ATOM     82  CA  VAL A  11     -24.363  -6.885 -15.319  1.00 73.46           C  
ATOM     83  C   VAL A  11     -23.903  -6.814 -13.865  1.00 73.46           C  
ATOM     84  CB  VAL A  11     -25.758  -6.237 -15.469  1.00 73.46           C  
ATOM     85  O   VAL A  11     -23.148  -5.913 -13.490  1.00 73.46           O  
ATOM     86  CG1 VAL A  11     -25.775  -4.844 -14.842  1.00 73.46           C  
ATOM     87  CG2 VAL A  11     -26.158  -6.169 -16.942  1.00 73.46           C  
ATOM     88  N   THR A  12     -24.264  -7.711 -13.058  1.00 70.48           N  
ATOM     89  CA  THR A  12     -23.877  -7.815 -11.656  1.00 70.48           C  
ATOM     90  C   THR A  12     -22.407  -8.206 -11.528  1.00 70.48           C  
ATOM     91  CB  THR A  12     -24.750  -8.842 -10.910  1.00 70.48           C  
ATOM     92  O   THR A  12     -21.700  -7.703 -10.652  1.00 70.48           O  
ATOM     93  CG2 THR A  12     -26.215  -8.417 -10.906  1.00 70.48           C  
ATOM     94  OG1 THR A  12     -24.635 -10.116 -11.555  1.00 70.48           O  
ATOM     95  N   PHE A  13     -21.855  -9.090 -12.405  1.00 70.91           N  
ATOM     96  CA  PHE A  13     -20.466  -9.533 -12.451  1.00 70.91           C  
ATOM     97  C   PHE A  13     -19.570  -8.444 -13.028  1.00 70.91           C  
ATOM     98  CB  PHE A  13     -20.336 -10.814 -13.281  1.00 70.91           C  
ATOM     99  O   PHE A  13     -18.445  -8.248 -12.563  1.00 70.91           O  
ATOM    100  CG  PHE A  13     -20.518 -12.076 -12.481  1.00 70.91           C  
ATOM    101  CD1 PHE A  13     -19.468 -12.601 -11.738  1.00 70.91           C  
ATOM    102  CD2 PHE A  13     -21.739 -12.737 -12.473  1.00 70.91           C  
ATOM    103  CE1 PHE A  13     -19.633 -13.769 -10.997  1.00 70.91           C  
ATOM    104  CE2 PHE A  13     -21.912 -13.905 -11.735  1.00 70.91           C  
ATOM    105  CZ  PHE A  13     -20.857 -14.419 -10.999  1.00 70.91           C  
ATOM    106  N   LEU A  14     -19.988  -7.638 -13.938  1.00 67.81           N  
ATOM    107  CA  LEU A  14     -19.302  -6.506 -14.550  1.00 67.81           C  
ATOM    108  C   LEU A  14     -19.283  -5.307 -13.607  1.00 67.81           C  
ATOM    109  CB  LEU A  14     -19.976  -6.120 -15.870  1.00 67.81           C  
ATOM    110  O   LEU A  14     -18.346  -4.506 -13.634  1.00 67.81           O  
ATOM    111  CG  LEU A  14     -19.804  -7.102 -17.031  1.00 67.81           C  
ATOM    112  CD1 LEU A  14     -20.640  -6.659 -18.227  1.00 67.81           C  
ATOM    113  CD2 LEU A  14     -18.334  -7.223 -17.415  1.00 67.81           C  
ATOM    114  N   CYS A  15     -20.203  -5.247 -12.662  1.00 66.76           N  
ATOM    115  CA  CYS A  15     -20.314  -4.191 -11.662  1.00 66.76           C  
ATOM    116  C   CYS A  15     -19.546  -4.554 -10.397  1.00 66.76           C  
ATOM    117  CB  CYS A  15     -21.780  -3.926 -11.322  1.00 66.76           C  
ATOM    118  O   CYS A  15     -19.263  -3.689  -9.567  1.00 66.76           O  
ATOM    119  SG  CYS A  15     -22.670  -3.011 -12.600  1.00 66.76           S  
ATOM    120  N   LEU A  16     -19.172  -5.784 -10.278  1.00 62.78           N  
ATOM    121  CA  LEU A  16     -18.449  -6.301  -9.121  1.00 62.78           C  
ATOM    122  C   LEU A  16     -16.951  -6.047  -9.258  1.00 62.78           C  
ATOM    123  CB  LEU A  16     -18.711  -7.800  -8.952  1.00 62.78           C  
ATOM    124  O   LEU A  16     -16.247  -5.907  -8.255  1.00 62.78           O  
ATOM    125  CG  LEU A  16     -20.091  -8.192  -8.423  1.00 62.78           C  
ATOM    126  CD1 LEU A  16     -20.318  -9.690  -8.592  1.00 62.78           C  
ATOM    127  CD2 LEU A  16     -20.239  -7.785  -6.961  1.00 62.78           C  
ATOM    128  N   ASP A  17     -16.555  -5.575 -10.488  1.00 60.16           N  
ATOM    129  CA  ASP A  17     -15.158  -5.243 -10.751  1.00 60.16           C  
ATOM    130  C   ASP A  17     -14.892  -3.758 -10.515  1.00 60.16           C  
ATOM    131  CB  ASP A  17     -14.776  -5.625 -12.183  1.00 60.16           C  
ATOM    132  O   ASP A  17     -13.743  -3.348 -10.337  1.00 60.16           O  
ATOM    133  CG  ASP A  17     -13.510  -6.461 -12.256  1.00 60.16           C  
ATOM    134  OD1 ASP A  17     -12.669  -6.376 -11.336  1.00 60.16           O  
ATOM    135  OD2 ASP A  17     -13.352  -7.210 -13.244  1.00 60.16           O  
ATOM    136  N   LEU A  18     -15.955  -3.056 -10.095  1.00 61.00           N  
ATOM    137  CA  LEU A  18     -15.920  -1.607  -9.928  1.00 61.00           C  
ATOM    138  C   LEU A  18     -15.836  -1.232  -8.452  1.00 61.00           C  
ATOM    139  CB  LEU A  18     -17.158  -0.965 -10.559  1.00 61.00           C  
ATOM    140  O   LEU A  18     -15.504  -0.094  -8.114  1.00 61.00           O  
ATOM    141  CG  LEU A  18     -16.922  -0.135 -11.822  1.00 61.00           C  
ATOM    142  CD1 LEU A  18     -17.287  -0.943 -13.063  1.00 61.00           C  
ATOM    143  CD2 LEU A  18     -17.722   1.162 -11.768  1.00 61.00           C  
ATOM    144  N   GLY A  19     -15.237  -2.164  -7.597  1.00 64.06           N  
ATOM    145  CA  GLY A  19     -15.322  -1.676  -6.229  1.00 64.06           C  
ATOM    146  C   GLY A  19     -14.258  -2.262  -5.320  1.00 64.06           C  
ATOM    147  O   GLY A  19     -14.338  -2.130  -4.097  1.00 64.06           O  
ATOM    148  N   TYR A  20     -13.249  -2.897  -6.004  1.00 73.02           N  
ATOM    149  CA  TYR A  20     -12.226  -3.365  -5.075  1.00 73.02           C  
ATOM    150  C   TYR A  20     -11.058  -2.388  -5.013  1.00 73.02           C  
ATOM    151  CB  TYR A  20     -11.724  -4.754  -5.483  1.00 73.02           C  
ATOM    152  O   TYR A  20     -10.444  -2.079  -6.037  1.00 73.02           O  
ATOM    153  CG  TYR A  20     -10.767  -5.369  -4.492  1.00 73.02           C  
ATOM    154  CD1 TYR A  20      -9.391  -5.328  -4.705  1.00 73.02           C  
ATOM    155  CD2 TYR A  20     -11.236  -5.992  -3.340  1.00 73.02           C  
ATOM    156  CE1 TYR A  20      -8.505  -5.895  -3.795  1.00 73.02           C  
ATOM    157  CE2 TYR A  20     -10.359  -6.562  -2.423  1.00 73.02           C  
ATOM    158  OH  TYR A  20      -8.125  -7.072  -1.755  1.00 73.02           O  
ATOM    159  CZ  TYR A  20      -8.997  -6.509  -2.659  1.00 73.02           C  
ATOM    160  N   THR A  21     -11.106  -1.626  -3.886  1.00 86.20           N  
ATOM    161  CA  THR A  21     -10.008  -0.687  -3.683  1.00 86.20           C  
ATOM    162  C   THR A  21      -8.958  -1.276  -2.746  1.00 86.20           C  
ATOM    163  CB  THR A  21     -10.517   0.650  -3.113  1.00 86.20           C  
ATOM    164  O   THR A  21      -9.295  -1.976  -1.789  1.00 86.20           O  
ATOM    165  CG2 THR A  21     -11.471   1.336  -4.085  1.00 86.20           C  
ATOM    166  OG1 THR A  21     -11.203   0.407  -1.879  1.00 86.20           O  
ATOM    167  N   LEU A  22      -7.763  -1.345  -3.096  1.00 95.24           N  
ATOM    168  CA  LEU A  22      -6.589  -1.822  -2.372  1.00 95.24           C  
ATOM    169  C   LEU A  22      -6.300  -0.938  -1.163  1.00 95.24           C  
ATOM    170  CB  LEU A  22      -5.368  -1.859  -3.295  1.00 95.24           C  
ATOM    171  O   LEU A  22      -6.343   0.291  -1.263  1.00 95.24           O  
ATOM    172  CG  LEU A  22      -4.098  -2.483  -2.714  1.00 95.24           C  
ATOM    173  CD1 LEU A  22      -4.305  -3.974  -2.468  1.00 95.24           C  
ATOM    174  CD2 LEU A  22      -2.913  -2.249  -3.645  1.00 95.24           C  
ATOM    175  N   ILE A  23      -6.124  -1.580  -0.003  1.00 96.20           N  
ATOM    176  CA  ILE A  23      -5.751  -0.879   1.221  1.00 96.20           C  
ATOM    177  C   ILE A  23      -4.298  -1.191   1.572  1.00 96.20           C  
ATOM    178  CB  ILE A  23      -6.680  -1.259   2.395  1.00 96.20           C  
ATOM    179  O   ILE A  23      -3.918  -2.358   1.691  1.00 96.20           O  
ATOM    180  CG1 ILE A  23      -8.144  -1.001   2.023  1.00 96.20           C  
ATOM    181  CG2 ILE A  23      -6.292  -0.490   3.661  1.00 96.20           C  
ATOM    182  CD1 ILE A  23      -9.144  -1.520   3.048  1.00 96.20           C  
ATOM    183  N   CYS A  24      -3.451  -0.058   1.820  1.00 96.66           N  
ATOM    184  CA  CYS A  24      -2.028  -0.204   2.104  1.00 96.66           C  
ATOM    185  C   CYS A  24      -1.636   0.586   3.347  1.00 96.66           C  
ATOM    186  CB  CYS A  24      -1.193   0.260   0.911  1.00 96.66           C  
ATOM    187  O   CYS A  24      -2.284   1.578   3.688  1.00 96.66           O  
ATOM    188  SG  CYS A  24      -1.534  -0.648  -0.613  1.00 96.66           S  
ATOM    189  N   TYR A  25      -0.620   0.188   3.981  1.00 95.77           N  
ATOM    190  CA  TYR A  25      -0.007   1.039   4.995  1.00 95.77           C  
ATOM    191  C   TYR A  25       0.648   2.259   4.359  1.00 95.77           C  
ATOM    192  CB  TYR A  25       1.029   0.251   5.803  1.00 95.77           C  
ATOM    193  O   TYR A  25       1.274   2.156   3.301  1.00 95.77           O  
ATOM    194  CG  TYR A  25       0.428  -0.822   6.678  1.00 95.77           C  
ATOM    195  CD1 TYR A  25      -0.495  -0.501   7.671  1.00 95.77           C  
ATOM    196  CD2 TYR A  25       0.783  -2.156   6.515  1.00 95.77           C  
ATOM    197  CE1 TYR A  25      -1.050  -1.486   8.482  1.00 95.77           C  
ATOM    198  CE2 TYR A  25       0.234  -3.150   7.320  1.00 95.77           C  
ATOM    199  OH  TYR A  25      -1.226  -3.784   9.098  1.00 95.77           O  
ATOM    200  CZ  TYR A  25      -0.680  -2.805   8.299  1.00 95.77           C  
ATOM    201  N   ASN A  26       0.504   3.426   4.977  1.00 91.87           N  
ATOM    202  CA  ASN A  26       0.892   4.677   4.334  1.00 91.87           C  
ATOM    203  C   ASN A  26       1.915   5.443   5.168  1.00 91.87           C  
ATOM    204  CB  ASN A  26      -0.338   5.549   4.071  1.00 91.87           C  
ATOM    205  O   ASN A  26       2.441   6.467   4.726  1.00 91.87           O  
ATOM    206  CG  ASN A  26      -0.046   6.703   3.132  1.00 91.87           C  
ATOM    207  ND2 ASN A  26      -0.507   7.894   3.495  1.00 91.87           N  
ATOM    208  OD1 ASN A  26       0.587   6.525   2.089  1.00 91.87           O  
ATOM    209  N   THR A  27       2.233   4.903   6.265  1.00 86.12           N  
ATOM    210  CA  THR A  27       3.240   5.516   7.123  1.00 86.12           C  
ATOM    211  C   THR A  27       4.222   4.468   7.638  1.00 86.12           C  
ATOM    212  CB  THR A  27       2.591   6.245   8.314  1.00 86.12           C  
ATOM    213  O   THR A  27       3.994   3.267   7.484  1.00 86.12           O  
ATOM    214  CG2 THR A  27       1.515   7.218   7.843  1.00 86.12           C  
ATOM    215  OG1 THR A  27       1.997   5.280   9.191  1.00 86.12           O  
ATOM    216  N   PRO A  28       5.304   4.970   8.050  1.00 81.54           N  
ATOM    217  CA  PRO A  28       6.275   4.073   8.681  1.00 81.54           C  
ATOM    218  C   PRO A  28       5.708   3.356   9.904  1.00 81.54           C  
ATOM    219  CB  PRO A  28       7.416   5.012   9.079  1.00 81.54           C  
ATOM    220  O   PRO A  28       6.233   2.318  10.314  1.00 81.54           O  
ATOM    221  CG  PRO A  28       7.227   6.225   8.226  1.00 81.54           C  
ATOM    222  CD  PRO A  28       5.773   6.334   7.866  1.00 81.54           C  
ATOM    223  N   ILE A  29       4.652   3.830  10.416  1.00 81.62           N  
ATOM    224  CA  ILE A  29       3.950   3.213  11.536  1.00 81.62           C  
ATOM    225  C   ILE A  29       2.871   2.268  11.012  1.00 81.62           C  
ATOM    226  CB  ILE A  29       3.325   4.276  12.466  1.00 81.62           C  
ATOM    227  O   ILE A  29       2.081   2.640  10.141  1.00 81.62           O  
ATOM    228  CG1 ILE A  29       4.390   5.282  12.919  1.00 81.62           C  
ATOM    229  CG2 ILE A  29       2.653   3.612  13.671  1.00 81.62           C  
ATOM    230  CD1 ILE A  29       3.823   6.524  13.592  1.00 81.62           C  
ATOM    231  N   LYS A  30       2.870   0.951  11.276  1.00 74.44           N  
ATOM    232  CA  LYS A  30       2.075  -0.162  10.764  1.00 74.44           C  
ATOM    233  C   LYS A  30       0.590   0.047  11.049  1.00 74.44           C  
ATOM    234  CB  LYS A  30       2.545  -1.483  11.375  1.00 74.44           C  
ATOM    235  O   LYS A  30      -0.262  -0.590  10.426  1.00 74.44           O  
ATOM    236  CG  LYS A  30       3.870  -1.985  10.821  1.00 74.44           C  
ATOM    237  CD  LYS A  30       4.229  -3.354  11.384  1.00 74.44           C  
ATOM    238  CE  LYS A  30       5.584  -3.830  10.878  1.00 74.44           C  
ATOM    239  NZ  LYS A  30       5.882  -5.225  11.321  1.00 74.44           N  
ATOM    240  N   TRP A  31       0.154   1.224  11.696  1.00 79.56           N  
ATOM    241  CA  TRP A  31      -1.231   1.308  12.148  1.00 79.56           C  
ATOM    242  C   TRP A  31      -1.991   2.381  11.376  1.00 79.56           C  
ATOM    243  CB  TRP A  31      -1.290   1.603  13.649  1.00 79.56           C  
ATOM    244  O   TRP A  31      -3.204   2.534  11.543  1.00 79.56           O  
ATOM    245  CG  TRP A  31      -0.482   0.659  14.488  1.00 79.56           C  
ATOM    246  CD1 TRP A  31       0.856   0.398  14.378  1.00 79.56           C  
ATOM    247  CD2 TRP A  31      -0.963  -0.155  15.562  1.00 79.56           C  
ATOM    248  CE2 TRP A  31       0.140  -0.884  16.060  1.00 79.56           C  
ATOM    249  CE3 TRP A  31      -2.220  -0.337  16.154  1.00 79.56           C  
ATOM    250  NE1 TRP A  31       1.236  -0.529  15.321  1.00 79.56           N  
ATOM    251  CH2 TRP A  31      -1.219  -1.942  17.683  1.00 79.56           C  
ATOM    252  CZ2 TRP A  31       0.022  -1.783  17.123  1.00 79.56           C  
ATOM    253  CZ3 TRP A  31      -2.335  -1.231  17.211  1.00 79.56           C  
ATOM    254  N   ILE A  32      -1.202   2.987  10.450  1.00 90.71           N  
ATOM    255  CA  ILE A  32      -1.857   3.997   9.626  1.00 90.71           C  
ATOM    256  C   ILE A  32      -1.930   3.515   8.179  1.00 90.71           C  
ATOM    257  CB  ILE A  32      -1.120   5.353   9.703  1.00 90.71           C  
ATOM    258  O   ILE A  32      -0.899   3.290   7.540  1.00 90.71           O  
ATOM    259  CG1 ILE A  32      -1.080   5.858  11.150  1.00 90.71           C  
ATOM    260  CG2 ILE A  32      -1.785   6.381   8.782  1.00 90.71           C  
ATOM    261  CD1 ILE A  32      -0.270   7.133  11.339  1.00 90.71           C  
ATOM    262  N   SER A  33      -3.223   3.308   7.719  1.00 94.83           N  
ATOM    263  CA  SER A  33      -3.474   2.818   6.368  1.00 94.83           C  
ATOM    264  C   SER A  33      -4.334   3.797   5.575  1.00 94.83           C  
ATOM    265  CB  SER A  33      -4.154   1.449   6.411  1.00 94.83           C  
ATOM    266  O   SER A  33      -4.868   4.757   6.136  1.00 94.83           O  
ATOM    267  OG  SER A  33      -5.453   1.550   6.969  1.00 94.83           O  
ATOM    268  N   LYS A  34      -4.317   3.543   4.294  1.00 94.94           N  
ATOM    269  CA  LYS A  34      -5.154   4.351   3.411  1.00 94.94           C  
ATOM    270  C   LYS A  34      -5.729   3.508   2.276  1.00 94.94           C  
ATOM    271  CB  LYS A  34      -4.355   5.524   2.840  1.00 94.94           C  
ATOM    272  O   LYS A  34      -5.155   2.482   1.905  1.00 94.94           O  
ATOM    273  CG  LYS A  34      -3.298   5.117   1.823  1.00 94.94           C  
ATOM    274  CD  LYS A  34      -2.591   6.331   1.236  1.00 94.94           C  
ATOM    275  CE  LYS A  34      -1.645   5.937   0.110  1.00 94.94           C  
ATOM    276  NZ  LYS A  34      -0.939   7.123  -0.461  1.00 94.94           N  
ATOM    277  N   THR A  35      -6.906   3.887   1.832  1.00 96.17           N  
ATOM    278  CA  THR A  35      -7.481   3.318   0.618  1.00 96.17           C  
ATOM    279  C   THR A  35      -6.799   3.887  -0.622  1.00 96.17           C  
ATOM    280  CB  THR A  35      -8.996   3.582   0.541  1.00 96.17           C  
ATOM    281  O   THR A  35      -6.725   5.106  -0.792  1.00 96.17           O  
ATOM    282  CG2 THR A  35      -9.606   2.932  -0.696  1.00 96.17           C  
ATOM    283  OG1 THR A  35      -9.629   3.046   1.710  1.00 96.17           O  
ATOM    284  N   CYS A  36      -6.252   2.977  -1.520  1.00 94.96           N  
ATOM    285  CA  CYS A  36      -5.544   3.421  -2.715  1.00 94.96           C  
ATOM    286  C   CYS A  36      -6.520   3.920  -3.774  1.00 94.96           C  
ATOM    287  CB  CYS A  36      -4.694   2.287  -3.287  1.00 94.96           C  
ATOM    288  O   CYS A  36      -7.675   3.492  -3.810  1.00 94.96           O  
ATOM    289  SG  CYS A  36      -3.461   1.647  -2.131  1.00 94.96           S  
ATOM    290  N   ALA A  37      -6.013   4.874  -4.546  1.00 94.17           N  
ATOM    291  CA  ALA A  37      -6.790   5.302  -5.706  1.00 94.17           C  
ATOM    292  C   ALA A  37      -7.015   4.142  -6.672  1.00 94.17           C  
ATOM    293  CB  ALA A  37      -6.089   6.456  -6.420  1.00 94.17           C  
ATOM    294  O   ALA A  37      -6.242   3.182  -6.691  1.00 94.17           O  
ATOM    295  N   PRO A  38      -8.031   4.205  -7.399  1.00 91.28           N  
ATOM    296  CA  PRO A  38      -8.345   3.119  -8.330  1.00 91.28           C  
ATOM    297  C   PRO A  38      -7.178   2.780  -9.255  1.00 91.28           C  
ATOM    298  CB  PRO A  38      -9.531   3.669  -9.126  1.00 91.28           C  
ATOM    299  O   PRO A  38      -7.000   1.617  -9.628  1.00 91.28           O  
ATOM    300  CG  PRO A  38     -10.192   4.642  -8.204  1.00 91.28           C  
ATOM    301  CD  PRO A  38      -9.137   5.278  -7.345  1.00 91.28           C  
ATOM    302  N   GLU A  39      -6.359   3.750  -9.608  1.00 92.63           N  
ATOM    303  CA  GLU A  39      -5.238   3.563 -10.525  1.00 92.63           C  
ATOM    304  C   GLU A  39      -4.040   2.942  -9.812  1.00 92.63           C  
ATOM    305  CB  GLU A  39      -4.838   4.895 -11.164  1.00 92.63           C  
ATOM    306  O   GLU A  39      -3.113   2.450 -10.459  1.00 92.63           O  
ATOM    307  CG  GLU A  39      -4.344   5.932 -10.165  1.00 92.63           C  
ATOM    308  CD  GLU A  39      -5.462   6.781  -9.579  1.00 92.63           C  
ATOM    309  OE1 GLU A  39      -5.176   7.880  -9.051  1.00 92.63           O  
ATOM    310  OE2 GLU A  39      -6.632   6.342  -9.648  1.00 92.63           O  
ATOM    311  N   GLU A  40      -4.033   2.972  -8.491  1.00 95.14           N  
ATOM    312  CA  GLU A  40      -2.978   2.394  -7.664  1.00 95.14           C  
ATOM    313  C   GLU A  40      -3.271   0.933  -7.336  1.00 95.14           C  
ATOM    314  CB  GLU A  40      -2.806   3.198  -6.373  1.00 95.14           C  
ATOM    315  O   GLU A  40      -4.153   0.637  -6.527  1.00 95.14           O  
ATOM    316  CG  GLU A  40      -2.393   4.645  -6.600  1.00 95.14           C  
ATOM    317  CD  GLU A  40      -2.314   5.456  -5.316  1.00 95.14           C  
ATOM    318  OE1 GLU A  40      -1.382   6.279  -5.174  1.00 95.14           O  
ATOM    319  OE2 GLU A  40      -3.191   5.265  -4.444  1.00 95.14           O  
ATOM    320  N   LYS A  41      -2.492   0.095  -7.938  1.00 94.23           N  
ATOM    321  CA  LYS A  41      -2.838  -1.322  -7.893  1.00 94.23           C  
ATOM    322  C   LYS A  41      -1.829  -2.109  -7.062  1.00 94.23           C  
ATOM    323  CB  LYS A  41      -2.917  -1.901  -9.307  1.00 94.23           C  
ATOM    324  O   LYS A  41      -1.854  -3.341  -7.049  1.00 94.23           O  
ATOM    325  CG  LYS A  41      -3.919  -1.196 -10.210  1.00 94.23           C  
ATOM    326  CD  LYS A  41      -5.348  -1.393  -9.720  1.00 94.23           C  
ATOM    327  CE  LYS A  41      -6.356  -0.743 -10.658  1.00 94.23           C  
ATOM    328  NZ  LYS A  41      -7.725  -0.711 -10.063  1.00 94.23           N  
ATOM    329  N   VAL A  42      -0.858  -1.310  -6.401  1.00 96.65           N  
ATOM    330  CA  VAL A  42       0.176  -2.031  -5.665  1.00 96.65           C  
ATOM    331  C   VAL A  42       0.478  -1.306  -4.355  1.00 96.65           C  
ATOM    332  CB  VAL A  42       1.466  -2.182  -6.501  1.00 96.65           C  
ATOM    333  O   VAL A  42       0.383  -0.079  -4.281  1.00 96.65           O  
ATOM    334  CG1 VAL A  42       1.201  -3.007  -7.759  1.00 96.65           C  
ATOM    335  CG2 VAL A  42       2.029  -0.810  -6.866  1.00 96.65           C  
ATOM    336  N   CYS A  43       0.731  -2.025  -3.320  1.00 97.07           N  
ATOM    337  CA  CYS A  43       1.375  -1.520  -2.113  1.00 97.07           C  
ATOM    338  C   CYS A  43       2.893  -1.595  -2.232  1.00 97.07           C  
ATOM    339  CB  CYS A  43       0.911  -2.307  -0.888  1.00 97.07           C  
ATOM    340  O   CYS A  43       3.431  -2.572  -2.758  1.00 97.07           O  
ATOM    341  SG  CYS A  43      -0.868  -2.212  -0.593  1.00 97.07           S  
ATOM    342  N   TYR A  44       3.616  -0.519  -1.831  1.00 96.32           N  
ATOM    343  CA  TYR A  44       5.072  -0.592  -1.868  1.00 96.32           C  
ATOM    344  C   TYR A  44       5.666  -0.347  -0.486  1.00 96.32           C  
ATOM    345  CB  TYR A  44       5.636   0.425  -2.866  1.00 96.32           C  
ATOM    346  O   TYR A  44       5.054   0.323   0.349  1.00 96.32           O  
ATOM    347  CG  TYR A  44       5.532   1.856  -2.398  1.00 96.32           C  
ATOM    348  CD1 TYR A  44       4.417   2.632  -2.709  1.00 96.32           C  
ATOM    349  CD2 TYR A  44       6.547   2.436  -1.646  1.00 96.32           C  
ATOM    350  CE1 TYR A  44       4.317   3.952  -2.281  1.00 96.32           C  
ATOM    351  CE2 TYR A  44       6.459   3.755  -1.213  1.00 96.32           C  
ATOM    352  OH  TYR A  44       5.248   5.810  -1.110  1.00 96.32           O  
ATOM    353  CZ  TYR A  44       5.341   4.504  -1.535  1.00 96.32           C  
ATOM    354  N   PHE A  45       6.768  -0.921  -0.183  1.00 94.71           N  
ATOM    355  CA  PHE A  45       7.503  -0.730   1.062  1.00 94.71           C  
ATOM    356  C   PHE A  45       9.006  -0.778   0.816  1.00 94.71           C  
ATOM    357  CB  PHE A  45       7.105  -1.792   2.091  1.00 94.71           C  
ATOM    358  O   PHE A  45       9.474  -1.514  -0.055  1.00 94.71           O  
ATOM    359  CG  PHE A  45       7.428  -3.200   1.667  1.00 94.71           C  
ATOM    360  CD1 PHE A  45       6.562  -3.908   0.843  1.00 94.71           C  
ATOM    361  CD2 PHE A  45       8.598  -3.814   2.092  1.00 94.71           C  
ATOM    362  CE1 PHE A  45       6.858  -5.211   0.448  1.00 94.71           C  
ATOM    363  CE2 PHE A  45       8.901  -5.116   1.702  1.00 94.71           C  
ATOM    364  CZ  PHE A  45       8.030  -5.812   0.881  1.00 94.71           C  
ATOM    365  N   GLY A  46       9.744   0.033   1.498  1.00 92.22           N  
ATOM    366  CA  GLY A  46      11.191   0.137   1.402  1.00 92.22           C  
ATOM    367  C   GLY A  46      11.801   0.990   2.499  1.00 92.22           C  
ATOM    368  O   GLY A  46      11.097   1.445   3.403  1.00 92.22           O  
ATOM    369  N   SER A  47      13.034   1.127   2.474  1.00 88.49           N  
ATOM    370  CA  SER A  47      13.749   1.908   3.478  1.00 88.49           C  
ATOM    371  C   SER A  47      14.646   2.956   2.829  1.00 88.49           C  
ATOM    372  CB  SER A  47      14.586   0.993   4.374  1.00 88.49           C  
ATOM    373  O   SER A  47      15.233   2.710   1.773  1.00 88.49           O  
ATOM    374  OG  SER A  47      15.690   0.465   3.660  1.00 88.49           O  
ATOM    375  N   VAL A  48      14.510   4.165   3.301  1.00 84.23           N  
ATOM    376  CA  VAL A  48      15.427   5.225   2.893  1.00 84.23           C  
ATOM    377  C   VAL A  48      16.595   5.302   3.874  1.00 84.23           C  
ATOM    378  CB  VAL A  48      14.712   6.592   2.806  1.00 84.23           C  
ATOM    379  O   VAL A  48      16.391   5.450   5.081  1.00 84.23           O  
ATOM    380  CG1 VAL A  48      15.690   7.686   2.381  1.00 84.23           C  
ATOM    381  CG2 VAL A  48      13.535   6.517   1.836  1.00 84.23           C  
ATOM    382  N   MET A  49      17.765   5.072   3.350  1.00 80.31           N  
ATOM    383  CA  MET A  49      18.971   5.206   4.163  1.00 80.31           C  
ATOM    384  C   MET A  49      18.933   4.254   5.353  1.00 80.31           C  
ATOM    385  CB  MET A  49      19.133   6.647   4.651  1.00 80.31           C  
ATOM    386  O   MET A  49      19.261   4.643   6.475  1.00 80.31           O  
ATOM    387  CG  MET A  49      19.388   7.647   3.535  1.00 80.31           C  
ATOM    388  SD  MET A  49      20.560   8.969   4.030  1.00 80.31           S  
ATOM    389  CE  MET A  49      21.288   9.373   2.418  1.00 80.31           C  
ATOM    390  N   GLN A  50      18.194   3.129   5.279  1.00 74.77           N  
ATOM    391  CA  GLN A  50      18.128   2.041   6.249  1.00 74.77           C  
ATOM    392  C   GLN A  50      17.494   2.509   7.557  1.00 74.77           C  
ATOM    393  CB  GLN A  50      19.522   1.472   6.515  1.00 74.77           C  
ATOM    394  O   GLN A  50      17.509   1.784   8.554  1.00 74.77           O  
ATOM    395  CG  GLN A  50      20.098   0.685   5.346  1.00 74.77           C  
ATOM    396  CD  GLN A  50      21.572   0.371   5.520  1.00 74.77           C  
ATOM    397  NE2 GLN A  50      22.190  -0.171   4.476  1.00 74.77           N  
ATOM    398  OE1 GLN A  50      22.151   0.614   6.583  1.00 74.77           O  
ATOM    399  N   MET A  51      16.907   3.740   7.537  1.00 74.04           N  
ATOM    400  CA  MET A  51      16.441   4.333   8.787  1.00 74.04           C  
ATOM    401  C   MET A  51      14.961   4.692   8.701  1.00 74.04           C  
ATOM    402  CB  MET A  51      17.261   5.577   9.132  1.00 74.04           C  
ATOM    403  O   MET A  51      14.262   4.713   9.716  1.00 74.04           O  
ATOM    404  CG  MET A  51      18.647   5.267   9.674  1.00 74.04           C  
ATOM    405  SD  MET A  51      19.441   6.727  10.452  1.00 74.04           S  
ATOM    406  CE  MET A  51      19.528   7.842   9.024  1.00 74.04           C  
ATOM    407  N   PHE A  52      14.509   4.810   7.445  1.00 81.57           N  
ATOM    408  CA  PHE A  52      13.121   5.243   7.346  1.00 81.57           C  
ATOM    409  C   PHE A  52      12.322   4.302   6.453  1.00 81.57           C  
ATOM    410  CB  PHE A  52      13.040   6.674   6.804  1.00 81.57           C  
ATOM    411  O   PHE A  52      12.687   4.075   5.297  1.00 81.57           O  
ATOM    412  CG  PHE A  52      13.592   7.711   7.745  1.00 81.57           C  
ATOM    413  CD1 PHE A  52      12.847   8.149   8.833  1.00 81.57           C  
ATOM    414  CD2 PHE A  52      14.857   8.248   7.542  1.00 81.57           C  
ATOM    415  CE1 PHE A  52      13.355   9.109   9.706  1.00 81.57           C  
ATOM    416  CE2 PHE A  52      15.372   9.207   8.410  1.00 81.57           C  
ATOM    417  CZ  PHE A  52      14.619   9.637   9.490  1.00 81.57           C  
ATOM    418  N   LEU A  53      11.351   3.648   7.127  1.00 88.18           N  
ATOM    419  CA  LEU A  53      10.429   2.797   6.384  1.00 88.18           C  
ATOM    420  C   LEU A  53       9.440   3.637   5.583  1.00 88.18           C  
ATOM    421  CB  LEU A  53       9.672   1.866   7.336  1.00 88.18           C  
ATOM    422  O   LEU A  53       8.853   4.584   6.111  1.00 88.18           O  
ATOM    423  CG  LEU A  53       8.793   0.799   6.683  1.00 88.18           C  
ATOM    424  CD1 LEU A  53       9.657  -0.254   5.998  1.00 88.18           C  
ATOM    425  CD2 LEU A  53       7.877   0.154   7.719  1.00 88.18           C  
ATOM    426  N   ILE A  54       9.450   3.368   4.284  1.00 91.48           N  
ATOM    427  CA  ILE A  54       8.519   4.024   3.372  1.00 91.48           C  
ATOM    428  C   ILE A  54       7.511   3.006   2.843  1.00 91.48           C  
ATOM    429  CB  ILE A  54       9.261   4.702   2.198  1.00 91.48           C  
ATOM    430  O   ILE A  54       7.889   1.909   2.425  1.00 91.48           O  
ATOM    431  CG1 ILE A  54      10.289   5.709   2.727  1.00 91.48           C  
ATOM    432  CG2 ILE A  54       8.268   5.380   1.251  1.00 91.48           C  
ATOM    433  CD1 ILE A  54      11.219   6.264   1.657  1.00 91.48           C  
ATOM    434  N   ARG A  55       6.292   3.401   2.928  1.00 94.31           N  
ATOM    435  CA  ARG A  55       5.204   2.548   2.460  1.00 94.31           C  
ATOM    436  C   ARG A  55       4.112   3.374   1.788  1.00 94.31           C  
ATOM    437  CB  ARG A  55       4.613   1.744   3.620  1.00 94.31           C  
ATOM    438  O   ARG A  55       3.961   4.563   2.074  1.00 94.31           O  
ATOM    439  CG  ARG A  55       5.650   0.988   4.436  1.00 94.31           C  
ATOM    440  CD  ARG A  55       5.031   0.326   5.659  1.00 94.31           C  
ATOM    441  NE  ARG A  55       6.005  -0.487   6.383  1.00 94.31           N  
ATOM    442  NH1 ARG A  55       4.569  -1.044   8.105  1.00 94.31           N  
ATOM    443  NH2 ARG A  55       6.722  -1.832   8.101  1.00 94.31           N  
ATOM    444  CZ  ARG A  55       5.763  -1.119   7.528  1.00 94.31           C  
ATOM    445  N   GLY A  56       3.364   2.715   0.934  1.00 95.15           N  
ATOM    446  CA  GLY A  56       2.289   3.457   0.297  1.00 95.15           C  
ATOM    447  C   GLY A  56       1.692   2.737  -0.898  1.00 95.15           C  
ATOM    448  O   GLY A  56       1.838   1.520  -1.032  1.00 95.15           O  
ATOM    449  N   CYS A  57       0.865   3.497  -1.622  1.00 96.63           N  
ATOM    450  CA  CYS A  57       0.181   3.025  -2.821  1.00 96.63           C  
ATOM    451  C   CYS A  57       0.882   3.520  -4.080  1.00 96.63           C  
ATOM    452  CB  CYS A  57      -1.277   3.485  -2.823  1.00 96.63           C  
ATOM    453  O   CYS A  57       1.378   4.647  -4.117  1.00 96.63           O  
ATOM    454  SG  CYS A  57      -2.221   2.919  -1.391  1.00 96.63           S  
ATOM    455  N   ALA A  58       0.880   2.663  -5.097  1.00 96.63           N  
ATOM    456  CA  ALA A  58       1.474   3.061  -6.371  1.00 96.63           C  
ATOM    457  C   ALA A  58       0.788   2.358  -7.539  1.00 96.63           C  
ATOM    458  CB  ALA A  58       2.971   2.761  -6.377  1.00 96.63           C  
ATOM    459  O   ALA A  58       0.230   1.270  -7.376  1.00 96.63           O  
ATOM    460  N   GLU A  59       0.776   3.088  -8.644  1.00 96.34           N  
ATOM    461  CA  GLU A  59       0.274   2.470  -9.868  1.00 96.34           C  
ATOM    462  C   GLU A  59       1.152   1.296 -10.293  1.00 96.34           C  
ATOM    463  CB  GLU A  59       0.193   3.501 -10.997  1.00 96.34           C  
ATOM    464  O   GLU A  59       0.643   0.249 -10.701  1.00 96.34           O  
ATOM    465  CG  GLU A  59      -0.484   2.981 -12.257  1.00 96.34           C  
ATOM    466  CD  GLU A  59      -0.650   4.044 -13.331  1.00 96.34           C  
ATOM    467  OE1 GLU A  59      -1.004   3.696 -14.480  1.00 96.34           O  
ATOM    468  OE2 GLU A  59      -0.425   5.235 -13.020  1.00 96.34           O  
ATOM    469  N   LYS A  60       2.441   1.499 -10.284  1.00 96.67           N  
ATOM    470  CA  LYS A  60       3.479   0.511 -10.564  1.00 96.67           C  
ATOM    471  C   LYS A  60       4.494   0.443  -9.427  1.00 96.67           C  
ATOM    472  CB  LYS A  60       4.187   0.833 -11.880  1.00 96.67           C  
ATOM    473  O   LYS A  60       4.676   1.415  -8.691  1.00 96.67           O  
ATOM    474  CG  LYS A  60       3.276   0.793 -13.099  1.00 96.67           C  
ATOM    475  CD  LYS A  60       4.028   1.166 -14.370  1.00 96.67           C  
ATOM    476  CE  LYS A  60       3.107   1.175 -15.583  1.00 96.67           C  
ATOM    477  NZ  LYS A  60       3.833   1.569 -16.827  1.00 96.67           N  
ATOM    478  N   CYS A  61       5.122  -0.752  -9.322  1.00 96.22           N  
ATOM    479  CA  CYS A  61       6.121  -0.913  -8.272  1.00 96.22           C  
ATOM    480  C   CYS A  61       7.326  -0.014  -8.521  1.00 96.22           C  
ATOM    481  CB  CYS A  61       6.572  -2.371  -8.180  1.00 96.22           C  
ATOM    482  O   CYS A  61       8.034  -0.179  -9.516  1.00 96.22           O  
ATOM    483  SG  CYS A  61       7.579  -2.731  -6.724  1.00 96.22           S  
ATOM    484  N   PRO A  62       7.566   0.963  -7.558  1.00 94.97           N  
ATOM    485  CA  PRO A  62       8.735   1.837  -7.684  1.00 94.97           C  
ATOM    486  C   PRO A  62      10.053   1.065  -7.676  1.00 94.97           C  
ATOM    487  CB  PRO A  62       8.628   2.748  -6.459  1.00 94.97           C  
ATOM    488  O   PRO A  62      10.162   0.031  -7.012  1.00 94.97           O  
ATOM    489  CG  PRO A  62       7.208   2.621  -6.012  1.00 94.97           C  
ATOM    490  CD  PRO A  62       6.705   1.260  -6.398  1.00 94.97           C  
ATOM    491  N   LYS A  63      10.988   1.563  -8.389  1.00 94.16           N  
ATOM    492  CA  LYS A  63      12.313   0.949  -8.412  1.00 94.16           C  
ATOM    493  C   LYS A  63      12.958   0.984  -7.030  1.00 94.16           C  
ATOM    494  CB  LYS A  63      13.213   1.653  -9.429  1.00 94.16           C  
ATOM    495  O   LYS A  63      12.915   2.008  -6.344  1.00 94.16           O  
ATOM    496  CG  LYS A  63      12.853   1.363 -10.878  1.00 94.16           C  
ATOM    497  CD  LYS A  63      13.887   1.940 -11.837  1.00 94.16           C  
ATOM    498  CE  LYS A  63      13.509   1.683 -13.289  1.00 94.16           C  
ATOM    499  NZ  LYS A  63      14.497   2.286 -14.234  1.00 94.16           N  
ATOM    500  N   GLY A  64      13.483  -0.229  -6.646  1.00 91.72           N  
ATOM    501  CA  GLY A  64      14.211  -0.196  -5.388  1.00 91.72           C  
ATOM    502  C   GLY A  64      13.329  -0.456  -4.181  1.00 91.72           C  
ATOM    503  O   GLY A  64      13.785  -0.360  -3.040  1.00 91.72           O  
ATOM    504  N   TYR A  65      12.004  -0.781  -4.435  1.00 93.96           N  
ATOM    505  CA  TYR A  65      11.044  -1.067  -3.375  1.00 93.96           C  
ATOM    506  C   TYR A  65      10.479  -2.475  -3.515  1.00 93.96           C  
ATOM    507  CB  TYR A  65       9.904  -0.044  -3.392  1.00 93.96           C  
ATOM    508  O   TYR A  65      10.477  -3.044  -4.610  1.00 93.96           O  
ATOM    509  CG  TYR A  65      10.324   1.340  -2.960  1.00 93.96           C  
ATOM    510  CD1 TYR A  65      10.080   1.792  -1.665  1.00 93.96           C  
ATOM    511  CD2 TYR A  65      10.966   2.199  -3.846  1.00 93.96           C  
ATOM    512  CE1 TYR A  65      10.463   3.067  -1.263  1.00 93.96           C  
ATOM    513  CE2 TYR A  65      11.354   3.477  -3.455  1.00 93.96           C  
ATOM    514  OH  TYR A  65      11.481   5.164  -1.771  1.00 93.96           O  
ATOM    515  CZ  TYR A  65      11.099   3.901  -2.163  1.00 93.96           C  
ATOM    516  N   GLY A  66      10.096  -3.083  -2.393  1.00 95.43           N  
ATOM    517  CA  GLY A  66       9.245  -4.262  -2.418  1.00 95.43           C  
ATOM    518  C   GLY A  66       7.788  -3.940  -2.696  1.00 95.43           C  
ATOM    519  O   GLY A  66       7.293  -2.885  -2.296  1.00 95.43           O  
ATOM    520  N   CYS A  67       7.105  -4.916  -3.371  1.00 97.04           N  
ATOM    521  CA  CYS A  67       5.715  -4.643  -3.716  1.00 97.04           C  
ATOM    522  C   CYS A  67       4.842  -5.868  -3.472  1.00 97.04           C  
ATOM    523  CB  CYS A  67       5.600  -4.208  -5.177  1.00 97.04           C  
ATOM    524  O   CYS A  67       5.320  -7.001  -3.546  1.00 97.04           O  
ATOM    525  SG  CYS A  67       6.492  -2.683  -5.554  1.00 97.04           S  
ATOM    526  N   CYS A  68       3.569  -5.584  -3.199  1.00 97.07           N  
ATOM    527  CA  CYS A  68       2.556  -6.624  -3.054  1.00 97.07           C  
ATOM    528  C   CYS A  68       1.181  -6.106  -3.460  1.00 97.07           C  
ATOM    529  CB  CYS A  68       2.514  -7.136  -1.615  1.00 97.07           C  
ATOM    530  O   CYS A  68       0.978  -4.896  -3.574  1.00 97.07           O  
ATOM    531  SG  CYS A  68       2.068  -5.870  -0.405  1.00 97.07           S  
ATOM    532  N   ARG A  69       0.114  -6.974  -3.715  1.00 95.86           N  
ATOM    533  CA  ARG A  69      -1.127  -6.554  -4.359  1.00 95.86           C  
ATOM    534  C   ARG A  69      -2.339  -6.941  -3.518  1.00 95.86           C  
ATOM    535  CB  ARG A  69      -1.242  -7.166  -5.757  1.00 95.86           C  
ATOM    536  O   ARG A  69      -3.469  -6.937  -4.010  1.00 95.86           O  
ATOM    537  CG  ARG A  69      -0.216  -6.637  -6.747  1.00 95.86           C  
ATOM    538  CD  ARG A  69      -0.394  -7.255  -8.127  1.00 95.86           C  
ATOM    539  NE  ARG A  69       0.642  -6.810  -9.054  1.00 95.86           N  
ATOM    540  NH1 ARG A  69      -0.231  -7.916 -10.885  1.00 95.86           N  
ATOM    541  NH2 ARG A  69       1.684  -6.674 -11.097  1.00 95.86           N  
ATOM    542  CZ  ARG A  69       0.696  -7.134 -10.343  1.00 95.86           C  
ATOM    543  N   THR A  70      -2.104  -7.248  -2.272  1.00 95.44           N  
ATOM    544  CA  THR A  70      -3.223  -7.543  -1.384  1.00 95.44           C  
ATOM    545  C   THR A  70      -3.317  -6.505  -0.269  1.00 95.44           C  
ATOM    546  CB  THR A  70      -3.093  -8.950  -0.770  1.00 95.44           C  
ATOM    547  O   THR A  70      -2.369  -5.754  -0.032  1.00 95.44           O  
ATOM    548  CG2 THR A  70      -3.040 -10.020  -1.855  1.00 95.44           C  
ATOM    549  OG1 THR A  70      -1.892  -9.015   0.010  1.00 95.44           O  
ATOM    550  N   ASP A  71      -4.481  -6.428   0.385  1.00 95.56           N  
ATOM    551  CA  ASP A  71      -4.688  -5.459   1.456  1.00 95.56           C  
ATOM    552  C   ASP A  71      -3.661  -5.644   2.571  1.00 95.56           C  
ATOM    553  CB  ASP A  71      -6.105  -5.579   2.021  1.00 95.56           C  
ATOM    554  O   ASP A  71      -3.405  -6.769   3.006  1.00 95.56           O  
ATOM    555  CG  ASP A  71      -7.171  -5.090   1.057  1.00 95.56           C  
ATOM    556  OD1 ASP A  71      -6.829  -4.425   0.055  1.00 95.56           O  
ATOM    557  OD2 ASP A  71      -8.365  -5.369   1.302  1.00 95.56           O  
ATOM    558  N   TYR A  72      -3.051  -4.505   2.959  1.00 94.90           N  
ATOM    559  CA  TYR A  72      -2.158  -4.460   4.111  1.00 94.90           C  
ATOM    560  C   TYR A  72      -0.947  -5.361   3.898  1.00 94.90           C  
ATOM    561  CB  TYR A  72      -2.901  -4.878   5.384  1.00 94.90           C  
ATOM    562  O   TYR A  72      -0.364  -5.866   4.861  1.00 94.90           O  
ATOM    563  CG  TYR A  72      -4.169  -4.097   5.630  1.00 94.90           C  
ATOM    564  CD1 TYR A  72      -4.135  -2.717   5.820  1.00 94.90           C  
ATOM    565  CD2 TYR A  72      -5.403  -4.737   5.675  1.00 94.90           C  
ATOM    566  CE1 TYR A  72      -5.301  -1.994   6.049  1.00 94.90           C  
ATOM    567  CE2 TYR A  72      -6.575  -4.023   5.903  1.00 94.90           C  
ATOM    568  OH  TYR A  72      -7.671  -1.943   6.315  1.00 94.90           O  
ATOM    569  CZ  TYR A  72      -6.514  -2.655   6.088  1.00 94.90           C  
ATOM    570  N   CYS A  73      -0.475  -5.680   2.783  1.00 95.26           N  
ATOM    571  CA  CYS A  73       0.582  -6.628   2.450  1.00 95.26           C  
ATOM    572  C   CYS A  73       1.957  -5.988   2.603  1.00 95.26           C  
ATOM    573  CB  CYS A  73       0.408  -7.146   1.023  1.00 95.26           C  
ATOM    574  O   CYS A  73       2.972  -6.687   2.630  1.00 95.26           O  
ATOM    575  SG  CYS A  73       0.671  -5.888  -0.246  1.00 95.26           S  
ATOM    576  N   ASN A  74       1.983  -4.636   2.725  1.00 93.88           N  
ATOM    577  CA  ASN A  74       3.255  -3.932   2.839  1.00 93.88           C  
ATOM    578  C   ASN A  74       3.638  -3.698   4.297  1.00 93.88           C  
ATOM    579  CB  ASN A  74       3.203  -2.602   2.084  1.00 93.88           C  
ATOM    580  O   ASN A  74       3.834  -2.556   4.717  1.00 93.88           O  
ATOM    581  CG  ASN A  74       2.096  -1.693   2.580  1.00 93.88           C  
ATOM    582  ND2 ASN A  74       2.297  -0.387   2.445  1.00 93.88           N  
ATOM    583  OD1 ASN A  74       1.070  -2.159   3.080  1.00 93.88           O  
ATOM    584  N   LYS A  75       3.729  -4.756   5.156  1.00 87.04           N  
ATOM    585  CA  LYS A  75       4.131  -4.718   6.559  1.00 87.04           C  
ATOM    586  C   LYS A  75       5.614  -4.386   6.698  1.00 87.04           C  
ATOM    587  CB  LYS A  75       3.827  -6.053   7.240  1.00 87.04           C  
ATOM    588  O   LYS A  75       6.408  -4.680   5.801  1.00 87.04           O  
ATOM    589  CG  LYS A  75       2.348  -6.412   7.268  1.00 87.04           C  
ATOM    590  CD  LYS A  75       2.108  -7.739   7.975  1.00 87.04           C  
ATOM    591  CE  LYS A  75       0.637  -8.132   7.944  1.00 87.04           C  
ATOM    592  NZ  LYS A  75       0.402  -9.450   8.605  1.00 87.04           N  
TER     593      ALA A   1                                                      
ENDMDL                                                                          
END                                                                             
