# Supplementary material for: Domain loss enabled evolution of novel functions in the snake three-finger toxin gene superfamily
Source: Nat Commun. 2023 Aug 11;14:4861. doi: 10.1038/s41467-023-40550-0 (PMC10421932; doi:10.1038/s41467-023-40550-0)
Supplement: Supplementary file 5 — Supplementary Data 2 [file 41467_2023_40550_MOESM5_ESM.zip › SD2_structure_predictions/full_sequence/TR|A0A898IN96|Calliophis_bivirgatus.pdb]

MODEL     1                                                                     
ATOM      1  N   MET A   1     -41.039   2.862  19.509  1.00 62.73           N  
ATOM      2  CA  MET A   1     -40.476   1.669  18.882  1.00 62.73           C  
ATOM      3  C   MET A   1     -39.671   2.036  17.640  1.00 62.73           C  
ATOM      4  CB  MET A   1     -41.584   0.681  18.514  1.00 62.73           C  
ATOM      5  O   MET A   1     -38.909   1.217  17.125  1.00 62.73           O  
ATOM      6  CG  MET A   1     -42.985   1.262  18.622  1.00 62.73           C  
ATOM      7  SD  MET A   1     -44.292  -0.005  18.393  1.00 62.73           S  
ATOM      8  CE  MET A   1     -45.646   1.038  17.784  1.00 62.73           C  
ATOM      9  N   LYS A   2     -39.599   3.315  17.289  1.00 72.36           N  
ATOM     10  CA  LYS A   2     -38.946   3.912  16.127  1.00 72.36           C  
ATOM     11  C   LYS A   2     -37.587   4.497  16.502  1.00 72.36           C  
ATOM     12  CB  LYS A   2     -39.831   4.996  15.511  1.00 72.36           C  
ATOM     13  O   LYS A   2     -36.654   4.477  15.696  1.00 72.36           O  
ATOM     14  CG  LYS A   2     -40.956   4.456  14.640  1.00 72.36           C  
ATOM     15  CD  LYS A   2     -41.930   5.556  14.240  1.00 72.36           C  
ATOM     16  CE  LYS A   2     -42.964   5.053  13.241  1.00 72.36           C  
ATOM     17  NZ  LYS A   2     -44.326   5.590  13.536  1.00 72.36           N  
ATOM     18  N   THR A   3     -37.464   4.796  17.853  1.00 71.89           N  
ATOM     19  CA  THR A   3     -36.212   5.363  18.342  1.00 71.89           C  
ATOM     20  C   THR A   3     -35.218   4.260  18.692  1.00 71.89           C  
ATOM     21  CB  THR A   3     -36.447   6.256  19.574  1.00 71.89           C  
ATOM     22  O   THR A   3     -34.005   4.450  18.577  1.00 71.89           O  
ATOM     23  CG2 THR A   3     -37.221   7.516  19.201  1.00 71.89           C  
ATOM     24  OG1 THR A   3     -37.192   5.522  20.554  1.00 71.89           O  
ATOM     25  N   LEU A   4     -35.644   3.145  18.909  1.00 73.49           N  
ATOM     26  CA  LEU A   4     -34.853   1.948  19.177  1.00 73.49           C  
ATOM     27  C   LEU A   4     -34.345   1.331  17.879  1.00 73.49           C  
ATOM     28  CB  LEU A   4     -35.680   0.922  19.955  1.00 73.49           C  
ATOM     29  O   LEU A   4     -33.197   0.885  17.806  1.00 73.49           O  
ATOM     30  CG  LEU A   4     -35.184   0.575  21.359  1.00 73.49           C  
ATOM     31  CD1 LEU A   4     -36.360   0.232  22.267  1.00 73.49           C  
ATOM     32  CD2 LEU A   4     -34.189  -0.580  21.305  1.00 73.49           C  
ATOM     33  N   LEU A   5     -35.073   1.456  16.814  1.00 74.40           N  
ATOM     34  CA  LEU A   5     -34.721   0.968  15.485  1.00 74.40           C  
ATOM     35  C   LEU A   5     -33.714   1.896  14.815  1.00 74.40           C  
ATOM     36  CB  LEU A   5     -35.973   0.839  14.613  1.00 74.40           C  
ATOM     37  O   LEU A   5     -32.776   1.433  14.161  1.00 74.40           O  
ATOM     38  CG  LEU A   5     -36.459  -0.584  14.331  1.00 74.40           C  
ATOM     39  CD1 LEU A   5     -37.973  -0.601  14.152  1.00 74.40           C  
ATOM     40  CD2 LEU A   5     -35.763  -1.153  13.099  1.00 74.40           C  
ATOM     41  N   LEU A   6     -33.756   3.132  15.148  1.00 74.09           N  
ATOM     42  CA  LEU A   6     -32.853   4.156  14.636  1.00 74.09           C  
ATOM     43  C   LEU A   6     -31.508   4.103  15.354  1.00 74.09           C  
ATOM     44  CB  LEU A   6     -33.474   5.547  14.794  1.00 74.09           C  
ATOM     45  O   LEU A   6     -30.458   4.254  14.725  1.00 74.09           O  
ATOM     46  CG  LEU A   6     -34.473   5.969  13.716  1.00 74.09           C  
ATOM     47  CD1 LEU A   6     -35.371   7.087  14.235  1.00 74.09           C  
ATOM     48  CD2 LEU A   6     -33.743   6.406  12.451  1.00 74.09           C  
ATOM     49  N   THR A   7     -31.431   3.775  16.546  1.00 77.52           N  
ATOM     50  CA  THR A   7     -30.225   3.615  17.352  1.00 77.52           C  
ATOM     51  C   THR A   7     -29.520   2.305  17.015  1.00 77.52           C  
ATOM     52  CB  THR A   7     -30.550   3.655  18.857  1.00 77.52           C  
ATOM     53  O   THR A   7     -28.289   2.239  17.013  1.00 77.52           O  
ATOM     54  CG2 THR A   7     -31.021   5.042  19.281  1.00 77.52           C  
ATOM     55  OG1 THR A   7     -31.582   2.704  19.142  1.00 77.52           O  
ATOM     56  N   LEU A   8     -30.136   1.244  16.625  1.00 74.20           N  
ATOM     57  CA  LEU A   8     -29.635  -0.060  16.203  1.00 74.20           C  
ATOM     58  C   LEU A   8     -29.044   0.014  14.799  1.00 74.20           C  
ATOM     59  CB  LEU A   8     -30.753  -1.104  16.245  1.00 74.20           C  
ATOM     60  O   LEU A   8     -28.002  -0.587  14.527  1.00 74.20           O  
ATOM     61  CG  LEU A   8     -30.320  -2.567  16.137  1.00 74.20           C  
ATOM     62  CD1 LEU A   8     -30.298  -3.217  17.516  1.00 74.20           C  
ATOM     63  CD2 LEU A   8     -31.244  -3.330  15.195  1.00 74.20           C  
ATOM     64  N   VAL A   9     -29.512   0.887  13.893  1.00 77.03           N  
ATOM     65  CA  VAL A   9     -29.020   1.157  12.547  1.00 77.03           C  
ATOM     66  C   VAL A   9     -27.777   2.040  12.618  1.00 77.03           C  
ATOM     67  CB  VAL A   9     -30.101   1.828  11.671  1.00 77.03           C  
ATOM     68  O   VAL A   9     -26.798   1.805  11.905  1.00 77.03           O  
ATOM     69  CG1 VAL A   9     -29.521   2.245  10.321  1.00 77.03           C  
ATOM     70  CG2 VAL A   9     -31.290   0.889  11.478  1.00 77.03           C  
ATOM     71  N   VAL A  10     -27.775   2.873  13.634  1.00 71.77           N  
ATOM     72  CA  VAL A  10     -26.664   3.792  13.854  1.00 71.77           C  
ATOM     73  C   VAL A  10     -25.509   3.055  14.528  1.00 71.77           C  
ATOM     74  CB  VAL A  10     -27.091   5.007  14.708  1.00 71.77           C  
ATOM     75  O   VAL A  10     -24.345   3.249  14.167  1.00 71.77           O  
ATOM     76  CG1 VAL A  10     -25.887   5.886  15.038  1.00 71.77           C  
ATOM     77  CG2 VAL A  10     -28.165   5.816  13.983  1.00 71.77           C  
ATOM     78  N   VAL A  11     -25.613   2.033  15.371  1.00 70.08           N  
ATOM     79  CA  VAL A  11     -24.658   1.161  16.046  1.00 70.08           C  
ATOM     80  C   VAL A  11     -24.150   0.100  15.074  1.00 70.08           C  
ATOM     81  CB  VAL A  11     -25.283   0.490  17.290  1.00 70.08           C  
ATOM     82  O   VAL A  11     -22.961  -0.226  15.065  1.00 70.08           O  
ATOM     83  CG1 VAL A  11     -24.338  -0.563  17.867  1.00 70.08           C  
ATOM     84  CG2 VAL A  11     -25.628   1.539  18.345  1.00 70.08           C  
ATOM     85  N   THR A  12     -24.912  -0.415  14.141  1.00 67.25           N  
ATOM     86  CA  THR A  12     -24.584  -1.386  13.103  1.00 67.25           C  
ATOM     87  C   THR A  12     -23.756  -0.737  11.997  1.00 67.25           C  
ATOM     88  CB  THR A  12     -25.855  -2.009  12.498  1.00 67.25           C  
ATOM     89  O   THR A  12     -22.836  -1.355  11.459  1.00 67.25           O  
ATOM     90  CG2 THR A  12     -26.618  -2.822  13.538  1.00 67.25           C  
ATOM     91  OG1 THR A  12     -26.705  -0.965  12.007  1.00 67.25           O  
ATOM     92  N   ILE A  13     -23.841   0.564  11.689  1.00 67.64           N  
ATOM     93  CA  ILE A  13     -23.112   1.375  10.719  1.00 67.64           C  
ATOM     94  C   ILE A  13     -21.796   1.851  11.329  1.00 67.64           C  
ATOM     95  CB  ILE A  13     -23.953   2.583  10.248  1.00 67.64           C  
ATOM     96  O   ILE A  13     -20.768   1.889  10.650  1.00 67.64           O  
ATOM     97  CG1 ILE A  13     -25.193   2.105   9.484  1.00 67.64           C  
ATOM     98  CG2 ILE A  13     -23.108   3.525   9.386  1.00 67.64           C  
ATOM     99  CD1 ILE A  13     -26.207   3.205   9.199  1.00 67.64           C  
ATOM    100  N   VAL A  14     -21.706   2.127  12.639  1.00 64.48           N  
ATOM    101  CA  VAL A  14     -20.551   2.566  13.415  1.00 64.48           C  
ATOM    102  C   VAL A  14     -19.674   1.364  13.761  1.00 64.48           C  
ATOM    103  CB  VAL A  14     -20.980   3.301  14.705  1.00 64.48           C  
ATOM    104  O   VAL A  14     -18.445   1.471  13.785  1.00 64.48           O  
ATOM    105  CG1 VAL A  14     -19.765   3.626  15.571  1.00 64.48           C  
ATOM    106  CG2 VAL A  14     -21.752   4.573  14.361  1.00 64.48           C  
ATOM    107  N   CYS A  15     -20.175   0.123  13.798  1.00 62.84           N  
ATOM    108  CA  CYS A  15     -19.476  -1.137  14.026  1.00 62.84           C  
ATOM    109  C   CYS A  15     -19.056  -1.774  12.706  1.00 62.84           C  
ATOM    110  CB  CYS A  15     -20.361  -2.106  14.811  1.00 62.84           C  
ATOM    111  O   CYS A  15     -18.335  -2.773  12.696  1.00 62.84           O  
ATOM    112  SG  CYS A  15     -20.477  -1.721  16.572  1.00 62.84           S  
ATOM    113  N   LEU A  16     -19.515  -1.312  11.542  1.00 58.68           N  
ATOM    114  CA  LEU A  16     -19.077  -1.756  10.223  1.00 58.68           C  
ATOM    115  C   LEU A  16     -17.682  -1.225   9.907  1.00 58.68           C  
ATOM    116  CB  LEU A  16     -20.066  -1.299   9.148  1.00 58.68           C  
ATOM    117  O   LEU A  16     -17.494  -0.016   9.755  1.00 58.68           O  
ATOM    118  CG  LEU A  16     -21.345  -2.126   9.008  1.00 58.68           C  
ATOM    119  CD1 LEU A  16     -22.488  -1.252   8.504  1.00 58.68           C  
ATOM    120  CD2 LEU A  16     -21.117  -3.309   8.073  1.00 58.68           C  
ATOM    121  N   ASP A  17     -16.896  -1.147  10.929  1.00 55.76           N  
ATOM    122  CA  ASP A  17     -15.497  -1.075  10.518  1.00 55.76           C  
ATOM    123  C   ASP A  17     -15.294  -1.709   9.144  1.00 55.76           C  
ATOM    124  CB  ASP A  17     -14.598  -1.759  11.550  1.00 55.76           C  
ATOM    125  O   ASP A  17     -15.343  -2.933   9.005  1.00 55.76           O  
ATOM    126  CG  ASP A  17     -13.432  -0.891  11.990  1.00 55.76           C  
ATOM    127  OD1 ASP A  17     -12.589  -0.527  11.142  1.00 55.76           O  
ATOM    128  OD2 ASP A  17     -13.354  -0.571  13.196  1.00 55.76           O  
ATOM    129  N   LEU A  18     -16.248  -1.514   8.201  1.00 55.05           N  
ATOM    130  CA  LEU A  18     -15.986  -1.944   6.832  1.00 55.05           C  
ATOM    131  C   LEU A  18     -14.502  -1.828   6.501  1.00 55.05           C  
ATOM    132  CB  LEU A  18     -16.808  -1.113   5.843  1.00 55.05           C  
ATOM    133  O   LEU A  18     -13.946  -0.728   6.498  1.00 55.05           O  
ATOM    134  CG  LEU A  18     -18.124  -1.731   5.368  1.00 55.05           C  
ATOM    135  CD1 LEU A  18     -19.297  -1.143   6.146  1.00 55.05           C  
ATOM    136  CD2 LEU A  18     -18.307  -1.514   3.870  1.00 55.05           C  
ATOM    137  N   GLY A  19     -13.600  -2.402   7.366  1.00 60.96           N  
ATOM    138  CA  GLY A  19     -12.245  -2.833   7.060  1.00 60.96           C  
ATOM    139  C   GLY A  19     -11.660  -2.144   5.842  1.00 60.96           C  
ATOM    140  O   GLY A  19     -11.908  -2.559   4.708  1.00 60.96           O  
ATOM    141  N   TYR A  20     -11.819  -0.771   5.805  1.00 69.24           N  
ATOM    142  CA  TYR A  20     -11.089  -0.094   4.740  1.00 69.24           C  
ATOM    143  C   TYR A  20      -9.668  -0.632   4.625  1.00 69.24           C  
ATOM    144  CB  TYR A  20     -11.056   1.418   4.987  1.00 69.24           C  
ATOM    145  O   TYR A  20      -8.914  -0.626   5.601  1.00 69.24           O  
ATOM    146  CG  TYR A  20     -12.270   2.145   4.462  1.00 69.24           C  
ATOM    147  CD1 TYR A  20     -12.332   2.571   3.137  1.00 69.24           C  
ATOM    148  CD2 TYR A  20     -13.356   2.408   5.290  1.00 69.24           C  
ATOM    149  CE1 TYR A  20     -13.448   3.244   2.650  1.00 69.24           C  
ATOM    150  CE2 TYR A  20     -14.477   3.080   4.813  1.00 69.24           C  
ATOM    151  OH  TYR A  20     -15.621   4.158   3.017  1.00 69.24           O  
ATOM    152  CZ  TYR A  20     -14.514   3.492   3.494  1.00 69.24           C  
ATOM    153  N   THR A  21      -9.655  -1.669   3.661  1.00 84.83           N  
ATOM    154  CA  THR A  21      -8.327  -2.212   3.398  1.00 84.83           C  
ATOM    155  C   THR A  21      -7.559  -1.316   2.430  1.00 84.83           C  
ATOM    156  CB  THR A  21      -8.410  -3.639   2.825  1.00 84.83           C  
ATOM    157  O   THR A  21      -8.140  -0.759   1.497  1.00 84.83           O  
ATOM    158  CG2 THR A  21      -9.049  -4.596   3.825  1.00 84.83           C  
ATOM    159  OG1 THR A  21      -9.197  -3.621   1.628  1.00 84.83           O  
ATOM    160  N   LEU A  22      -6.539  -0.806   2.815  1.00 93.69           N  
ATOM    161  CA  LEU A  22      -5.631   0.042   2.051  1.00 93.69           C  
ATOM    162  C   LEU A  22      -5.188  -0.653   0.768  1.00 93.69           C  
ATOM    163  CB  LEU A  22      -4.407   0.412   2.893  1.00 93.69           C  
ATOM    164  O   LEU A  22      -4.791  -1.820   0.795  1.00 93.69           O  
ATOM    165  CG  LEU A  22      -3.436   1.417   2.272  1.00 93.69           C  
ATOM    166  CD1 LEU A  22      -4.113   2.773   2.102  1.00 93.69           C  
ATOM    167  CD2 LEU A  22      -2.179   1.545   3.127  1.00 93.69           C  
ATOM    168  N   GLN A  23      -5.412   0.032  -0.437  1.00 95.88           N  
ATOM    169  CA  GLN A  23      -4.946  -0.447  -1.734  1.00 95.88           C  
ATOM    170  C   GLN A  23      -3.662   0.261  -2.153  1.00 95.88           C  
ATOM    171  CB  GLN A  23      -6.026  -0.251  -2.798  1.00 95.88           C  
ATOM    172  O   GLN A  23      -3.587   1.491  -2.123  1.00 95.88           O  
ATOM    173  CG  GLN A  23      -7.243  -1.148  -2.614  1.00 95.88           C  
ATOM    174  CD  GLN A  23      -8.104  -1.233  -3.860  1.00 95.88           C  
ATOM    175  NE2 GLN A  23      -9.418  -1.154  -3.678  1.00 95.88           N  
ATOM    176  OE1 GLN A  23      -7.593  -1.367  -4.976  1.00 95.88           O  
ATOM    177  N   CYS A  24      -2.605  -0.599  -2.643  1.00 96.76           N  
ATOM    178  CA  CYS A  24      -1.305  -0.065  -3.035  1.00 96.76           C  
ATOM    179  C   CYS A  24      -0.836  -0.679  -4.348  1.00 96.76           C  
ATOM    180  CB  CYS A  24      -0.268  -0.322  -1.942  1.00 96.76           C  
ATOM    181  O   CYS A  24      -1.252  -1.783  -4.705  1.00 96.76           O  
ATOM    182  SG  CYS A  24      -0.699   0.402  -0.345  1.00 96.76           S  
ATOM    183  N   TYR A  25      -0.026   0.082  -5.091  1.00 96.89           N  
ATOM    184  CA  TYR A  25       0.668  -0.517  -6.226  1.00 96.89           C  
ATOM    185  C   TYR A  25       1.736  -1.497  -5.756  1.00 96.89           C  
ATOM    186  CB  TYR A  25       1.303   0.567  -7.102  1.00 96.89           C  
ATOM    187  O   TYR A  25       2.369  -1.285  -4.719  1.00 96.89           O  
ATOM    188  CG  TYR A  25       0.298   1.486  -7.753  1.00 96.89           C  
ATOM    189  CD1 TYR A  25      -0.486   1.050  -8.819  1.00 96.89           C  
ATOM    190  CD2 TYR A  25       0.132   2.792  -7.305  1.00 96.89           C  
ATOM    191  CE1 TYR A  25      -1.411   1.894  -9.424  1.00 96.89           C  
ATOM    192  CE2 TYR A  25      -0.791   3.645  -7.903  1.00 96.89           C  
ATOM    193  OH  TYR A  25      -2.471   4.028  -9.554  1.00 96.89           O  
ATOM    194  CZ  TYR A  25      -1.557   3.188  -8.959  1.00 96.89           C  
ATOM    195  N   LYS A  26       1.862  -2.597  -6.504  1.00 94.51           N  
ATOM    196  CA  LYS A  26       2.789  -3.665  -6.143  1.00 94.51           C  
ATOM    197  C   LYS A  26       3.784  -3.933  -7.269  1.00 94.51           C  
ATOM    198  CB  LYS A  26       2.027  -4.946  -5.801  1.00 94.51           C  
ATOM    199  O   LYS A  26       3.405  -3.982  -8.441  1.00 94.51           O  
ATOM    200  CG  LYS A  26       2.918  -6.097  -5.358  1.00 94.51           C  
ATOM    201  CD  LYS A  26       2.105  -7.349  -5.054  1.00 94.51           C  
ATOM    202  CE  LYS A  26       2.997  -8.506  -4.625  1.00 94.51           C  
ATOM    203  NZ  LYS A  26       2.201  -9.727  -4.297  1.00 94.51           N  
ATOM    204  N   GLY A  27       5.014  -4.034  -6.781  1.00 92.70           N  
ATOM    205  CA  GLY A  27       6.045  -4.367  -7.750  1.00 92.70           C  
ATOM    206  C   GLY A  27       6.581  -3.156  -8.491  1.00 92.70           C  
ATOM    207  O   GLY A  27       6.558  -2.041  -7.967  1.00 92.70           O  
ATOM    208  N   ASP A  28       7.139  -3.373  -9.704  1.00 91.66           N  
ATOM    209  CA  ASP A  28       7.740  -2.314 -10.508  1.00 91.66           C  
ATOM    210  C   ASP A  28       6.730  -1.733 -11.495  1.00 91.66           C  
ATOM    211  CB  ASP A  28       8.966  -2.839 -11.258  1.00 91.66           C  
ATOM    212  O   ASP A  28       6.975  -0.686 -12.098  1.00 91.66           O  
ATOM    213  CG  ASP A  28       8.636  -3.972 -12.213  1.00 91.66           C  
ATOM    214  OD1 ASP A  28       7.592  -4.635 -12.036  1.00 91.66           O  
ATOM    215  OD2 ASP A  28       9.430  -4.206 -13.150  1.00 91.66           O  
ATOM    216  N   ASP A  29       5.597  -2.344 -11.723  1.00 90.34           N  
ATOM    217  CA  ASP A  29       4.492  -1.965 -12.598  1.00 90.34           C  
ATOM    218  C   ASP A  29       3.406  -1.224 -11.823  1.00 90.34           C  
ATOM    219  CB  ASP A  29       3.901  -3.200 -13.282  1.00 90.34           C  
ATOM    220  O   ASP A  29       2.765  -1.798 -10.939  1.00 90.34           O  
ATOM    221  CG  ASP A  29       2.934  -2.853 -14.400  1.00 90.34           C  
ATOM    222  OD1 ASP A  29       2.412  -1.718 -14.425  1.00 90.34           O  
ATOM    223  OD2 ASP A  29       2.690  -3.724 -15.262  1.00 90.34           O  
ATOM    224  N   PRO A  30       3.118   0.080 -12.191  1.00 88.50           N  
ATOM    225  CA  PRO A  30       2.135   0.897 -11.476  1.00 88.50           C  
ATOM    226  C   PRO A  30       0.695   0.484 -11.774  1.00 88.50           C  
ATOM    227  CB  PRO A  30       2.413   2.312 -11.988  1.00 88.50           C  
ATOM    228  O   PRO A  30      -0.242   1.027 -11.184  1.00 88.50           O  
ATOM    229  CG  PRO A  30       2.992   2.118 -13.352  1.00 88.50           C  
ATOM    230  CD  PRO A  30       3.753   0.824 -13.368  1.00 88.50           C  
ATOM    231  N   LYS A  31       0.483  -0.578 -12.550  1.00 92.57           N  
ATOM    232  CA  LYS A  31      -0.858  -1.016 -12.925  1.00 92.57           C  
ATOM    233  C   LYS A  31      -1.329  -2.166 -12.039  1.00 92.57           C  
ATOM    234  CB  LYS A  31      -0.894  -1.439 -14.395  1.00 92.57           C  
ATOM    235  O   LYS A  31      -2.519  -2.489 -12.012  1.00 92.57           O  
ATOM    236  CG  LYS A  31      -0.698  -0.291 -15.374  1.00 92.57           C  
ATOM    237  CD  LYS A  31      -0.774  -0.769 -16.818  1.00 92.57           C  
ATOM    238  CE  LYS A  31      -0.511   0.366 -17.799  1.00 92.57           C  
ATOM    239  NZ  LYS A  31      -0.599  -0.095 -19.217  1.00 92.57           N  
ATOM    240  N   ILE A  32      -0.282  -2.699 -11.272  1.00 95.13           N  
ATOM    241  CA  ILE A  32      -0.619  -3.837 -10.424  1.00 95.13           C  
ATOM    242  C   ILE A  32      -1.030  -3.344  -9.038  1.00 95.13           C  
ATOM    243  CB  ILE A  32       0.562  -4.827 -10.313  1.00 95.13           C  
ATOM    244  O   ILE A  32      -0.217  -2.767  -8.312  1.00 95.13           O  
ATOM    245  CG1 ILE A  32       0.948  -5.356 -11.699  1.00 95.13           C  
ATOM    246  CG2 ILE A  32       0.213  -5.978  -9.365  1.00 95.13           C  
ATOM    247  CD1 ILE A  32       2.166  -6.270 -11.696  1.00 95.13           C  
ATOM    248  N   LEU A  33      -2.275  -3.655  -8.670  1.00 96.23           N  
ATOM    249  CA  LEU A  33      -2.844  -3.238  -7.393  1.00 96.23           C  
ATOM    250  C   LEU A  33      -3.086  -4.441  -6.487  1.00 96.23           C  
ATOM    251  CB  LEU A  33      -4.156  -2.479  -7.613  1.00 96.23           C  
ATOM    252  O   LEU A  33      -3.520  -5.497  -6.953  1.00 96.23           O  
ATOM    253  CG  LEU A  33      -4.029  -1.001  -7.985  1.00 96.23           C  
ATOM    254  CD1 LEU A  33      -5.159  -0.593  -8.924  1.00 96.23           C  
ATOM    255  CD2 LEU A  33      -4.028  -0.132  -6.732  1.00 96.23           C  
ATOM    256  N   VAL A  34      -2.778  -4.153  -5.146  1.00 95.78           N  
ATOM    257  CA  VAL A  34      -3.060  -5.198  -4.168  1.00 95.78           C  
ATOM    258  C   VAL A  34      -3.732  -4.589  -2.940  1.00 95.78           C  
ATOM    259  CB  VAL A  34      -1.775  -5.950  -3.754  1.00 95.78           C  
ATOM    260  O   VAL A  34      -3.513  -3.418  -2.621  1.00 95.78           O  
ATOM    261  CG1 VAL A  34      -1.131  -6.625  -4.964  1.00 95.78           C  
ATOM    262  CG2 VAL A  34      -0.790  -4.993  -3.085  1.00 95.78           C  
ATOM    263  N   THR A  35      -4.639  -5.410  -2.283  1.00 96.01           N  
ATOM    264  CA  THR A  35      -5.190  -5.058  -0.979  1.00 96.01           C  
ATOM    265  C   THR A  35      -4.215  -5.425   0.136  1.00 96.01           C  
ATOM    266  CB  THR A  35      -6.539  -5.758  -0.735  1.00 96.01           C  
ATOM    267  O   THR A  35      -3.724  -6.555   0.193  1.00 96.01           O  
ATOM    268  CG2 THR A  35      -7.134  -5.353   0.609  1.00 96.01           C  
ATOM    269  OG1 THR A  35      -7.454  -5.396  -1.778  1.00 96.01           O  
ATOM    270  N   CYS A  36      -3.841  -4.357   1.061  1.00 94.17           N  
ATOM    271  CA  CYS A  36      -2.883  -4.628   2.128  1.00 94.17           C  
ATOM    272  C   CYS A  36      -3.467  -5.592   3.153  1.00 94.17           C  
ATOM    273  CB  CYS A  36      -2.467  -3.328   2.817  1.00 94.17           C  
ATOM    274  O   CYS A  36      -4.665  -5.549   3.441  1.00 94.17           O  
ATOM    275  SG  CYS A  36      -1.602  -2.173   1.730  1.00 94.17           S  
ATOM    276  N   GLU A  37      -2.599  -6.528   3.524  1.00 92.89           N  
ATOM    277  CA  GLU A  37      -3.012  -7.479   4.552  1.00 92.89           C  
ATOM    278  C   GLU A  37      -3.250  -6.779   5.887  1.00 92.89           C  
ATOM    279  CB  GLU A  37      -1.964  -8.582   4.717  1.00 92.89           C  
ATOM    280  O   GLU A  37      -2.817  -5.642   6.084  1.00 92.89           O  
ATOM    281  CG  GLU A  37      -1.740  -9.410   3.460  1.00 92.89           C  
ATOM    282  CD  GLU A  37      -0.712 -10.515   3.644  1.00 92.89           C  
ATOM    283  OE1 GLU A  37      -0.693 -11.468   2.833  1.00 92.89           O  
ATOM    284  OE2 GLU A  37       0.081 -10.426   4.608  1.00 92.89           O  
ATOM    285  N   LYS A  38      -3.961  -7.460   6.782  1.00 89.86           N  
ATOM    286  CA  LYS A  38      -4.170  -6.936   8.128  1.00 89.86           C  
ATOM    287  C   LYS A  38      -2.842  -6.595   8.798  1.00 89.86           C  
ATOM    288  CB  LYS A  38      -4.944  -7.942   8.982  1.00 89.86           C  
ATOM    289  O   LYS A  38      -1.881  -7.362   8.709  1.00 89.86           O  
ATOM    290  CG  LYS A  38      -5.441  -7.378  10.305  1.00 89.86           C  
ATOM    291  CD  LYS A  38      -6.262  -8.403  11.077  1.00 89.86           C  
ATOM    292  CE  LYS A  38      -6.725  -7.854  12.419  1.00 89.86           C  
ATOM    293  NZ  LYS A  38      -7.533  -8.855  13.178  1.00 89.86           N  
ATOM    294  N   GLY A  39      -2.688  -5.353   9.319  1.00 89.02           N  
ATOM    295  CA  GLY A  39      -1.453  -4.987   9.994  1.00 89.02           C  
ATOM    296  C   GLY A  39      -0.515  -4.174   9.123  1.00 89.02           C  
ATOM    297  O   GLY A  39       0.469  -3.616   9.613  1.00 89.02           O  
ATOM    298  N   GLN A  40      -0.832  -4.130   7.757  1.00 93.46           N  
ATOM    299  CA  GLN A  40      -0.140  -3.260   6.811  1.00 93.46           C  
ATOM    300  C   GLN A  40      -0.951  -1.999   6.529  1.00 93.46           C  
ATOM    301  CB  GLN A  40       0.143  -4.005   5.505  1.00 93.46           C  
ATOM    302  O   GLN A  40      -1.925  -2.036   5.775  1.00 93.46           O  
ATOM    303  CG  GLN A  40       1.023  -5.236   5.677  1.00 93.46           C  
ATOM    304  CD  GLN A  40       1.255  -5.978   4.375  1.00 93.46           C  
ATOM    305  NE2 GLN A  40       2.461  -6.509   4.202  1.00 93.46           N  
ATOM    306  OE1 GLN A  40       0.358  -6.075   3.532  1.00 93.46           O  
ATOM    307  N   ASN A  41      -0.489  -0.940   7.112  1.00 92.40           N  
ATOM    308  CA  ASN A  41      -1.322   0.257   7.066  1.00 92.40           C  
ATOM    309  C   ASN A  41      -0.642   1.384   6.294  1.00 92.40           C  
ATOM    310  CB  ASN A  41      -1.676   0.721   8.480  1.00 92.40           C  
ATOM    311  O   ASN A  41      -0.999   2.553   6.450  1.00 92.40           O  
ATOM    312  CG  ASN A  41      -2.431  -0.331   9.268  1.00 92.40           C  
ATOM    313  ND2 ASN A  41      -2.185  -0.386  10.572  1.00 92.40           N  
ATOM    314  OD1 ASN A  41      -3.228  -1.090   8.710  1.00 92.40           O  
ATOM    315  N   GLU A  42       0.345   0.971   5.478  1.00 94.80           N  
ATOM    316  CA  GLU A  42       1.088   1.964   4.708  1.00 94.80           C  
ATOM    317  C   GLU A  42       1.482   1.419   3.338  1.00 94.80           C  
ATOM    318  CB  GLU A  42       2.335   2.415   5.473  1.00 94.80           C  
ATOM    319  O   GLU A  42       1.734   0.221   3.190  1.00 94.80           O  
ATOM    320  CG  GLU A  42       2.029   3.109   6.792  1.00 94.80           C  
ATOM    321  CD  GLU A  42       3.277   3.502   7.567  1.00 94.80           C  
ATOM    322  OE1 GLU A  42       3.379   4.672   8.000  1.00 94.80           O  
ATOM    323  OE2 GLU A  42       4.161   2.633   7.741  1.00 94.80           O  
ATOM    324  N   CYS A  43       1.499   2.355   2.347  1.00 96.37           N  
ATOM    325  CA  CYS A  43       2.093   2.081   1.043  1.00 96.37           C  
ATOM    326  C   CYS A  43       3.523   2.603   0.974  1.00 96.37           C  
ATOM    327  CB  CYS A  43       1.257   2.711  -0.070  1.00 96.37           C  
ATOM    328  O   CYS A  43       3.853   3.607   1.608  1.00 96.37           O  
ATOM    329  SG  CYS A  43      -0.423   2.056  -0.179  1.00 96.37           S  
ATOM    330  N   TYR A  44       4.454   1.856   0.233  1.00 95.94           N  
ATOM    331  CA  TYR A  44       5.820   2.351   0.100  1.00 95.94           C  
ATOM    332  C   TYR A  44       6.282   2.296  -1.351  1.00 95.94           C  
ATOM    333  CB  TYR A  44       6.774   1.539   0.982  1.00 95.94           C  
ATOM    334  O   TYR A  44       5.801   1.470  -2.131  1.00 95.94           O  
ATOM    335  CG  TYR A  44       7.069   0.159   0.448  1.00 95.94           C  
ATOM    336  CD1 TYR A  44       6.298  -0.937   0.830  1.00 95.94           C  
ATOM    337  CD2 TYR A  44       8.119  -0.053  -0.439  1.00 95.94           C  
ATOM    338  CE1 TYR A  44       6.567  -2.211   0.341  1.00 95.94           C  
ATOM    339  CE2 TYR A  44       8.398  -1.322  -0.934  1.00 95.94           C  
ATOM    340  OH  TYR A  44       7.888  -3.653  -1.026  1.00 95.94           O  
ATOM    341  CZ  TYR A  44       7.617  -2.393  -0.539  1.00 95.94           C  
ATOM    342  N   ILE A  45       7.157   3.234  -1.671  1.00 94.18           N  
ATOM    343  CA  ILE A  45       7.894   3.242  -2.930  1.00 94.18           C  
ATOM    344  C   ILE A  45       9.391   3.357  -2.650  1.00 94.18           C  
ATOM    345  CB  ILE A  45       7.431   4.394  -3.849  1.00 94.18           C  
ATOM    346  O   ILE A  45       9.821   4.225  -1.886  1.00 94.18           O  
ATOM    347  CG1 ILE A  45       8.152   4.323  -5.200  1.00 94.18           C  
ATOM    348  CG2 ILE A  45       7.663   5.750  -3.175  1.00 94.18           C  
ATOM    349  CD1 ILE A  45       7.523   5.187  -6.284  1.00 94.18           C  
ATOM    350  N   ARG A  46      10.126   2.416  -3.169  1.00 91.81           N  
ATOM    351  CA  ARG A  46      11.575   2.400  -3.002  1.00 91.81           C  
ATOM    352  C   ARG A  46      12.279   2.251  -4.346  1.00 91.81           C  
ATOM    353  CB  ARG A  46      11.996   1.267  -2.063  1.00 91.81           C  
ATOM    354  O   ARG A  46      11.932   1.376  -5.142  1.00 91.81           O  
ATOM    355  CG  ARG A  46      13.469   1.292  -1.688  1.00 91.81           C  
ATOM    356  CD  ARG A  46      13.816   0.196  -0.690  1.00 91.81           C  
ATOM    357  NE  ARG A  46      15.211   0.275  -0.266  1.00 91.81           N  
ATOM    358  NH1 ARG A  46      15.124  -1.602   1.078  1.00 91.81           N  
ATOM    359  NH2 ARG A  46      17.076  -0.415   0.883  1.00 91.81           N  
ATOM    360  CZ  ARG A  46      15.801  -0.581   0.564  1.00 91.81           C  
ATOM    361  N   THR A  47      13.283   3.176  -4.550  1.00 90.73           N  
ATOM    362  CA  THR A  47      14.020   3.180  -5.809  1.00 90.73           C  
ATOM    363  C   THR A  47      15.476   2.780  -5.585  1.00 90.73           C  
ATOM    364  CB  THR A  47      13.963   4.561  -6.486  1.00 90.73           C  
ATOM    365  O   THR A  47      16.147   3.329  -4.708  1.00 90.73           O  
ATOM    366  CG2 THR A  47      14.645   4.534  -7.850  1.00 90.73           C  
ATOM    367  OG1 THR A  47      12.593   4.947  -6.657  1.00 90.73           O  
ATOM    368  N   PHE A  48      15.882   1.700  -6.239  1.00 89.36           N  
ATOM    369  CA  PHE A  48      17.268   1.246  -6.217  1.00 89.36           C  
ATOM    370  C   PHE A  48      18.035   1.791  -7.416  1.00 89.36           C  
ATOM    371  CB  PHE A  48      17.333  -0.284  -6.202  1.00 89.36           C  
ATOM    372  O   PHE A  48      17.616   1.610  -8.561  1.00 89.36           O  
ATOM    373  CG  PHE A  48      16.701  -0.907  -4.987  1.00 89.36           C  
ATOM    374  CD1 PHE A  48      17.435  -1.095  -3.823  1.00 89.36           C  
ATOM    375  CD2 PHE A  48      15.370  -1.306  -5.010  1.00 89.36           C  
ATOM    376  CE1 PHE A  48      16.852  -1.671  -2.697  1.00 89.36           C  
ATOM    377  CE2 PHE A  48      14.781  -1.883  -3.889  1.00 89.36           C  
ATOM    378  CZ  PHE A  48      15.523  -2.066  -2.734  1.00 89.36           C  
ATOM    379  N   PRO A  49      19.022   2.565  -7.182  1.00 88.06           N  
ATOM    380  CA  PRO A  49      19.780   3.279  -8.213  1.00 88.06           C  
ATOM    381  C   PRO A  49      20.600   2.342  -9.097  1.00 88.06           C  
ATOM    382  CB  PRO A  49      20.692   4.203  -7.403  1.00 88.06           C  
ATOM    383  O   PRO A  49      20.851   2.651 -10.264  1.00 88.06           O  
ATOM    384  CG  PRO A  49      20.720   3.608  -6.032  1.00 88.06           C  
ATOM    385  CD  PRO A  49      19.466   2.806  -5.835  1.00 88.06           C  
ATOM    386  N   ARG A  50      20.884   0.988  -8.680  1.00 91.51           N  
ATOM    387  CA  ARG A  50      21.697   0.082  -9.485  1.00 91.51           C  
ATOM    388  C   ARG A  50      21.401  -1.373  -9.139  1.00 91.51           C  
ATOM    389  CB  ARG A  50      23.186   0.375  -9.286  1.00 91.51           C  
ATOM    390  O   ARG A  50      21.915  -1.899  -8.150  1.00 91.51           O  
ATOM    391  CG  ARG A  50      23.619   1.741  -9.797  1.00 91.51           C  
ATOM    392  CD  ARG A  50      25.134   1.889  -9.796  1.00 91.51           C  
ATOM    393  NE  ARG A  50      25.546   3.214 -10.250  1.00 91.51           N  
ATOM    394  NH1 ARG A  50      27.789   2.899  -9.796  1.00 91.51           N  
ATOM    395  NH2 ARG A  50      27.061   4.886 -10.677  1.00 91.51           N  
ATOM    396  CZ  ARG A  50      26.798   3.663 -10.240  1.00 91.51           C  
ATOM    397  N   PRO A  51      20.737  -2.068 -10.095  1.00 88.44           N  
ATOM    398  CA  PRO A  51      19.989  -1.626 -11.274  1.00 88.44           C  
ATOM    399  C   PRO A  51      18.771  -0.778 -10.916  1.00 88.44           C  
ATOM    400  CB  PRO A  51      19.564  -2.940 -11.935  1.00 88.44           C  
ATOM    401  O   PRO A  51      18.298  -0.819  -9.777  1.00 88.44           O  
ATOM    402  CG  PRO A  51      19.431  -3.910 -10.806  1.00 88.44           C  
ATOM    403  CD  PRO A  51      20.416  -3.535  -9.736  1.00 88.44           C  
ATOM    404  N   PRO A  52      18.556   0.307 -11.818  1.00 87.80           N  
ATOM    405  CA  PRO A  52      17.366   1.098 -11.500  1.00 87.80           C  
ATOM    406  C   PRO A  52      16.105   0.246 -11.381  1.00 87.80           C  
ATOM    407  CB  PRO A  52      17.260   2.067 -12.680  1.00 87.80           C  
ATOM    408  O   PRO A  52      15.654  -0.338 -12.370  1.00 87.80           O  
ATOM    409  CG  PRO A  52      17.975   1.383 -13.801  1.00 87.80           C  
ATOM    410  CD  PRO A  52      19.001   0.455 -13.216  1.00 87.80           C  
ATOM    411  N   VAL A  53      15.735   0.046 -10.145  1.00 91.25           N  
ATOM    412  CA  VAL A  53      14.518  -0.718  -9.891  1.00 91.25           C  
ATOM    413  C   VAL A  53      13.641   0.024  -8.886  1.00 91.25           C  
ATOM    414  CB  VAL A  53      14.838  -2.138  -9.373  1.00 91.25           C  
ATOM    415  O   VAL A  53      14.148   0.625  -7.935  1.00 91.25           O  
ATOM    416  CG1 VAL A  53      13.556  -2.871  -8.981  1.00 91.25           C  
ATOM    417  CG2 VAL A  53      15.609  -2.930 -10.428  1.00 91.25           C  
ATOM    418  N   THR A  54      12.345   0.098  -9.256  1.00 91.78           N  
ATOM    419  CA  THR A  54      11.352   0.654  -8.344  1.00 91.78           C  
ATOM    420  C   THR A  54      10.453  -0.446  -7.788  1.00 91.78           C  
ATOM    421  CB  THR A  54      10.489   1.722  -9.042  1.00 91.78           C  
ATOM    422  O   THR A  54       9.899  -1.245  -8.546  1.00 91.78           O  
ATOM    423  CG2 THR A  54       9.465   2.316  -8.080  1.00 91.78           C  
ATOM    424  OG1 THR A  54      11.336   2.770  -9.527  1.00 91.78           O  
ATOM    425  N   ILE A  55      10.430  -0.463  -6.506  1.00 92.85           N  
ATOM    426  CA  ILE A  55       9.578  -1.449  -5.852  1.00 92.85           C  
ATOM    427  C   ILE A  55       8.480  -0.739  -5.063  1.00 92.85           C  
ATOM    428  CB  ILE A  55      10.394  -2.374  -4.921  1.00 92.85           C  
ATOM    429  O   ILE A  55       8.750   0.219  -4.335  1.00 92.85           O  
ATOM    430  CG1 ILE A  55      11.481  -3.106  -5.716  1.00 92.85           C  
ATOM    431  CG2 ILE A  55       9.475  -3.368  -4.205  1.00 92.85           C  
ATOM    432  CD1 ILE A  55      12.447  -3.906  -4.852  1.00 92.85           C  
ATOM    433  N   ARG A  56       7.211  -1.164  -5.244  1.00 95.49           N  
ATOM    434  CA  ARG A  56       6.030  -0.665  -4.547  1.00 95.49           C  
ATOM    435  C   ARG A  56       5.356  -1.775  -3.748  1.00 95.49           C  
ATOM    436  CB  ARG A  56       5.037  -0.056  -5.540  1.00 95.49           C  
ATOM    437  O   ARG A  56       5.472  -2.953  -4.092  1.00 95.49           O  
ATOM    438  CG  ARG A  56       5.617   1.073  -6.377  1.00 95.49           C  
ATOM    439  CD  ARG A  56       4.637   1.546  -7.441  1.00 95.49           C  
ATOM    440  NE  ARG A  56       5.187   2.645  -8.230  1.00 95.49           N  
ATOM    441  NH1 ARG A  56       6.417   1.289  -9.640  1.00 95.49           N  
ATOM    442  NH2 ARG A  56       6.460   3.566  -9.905  1.00 95.49           N  
ATOM    443  CZ  ARG A  56       6.020   2.498  -9.257  1.00 95.49           C  
ATOM    444  N   GLY A  57       4.669  -1.363  -2.653  1.00 95.46           N  
ATOM    445  CA  GLY A  57       3.957  -2.383  -1.900  1.00 95.46           C  
ATOM    446  C   GLY A  57       3.360  -1.861  -0.607  1.00 95.46           C  
ATOM    447  O   GLY A  57       3.146  -0.657  -0.457  1.00 95.46           O  
ATOM    448  N   CYS A  58       2.909  -2.870   0.235  1.00 95.78           N  
ATOM    449  CA  CYS A  58       2.319  -2.624   1.545  1.00 95.78           C  
ATOM    450  C   CYS A  58       3.320  -2.912   2.657  1.00 95.78           C  
ATOM    451  CB  CYS A  58       1.068  -3.480   1.739  1.00 95.78           C  
ATOM    452  O   CYS A  58       4.127  -3.836   2.548  1.00 95.78           O  
ATOM    453  SG  CYS A  58      -0.216  -3.183   0.504  1.00 95.78           S  
ATOM    454  N   THR A  59       3.318  -2.143   3.740  1.00 95.05           N  
ATOM    455  CA  THR A  59       4.228  -2.390   4.853  1.00 95.05           C  
ATOM    456  C   THR A  59       3.575  -2.012   6.180  1.00 95.05           C  
ATOM    457  CB  THR A  59       5.543  -1.607   4.684  1.00 95.05           C  
ATOM    458  O   THR A  59       2.679  -1.166   6.218  1.00 95.05           O  
ATOM    459  CG2 THR A  59       5.302  -0.104   4.764  1.00 95.05           C  
ATOM    460  OG1 THR A  59       6.457  -1.990   5.719  1.00 95.05           O  
ATOM    461  N   SER A  60       3.951  -2.741   7.188  1.00 93.54           N  
ATOM    462  CA  SER A  60       3.460  -2.441   8.530  1.00 93.54           C  
ATOM    463  C   SER A  60       4.269  -1.322   9.177  1.00 93.54           C  
ATOM    464  CB  SER A  60       3.507  -3.691   9.410  1.00 93.54           C  
ATOM    465  O   SER A  60       3.768  -0.613  10.052  1.00 93.54           O  
ATOM    466  OG  SER A  60       4.830  -4.190   9.504  1.00 93.54           O  
ATOM    467  N   ARG A  61       5.510  -1.140   8.691  1.00 91.18           N  
ATOM    468  CA  ARG A  61       6.428  -0.148   9.241  1.00 91.18           C  
ATOM    469  C   ARG A  61       7.151   0.604   8.128  1.00 91.18           C  
ATOM    470  CB  ARG A  61       7.444  -0.812  10.172  1.00 91.18           C  
ATOM    471  O   ARG A  61       7.650  -0.008   7.181  1.00 91.18           O  
ATOM    472  CG  ARG A  61       8.303   0.172  10.949  1.00 91.18           C  
ATOM    473  CD  ARG A  61       9.241  -0.538  11.914  1.00 91.18           C  
ATOM    474  NE  ARG A  61      10.139   0.400  12.582  1.00 91.18           N  
ATOM    475  NH1 ARG A  61      11.303  -1.221  13.746  1.00 91.18           N  
ATOM    476  NH2 ARG A  61      11.858   0.990  13.986  1.00 91.18           N  
ATOM    477  CZ  ARG A  61      11.098   0.054  13.436  1.00 91.18           C  
ATOM    478  N   CYS A  62       7.107   1.910   8.257  1.00 89.36           N  
ATOM    479  CA  CYS A  62       7.812   2.747   7.292  1.00 89.36           C  
ATOM    480  C   CYS A  62       9.250   2.993   7.731  1.00 89.36           C  
ATOM    481  CB  CYS A  62       7.089   4.082   7.112  1.00 89.36           C  
ATOM    482  O   CYS A  62       9.489   3.588   8.783  1.00 89.36           O  
ATOM    483  SG  CYS A  62       7.676   5.043   5.700  1.00 89.36           S  
ATOM    484  N   LEU A  63      10.164   2.382   6.884  1.00 83.82           N  
ATOM    485  CA  LEU A  63      11.582   2.535   7.188  1.00 83.82           C  
ATOM    486  C   LEU A  63      12.121   3.845   6.624  1.00 83.82           C  
ATOM    487  CB  LEU A  63      12.381   1.356   6.625  1.00 83.82           C  
ATOM    488  O   LEU A  63      11.508   4.442   5.735  1.00 83.82           O  
ATOM    489  CG  LEU A  63      11.997  -0.031   7.141  1.00 83.82           C  
ATOM    490  CD1 LEU A  63      12.768  -1.109   6.387  1.00 83.82           C  
ATOM    491  CD2 LEU A  63      12.252  -0.134   8.641  1.00 83.82           C  
ATOM    492  N   ALA A  64      13.292   4.314   7.218  1.00 72.93           N  
ATOM    493  CA  ALA A  64      14.052   5.484   6.786  1.00 72.93           C  
ATOM    494  C   ALA A  64      14.646   5.270   5.396  1.00 72.93           C  
ATOM    495  CB  ALA A  64      15.157   5.801   7.790  1.00 72.93           C  
ATOM    496  O   ALA A  64      14.911   4.134   4.996  1.00 72.93           O  
ATOM    497  N   ARG A  65      14.236   6.119   4.346  1.00 76.21           N  
ATOM    498  CA  ARG A  65      14.770   6.075   2.988  1.00 76.21           C  
ATOM    499  C   ARG A  65      13.753   5.480   2.019  1.00 76.21           C  
ATOM    500  CB  ARG A  65      16.069   5.268   2.946  1.00 76.21           C  
ATOM    501  O   ARG A  65      14.112   5.050   0.921  1.00 76.21           O  
ATOM    502  CG  ARG A  65      17.221   5.916   3.696  1.00 76.21           C  
ATOM    503  CD  ARG A  65      18.511   5.123   3.542  1.00 76.21           C  
ATOM    504  NE  ARG A  65      19.637   5.794   4.187  1.00 76.21           N  
ATOM    505  NH1 ARG A  65      21.246   4.388   3.308  1.00 76.21           N  
ATOM    506  NH2 ARG A  65      21.855   6.111   4.692  1.00 76.21           N  
ATOM    507  CZ  ARG A  65      20.910   5.429   4.061  1.00 76.21           C  
ATOM    508  N   VAL A  66      12.392   5.295   2.509  1.00 86.54           N  
ATOM    509  CA  VAL A  66      11.243   4.876   1.712  1.00 86.54           C  
ATOM    510  C   VAL A  66      10.144   5.932   1.794  1.00 86.54           C  
ATOM    511  CB  VAL A  66      10.701   3.505   2.174  1.00 86.54           C  
ATOM    512  O   VAL A  66       9.920   6.523   2.853  1.00 86.54           O  
ATOM    513  CG1 VAL A  66       9.488   3.095   1.342  1.00 86.54           C  
ATOM    514  CG2 VAL A  66      11.796   2.442   2.088  1.00 86.54           C  
ATOM    515  N   ASN A  67       9.572   6.323   0.683  1.00 89.74           N  
ATOM    516  CA  ASN A  67       8.377   7.160   0.676  1.00 89.74           C  
ATOM    517  C   ASN A  67       7.130   6.359   1.042  1.00 89.74           C  
ATOM    518  CB  ASN A  67       8.197   7.829  -0.688  1.00 89.74           C  
ATOM    519  O   ASN A  67       6.757   5.424   0.331  1.00 89.74           O  
ATOM    520  CG  ASN A  67       9.302   8.817  -1.003  1.00 89.74           C  
ATOM    521  ND2 ASN A  67       9.637   8.944  -2.282  1.00 89.74           N  
ATOM    522  OD1 ASN A  67       9.851   9.461  -0.105  1.00 89.74           O  
ATOM    523  N   CYS A  68       6.565   6.701   2.197  1.00 94.28           N  
ATOM    524  CA  CYS A  68       5.394   5.982   2.686  1.00 94.28           C  
ATOM    525  C   CYS A  68       4.177   6.897   2.744  1.00 94.28           C  
ATOM    526  CB  CYS A  68       5.666   5.391   4.069  1.00 94.28           C  
ATOM    527  O   CYS A  68       4.312   8.104   2.955  1.00 94.28           O  
ATOM    528  SG  CYS A  68       6.960   4.131   4.080  1.00 94.28           S  
ATOM    529  N   CYS A  69       3.113   6.232   2.487  1.00 94.79           N  
ATOM    530  CA  CYS A  69       1.863   6.971   2.621  1.00 94.79           C  
ATOM    531  C   CYS A  69       0.729   6.050   3.055  1.00 94.79           C  
ATOM    532  CB  CYS A  69       1.500   7.655   1.303  1.00 94.79           C  
ATOM    533  O   CYS A  69       0.819   4.831   2.899  1.00 94.79           O  
ATOM    534  SG  CYS A  69       1.197   6.504  -0.055  1.00 94.79           S  
ATOM    535  N   SER A  70      -0.355   6.594   3.728  1.00 93.26           N  
ATOM    536  CA  SER A  70      -1.408   5.796   4.347  1.00 93.26           C  
ATOM    537  C   SER A  70      -2.727   5.941   3.595  1.00 93.26           C  
ATOM    538  CB  SER A  70      -1.599   6.201   5.809  1.00 93.26           C  
ATOM    539  O   SER A  70      -3.787   5.587   4.115  1.00 93.26           O  
ATOM    540  OG  SER A  70      -0.410   5.985   6.550  1.00 93.26           O  
ATOM    541  N   THR A  71      -2.670   6.475   2.365  1.00 93.62           N  
ATOM    542  CA  THR A  71      -3.874   6.605   1.551  1.00 93.62           C  
ATOM    543  C   THR A  71      -3.841   5.631   0.377  1.00 93.62           C  
ATOM    544  CB  THR A  71      -4.040   8.043   1.025  1.00 93.62           C  
ATOM    545  O   THR A  71      -2.782   5.105   0.029  1.00 93.62           O  
ATOM    546  CG2 THR A  71      -4.113   9.044   2.173  1.00 93.62           C  
ATOM    547  OG1 THR A  71      -2.922   8.371   0.190  1.00 93.62           O  
ATOM    548  N   ASP A  72      -5.005   5.353  -0.316  1.00 94.74           N  
ATOM    549  CA  ASP A  72      -5.111   4.419  -1.433  1.00 94.74           C  
ATOM    550  C   ASP A  72      -4.269   4.883  -2.618  1.00 94.74           C  
ATOM    551  CB  ASP A  72      -6.572   4.255  -1.858  1.00 94.74           C  
ATOM    552  O   ASP A  72      -4.320   6.053  -3.004  1.00 94.74           O  
ATOM    553  CG  ASP A  72      -7.372   3.383  -0.906  1.00 94.74           C  
ATOM    554  OD1 ASP A  72      -6.837   2.367  -0.414  1.00 94.74           O  
ATOM    555  OD2 ASP A  72      -8.550   3.714  -0.648  1.00 94.74           O  
ATOM    556  N   LYS A  73      -3.547   3.925  -3.093  1.00 94.56           N  
ATOM    557  CA  LYS A  73      -2.827   4.152  -4.342  1.00 94.56           C  
ATOM    558  C   LYS A  73      -1.856   5.322  -4.212  1.00 94.56           C  
ATOM    559  CB  LYS A  73      -3.807   4.409  -5.488  1.00 94.56           C  
ATOM    560  O   LYS A  73      -1.584   6.021  -5.190  1.00 94.56           O  
ATOM    561  CG  LYS A  73      -4.859   3.323  -5.658  1.00 94.56           C  
ATOM    562  CD  LYS A  73      -5.923   3.729  -6.669  1.00 94.56           C  
ATOM    563  CE  LYS A  73      -7.079   2.739  -6.694  1.00 94.56           C  
ATOM    564  NZ  LYS A  73      -8.135   3.144  -7.670  1.00 94.56           N  
ATOM    565  N   CYS A  74      -1.303   5.709  -3.134  1.00 94.60           N  
ATOM    566  CA  CYS A  74      -0.460   6.868  -2.863  1.00 94.60           C  
ATOM    567  C   CYS A  74       0.966   6.630  -3.347  1.00 94.60           C  
ATOM    568  CB  CYS A  74      -0.453   7.189  -1.369  1.00 94.60           C  
ATOM    569  O   CYS A  74       1.761   7.567  -3.434  1.00 94.60           O  
ATOM    570  SG  CYS A  74       0.446   5.983  -0.369  1.00 94.60           S  
ATOM    571  N   ASN A  75       1.233   5.280  -3.597  1.00 94.05           N  
ATOM    572  CA  ASN A  75       2.592   4.947  -4.010  1.00 94.05           C  
ATOM    573  C   ASN A  75       2.729   4.933  -5.530  1.00 94.05           C  
ATOM    574  CB  ASN A  75       3.015   3.596  -3.427  1.00 94.05           C  
ATOM    575  O   ASN A  75       3.514   4.160  -6.080  1.00 94.05           O  
ATOM    576  CG  ASN A  75       2.109   2.462  -3.865  1.00 94.05           C  
ATOM    577  ND2 ASN A  75       2.615   1.237  -3.788  1.00 94.05           N  
ATOM    578  OD1 ASN A  75       0.966   2.686  -4.269  1.00 94.05           O  
ATOM    579  N   ALA A  76       1.862   5.678  -6.207  1.00 90.55           N  
ATOM    580  CA  ALA A  76       1.966   5.851  -7.654  1.00 90.55           C  
ATOM    581  C   ALA A  76       3.183   6.696  -8.019  1.00 90.55           C  
ATOM    582  CB  ALA A  76       0.694   6.488  -8.207  1.00 90.55           C  
ATOM    583  O   ALA A  76       3.616   7.543  -7.234  1.00 90.55           O  
TER     584      ALA A   1                                                      
ENDMDL                                                                          
END                                                                             
