# Supplementary material for: Domain loss enabled evolution of novel functions in the snake three-finger toxin gene superfamily
Source: Nat Commun. 2023 Aug 11;14:4861. doi: 10.1038/s41467-023-40550-0 (PMC10421932; doi:10.1038/s41467-023-40550-0)
Supplement: Supplementary file 5 — Supplementary Data 2 [file 41467_2023_40550_MOESM5_ESM.zip › SD2_structure_predictions/full_sequence/None|Anca_9|Anolis_carolinensis.pdb]

MODEL     1                                                                     
ATOM      1  N   MET A   1     -36.862 -16.643  35.673  1.00 60.13           N  
ATOM      2  CA  MET A   1     -37.159 -16.430  34.259  1.00 60.13           C  
ATOM      3  C   MET A   1     -36.807 -15.008  33.837  1.00 60.13           C  
ATOM      4  CB  MET A   1     -38.635 -16.711  33.971  1.00 60.13           C  
ATOM      5  O   MET A   1     -36.791 -14.695  32.646  1.00 60.13           O  
ATOM      6  CG  MET A   1     -38.973 -18.191  33.890  1.00 60.13           C  
ATOM      7  SD  MET A   1     -40.745 -18.488  33.520  1.00 60.13           S  
ATOM      8  CE  MET A   1     -41.383 -16.792  33.626  1.00 60.13           C  
ATOM      9  N   MET A   2     -35.942 -14.153  34.677  1.00 61.98           N  
ATOM     10  CA  MET A   2     -35.424 -12.795  34.534  1.00 61.98           C  
ATOM     11  C   MET A   2     -33.899 -12.793  34.527  1.00 61.98           C  
ATOM     12  CB  MET A   2     -35.944 -11.899  35.658  1.00 61.98           C  
ATOM     13  O   MET A   2     -33.278 -11.877  33.986  1.00 61.98           O  
ATOM     14  CG  MET A   2     -37.446 -11.669  35.614  1.00 61.98           C  
ATOM     15  SD  MET A   2     -38.080 -10.870  37.140  1.00 61.98           S  
ATOM     16  CE  MET A   2     -37.448  -9.186  36.905  1.00 61.98           C  
ATOM     17  N   LYS A   3     -33.275 -13.968  34.756  1.00 62.08           N  
ATOM     18  CA  LYS A   3     -31.820 -14.075  34.813  1.00 62.08           C  
ATOM     19  C   LYS A   3     -31.260 -14.654  33.517  1.00 62.08           C  
ATOM     20  CB  LYS A   3     -31.390 -14.937  36.001  1.00 62.08           C  
ATOM     21  O   LYS A   3     -30.161 -14.289  33.092  1.00 62.08           O  
ATOM     22  CG  LYS A   3     -31.605 -14.277  37.355  1.00 62.08           C  
ATOM     23  CD  LYS A   3     -31.434 -15.272  38.495  1.00 62.08           C  
ATOM     24  CE  LYS A   3     -31.514 -14.586  39.853  1.00 62.08           C  
ATOM     25  NZ  LYS A   3     -31.842 -15.553  40.943  1.00 62.08           N  
ATOM     26  N   VAL A   4     -32.135 -15.386  32.799  1.00 61.44           N  
ATOM     27  CA  VAL A   4     -31.774 -16.031  31.541  1.00 61.44           C  
ATOM     28  C   VAL A   4     -31.992 -15.062  30.382  1.00 61.44           C  
ATOM     29  CB  VAL A   4     -32.586 -17.326  31.314  1.00 61.44           C  
ATOM     30  O   VAL A   4     -31.239 -15.074  29.404  1.00 61.44           O  
ATOM     31  CG1 VAL A   4     -32.285 -17.918  29.938  1.00 61.44           C  
ATOM     32  CG2 VAL A   4     -32.287 -18.343  32.413  1.00 61.44           C  
ATOM     33  N   LEU A   5     -32.841 -14.065  30.594  1.00 59.62           N  
ATOM     34  CA  LEU A   5     -33.111 -12.981  29.656  1.00 59.62           C  
ATOM     35  C   LEU A   5     -32.018 -11.920  29.722  1.00 59.62           C  
ATOM     36  CB  LEU A   5     -34.474 -12.346  29.947  1.00 59.62           C  
ATOM     37  O   LEU A   5     -31.685 -11.302  28.708  1.00 59.62           O  
ATOM     38  CG  LEU A   5     -35.698 -13.101  29.429  1.00 59.62           C  
ATOM     39  CD1 LEU A   5     -36.915 -12.797  30.297  1.00 59.62           C  
ATOM     40  CD2 LEU A   5     -35.972 -12.743  27.973  1.00 59.62           C  
ATOM     41  N   CYS A   6     -31.267 -11.868  30.810  1.00 63.61           N  
ATOM     42  CA  CYS A   6     -30.202 -10.905  31.069  1.00 63.61           C  
ATOM     43  C   CYS A   6     -28.861 -11.426  30.568  1.00 63.61           C  
ATOM     44  CB  CYS A   6     -30.113 -10.594  32.563  1.00 63.61           C  
ATOM     45  O   CYS A   6     -28.040 -10.657  30.065  1.00 63.61           O  
ATOM     46  SG  CYS A   6     -31.526  -9.665  33.199  1.00 63.61           S  
ATOM     47  N   ILE A   7     -28.733 -12.703  30.505  1.00 63.43           N  
ATOM     48  CA  ILE A   7     -27.525 -13.397  30.073  1.00 63.43           C  
ATOM     49  C   ILE A   7     -27.523 -13.532  28.552  1.00 63.43           C  
ATOM     50  CB  ILE A   7     -27.406 -14.789  30.735  1.00 63.43           C  
ATOM     51  O   ILE A   7     -26.473 -13.421  27.914  1.00 63.43           O  
ATOM     52  CG1 ILE A   7     -27.314 -14.649  32.259  1.00 63.43           C  
ATOM     53  CG2 ILE A   7     -26.197 -15.549  30.181  1.00 63.43           C  
ATOM     54  CD1 ILE A   7     -27.386 -15.973  33.007  1.00 63.43           C  
ATOM     55  N   ALA A   8     -28.610 -13.647  27.958  1.00 62.20           N  
ATOM     56  CA  ALA A   8     -28.820 -13.725  26.514  1.00 62.20           C  
ATOM     57  C   ALA A   8     -28.664 -12.354  25.862  1.00 62.20           C  
ATOM     58  CB  ALA A   8     -30.200 -14.302  26.208  1.00 62.20           C  
ATOM     59  O   ALA A   8     -28.134 -12.244  24.754  1.00 62.20           O  
ATOM     60  N   SER A   9     -28.956 -11.293  26.554  1.00 62.35           N  
ATOM     61  CA  SER A   9     -28.829  -9.899  26.141  1.00 62.35           C  
ATOM     62  C   SER A   9     -27.387  -9.417  26.259  1.00 62.35           C  
ATOM     63  CB  SER A   9     -29.744  -9.006  26.979  1.00 62.35           C  
ATOM     64  O   SER A   9     -26.916  -8.639  25.426  1.00 62.35           O  
ATOM     65  OG  SER A   9     -29.729  -9.404  28.339  1.00 62.35           O  
ATOM     66  N   LEU A  10     -26.659  -9.904  27.158  1.00 64.61           N  
ATOM     67  CA  LEU A  10     -25.243  -9.642  27.394  1.00 64.61           C  
ATOM     68  C   LEU A  10     -24.376 -10.413  26.404  1.00 64.61           C  
ATOM     69  CB  LEU A  10     -24.860 -10.019  28.827  1.00 64.61           C  
ATOM     70  O   LEU A  10     -23.353  -9.903  25.940  1.00 64.61           O  
ATOM     71  CG  LEU A  10     -23.617  -9.334  29.399  1.00 64.61           C  
ATOM     72  CD1 LEU A  10     -23.927  -7.884  29.754  1.00 64.61           C  
ATOM     73  CD2 LEU A  10     -23.103 -10.090  30.619  1.00 64.61           C  
ATOM     74  N   LEU A  11     -24.754 -11.598  25.865  1.00 63.82           N  
ATOM     75  CA  LEU A  11     -24.101 -12.444  24.872  1.00 63.82           C  
ATOM     76  C   LEU A  11     -24.335 -11.909  23.463  1.00 63.82           C  
ATOM     77  CB  LEU A  11     -24.611 -13.884  24.976  1.00 63.82           C  
ATOM     78  O   LEU A  11     -23.443 -11.971  22.615  1.00 63.82           O  
ATOM     79  CG  LEU A  11     -24.124 -14.690  26.181  1.00 63.82           C  
ATOM     80  CD1 LEU A  11     -24.869 -16.018  26.266  1.00 63.82           C  
ATOM     81  CD2 LEU A  11     -22.619 -14.920  26.098  1.00 63.82           C  
ATOM     82  N   VAL A  12     -25.415 -11.210  23.173  1.00 64.31           N  
ATOM     83  CA  VAL A  12     -25.797 -10.532  21.938  1.00 64.31           C  
ATOM     84  C   VAL A  12     -25.106  -9.173  21.860  1.00 64.31           C  
ATOM     85  CB  VAL A  12     -27.328 -10.358  21.837  1.00 64.31           C  
ATOM     86  O   VAL A  12     -24.687  -8.743  20.782  1.00 64.31           O  
ATOM     87  CG1 VAL A  12     -27.698  -9.543  20.599  1.00 64.31           C  
ATOM     88  CG2 VAL A  12     -28.019 -11.721  21.809  1.00 64.31           C  
ATOM     89  N   ALA A  13     -24.805  -8.541  22.957  1.00 61.92           N  
ATOM     90  CA  ALA A  13     -24.096  -7.270  23.086  1.00 61.92           C  
ATOM     91  C   ALA A  13     -22.589  -7.466  22.947  1.00 61.92           C  
ATOM     92  CB  ALA A  13     -24.423  -6.611  24.424  1.00 61.92           C  
ATOM     93  O   ALA A  13     -21.897  -6.622  22.374  1.00 61.92           O  
ATOM     94  N   ILE A  14     -22.100  -8.639  23.239  1.00 63.23           N  
ATOM     95  CA  ILE A  14     -20.702  -9.043  23.139  1.00 63.23           C  
ATOM     96  C   ILE A  14     -20.420  -9.583  21.739  1.00 63.23           C  
ATOM     97  CB  ILE A  14     -20.342 -10.102  24.204  1.00 63.23           C  
ATOM     98  O   ILE A  14     -19.311  -9.433  21.221  1.00 63.23           O  
ATOM     99  CG1 ILE A  14     -20.491  -9.516  25.613  1.00 63.23           C  
ATOM    100  CG2 ILE A  14     -18.923 -10.633  23.980  1.00 63.23           C  
ATOM    101  CD1 ILE A  14     -20.414 -10.551  26.726  1.00 63.23           C  
ATOM    102  N   ALA A  15     -21.403 -10.048  20.996  1.00 61.12           N  
ATOM    103  CA  ALA A  15     -21.360 -10.564  19.631  1.00 61.12           C  
ATOM    104  C   ALA A  15     -21.475  -9.432  18.613  1.00 61.12           C  
ATOM    105  CB  ALA A  15     -22.473 -11.586  19.413  1.00 61.12           C  
ATOM    106  O   ALA A  15     -21.098  -9.594  17.450  1.00 61.12           O  
ATOM    107  N   CYS A  16     -21.838  -8.194  19.111  1.00 59.37           N  
ATOM    108  CA  CYS A  16     -21.918  -6.992  18.288  1.00 59.37           C  
ATOM    109  C   CYS A  16     -20.675  -6.127  18.465  1.00 59.37           C  
ATOM    110  CB  CYS A  16     -23.167  -6.185  18.640  1.00 59.37           C  
ATOM    111  O   CYS A  16     -20.585  -5.040  17.892  1.00 59.37           O  
ATOM    112  SG  CYS A  16     -24.709  -6.964  18.115  1.00 59.37           S  
ATOM    113  N   LEU A  17     -19.707  -6.531  19.200  1.00 56.18           N  
ATOM    114  CA  LEU A  17     -18.432  -5.827  19.274  1.00 56.18           C  
ATOM    115  C   LEU A  17     -17.551  -6.171  18.078  1.00 56.18           C  
ATOM    116  CB  LEU A  17     -17.704  -6.172  20.575  1.00 56.18           C  
ATOM    117  O   LEU A  17     -17.080  -7.304  17.954  1.00 56.18           O  
ATOM    118  CG  LEU A  17     -18.233  -5.505  21.846  1.00 56.18           C  
ATOM    119  CD1 LEU A  17     -18.040  -6.425  23.047  1.00 56.18           C  
ATOM    120  CD2 LEU A  17     -17.541  -4.166  22.075  1.00 56.18           C  
ATOM    121  N   ASP A  18     -18.201  -6.177  16.908  1.00 55.11           N  
ATOM    122  CA  ASP A  18     -17.388  -6.198  15.696  1.00 55.11           C  
ATOM    123  C   ASP A  18     -16.072  -5.453  15.905  1.00 55.11           C  
ATOM    124  CB  ASP A  18     -18.157  -5.589  14.523  1.00 55.11           C  
ATOM    125  O   ASP A  18     -16.070  -4.268  16.244  1.00 55.11           O  
ATOM    126  CG  ASP A  18     -17.754  -6.175  13.181  1.00 55.11           C  
ATOM    127  OD1 ASP A  18     -16.909  -7.095  13.146  1.00 55.11           O  
ATOM    128  OD2 ASP A  18     -18.285  -5.711  12.149  1.00 55.11           O  
ATOM    129  N   LYS A  19     -15.337  -5.767  16.951  1.00 55.25           N  
ATOM    130  CA  LYS A  19     -13.969  -5.260  16.983  1.00 55.25           C  
ATOM    131  C   LYS A  19     -13.562  -4.692  15.626  1.00 55.25           C  
ATOM    132  CB  LYS A  19     -12.996  -6.364  17.401  1.00 55.25           C  
ATOM    133  O   LYS A  19     -13.408  -5.436  14.656  1.00 55.25           O  
ATOM    134  CG  LYS A  19     -13.109  -6.767  18.864  1.00 55.25           C  
ATOM    135  CD  LYS A  19     -11.811  -7.377  19.377  1.00 55.25           C  
ATOM    136  CE  LYS A  19     -11.945  -7.845  20.820  1.00 55.25           C  
ATOM    137  NZ  LYS A  19     -10.788  -8.693  21.237  1.00 55.25           N  
ATOM    138  N   GLY A  20     -14.405  -3.705  15.068  1.00 57.82           N  
ATOM    139  CA  GLY A  20     -13.988  -2.924  13.914  1.00 57.82           C  
ATOM    140  C   GLY A  20     -12.481  -2.847  13.759  1.00 57.82           C  
ATOM    141  O   GLY A  20     -11.790  -2.302  14.622  1.00 57.82           O  
ATOM    142  N   HIS A  21     -11.782  -3.989  13.601  1.00 66.07           N  
ATOM    143  CA  HIS A  21     -10.346  -3.969  13.347  1.00 66.07           C  
ATOM    144  C   HIS A  21      -9.950  -2.752  12.518  1.00 66.07           C  
ATOM    145  CB  HIS A  21      -9.910  -5.252  12.637  1.00 66.07           C  
ATOM    146  O   HIS A  21     -10.533  -2.499  11.462  1.00 66.07           O  
ATOM    147  CG  HIS A  21      -9.600  -6.379  13.571  1.00 66.07           C  
ATOM    148  CD2 HIS A  21     -10.212  -7.572  13.759  1.00 66.07           C  
ATOM    149  ND1 HIS A  21      -8.543  -6.343  14.455  1.00 66.07           N  
ATOM    150  CE1 HIS A  21      -8.518  -7.470  15.147  1.00 66.07           C  
ATOM    151  NE2 HIS A  21      -9.520  -8.232  14.744  1.00 66.07           N  
ATOM    152  N   CYS A  22      -9.624  -1.655  13.296  1.00 86.06           N  
ATOM    153  CA  CYS A  22      -9.039  -0.507  12.613  1.00 86.06           C  
ATOM    154  C   CYS A  22      -7.698  -0.870  11.986  1.00 86.06           C  
ATOM    155  CB  CYS A  22      -8.859   0.660  13.584  1.00 86.06           C  
ATOM    156  O   CYS A  22      -6.737  -1.170  12.696  1.00 86.06           O  
ATOM    157  SG  CYS A  22     -10.412   1.421  14.103  1.00 86.06           S  
ATOM    158  N   LEU A  23      -7.686  -1.177  10.791  1.00 95.37           N  
ATOM    159  CA  LEU A  23      -6.481  -1.553  10.060  1.00 95.37           C  
ATOM    160  C   LEU A  23      -5.663  -0.320   9.690  1.00 95.37           C  
ATOM    161  CB  LEU A  23      -6.843  -2.338   8.797  1.00 95.37           C  
ATOM    162  O   LEU A  23      -6.202   0.648   9.148  1.00 95.37           O  
ATOM    163  CG  LEU A  23      -5.671  -2.868   7.969  1.00 95.37           C  
ATOM    164  CD1 LEU A  23      -4.881  -3.899   8.769  1.00 95.37           C  
ATOM    165  CD2 LEU A  23      -6.169  -3.468   6.659  1.00 95.37           C  
ATOM    166  N   TRP A  24      -4.412  -0.353  10.051  1.00 97.37           N  
ATOM    167  CA  TRP A  24      -3.436   0.666   9.680  1.00 97.37           C  
ATOM    168  C   TRP A  24      -2.403   0.104   8.709  1.00 97.37           C  
ATOM    169  CB  TRP A  24      -2.737   1.220  10.925  1.00 97.37           C  
ATOM    170  O   TRP A  24      -1.871  -0.988   8.923  1.00 97.37           O  
ATOM    171  CG  TRP A  24      -3.637   2.006  11.830  1.00 97.37           C  
ATOM    172  CD1 TRP A  24      -4.600   1.513  12.666  1.00 97.37           C  
ATOM    173  CD2 TRP A  24      -3.660   3.428  11.985  1.00 97.37           C  
ATOM    174  CE2 TRP A  24      -4.663   3.729  12.934  1.00 97.37           C  
ATOM    175  CE3 TRP A  24      -2.929   4.479  11.415  1.00 97.37           C  
ATOM    176  NE1 TRP A  24      -5.221   2.544  13.333  1.00 97.37           N  
ATOM    177  CH2 TRP A  24      -4.223   6.047  12.751  1.00 97.37           C  
ATOM    178  CZ2 TRP A  24      -4.953   5.038  13.325  1.00 97.37           C  
ATOM    179  CZ3 TRP A  24      -3.219   5.781  11.805  1.00 97.37           C  
ATOM    180  N   CYS A  25      -2.100   0.982   7.671  1.00 97.71           N  
ATOM    181  CA  CYS A  25      -1.123   0.542   6.681  1.00 97.71           C  
ATOM    182  C   CYS A  25      -0.146   1.662   6.344  1.00 97.71           C  
ATOM    183  CB  CYS A  25      -1.825   0.066   5.410  1.00 97.71           C  
ATOM    184  O   CYS A  25      -0.451   2.839   6.544  1.00 97.71           O  
ATOM    185  SG  CYS A  25      -2.925  -1.343   5.670  1.00 97.71           S  
ATOM    186  N   TYR A  26       1.016   1.280   5.869  1.00 97.77           N  
ATOM    187  CA  TYR A  26       1.857   2.262   5.194  1.00 97.77           C  
ATOM    188  C   TYR A  26       1.321   2.576   3.803  1.00 97.77           C  
ATOM    189  CB  TYR A  26       3.300   1.757   5.096  1.00 97.77           C  
ATOM    190  O   TYR A  26       0.866   1.679   3.089  1.00 97.77           O  
ATOM    191  CG  TYR A  26       4.003   1.665   6.428  1.00 97.77           C  
ATOM    192  CD1 TYR A  26       4.328   2.813   7.147  1.00 97.77           C  
ATOM    193  CD2 TYR A  26       4.346   0.430   6.970  1.00 97.77           C  
ATOM    194  CE1 TYR A  26       4.978   2.733   8.374  1.00 97.77           C  
ATOM    195  CE2 TYR A  26       4.996   0.339   8.196  1.00 97.77           C  
ATOM    196  OH  TYR A  26       5.950   1.409  10.104  1.00 97.77           O  
ATOM    197  CZ  TYR A  26       5.307   1.494   8.890  1.00 97.77           C  
ATOM    198  N   GLN A  27       1.405   3.907   3.383  1.00 97.41           N  
ATOM    199  CA  GLN A  27       0.917   4.333   2.076  1.00 97.41           C  
ATOM    200  C   GLN A  27       1.958   5.179   1.348  1.00 97.41           C  
ATOM    201  CB  GLN A  27      -0.389   5.116   2.218  1.00 97.41           C  
ATOM    202  O   GLN A  27       2.609   6.030   1.957  1.00 97.41           O  
ATOM    203  CG  GLN A  27      -1.544   4.290   2.768  1.00 97.41           C  
ATOM    204  CD  GLN A  27      -2.873   5.019   2.694  1.00 97.41           C  
ATOM    205  NE2 GLN A  27      -3.816   4.620   3.542  1.00 97.41           N  
ATOM    206  OE1 GLN A  27      -3.051   5.933   1.883  1.00 97.41           O  
ATOM    207  N   CYS A  28       2.039   4.978   0.179  1.00 97.28           N  
ATOM    208  CA  CYS A  28       2.919   5.754  -0.688  1.00 97.28           C  
ATOM    209  C   CYS A  28       2.660   5.434  -2.155  1.00 97.28           C  
ATOM    210  CB  CYS A  28       4.384   5.482  -0.348  1.00 97.28           C  
ATOM    211  O   CYS A  28       2.040   4.418  -2.474  1.00 97.28           O  
ATOM    212  SG  CYS A  28       4.907   3.787  -0.690  1.00 97.28           S  
ATOM    213  N   GLU A  29       3.113   6.305  -2.959  1.00 96.94           N  
ATOM    214  CA  GLU A  29       2.968   6.125  -4.401  1.00 96.94           C  
ATOM    215  C   GLU A  29       4.302   6.314  -5.117  1.00 96.94           C  
ATOM    216  CB  GLU A  29       1.927   7.096  -4.962  1.00 96.94           C  
ATOM    217  O   GLU A  29       4.957   7.346  -4.959  1.00 96.94           O  
ATOM    218  CG  GLU A  29       1.548   6.822  -6.410  1.00 96.94           C  
ATOM    219  CD  GLU A  29       0.434   7.723  -6.920  1.00 96.94           C  
ATOM    220  OE1 GLU A  29       0.015   7.568  -8.089  1.00 96.94           O  
ATOM    221  OE2 GLU A  29      -0.023   8.591  -6.143  1.00 96.94           O  
ATOM    222  N   ASP A  30       4.772   5.267  -5.770  1.00 95.39           N  
ATOM    223  CA  ASP A  30       5.902   5.276  -6.694  1.00 95.39           C  
ATOM    224  C   ASP A  30       7.162   5.808  -6.016  1.00 95.39           C  
ATOM    225  CB  ASP A  30       5.576   6.116  -7.931  1.00 95.39           C  
ATOM    226  O   ASP A  30       7.841   6.685  -6.554  1.00 95.39           O  
ATOM    227  CG  ASP A  30       4.454   5.528  -8.768  1.00 95.39           C  
ATOM    228  OD1 ASP A  30       4.311   4.287  -8.812  1.00 95.39           O  
ATOM    229  OD2 ASP A  30       3.707   6.313  -9.392  1.00 95.39           O  
ATOM    230  N   GLU A  31       7.516   5.293  -4.894  1.00 95.94           N  
ATOM    231  CA  GLU A  31       8.736   5.638  -4.171  1.00 95.94           C  
ATOM    232  C   GLU A  31       9.874   4.682  -4.520  1.00 95.94           C  
ATOM    233  CB  GLU A  31       8.487   5.630  -2.660  1.00 95.94           C  
ATOM    234  O   GLU A  31       9.642   3.497  -4.765  1.00 95.94           O  
ATOM    235  CG  GLU A  31       7.580   6.754  -2.181  1.00 95.94           C  
ATOM    236  CD  GLU A  31       8.187   8.135  -2.369  1.00 95.94           C  
ATOM    237  OE1 GLU A  31       7.427   9.109  -2.576  1.00 95.94           O  
ATOM    238  OE2 GLU A  31       9.432   8.245  -2.311  1.00 95.94           O  
ATOM    239  N   PRO A  32      11.068   5.197  -4.555  1.00 92.44           N  
ATOM    240  CA  PRO A  32      12.232   4.440  -5.019  1.00 92.44           C  
ATOM    241  C   PRO A  32      12.748   3.452  -3.974  1.00 92.44           C  
ATOM    242  CB  PRO A  32      13.271   5.528  -5.301  1.00 92.44           C  
ATOM    243  O   PRO A  32      13.508   2.539  -4.305  1.00 92.44           O  
ATOM    244  CG  PRO A  32      12.881   6.667  -4.416  1.00 92.44           C  
ATOM    245  CD  PRO A  32      11.385   6.686  -4.293  1.00 92.44           C  
ATOM    246  N   SER A  33      12.253   3.649  -2.715  1.00 91.09           N  
ATOM    247  CA  SER A  33      12.712   2.752  -1.659  1.00 91.09           C  
ATOM    248  C   SER A  33      11.688   2.656  -0.532  1.00 91.09           C  
ATOM    249  CB  SER A  33      14.054   3.225  -1.099  1.00 91.09           C  
ATOM    250  O   SER A  33      10.826   3.526  -0.393  1.00 91.09           O  
ATOM    251  OG  SER A  33      13.888   4.390  -0.310  1.00 91.09           O  
ATOM    252  N   ASN A  34      11.868   1.693   0.264  1.00 90.37           N  
ATOM    253  CA  ASN A  34      11.011   1.485   1.426  1.00 90.37           C  
ATOM    254  C   ASN A  34      11.151   2.620   2.436  1.00 90.37           C  
ATOM    255  CB  ASN A  34      11.323   0.142   2.090  1.00 90.37           C  
ATOM    256  O   ASN A  34      10.179   2.993   3.096  1.00 90.37           O  
ATOM    257  CG  ASN A  34      10.551  -1.008   1.473  1.00 90.37           C  
ATOM    258  ND2 ASN A  34      11.270  -1.965   0.899  1.00 90.37           N  
ATOM    259  OD1 ASN A  34       9.318  -1.035   1.512  1.00 90.37           O  
ATOM    260  N   GLN A  35      12.319   3.141   2.574  1.00 91.16           N  
ATOM    261  CA  GLN A  35      12.591   4.202   3.538  1.00 91.16           C  
ATOM    262  C   GLN A  35      11.768   5.450   3.228  1.00 91.16           C  
ATOM    263  CB  GLN A  35      14.081   4.546   3.553  1.00 91.16           C  
ATOM    264  O   GLN A  35      11.393   6.194   4.137  1.00 91.16           O  
ATOM    265  CG  GLN A  35      14.955   3.465   4.173  1.00 91.16           C  
ATOM    266  CD  GLN A  35      16.437   3.769   4.055  1.00 91.16           C  
ATOM    267  NE2 GLN A  35      17.260   2.979   4.736  1.00 91.16           N  
ATOM    268  OE1 GLN A  35      16.838   4.705   3.357  1.00 91.16           O  
ATOM    269  N   ASN A  36      11.510   5.638   1.919  1.00 92.07           N  
ATOM    270  CA  ASN A  36      10.738   6.791   1.465  1.00 92.07           C  
ATOM    271  C   ASN A  36       9.240   6.501   1.473  1.00 92.07           C  
ATOM    272  CB  ASN A  36      11.188   7.221   0.067  1.00 92.07           C  
ATOM    273  O   ASN A  36       8.433   7.372   1.144  1.00 92.07           O  
ATOM    274  CG  ASN A  36      12.596   7.783   0.054  1.00 92.07           C  
ATOM    275  ND2 ASN A  36      13.244   7.734  -1.103  1.00 92.07           N  
ATOM    276  OD1 ASN A  36      13.097   8.258   1.077  1.00 92.07           O  
ATOM    277  N   CYS A  37       8.874   5.231   1.866  1.00 93.79           N  
ATOM    278  CA  CYS A  37       7.496   4.760   1.793  1.00 93.79           C  
ATOM    279  C   CYS A  37       6.996   4.322   3.164  1.00 93.79           C  
ATOM    280  CB  CYS A  37       7.376   3.603   0.802  1.00 93.79           C  
ATOM    281  O   CYS A  37       6.595   3.171   3.344  1.00 93.79           O  
ATOM    282  SG  CYS A  37       5.705   3.365   0.159  1.00 93.79           S  
ATOM    283  N   LEU A  38       6.888   5.276   4.155  1.00 94.03           N  
ATOM    284  CA  LEU A  38       6.595   4.940   5.544  1.00 94.03           C  
ATOM    285  C   LEU A  38       5.414   5.754   6.062  1.00 94.03           C  
ATOM    286  CB  LEU A  38       7.823   5.184   6.425  1.00 94.03           C  
ATOM    287  O   LEU A  38       5.171   5.803   7.270  1.00 94.03           O  
ATOM    288  CG  LEU A  38       9.039   4.298   6.154  1.00 94.03           C  
ATOM    289  CD1 LEU A  38      10.233   4.769   6.978  1.00 94.03           C  
ATOM    290  CD2 LEU A  38       8.716   2.839   6.456  1.00 94.03           C  
ATOM    291  N   LYS A  39       4.710   6.425   5.140  1.00 96.75           N  
ATOM    292  CA  LYS A  39       3.538   7.181   5.571  1.00 96.75           C  
ATOM    293  C   LYS A  39       2.463   6.255   6.134  1.00 96.75           C  
ATOM    294  CB  LYS A  39       2.969   7.999   4.411  1.00 96.75           C  
ATOM    295  O   LYS A  39       1.995   5.347   5.443  1.00 96.75           O  
ATOM    296  CG  LYS A  39       1.792   8.883   4.795  1.00 96.75           C  
ATOM    297  CD  LYS A  39       1.290   9.694   3.607  1.00 96.75           C  
ATOM    298  CE  LYS A  39       0.095  10.559   3.983  1.00 96.75           C  
ATOM    299  NZ  LYS A  39      -0.413  11.340   2.816  1.00 96.75           N  
ATOM    300  N   MET A  40       2.051   6.499   7.354  1.00 97.14           N  
ATOM    301  CA  MET A  40       1.048   5.704   8.057  1.00 97.14           C  
ATOM    302  C   MET A  40      -0.348   6.282   7.847  1.00 97.14           C  
ATOM    303  CB  MET A  40       1.366   5.636   9.551  1.00 97.14           C  
ATOM    304  O   MET A  40      -0.540   7.497   7.927  1.00 97.14           O  
ATOM    305  CG  MET A  40       2.685   4.949   9.866  1.00 97.14           C  
ATOM    306  SD  MET A  40       2.986   4.799  11.670  1.00 97.14           S  
ATOM    307  CE  MET A  40       3.637   6.455  12.024  1.00 97.14           C  
ATOM    308  N   ALA A  41      -1.272   5.400   7.593  1.00 96.75           N  
ATOM    309  CA  ALA A  41      -2.648   5.849   7.395  1.00 96.75           C  
ATOM    310  C   ALA A  41      -3.643   4.801   7.887  1.00 96.75           C  
ATOM    311  CB  ALA A  41      -2.898   6.164   5.922  1.00 96.75           C  
ATOM    312  O   ALA A  41      -3.396   3.599   7.772  1.00 96.75           O  
ATOM    313  N   LYS A  42      -4.693   5.411   8.467  1.00 96.97           N  
ATOM    314  CA  LYS A  42      -5.819   4.553   8.828  1.00 96.97           C  
ATOM    315  C   LYS A  42      -6.603   4.126   7.591  1.00 96.97           C  
ATOM    316  CB  LYS A  42      -6.744   5.268   9.814  1.00 96.97           C  
ATOM    317  O   LYS A  42      -6.953   4.960   6.753  1.00 96.97           O  
ATOM    318  CG  LYS A  42      -7.845   4.385  10.381  1.00 96.97           C  
ATOM    319  CD  LYS A  42      -8.713   5.143  11.377  1.00 96.97           C  
ATOM    320  CE  LYS A  42      -9.804   4.255  11.959  1.00 96.97           C  
ATOM    321  NZ  LYS A  42     -10.598   4.967  13.005  1.00 96.97           N  
ATOM    322  N   CYS A  43      -6.948   2.747   7.519  1.00 96.74           N  
ATOM    323  CA  CYS A  43      -7.724   2.247   6.390  1.00 96.74           C  
ATOM    324  C   CYS A  43      -9.217   2.445   6.623  1.00 96.74           C  
ATOM    325  CB  CYS A  43      -7.428   0.767   6.150  1.00 96.74           C  
ATOM    326  O   CYS A  43      -9.661   2.562   7.767  1.00 96.74           O  
ATOM    327  SG  CYS A  43      -5.694   0.423   5.776  1.00 96.74           S  
ATOM    328  N   ALA A  44      -9.921   2.569   5.482  1.00 95.59           N  
ATOM    329  CA  ALA A  44     -11.378   2.605   5.578  1.00 95.59           C  
ATOM    330  C   ALA A  44     -11.921   1.305   6.164  1.00 95.59           C  
ATOM    331  CB  ALA A  44     -11.995   2.866   4.206  1.00 95.59           C  
ATOM    332  O   ALA A  44     -11.251   0.271   6.123  1.00 95.59           O  
ATOM    333  N   LYS A  45     -13.043   1.357   6.684  1.00 92.23           N  
ATOM    334  CA  LYS A  45     -13.688   0.207   7.312  1.00 92.23           C  
ATOM    335  C   LYS A  45     -13.796  -0.962   6.338  1.00 92.23           C  
ATOM    336  CB  LYS A  45     -15.075   0.587   7.832  1.00 92.23           C  
ATOM    337  O   LYS A  45     -13.618  -2.119   6.726  1.00 92.23           O  
ATOM    338  CG  LYS A  45     -15.733  -0.489   8.682  1.00 92.23           C  
ATOM    339  CD  LYS A  45     -17.074  -0.023   9.234  1.00 92.23           C  
ATOM    340  CE  LYS A  45     -17.747  -1.109  10.063  1.00 92.23           C  
ATOM    341  NZ  LYS A  45     -19.087  -0.677  10.560  1.00 92.23           N  
ATOM    342  N   ALA A  46     -13.964  -0.647   5.090  1.00 93.64           N  
ATOM    343  CA  ALA A  46     -14.179  -1.658   4.057  1.00 93.64           C  
ATOM    344  C   ALA A  46     -12.861  -2.300   3.635  1.00 93.64           C  
ATOM    345  CB  ALA A  46     -14.879  -1.042   2.848  1.00 93.64           C  
ATOM    346  O   ALA A  46     -12.853  -3.372   3.024  1.00 93.64           O  
ATOM    347  N   ASP A  47     -11.722  -1.629   3.947  1.00 96.04           N  
ATOM    348  CA  ASP A  47     -10.405  -2.144   3.586  1.00 96.04           C  
ATOM    349  C   ASP A  47      -9.977  -3.266   4.529  1.00 96.04           C  
ATOM    350  CB  ASP A  47      -9.367  -1.020   3.601  1.00 96.04           C  
ATOM    351  O   ASP A  47      -9.964  -3.089   5.749  1.00 96.04           O  
ATOM    352  CG  ASP A  47      -9.580  -0.001   2.496  1.00 96.04           C  
ATOM    353  OD1 ASP A  47     -10.100  -0.368   1.420  1.00 96.04           O  
ATOM    354  OD2 ASP A  47      -9.222   1.179   2.701  1.00 96.04           O  
ATOM    355  N   LYS A  48      -9.538  -4.381   3.892  1.00 95.34           N  
ATOM    356  CA  LYS A  48      -9.217  -5.559   4.692  1.00 95.34           C  
ATOM    357  C   LYS A  48      -7.743  -5.930   4.558  1.00 95.34           C  
ATOM    358  CB  LYS A  48     -10.095  -6.743   4.282  1.00 95.34           C  
ATOM    359  O   LYS A  48      -7.245  -6.791   5.286  1.00 95.34           O  
ATOM    360  CG  LYS A  48     -11.588  -6.470   4.384  1.00 95.34           C  
ATOM    361  CD  LYS A  48     -12.002  -6.150   5.815  1.00 95.34           C  
ATOM    362  CE  LYS A  48     -13.496  -5.878   5.918  1.00 95.34           C  
ATOM    363  NZ  LYS A  48     -13.861  -5.281   7.238  1.00 95.34           N  
ATOM    364  N   PHE A  49      -7.025  -5.150   3.602  1.00 97.11           N  
ATOM    365  CA  PHE A  49      -5.667  -5.569   3.277  1.00 97.11           C  
ATOM    366  C   PHE A  49      -4.731  -4.368   3.213  1.00 97.11           C  
ATOM    367  CB  PHE A  49      -5.641  -6.327   1.946  1.00 97.11           C  
ATOM    368  O   PHE A  49      -5.134  -3.282   2.791  1.00 97.11           O  
ATOM    369  CG  PHE A  49      -6.530  -7.540   1.920  1.00 97.11           C  
ATOM    370  CD1 PHE A  49      -6.077  -8.762   2.404  1.00 97.11           C  
ATOM    371  CD2 PHE A  49      -7.821  -7.460   1.413  1.00 97.11           C  
ATOM    372  CE1 PHE A  49      -6.898  -9.887   2.381  1.00 97.11           C  
ATOM    373  CE2 PHE A  49      -8.647  -8.579   1.387  1.00 97.11           C  
ATOM    374  CZ  PHE A  49      -8.184  -9.792   1.871  1.00 97.11           C  
ATOM    375  N   CYS A  50      -3.587  -4.553   3.663  1.00 97.45           N  
ATOM    376  CA  CYS A  50      -2.455  -3.730   3.252  1.00 97.45           C  
ATOM    377  C   CYS A  50      -1.794  -4.297   2.001  1.00 97.45           C  
ATOM    378  CB  CYS A  50      -1.429  -3.628   4.380  1.00 97.45           C  
ATOM    379  O   CYS A  50      -1.460  -5.482   1.953  1.00 97.45           O  
ATOM    380  SG  CYS A  50      -2.069  -2.845   5.877  1.00 97.45           S  
ATOM    381  N   VAL A  51      -1.635  -3.461   0.982  1.00 97.44           N  
ATOM    382  CA  VAL A  51      -1.130  -3.931  -0.304  1.00 97.44           C  
ATOM    383  C   VAL A  51       0.195  -3.241  -0.622  1.00 97.44           C  
ATOM    384  CB  VAL A  51      -2.147  -3.680  -1.439  1.00 97.44           C  
ATOM    385  O   VAL A  51       0.323  -2.024  -0.463  1.00 97.44           O  
ATOM    386  CG1 VAL A  51      -1.612  -4.205  -2.770  1.00 97.44           C  
ATOM    387  CG2 VAL A  51      -3.489  -4.330  -1.106  1.00 97.44           C  
ATOM    388  N   THR A  52       1.147  -4.032  -1.086  1.00 97.22           N  
ATOM    389  CA  THR A  52       2.429  -3.537  -1.576  1.00 97.22           C  
ATOM    390  C   THR A  52       2.654  -3.960  -3.024  1.00 97.22           C  
ATOM    391  CB  THR A  52       3.593  -4.043  -0.703  1.00 97.22           C  
ATOM    392  O   THR A  52       2.543  -5.142  -3.356  1.00 97.22           O  
ATOM    393  CG2 THR A  52       4.925  -3.471  -1.179  1.00 97.22           C  
ATOM    394  OG1 THR A  52       3.372  -3.645   0.655  1.00 97.22           O  
ATOM    395  N   THR A  53       2.949  -2.991  -3.835  1.00 96.48           N  
ATOM    396  CA  THR A  53       3.311  -3.265  -5.221  1.00 96.48           C  
ATOM    397  C   THR A  53       4.719  -2.760  -5.523  1.00 96.48           C  
ATOM    398  CB  THR A  53       2.311  -2.619  -6.198  1.00 96.48           C  
ATOM    399  O   THR A  53       5.035  -1.597  -5.266  1.00 96.48           O  
ATOM    400  CG2 THR A  53       2.647  -2.974  -7.643  1.00 96.48           C  
ATOM    401  OG1 THR A  53       0.990  -3.086  -5.898  1.00 96.48           O  
ATOM    402  N   VAL A  54       5.511  -3.695  -6.084  1.00 95.16           N  
ATOM    403  CA  VAL A  54       6.880  -3.344  -6.447  1.00 95.16           C  
ATOM    404  C   VAL A  54       7.096  -3.580  -7.940  1.00 95.16           C  
ATOM    405  CB  VAL A  54       7.910  -4.151  -5.625  1.00 95.16           C  
ATOM    406  O   VAL A  54       6.847  -4.679  -8.443  1.00 95.16           O  
ATOM    407  CG1 VAL A  54       9.335  -3.753  -6.005  1.00 95.16           C  
ATOM    408  CG2 VAL A  54       7.675  -3.947  -4.129  1.00 95.16           C  
ATOM    409  N   ILE A  55       7.518  -2.540  -8.595  1.00 94.23           N  
ATOM    410  CA  ILE A  55       7.868  -2.616 -10.009  1.00 94.23           C  
ATOM    411  C   ILE A  55       9.356  -2.321 -10.189  1.00 94.23           C  
ATOM    412  CB  ILE A  55       7.022  -1.638 -10.855  1.00 94.23           C  
ATOM    413  O   ILE A  55       9.860  -1.313  -9.687  1.00 94.23           O  
ATOM    414  CG1 ILE A  55       5.528  -1.933 -10.676  1.00 94.23           C  
ATOM    415  CG2 ILE A  55       7.422  -1.715 -12.331  1.00 94.23           C  
ATOM    416  CD1 ILE A  55       4.612  -0.877 -11.279  1.00 94.23           C  
ATOM    417  N   ALA A  56       9.947  -3.241 -10.794  1.00 93.16           N  
ATOM    418  CA  ALA A  56      11.371  -3.073 -11.071  1.00 93.16           C  
ATOM    419  C   ALA A  56      11.671  -3.289 -12.551  1.00 93.16           C  
ATOM    420  CB  ALA A  56      12.196  -4.034 -10.218  1.00 93.16           C  
ATOM    421  O   ALA A  56      11.120  -4.197 -13.177  1.00 93.16           O  
ATOM    422  N   ALA A  57      12.453  -2.372 -13.141  1.00 92.09           N  
ATOM    423  CA  ALA A  57      12.854  -2.476 -14.541  1.00 92.09           C  
ATOM    424  C   ALA A  57      14.338  -2.165 -14.711  1.00 92.09           C  
ATOM    425  CB  ALA A  57      12.015  -1.539 -15.407  1.00 92.09           C  
ATOM    426  O   ALA A  57      14.878  -1.290 -14.030  1.00 92.09           O  
ATOM    427  N   GLY A  58      15.013  -2.891 -15.489  1.00 86.92           N  
ATOM    428  CA  GLY A  58      16.419  -2.668 -15.785  1.00 86.92           C  
ATOM    429  C   GLY A  58      17.250  -3.935 -15.721  1.00 86.92           C  
ATOM    430  O   GLY A  58      16.726  -5.015 -15.440  1.00 86.92           O  
ATOM    431  N   ARG A  59      18.520  -3.853 -16.174  1.00 76.68           N  
ATOM    432  CA  ARG A  59      19.455  -4.970 -16.252  1.00 76.68           C  
ATOM    433  C   ARG A  59      20.667  -4.734 -15.357  1.00 76.68           C  
ATOM    434  CB  ARG A  59      19.907  -5.194 -17.697  1.00 76.68           C  
ATOM    435  O   ARG A  59      21.280  -3.666 -15.402  1.00 76.68           O  
ATOM    436  CG  ARG A  59      20.511  -6.566 -17.949  1.00 76.68           C  
ATOM    437  CD  ARG A  59      20.818  -6.785 -19.424  1.00 76.68           C  
ATOM    438  NE  ARG A  59      21.305  -8.138 -19.678  1.00 76.68           N  
ATOM    439  NH1 ARG A  59      21.400  -7.896 -21.973  1.00 76.68           N  
ATOM    440  NH2 ARG A  59      22.009  -9.879 -20.999  1.00 76.68           N  
ATOM    441  CZ  ARG A  59      21.570  -8.635 -20.883  1.00 76.68           C  
ATOM    442  N   GLY A  60      20.912  -5.532 -14.436  1.00 68.37           N  
ATOM    443  CA  GLY A  60      22.122  -5.380 -13.643  1.00 68.37           C  
ATOM    444  C   GLY A  60      22.062  -4.207 -12.683  1.00 68.37           C  
ATOM    445  O   GLY A  60      21.081  -4.043 -11.956  1.00 68.37           O  
ATOM    446  N   GLN A  61      23.003  -3.348 -12.393  1.00 68.93           N  
ATOM    447  CA  GLN A  61      23.207  -2.232 -11.476  1.00 68.93           C  
ATOM    448  C   GLN A  61      22.414  -1.005 -11.917  1.00 68.93           C  
ATOM    449  CB  GLN A  61      24.694  -1.886 -11.372  1.00 68.93           C  
ATOM    450  O   GLN A  61      22.323  -0.020 -11.181  1.00 68.93           O  
ATOM    451  CG  GLN A  61      25.518  -2.932 -10.633  1.00 68.93           C  
ATOM    452  CD  GLN A  61      26.657  -2.325  -9.836  1.00 68.93           C  
ATOM    453  NE2 GLN A  61      27.627  -3.153  -9.463  1.00 68.93           N  
ATOM    454  OE1 GLN A  61      26.666  -1.121  -9.558  1.00 68.93           O  
ATOM    455  N   SER A  62      21.672  -1.058 -13.074  1.00 73.46           N  
ATOM    456  CA  SER A  62      20.879   0.053 -13.589  1.00 73.46           C  
ATOM    457  C   SER A  62      19.387  -0.195 -13.394  1.00 73.46           C  
ATOM    458  CB  SER A  62      21.177   0.284 -15.071  1.00 73.46           C  
ATOM    459  O   SER A  62      18.556   0.451 -14.036  1.00 73.46           O  
ATOM    460  OG  SER A  62      20.829  -0.857 -15.837  1.00 73.46           O  
ATOM    461  N   SER A  63      18.996  -1.098 -12.449  1.00 80.44           N  
ATOM    462  CA  SER A  63      17.590  -1.415 -12.226  1.00 80.44           C  
ATOM    463  C   SER A  63      16.913  -0.352 -11.368  1.00 80.44           C  
ATOM    464  CB  SER A  63      17.447  -2.785 -11.562  1.00 80.44           C  
ATOM    465  O   SER A  63      17.538   0.222 -10.473  1.00 80.44           O  
ATOM    466  OG  SER A  63      17.997  -2.771 -10.256  1.00 80.44           O  
ATOM    467  N   GLU A  64      15.800   0.219 -11.820  1.00 90.13           N  
ATOM    468  CA  GLU A  64      14.934   1.161 -11.118  1.00 90.13           C  
ATOM    469  C   GLU A  64      13.736   0.451 -10.495  1.00 90.13           C  
ATOM    470  CB  GLU A  64      14.457   2.264 -12.067  1.00 90.13           C  
ATOM    471  O   GLU A  64      13.195  -0.491 -11.077  1.00 90.13           O  
ATOM    472  CG  GLU A  64      15.564   3.201 -12.527  1.00 90.13           C  
ATOM    473  CD  GLU A  64      15.078   4.281 -13.480  1.00 90.13           C  
ATOM    474  OE1 GLU A  64      15.905   5.099 -13.943  1.00 90.13           O  
ATOM    475  OE2 GLU A  64      13.860   4.310 -13.766  1.00 90.13           O  
ATOM    476  N   GLN A  65      13.479   0.864  -9.247  1.00 91.61           N  
ATOM    477  CA  GLN A  65      12.365   0.247  -8.533  1.00 91.61           C  
ATOM    478  C   GLN A  65      11.360   1.298  -8.070  1.00 91.61           C  
ATOM    479  CB  GLN A  65      12.874  -0.556  -7.335  1.00 91.61           C  
ATOM    480  O   GLN A  65      11.740   2.418  -7.724  1.00 91.61           O  
ATOM    481  CG  GLN A  65      11.768  -1.064  -6.421  1.00 91.61           C  
ATOM    482  CD  GLN A  65      12.300  -1.832  -5.225  1.00 91.61           C  
ATOM    483  NE2 GLN A  65      11.792  -1.511  -4.041  1.00 91.61           N  
ATOM    484  OE1 GLN A  65      13.161  -2.706  -5.366  1.00 91.61           O  
ATOM    485  N   GLN A  66      10.144   0.879  -8.131  1.00 94.82           N  
ATOM    486  CA  GLN A  66       9.039   1.694  -7.637  1.00 94.82           C  
ATOM    487  C   GLN A  66       8.150   0.898  -6.686  1.00 94.82           C  
ATOM    488  CB  GLN A  66       8.209   2.237  -8.802  1.00 94.82           C  
ATOM    489  O   GLN A  66       7.713  -0.206  -7.016  1.00 94.82           O  
ATOM    490  CG  GLN A  66       8.991   3.138  -9.748  1.00 94.82           C  
ATOM    491  CD  GLN A  66       8.164   3.606 -10.930  1.00 94.82           C  
ATOM    492  NE2 GLN A  66       8.361   4.857 -11.333  1.00 94.82           N  
ATOM    493  OE1 GLN A  66       7.356   2.850 -11.478  1.00 94.82           O  
ATOM    494  N   ILE A  67       7.927   1.514  -5.511  1.00 96.06           N  
ATOM    495  CA  ILE A  67       7.134   0.865  -4.472  1.00 96.06           C  
ATOM    496  C   ILE A  67       5.857   1.663  -4.223  1.00 96.06           C  
ATOM    497  CB  ILE A  67       7.936   0.714  -3.160  1.00 96.06           C  
ATOM    498  O   ILE A  67       5.904   2.882  -4.044  1.00 96.06           O  
ATOM    499  CG1 ILE A  67       9.233  -0.064  -3.413  1.00 96.06           C  
ATOM    500  CG2 ILE A  67       7.088   0.030  -2.084  1.00 96.06           C  
ATOM    501  CD1 ILE A  67      10.224  -0.008  -2.258  1.00 96.06           C  
ATOM    502  N   THR A  68       4.743   0.992  -4.225  1.00 97.00           N  
ATOM    503  CA  THR A  68       3.442   1.544  -3.863  1.00 97.00           C  
ATOM    504  C   THR A  68       2.784   0.706  -2.771  1.00 97.00           C  
ATOM    505  CB  THR A  68       2.509   1.624  -5.085  1.00 97.00           C  
ATOM    506  O   THR A  68       2.758  -0.524  -2.856  1.00 97.00           O  
ATOM    507  CG2 THR A  68       1.140   2.171  -4.697  1.00 97.00           C  
ATOM    508  OG1 THR A  68       3.094   2.485  -6.070  1.00 97.00           O  
ATOM    509  N   LYS A  69       2.357   1.408  -1.695  1.00 97.59           N  
ATOM    510  CA  LYS A  69       1.626   0.790  -0.592  1.00 97.59           C  
ATOM    511  C   LYS A  69       0.266   1.452  -0.395  1.00 97.59           C  
ATOM    512  CB  LYS A  69       2.439   0.866   0.701  1.00 97.59           C  
ATOM    513  O   LYS A  69       0.146   2.676  -0.489  1.00 97.59           O  
ATOM    514  CG  LYS A  69       3.797   0.184   0.620  1.00 97.59           C  
ATOM    515  CD  LYS A  69       4.576   0.335   1.920  1.00 97.59           C  
ATOM    516  CE  LYS A  69       5.963  -0.286   1.817  1.00 97.59           C  
ATOM    517  NZ  LYS A  69       5.915  -1.651   1.213  1.00 97.59           N  
ATOM    518  N   ALA A  70      -0.720   0.602  -0.082  1.00 97.54           N  
ATOM    519  CA  ALA A  70      -2.066   1.152   0.057  1.00 97.54           C  
ATOM    520  C   ALA A  70      -2.958   0.220   0.872  1.00 97.54           C  
ATOM    521  CB  ALA A  70      -2.682   1.407  -1.316  1.00 97.54           C  
ATOM    522  O   ALA A  70      -2.630  -0.953   1.064  1.00 97.54           O  
ATOM    523  N   CYS A  71      -4.042   0.798   1.363  1.00 97.91           N  
ATOM    524  CA  CYS A  71      -5.175   0.043   1.884  1.00 97.91           C  
ATOM    525  C   CYS A  71      -6.113  -0.381   0.760  1.00 97.91           C  
ATOM    526  CB  CYS A  71      -5.942   0.871   2.915  1.00 97.91           C  
ATOM    527  O   CYS A  71      -6.374   0.395  -0.162  1.00 97.91           O  
ATOM    528  SG  CYS A  71      -4.952   1.348   4.348  1.00 97.91           S  
ATOM    529  N   SER A  72      -6.674  -1.637   0.874  1.00 97.55           N  
ATOM    530  CA  SER A  72      -7.557  -2.098  -0.192  1.00 97.55           C  
ATOM    531  C   SER A  72      -8.557  -3.128   0.325  1.00 97.55           C  
ATOM    532  CB  SER A  72      -6.745  -2.696  -1.341  1.00 97.55           C  
ATOM    533  O   SER A  72      -8.223  -3.949   1.182  1.00 97.55           O  
ATOM    534  OG  SER A  72      -7.596  -3.114  -2.395  1.00 97.55           O  
ATOM    535  N   PRO A  73      -9.780  -3.076  -0.237  1.00 97.09           N  
ATOM    536  CA  PRO A  73     -10.763  -4.102   0.118  1.00 97.09           C  
ATOM    537  C   PRO A  73     -10.425  -5.471  -0.467  1.00 97.09           C  
ATOM    538  CB  PRO A  73     -12.067  -3.561  -0.474  1.00 97.09           C  
ATOM    539  O   PRO A  73     -10.824  -6.499   0.087  1.00 97.09           O  
ATOM    540  CG  PRO A  73     -11.635  -2.577  -1.513  1.00 97.09           C  
ATOM    541  CD  PRO A  73     -10.294  -2.027  -1.121  1.00 97.09           C  
ATOM    542  N   ASN A  74      -9.699  -5.429  -1.496  1.00 96.54           N  
ATOM    543  CA  ASN A  74      -9.309  -6.640  -2.209  1.00 96.54           C  
ATOM    544  C   ASN A  74      -7.802  -6.690  -2.447  1.00 96.54           C  
ATOM    545  CB  ASN A  74     -10.059  -6.746  -3.539  1.00 96.54           C  
ATOM    546  O   ASN A  74      -7.149  -5.649  -2.537  1.00 96.54           O  
ATOM    547  CG  ASN A  74     -11.565  -6.696  -3.365  1.00 96.54           C  
ATOM    548  ND2 ASN A  74     -12.168  -5.575  -3.741  1.00 96.54           N  
ATOM    549  OD1 ASN A  74     -12.180  -7.657  -2.896  1.00 96.54           O  
ATOM    550  N   CYS A  75      -7.356  -7.923  -2.565  1.00 95.98           N  
ATOM    551  CA  CYS A  75      -5.936  -8.103  -2.842  1.00 95.98           C  
ATOM    552  C   CYS A  75      -5.681  -9.436  -3.536  1.00 95.98           C  
ATOM    553  CB  CYS A  75      -5.123  -8.027  -1.550  1.00 95.98           C  
ATOM    554  O   CYS A  75      -6.011 -10.494  -2.998  1.00 95.98           O  
ATOM    555  SG  CYS A  75      -3.347  -8.246  -1.794  1.00 95.98           S  
ATOM    556  N   THR A  76      -5.026  -9.244  -4.732  1.00 95.69           N  
ATOM    557  CA  THR A  76      -4.564 -10.433  -5.439  1.00 95.69           C  
ATOM    558  C   THR A  76      -3.046 -10.415  -5.595  1.00 95.69           C  
ATOM    559  CB  THR A  76      -5.223 -10.550  -6.826  1.00 95.69           C  
ATOM    560  O   THR A  76      -2.491  -9.499  -6.205  1.00 95.69           O  
ATOM    561  CG2 THR A  76      -4.824 -11.850  -7.517  1.00 95.69           C  
ATOM    562  OG1 THR A  76      -6.648 -10.521  -6.675  1.00 95.69           O  
ATOM    563  N   GLU A  77      -2.475 -11.385  -4.994  1.00 95.27           N  
ATOM    564  CA  GLU A  77      -1.020 -11.456  -5.090  1.00 95.27           C  
ATOM    565  C   GLU A  77      -0.579 -11.871  -6.491  1.00 95.27           C  
ATOM    566  CB  GLU A  77      -0.459 -12.432  -4.052  1.00 95.27           C  
ATOM    567  O   GLU A  77      -1.165 -12.776  -7.089  1.00 95.27           O  
ATOM    568  CG  GLU A  77      -0.590 -11.944  -2.617  1.00 95.27           C  
ATOM    569  CD  GLU A  77       0.153 -12.816  -1.617  1.00 95.27           C  
ATOM    570  OE1 GLU A  77       0.271 -12.418  -0.435  1.00 95.27           O  
ATOM    571  OE2 GLU A  77       0.621 -13.904  -2.018  1.00 95.27           O  
ATOM    572  N   HIS A  78       0.395 -11.086  -7.003  1.00 93.35           N  
ATOM    573  CA  HIS A  78       0.935 -11.357  -8.330  1.00 93.35           C  
ATOM    574  C   HIS A  78       2.450 -11.190  -8.354  1.00 93.35           C  
ATOM    575  CB  HIS A  78       0.289 -10.437  -9.369  1.00 93.35           C  
ATOM    576  O   HIS A  78       2.993 -10.314  -7.677  1.00 93.35           O  
ATOM    577  CG  HIS A  78      -1.193 -10.601  -9.476  1.00 93.35           C  
ATOM    578  CD2 HIS A  78      -2.209  -9.850  -8.987  1.00 93.35           C  
ATOM    579  ND1 HIS A  78      -1.779 -11.648 -10.155  1.00 93.35           N  
ATOM    580  CE1 HIS A  78      -3.094 -11.533 -10.079  1.00 93.35           C  
ATOM    581  NE2 HIS A  78      -3.381 -10.450  -9.375  1.00 93.35           N  
ATOM    582  N   LYS A  79       3.096 -12.045  -9.088  1.00 94.86           N  
ATOM    583  CA  LYS A  79       4.529 -11.905  -9.331  1.00 94.86           C  
ATOM    584  C   LYS A  79       4.879 -12.255 -10.774  1.00 94.86           C  
ATOM    585  CB  LYS A  79       5.325 -12.789  -8.369  1.00 94.86           C  
ATOM    586  O   LYS A  79       4.608 -13.367 -11.232  1.00 94.86           O  
ATOM    587  CG  LYS A  79       6.829 -12.569  -8.427  1.00 94.86           C  
ATOM    588  CD  LYS A  79       7.557 -13.405  -7.383  1.00 94.86           C  
ATOM    589  CE  LYS A  79       9.065 -13.210  -7.461  1.00 94.86           C  
ATOM    590  NZ  LYS A  79       9.788 -14.075  -6.481  1.00 94.86           N  
ATOM    591  N   VAL A  80       5.386 -11.280 -11.440  1.00 94.99           N  
ATOM    592  CA  VAL A  80       5.805 -11.452 -12.827  1.00 94.99           C  
ATOM    593  C   VAL A  80       7.232 -10.939 -13.003  1.00 94.99           C  
ATOM    594  CB  VAL A  80       4.853 -10.725 -13.802  1.00 94.99           C  
ATOM    595  O   VAL A  80       7.555  -9.826 -12.581  1.00 94.99           O  
ATOM    596  CG1 VAL A  80       5.328 -10.889 -15.245  1.00 94.99           C  
ATOM    597  CG2 VAL A  80       3.426 -11.248 -13.644  1.00 94.99           C  
ATOM    598  N   ASP A  81       7.998 -11.741 -13.669  1.00 93.09           N  
ATOM    599  CA  ASP A  81       9.397 -11.400 -13.911  1.00 93.09           C  
ATOM    600  C   ASP A  81       9.823 -11.797 -15.323  1.00 93.09           C  
ATOM    601  CB  ASP A  81      10.301 -12.077 -12.879  1.00 93.09           C  
ATOM    602  O   ASP A  81       9.864 -12.984 -15.654  1.00 93.09           O  
ATOM    603  CG  ASP A  81      11.744 -11.609 -12.956  1.00 93.09           C  
ATOM    604  OD1 ASP A  81      12.135 -11.006 -13.979  1.00 93.09           O  
ATOM    605  OD2 ASP A  81      12.496 -11.848 -11.987  1.00 93.09           O  
ATOM    606  N   THR A  82      10.239 -10.883 -16.128  1.00 91.68           N  
ATOM    607  CA  THR A  82      10.573 -11.111 -17.529  1.00 91.68           C  
ATOM    608  C   THR A  82      12.080 -11.024 -17.748  1.00 91.68           C  
ATOM    609  CB  THR A  82       9.859 -10.099 -18.445  1.00 91.68           C  
ATOM    610  O   THR A  82      12.562 -11.203 -18.869  1.00 91.68           O  
ATOM    611  CG2 THR A  82       8.347 -10.161 -18.261  1.00 91.68           C  
ATOM    612  OG1 THR A  82      10.314  -8.777 -18.131  1.00 91.68           O  
ATOM    613  N   GLY A  83      12.813 -10.905 -16.615  1.00 86.46           N  
ATOM    614  CA  GLY A  83      14.251 -10.749 -16.767  1.00 86.46           C  
ATOM    615  C   GLY A  83      14.676  -9.308 -16.978  1.00 86.46           C  
ATOM    616  O   GLY A  83      15.777  -8.917 -16.584  1.00 86.46           O  
ATOM    617  N   ILE A  84      13.808  -8.500 -17.531  1.00 89.07           N  
ATOM    618  CA  ILE A  84      14.078  -7.090 -17.791  1.00 89.07           C  
ATOM    619  C   ILE A  84      13.169  -6.222 -16.924  1.00 89.07           C  
ATOM    620  CB  ILE A  84      13.883  -6.743 -19.285  1.00 89.07           C  
ATOM    621  O   ILE A  84      13.533  -5.101 -16.560  1.00 89.07           O  
ATOM    622  CG1 ILE A  84      14.811  -7.598 -20.156  1.00 89.07           C  
ATOM    623  CG2 ILE A  84      14.125  -5.250 -19.528  1.00 89.07           C  
ATOM    624  CD1 ILE A  84      14.461  -7.576 -21.638  1.00 89.07           C  
ATOM    625  N   ALA A  85      12.134  -6.786 -16.481  1.00 92.00           N  
ATOM    626  CA  ALA A  85      11.176  -6.101 -15.617  1.00 92.00           C  
ATOM    627  C   ALA A  85      10.451  -7.090 -14.709  1.00 92.00           C  
ATOM    628  CB  ALA A  85      10.168  -5.318 -16.456  1.00 92.00           C  
ATOM    629  O   ALA A  85      10.267  -8.255 -15.071  1.00 92.00           O  
ATOM    630  N   SER A  86      10.125  -6.515 -13.501  1.00 94.16           N  
ATOM    631  CA  SER A  86       9.368  -7.351 -12.575  1.00 94.16           C  
ATOM    632  C   SER A  86       8.274  -6.550 -11.876  1.00 94.16           C  
ATOM    633  CB  SER A  86      10.297  -7.977 -11.534  1.00 94.16           C  
ATOM    634  O   SER A  86       8.409  -5.340 -11.686  1.00 94.16           O  
ATOM    635  OG  SER A  86      10.807  -6.988 -10.656  1.00 94.16           O  
ATOM    636  N   VAL A  87       7.190  -7.262 -11.640  1.00 94.58           N  
ATOM    637  CA  VAL A  87       6.098  -6.720 -10.838  1.00 94.58           C  
ATOM    638  C   VAL A  87       5.700  -7.726  -9.761  1.00 94.58           C  
ATOM    639  CB  VAL A  87       4.875  -6.362 -11.711  1.00 94.58           C  
ATOM    640  O   VAL A  87       5.560  -8.920 -10.038  1.00 94.58           O  
ATOM    641  CG1 VAL A  87       3.749  -5.787 -10.853  1.00 94.58           C  
ATOM    642  CG2 VAL A  87       5.273  -5.375 -12.807  1.00 94.58           C  
ATOM    643  N   ALA A  88       5.576  -7.239  -8.546  1.00 95.59           N  
ATOM    644  CA  ALA A  88       5.144  -8.080  -7.432  1.00 95.59           C  
ATOM    645  C   ALA A  88       4.142  -7.344  -6.547  1.00 95.59           C  
ATOM    646  CB  ALA A  88       6.347  -8.531  -6.608  1.00 95.59           C  
ATOM    647  O   ALA A  88       4.344  -6.176  -6.207  1.00 95.59           O  
ATOM    648  N   THR A  89       3.070  -8.060  -6.248  1.00 96.67           N  
ATOM    649  CA  THR A  89       2.053  -7.562  -5.329  1.00 96.67           C  
ATOM    650  C   THR A  89       1.941  -8.468  -4.105  1.00 96.67           C  
ATOM    651  CB  THR A  89       0.681  -7.454  -6.019  1.00 96.67           C  
ATOM    652  O   THR A  89       1.820  -9.687  -4.239  1.00 96.67           O  
ATOM    653  CG2 THR A  89      -0.371  -6.897  -5.065  1.00 96.67           C  
ATOM    654  OG1 THR A  89       0.790  -6.585  -7.153  1.00 96.67           O  
ATOM    655  N   ARG A  90       1.997  -7.896  -2.956  1.00 96.22           N  
ATOM    656  CA  ARG A  90       1.848  -8.623  -1.699  1.00 96.22           C  
ATOM    657  C   ARG A  90       0.729  -8.027  -0.851  1.00 96.22           C  
ATOM    658  CB  ARG A  90       3.161  -8.615  -0.914  1.00 96.22           C  
ATOM    659  O   ARG A  90       0.536  -6.809  -0.836  1.00 96.22           O  
ATOM    660  CG  ARG A  90       4.338  -9.204  -1.676  1.00 96.22           C  
ATOM    661  CD  ARG A  90       4.248 -10.721  -1.767  1.00 96.22           C  
ATOM    662  NE  ARG A  90       5.439 -11.296  -2.385  1.00 96.22           N  
ATOM    663  NH1 ARG A  90       4.511 -13.384  -2.720  1.00 96.22           N  
ATOM    664  NH2 ARG A  90       6.669 -12.967  -3.370  1.00 96.22           N  
ATOM    665  CZ  ARG A  90       5.537 -12.548  -2.823  1.00 96.22           C  
ATOM    666  N   CYS A  91       0.068  -8.960  -0.123  1.00 96.50           N  
ATOM    667  CA  CYS A  91      -1.057  -8.539   0.704  1.00 96.50           C  
ATOM    668  C   CYS A  91      -0.901  -9.040   2.134  1.00 96.50           C  
ATOM    669  CB  CYS A  91      -2.374  -9.047   0.117  1.00 96.50           C  
ATOM    670  O   CYS A  91      -0.357 -10.122   2.361  1.00 96.50           O  
ATOM    671  SG  CYS A  91      -2.573  -8.690  -1.642  1.00 96.50           S  
ATOM    672  N   CYS A  92      -1.341  -8.292   3.064  1.00 96.22           N  
ATOM    673  CA  CYS A  92      -1.385  -8.706   4.462  1.00 96.22           C  
ATOM    674  C   CYS A  92      -2.540  -8.033   5.194  1.00 96.22           C  
ATOM    675  CB  CYS A  92      -0.066  -8.376   5.160  1.00 96.22           C  
ATOM    676  O   CYS A  92      -3.106  -7.054   4.703  1.00 96.22           O  
ATOM    677  SG  CYS A  92       0.283  -6.607   5.259  1.00 96.22           S  
ATOM    678  N   THR A  93      -2.947  -8.543   6.402  1.00 95.48           N  
ATOM    679  CA  THR A  93      -4.217  -8.121   6.983  1.00 95.48           C  
ATOM    680  C   THR A  93      -4.002  -7.512   8.366  1.00 95.48           C  
ATOM    681  CB  THR A  93      -5.203  -9.300   7.086  1.00 95.48           C  
ATOM    682  O   THR A  93      -4.945  -7.010   8.982  1.00 95.48           O  
ATOM    683  CG2 THR A  93      -5.621  -9.789   5.703  1.00 95.48           C  
ATOM    684  OG1 THR A  93      -4.577 -10.378   7.793  1.00 95.48           O  
ATOM    685  N   SER A  94      -2.718  -7.493   8.812  1.00 94.72           N  
ATOM    686  CA  SER A  94      -2.451  -6.879  10.109  1.00 94.72           C  
ATOM    687  C   SER A  94      -1.924  -5.457   9.949  1.00 94.72           C  
ATOM    688  CB  SER A  94      -1.447  -7.716  10.903  1.00 94.72           C  
ATOM    689  O   SER A  94      -1.453  -5.081   8.873  1.00 94.72           O  
ATOM    690  OG  SER A  94      -0.189  -7.745  10.251  1.00 94.72           O  
ATOM    691  N   SER A  95      -2.089  -4.575  10.941  1.00 95.71           N  
ATOM    692  CA  SER A  95      -1.637  -3.189  10.883  1.00 95.71           C  
ATOM    693  C   SER A  95      -0.132  -3.107  10.649  1.00 95.71           C  
ATOM    694  CB  SER A  95      -2.001  -2.451  12.172  1.00 95.71           C  
ATOM    695  O   SER A  95       0.637  -3.861  11.250  1.00 95.71           O  
ATOM    696  OG  SER A  95      -3.406  -2.303  12.287  1.00 95.71           O  
ATOM    697  N   PHE A  96       0.161  -2.283   9.669  1.00 95.35           N  
ATOM    698  CA  PHE A  96       1.537  -1.955   9.316  1.00 95.35           C  
ATOM    699  C   PHE A  96       2.275  -3.189   8.812  1.00 95.35           C  
ATOM    700  CB  PHE A  96       2.273  -1.357  10.519  1.00 95.35           C  
ATOM    701  O   PHE A  96       3.504  -3.258   8.890  1.00 95.35           O  
ATOM    702  CG  PHE A  96       1.604  -0.140  11.097  1.00 95.35           C  
ATOM    703  CD1 PHE A  96       1.278   0.942  10.288  1.00 95.35           C  
ATOM    704  CD2 PHE A  96       1.299  -0.077  12.451  1.00 95.35           C  
ATOM    705  CE1 PHE A  96       0.658   2.070  10.821  1.00 95.35           C  
ATOM    706  CE2 PHE A  96       0.680   1.047  12.990  1.00 95.35           C  
ATOM    707  CZ  PHE A  96       0.361   2.119  12.174  1.00 95.35           C  
ATOM    708  N   CYS A  97       1.709  -4.141   8.447  1.00 95.50           N  
ATOM    709  CA  CYS A  97       2.269  -5.405   7.979  1.00 95.50           C  
ATOM    710  C   CYS A  97       2.983  -5.224   6.645  1.00 95.50           C  
ATOM    711  CB  CYS A  97       1.170  -6.458   7.841  1.00 95.50           C  
ATOM    712  O   CYS A  97       3.753  -6.091   6.226  1.00 95.50           O  
ATOM    713  SG  CYS A  97       0.001  -6.120   6.506  1.00 95.50           S  
ATOM    714  N   ASN A  98       2.639  -4.142   5.977  1.00 95.40           N  
ATOM    715  CA  ASN A  98       3.247  -3.935   4.667  1.00 95.40           C  
ATOM    716  C   ASN A  98       4.561  -3.168   4.774  1.00 95.40           C  
ATOM    717  CB  ASN A  98       2.278  -3.203   3.735  1.00 95.40           C  
ATOM    718  O   ASN A  98       4.916  -2.408   3.870  1.00 95.40           O  
ATOM    719  CG  ASN A  98       1.856  -1.852   4.277  1.00 95.40           C  
ATOM    720  ND2 ASN A  98       1.426  -0.964   3.388  1.00 95.40           N  
ATOM    721  OD1 ASN A  98       1.916  -1.607   5.485  1.00 95.40           O  
ATOM    722  N   PHE A  99       5.196  -3.231   5.932  1.00 90.22           N  
ATOM    723  CA  PHE A  99       6.492  -2.591   6.123  1.00 90.22           C  
ATOM    724  C   PHE A  99       7.575  -3.313   5.330  1.00 90.22           C  
ATOM    725  CB  PHE A  99       6.863  -2.559   7.609  1.00 90.22           C  
ATOM    726  O   PHE A  99       8.469  -2.676   4.768  1.00 90.22           O  
ATOM    727  CG  PHE A  99       8.215  -1.957   7.885  1.00 90.22           C  
ATOM    728  CD1 PHE A  99       9.296  -2.764   8.218  1.00 90.22           C  
ATOM    729  CD2 PHE A  99       8.404  -0.583   7.809  1.00 90.22           C  
ATOM    730  CE1 PHE A  99      10.548  -2.210   8.474  1.00 90.22           C  
ATOM    731  CE2 PHE A  99       9.653  -0.022   8.063  1.00 90.22           C  
ATOM    732  CZ  PHE A  99      10.723  -0.837   8.396  1.00 90.22           C  
ATOM    733  N   GLU A 100       7.327  -4.789   5.229  1.00 72.97           N  
ATOM    734  CA  GLU A 100       8.326  -5.628   4.573  1.00 72.97           C  
ATOM    735  C   GLU A 100       7.932  -5.929   3.130  1.00 72.97           C  
ATOM    736  CB  GLU A 100       8.523  -6.934   5.348  1.00 72.97           C  
ATOM    737  O   GLU A 100       6.893  -6.545   2.880  1.00 72.97           O  
ATOM    738  CG  GLU A 100       9.169  -6.747   6.713  1.00 72.97           C  
ATOM    739  CD  GLU A 100      10.478  -7.505   6.866  1.00 72.97           C  
ATOM    740  OE1 GLU A 100      11.280  -7.157   7.762  1.00 72.97           O  
ATOM    741  OE2 GLU A 100      10.705  -8.454   6.082  1.00 72.97           O  
ATOM    742  N   GLY A 101       7.932  -5.143   2.243  1.00 59.78           N  
ATOM    743  CA  GLY A 101       7.589  -5.262   0.834  1.00 59.78           C  
ATOM    744  C   GLY A 101       8.796  -5.193  -0.082  1.00 59.78           C  
ATOM    745  O   GLY A 101       9.714  -4.405   0.151  1.00 59.78           O  
ATOM    746  N   GLU A 102       9.848  -6.258   0.057  1.00 45.18           N  
ATOM    747  CA  GLU A 102      11.162  -6.183  -0.574  1.00 45.18           C  
ATOM    748  C   GLU A 102      11.420  -4.793  -1.149  1.00 45.18           C  
ATOM    749  CB  GLU A 102      11.293  -7.240  -1.673  1.00 45.18           C  
ATOM    750  O   GLU A 102      10.536  -4.200  -1.772  1.00 45.18           O  
ATOM    751  CG  GLU A 102      11.254  -8.672  -1.157  1.00 45.18           C  
ATOM    752  CD  GLU A 102      11.584  -9.703  -2.224  1.00 45.18           C  
ATOM    753  OE1 GLU A 102      12.168 -10.758  -1.888  1.00 45.18           O  
ATOM    754  OE2 GLU A 102      11.258  -9.453  -3.406  1.00 45.18           O  
TER     755      ALA A   1                                                      
ENDMDL                                                                          
END                                                                             
