# Supplementary material for: Domain loss enabled evolution of novel functions in the snake three-finger toxin gene superfamily
Source: Nat Commun. 2023 Aug 11;14:4861. doi: 10.1038/s41467-023-40550-0 (PMC10421932; doi:10.1038/s41467-023-40550-0)
Supplement: Supplementary file 5 — Supplementary Data 2 [file 41467_2023_40550_MOESM5_ESM.zip › SD2_structure_predictions/full_sequence/TR|A0A0H4BFP9|Micrurus_laticollaris.pdb]

MODEL     1                                                                     
ATOM      1  N   MET A   1     -25.791  17.249  32.658  1.00 63.27           N  
ATOM      2  CA  MET A   1     -25.700  15.842  32.280  1.00 63.27           C  
ATOM      3  C   MET A   1     -25.689  15.685  30.763  1.00 63.27           C  
ATOM      4  CB  MET A   1     -26.863  15.048  32.879  1.00 63.27           C  
ATOM      5  O   MET A   1     -25.323  14.628  30.247  1.00 63.27           O  
ATOM      6  CG  MET A   1     -27.110  15.339  34.350  1.00 63.27           C  
ATOM      7  SD  MET A   1     -28.408  14.261  35.072  1.00 63.27           S  
ATOM      8  CE  MET A   1     -28.460  14.912  36.765  1.00 63.27           C  
ATOM      9  N   LYS A   2     -25.825  16.784  30.004  1.00 73.52           N  
ATOM     10  CA  LYS A   2     -25.893  16.893  28.549  1.00 73.52           C  
ATOM     11  C   LYS A   2     -24.531  17.250  27.961  1.00 73.52           C  
ATOM     12  CB  LYS A   2     -26.932  17.937  28.137  1.00 73.52           C  
ATOM     13  O   LYS A   2     -24.200  16.830  26.850  1.00 73.52           O  
ATOM     14  CG  LYS A   2     -28.372  17.493  28.348  1.00 73.52           C  
ATOM     15  CD  LYS A   2     -29.343  18.657  28.199  1.00 73.52           C  
ATOM     16  CE  LYS A   2     -30.791  18.187  28.229  1.00 73.52           C  
ATOM     17  NZ  LYS A   2     -31.618  19.000  29.171  1.00 73.52           N  
ATOM     18  N   THR A   3     -23.701  17.887  28.842  1.00 72.52           N  
ATOM     19  CA  THR A   3     -22.371  18.289  28.395  1.00 72.52           C  
ATOM     20  C   THR A   3     -21.382  17.135  28.536  1.00 72.52           C  
ATOM     21  CB  THR A   3     -21.860  19.507  29.187  1.00 72.52           C  
ATOM     22  O   THR A   3     -20.416  17.043  27.776  1.00 72.52           O  
ATOM     23  CG2 THR A   3     -22.588  20.780  28.769  1.00 72.52           C  
ATOM     24  OG1 THR A   3     -22.075  19.284  30.586  1.00 72.52           O  
ATOM     25  N   LEU A   4     -21.629  16.248  29.405  1.00 73.96           N  
ATOM     26  CA  LEU A   4     -20.858  15.027  29.616  1.00 73.96           C  
ATOM     27  C   LEU A   4     -21.158  14.000  28.529  1.00 73.96           C  
ATOM     28  CB  LEU A   4     -21.162  14.433  30.994  1.00 73.96           C  
ATOM     29  O   LEU A   4     -20.254  13.309  28.055  1.00 73.96           O  
ATOM     30  CG  LEU A   4     -20.014  14.443  32.004  1.00 73.96           C  
ATOM     31  CD1 LEU A   4     -20.559  14.527  33.426  1.00 73.96           C  
ATOM     32  CD2 LEU A   4     -19.141  13.204  31.834  1.00 73.96           C  
ATOM     33  N   LEU A   5     -22.336  13.954  28.010  1.00 74.18           N  
ATOM     34  CA  LEU A   5     -22.789  13.078  26.935  1.00 74.18           C  
ATOM     35  C   LEU A   5     -22.255  13.551  25.587  1.00 74.18           C  
ATOM     36  CB  LEU A   5     -24.319  13.020  26.899  1.00 74.18           C  
ATOM     37  O   LEU A   5     -21.870  12.735  24.747  1.00 74.18           O  
ATOM     38  CG  LEU A   5     -24.985  12.065  27.890  1.00 74.18           C  
ATOM     39  CD1 LEU A   5     -26.480  12.350  27.978  1.00 74.18           C  
ATOM     40  CD2 LEU A   5     -24.734  10.615  27.488  1.00 74.18           C  
ATOM     41  N   LEU A   6     -22.067  14.805  25.392  1.00 75.01           N  
ATOM     42  CA  LEU A   6     -21.557  15.430  24.177  1.00 75.01           C  
ATOM     43  C   LEU A   6     -20.045  15.262  24.072  1.00 75.01           C  
ATOM     44  CB  LEU A   6     -21.920  16.917  24.146  1.00 75.01           C  
ATOM     45  O   LEU A   6     -19.518  15.010  22.986  1.00 75.01           O  
ATOM     46  CG  LEU A   6     -23.332  17.260  23.669  1.00 75.01           C  
ATOM     47  CD1 LEU A   6     -23.705  18.677  24.093  1.00 75.01           C  
ATOM     48  CD2 LEU A   6     -23.439  17.103  22.156  1.00 75.01           C  
ATOM     49  N   THR A   7     -19.379  15.307  25.140  1.00 77.18           N  
ATOM     50  CA  THR A   7     -17.936  15.109  25.219  1.00 77.18           C  
ATOM     51  C   THR A   7     -17.581  13.637  25.025  1.00 77.18           C  
ATOM     52  CB  THR A   7     -17.378  15.601  26.567  1.00 77.18           C  
ATOM     53  O   THR A   7     -16.556  13.315  24.420  1.00 77.18           O  
ATOM     54  CG2 THR A   7     -17.469  17.119  26.679  1.00 77.18           C  
ATOM     55  OG1 THR A   7     -18.130  15.008  27.634  1.00 77.18           O  
ATOM     56  N   LEU A   8     -18.363  12.688  25.416  1.00 74.07           N  
ATOM     57  CA  LEU A   8     -18.220  11.244  25.265  1.00 74.07           C  
ATOM     58  C   LEU A   8     -18.482  10.820  23.824  1.00 74.07           C  
ATOM     59  CB  LEU A   8     -19.176  10.509  26.208  1.00 74.07           C  
ATOM     60  O   LEU A   8     -17.787   9.952  23.291  1.00 74.07           O  
ATOM     61  CG  LEU A   8     -18.858   9.039  26.486  1.00 74.07           C  
ATOM     62  CD1 LEU A   8     -18.314   8.873  27.901  1.00 74.07           C  
ATOM     63  CD2 LEU A   8     -20.097   8.175  26.279  1.00 74.07           C  
ATOM     64  N   VAL A   9     -19.372  11.487  23.089  1.00 75.87           N  
ATOM     65  CA  VAL A   9     -19.690  11.272  21.682  1.00 75.87           C  
ATOM     66  C   VAL A   9     -18.563  11.818  20.808  1.00 75.87           C  
ATOM     67  CB  VAL A   9     -21.032  11.934  21.296  1.00 75.87           C  
ATOM     68  O   VAL A   9     -18.163  11.181  19.830  1.00 75.87           O  
ATOM     69  CG1 VAL A   9     -21.263  11.847  19.788  1.00 75.87           C  
ATOM     70  CG2 VAL A   9     -22.186  11.282  22.055  1.00 75.87           C  
ATOM     71  N   VAL A  10     -17.938  12.877  21.232  1.00 72.34           N  
ATOM     72  CA  VAL A  10     -16.846  13.535  20.522  1.00 72.34           C  
ATOM     73  C   VAL A  10     -15.554  12.744  20.712  1.00 72.34           C  
ATOM     74  CB  VAL A  10     -16.655  14.992  21.001  1.00 72.34           C  
ATOM     75  O   VAL A  10     -14.784  12.565  19.766  1.00 72.34           O  
ATOM     76  CG1 VAL A  10     -15.418  15.614  20.354  1.00 72.34           C  
ATOM     77  CG2 VAL A  10     -17.899  15.823  20.691  1.00 72.34           C  
ATOM     78  N   VAL A  11     -15.266  12.095  21.863  1.00 69.90           N  
ATOM     79  CA  VAL A  11     -14.131  11.248  22.213  1.00 69.90           C  
ATOM     80  C   VAL A  11     -14.278   9.884  21.542  1.00 69.90           C  
ATOM     81  CB  VAL A  11     -14.000  11.078  23.743  1.00 69.90           C  
ATOM     82  O   VAL A  11     -13.297   9.314  21.059  1.00 69.90           O  
ATOM     83  CG1 VAL A  11     -12.915  10.057  24.083  1.00 69.90           C  
ATOM     84  CG2 VAL A  11     -13.700  12.422  24.405  1.00 69.90           C  
ATOM     85  N   THR A  12     -15.488   9.312  21.343  1.00 66.63           N  
ATOM     86  CA  THR A  12     -15.822   8.068  20.658  1.00 66.63           C  
ATOM     87  C   THR A  12     -15.693   8.231  19.146  1.00 66.63           C  
ATOM     88  CB  THR A  12     -17.249   7.604  21.006  1.00 66.63           C  
ATOM     89  O   THR A  12     -15.248   7.313  18.453  1.00 66.63           O  
ATOM     90  CG2 THR A  12     -17.370   7.263  22.488  1.00 66.63           C  
ATOM     91  OG1 THR A  12     -18.175   8.650  20.691  1.00 66.63           O  
ATOM     92  N   ILE A  13     -15.892   9.361  18.506  1.00 67.19           N  
ATOM     93  CA  ILE A  13     -15.784   9.706  17.092  1.00 67.19           C  
ATOM     94  C   ILE A  13     -14.327   9.998  16.743  1.00 67.19           C  
ATOM     95  CB  ILE A  13     -16.675  10.918  16.737  1.00 67.19           C  
ATOM     96  O   ILE A  13     -13.855   9.630  15.664  1.00 67.19           O  
ATOM     97  CG1 ILE A  13     -18.156  10.562  16.911  1.00 67.19           C  
ATOM     98  CG2 ILE A  13     -16.391  11.396  15.310  1.00 67.19           C  
ATOM     99  CD1 ILE A  13     -19.092  11.760  16.845  1.00 67.19           C  
ATOM    100  N   VAL A  14     -13.540  10.638  17.666  1.00 65.10           N  
ATOM    101  CA  VAL A  14     -12.128  10.980  17.527  1.00 65.10           C  
ATOM    102  C   VAL A  14     -11.270   9.742  17.777  1.00 65.10           C  
ATOM    103  CB  VAL A  14     -11.721  12.115  18.494  1.00 65.10           C  
ATOM    104  O   VAL A  14     -10.231   9.560  17.137  1.00 65.10           O  
ATOM    105  CG1 VAL A  14     -10.215  12.364  18.430  1.00 65.10           C  
ATOM    106  CG2 VAL A  14     -12.491  13.393  18.169  1.00 65.10           C  
ATOM    107  N   CYS A  15     -11.791   8.733  18.574  1.00 63.03           N  
ATOM    108  CA  CYS A  15     -11.124   7.478  18.901  1.00 63.03           C  
ATOM    109  C   CYS A  15     -11.567   6.364  17.962  1.00 63.03           C  
ATOM    110  CB  CYS A  15     -11.410   7.081  20.349  1.00 63.03           C  
ATOM    111  O   CYS A  15     -11.010   5.265  17.989  1.00 63.03           O  
ATOM    112  SG  CYS A  15     -10.528   8.082  21.567  1.00 63.03           S  
ATOM    113  N   LEU A  16     -12.682   6.520  17.125  1.00 58.09           N  
ATOM    114  CA  LEU A  16     -13.072   5.579  16.080  1.00 58.09           C  
ATOM    115  C   LEU A  16     -12.069   5.596  14.932  1.00 58.09           C  
ATOM    116  CB  LEU A  16     -14.472   5.908  15.556  1.00 58.09           C  
ATOM    117  O   LEU A  16     -11.834   6.643  14.323  1.00 58.09           O  
ATOM    118  CG  LEU A  16     -15.646   5.343  16.357  1.00 58.09           C  
ATOM    119  CD1 LEU A  16     -16.821   6.315  16.332  1.00 58.09           C  
ATOM    120  CD2 LEU A  16     -16.060   3.981  15.810  1.00 58.09           C  
ATOM    121  N   ASP A  17     -10.876   5.418  15.280  1.00 54.52           N  
ATOM    122  CA  ASP A  17      -9.965   5.050  14.200  1.00 54.52           C  
ATOM    123  C   ASP A  17     -10.727   4.449  13.021  1.00 54.52           C  
ATOM    124  CB  ASP A  17      -8.909   4.063  14.702  1.00 54.52           C  
ATOM    125  O   ASP A  17     -11.314   3.372  13.138  1.00 54.52           O  
ATOM    126  CG  ASP A  17      -7.525   4.342  14.145  1.00 54.52           C  
ATOM    127  OD1 ASP A  17      -7.321   4.203  12.919  1.00 54.52           O  
ATOM    128  OD2 ASP A  17      -6.628   4.701  14.938  1.00 54.52           O  
ATOM    129  N   LEU A  18     -11.919   5.066  12.559  1.00 54.29           N  
ATOM    130  CA  LEU A  18     -12.509   4.649  11.291  1.00 54.29           C  
ATOM    131  C   LEU A  18     -11.482   3.924  10.427  1.00 54.29           C  
ATOM    132  CB  LEU A  18     -13.066   5.858  10.536  1.00 54.29           C  
ATOM    133  O   LEU A  18     -10.482   4.516  10.015  1.00 54.29           O  
ATOM    134  CG  LEU A  18     -14.531   6.208  10.802  1.00 54.29           C  
ATOM    135  CD1 LEU A  18     -14.628   7.411  11.735  1.00 54.29           C  
ATOM    136  CD2 LEU A  18     -15.263   6.480   9.492  1.00 54.29           C  
ATOM    137  N   GLY A  19     -10.774   2.875  11.020  1.00 58.88           N  
ATOM    138  CA  GLY A  19     -10.133   1.889  10.165  1.00 58.88           C  
ATOM    139  C   GLY A  19     -10.159   2.267   8.696  1.00 58.88           C  
ATOM    140  O   GLY A  19     -11.178   2.098   8.024  1.00 58.88           O  
ATOM    141  N   ASN A  20      -9.814   3.534   8.369  1.00 63.48           N  
ATOM    142  CA  ASN A  20      -9.715   3.938   6.970  1.00 63.48           C  
ATOM    143  C   ASN A  20      -8.966   2.900   6.139  1.00 63.48           C  
ATOM    144  CB  ASN A  20      -9.036   5.304   6.853  1.00 63.48           C  
ATOM    145  O   ASN A  20      -7.843   2.523   6.476  1.00 63.48           O  
ATOM    146  CG  ASN A  20      -9.998   6.455   7.067  1.00 63.48           C  
ATOM    147  ND2 ASN A  20      -9.458   7.655   7.242  1.00 63.48           N  
ATOM    148  OD1 ASN A  20     -11.218   6.268   7.076  1.00 63.48           O  
ATOM    149  N   SER A  21      -9.863   1.915   5.786  1.00 80.71           N  
ATOM    150  CA  SER A  21      -9.249   0.985   4.845  1.00 80.71           C  
ATOM    151  C   SER A  21      -8.694   1.718   3.627  1.00 80.71           C  
ATOM    152  CB  SER A  21     -10.260  -0.071   4.397  1.00 80.71           C  
ATOM    153  O   SER A  21      -9.337   2.625   3.096  1.00 80.71           O  
ATOM    154  OG  SER A  21     -11.376   0.535   3.770  1.00 80.71           O  
ATOM    155  N   LEU A  22      -7.404   1.850   3.510  1.00 92.83           N  
ATOM    156  CA  LEU A  22      -6.644   2.476   2.434  1.00 92.83           C  
ATOM    157  C   LEU A  22      -6.887   1.761   1.109  1.00 92.83           C  
ATOM    158  CB  LEU A  22      -5.148   2.474   2.762  1.00 92.83           C  
ATOM    159  O   LEU A  22      -6.855   0.529   1.049  1.00 92.83           O  
ATOM    160  CG  LEU A  22      -4.254   3.321   1.855  1.00 92.83           C  
ATOM    161  CD1 LEU A  22      -4.598   4.800   2.003  1.00 92.83           C  
ATOM    162  CD2 LEU A  22      -2.783   3.075   2.173  1.00 92.83           C  
ATOM    163  N   VAL A  23      -7.310   2.574   0.048  1.00 95.14           N  
ATOM    164  CA  VAL A  23      -7.520   2.045  -1.296  1.00 95.14           C  
ATOM    165  C   VAL A  23      -6.283   2.306  -2.153  1.00 95.14           C  
ATOM    166  CB  VAL A  23      -8.770   2.665  -1.961  1.00 95.14           C  
ATOM    167  O   VAL A  23      -5.812   3.442  -2.244  1.00 95.14           O  
ATOM    168  CG1 VAL A  23      -8.986   2.079  -3.355  1.00 95.14           C  
ATOM    169  CG2 VAL A  23     -10.003   2.443  -1.087  1.00 95.14           C  
ATOM    170  N   CYS A  24      -5.762   1.155  -2.866  1.00 96.33           N  
ATOM    171  CA  CYS A  24      -4.555   1.256  -3.678  1.00 96.33           C  
ATOM    172  C   CYS A  24      -4.757   0.603  -5.040  1.00 96.33           C  
ATOM    173  CB  CYS A  24      -3.371   0.606  -2.962  1.00 96.33           C  
ATOM    174  O   CYS A  24      -5.617  -0.266  -5.195  1.00 96.33           O  
ATOM    175  SG  CYS A  24      -2.972   1.370  -1.375  1.00 96.33           S  
ATOM    176  N   TYR A  25      -3.952   0.988  -6.054  1.00 96.29           N  
ATOM    177  CA  TYR A  25      -3.911   0.271  -7.323  1.00 96.29           C  
ATOM    178  C   TYR A  25      -3.198  -1.068  -7.171  1.00 96.29           C  
ATOM    179  CB  TYR A  25      -3.215   1.114  -8.395  1.00 96.29           C  
ATOM    180  O   TYR A  25      -2.148  -1.149  -6.531  1.00 96.29           O  
ATOM    181  CG  TYR A  25      -4.091   2.195  -8.981  1.00 96.29           C  
ATOM    182  CD1 TYR A  25      -5.043   1.896  -9.953  1.00 96.29           C  
ATOM    183  CD2 TYR A  25      -3.967   3.517  -8.566  1.00 96.29           C  
ATOM    184  CE1 TYR A  25      -5.851   2.889 -10.497  1.00 96.29           C  
ATOM    185  CE2 TYR A  25      -4.769   4.518  -9.103  1.00 96.29           C  
ATOM    186  OH  TYR A  25      -6.505   5.182 -10.601  1.00 96.29           O  
ATOM    187  CZ  TYR A  25      -5.708   4.195 -10.066  1.00 96.29           C  
ATOM    188  N   VAL A  26      -3.950  -2.161  -7.623  1.00 92.43           N  
ATOM    189  CA  VAL A  26      -3.371  -3.500  -7.605  1.00 92.43           C  
ATOM    190  C   VAL A  26      -3.459  -4.120  -8.998  1.00 92.43           C  
ATOM    191  CB  VAL A  26      -4.075  -4.409  -6.572  1.00 92.43           C  
ATOM    192  O   VAL A  26      -4.500  -4.042  -9.654  1.00 92.43           O  
ATOM    193  CG1 VAL A  26      -3.780  -3.937  -5.149  1.00 92.43           C  
ATOM    194  CG2 VAL A  26      -5.581  -4.439  -6.827  1.00 92.43           C  
ATOM    195  N   SER A  27      -2.280  -4.362  -9.544  1.00 83.32           N  
ATOM    196  CA  SER A  27      -2.214  -5.050 -10.829  1.00 83.32           C  
ATOM    197  C   SER A  27      -2.834  -4.210 -11.939  1.00 83.32           C  
ATOM    198  CB  SER A  27      -2.919  -6.405 -10.749  1.00 83.32           C  
ATOM    199  O   SER A  27      -4.055  -4.205 -12.114  1.00 83.32           O  
ATOM    200  OG  SER A  27      -2.709  -7.152 -11.935  1.00 83.32           O  
ATOM    201  N   GLY A  28      -2.111  -3.589 -12.733  1.00 80.54           N  
ATOM    202  CA  GLY A  28      -2.610  -2.713 -13.781  1.00 80.54           C  
ATOM    203  C   GLY A  28      -3.367  -1.512 -13.245  1.00 80.54           C  
ATOM    204  O   GLY A  28      -2.838  -0.750 -12.434  1.00 80.54           O  
ATOM    205  N   ALA A  29      -4.703  -1.313 -13.663  1.00 83.59           N  
ATOM    206  CA  ALA A  29      -5.545  -0.178 -13.294  1.00 83.59           C  
ATOM    207  C   ALA A  29      -6.594  -0.586 -12.263  1.00 83.59           C  
ATOM    208  CB  ALA A  29      -6.220   0.408 -14.531  1.00 83.59           C  
ATOM    209  O   ALA A  29      -7.496   0.192 -11.945  1.00 83.59           O  
ATOM    210  N   TRP A  30      -6.390  -1.782 -11.673  1.00 92.13           N  
ATOM    211  CA  TRP A  30      -7.331  -2.274 -10.672  1.00 92.13           C  
ATOM    212  C   TRP A  30      -7.028  -1.679  -9.301  1.00 92.13           C  
ATOM    213  CB  TRP A  30      -7.290  -3.802 -10.599  1.00 92.13           C  
ATOM    214  O   TRP A  30      -5.866  -1.448  -8.960  1.00 92.13           O  
ATOM    215  CG  TRP A  30      -7.920  -4.485 -11.776  1.00 92.13           C  
ATOM    216  CD1 TRP A  30      -8.628  -3.898 -12.788  1.00 92.13           C  
ATOM    217  CD2 TRP A  30      -7.905  -5.888 -12.059  1.00 92.13           C  
ATOM    218  CE2 TRP A  30      -8.622  -6.080 -13.260  1.00 92.13           C  
ATOM    219  CE3 TRP A  30      -7.352  -7.002 -11.413  1.00 92.13           C  
ATOM    220  NE1 TRP A  30      -9.052  -4.852 -13.684  1.00 92.13           N  
ATOM    221  CH2 TRP A  30      -8.250  -8.416 -13.177  1.00 92.13           C  
ATOM    222  CZ2 TRP A  30      -8.801  -7.343 -13.829  1.00 92.13           C  
ATOM    223  CZ3 TRP A  30      -7.531  -8.258 -11.980  1.00 92.13           C  
ATOM    224  N   GLN A  31      -8.130  -1.447  -8.453  1.00 95.58           N  
ATOM    225  CA  GLN A  31      -8.020  -0.902  -7.104  1.00 95.58           C  
ATOM    226  C   GLN A  31      -8.630  -1.851  -6.077  1.00 95.58           C  
ATOM    227  CB  GLN A  31      -8.696   0.467  -7.020  1.00 95.58           C  
ATOM    228  O   GLN A  31      -9.602  -2.551  -6.370  1.00 95.58           O  
ATOM    229  CG  GLN A  31      -8.196   1.464  -8.057  1.00 95.58           C  
ATOM    230  CD  GLN A  31      -9.051   2.715  -8.128  1.00 95.58           C  
ATOM    231  NE2 GLN A  31      -8.983   3.417  -9.254  1.00 95.58           N  
ATOM    232  OE1 GLN A  31      -9.768   3.048  -7.179  1.00 95.58           O  
ATOM    233  N   LYS A  32      -7.961  -1.874  -4.945  1.00 94.36           N  
ATOM    234  CA  LYS A  32      -8.464  -2.700  -3.852  1.00 94.36           C  
ATOM    235  C   LYS A  32      -8.250  -2.017  -2.504  1.00 94.36           C  
ATOM    236  CB  LYS A  32      -7.787  -4.071  -3.859  1.00 94.36           C  
ATOM    237  O   LYS A  32      -7.358  -1.178  -2.362  1.00 94.36           O  
ATOM    238  CG  LYS A  32      -6.305  -4.031  -3.513  1.00 94.36           C  
ATOM    239  CD  LYS A  32      -5.691  -5.425  -3.523  1.00 94.36           C  
ATOM    240  CE  LYS A  32      -4.247  -5.404  -3.039  1.00 94.36           C  
ATOM    241  NZ  LYS A  32      -3.667  -6.778  -2.969  1.00 94.36           N  
ATOM    242  N   THR A  33      -9.180  -2.377  -1.546  1.00 95.07           N  
ATOM    243  CA  THR A  33      -8.987  -1.958  -0.163  1.00 95.07           C  
ATOM    244  C   THR A  33      -7.877  -2.771   0.499  1.00 95.07           C  
ATOM    245  CB  THR A  33     -10.286  -2.101   0.651  1.00 95.07           C  
ATOM    246  O   THR A  33      -7.865  -4.000   0.411  1.00 95.07           O  
ATOM    247  CG2 THR A  33     -10.103  -1.585   2.075  1.00 95.07           C  
ATOM    248  OG1 THR A  33     -11.327  -1.351   0.013  1.00 95.07           O  
ATOM    249  N   CYS A  34      -6.851  -1.975   1.205  1.00 93.07           N  
ATOM    250  CA  CYS A  34      -5.731  -2.677   1.820  1.00 93.07           C  
ATOM    251  C   CYS A  34      -6.185  -3.461   3.046  1.00 93.07           C  
ATOM    252  CB  CYS A  34      -4.630  -1.692   2.213  1.00 93.07           C  
ATOM    253  O   CYS A  34      -6.999  -2.973   3.833  1.00 93.07           O  
ATOM    254  SG  CYS A  34      -3.799  -0.929   0.802  1.00 93.07           S  
ATOM    255  N   PRO A  35      -5.698  -4.741   3.044  1.00 92.26           N  
ATOM    256  CA  PRO A  35      -6.018  -5.533   4.234  1.00 92.26           C  
ATOM    257  C   PRO A  35      -5.441  -4.934   5.515  1.00 92.26           C  
ATOM    258  CB  PRO A  35      -5.384  -6.893   3.933  1.00 92.26           C  
ATOM    259  O   PRO A  35      -4.601  -4.033   5.455  1.00 92.26           O  
ATOM    260  CG  PRO A  35      -4.251  -6.590   3.007  1.00 92.26           C  
ATOM    261  CD  PRO A  35      -4.608  -5.377   2.198  1.00 92.26           C  
ATOM    262  N   GLU A  36      -5.881  -5.384   6.678  1.00 90.10           N  
ATOM    263  CA  GLU A  36      -5.345  -4.930   7.958  1.00 90.10           C  
ATOM    264  C   GLU A  36      -3.837  -5.148   8.034  1.00 90.10           C  
ATOM    265  CB  GLU A  36      -6.039  -5.651   9.117  1.00 90.10           C  
ATOM    266  O   GLU A  36      -3.330  -6.181   7.591  1.00 90.10           O  
ATOM    267  CG  GLU A  36      -5.870  -4.958  10.462  1.00 90.10           C  
ATOM    268  CD  GLU A  36      -6.513  -5.716  11.612  1.00 90.10           C  
ATOM    269  OE1 GLU A  36      -6.268  -5.358  12.787  1.00 90.10           O  
ATOM    270  OE2 GLU A  36      -7.268  -6.675  11.337  1.00 90.10           O  
ATOM    271  N   GLY A  37      -3.132  -4.141   8.505  1.00 88.84           N  
ATOM    272  CA  GLY A  37      -1.696  -4.319   8.655  1.00 88.84           C  
ATOM    273  C   GLY A  37      -0.905  -3.824   7.459  1.00 88.84           C  
ATOM    274  O   GLY A  37       0.324  -3.750   7.509  1.00 88.84           O  
ATOM    275  N   GLN A  38      -1.655  -3.474   6.344  1.00 92.89           N  
ATOM    276  CA  GLN A  38      -1.081  -2.847   5.158  1.00 92.89           C  
ATOM    277  C   GLN A  38      -1.602  -1.423   4.982  1.00 92.89           C  
ATOM    278  CB  GLN A  38      -1.388  -3.676   3.910  1.00 92.89           C  
ATOM    279  O   GLN A  38      -2.608  -1.204   4.304  1.00 92.89           O  
ATOM    280  CG  GLN A  38      -0.771  -5.068   3.929  1.00 92.89           C  
ATOM    281  CD  GLN A  38      -0.989  -5.825   2.633  1.00 92.89           C  
ATOM    282  NE2 GLN A  38      -0.872  -7.147   2.691  1.00 92.89           N  
ATOM    283  OE1 GLN A  38      -1.262  -5.226   1.587  1.00 92.89           O  
ATOM    284  N   ASN A  39      -0.828  -0.500   5.511  1.00 92.91           N  
ATOM    285  CA  ASN A  39      -1.315   0.870   5.635  1.00 92.91           C  
ATOM    286  C   ASN A  39      -0.589   1.811   4.677  1.00 92.91           C  
ATOM    287  CB  ASN A  39      -1.170   1.363   7.076  1.00 92.91           C  
ATOM    288  O   ASN A  39      -0.540   3.020   4.907  1.00 92.91           O  
ATOM    289  CG  ASN A  39       0.246   1.230   7.599  1.00 92.91           C  
ATOM    290  ND2 ASN A  39       0.519   1.857   8.737  1.00 92.91           N  
ATOM    291  OD1 ASN A  39       1.089   0.570   6.985  1.00 92.91           O  
ATOM    292  N   LYS A  40       0.022   1.238   3.642  1.00 94.92           N  
ATOM    293  CA  LYS A  40       0.742   2.010   2.634  1.00 94.92           C  
ATOM    294  C   LYS A  40       0.394   1.537   1.226  1.00 94.92           C  
ATOM    295  CB  LYS A  40       2.252   1.913   2.861  1.00 94.92           C  
ATOM    296  O   LYS A  40       0.149   0.349   1.008  1.00 94.92           O  
ATOM    297  CG  LYS A  40       2.710   2.441   4.213  1.00 94.92           C  
ATOM    298  CD  LYS A  40       4.227   2.399   4.345  1.00 94.92           C  
ATOM    299  CE  LYS A  40       4.685   2.907   5.705  1.00 94.92           C  
ATOM    300  NZ  LYS A  40       6.174   2.978   5.797  1.00 94.92           N  
ATOM    301  N   CYS A  41       0.273   2.538   0.277  1.00 96.07           N  
ATOM    302  CA  CYS A  41       0.248   2.249  -1.153  1.00 96.07           C  
ATOM    303  C   CYS A  41       1.646   2.339  -1.752  1.00 96.07           C  
ATOM    304  CB  CYS A  41      -0.691   3.213  -1.878  1.00 96.07           C  
ATOM    305  O   CYS A  41       2.417   3.237  -1.409  1.00 96.07           O  
ATOM    306  SG  CYS A  41      -2.427   3.023  -1.417  1.00 96.07           S  
ATOM    307  N   GLU A  42       1.981   1.315  -2.569  1.00 96.15           N  
ATOM    308  CA  GLU A  42       3.334   1.316  -3.118  1.00 96.15           C  
ATOM    309  C   GLU A  42       3.326   0.974  -4.605  1.00 96.15           C  
ATOM    310  CB  GLU A  42       4.224   0.331  -2.356  1.00 96.15           C  
ATOM    311  O   GLU A  42       2.590   0.086  -5.039  1.00 96.15           O  
ATOM    312  CG  GLU A  42       5.665   0.300  -2.844  1.00 96.15           C  
ATOM    313  CD  GLU A  42       6.529  -0.706  -2.101  1.00 96.15           C  
ATOM    314  OE1 GLU A  42       7.742  -0.452  -1.924  1.00 96.15           O  
ATOM    315  OE2 GLU A  42       5.989  -1.759  -1.693  1.00 96.15           O  
ATOM    316  N   LYS A  43       4.059   1.778  -5.422  1.00 95.39           N  
ATOM    317  CA  LYS A  43       4.448   1.516  -6.805  1.00 95.39           C  
ATOM    318  C   LYS A  43       5.961   1.364  -6.931  1.00 95.39           C  
ATOM    319  CB  LYS A  43       3.956   2.636  -7.723  1.00 95.39           C  
ATOM    320  O   LYS A  43       6.710   2.303  -6.654  1.00 95.39           O  
ATOM    321  CG  LYS A  43       4.254   2.404  -9.197  1.00 95.39           C  
ATOM    322  CD  LYS A  43       3.778   3.570 -10.053  1.00 95.39           C  
ATOM    323  CE  LYS A  43       4.141   3.373 -11.519  1.00 95.39           C  
ATOM    324  NZ  LYS A  43       3.698   4.526 -12.359  1.00 95.39           N  
ATOM    325  N   TYR A  44       6.379   0.106  -7.206  1.00 94.14           N  
ATOM    326  CA  TYR A  44       7.823  -0.097  -7.259  1.00 94.14           C  
ATOM    327  C   TYR A  44       8.224  -0.835  -8.530  1.00 94.14           C  
ATOM    328  CB  TYR A  44       8.301  -0.876  -6.030  1.00 94.14           C  
ATOM    329  O   TYR A  44       7.422  -1.574  -9.106  1.00 94.14           O  
ATOM    330  CG  TYR A  44       7.740  -2.275  -5.942  1.00 94.14           C  
ATOM    331  CD1 TYR A  44       6.468  -2.505  -5.423  1.00 94.14           C  
ATOM    332  CD2 TYR A  44       8.481  -3.369  -6.377  1.00 94.14           C  
ATOM    333  CE1 TYR A  44       5.948  -3.792  -5.338  1.00 94.14           C  
ATOM    334  CE2 TYR A  44       7.970  -4.660  -6.297  1.00 94.14           C  
ATOM    335  OH  TYR A  44       6.195  -6.138  -5.696  1.00 94.14           O  
ATOM    336  CZ  TYR A  44       6.705  -4.862  -5.777  1.00 94.14           C  
ATOM    337  N   ALA A  45       9.465  -0.551  -8.965  1.00 92.63           N  
ATOM    338  CA  ALA A  45      10.015  -1.114 -10.195  1.00 92.63           C  
ATOM    339  C   ALA A  45      10.739  -2.429  -9.920  1.00 92.63           C  
ATOM    340  CB  ALA A  45      10.963  -0.118 -10.860  1.00 92.63           C  
ATOM    341  O   ALA A  45      11.491  -2.540  -8.950  1.00 92.63           O  
ATOM    342  N   VAL A  46      10.387  -3.479 -10.810  1.00 90.13           N  
ATOM    343  CA  VAL A  46      11.083  -4.760 -10.756  1.00 90.13           C  
ATOM    344  C   VAL A  46      11.790  -5.021 -12.084  1.00 90.13           C  
ATOM    345  CB  VAL A  46      10.115  -5.919 -10.430  1.00 90.13           C  
ATOM    346  O   VAL A  46      11.226  -4.776 -13.153  1.00 90.13           O  
ATOM    347  CG1 VAL A  46       9.588  -5.798  -9.001  1.00 90.13           C  
ATOM    348  CG2 VAL A  46       8.959  -5.944 -11.428  1.00 90.13           C  
ATOM    349  N   GLY A  47      13.153  -5.403 -12.008  1.00 89.75           N  
ATOM    350  CA  GLY A  47      13.908  -5.742 -13.204  1.00 89.75           C  
ATOM    351  C   GLY A  47      13.465  -7.046 -13.840  1.00 89.75           C  
ATOM    352  O   GLY A  47      13.091  -7.989 -13.140  1.00 89.75           O  
ATOM    353  N   THR A  48      13.396  -7.051 -15.240  1.00 88.67           N  
ATOM    354  CA  THR A  48      13.086  -8.270 -15.979  1.00 88.67           C  
ATOM    355  C   THR A  48      14.348  -8.862 -16.600  1.00 88.67           C  
ATOM    356  CB  THR A  48      12.043  -8.005 -17.082  1.00 88.67           C  
ATOM    357  O   THR A  48      15.407  -8.230 -16.588  1.00 88.67           O  
ATOM    358  CG2 THR A  48      10.836  -7.255 -16.528  1.00 88.67           C  
ATOM    359  OG1 THR A  48      12.644  -7.222 -18.120  1.00 88.67           O  
ATOM    360  N   MET A  49      14.321 -10.126 -17.048  1.00 87.24           N  
ATOM    361  CA  MET A  49      15.425 -10.910 -17.596  1.00 87.24           C  
ATOM    362  C   MET A  49      15.958 -10.278 -18.877  1.00 87.24           C  
ATOM    363  CB  MET A  49      14.980 -12.348 -17.869  1.00 87.24           C  
ATOM    364  O   MET A  49      17.149 -10.381 -19.176  1.00 87.24           O  
ATOM    365  CG  MET A  49      14.732 -13.163 -16.610  1.00 87.24           C  
ATOM    366  SD  MET A  49      14.590 -14.960 -16.952  1.00 87.24           S  
ATOM    367  CE  MET A  49      14.482 -15.601 -15.258  1.00 87.24           C  
ATOM    368  N   HIS A  50      15.305  -9.282 -19.513  1.00 89.96           N  
ATOM    369  CA  HIS A  50      15.715  -8.651 -20.762  1.00 89.96           C  
ATOM    370  C   HIS A  50      16.150  -7.207 -20.533  1.00 89.96           C  
ATOM    371  CB  HIS A  50      14.580  -8.701 -21.786  1.00 89.96           C  
ATOM    372  O   HIS A  50      16.309  -6.444 -21.489  1.00 89.96           O  
ATOM    373  CG  HIS A  50      14.199 -10.090 -22.192  1.00 89.96           C  
ATOM    374  CD2 HIS A  50      13.095 -10.825 -21.920  1.00 89.96           C  
ATOM    375  ND1 HIS A  50      15.009 -10.884 -22.975  1.00 89.96           N  
ATOM    376  CE1 HIS A  50      14.416 -12.051 -23.168  1.00 89.96           C  
ATOM    377  NE2 HIS A  50      13.254 -12.040 -22.538  1.00 89.96           N  
ATOM    378  N   GLY A  51      16.373  -6.846 -19.203  1.00 86.26           N  
ATOM    379  CA  GLY A  51      16.862  -5.498 -18.961  1.00 86.26           C  
ATOM    380  C   GLY A  51      15.758  -4.458 -18.933  1.00 86.26           C  
ATOM    381  O   GLY A  51      16.029  -3.256 -18.965  1.00 86.26           O  
ATOM    382  N   SER A  52      14.537  -4.914 -19.016  1.00 89.00           N  
ATOM    383  CA  SER A  52      13.384  -4.028 -18.898  1.00 89.00           C  
ATOM    384  C   SER A  52      12.882  -3.964 -17.459  1.00 89.00           C  
ATOM    385  CB  SER A  52      12.255  -4.492 -19.820  1.00 89.00           C  
ATOM    386  O   SER A  52      13.311  -4.747 -16.610  1.00 89.00           O  
ATOM    387  OG  SER A  52      11.796  -5.779 -19.445  1.00 89.00           O  
ATOM    388  N   TRP A  53      12.155  -2.839 -17.101  1.00 88.33           N  
ATOM    389  CA  TRP A  53      11.561  -2.669 -15.779  1.00 88.33           C  
ATOM    390  C   TRP A  53      10.046  -2.833 -15.837  1.00 88.33           C  
ATOM    391  CB  TRP A  53      11.917  -1.296 -15.202  1.00 88.33           C  
ATOM    392  O   TRP A  53       9.410  -2.436 -16.816  1.00 88.33           O  
ATOM    393  CG  TRP A  53      13.370  -1.133 -14.870  1.00 88.33           C  
ATOM    394  CD1 TRP A  53      14.326  -0.521 -15.632  1.00 88.33           C  
ATOM    395  CD2 TRP A  53      14.032  -1.594 -13.688  1.00 88.33           C  
ATOM    396  CE2 TRP A  53      15.391  -1.226 -13.801  1.00 88.33           C  
ATOM    397  CE3 TRP A  53      13.608  -2.282 -12.544  1.00 88.33           C  
ATOM    398  NE1 TRP A  53      15.544  -0.573 -14.995  1.00 88.33           N  
ATOM    399  CH2 TRP A  53      15.889  -2.198 -11.701  1.00 88.33           C  
ATOM    400  CZ2 TRP A  53      16.330  -1.524 -12.810  1.00 88.33           C  
ATOM    401  CZ3 TRP A  53      14.544  -2.578 -11.559  1.00 88.33           C  
ATOM    402  N   LYS A  54       9.557  -3.536 -14.918  1.00 90.01           N  
ATOM    403  CA  LYS A  54       8.118  -3.657 -14.700  1.00 90.01           C  
ATOM    404  C   LYS A  54       7.703  -2.993 -13.390  1.00 90.01           C  
ATOM    405  CB  LYS A  54       7.697  -5.127 -14.699  1.00 90.01           C  
ATOM    406  O   LYS A  54       8.423  -3.071 -12.393  1.00 90.01           O  
ATOM    407  CG  LYS A  54       6.193  -5.340 -14.598  1.00 90.01           C  
ATOM    408  CD  LYS A  54       5.836  -6.821 -14.611  1.00 90.01           C  
ATOM    409  CE  LYS A  54       4.338  -7.037 -14.445  1.00 90.01           C  
ATOM    410  NZ  LYS A  54       3.987  -8.489 -14.424  1.00 90.01           N  
ATOM    411  N   TYR A  55       6.592  -2.206 -13.475  1.00 90.51           N  
ATOM    412  CA  TYR A  55       6.082  -1.580 -12.260  1.00 90.51           C  
ATOM    413  C   TYR A  55       4.974  -2.421 -11.637  1.00 90.51           C  
ATOM    414  CB  TYR A  55       5.562  -0.170 -12.559  1.00 90.51           C  
ATOM    415  O   TYR A  55       4.049  -2.851 -12.329  1.00 90.51           O  
ATOM    416  CG  TYR A  55       6.655   0.835 -12.829  1.00 90.51           C  
ATOM    417  CD1 TYR A  55       7.224   1.571 -11.792  1.00 90.51           C  
ATOM    418  CD2 TYR A  55       7.121   1.052 -14.121  1.00 90.51           C  
ATOM    419  CE1 TYR A  55       8.230   2.500 -12.036  1.00 90.51           C  
ATOM    420  CE2 TYR A  55       8.127   1.978 -14.378  1.00 90.51           C  
ATOM    421  OH  TYR A  55       9.670   3.614 -13.578  1.00 90.51           O  
ATOM    422  CZ  TYR A  55       8.674   2.696 -13.330  1.00 90.51           C  
ATOM    423  N   LEU A  56       5.224  -2.606 -10.335  1.00 92.21           N  
ATOM    424  CA  LEU A  56       4.209  -3.307  -9.557  1.00 92.21           C  
ATOM    425  C   LEU A  56       3.555  -2.370  -8.547  1.00 92.21           C  
ATOM    426  CB  LEU A  56       4.823  -4.508  -8.834  1.00 92.21           C  
ATOM    427  O   LEU A  56       4.205  -1.462  -8.025  1.00 92.21           O  
ATOM    428  CG  LEU A  56       5.490  -5.564  -9.717  1.00 92.21           C  
ATOM    429  CD1 LEU A  56       6.199  -6.605  -8.857  1.00 92.21           C  
ATOM    430  CD2 LEU A  56       4.461  -6.226 -10.628  1.00 92.21           C  
ATOM    431  N   ARG A  57       2.232  -2.543  -8.464  1.00 94.97           N  
ATOM    432  CA  ARG A  57       1.467  -1.731  -7.523  1.00 94.97           C  
ATOM    433  C   ARG A  57       0.753  -2.606  -6.499  1.00 94.97           C  
ATOM    434  CB  ARG A  57       0.452  -0.859  -8.266  1.00 94.97           C  
ATOM    435  O   ARG A  57       0.391  -3.747  -6.794  1.00 94.97           O  
ATOM    436  CG  ARG A  57       1.073   0.062  -9.304  1.00 94.97           C  
ATOM    437  CD  ARG A  57       0.020   0.676 -10.215  1.00 94.97           C  
ATOM    438  NE  ARG A  57       0.610   1.203 -11.443  1.00 94.97           N  
ATOM    439  NH1 ARG A  57      -1.039   2.780 -11.804  1.00 94.97           N  
ATOM    440  NH2 ARG A  57       0.713   2.591 -13.269  1.00 94.97           N  
ATOM    441  CZ  ARG A  57       0.093   2.190 -12.169  1.00 94.97           C  
ATOM    442  N   GLY A  58       0.645  -2.015  -5.234  1.00 94.58           N  
ATOM    443  CA  GLY A  58      -0.111  -2.781  -4.255  1.00 94.58           C  
ATOM    444  C   GLY A  58      -0.062  -2.182  -2.862  1.00 94.58           C  
ATOM    445  O   GLY A  58       0.483  -1.094  -2.667  1.00 94.58           O  
ATOM    446  N   CYS A  59      -0.759  -2.874  -2.019  1.00 95.26           N  
ATOM    447  CA  CYS A  59      -0.754  -2.548  -0.597  1.00 95.26           C  
ATOM    448  C   CYS A  59       0.506  -3.075   0.079  1.00 95.26           C  
ATOM    449  CB  CYS A  59      -1.991  -3.126   0.090  1.00 95.26           C  
ATOM    450  O   CYS A  59       0.971  -4.172  -0.234  1.00 95.26           O  
ATOM    451  SG  CYS A  59      -3.548  -2.439  -0.515  1.00 95.26           S  
ATOM    452  N   ALA A  60       1.084  -2.256   1.036  1.00 94.85           N  
ATOM    453  CA  ALA A  60       2.320  -2.673   1.694  1.00 94.85           C  
ATOM    454  C   ALA A  60       2.330  -2.251   3.160  1.00 94.85           C  
ATOM    455  CB  ALA A  60       3.531  -2.093   0.968  1.00 94.85           C  
ATOM    456  O   ALA A  60       1.727  -1.238   3.525  1.00 94.85           O  
ATOM    457  N   SER A  61       2.907  -3.150   3.878  1.00 95.22           N  
ATOM    458  CA  SER A  61       3.171  -2.768   5.262  1.00 95.22           C  
ATOM    459  C   SER A  61       4.428  -1.912   5.369  1.00 95.22           C  
ATOM    460  CB  SER A  61       3.313  -4.010   6.143  1.00 95.22           C  
ATOM    461  O   SER A  61       4.519  -1.038   6.233  1.00 95.22           O  
ATOM    462  OG  SER A  61       4.355  -4.846   5.670  1.00 95.22           O  
ATOM    463  N   THR A  62       5.338  -2.196   4.514  1.00 95.28           N  
ATOM    464  CA  THR A  62       6.591  -1.464   4.371  1.00 95.28           C  
ATOM    465  C   THR A  62       6.880  -1.167   2.902  1.00 95.28           C  
ATOM    466  CB  THR A  62       7.768  -2.248   4.980  1.00 95.28           C  
ATOM    467  O   THR A  62       6.495  -1.938   2.020  1.00 95.28           O  
ATOM    468  CG2 THR A  62       7.630  -2.360   6.495  1.00 95.28           C  
ATOM    469  OG1 THR A  62       7.801  -3.565   4.416  1.00 95.28           O  
ATOM    470  N   CYS A  63       7.606  -0.026   2.663  1.00 94.02           N  
ATOM    471  CA  CYS A  63       7.902   0.384   1.295  1.00 94.02           C  
ATOM    472  C   CYS A  63       9.278  -0.108   0.864  1.00 94.02           C  
ATOM    473  CB  CYS A  63       7.830   1.905   1.164  1.00 94.02           C  
ATOM    474  O   CYS A  63      10.209  -0.148   1.670  1.00 94.02           O  
ATOM    475  SG  CYS A  63       6.189   2.587   1.488  1.00 94.02           S  
ATOM    476  N   HIS A  64       9.182  -0.446  -0.479  1.00 94.07           N  
ATOM    477  CA  HIS A  64      10.481  -0.734  -1.078  1.00 94.07           C  
ATOM    478  C   HIS A  64      11.324   0.531  -1.200  1.00 94.07           C  
ATOM    479  CB  HIS A  64      10.305  -1.382  -2.452  1.00 94.07           C  
ATOM    480  O   HIS A  64      10.790   1.617  -1.439  1.00 94.07           O  
ATOM    481  CG  HIS A  64       9.817  -2.795  -2.391  1.00 94.07           C  
ATOM    482  CD2 HIS A  64      10.488  -3.970  -2.439  1.00 94.07           C  
ATOM    483  ND1 HIS A  64       8.483  -3.116  -2.269  1.00 94.07           N  
ATOM    484  CE1 HIS A  64       8.354  -4.433  -2.243  1.00 94.07           C  
ATOM    485  NE2 HIS A  64       9.556  -4.974  -2.345  1.00 94.07           N  
ATOM    486  N   GLU A  65      12.646   0.281  -0.982  1.00 91.08           N  
ATOM    487  CA  GLU A  65      13.572   1.401  -1.125  1.00 91.08           C  
ATOM    488  C   GLU A  65      14.098   1.503  -2.554  1.00 91.08           C  
ATOM    489  CB  GLU A  65      14.738   1.263  -0.144  1.00 91.08           C  
ATOM    490  O   GLU A  65      14.263   0.488  -3.234  1.00 91.08           O  
ATOM    491  CG  GLU A  65      14.324   1.342   1.319  1.00 91.08           C  
ATOM    492  CD  GLU A  65      15.503   1.322   2.278  1.00 91.08           C  
ATOM    493  OE1 GLU A  65      15.414   1.942   3.362  1.00 91.08           O  
ATOM    494  OE2 GLU A  65      16.525   0.682   1.943  1.00 91.08           O  
ATOM    495  N   GLY A  66      14.175   2.768  -3.076  1.00 87.60           N  
ATOM    496  CA  GLY A  66      14.739   2.935  -4.406  1.00 87.60           C  
ATOM    497  C   GLY A  66      14.237   4.178  -5.116  1.00 87.60           C  
ATOM    498  O   GLY A  66      13.196   4.729  -4.752  1.00 87.60           O  
ATOM    499  N   PRO A  67      15.102   4.592  -5.964  1.00 83.41           N  
ATOM    500  CA  PRO A  67      14.857   5.859  -6.658  1.00 83.41           C  
ATOM    501  C   PRO A  67      13.643   5.799  -7.583  1.00 83.41           C  
ATOM    502  CB  PRO A  67      16.143   6.078  -7.458  1.00 83.41           C  
ATOM    503  O   PRO A  67      13.037   6.832  -7.879  1.00 83.41           O  
ATOM    504  CG  PRO A  67      16.768   4.724  -7.554  1.00 83.41           C  
ATOM    505  CD  PRO A  67      16.338   3.914  -6.365  1.00 83.41           C  
ATOM    506  N   TYR A  68      13.047   4.659  -7.822  1.00 86.05           N  
ATOM    507  CA  TYR A  68      11.929   4.508  -8.747  1.00 86.05           C  
ATOM    508  C   TYR A  68      10.733   3.864  -8.056  1.00 86.05           C  
ATOM    509  CB  TYR A  68      12.345   3.670  -9.960  1.00 86.05           C  
ATOM    510  O   TYR A  68       9.955   3.146  -8.689  1.00 86.05           O  
ATOM    511  CG  TYR A  68      13.478   4.272 -10.754  1.00 86.05           C  
ATOM    512  CD1 TYR A  68      13.265   5.370 -11.586  1.00 86.05           C  
ATOM    513  CD2 TYR A  68      14.763   3.746 -10.676  1.00 86.05           C  
ATOM    514  CE1 TYR A  68      14.305   5.927 -12.322  1.00 86.05           C  
ATOM    515  CE2 TYR A  68      15.811   4.296 -11.407  1.00 86.05           C  
ATOM    516  OH  TYR A  68      16.606   5.933 -12.952  1.00 86.05           O  
ATOM    517  CZ  TYR A  68      15.573   5.385 -12.226  1.00 86.05           C  
ATOM    518  N   ASN A  69      10.538   4.285  -6.756  1.00 93.10           N  
ATOM    519  CA  ASN A  69       9.427   3.773  -5.961  1.00 93.10           C  
ATOM    520  C   ASN A  69       8.572   4.905  -5.398  1.00 93.10           C  
ATOM    521  CB  ASN A  69       9.943   2.883  -4.828  1.00 93.10           C  
ATOM    522  O   ASN A  69       9.089   5.975  -5.071  1.00 93.10           O  
ATOM    523  CG  ASN A  69      10.632   1.632  -5.336  1.00 93.10           C  
ATOM    524  ND2 ASN A  69      11.533   1.082  -4.530  1.00 93.10           N  
ATOM    525  OD1 ASN A  69      10.358   1.164  -6.444  1.00 93.10           O  
ATOM    526  N   VAL A  70       7.280   4.771  -5.435  1.00 93.91           N  
ATOM    527  CA  VAL A  70       6.302   5.647  -4.797  1.00 93.91           C  
ATOM    528  C   VAL A  70       5.667   4.932  -3.606  1.00 93.91           C  
ATOM    529  CB  VAL A  70       5.210   6.098  -5.792  1.00 93.91           C  
ATOM    530  O   VAL A  70       5.199   3.798  -3.732  1.00 93.91           O  
ATOM    531  CG1 VAL A  70       4.162   6.959  -5.089  1.00 93.91           C  
ATOM    532  CG2 VAL A  70       5.834   6.859  -6.960  1.00 93.91           C  
ATOM    533  N   CYS A  71       5.800   5.562  -2.426  1.00 95.41           N  
ATOM    534  CA  CYS A  71       5.180   5.048  -1.209  1.00 95.41           C  
ATOM    535  C   CYS A  71       4.373   6.134  -0.508  1.00 95.41           C  
ATOM    536  CB  CYS A  71       6.242   4.495  -0.259  1.00 95.41           C  
ATOM    537  O   CYS A  71       4.900   7.206  -0.204  1.00 95.41           O  
ATOM    538  SG  CYS A  71       5.562   3.547   1.119  1.00 95.41           S  
ATOM    539  N   CYS A  72       3.149   5.774  -0.318  1.00 95.45           N  
ATOM    540  CA  CYS A  72       2.311   6.817   0.264  1.00 95.45           C  
ATOM    541  C   CYS A  72       1.199   6.213   1.112  1.00 95.45           C  
ATOM    542  CB  CYS A  72       1.709   7.694  -0.833  1.00 95.45           C  
ATOM    543  O   CYS A  72       0.922   5.016   1.020  1.00 95.45           O  
ATOM    544  SG  CYS A  72       0.659   6.792  -1.993  1.00 95.45           S  
ATOM    545  N   SER A  73       0.588   7.033   2.046  1.00 94.26           N  
ATOM    546  CA  SER A  73      -0.408   6.544   2.994  1.00 94.26           C  
ATOM    547  C   SER A  73      -1.788   7.119   2.692  1.00 94.26           C  
ATOM    548  CB  SER A  73      -0.003   6.897   4.426  1.00 94.26           C  
ATOM    549  O   SER A  73      -2.673   7.106   3.550  1.00 94.26           O  
ATOM    550  OG  SER A  73       1.235   6.293   4.761  1.00 94.26           O  
ATOM    551  N   THR A  74      -1.919   7.669   1.492  1.00 93.74           N  
ATOM    552  CA  THR A  74      -3.215   8.199   1.080  1.00 93.74           C  
ATOM    553  C   THR A  74      -3.830   7.332  -0.015  1.00 93.74           C  
ATOM    554  CB  THR A  74      -3.091   9.651   0.580  1.00 93.74           C  
ATOM    555  O   THR A  74      -3.128   6.557  -0.669  1.00 93.74           O  
ATOM    556  CG2 THR A  74      -2.529  10.560   1.668  1.00 93.74           C  
ATOM    557  OG1 THR A  74      -2.219   9.686  -0.556  1.00 93.74           O  
ATOM    558  N   ASP A  75      -5.231   7.424  -0.314  1.00 94.67           N  
ATOM    559  CA  ASP A  75      -5.936   6.618  -1.306  1.00 94.67           C  
ATOM    560  C   ASP A  75      -5.406   6.891  -2.712  1.00 94.67           C  
ATOM    561  CB  ASP A  75      -7.440   6.891  -1.248  1.00 94.67           C  
ATOM    562  O   ASP A  75      -5.248   8.048  -3.108  1.00 94.67           O  
ATOM    563  CG  ASP A  75      -8.107   6.285  -0.026  1.00 94.67           C  
ATOM    564  OD1 ASP A  75      -7.552   5.330   0.560  1.00 94.67           O  
ATOM    565  OD2 ASP A  75      -9.197   6.764   0.352  1.00 94.67           O  
ATOM    566  N   LEU A  76      -5.089   5.793  -3.335  1.00 94.44           N  
ATOM    567  CA  LEU A  76      -4.789   5.814  -4.763  1.00 94.44           C  
ATOM    568  C   LEU A  76      -3.555   6.663  -5.047  1.00 94.44           C  
ATOM    569  CB  LEU A  76      -5.985   6.350  -5.554  1.00 94.44           C  
ATOM    570  O   LEU A  76      -3.419   7.224  -6.136  1.00 94.44           O  
ATOM    571  CG  LEU A  76      -7.302   5.591  -5.389  1.00 94.44           C  
ATOM    572  CD1 LEU A  76      -8.415   6.284  -6.169  1.00 94.44           C  
ATOM    573  CD2 LEU A  76      -7.146   4.143  -5.843  1.00 94.44           C  
ATOM    574  N   CYS A  77      -2.618   6.866  -4.252  1.00 94.60           N  
ATOM    575  CA  CYS A  77      -1.427   7.699  -4.372  1.00 94.60           C  
ATOM    576  C   CYS A  77      -0.403   7.057  -5.300  1.00 94.60           C  
ATOM    577  CB  CYS A  77      -0.803   7.944  -2.999  1.00 94.60           C  
ATOM    578  O   CYS A  77       0.511   7.728  -5.782  1.00 94.60           O  
ATOM    579  SG  CYS A  77      -0.016   6.482  -2.287  1.00 94.60           S  
ATOM    580  N   ASN A  78      -0.638   5.736  -5.487  1.00 93.94           N  
ATOM    581  CA  ASN A  78       0.364   5.010  -6.261  1.00 93.94           C  
ATOM    582  C   ASN A  78      -0.023   4.921  -7.735  1.00 93.94           C  
ATOM    583  CB  ASN A  78       0.579   3.610  -5.683  1.00 93.94           C  
ATOM    584  O   ASN A  78       0.294   3.937  -8.405  1.00 93.94           O  
ATOM    585  CG  ASN A  78      -0.671   2.755  -5.743  1.00 93.94           C  
ATOM    586  ND2 ASN A  78      -0.489   1.440  -5.783  1.00 93.94           N  
ATOM    587  OD1 ASN A  78      -1.792   3.271  -5.755  1.00 93.94           O  
ATOM    588  N   GLU A  79      -0.613   5.785  -8.325  1.00 90.52           N  
ATOM    589  CA  GLU A  79      -0.936   5.861  -9.747  1.00 90.52           C  
ATOM    590  C   GLU A  79       0.324   6.022 -10.591  1.00 90.52           C  
ATOM    591  CB  GLU A  79      -1.902   7.018 -10.018  1.00 90.52           C  
ATOM    592  O   GLU A  79       1.332   6.550 -10.117  1.00 90.52           O  
ATOM    593  CG  GLU A  79      -2.439   7.050 -11.441  1.00 90.52           C  
ATOM    594  CD  GLU A  79      -3.434   8.174 -11.682  1.00 90.52           C  
ATOM    595  OE1 GLU A  79      -3.847   8.380 -12.845  1.00 90.52           O  
ATOM    596  OE2 GLU A  79      -3.803   8.854 -10.698  1.00 90.52           O  
TER     597      ALA A   1                                                      
ENDMDL                                                                          
END                                                                             
