# Supplementary material for: Domain loss enabled evolution of novel functions in the snake three-finger toxin gene superfamily
Source: Nat Commun. 2023 Aug 11;14:4861. doi: 10.1038/s41467-023-40550-0 (PMC10421932; doi:10.1038/s41467-023-40550-0)
Supplement: Supplementary file 5 — Supplementary Data 2 [file 41467_2023_40550_MOESM5_ESM.zip › SD2_structure_predictions/full_sequence/TR|R4FIT5|Pseudonaja_modesta.pdb]

MODEL     1                                                                     
ATOM      1  N   MET A   1     -31.852   5.226  38.661  1.00 63.33           N  
ATOM      2  CA  MET A   1     -30.418   4.956  38.687  1.00 63.33           C  
ATOM      3  C   MET A   1     -30.044   3.902  37.650  1.00 63.33           C  
ATOM      4  CB  MET A   1     -29.982   4.497  40.080  1.00 63.33           C  
ATOM      5  O   MET A   1     -28.864   3.713  37.349  1.00 63.33           O  
ATOM      6  CG  MET A   1     -30.938   3.509  40.727  1.00 63.33           C  
ATOM      7  SD  MET A   1     -30.441   3.067  42.437  1.00 63.33           S  
ATOM      8  CE  MET A   1     -31.672   1.785  42.807  1.00 63.33           C  
ATOM      9  N   LYS A   2     -31.002   3.375  36.849  1.00 72.26           N  
ATOM     10  CA  LYS A   2     -30.913   2.334  35.829  1.00 72.26           C  
ATOM     11  C   LYS A   2     -30.832   2.940  34.431  1.00 72.26           C  
ATOM     12  CB  LYS A   2     -32.112   1.389  35.921  1.00 72.26           C  
ATOM     13  O   LYS A   2     -30.199   2.372  33.538  1.00 72.26           O  
ATOM     14  CG  LYS A   2     -32.032   0.398  37.073  1.00 72.26           C  
ATOM     15  CD  LYS A   2     -33.336  -0.371  37.241  1.00 72.26           C  
ATOM     16  CE  LYS A   2     -33.198  -1.491  38.264  1.00 72.26           C  
ATOM     17  NZ  LYS A   2     -34.002  -1.220  39.493  1.00 72.26           N  
ATOM     18  N   THR A   3     -31.317   4.196  34.342  1.00 71.67           N  
ATOM     19  CA  THR A   3     -31.284   4.911  33.071  1.00 71.67           C  
ATOM     20  C   THR A   3     -29.944   5.616  32.882  1.00 71.67           C  
ATOM     21  CB  THR A   3     -32.426   5.941  32.979  1.00 71.67           C  
ATOM     22  O   THR A   3     -29.475   5.777  31.753  1.00 71.67           O  
ATOM     23  CG2 THR A   3     -33.784   5.251  32.910  1.00 71.67           C  
ATOM     24  OG1 THR A   3     -32.391   6.789  34.134  1.00 71.67           O  
ATOM     25  N   LEU A   4     -29.321   5.932  33.964  1.00 71.14           N  
ATOM     26  CA  LEU A   4     -27.991   6.532  33.992  1.00 71.14           C  
ATOM     27  C   LEU A   4     -26.918   5.490  33.697  1.00 71.14           C  
ATOM     28  CB  LEU A   4     -27.726   7.183  35.352  1.00 71.14           C  
ATOM     29  O   LEU A   4     -25.938   5.780  33.007  1.00 71.14           O  
ATOM     30  CG  LEU A   4     -28.220   8.621  35.523  1.00 71.14           C  
ATOM     31  CD1 LEU A   4     -28.421   8.940  37.001  1.00 71.14           C  
ATOM     32  CD2 LEU A   4     -27.240   9.602  34.888  1.00 71.14           C  
ATOM     33  N   LEU A   5     -27.126   4.281  34.064  1.00 71.68           N  
ATOM     34  CA  LEU A   5     -26.253   3.135  33.836  1.00 71.68           C  
ATOM     35  C   LEU A   5     -26.376   2.635  32.401  1.00 71.68           C  
ATOM     36  CB  LEU A   5     -26.586   2.005  34.814  1.00 71.68           C  
ATOM     37  O   LEU A   5     -25.379   2.245  31.787  1.00 71.68           O  
ATOM     38  CG  LEU A   5     -26.110   2.193  36.255  1.00 71.68           C  
ATOM     39  CD1 LEU A   5     -26.773   1.168  37.170  1.00 71.68           C  
ATOM     40  CD2 LEU A   5     -24.591   2.086  36.336  1.00 71.68           C  
ATOM     41  N   LEU A   6     -27.538   2.785  31.795  1.00 70.28           N  
ATOM     42  CA  LEU A   6     -27.827   2.394  30.420  1.00 70.28           C  
ATOM     43  C   LEU A   6     -27.264   3.413  29.435  1.00 70.28           C  
ATOM     44  CB  LEU A   6     -29.337   2.246  30.211  1.00 70.28           C  
ATOM     45  O   LEU A   6     -26.734   3.041  28.386  1.00 70.28           O  
ATOM     46  CG  LEU A   6     -29.994   1.024  30.856  1.00 70.28           C  
ATOM     47  CD1 LEU A   6     -31.512   1.120  30.748  1.00 70.28           C  
ATOM     48  CD2 LEU A   6     -29.487  -0.260  30.208  1.00 70.28           C  
ATOM     49  N   THR A   7     -27.240   4.621  29.760  1.00 73.30           N  
ATOM     50  CA  THR A   7     -26.679   5.716  28.975  1.00 73.30           C  
ATOM     51  C   THR A   7     -25.155   5.714  29.058  1.00 73.30           C  
ATOM     52  CB  THR A   7     -27.220   7.077  29.448  1.00 73.30           C  
ATOM     53  O   THR A   7     -24.475   6.024  28.077  1.00 73.30           O  
ATOM     54  CG2 THR A   7     -28.724   7.182  29.217  1.00 73.30           C  
ATOM     55  OG1 THR A   7     -26.951   7.232  30.847  1.00 73.30           O  
ATOM     56  N   LEU A   8     -24.534   5.313  30.100  1.00 69.79           N  
ATOM     57  CA  LEU A   8     -23.102   5.166  30.340  1.00 69.79           C  
ATOM     58  C   LEU A   8     -22.550   3.951  29.602  1.00 69.79           C  
ATOM     59  CB  LEU A   8     -22.820   5.039  31.840  1.00 69.79           C  
ATOM     60  O   LEU A   8     -21.448   4.003  29.051  1.00 69.79           O  
ATOM     61  CG  LEU A   8     -21.416   5.432  32.301  1.00 69.79           C  
ATOM     62  CD1 LEU A   8     -21.484   6.619  33.256  1.00 69.79           C  
ATOM     63  CD2 LEU A   8     -20.719   4.247  32.961  1.00 69.79           C  
ATOM     64  N   VAL A   9     -23.322   2.906  29.382  1.00 72.25           N  
ATOM     65  CA  VAL A   9     -22.990   1.683  28.659  1.00 72.25           C  
ATOM     66  C   VAL A   9     -23.081   1.930  27.155  1.00 72.25           C  
ATOM     67  CB  VAL A   9     -23.917   0.515  29.064  1.00 72.25           C  
ATOM     68  O   VAL A   9     -22.222   1.480  26.393  1.00 72.25           O  
ATOM     69  CG1 VAL A   9     -23.645  -0.715  28.201  1.00 72.25           C  
ATOM     70  CG2 VAL A   9     -23.740   0.183  30.545  1.00 72.25           C  
ATOM     71  N   VAL A  10     -23.986   2.776  26.697  1.00 69.15           N  
ATOM     72  CA  VAL A  10     -24.202   3.151  25.304  1.00 69.15           C  
ATOM     73  C   VAL A  10     -23.125   4.139  24.861  1.00 69.15           C  
ATOM     74  CB  VAL A  10     -25.605   3.761  25.091  1.00 69.15           C  
ATOM     75  O   VAL A  10     -22.604   4.041  23.748  1.00 69.15           O  
ATOM     76  CG1 VAL A  10     -25.772   4.243  23.652  1.00 69.15           C  
ATOM     77  CG2 VAL A  10     -26.688   2.744  25.447  1.00 69.15           C  
ATOM     78  N   VAL A  11     -22.616   5.061  25.690  1.00 66.14           N  
ATOM     79  CA  VAL A  11     -21.556   6.039  25.469  1.00 66.14           C  
ATOM     80  C   VAL A  11     -20.198   5.342  25.484  1.00 66.14           C  
ATOM     81  CB  VAL A  11     -21.591   7.163  26.528  1.00 66.14           C  
ATOM     82  O   VAL A  11     -19.320   5.662  24.680  1.00 66.14           O  
ATOM     83  CG1 VAL A  11     -20.390   8.093  26.369  1.00 66.14           C  
ATOM     84  CG2 VAL A  11     -22.897   7.950  26.428  1.00 66.14           C  
ATOM     85  N   THR A  12     -20.015   4.286  26.236  1.00 64.85           N  
ATOM     86  CA  THR A  12     -18.818   3.459  26.334  1.00 64.85           C  
ATOM     87  C   THR A  12     -18.718   2.509  25.144  1.00 64.85           C  
ATOM     88  CB  THR A  12     -18.805   2.648  27.643  1.00 64.85           C  
ATOM     89  O   THR A  12     -17.622   2.239  24.649  1.00 64.85           O  
ATOM     90  CG2 THR A  12     -18.742   3.568  28.858  1.00 64.85           C  
ATOM     91  OG1 THR A  12     -19.996   1.855  27.719  1.00 64.85           O  
ATOM     92  N   ILE A  13     -19.765   2.047  24.527  1.00 64.88           N  
ATOM     93  CA  ILE A  13     -19.865   1.163  23.371  1.00 64.88           C  
ATOM     94  C   ILE A  13     -19.698   1.972  22.086  1.00 64.88           C  
ATOM     95  CB  ILE A  13     -21.210   0.403  23.354  1.00 64.88           C  
ATOM     96  O   ILE A  13     -19.064   1.513  21.134  1.00 64.88           O  
ATOM     97  CG1 ILE A  13     -21.306  -0.538  24.561  1.00 64.88           C  
ATOM     98  CG2 ILE A  13     -21.378  -0.369  22.042  1.00 64.88           C  
ATOM     99  CD1 ILE A  13     -22.675  -1.180  24.737  1.00 64.88           C  
ATOM    100  N   VAL A  14     -20.137   3.243  22.020  1.00 62.69           N  
ATOM    101  CA  VAL A  14     -20.011   4.188  20.915  1.00 62.69           C  
ATOM    102  C   VAL A  14     -18.604   4.781  20.900  1.00 62.69           C  
ATOM    103  CB  VAL A  14     -21.063   5.316  21.010  1.00 62.69           C  
ATOM    104  O   VAL A  14     -18.042   5.036  19.832  1.00 62.69           O  
ATOM    105  CG1 VAL A  14     -20.834   6.361  19.919  1.00 62.69           C  
ATOM    106  CG2 VAL A  14     -22.474   4.738  20.913  1.00 62.69           C  
ATOM    107  N   CYS A  15     -17.925   4.785  22.075  1.00 62.18           N  
ATOM    108  CA  CYS A  15     -16.553   5.259  22.219  1.00 62.18           C  
ATOM    109  C   CYS A  15     -15.559   4.118  22.036  1.00 62.18           C  
ATOM    110  CB  CYS A  15     -16.351   5.907  23.589  1.00 62.18           C  
ATOM    111  O   CYS A  15     -14.376   4.353  21.785  1.00 62.18           O  
ATOM    112  SG  CYS A  15     -17.136   7.526  23.750  1.00 62.18           S  
ATOM    113  N   LEU A  16     -16.045   2.850  22.058  1.00 57.59           N  
ATOM    114  CA  LEU A  16     -15.291   1.619  21.847  1.00 57.59           C  
ATOM    115  C   LEU A  16     -15.238   1.260  20.365  1.00 57.59           C  
ATOM    116  CB  LEU A  16     -15.913   0.467  22.641  1.00 57.59           C  
ATOM    117  O   LEU A  16     -14.604   0.275  19.983  1.00 57.59           O  
ATOM    118  CG  LEU A  16     -15.686   0.486  24.153  1.00 57.59           C  
ATOM    119  CD1 LEU A  16     -16.758  -0.337  24.860  1.00 57.59           C  
ATOM    120  CD2 LEU A  16     -14.294  -0.036  24.492  1.00 57.59           C  
ATOM    121  N   ASP A  17     -15.998   1.992  19.528  1.00 55.43           N  
ATOM    122  CA  ASP A  17     -15.771   1.842  18.094  1.00 55.43           C  
ATOM    123  C   ASP A  17     -14.383   2.344  17.702  1.00 55.43           C  
ATOM    124  CB  ASP A  17     -16.845   2.588  17.300  1.00 55.43           C  
ATOM    125  O   ASP A  17     -14.252   3.198  16.822  1.00 55.43           O  
ATOM    126  CG  ASP A  17     -18.043   1.719  16.960  1.00 55.43           C  
ATOM    127  OD1 ASP A  17     -17.867   0.506  16.719  1.00 55.43           O  
ATOM    128  OD2 ASP A  17     -19.172   2.254  16.930  1.00 55.43           O  
ATOM    129  N   LEU A  18     -13.569   2.469  18.645  1.00 57.61           N  
ATOM    130  CA  LEU A  18     -12.146   2.593  18.348  1.00 57.61           C  
ATOM    131  C   LEU A  18     -11.704   1.528  17.350  1.00 57.61           C  
ATOM    132  CB  LEU A  18     -11.319   2.481  19.632  1.00 57.61           C  
ATOM    133  O   LEU A  18     -11.674   0.340  17.677  1.00 57.61           O  
ATOM    134  CG  LEU A  18     -10.836   3.797  20.244  1.00 57.61           C  
ATOM    135  CD1 LEU A  18     -11.739   4.206  21.402  1.00 57.61           C  
ATOM    136  CD2 LEU A  18      -9.388   3.672  20.706  1.00 57.61           C  
ATOM    137  N   GLY A  19     -12.496   1.342  16.267  1.00 60.47           N  
ATOM    138  CA  GLY A  19     -12.406   0.931  14.875  1.00 60.47           C  
ATOM    139  C   GLY A  19     -11.172   0.101  14.576  1.00 60.47           C  
ATOM    140  O   GLY A  19     -10.046   0.548  14.807  1.00 60.47           O  
ATOM    141  N   TYR A  20     -11.168  -1.148  15.100  1.00 68.43           N  
ATOM    142  CA  TYR A  20     -10.147  -2.037  14.559  1.00 68.43           C  
ATOM    143  C   TYR A  20      -9.644  -1.534  13.211  1.00 68.43           C  
ATOM    144  CB  TYR A  20     -10.695  -3.460  14.413  1.00 68.43           C  
ATOM    145  O   TYR A  20     -10.423  -1.384  12.267  1.00 68.43           O  
ATOM    146  CG  TYR A  20      -9.638  -4.488  14.090  1.00 68.43           C  
ATOM    147  CD1 TYR A  20      -9.424  -4.907  12.778  1.00 68.43           C  
ATOM    148  CD2 TYR A  20      -8.851  -5.042  15.094  1.00 68.43           C  
ATOM    149  CE1 TYR A  20      -8.452  -5.855  12.476  1.00 68.43           C  
ATOM    150  CE2 TYR A  20      -7.877  -5.991  14.803  1.00 68.43           C  
ATOM    151  OH  TYR A  20      -6.721  -7.329  13.199  1.00 68.43           O  
ATOM    152  CZ  TYR A  20      -7.684  -6.390  13.493  1.00 68.43           C  
ATOM    153  N   THR A  21      -8.542  -0.818  13.387  1.00 83.15           N  
ATOM    154  CA  THR A  21      -7.944  -0.312  12.158  1.00 83.15           C  
ATOM    155  C   THR A  21      -7.047  -1.368  11.517  1.00 83.15           C  
ATOM    156  CB  THR A  21      -7.128   0.968  12.419  1.00 83.15           C  
ATOM    157  O   THR A  21      -6.419  -2.164  12.218  1.00 83.15           O  
ATOM    158  CG2 THR A  21      -8.003   2.065  13.017  1.00 83.15           C  
ATOM    159  OG1 THR A  21      -6.064   0.671  13.332  1.00 83.15           O  
ATOM    160  N   ARG A  22      -7.249  -1.642  10.295  1.00 92.50           N  
ATOM    161  CA  ARG A  22      -6.425  -2.532   9.483  1.00 92.50           C  
ATOM    162  C   ARG A  22      -4.951  -2.154   9.580  1.00 92.50           C  
ATOM    163  CB  ARG A  22      -6.879  -2.500   8.022  1.00 92.50           C  
ATOM    164  O   ARG A  22      -4.608  -0.970   9.602  1.00 92.50           O  
ATOM    165  CG  ARG A  22      -6.223  -3.558   7.150  1.00 92.50           C  
ATOM    166  CD  ARG A  22      -6.767  -4.949   7.446  1.00 92.50           C  
ATOM    167  NE  ARG A  22      -8.190  -5.048   7.135  1.00 92.50           N  
ATOM    168  NH1 ARG A  22      -8.461  -7.142   8.073  1.00 92.50           N  
ATOM    169  NH2 ARG A  22     -10.246  -6.073   7.111  1.00 92.50           N  
ATOM    170  CZ  ARG A  22      -8.962  -6.087   7.440  1.00 92.50           C  
ATOM    171  N   THR A  23      -4.127  -3.232   9.766  1.00 95.57           N  
ATOM    172  CA  THR A  23      -2.682  -3.033   9.780  1.00 95.57           C  
ATOM    173  C   THR A  23      -2.069  -3.429   8.440  1.00 95.57           C  
ATOM    174  CB  THR A  23      -2.018  -3.839  10.911  1.00 95.57           C  
ATOM    175  O   THR A  23      -2.265  -4.552   7.970  1.00 95.57           O  
ATOM    176  CG2 THR A  23      -0.516  -3.580  10.962  1.00 95.57           C  
ATOM    177  OG1 THR A  23      -2.599  -3.461  12.165  1.00 95.57           O  
ATOM    178  N   CYS A  24      -1.262  -2.490   7.767  1.00 96.57           N  
ATOM    179  CA  CYS A  24      -0.606  -2.721   6.485  1.00 96.57           C  
ATOM    180  C   CYS A  24       0.866  -2.332   6.548  1.00 96.57           C  
ATOM    181  CB  CYS A  24      -1.304  -1.934   5.376  1.00 96.57           C  
ATOM    182  O   CYS A  24       1.261  -1.512   7.378  1.00 96.57           O  
ATOM    183  SG  CYS A  24      -3.041  -2.374   5.153  1.00 96.57           S  
ATOM    184  N   TYR A  25       1.663  -2.941   5.763  1.00 96.25           N  
ATOM    185  CA  TYR A  25       3.005  -2.413   5.544  1.00 96.25           C  
ATOM    186  C   TYR A  25       2.957  -1.117   4.743  1.00 96.25           C  
ATOM    187  CB  TYR A  25       3.876  -3.443   4.819  1.00 96.25           C  
ATOM    188  O   TYR A  25       2.192  -1.001   3.783  1.00 96.25           O  
ATOM    189  CG  TYR A  25       4.272  -4.617   5.681  1.00 96.25           C  
ATOM    190  CD1 TYR A  25       5.213  -4.475   6.698  1.00 96.25           C  
ATOM    191  CD2 TYR A  25       3.706  -5.872   5.479  1.00 96.25           C  
ATOM    192  CE1 TYR A  25       5.581  -5.555   7.493  1.00 96.25           C  
ATOM    193  CE2 TYR A  25       4.067  -6.959   6.268  1.00 96.25           C  
ATOM    194  OH  TYR A  25       5.365  -7.863   8.055  1.00 96.25           O  
ATOM    195  CZ  TYR A  25       5.004  -6.791   7.271  1.00 96.25           C  
ATOM    196  N   LYS A  26       3.823  -0.113   5.106  1.00 94.42           N  
ATOM    197  CA  LYS A  26       3.803   1.207   4.481  1.00 94.42           C  
ATOM    198  C   LYS A  26       5.204   1.631   4.049  1.00 94.42           C  
ATOM    199  CB  LYS A  26       3.213   2.245   5.436  1.00 94.42           C  
ATOM    200  O   LYS A  26       6.194   1.257   4.681  1.00 94.42           O  
ATOM    201  CG  LYS A  26       1.789   1.939   5.879  1.00 94.42           C  
ATOM    202  CD  LYS A  26       1.267   2.993   6.848  1.00 94.42           C  
ATOM    203  CE  LYS A  26      -0.130   2.650   7.347  1.00 94.42           C  
ATOM    204  NZ  LYS A  26      -0.633   3.663   8.323  1.00 94.42           N  
ATOM    205  N   THR A  27       5.383   2.198   2.929  1.00 91.39           N  
ATOM    206  CA  THR A  27       6.564   2.935   2.495  1.00 91.39           C  
ATOM    207  C   THR A  27       6.452   4.409   2.875  1.00 91.39           C  
ATOM    208  CB  THR A  27       6.774   2.809   0.974  1.00 91.39           C  
ATOM    209  O   THR A  27       5.353   4.911   3.117  1.00 91.39           O  
ATOM    210  CG2 THR A  27       7.034   1.361   0.573  1.00 91.39           C  
ATOM    211  OG1 THR A  27       5.602   3.278   0.296  1.00 91.39           O  
ATOM    212  N   PRO A  28       7.701   5.099   2.836  1.00 82.81           N  
ATOM    213  CA  PRO A  28       9.029   4.639   2.421  1.00 82.81           C  
ATOM    214  C   PRO A  28       9.795   3.953   3.550  1.00 82.81           C  
ATOM    215  CB  PRO A  28       9.730   5.929   1.991  1.00 82.81           C  
ATOM    216  O   PRO A  28       9.408   4.059   4.717  1.00 82.81           O  
ATOM    217  CG  PRO A  28       9.036   7.013   2.750  1.00 82.81           C  
ATOM    218  CD  PRO A  28       7.661   6.534   3.116  1.00 82.81           C  
ATOM    219  N   ALA A  29      10.931   2.992   3.254  1.00 75.79           N  
ATOM    220  CA  ALA A  29      11.844   2.226   4.099  1.00 75.79           C  
ATOM    221  C   ALA A  29      12.182   2.991   5.375  1.00 75.79           C  
ATOM    222  CB  ALA A  29      13.119   1.885   3.332  1.00 75.79           C  
ATOM    223  O   ALA A  29      12.398   4.204   5.341  1.00 75.79           O  
ATOM    224  N   PRO A  30      12.246   2.295   6.396  1.00 83.04           N  
ATOM    225  CA  PRO A  30      12.050   0.844   6.426  1.00 83.04           C  
ATOM    226  C   PRO A  30      10.578   0.446   6.339  1.00 83.04           C  
ATOM    227  CB  PRO A  30      12.647   0.434   7.774  1.00 83.04           C  
ATOM    228  O   PRO A  30       9.702   1.213   6.748  1.00 83.04           O  
ATOM    229  CG  PRO A  30      12.492   1.640   8.643  1.00 83.04           C  
ATOM    230  CD  PRO A  30      12.507   2.862   7.770  1.00 83.04           C  
ATOM    231  N   VAL A  31      10.312  -0.526   5.525  1.00 88.83           N  
ATOM    232  CA  VAL A  31       8.970  -1.095   5.446  1.00 88.83           C  
ATOM    233  C   VAL A  31       8.557  -1.635   6.814  1.00 88.83           C  
ATOM    234  CB  VAL A  31       8.889  -2.214   4.384  1.00 88.83           C  
ATOM    235  O   VAL A  31       9.201  -2.539   7.351  1.00 88.83           O  
ATOM    236  CG1 VAL A  31       7.501  -2.851   4.376  1.00 88.83           C  
ATOM    237  CG2 VAL A  31       9.236  -1.664   3.002  1.00 88.83           C  
ATOM    238  N   ARG A  32       7.504  -0.964   7.438  1.00 90.64           N  
ATOM    239  CA  ARG A  32       7.015  -1.378   8.749  1.00 90.64           C  
ATOM    240  C   ARG A  32       5.494  -1.484   8.758  1.00 90.64           C  
ATOM    241  CB  ARG A  32       7.479  -0.398   9.830  1.00 90.64           C  
ATOM    242  O   ARG A  32       4.810  -0.736   8.056  1.00 90.64           O  
ATOM    243  CG  ARG A  32       8.989  -0.326   9.988  1.00 90.64           C  
ATOM    244  CD  ARG A  32       9.392   0.578  11.145  1.00 90.64           C  
ATOM    245  NE  ARG A  32      10.843   0.688  11.264  1.00 90.64           N  
ATOM    246  NH1 ARG A  32      10.793   2.210  13.001  1.00 90.64           N  
ATOM    247  NH2 ARG A  32      12.800   1.484  12.164  1.00 90.64           N  
ATOM    248  CZ  ARG A  32      11.476   1.460  12.143  1.00 90.64           C  
ATOM    249  N   PRO A  33       5.058  -2.467   9.504  1.00 93.67           N  
ATOM    250  CA  PRO A  33       3.602  -2.536   9.653  1.00 93.67           C  
ATOM    251  C   PRO A  33       3.046  -1.418  10.532  1.00 93.67           C  
ATOM    252  CB  PRO A  33       3.378  -3.903  10.303  1.00 93.67           C  
ATOM    253  O   PRO A  33       3.698  -0.998  11.491  1.00 93.67           O  
ATOM    254  CG  PRO A  33       4.643  -4.184  11.047  1.00 93.67           C  
ATOM    255  CD  PRO A  33       5.780  -3.521  10.324  1.00 93.67           C  
ATOM    256  N   GLY A  34       1.860  -0.877  10.168  1.00 93.47           N  
ATOM    257  CA  GLY A  34       1.166   0.128  10.958  1.00 93.47           C  
ATOM    258  C   GLY A  34      -0.323   0.185  10.675  1.00 93.47           C  
ATOM    259  O   GLY A  34      -0.792  -0.362   9.675  1.00 93.47           O  
ATOM    260  N   PRO A  35      -1.047   0.880  11.701  1.00 94.50           N  
ATOM    261  CA  PRO A  35      -2.499   0.963  11.523  1.00 94.50           C  
ATOM    262  C   PRO A  35      -2.900   1.875  10.366  1.00 94.50           C  
ATOM    263  CB  PRO A  35      -2.987   1.528  12.859  1.00 94.50           C  
ATOM    264  O   PRO A  35      -2.222   2.869  10.095  1.00 94.50           O  
ATOM    265  CG  PRO A  35      -1.832   2.317  13.384  1.00 94.50           C  
ATOM    266  CD  PRO A  35      -0.560   1.682  12.901  1.00 94.50           C  
ATOM    267  N   CYS A  36      -4.032   1.458   9.633  1.00 93.91           N  
ATOM    268  CA  CYS A  36      -4.596   2.302   8.586  1.00 93.91           C  
ATOM    269  C   CYS A  36      -5.582   3.308   9.168  1.00 93.91           C  
ATOM    270  CB  CYS A  36      -5.290   1.449   7.525  1.00 93.91           C  
ATOM    271  O   CYS A  36      -6.226   3.036  10.184  1.00 93.91           O  
ATOM    272  SG  CYS A  36      -4.167   0.373   6.607  1.00 93.91           S  
ATOM    273  N   PRO A  37      -5.585   4.513   8.556  1.00 92.74           N  
ATOM    274  CA  PRO A  37      -6.591   5.490   8.977  1.00 92.74           C  
ATOM    275  C   PRO A  37      -8.017   4.956   8.863  1.00 92.74           C  
ATOM    276  CB  PRO A  37      -6.368   6.661   8.017  1.00 92.74           C  
ATOM    277  O   PRO A  37      -8.268   4.011   8.110  1.00 92.74           O  
ATOM    278  CG  PRO A  37      -5.006   6.434   7.447  1.00 92.74           C  
ATOM    279  CD  PRO A  37      -4.728   4.958   7.450  1.00 92.74           C  
ATOM    280  N   PRO A  38      -8.863   5.515   9.649  1.00 90.44           N  
ATOM    281  CA  PRO A  38     -10.258   5.088   9.524  1.00 90.44           C  
ATOM    282  C   PRO A  38     -10.778   5.185   8.091  1.00 90.44           C  
ATOM    283  CB  PRO A  38     -11.007   6.055  10.443  1.00 90.44           C  
ATOM    284  O   PRO A  38     -10.498   6.163   7.394  1.00 90.44           O  
ATOM    285  CG  PRO A  38      -9.971   6.557  11.396  1.00 90.44           C  
ATOM    286  CD  PRO A  38      -8.642   6.562  10.696  1.00 90.44           C  
ATOM    287  N   GLY A  39     -11.494   4.135   7.656  1.00 90.05           N  
ATOM    288  CA  GLY A  39     -12.060   4.188   6.318  1.00 90.05           C  
ATOM    289  C   GLY A  39     -11.140   3.611   5.258  1.00 90.05           C  
ATOM    290  O   GLY A  39     -11.522   3.500   4.091  1.00 90.05           O  
ATOM    291  N   GLN A  40      -9.907   3.176   5.651  1.00 94.42           N  
ATOM    292  CA  GLN A  40      -8.931   2.550   4.767  1.00 94.42           C  
ATOM    293  C   GLN A  40      -8.672   1.101   5.171  1.00 94.42           C  
ATOM    294  CB  GLN A  40      -7.620   3.338   4.770  1.00 94.42           C  
ATOM    295  O   GLN A  40      -7.726   0.817   5.909  1.00 94.42           O  
ATOM    296  CG  GLN A  40      -7.752   4.754   4.226  1.00 94.42           C  
ATOM    297  CD  GLN A  40      -6.411   5.435   4.027  1.00 94.42           C  
ATOM    298  NE2 GLN A  40      -6.434   6.752   3.858  1.00 94.42           N  
ATOM    299  OE1 GLN A  40      -5.363   4.782   4.027  1.00 94.42           O  
ATOM    300  N   GLU A  41      -9.420   0.214   4.614  1.00 93.61           N  
ATOM    301  CA  GLU A  41      -9.416  -1.174   5.065  1.00 93.61           C  
ATOM    302  C   GLU A  41      -8.699  -2.077   4.066  1.00 93.61           C  
ATOM    303  CB  GLU A  41     -10.846  -1.670   5.290  1.00 93.61           C  
ATOM    304  O   GLU A  41      -8.731  -3.303   4.195  1.00 93.61           O  
ATOM    305  CG  GLU A  41     -11.598  -0.909   6.373  1.00 93.61           C  
ATOM    306  CD  GLU A  41     -11.004  -1.096   7.760  1.00 93.61           C  
ATOM    307  OE1 GLU A  41     -11.054  -0.147   8.575  1.00 93.61           O  
ATOM    308  OE2 GLU A  41     -10.484  -2.201   8.034  1.00 93.61           O  
ATOM    309  N   ILE A  42      -8.085  -1.447   3.048  1.00 96.59           N  
ATOM    310  CA  ILE A  42      -7.403  -2.179   1.986  1.00 96.59           C  
ATOM    311  C   ILE A  42      -5.905  -1.889   2.039  1.00 96.59           C  
ATOM    312  CB  ILE A  42      -7.971  -1.817   0.595  1.00 96.59           C  
ATOM    313  O   ILE A  42      -5.495  -0.733   2.169  1.00 96.59           O  
ATOM    314  CG1 ILE A  42      -9.465  -2.154   0.524  1.00 96.59           C  
ATOM    315  CG2 ILE A  42      -7.193  -2.538  -0.510  1.00 96.59           C  
ATOM    316  CD1 ILE A  42      -9.769  -3.642   0.635  1.00 96.59           C  
ATOM    317  N   CYS A  43      -5.151  -2.965   2.064  1.00 97.30           N  
ATOM    318  CA  CYS A  43      -3.713  -2.832   1.861  1.00 97.30           C  
ATOM    319  C   CYS A  43      -3.362  -2.914   0.380  1.00 97.30           C  
ATOM    320  CB  CYS A  43      -2.960  -3.913   2.634  1.00 97.30           C  
ATOM    321  O   CYS A  43      -3.909  -3.744  -0.347  1.00 97.30           O  
ATOM    322  SG  CYS A  43      -3.234  -3.857   4.418  1.00 97.30           S  
ATOM    323  N   TYR A  44      -2.397  -2.023  -0.054  1.00 97.32           N  
ATOM    324  CA  TYR A  44      -2.052  -2.107  -1.469  1.00 97.32           C  
ATOM    325  C   TYR A  44      -0.541  -2.147  -1.661  1.00 97.32           C  
ATOM    326  CB  TYR A  44      -2.645  -0.923  -2.238  1.00 97.32           C  
ATOM    327  O   TYR A  44       0.212  -1.655  -0.816  1.00 97.32           O  
ATOM    328  CG  TYR A  44      -1.955   0.389  -1.959  1.00 97.32           C  
ATOM    329  CD1 TYR A  44      -2.461   1.278  -1.012  1.00 97.32           C  
ATOM    330  CD2 TYR A  44      -0.796   0.745  -2.640  1.00 97.32           C  
ATOM    331  CE1 TYR A  44      -1.829   2.489  -0.753  1.00 97.32           C  
ATOM    332  CE2 TYR A  44      -0.155   1.954  -2.389  1.00 97.32           C  
ATOM    333  OH  TYR A  44      -0.049   4.016  -1.192  1.00 97.32           O  
ATOM    334  CZ  TYR A  44      -0.678   2.818  -1.444  1.00 97.32           C  
ATOM    335  N   THR A  45      -0.169  -2.711  -2.750  1.00 96.84           N  
ATOM    336  CA  THR A  45       1.187  -2.714  -3.289  1.00 96.84           C  
ATOM    337  C   THR A  45       1.198  -2.201  -4.726  1.00 96.84           C  
ATOM    338  CB  THR A  45       1.805  -4.123  -3.239  1.00 96.84           C  
ATOM    339  O   THR A  45       0.504  -2.742  -5.589  1.00 96.84           O  
ATOM    340  CG2 THR A  45       3.252  -4.107  -3.721  1.00 96.84           C  
ATOM    341  OG1 THR A  45       1.768  -4.607  -1.891  1.00 96.84           O  
ATOM    342  N   LYS A  46       1.959  -1.103  -4.883  1.00 95.78           N  
ATOM    343  CA  LYS A  46       2.205  -0.590  -6.228  1.00 95.78           C  
ATOM    344  C   LYS A  46       3.660  -0.797  -6.638  1.00 95.78           C  
ATOM    345  CB  LYS A  46       1.842   0.893  -6.312  1.00 95.78           C  
ATOM    346  O   LYS A  46       4.576  -0.481  -5.875  1.00 95.78           O  
ATOM    347  CG  LYS A  46       0.357   1.178  -6.138  1.00 95.78           C  
ATOM    348  CD  LYS A  46       0.053   2.664  -6.277  1.00 95.78           C  
ATOM    349  CE  LYS A  46      -1.428   2.954  -6.075  1.00 95.78           C  
ATOM    350  NZ  LYS A  46      -1.728   4.412  -6.192  1.00 95.78           N  
ATOM    351  N   THR A  47       3.780  -1.340  -7.848  1.00 94.95           N  
ATOM    352  CA  THR A  47       5.126  -1.542  -8.371  1.00 94.95           C  
ATOM    353  C   THR A  47       5.255  -0.953  -9.773  1.00 94.95           C  
ATOM    354  CB  THR A  47       5.494  -3.037  -8.404  1.00 94.95           C  
ATOM    355  O   THR A  47       4.342  -1.078 -10.592  1.00 94.95           O  
ATOM    356  CG2 THR A  47       5.484  -3.637  -7.002  1.00 94.95           C  
ATOM    357  OG1 THR A  47       4.547  -3.738  -9.219  1.00 94.95           O  
ATOM    358  N   TRP A  48       6.315  -0.223  -9.951  1.00 94.59           N  
ATOM    359  CA  TRP A  48       6.589   0.322 -11.277  1.00 94.59           C  
ATOM    360  C   TRP A  48       8.087   0.503 -11.493  1.00 94.59           C  
ATOM    361  CB  TRP A  48       5.867   1.659 -11.469  1.00 94.59           C  
ATOM    362  O   TRP A  48       8.869   0.451 -10.540  1.00 94.59           O  
ATOM    363  CG  TRP A  48       6.442   2.782 -10.660  1.00 94.59           C  
ATOM    364  CD1 TRP A  48       7.333   3.730 -11.081  1.00 94.59           C  
ATOM    365  CD2 TRP A  48       6.168   3.072  -9.285  1.00 94.59           C  
ATOM    366  CE2 TRP A  48       6.927   4.212  -8.939  1.00 94.59           C  
ATOM    367  CE3 TRP A  48       5.352   2.479  -8.313  1.00 94.59           C  
ATOM    368  NE1 TRP A  48       7.629   4.593 -10.051  1.00 94.59           N  
ATOM    369  CH2 TRP A  48       6.089   4.170  -6.726  1.00 94.59           C  
ATOM    370  CZ2 TRP A  48       6.895   4.770  -7.659  1.00 94.59           C  
ATOM    371  CZ3 TRP A  48       5.321   3.036  -7.039  1.00 94.59           C  
ATOM    372  N   CYS A  49       8.477   0.591 -12.775  1.00 94.11           N  
ATOM    373  CA  CYS A  49       9.869   0.814 -13.148  1.00 94.11           C  
ATOM    374  C   CYS A  49      10.111   2.278 -13.497  1.00 94.11           C  
ATOM    375  CB  CYS A  49      10.257  -0.073 -14.330  1.00 94.11           C  
ATOM    376  O   CYS A  49       9.431   2.836 -14.360  1.00 94.11           O  
ATOM    377  SG  CYS A  49      10.649  -1.774 -13.866  1.00 94.11           S  
ATOM    378  N   ASP A  50      11.027   2.928 -12.739  1.00 92.17           N  
ATOM    379  CA  ASP A  50      11.424   4.283 -13.111  1.00 92.17           C  
ATOM    380  C   ASP A  50      12.730   4.274 -13.903  1.00 92.17           C  
ATOM    381  CB  ASP A  50      11.570   5.161 -11.867  1.00 92.17           C  
ATOM    382  O   ASP A  50      13.209   3.213 -14.309  1.00 92.17           O  
ATOM    383  CG  ASP A  50      12.719   4.733 -10.970  1.00 92.17           C  
ATOM    384  OD1 ASP A  50      13.526   3.872 -11.382  1.00 92.17           O  
ATOM    385  OD2 ASP A  50      12.816   5.259  -9.841  1.00 92.17           O  
ATOM    386  N   GLU A  51      13.380   5.426 -14.151  1.00 92.86           N  
ATOM    387  CA  GLU A  51      14.561   5.584 -14.994  1.00 92.86           C  
ATOM    388  C   GLU A  51      15.740   4.785 -14.446  1.00 92.86           C  
ATOM    389  CB  GLU A  51      14.939   7.062 -15.118  1.00 92.86           C  
ATOM    390  O   GLU A  51      16.623   4.375 -15.203  1.00 92.86           O  
ATOM    391  CG  GLU A  51      16.005   7.338 -16.169  1.00 92.86           C  
ATOM    392  CD  GLU A  51      16.343   8.814 -16.308  1.00 92.86           C  
ATOM    393  OE1 GLU A  51      17.255   9.156 -17.094  1.00 92.86           O  
ATOM    394  OE2 GLU A  51      15.690   9.634 -15.624  1.00 92.86           O  
ATOM    395  N   TRP A  52      15.706   4.394 -13.195  1.00 92.46           N  
ATOM    396  CA  TRP A  52      16.821   3.720 -12.539  1.00 92.46           C  
ATOM    397  C   TRP A  52      16.489   2.256 -12.268  1.00 92.46           C  
ATOM    398  CB  TRP A  52      17.182   4.426 -11.229  1.00 92.46           C  
ATOM    399  O   TRP A  52      17.144   1.606 -11.450  1.00 92.46           O  
ATOM    400  CG  TRP A  52      17.686   5.826 -11.411  1.00 92.46           C  
ATOM    401  CD1 TRP A  52      18.964   6.209 -11.708  1.00 92.46           C  
ATOM    402  CD2 TRP A  52      16.921   7.030 -11.302  1.00 92.46           C  
ATOM    403  CE2 TRP A  52      17.801   8.108 -11.546  1.00 92.46           C  
ATOM    404  CE3 TRP A  52      15.575   7.303 -11.022  1.00 92.46           C  
ATOM    405  NE1 TRP A  52      19.040   7.580 -11.791  1.00 92.46           N  
ATOM    406  CH2 TRP A  52      16.056   9.678 -11.242  1.00 92.46           C  
ATOM    407  CZ2 TRP A  52      17.377   9.439 -11.518  1.00 92.46           C  
ATOM    408  CZ3 TRP A  52      15.156   8.628 -10.995  1.00 92.46           C  
ATOM    409  N   CYS A  53      15.423   1.703 -12.811  1.00 92.77           N  
ATOM    410  CA  CYS A  53      14.948   0.346 -12.566  1.00 92.77           C  
ATOM    411  C   CYS A  53      16.021  -0.679 -12.912  1.00 92.77           C  
ATOM    412  CB  CYS A  53      13.682   0.067 -13.376  1.00 92.77           C  
ATOM    413  O   CYS A  53      16.143  -1.707 -12.243  1.00 92.77           O  
ATOM    414  SG  CYS A  53      12.861  -1.480 -12.933  1.00 92.77           S  
ATOM    415  N   GLY A  54      16.839  -0.337 -13.888  1.00 91.17           N  
ATOM    416  CA  GLY A  54      17.911  -1.225 -14.307  1.00 91.17           C  
ATOM    417  C   GLY A  54      18.966  -1.434 -13.237  1.00 91.17           C  
ATOM    418  O   GLY A  54      19.576  -2.502 -13.159  1.00 91.17           O  
ATOM    419  N   ILE A  55      19.118  -0.495 -12.377  1.00 92.22           N  
ATOM    420  CA  ILE A  55      20.154  -0.522 -11.350  1.00 92.22           C  
ATOM    421  C   ILE A  55      19.536  -0.893 -10.003  1.00 92.22           C  
ATOM    422  CB  ILE A  55      20.884   0.836 -11.249  1.00 92.22           C  
ATOM    423  O   ILE A  55      20.045  -1.769  -9.301  1.00 92.22           O  
ATOM    424  CG1 ILE A  55      21.489   1.220 -12.604  1.00 92.22           C  
ATOM    425  CG2 ILE A  55      21.962   0.790 -10.162  1.00 92.22           C  
ATOM    426  CD1 ILE A  55      21.952   2.668 -12.688  1.00 92.22           C  
ATOM    427  N   ARG A  56      18.317  -0.329  -9.617  1.00 88.28           N  
ATOM    428  CA  ARG A  56      17.750  -0.474  -8.280  1.00 88.28           C  
ATOM    429  C   ARG A  56      16.562  -1.431  -8.290  1.00 88.28           C  
ATOM    430  CB  ARG A  56      17.322   0.887  -7.727  1.00 88.28           C  
ATOM    431  O   ARG A  56      16.120  -1.890  -7.235  1.00 88.28           O  
ATOM    432  CG  ARG A  56      18.477   1.846  -7.489  1.00 88.28           C  
ATOM    433  CD  ARG A  56      17.994   3.195  -6.973  1.00 88.28           C  
ATOM    434  NE  ARG A  56      19.084   4.163  -6.892  1.00 88.28           N  
ATOM    435  NH1 ARG A  56      17.819   5.812  -5.884  1.00 88.28           N  
ATOM    436  NH2 ARG A  56      20.032   6.184  -6.352  1.00 88.28           N  
ATOM    437  CZ  ARG A  56      18.976   5.384  -6.376  1.00 88.28           C  
ATOM    438  N   GLY A  57      16.169  -1.851  -9.505  1.00 89.87           N  
ATOM    439  CA  GLY A  57      14.966  -2.661  -9.609  1.00 89.87           C  
ATOM    440  C   GLY A  57      13.690  -1.840  -9.595  1.00 89.87           C  
ATOM    441  O   GLY A  57      13.729  -0.620  -9.766  1.00 89.87           O  
ATOM    442  N   LYS A  58      12.516  -2.491  -9.440  1.00 91.71           N  
ATOM    443  CA  LYS A  58      11.204  -1.850  -9.448  1.00 91.71           C  
ATOM    444  C   LYS A  58      11.000  -1.000  -8.197  1.00 91.71           C  
ATOM    445  CB  LYS A  58      10.095  -2.898  -9.556  1.00 91.71           C  
ATOM    446  O   LYS A  58      11.522  -1.324  -7.128  1.00 91.71           O  
ATOM    447  CG  LYS A  58      10.048  -3.613 -10.898  1.00 91.71           C  
ATOM    448  CD  LYS A  58       8.894  -4.605 -10.963  1.00 91.71           C  
ATOM    449  CE  LYS A  58       8.876  -5.358 -12.287  1.00 91.71           C  
ATOM    450  NZ  LYS A  58       7.741  -6.326 -12.358  1.00 91.71           N  
ATOM    451  N   VAL A  59      10.295   0.102  -8.392  1.00 91.61           N  
ATOM    452  CA  VAL A  59       9.823   0.907  -7.270  1.00 91.61           C  
ATOM    453  C   VAL A  59       8.607   0.241  -6.631  1.00 91.61           C  
ATOM    454  CB  VAL A  59       9.472   2.345  -7.712  1.00 91.61           C  
ATOM    455  O   VAL A  59       7.711  -0.234  -7.333  1.00 91.61           O  
ATOM    456  CG1 VAL A  59       8.956   3.163  -6.529  1.00 91.61           C  
ATOM    457  CG2 VAL A  59      10.688   3.021  -8.342  1.00 91.61           C  
ATOM    458  N   ILE A  60       8.681   0.200  -5.299  1.00 92.45           N  
ATOM    459  CA  ILE A  60       7.571  -0.412  -4.578  1.00 92.45           C  
ATOM    460  C   ILE A  60       6.933   0.614  -3.644  1.00 92.45           C  
ATOM    461  CB  ILE A  60       8.031  -1.652  -3.778  1.00 92.45           C  
ATOM    462  O   ILE A  60       7.627   1.263  -2.858  1.00 92.45           O  
ATOM    463  CG1 ILE A  60       8.647  -2.695  -4.718  1.00 92.45           C  
ATOM    464  CG2 ILE A  60       6.863  -2.248  -2.987  1.00 92.45           C  
ATOM    465  CD1 ILE A  60       9.337  -3.845  -3.998  1.00 92.45           C  
ATOM    466  N   GLU A  61       5.673   0.740  -3.775  1.00 94.82           N  
ATOM    467  CA  GLU A  61       4.867   1.575  -2.890  1.00 94.82           C  
ATOM    468  C   GLU A  61       3.833   0.743  -2.137  1.00 94.82           C  
ATOM    469  CB  GLU A  61       4.174   2.686  -3.682  1.00 94.82           C  
ATOM    470  O   GLU A  61       3.039   0.026  -2.751  1.00 94.82           O  
ATOM    471  CG  GLU A  61       3.402   3.670  -2.815  1.00 94.82           C  
ATOM    472  CD  GLU A  61       2.724   4.770  -3.615  1.00 94.82           C  
ATOM    473  OE1 GLU A  61       1.799   5.426  -3.082  1.00 94.82           O  
ATOM    474  OE2 GLU A  61       3.119   4.978  -4.783  1.00 94.82           O  
ATOM    475  N   LEU A  62       3.889   0.823  -0.812  1.00 96.04           N  
ATOM    476  CA  LEU A  62       2.973   0.096   0.061  1.00 96.04           C  
ATOM    477  C   LEU A  62       2.116   1.061   0.873  1.00 96.04           C  
ATOM    478  CB  LEU A  62       3.749  -0.830   1.001  1.00 96.04           C  
ATOM    479  O   LEU A  62       2.565   2.155   1.221  1.00 96.04           O  
ATOM    480  CG  LEU A  62       4.736  -1.794   0.340  1.00 96.04           C  
ATOM    481  CD1 LEU A  62       5.799  -2.234   1.341  1.00 96.04           C  
ATOM    482  CD2 LEU A  62       4.003  -3.001  -0.234  1.00 96.04           C  
ATOM    483  N   GLY A  63       0.852   0.650   1.192  1.00 96.13           N  
ATOM    484  CA  GLY A  63       0.056   1.546   2.015  1.00 96.13           C  
ATOM    485  C   GLY A  63      -1.383   1.093   2.170  1.00 96.13           C  
ATOM    486  O   GLY A  63      -1.702  -0.073   1.929  1.00 96.13           O  
ATOM    487  N   CYS A  64      -2.161   1.992   2.704  1.00 96.74           N  
ATOM    488  CA  CYS A  64      -3.578   1.782   2.979  1.00 96.74           C  
ATOM    489  C   CYS A  64      -4.445   2.566   2.001  1.00 96.74           C  
ATOM    490  CB  CYS A  64      -3.913   2.191   4.412  1.00 96.74           C  
ATOM    491  O   CYS A  64      -4.081   3.668   1.588  1.00 96.74           O  
ATOM    492  SG  CYS A  64      -2.915   1.350   5.662  1.00 96.74           S  
ATOM    493  N   ALA A  65      -5.605   1.948   1.703  1.00 96.88           N  
ATOM    494  CA  ALA A  65      -6.550   2.643   0.834  1.00 96.88           C  
ATOM    495  C   ALA A  65      -7.988   2.257   1.166  1.00 96.88           C  
ATOM    496  CB  ALA A  65      -6.246   2.341  -0.632  1.00 96.88           C  
ATOM    497  O   ALA A  65      -8.239   1.173   1.700  1.00 96.88           O  
ATOM    498  N   ALA A  66      -8.834   3.211   0.930  1.00 96.24           N  
ATOM    499  CA  ALA A  66     -10.256   2.915   1.086  1.00 96.24           C  
ATOM    500  C   ALA A  66     -10.718   1.885   0.059  1.00 96.24           C  
ATOM    501  CB  ALA A  66     -11.083   4.193   0.961  1.00 96.24           C  
ATOM    502  O   ALA A  66     -11.521   1.003   0.373  1.00 96.24           O  
ATOM    503  N   THR A  67     -10.323   2.080  -1.133  1.00 96.98           N  
ATOM    504  CA  THR A  67     -10.526   1.172  -2.257  1.00 96.98           C  
ATOM    505  C   THR A  67      -9.203   0.868  -2.953  1.00 96.98           C  
ATOM    506  CB  THR A  67     -11.522   1.758  -3.275  1.00 96.98           C  
ATOM    507  O   THR A  67      -8.239   1.624  -2.823  1.00 96.98           O  
ATOM    508  CG2 THR A  67     -12.885   2.001  -2.634  1.00 96.98           C  
ATOM    509  OG1 THR A  67     -11.012   3.001  -3.773  1.00 96.98           O  
ATOM    510  N   CYS A  68      -9.221  -0.321  -3.609  1.00 96.70           N  
ATOM    511  CA  CYS A  68      -8.005  -0.694  -4.324  1.00 96.70           C  
ATOM    512  C   CYS A  68      -7.672   0.328  -5.403  1.00 96.70           C  
ATOM    513  CB  CYS A  68      -8.156  -2.080  -4.950  1.00 96.70           C  
ATOM    514  O   CYS A  68      -8.478   0.573  -6.303  1.00 96.70           O  
ATOM    515  SG  CYS A  68      -6.603  -2.781  -5.549  1.00 96.70           S  
ATOM    516  N   PRO A  69      -6.488   0.965  -5.304  1.00 96.42           N  
ATOM    517  CA  PRO A  69      -6.082   1.984  -6.274  1.00 96.42           C  
ATOM    518  C   PRO A  69      -6.068   1.461  -7.709  1.00 96.42           C  
ATOM    519  CB  PRO A  69      -4.672   2.364  -5.818  1.00 96.42           C  
ATOM    520  O   PRO A  69      -5.739   0.295  -7.941  1.00 96.42           O  
ATOM    521  CG  PRO A  69      -4.594   1.907  -4.397  1.00 96.42           C  
ATOM    522  CD  PRO A  69      -5.514   0.733  -4.222  1.00 96.42           C  
ATOM    523  N   THR A  70      -6.469   2.335  -8.523  1.00 96.24           N  
ATOM    524  CA  THR A  70      -6.401   2.049  -9.952  1.00 96.24           C  
ATOM    525  C   THR A  70      -5.054   2.479 -10.526  1.00 96.24           C  
ATOM    526  CB  THR A  70      -7.536   2.752 -10.718  1.00 96.24           C  
ATOM    527  O   THR A  70      -4.528   3.534 -10.166  1.00 96.24           O  
ATOM    528  CG2 THR A  70      -8.900   2.219 -10.291  1.00 96.24           C  
ATOM    529  OG1 THR A  70      -7.482   4.160 -10.454  1.00 96.24           O  
ATOM    530  N   PRO A  71      -4.429   1.666 -11.252  1.00 94.69           N  
ATOM    531  CA  PRO A  71      -3.148   2.053 -11.849  1.00 94.69           C  
ATOM    532  C   PRO A  71      -3.273   3.254 -12.784  1.00 94.69           C  
ATOM    533  CB  PRO A  71      -2.726   0.801 -12.622  1.00 94.69           C  
ATOM    534  O   PRO A  71      -4.188   3.306 -13.610  1.00 94.69           O  
ATOM    535  CG  PRO A  71      -4.003   0.076 -12.901  1.00 94.69           C  
ATOM    536  CD  PRO A  71      -4.995   0.426 -11.829  1.00 94.69           C  
ATOM    537  N   GLU A  72      -2.433   4.275 -12.634  1.00 91.06           N  
ATOM    538  CA  GLU A  72      -2.415   5.495 -13.436  1.00 91.06           C  
ATOM    539  C   GLU A  72      -1.858   5.229 -14.832  1.00 91.06           C  
ATOM    540  CB  GLU A  72      -1.593   6.584 -12.741  1.00 91.06           C  
ATOM    541  O   GLU A  72      -2.211   5.920 -15.789  1.00 91.06           O  
ATOM    542  CG  GLU A  72      -2.198   7.067 -11.430  1.00 91.06           C  
ATOM    543  CD  GLU A  72      -1.329   8.085 -10.709  1.00 91.06           C  
ATOM    544  OE1 GLU A  72      -1.700   8.518  -9.594  1.00 91.06           O  
ATOM    545  OE2 GLU A  72      -0.270   8.455 -11.263  1.00 91.06           O  
ATOM    546  N   LYS A  73      -1.027   4.230 -14.948  1.00 92.29           N  
ATOM    547  CA  LYS A  73      -0.407   3.781 -16.192  1.00 92.29           C  
ATOM    548  C   LYS A  73      -0.362   2.257 -16.265  1.00 92.29           C  
ATOM    549  CB  LYS A  73       1.005   4.354 -16.325  1.00 92.29           C  
ATOM    550  O   LYS A  73      -0.389   1.580 -15.235  1.00 92.29           O  
ATOM    551  CG  LYS A  73       1.053   5.873 -16.386  1.00 92.29           C  
ATOM    552  CD  LYS A  73       2.485   6.384 -16.476  1.00 92.29           C  
ATOM    553  CE  LYS A  73       2.540   7.906 -16.438  1.00 92.29           C  
ATOM    554  NZ  LYS A  73       3.945   8.410 -16.499  1.00 92.29           N  
ATOM    555  N   THR A  74      -0.319   1.719 -17.471  1.00 90.96           N  
ATOM    556  CA  THR A  74      -0.319   0.274 -17.674  1.00 90.96           C  
ATOM    557  C   THR A  74       0.939  -0.355 -17.082  1.00 90.96           C  
ATOM    558  CB  THR A  74      -0.418  -0.080 -19.169  1.00 90.96           C  
ATOM    559  O   THR A  74       0.957  -1.550 -16.779  1.00 90.96           O  
ATOM    560  CG2 THR A  74      -1.808   0.229 -19.717  1.00 90.96           C  
ATOM    561  OG1 THR A  74       0.551   0.681 -19.900  1.00 90.96           O  
ATOM    562  N   SER A  75       1.953   0.456 -16.923  1.00 92.70           N  
ATOM    563  CA  SER A  75       3.251  -0.018 -16.451  1.00 92.70           C  
ATOM    564  C   SER A  75       3.269  -0.159 -14.933  1.00 92.70           C  
ATOM    565  CB  SER A  75       4.363   0.933 -16.896  1.00 92.70           C  
ATOM    566  O   SER A  75       4.208  -0.725 -14.368  1.00 92.70           O  
ATOM    567  OG  SER A  75       4.152   2.233 -16.373  1.00 92.70           O  
ATOM    568  N   ILE A  76       2.166   0.309 -14.270  1.00 95.83           N  
ATOM    569  CA  ILE A  76       2.059   0.207 -12.819  1.00 95.83           C  
ATOM    570  C   ILE A  76       1.208  -1.006 -12.449  1.00 95.83           C  
ATOM    571  CB  ILE A  76       1.458   1.491 -12.205  1.00 95.83           C  
ATOM    572  O   ILE A  76       0.080  -1.150 -12.927  1.00 95.83           O  
ATOM    573  CG1 ILE A  76       2.354   2.697 -12.507  1.00 95.83           C  
ATOM    574  CG2 ILE A  76       1.254   1.324 -10.696  1.00 95.83           C  
ATOM    575  CD1 ILE A  76       1.764   4.032 -12.072  1.00 95.83           C  
ATOM    576  N   GLN A  77       1.792  -1.844 -11.678  1.00 95.49           N  
ATOM    577  CA  GLN A  77       1.073  -3.000 -11.153  1.00 95.49           C  
ATOM    578  C   GLN A  77       0.563  -2.736  -9.740  1.00 95.49           C  
ATOM    579  CB  GLN A  77       1.967  -4.241 -11.166  1.00 95.49           C  
ATOM    580  O   GLN A  77       1.305  -2.240  -8.889  1.00 95.49           O  
ATOM    581  CG  GLN A  77       2.353  -4.707 -12.563  1.00 95.49           C  
ATOM    582  CD  GLN A  77       3.174  -5.983 -12.550  1.00 95.49           C  
ATOM    583  NE2 GLN A  77       3.369  -6.575 -13.724  1.00 95.49           N  
ATOM    584  OE1 GLN A  77       3.631  -6.432 -11.494  1.00 95.49           O  
ATOM    585  N   VAL A  78      -0.752  -3.074  -9.548  1.00 96.65           N  
ATOM    586  CA  VAL A  78      -1.366  -2.847  -8.244  1.00 96.65           C  
ATOM    587  C   VAL A  78      -1.962  -4.151  -7.720  1.00 96.65           C  
ATOM    588  CB  VAL A  78      -2.455  -1.752  -8.312  1.00 96.65           C  
ATOM    589  O   VAL A  78      -2.699  -4.835  -8.434  1.00 96.65           O  
ATOM    590  CG1 VAL A  78      -3.089  -1.536  -6.939  1.00 96.65           C  
ATOM    591  CG2 VAL A  78      -1.866  -0.447  -8.843  1.00 96.65           C  
ATOM    592  N   THR A  79      -1.589  -4.506  -6.520  1.00 96.39           N  
ATOM    593  CA  THR A  79      -2.199  -5.623  -5.807  1.00 96.39           C  
ATOM    594  C   THR A  79      -2.827  -5.151  -4.498  1.00 96.39           C  
ATOM    595  CB  THR A  79      -1.167  -6.729  -5.515  1.00 96.39           C  
ATOM    596  O   THR A  79      -2.266  -4.300  -3.806  1.00 96.39           O  
ATOM    597  CG2 THR A  79      -1.833  -7.951  -4.892  1.00 96.39           C  
ATOM    598  OG1 THR A  79      -0.532  -7.116  -6.739  1.00 96.39           O  
ATOM    599  N   CYS A  80      -3.968  -5.754  -4.192  1.00 97.17           N  
ATOM    600  CA  CYS A  80      -4.678  -5.363  -2.980  1.00 97.17           C  
ATOM    601  C   CYS A  80      -5.099  -6.587  -2.176  1.00 97.17           C  
ATOM    602  CB  CYS A  80      -5.907  -4.522  -3.327  1.00 97.17           C  
ATOM    603  O   CYS A  80      -5.353  -7.651  -2.744  1.00 97.17           O  
ATOM    604  SG  CYS A  80      -5.525  -3.030  -4.270  1.00 97.17           S  
ATOM    605  N   CYS A  81      -5.146  -6.394  -0.934  1.00 96.91           N  
ATOM    606  CA  CYS A  81      -5.630  -7.424  -0.022  1.00 96.91           C  
ATOM    607  C   CYS A  81      -6.304  -6.802   1.196  1.00 96.91           C  
ATOM    608  CB  CYS A  81      -4.481  -8.327   0.425  1.00 96.91           C  
ATOM    609  O   CYS A  81      -6.130  -5.613   1.466  1.00 96.91           O  
ATOM    610  SG  CYS A  81      -3.207  -7.468   1.374  1.00 96.91           S  
ATOM    611  N   SER A  82      -7.177  -7.626   1.958  1.00 94.50           N  
ATOM    612  CA  SER A  82      -8.039  -7.038   2.979  1.00 94.50           C  
ATOM    613  C   SER A  82      -7.804  -7.684   4.340  1.00 94.50           C  
ATOM    614  CB  SER A  82      -9.510  -7.180   2.585  1.00 94.50           C  
ATOM    615  O   SER A  82      -8.681  -7.656   5.206  1.00 94.50           O  
ATOM    616  OG  SER A  82      -9.781  -6.472   1.387  1.00 94.50           O  
ATOM    617  N   THR A  83      -6.594  -8.316   4.509  1.00 94.51           N  
ATOM    618  CA  THR A  83      -6.214  -8.830   5.821  1.00 94.51           C  
ATOM    619  C   THR A  83      -5.007  -8.074   6.368  1.00 94.51           C  
ATOM    620  CB  THR A  83      -5.896 -10.335   5.761  1.00 94.51           C  
ATOM    621  O   THR A  83      -4.350  -7.330   5.637  1.00 94.51           O  
ATOM    622  CG2 THR A  83      -7.089 -11.129   5.239  1.00 94.51           C  
ATOM    623  OG1 THR A  83      -4.778 -10.547   4.891  1.00 94.51           O  
ATOM    624  N   ASP A  84      -4.721  -8.214   7.733  1.00 94.91           N  
ATOM    625  CA  ASP A  84      -3.601  -7.522   8.364  1.00 94.91           C  
ATOM    626  C   ASP A  84      -2.271  -7.972   7.764  1.00 94.91           C  
ATOM    627  CB  ASP A  84      -3.605  -7.762   9.875  1.00 94.91           C  
ATOM    628  O   ASP A  84      -2.024  -9.171   7.617  1.00 94.91           O  
ATOM    629  CG  ASP A  84      -4.691  -6.982  10.596  1.00 94.91           C  
ATOM    630  OD1 ASP A  84      -5.201  -5.987  10.037  1.00 94.91           O  
ATOM    631  OD2 ASP A  84      -5.037  -7.364  11.735  1.00 94.91           O  
ATOM    632  N   ARG A  85      -1.440  -6.910   7.415  1.00 94.59           N  
ATOM    633  CA  ARG A  85      -0.086  -7.169   6.939  1.00 94.59           C  
ATOM    634  C   ARG A  85      -0.100  -8.078   5.714  1.00 94.59           C  
ATOM    635  CB  ARG A  85       0.764  -7.796   8.046  1.00 94.59           C  
ATOM    636  O   ARG A  85       0.743  -8.968   5.585  1.00 94.59           O  
ATOM    637  CG  ARG A  85       0.824  -6.968   9.320  1.00 94.59           C  
ATOM    638  CD  ARG A  85       1.623  -7.668  10.410  1.00 94.59           C  
ATOM    639  NE  ARG A  85       1.564  -6.939  11.674  1.00 94.59           N  
ATOM    640  NH1 ARG A  85       2.564  -8.606  12.921  1.00 94.59           N  
ATOM    641  NH2 ARG A  85       1.908  -6.654  13.927  1.00 94.59           N  
ATOM    642  CZ  ARG A  85       2.012  -7.401  12.838  1.00 94.59           C  
ATOM    643  N   CYS A  86      -0.971  -7.967   4.797  1.00 95.42           N  
ATOM    644  CA  CYS A  86      -1.189  -8.859   3.664  1.00 95.42           C  
ATOM    645  C   CYS A  86      -0.490  -8.336   2.415  1.00 95.42           C  
ATOM    646  CB  CYS A  86      -2.684  -9.025   3.391  1.00 95.42           C  
ATOM    647  O   CYS A  86      -0.383  -9.046   1.414  1.00 95.42           O  
ATOM    648  SG  CYS A  86      -3.493  -7.511   2.829  1.00 95.42           S  
ATOM    649  N   ASN A  87      -0.134  -7.015   2.424  1.00 95.13           N  
ATOM    650  CA  ASN A  87       0.465  -6.469   1.211  1.00 95.13           C  
ATOM    651  C   ASN A  87       1.878  -7.003   0.994  1.00 95.13           C  
ATOM    652  CB  ASN A  87       0.477  -4.939   1.261  1.00 95.13           C  
ATOM    653  O   ASN A  87       2.722  -6.919   1.887  1.00 95.13           O  
ATOM    654  CG  ASN A  87       1.146  -4.401   2.510  1.00 95.13           C  
ATOM    655  ND2 ASN A  87       2.043  -3.438   2.334  1.00 95.13           N  
ATOM    656  OD1 ASN A  87       0.859  -4.847   3.624  1.00 95.13           O  
ATOM    657  N   PRO A  88       2.021  -7.769  -0.244  1.00 88.06           N  
ATOM    658  CA  PRO A  88       3.293  -8.413  -0.581  1.00 88.06           C  
ATOM    659  C   PRO A  88       4.437  -7.415  -0.738  1.00 88.06           C  
ATOM    660  CB  PRO A  88       2.992  -9.113  -1.909  1.00 88.06           C  
ATOM    661  O   PRO A  88       4.245  -6.334  -1.300  1.00 88.06           O  
ATOM    662  CG  PRO A  88       1.853  -8.344  -2.496  1.00 88.06           C  
ATOM    663  CD  PRO A  88       1.070  -7.721  -1.376  1.00 88.06           C  
ATOM    664  N   HIS A  89       5.650  -7.629  -0.181  1.00 84.22           N  
ATOM    665  CA  HIS A  89       6.854  -6.825  -0.354  1.00 84.22           C  
ATOM    666  C   HIS A  89       8.111  -7.678  -0.215  1.00 84.22           C  
ATOM    667  CB  HIS A  89       6.883  -5.679   0.660  1.00 84.22           C  
ATOM    668  O   HIS A  89       8.071  -8.758   0.379  1.00 84.22           O  
ATOM    669  CG  HIS A  89       7.072  -6.132   2.072  1.00 84.22           C  
ATOM    670  CD2 HIS A  89       8.110  -5.969   2.927  1.00 84.22           C  
ATOM    671  ND1 HIS A  89       6.116  -6.851   2.758  1.00 84.22           N  
ATOM    672  CE1 HIS A  89       6.560  -7.111   3.976  1.00 84.22           C  
ATOM    673  NE2 HIS A  89       7.767  -6.587   4.104  1.00 84.22           N  
ATOM    674  N   PRO A  90       9.196  -7.288  -1.056  1.00 79.74           N  
ATOM    675  CA  PRO A  90      10.435  -8.062  -0.950  1.00 79.74           C  
ATOM    676  C   PRO A  90      11.022  -8.046   0.460  1.00 79.74           C  
ATOM    677  CB  PRO A  90      11.372  -7.366  -1.940  1.00 79.74           C  
ATOM    678  O   PRO A  90      10.933  -7.033   1.158  1.00 79.74           O  
ATOM    679  CG  PRO A  90      10.494  -6.423  -2.698  1.00 79.74           C  
ATOM    680  CD  PRO A  90       9.204  -6.264  -1.947  1.00 79.74           C  
ATOM    681  N   LYS A  91      11.200  -9.260   1.127  1.00 68.43           N  
ATOM    682  CA  LYS A  91      11.810  -9.376   2.448  1.00 68.43           C  
ATOM    683  C   LYS A  91      13.140  -8.631   2.508  1.00 68.43           C  
ATOM    684  CB  LYS A  91      12.017 -10.846   2.817  1.00 68.43           C  
ATOM    685  O   LYS A  91      13.900  -8.628   1.537  1.00 68.43           O  
ATOM    686  CG  LYS A  91      10.723 -11.631   2.982  1.00 68.43           C  
ATOM    687  CD  LYS A  91      10.981 -13.021   3.548  1.00 68.43           C  
ATOM    688  CE  LYS A  91       9.697 -13.833   3.644  1.00 68.43           C  
ATOM    689  NZ  LYS A  91       9.873 -15.050   4.492  1.00 68.43           N  
ATOM    690  N   GLN A  92      13.155  -7.460   3.366  1.00 59.70           N  
ATOM    691  CA  GLN A  92      14.439  -6.797   3.569  1.00 59.70           C  
ATOM    692  C   GLN A  92      15.484  -7.772   4.102  1.00 59.70           C  
ATOM    693  CB  GLN A  92      14.287  -5.614   4.527  1.00 59.70           C  
ATOM    694  O   GLN A  92      15.172  -8.636   4.925  1.00 59.70           O  
ATOM    695  CG  GLN A  92      13.457  -4.469   3.965  1.00 59.70           C  
ATOM    696  CD  GLN A  92      13.465  -3.243   4.859  1.00 59.70           C  
ATOM    697  NE2 GLN A  92      13.124  -2.092   4.291  1.00 59.70           N  
ATOM    698  OE1 GLN A  92      13.774  -3.331   6.052  1.00 59.70           O  
ATOM    699  N   LYS A  93      16.500  -8.284   3.273  1.00 50.05           N  
ATOM    700  CA  LYS A  93      17.597  -9.097   3.791  1.00 50.05           C  
ATOM    701  C   LYS A  93      18.042  -8.608   5.166  1.00 50.05           C  
ATOM    702  CB  LYS A  93      18.780  -9.083   2.821  1.00 50.05           C  
ATOM    703  O   LYS A  93      18.078  -7.403   5.420  1.00 50.05           O  
ATOM    704  CG  LYS A  93      18.584  -9.959   1.593  1.00 50.05           C  
ATOM    705  CD  LYS A  93      19.839 -10.001   0.730  1.00 50.05           C  
ATOM    706  CE  LYS A  93      19.605 -10.772  -0.562  1.00 50.05           C  
ATOM    707  NZ  LYS A  93      20.877 -10.997  -1.311  1.00 50.05           N  
ATOM    708  N   PRO A  94      17.952  -9.537   6.284  1.00 42.06           N  
ATOM    709  CA  PRO A  94      18.501  -9.064   7.557  1.00 42.06           C  
ATOM    710  C   PRO A  94      19.942  -8.575   7.433  1.00 42.06           C  
ATOM    711  CB  PRO A  94      18.420 -10.300   8.457  1.00 42.06           C  
ATOM    712  O   PRO A  94      20.718  -9.122   6.644  1.00 42.06           O  
ATOM    713  CG  PRO A  94      17.837 -11.368   7.588  1.00 42.06           C  
ATOM    714  CD  PRO A  94      17.777 -10.855   6.178  1.00 42.06           C  
ATOM    715  N   HIS A  95      20.369  -7.241   7.320  1.00 40.76           N  
ATOM    716  CA  HIS A  95      21.719  -6.731   7.533  1.00 40.76           C  
ATOM    717  C   HIS A  95      22.457  -7.549   8.588  1.00 40.76           C  
ATOM    718  CB  HIS A  95      21.677  -5.259   7.946  1.00 40.76           C  
ATOM    719  O   HIS A  95      21.861  -7.969   9.583  1.00 40.76           O  
ATOM    720  CG  HIS A  95      21.147  -4.352   6.881  1.00 40.76           C  
ATOM    721  CD2 HIS A  95      19.962  -3.707   6.771  1.00 40.76           C  
ATOM    722  ND1 HIS A  95      21.871  -4.025   5.754  1.00 40.76           N  
ATOM    723  CE1 HIS A  95      21.151  -3.214   4.997  1.00 40.76           C  
ATOM    724  NE2 HIS A  95      19.989  -3.006   5.591  1.00 40.76           N  
TER     725      ALA A   1                                                      
ENDMDL                                                                          
END                                                                             
