# Supplementary material for: Domain loss enabled evolution of novel functions in the snake three-finger toxin gene superfamily
Source: Nat Commun. 2023 Aug 11;14:4861. doi: 10.1038/s41467-023-40550-0 (PMC10421932; doi:10.1038/s41467-023-40550-0)
Supplement: Supplementary file 5 — Supplementary Data 2 [file 41467_2023_40550_MOESM5_ESM.zip › SD2_structure_predictions/full_sequence/TR|A0A898IN56|Calliophis_bivirgatus.pdb]

MODEL     1                                                                     
ATOM      1  N   MET A   1     -32.460  22.359  25.942  1.00 62.20           N  
ATOM      2  CA  MET A   1     -31.871  21.030  26.074  1.00 62.20           C  
ATOM      3  C   MET A   1     -31.932  20.273  24.752  1.00 62.20           C  
ATOM      4  CB  MET A   1     -32.585  20.231  27.167  1.00 62.20           C  
ATOM      5  O   MET A   1     -31.356  19.191  24.624  1.00 62.20           O  
ATOM      6  CG  MET A   1     -33.986  20.734  27.477  1.00 62.20           C  
ATOM      7  SD  MET A   1     -34.715  19.917  28.950  1.00 62.20           S  
ATOM      8  CE  MET A   1     -36.459  19.860  28.453  1.00 62.20           C  
ATOM      9  N   LYS A   2     -32.432  20.892  23.652  1.00 68.36           N  
ATOM     10  CA  LYS A   2     -32.653  20.367  22.308  1.00 68.36           C  
ATOM     11  C   LYS A   2     -31.560  20.832  21.350  1.00 68.36           C  
ATOM     12  CB  LYS A   2     -34.025  20.794  21.783  1.00 68.36           C  
ATOM     13  O   LYS A   2     -31.196  20.112  20.418  1.00 68.36           O  
ATOM     14  CG  LYS A   2     -35.189  20.045  22.415  1.00 68.36           C  
ATOM     15  CD  LYS A   2     -36.527  20.657  22.022  1.00 68.36           C  
ATOM     16  CE  LYS A   2     -37.696  19.838  22.553  1.00 68.36           C  
ATOM     17  NZ  LYS A   2     -38.498  20.603  23.555  1.00 68.36           N  
ATOM     18  N   THR A   3     -30.866  21.970  21.803  1.00 67.29           N  
ATOM     19  CA  THR A   3     -29.784  22.489  20.974  1.00 67.29           C  
ATOM     20  C   THR A   3     -28.465  21.802  21.313  1.00 67.29           C  
ATOM     21  CB  THR A   3     -29.632  24.012  21.144  1.00 67.29           C  
ATOM     22  O   THR A   3     -27.596  21.655  20.451  1.00 67.29           O  
ATOM     23  CG2 THR A   3     -30.794  24.757  20.496  1.00 67.29           C  
ATOM     24  OG1 THR A   3     -29.595  24.329  22.541  1.00 67.29           O  
ATOM     25  N   LEU A   4     -28.412  21.219  22.460  1.00 68.20           N  
ATOM     26  CA  LEU A   4     -27.263  20.453  22.931  1.00 68.20           C  
ATOM     27  C   LEU A   4     -27.279  19.040  22.358  1.00 68.20           C  
ATOM     28  CB  LEU A   4     -27.248  20.396  24.461  1.00 68.20           C  
ATOM     29  O   LEU A   4     -26.231  18.501  21.996  1.00 68.20           O  
ATOM     30  CG  LEU A   4     -26.387  21.442  25.171  1.00 68.20           C  
ATOM     31  CD1 LEU A   4     -26.973  21.772  26.539  1.00 68.20           C  
ATOM     32  CD2 LEU A   4     -24.949  20.950  25.304  1.00 68.20           C  
ATOM     33  N   LEU A   5     -28.441  18.515  22.039  1.00 67.60           N  
ATOM     34  CA  LEU A   5     -28.651  17.201  21.442  1.00 67.60           C  
ATOM     35  C   LEU A   5     -28.409  17.243  19.936  1.00 67.60           C  
ATOM     36  CB  LEU A   5     -30.069  16.701  21.729  1.00 67.60           C  
ATOM     37  O   LEU A   5     -27.839  16.309  19.368  1.00 67.60           O  
ATOM     38  CG  LEU A   5     -30.182  15.436  22.582  1.00 67.60           C  
ATOM     39  CD1 LEU A   5     -31.290  15.594  23.618  1.00 67.60           C  
ATOM     40  CD2 LEU A   5     -30.435  14.218  21.702  1.00 67.60           C  
ATOM     41  N   LEU A   6     -28.583  18.377  19.316  1.00 66.10           N  
ATOM     42  CA  LEU A   6     -28.395  18.595  17.886  1.00 66.10           C  
ATOM     43  C   LEU A   6     -26.927  18.851  17.563  1.00 66.10           C  
ATOM     44  CB  LEU A   6     -29.248  19.772  17.407  1.00 66.10           C  
ATOM     45  O   LEU A   6     -26.417  18.368  16.549  1.00 66.10           O  
ATOM     46  CG  LEU A   6     -30.733  19.485  17.177  1.00 66.10           C  
ATOM     47  CD1 LEU A   6     -31.529  20.786  17.165  1.00 66.10           C  
ATOM     48  CD2 LEU A   6     -30.934  18.717  15.875  1.00 66.10           C  
ATOM     49  N   THR A   7     -26.219  19.407  18.444  1.00 69.70           N  
ATOM     50  CA  THR A   7     -24.788  19.656  18.317  1.00 69.70           C  
ATOM     51  C   THR A   7     -23.990  18.388  18.607  1.00 69.70           C  
ATOM     52  CB  THR A   7     -24.330  20.782  19.263  1.00 69.70           C  
ATOM     53  O   THR A   7     -22.959  18.140  17.978  1.00 69.70           O  
ATOM     54  CG2 THR A   7     -24.916  22.126  18.843  1.00 69.70           C  
ATOM     55  OG1 THR A   7     -24.761  20.482  20.597  1.00 69.70           O  
ATOM     56  N   LEU A   8     -24.403  17.451  19.379  1.00 66.97           N  
ATOM     57  CA  LEU A   8     -23.816  16.161  19.725  1.00 66.97           C  
ATOM     58  C   LEU A   8     -24.025  15.150  18.603  1.00 66.97           C  
ATOM     59  CB  LEU A   8     -24.422  15.629  21.027  1.00 66.97           C  
ATOM     60  O   LEU A   8     -23.128  14.361  18.297  1.00 66.97           O  
ATOM     61  CG  LEU A   8     -23.628  14.538  21.748  1.00 66.97           C  
ATOM     62  CD1 LEU A   8     -22.865  15.129  22.928  1.00 66.97           C  
ATOM     63  CD2 LEU A   8     -24.555  13.419  22.211  1.00 66.97           C  
ATOM     64  N   VAL A   9     -25.073  15.257  17.788  1.00 69.49           N  
ATOM     65  CA  VAL A   9     -25.401  14.433  16.629  1.00 69.49           C  
ATOM     66  C   VAL A   9     -24.593  14.897  15.419  1.00 69.49           C  
ATOM     67  CB  VAL A   9     -26.912  14.478  16.310  1.00 69.49           C  
ATOM     68  O   VAL A   9     -24.085  14.076  14.652  1.00 69.49           O  
ATOM     69  CG1 VAL A   9     -27.209  13.756  14.997  1.00 69.49           C  
ATOM     70  CG2 VAL A   9     -27.717  13.866  17.454  1.00 69.49           C  
ATOM     71  N   VAL A  10     -24.273  16.169  15.400  1.00 67.24           N  
ATOM     72  CA  VAL A  10     -23.494  16.779  14.328  1.00 67.24           C  
ATOM     73  C   VAL A  10     -22.006  16.534  14.566  1.00 67.24           C  
ATOM     74  CB  VAL A  10     -23.773  18.295  14.215  1.00 67.24           C  
ATOM     75  O   VAL A  10     -21.260  16.246  13.627  1.00 67.24           O  
ATOM     76  CG1 VAL A  10     -22.857  18.936  13.174  1.00 67.24           C  
ATOM     77  CG2 VAL A  10     -25.240  18.542  13.865  1.00 67.24           C  
ATOM     78  N   VAL A  11     -21.432  16.387  15.813  1.00 64.97           N  
ATOM     79  CA  VAL A  11     -20.071  16.079  16.239  1.00 64.97           C  
ATOM     80  C   VAL A  11     -19.826  14.575  16.141  1.00 64.97           C  
ATOM     81  CB  VAL A  11     -19.801  16.571  17.678  1.00 64.97           C  
ATOM     82  O   VAL A  11     -18.744  14.141  15.741  1.00 64.97           O  
ATOM     83  CG1 VAL A  11     -18.440  16.083  18.170  1.00 64.97           C  
ATOM     84  CG2 VAL A  11     -19.882  18.095  17.745  1.00 64.97           C  
ATOM     85  N   THR A  12     -20.768  13.662  16.279  1.00 63.64           N  
ATOM     86  CA  THR A  12     -20.732  12.211  16.139  1.00 63.64           C  
ATOM     87  C   THR A  12     -20.765  11.809  14.667  1.00 63.64           C  
ATOM     88  CB  THR A  12     -21.906  11.548  16.882  1.00 63.64           C  
ATOM     89  O   THR A  12     -20.133  10.827  14.271  1.00 63.64           O  
ATOM     90  CG2 THR A  12     -21.814  11.791  18.384  1.00 63.64           C  
ATOM     91  OG1 THR A  12     -23.139  12.092  16.396  1.00 63.64           O  
ATOM     92  N   ILE A  13     -21.255  12.563  13.688  1.00 63.30           N  
ATOM     93  CA  ILE A  13     -21.353  12.364  12.247  1.00 63.30           C  
ATOM     94  C   ILE A  13     -20.096  12.901  11.565  1.00 63.30           C  
ATOM     95  CB  ILE A  13     -22.611  13.046  11.665  1.00 63.30           C  
ATOM     96  O   ILE A  13     -19.599  12.305  10.607  1.00 63.30           O  
ATOM     97  CG1 ILE A  13     -23.880  12.395  12.227  1.00 63.30           C  
ATOM     98  CG2 ILE A  13     -22.598  12.990  10.135  1.00 63.30           C  
ATOM     99  CD1 ILE A  13     -25.158  13.165  11.924  1.00 63.30           C  
ATOM    100  N   VAL A  14     -19.409  13.953  12.111  1.00 61.28           N  
ATOM    101  CA  VAL A  14     -18.167  14.561  11.644  1.00 61.28           C  
ATOM    102  C   VAL A  14     -16.973  13.772  12.178  1.00 61.28           C  
ATOM    103  CB  VAL A  14     -18.063  16.041  12.075  1.00 61.28           C  
ATOM    104  O   VAL A  14     -15.952  13.644  11.498  1.00 61.28           O  
ATOM    105  CG1 VAL A  14     -16.700  16.618  11.699  1.00 61.28           C  
ATOM    106  CG2 VAL A  14     -19.187  16.860  11.442  1.00 61.28           C  
ATOM    107  N   CYS A  15     -17.116  12.956  13.281  1.00 60.40           N  
ATOM    108  CA  CYS A  15     -16.102  12.092  13.877  1.00 60.40           C  
ATOM    109  C   CYS A  15     -16.228  10.665  13.356  1.00 60.40           C  
ATOM    110  CB  CYS A  15     -16.219  12.101  15.401  1.00 60.40           C  
ATOM    111  O   CYS A  15     -15.416   9.802  13.695  1.00 60.40           O  
ATOM    112  SG  CYS A  15     -15.500  13.564  16.177  1.00 60.40           S  
ATOM    113  N   LEU A  16     -17.245  10.258  12.566  1.00 56.04           N  
ATOM    114  CA  LEU A  16     -17.412   9.003  11.842  1.00 56.04           C  
ATOM    115  C   LEU A  16     -16.494   8.951  10.625  1.00 56.04           C  
ATOM    116  CB  LEU A  16     -18.869   8.827  11.405  1.00 56.04           C  
ATOM    117  O   LEU A  16     -16.644   9.747   9.695  1.00 56.04           O  
ATOM    118  CG  LEU A  16     -19.849   8.361  12.483  1.00 56.04           C  
ATOM    119  CD1 LEU A  16     -21.236   8.939  12.223  1.00 56.04           C  
ATOM    120  CD2 LEU A  16     -19.899   6.838  12.538  1.00 56.04           C  
ATOM    121  N   ASP A  17     -15.368   9.488  10.765  1.00 54.27           N  
ATOM    122  CA  ASP A  17     -14.431   8.968   9.774  1.00 54.27           C  
ATOM    123  C   ASP A  17     -15.007   7.745   9.063  1.00 54.27           C  
ATOM    124  CB  ASP A  17     -13.096   8.614  10.431  1.00 54.27           C  
ATOM    125  O   ASP A  17     -15.099   6.665   9.651  1.00 54.27           O  
ATOM    126  CG  ASP A  17     -11.939   9.449   9.910  1.00 54.27           C  
ATOM    127  OD1 ASP A  17     -11.622   9.366   8.703  1.00 54.27           O  
ATOM    128  OD2 ASP A  17     -11.337  10.194  10.713  1.00 54.27           O  
ATOM    129  N   LEU A  18     -16.380   7.639   8.797  1.00 53.73           N  
ATOM    130  CA  LEU A  18     -16.914   6.655   7.862  1.00 53.73           C  
ATOM    131  C   LEU A  18     -15.815   6.118   6.951  1.00 53.73           C  
ATOM    132  CB  LEU A  18     -18.036   7.268   7.021  1.00 53.73           C  
ATOM    133  O   LEU A  18     -15.238   6.867   6.160  1.00 53.73           O  
ATOM    134  CG  LEU A  18     -19.464   7.009   7.503  1.00 53.73           C  
ATOM    135  CD1 LEU A  18     -20.007   8.232   8.236  1.00 53.73           C  
ATOM    136  CD2 LEU A  18     -20.366   6.638   6.331  1.00 53.73           C  
ATOM    137  N   GLY A  19     -14.697   5.540   7.549  1.00 59.34           N  
ATOM    138  CA  GLY A  19     -14.008   4.358   7.057  1.00 59.34           C  
ATOM    139  C   GLY A  19     -13.740   4.402   5.564  1.00 59.34           C  
ATOM    140  O   GLY A  19     -14.348   3.652   4.797  1.00 59.34           O  
ATOM    141  N   TYR A  20     -13.545   5.693   4.998  1.00 67.12           N  
ATOM    142  CA  TYR A  20     -13.187   5.616   3.586  1.00 67.12           C  
ATOM    143  C   TYR A  20     -11.820   4.968   3.405  1.00 67.12           C  
ATOM    144  CB  TYR A  20     -13.192   7.011   2.953  1.00 67.12           C  
ATOM    145  O   TYR A  20     -10.834   5.407   4.002  1.00 67.12           O  
ATOM    146  CG  TYR A  20     -14.557   7.463   2.492  1.00 67.12           C  
ATOM    147  CD1 TYR A  20     -15.030   7.133   1.224  1.00 67.12           C  
ATOM    148  CD2 TYR A  20     -15.375   8.221   3.323  1.00 67.12           C  
ATOM    149  CE1 TYR A  20     -16.285   7.550   0.794  1.00 67.12           C  
ATOM    150  CE2 TYR A  20     -16.632   8.643   2.903  1.00 67.12           C  
ATOM    151  OH  TYR A  20     -18.322   8.717   1.219  1.00 67.12           O  
ATOM    152  CZ  TYR A  20     -17.078   8.302   1.639  1.00 67.12           C  
ATOM    153  N   THR A  21     -11.984   3.600   3.163  1.00 85.26           N  
ATOM    154  CA  THR A  21     -10.753   2.868   2.884  1.00 85.26           C  
ATOM    155  C   THR A  21     -10.283   3.125   1.455  1.00 85.26           C  
ATOM    156  CB  THR A  21     -10.942   1.356   3.102  1.00 85.26           C  
ATOM    157  O   THR A  21     -11.100   3.245   0.540  1.00 85.26           O  
ATOM    158  CG2 THR A  21     -11.255   1.045   4.561  1.00 85.26           C  
ATOM    159  OG1 THR A  21     -12.023   0.892   2.283  1.00 85.26           O  
ATOM    160  N   LEU A  22      -9.197   3.672   1.285  1.00 94.21           N  
ATOM    161  CA  LEU A  22      -8.533   3.957   0.017  1.00 94.21           C  
ATOM    162  C   LEU A  22      -8.507   2.719  -0.873  1.00 94.21           C  
ATOM    163  CB  LEU A  22      -7.106   4.456   0.260  1.00 94.21           C  
ATOM    164  O   LEU A  22      -8.195   1.621  -0.407  1.00 94.21           O  
ATOM    165  CG  LEU A  22      -6.346   4.960  -0.968  1.00 94.21           C  
ATOM    166  CD1 LEU A  22      -7.016   6.209  -1.530  1.00 94.21           C  
ATOM    167  CD2 LEU A  22      -4.889   5.240  -0.617  1.00 94.21           C  
ATOM    168  N   GLN A  23      -9.038   2.862  -2.148  1.00 96.15           N  
ATOM    169  CA  GLN A  23      -8.974   1.805  -3.151  1.00 96.15           C  
ATOM    170  C   GLN A  23      -7.855   2.066  -4.156  1.00 96.15           C  
ATOM    171  CB  GLN A  23     -10.312   1.672  -3.879  1.00 96.15           C  
ATOM    172  O   GLN A  23      -7.732   3.175  -4.681  1.00 96.15           O  
ATOM    173  CG  GLN A  23     -11.461   1.236  -2.979  1.00 96.15           C  
ATOM    174  CD  GLN A  23     -12.746   0.989  -3.746  1.00 96.15           C  
ATOM    175  NE2 GLN A  23     -13.780   0.541  -3.042  1.00 96.15           N  
ATOM    176  OE1 GLN A  23     -12.810   1.198  -4.962  1.00 96.15           O  
ATOM    177  N   CYS A  24      -7.051   0.928  -4.482  1.00 97.20           N  
ATOM    178  CA  CYS A  24      -5.912   1.038  -5.387  1.00 97.20           C  
ATOM    179  C   CYS A  24      -5.904  -0.106  -6.395  1.00 97.20           C  
ATOM    180  CB  CYS A  24      -4.601   1.046  -4.601  1.00 97.20           C  
ATOM    181  O   CYS A  24      -6.469  -1.170  -6.137  1.00 97.20           O  
ATOM    182  SG  CYS A  24      -4.474   2.400  -3.413  1.00 97.20           S  
ATOM    183  N   TYR A  25      -5.300   0.160  -7.555  1.00 97.46           N  
ATOM    184  CA  TYR A  25      -4.991  -0.958  -8.439  1.00 97.46           C  
ATOM    185  C   TYR A  25      -3.901  -1.840  -7.843  1.00 97.46           C  
ATOM    186  CB  TYR A  25      -4.554  -0.449  -9.817  1.00 97.46           C  
ATOM    187  O   TYR A  25      -2.995  -1.348  -7.166  1.00 97.46           O  
ATOM    188  CG  TYR A  25      -5.650   0.256 -10.579  1.00 97.46           C  
ATOM    189  CD1 TYR A  25      -6.733  -0.453 -11.095  1.00 97.46           C  
ATOM    190  CD2 TYR A  25      -5.606   1.630 -10.784  1.00 97.46           C  
ATOM    191  CE1 TYR A  25      -7.744   0.191 -11.800  1.00 97.46           C  
ATOM    192  CE2 TYR A  25      -6.612   2.285 -11.487  1.00 97.46           C  
ATOM    193  OH  TYR A  25      -8.674   2.202 -12.687  1.00 97.46           O  
ATOM    194  CZ  TYR A  25      -7.675   1.559 -11.990  1.00 97.46           C  
ATOM    195  N   GLN A  26      -4.119  -3.162  -8.071  1.00 95.63           N  
ATOM    196  CA  GLN A  26      -3.173  -4.130  -7.527  1.00 95.63           C  
ATOM    197  C   GLN A  26      -2.552  -4.975  -8.636  1.00 95.63           C  
ATOM    198  CB  GLN A  26      -3.859  -5.033  -6.501  1.00 95.63           C  
ATOM    199  O   GLN A  26      -3.232  -5.348  -9.594  1.00 95.63           O  
ATOM    200  CG  GLN A  26      -2.924  -6.043  -5.848  1.00 95.63           C  
ATOM    201  CD  GLN A  26      -3.571  -6.779  -4.691  1.00 95.63           C  
ATOM    202  NE2 GLN A  26      -2.787  -7.068  -3.658  1.00 95.63           N  
ATOM    203  OE1 GLN A  26      -4.767  -7.086  -4.724  1.00 95.63           O  
ATOM    204  N   GLY A  27      -1.277  -5.132  -8.409  1.00 94.21           N  
ATOM    205  CA  GLY A  27      -0.573  -5.972  -9.364  1.00 94.21           C  
ATOM    206  C   GLY A  27      -0.125  -5.221 -10.604  1.00 94.21           C  
ATOM    207  O   GLY A  27       0.296  -4.066 -10.518  1.00 94.21           O  
ATOM    208  N   THR A  28      -0.180  -5.945 -11.764  1.00 92.23           N  
ATOM    209  CA  THR A  28       0.329  -5.385 -13.011  1.00 92.23           C  
ATOM    210  C   THR A  28      -0.819  -4.957 -13.921  1.00 92.23           C  
ATOM    211  CB  THR A  28       1.226  -6.394 -13.752  1.00 92.23           C  
ATOM    212  O   THR A  28      -0.606  -4.253 -14.910  1.00 92.23           O  
ATOM    213  CG2 THR A  28       2.488  -6.700 -12.952  1.00 92.23           C  
ATOM    214  OG1 THR A  28       0.497  -7.610 -13.958  1.00 92.23           O  
ATOM    215  N   ASP A  29      -2.062  -5.314 -13.551  1.00 87.26           N  
ATOM    216  CA  ASP A  29      -3.247  -5.047 -14.361  1.00 87.26           C  
ATOM    217  C   ASP A  29      -4.077  -3.914 -13.762  1.00 87.26           C  
ATOM    218  CB  ASP A  29      -4.100  -6.309 -14.497  1.00 87.26           C  
ATOM    219  O   ASP A  29      -4.120  -3.747 -12.542  1.00 87.26           O  
ATOM    220  CG  ASP A  29      -3.383  -7.435 -15.220  1.00 87.26           C  
ATOM    221  OD1 ASP A  29      -2.615  -7.161 -16.167  1.00 87.26           O  
ATOM    222  OD2 ASP A  29      -3.589  -8.609 -14.840  1.00 87.26           O  
ATOM    223  N   LEU A  30      -4.734  -3.038 -14.618  1.00 91.53           N  
ATOM    224  CA  LEU A  30      -5.541  -1.896 -14.202  1.00 91.53           C  
ATOM    225  C   LEU A  30      -6.955  -2.335 -13.836  1.00 91.53           C  
ATOM    226  CB  LEU A  30      -5.592  -0.843 -15.313  1.00 91.53           C  
ATOM    227  O   LEU A  30      -7.764  -1.521 -13.383  1.00 91.53           O  
ATOM    228  CG  LEU A  30      -4.274  -0.139 -15.640  1.00 91.53           C  
ATOM    229  CD1 LEU A  30      -4.465   0.826 -16.805  1.00 91.53           C  
ATOM    230  CD2 LEU A  30      -3.740   0.593 -14.414  1.00 91.53           C  
ATOM    231  N   ASN A  31      -7.237  -3.665 -13.941  1.00 92.88           N  
ATOM    232  CA  ASN A  31      -8.594  -4.157 -13.731  1.00 92.88           C  
ATOM    233  C   ASN A  31      -8.768  -4.741 -12.332  1.00 92.88           C  
ATOM    234  CB  ASN A  31      -8.957  -5.200 -14.790  1.00 92.88           C  
ATOM    235  O   ASN A  31      -9.891  -5.010 -11.902  1.00 92.88           O  
ATOM    236  CG  ASN A  31      -9.117  -4.598 -16.172  1.00 92.88           C  
ATOM    237  ND2 ASN A  31      -8.783  -5.372 -17.198  1.00 92.88           N  
ATOM    238  OD1 ASN A  31      -9.535  -3.447 -16.316  1.00 92.88           O  
ATOM    239  N   THR A  32      -7.561  -4.950 -11.652  1.00 94.99           N  
ATOM    240  CA  THR A  32      -7.642  -5.503 -10.304  1.00 94.99           C  
ATOM    241  C   THR A  32      -7.552  -4.394  -9.259  1.00 94.99           C  
ATOM    242  CB  THR A  32      -6.528  -6.536 -10.056  1.00 94.99           C  
ATOM    243  O   THR A  32      -6.524  -3.723  -9.145  1.00 94.99           O  
ATOM    244  CG2 THR A  32      -6.706  -7.224  -8.707  1.00 94.99           C  
ATOM    245  OG1 THR A  32      -6.563  -7.526 -11.092  1.00 94.99           O  
ATOM    246  N   VAL A  33      -8.628  -4.273  -8.502  1.00 96.57           N  
ATOM    247  CA  VAL A  33      -8.736  -3.237  -7.481  1.00 96.57           C  
ATOM    248  C   VAL A  33      -8.906  -3.880  -6.107  1.00 96.57           C  
ATOM    249  CB  VAL A  33      -9.912  -2.277  -7.769  1.00 96.57           C  
ATOM    250  O   VAL A  33      -9.630  -4.869  -5.962  1.00 96.57           O  
ATOM    251  CG1 VAL A  33     -10.030  -1.222  -6.670  1.00 96.57           C  
ATOM    252  CG2 VAL A  33      -9.737  -1.613  -9.133  1.00 96.57           C  
ATOM    253  N   VAL A  34      -8.121  -3.244  -5.082  1.00 96.02           N  
ATOM    254  CA  VAL A  34      -8.248  -3.742  -3.716  1.00 96.02           C  
ATOM    255  C   VAL A  34      -8.499  -2.576  -2.763  1.00 96.02           C  
ATOM    256  CB  VAL A  34      -6.990  -4.526  -3.279  1.00 96.02           C  
ATOM    257  O   VAL A  34      -8.102  -1.442  -3.040  1.00 96.02           O  
ATOM    258  CG1 VAL A  34      -6.784  -5.754  -4.165  1.00 96.02           C  
ATOM    259  CG2 VAL A  34      -5.759  -3.623  -3.316  1.00 96.02           C  
ATOM    260  N   THR A  35      -9.231  -2.865  -1.638  1.00 96.40           N  
ATOM    261  CA  THR A  35      -9.373  -1.926  -0.531  1.00 96.40           C  
ATOM    262  C   THR A  35      -8.160  -1.991   0.393  1.00 96.40           C  
ATOM    263  CB  THR A  35     -10.653  -2.206   0.278  1.00 96.40           C  
ATOM    264  O   THR A  35      -7.779  -3.070   0.850  1.00 96.40           O  
ATOM    265  CG2 THR A  35     -10.821  -1.196   1.409  1.00 96.40           C  
ATOM    266  OG1 THR A  35     -11.789  -2.125  -0.592  1.00 96.40           O  
ATOM    267  N   CYS A  36      -7.469  -0.712   0.646  1.00 94.98           N  
ATOM    268  CA  CYS A  36      -6.256  -0.700   1.457  1.00 94.98           C  
ATOM    269  C   CYS A  36      -6.573  -1.008   2.915  1.00 94.98           C  
ATOM    270  CB  CYS A  36      -5.555   0.654   1.353  1.00 94.98           C  
ATOM    271  O   CYS A  36      -7.636  -0.637   3.416  1.00 94.98           O  
ATOM    272  SG  CYS A  36      -5.001   1.061  -0.317  1.00 94.98           S  
ATOM    273  N   LYS A  37      -5.686  -1.825   3.477  1.00 93.38           N  
ATOM    274  CA  LYS A  37      -5.829  -2.147   4.894  1.00 93.38           C  
ATOM    275  C   LYS A  37      -5.653  -0.903   5.761  1.00 93.38           C  
ATOM    276  CB  LYS A  37      -4.820  -3.219   5.305  1.00 93.38           C  
ATOM    277  O   LYS A  37      -5.122   0.110   5.302  1.00 93.38           O  
ATOM    278  CG  LYS A  37      -5.005  -4.550   4.592  1.00 93.38           C  
ATOM    279  CD  LYS A  37      -3.950  -5.564   5.017  1.00 93.38           C  
ATOM    280  CE  LYS A  37      -4.083  -6.868   4.242  1.00 93.38           C  
ATOM    281  NZ  LYS A  37      -3.022  -7.848   4.621  1.00 93.38           N  
ATOM    282  N   ARG A  38      -6.082  -1.009   6.983  1.00 90.44           N  
ATOM    283  CA  ARG A  38      -5.884   0.088   7.924  1.00 90.44           C  
ATOM    284  C   ARG A  38      -4.410   0.470   8.018  1.00 90.44           C  
ATOM    285  CB  ARG A  38      -6.418  -0.287   9.308  1.00 90.44           C  
ATOM    286  O   ARG A  38      -3.541  -0.402   8.089  1.00 90.44           O  
ATOM    287  CG  ARG A  38      -6.643   0.904  10.226  1.00 90.44           C  
ATOM    288  CD  ARG A  38      -7.248   0.483  11.558  1.00 90.44           C  
ATOM    289  NE  ARG A  38      -7.300   1.596  12.501  1.00 90.44           N  
ATOM    290  NH1 ARG A  38      -8.535   0.461  14.090  1.00 90.44           N  
ATOM    291  NH2 ARG A  38      -7.897   2.631  14.463  1.00 90.44           N  
ATOM    292  CZ  ARG A  38      -7.911   1.560  13.683  1.00 90.44           C  
ATOM    293  N   GLY A  39      -4.099   1.801   7.842  1.00 89.54           N  
ATOM    294  CA  GLY A  39      -2.716   2.231   7.971  1.00 89.54           C  
ATOM    295  C   GLY A  39      -2.015   2.395   6.636  1.00 89.54           C  
ATOM    296  O   GLY A  39      -0.944   3.001   6.561  1.00 89.54           O  
ATOM    297  N   GLN A  40      -2.648   1.807   5.545  1.00 94.76           N  
ATOM    298  CA  GLN A  40      -2.177   2.012   4.179  1.00 94.76           C  
ATOM    299  C   GLN A  40      -2.955   3.131   3.492  1.00 94.76           C  
ATOM    300  CB  GLN A  40      -2.292   0.719   3.371  1.00 94.76           C  
ATOM    301  O   GLN A  40      -4.038   2.899   2.950  1.00 94.76           O  
ATOM    302  CG  GLN A  40      -1.450  -0.425   3.919  1.00 94.76           C  
ATOM    303  CD  GLN A  40      -1.624  -1.711   3.133  1.00 94.76           C  
ATOM    304  NE2 GLN A  40      -0.578  -2.529   3.095  1.00 94.76           N  
ATOM    305  OE1 GLN A  40      -2.691  -1.967   2.565  1.00 94.76           O  
ATOM    306  N   ASN A  41      -2.347   4.299   3.540  1.00 94.28           N  
ATOM    307  CA  ASN A  41      -3.087   5.477   3.099  1.00 94.28           C  
ATOM    308  C   ASN A  41      -2.532   6.030   1.789  1.00 94.28           C  
ATOM    309  CB  ASN A  41      -3.069   6.559   4.181  1.00 94.28           C  
ATOM    310  O   ASN A  41      -2.727   7.205   1.474  1.00 94.28           O  
ATOM    311  CG  ASN A  41      -3.766   6.122   5.454  1.00 94.28           C  
ATOM    312  ND2 ASN A  41      -3.178   6.456   6.597  1.00 94.28           N  
ATOM    313  OD1 ASN A  41      -4.824   5.488   5.412  1.00 94.28           O  
ATOM    314  N   LEU A  42      -1.809   5.118   1.035  1.00 96.84           N  
ATOM    315  CA  LEU A  42      -1.223   5.522  -0.238  1.00 96.84           C  
ATOM    316  C   LEU A  42      -1.379   4.421  -1.282  1.00 96.84           C  
ATOM    317  CB  LEU A  42       0.257   5.868  -0.061  1.00 96.84           C  
ATOM    318  O   LEU A  42      -1.296   3.235  -0.956  1.00 96.84           O  
ATOM    319  CG  LEU A  42       0.574   7.026   0.887  1.00 96.84           C  
ATOM    320  CD1 LEU A  42       2.069   7.070   1.189  1.00 96.84           C  
ATOM    321  CD2 LEU A  42       0.105   8.349   0.291  1.00 96.84           C  
ATOM    322  N   CYS A  43      -1.601   4.884  -2.498  1.00 97.79           N  
ATOM    323  CA  CYS A  43      -1.440   4.037  -3.674  1.00 97.79           C  
ATOM    324  C   CYS A  43      -0.073   4.247  -4.315  1.00 97.79           C  
ATOM    325  CB  CYS A  43      -2.541   4.322  -4.695  1.00 97.79           C  
ATOM    326  O   CYS A  43       0.441   5.367  -4.337  1.00 97.79           O  
ATOM    327  SG  CYS A  43      -4.201   3.920  -4.107  1.00 97.79           S  
ATOM    328  N   PHE A  44       0.564   3.116  -4.738  1.00 97.93           N  
ATOM    329  CA  PHE A  44       1.857   3.308  -5.383  1.00 97.93           C  
ATOM    330  C   PHE A  44       1.908   2.581  -6.722  1.00 97.93           C  
ATOM    331  CB  PHE A  44       2.990   2.817  -4.476  1.00 97.93           C  
ATOM    332  O   PHE A  44       1.216   1.579  -6.917  1.00 97.93           O  
ATOM    333  CG  PHE A  44       3.098   1.318  -4.396  1.00 97.93           C  
ATOM    334  CD1 PHE A  44       2.430   0.612  -3.403  1.00 97.93           C  
ATOM    335  CD2 PHE A  44       3.867   0.616  -5.315  1.00 97.93           C  
ATOM    336  CE1 PHE A  44       2.528  -0.776  -3.327  1.00 97.93           C  
ATOM    337  CE2 PHE A  44       3.969  -0.771  -5.245  1.00 97.93           C  
ATOM    338  CZ  PHE A  44       3.300  -1.464  -4.249  1.00 97.93           C  
ATOM    339  N   LYS A  45       2.701   3.149  -7.602  1.00 97.51           N  
ATOM    340  CA  LYS A  45       3.075   2.574  -8.890  1.00 97.51           C  
ATOM    341  C   LYS A  45       4.591   2.530  -9.053  1.00 97.51           C  
ATOM    342  CB  LYS A  45       2.447   3.370 -10.036  1.00 97.51           C  
ATOM    343  O   LYS A  45       5.265   3.554  -8.921  1.00 97.51           O  
ATOM    344  CG  LYS A  45       2.800   2.845 -11.420  1.00 97.51           C  
ATOM    345  CD  LYS A  45       2.252   3.749 -12.517  1.00 97.51           C  
ATOM    346  CE  LYS A  45       2.776   3.345 -13.889  1.00 97.51           C  
ATOM    347  NZ  LYS A  45       2.292   4.267 -14.960  1.00 97.51           N  
ATOM    348  N   LYS A  46       5.083   1.322  -9.306  1.00 95.77           N  
ATOM    349  CA  LYS A  46       6.518   1.112  -9.473  1.00 95.77           C  
ATOM    350  C   LYS A  46       6.817   0.362 -10.767  1.00 95.77           C  
ATOM    351  CB  LYS A  46       7.091   0.346  -8.279  1.00 95.77           C  
ATOM    352  O   LYS A  46       6.298  -0.734 -10.990  1.00 95.77           O  
ATOM    353  CG  LYS A  46       8.603   0.180  -8.318  1.00 95.77           C  
ATOM    354  CD  LYS A  46       9.117  -0.555  -7.087  1.00 95.77           C  
ATOM    355  CE  LYS A  46      10.633  -0.697  -7.112  1.00 95.77           C  
ATOM    356  NZ  LYS A  46      11.147  -1.362  -5.877  1.00 95.77           N  
ATOM    357  N   VAL A  47       7.636   0.996 -11.563  1.00 94.51           N  
ATOM    358  CA  VAL A  47       7.993   0.404 -12.848  1.00 94.51           C  
ATOM    359  C   VAL A  47       9.306  -0.364 -12.717  1.00 94.51           C  
ATOM    360  CB  VAL A  47       8.111   1.477 -13.954  1.00 94.51           C  
ATOM    361  O   VAL A  47      10.335   0.210 -12.354  1.00 94.51           O  
ATOM    362  CG1 VAL A  47       8.503   0.840 -15.285  1.00 94.51           C  
ATOM    363  CG2 VAL A  47       6.800   2.248 -14.091  1.00 94.51           C  
ATOM    364  N   LEU A  48       9.208  -1.684 -12.889  1.00 92.99           N  
ATOM    365  CA  LEU A  48      10.372  -2.563 -12.883  1.00 92.99           C  
ATOM    366  C   LEU A  48      10.766  -2.953 -14.304  1.00 92.99           C  
ATOM    367  CB  LEU A  48      10.091  -3.820 -12.056  1.00 92.99           C  
ATOM    368  O   LEU A  48      10.024  -2.690 -15.253  1.00 92.99           O  
ATOM    369  CG  LEU A  48       9.763  -3.599 -10.578  1.00 92.99           C  
ATOM    370  CD1 LEU A  48       9.196  -4.875  -9.965  1.00 92.99           C  
ATOM    371  CD2 LEU A  48      11.002  -3.138  -9.818  1.00 92.99           C  
ATOM    372  N   PRO A  49      12.018  -3.443 -14.543  1.00 93.60           N  
ATOM    373  CA  PRO A  49      12.545  -3.782 -15.868  1.00 93.60           C  
ATOM    374  C   PRO A  49      11.632  -4.731 -16.641  1.00 93.60           C  
ATOM    375  CB  PRO A  49      13.886  -4.450 -15.553  1.00 93.60           C  
ATOM    376  O   PRO A  49      11.485  -4.596 -17.858  1.00 93.60           O  
ATOM    377  CG  PRO A  49      14.312  -3.856 -14.249  1.00 93.60           C  
ATOM    378  CD  PRO A  49      13.085  -3.576 -13.429  1.00 93.60           C  
ATOM    379  N   PHE A  50      10.726  -5.509 -16.022  1.00 92.43           N  
ATOM    380  CA  PHE A  50       9.950  -6.510 -16.743  1.00 92.43           C  
ATOM    381  C   PHE A  50       8.482  -6.453 -16.337  1.00 92.43           C  
ATOM    382  CB  PHE A  50      10.511  -7.913 -16.490  1.00 92.43           C  
ATOM    383  O   PHE A  50       7.645  -7.150 -16.915  1.00 92.43           O  
ATOM    384  CG  PHE A  50      11.949  -8.075 -16.904  1.00 92.43           C  
ATOM    385  CD1 PHE A  50      12.294  -8.163 -18.247  1.00 92.43           C  
ATOM    386  CD2 PHE A  50      12.955  -8.141 -15.949  1.00 92.43           C  
ATOM    387  CE1 PHE A  50      13.624  -8.313 -18.633  1.00 92.43           C  
ATOM    388  CE2 PHE A  50      14.287  -8.291 -16.327  1.00 92.43           C  
ATOM    389  CZ  PHE A  50      14.619  -8.378 -17.670  1.00 92.43           C  
ATOM    390  N   LYS A  51       8.205  -5.475 -15.346  1.00 93.28           N  
ATOM    391  CA  LYS A  51       6.816  -5.408 -14.899  1.00 93.28           C  
ATOM    392  C   LYS A  51       6.544  -4.110 -14.145  1.00 93.28           C  
ATOM    393  CB  LYS A  51       6.478  -6.609 -14.015  1.00 93.28           C  
ATOM    394  O   LYS A  51       7.477  -3.427 -13.716  1.00 93.28           O  
ATOM    395  CG  LYS A  51       7.223  -6.631 -12.689  1.00 93.28           C  
ATOM    396  CD  LYS A  51       6.845  -7.849 -11.855  1.00 93.28           C  
ATOM    397  CE  LYS A  51       7.577  -7.862 -10.520  1.00 93.28           C  
ATOM    398  NZ  LYS A  51       7.258  -9.086  -9.726  1.00 93.28           N  
ATOM    399  N   THR A  52       5.260  -3.684 -14.163  1.00 94.55           N  
ATOM    400  CA  THR A  52       4.766  -2.592 -13.331  1.00 94.55           C  
ATOM    401  C   THR A  52       3.949  -3.131 -12.161  1.00 94.55           C  
ATOM    402  CB  THR A  52       3.909  -1.610 -14.150  1.00 94.55           C  
ATOM    403  O   THR A  52       3.066  -3.971 -12.348  1.00 94.55           O  
ATOM    404  CG2 THR A  52       3.445  -0.437 -13.292  1.00 94.55           C  
ATOM    405  OG1 THR A  52       4.684  -1.108 -15.247  1.00 94.55           O  
ATOM    406  N   VAL A  53       4.427  -2.675 -11.024  1.00 95.59           N  
ATOM    407  CA  VAL A  53       3.761  -3.132  -9.808  1.00 95.59           C  
ATOM    408  C   VAL A  53       2.939  -1.993  -9.210  1.00 95.59           C  
ATOM    409  CB  VAL A  53       4.776  -3.659  -8.769  1.00 95.59           C  
ATOM    410  O   VAL A  53       3.387  -0.844  -9.180  1.00 95.59           O  
ATOM    411  CG1 VAL A  53       4.059  -4.138  -7.509  1.00 95.59           C  
ATOM    412  CG2 VAL A  53       5.617  -4.784  -9.370  1.00 95.59           C  
ATOM    413  N   ARG A  54       1.692  -2.258  -8.807  1.00 97.55           N  
ATOM    414  CA  ARG A  54       0.778  -1.325  -8.154  1.00 97.55           C  
ATOM    415  C   ARG A  54       0.239  -1.908  -6.852  1.00 97.55           C  
ATOM    416  CB  ARG A  54      -0.380  -0.966  -9.087  1.00 97.55           C  
ATOM    417  O   ARG A  54       0.147  -3.128  -6.703  1.00 97.55           O  
ATOM    418  CG  ARG A  54       0.060  -0.378 -10.418  1.00 97.55           C  
ATOM    419  CD  ARG A  54      -1.111  -0.217 -11.378  1.00 97.55           C  
ATOM    420  NE  ARG A  54      -0.692   0.383 -12.642  1.00 97.55           N  
ATOM    421  NH1 ARG A  54      -0.190  -1.625 -13.668  1.00 97.55           N  
ATOM    422  NH2 ARG A  54       0.091   0.348 -14.800  1.00 97.55           N  
ATOM    423  CZ  ARG A  54      -0.265  -0.299 -13.700  1.00 97.55           C  
ATOM    424  N   GLY A  55      -0.061  -0.961  -5.875  1.00 96.99           N  
ATOM    425  CA  GLY A  55      -0.617  -1.476  -4.635  1.00 96.99           C  
ATOM    426  C   GLY A  55      -0.803  -0.406  -3.575  1.00 96.99           C  
ATOM    427  O   GLY A  55      -0.762   0.788  -3.877  1.00 96.99           O  
ATOM    428  N   CYS A  56      -1.142  -0.875  -2.372  1.00 97.47           N  
ATOM    429  CA  CYS A  56      -1.342  -0.038  -1.194  1.00 97.47           C  
ATOM    430  C   CYS A  56      -0.067   0.049  -0.363  1.00 97.47           C  
ATOM    431  CB  CYS A  56      -2.484  -0.582  -0.337  1.00 97.47           C  
ATOM    432  O   CYS A  56       0.700  -0.913  -0.293  1.00 97.47           O  
ATOM    433  SG  CYS A  56      -4.073  -0.639  -1.193  1.00 97.47           S  
ATOM    434  N   ALA A  57       0.149   1.246   0.247  1.00 96.99           N  
ATOM    435  CA  ALA A  57       1.366   1.379   1.043  1.00 96.99           C  
ATOM    436  C   ALA A  57       1.138   2.288   2.247  1.00 96.99           C  
ATOM    437  CB  ALA A  57       2.508   1.915   0.183  1.00 96.99           C  
ATOM    438  O   ALA A  57       0.321   3.210   2.190  1.00 96.99           O  
ATOM    439  N   HIS A  58       1.768   1.866   3.378  1.00 95.84           N  
ATOM    440  CA  HIS A  58       1.801   2.748   4.539  1.00 95.84           C  
ATOM    441  C   HIS A  58       2.679   3.967   4.281  1.00 95.84           C  
ATOM    442  CB  HIS A  58       2.300   1.992   5.772  1.00 95.84           C  
ATOM    443  O   HIS A  58       2.351   5.076   4.709  1.00 95.84           O  
ATOM    444  CG  HIS A  58       2.441   2.853   6.987  1.00 95.84           C  
ATOM    445  CD2 HIS A  58       3.539   3.245   7.676  1.00 95.84           C  
ATOM    446  ND1 HIS A  58       1.360   3.414   7.631  1.00 95.84           N  
ATOM    447  CE1 HIS A  58       1.788   4.117   8.666  1.00 95.84           C  
ATOM    448  NE2 HIS A  58       3.106   4.030   8.716  1.00 95.84           N  
ATOM    449  N   ARG A  59       3.777   3.790   3.578  1.00 96.47           N  
ATOM    450  CA  ARG A  59       4.727   4.800   3.121  1.00 96.47           C  
ATOM    451  C   ARG A  59       5.057   4.612   1.644  1.00 96.47           C  
ATOM    452  CB  ARG A  59       6.009   4.748   3.955  1.00 96.47           C  
ATOM    453  O   ARG A  59       4.969   3.500   1.119  1.00 96.47           O  
ATOM    454  CG  ARG A  59       5.807   5.105   5.419  1.00 96.47           C  
ATOM    455  CD  ARG A  59       7.116   5.070   6.195  1.00 96.47           C  
ATOM    456  NE  ARG A  59       6.903   5.290   7.622  1.00 96.47           N  
ATOM    457  NH1 ARG A  59       9.059   6.003   8.045  1.00 96.47           N  
ATOM    458  NH2 ARG A  59       7.529   5.893   9.748  1.00 96.47           N  
ATOM    459  CZ  ARG A  59       7.831   5.728   8.468  1.00 96.47           C  
ATOM    460  N   CYS A  60       5.397   5.781   1.007  1.00 96.04           N  
ATOM    461  CA  CYS A  60       5.715   5.705  -0.414  1.00 96.04           C  
ATOM    462  C   CYS A  60       7.042   4.990  -0.639  1.00 96.04           C  
ATOM    463  CB  CYS A  60       5.769   7.103  -1.028  1.00 96.04           C  
ATOM    464  O   CYS A  60       8.096   5.490  -0.242  1.00 96.04           O  
ATOM    465  SG  CYS A  60       5.773   7.107  -2.834  1.00 96.04           S  
ATOM    466  N   PRO A  61       6.915   3.762  -1.319  1.00 96.18           N  
ATOM    467  CA  PRO A  61       8.142   3.015  -1.605  1.00 96.18           C  
ATOM    468  C   PRO A  61       9.136   3.813  -2.446  1.00 96.18           C  
ATOM    469  CB  PRO A  61       7.638   1.790  -2.372  1.00 96.18           C  
ATOM    470  O   PRO A  61       8.735   4.698  -3.207  1.00 96.18           O  
ATOM    471  CG  PRO A  61       6.188   1.692  -2.026  1.00 96.18           C  
ATOM    472  CD  PRO A  61       5.662   3.077  -1.778  1.00 96.18           C  
ATOM    473  N   PRO A  62      10.420   3.499  -2.291  1.00 95.71           N  
ATOM    474  CA  PRO A  62      11.427   4.160  -3.124  1.00 95.71           C  
ATOM    475  C   PRO A  62      11.247   3.868  -4.612  1.00 95.71           C  
ATOM    476  CB  PRO A  62      12.747   3.579  -2.610  1.00 95.71           C  
ATOM    477  O   PRO A  62      10.787   2.784  -4.981  1.00 95.71           O  
ATOM    478  CG  PRO A  62      12.368   2.287  -1.962  1.00 95.71           C  
ATOM    479  CD  PRO A  62      10.940   2.381  -1.509  1.00 95.71           C  
ATOM    480  N   ASN A  63      11.534   4.967  -5.426  1.00 94.90           N  
ATOM    481  CA  ASN A  63      11.492   4.817  -6.877  1.00 94.90           C  
ATOM    482  C   ASN A  63      10.086   4.484  -7.366  1.00 94.90           C  
ATOM    483  CB  ASN A  63      12.482   3.744  -7.335  1.00 94.90           C  
ATOM    484  O   ASN A  63       9.917   3.676  -8.281  1.00 94.90           O  
ATOM    485  CG  ASN A  63      13.911   4.060  -6.940  1.00 94.90           C  
ATOM    486  ND2 ASN A  63      14.615   3.065  -6.413  1.00 94.90           N  
ATOM    487  OD1 ASN A  63      14.378   5.190  -7.105  1.00 94.90           O  
ATOM    488  N   SER A  64       8.987   4.935  -6.628  1.00 96.57           N  
ATOM    489  CA  SER A  64       7.583   4.755  -6.980  1.00 96.57           C  
ATOM    490  C   SER A  64       6.847   6.090  -7.024  1.00 96.57           C  
ATOM    491  CB  SER A  64       6.896   3.818  -5.986  1.00 96.57           C  
ATOM    492  O   SER A  64       7.350   7.098  -6.523  1.00 96.57           O  
ATOM    493  OG  SER A  64       6.917   4.368  -4.680  1.00 96.57           O  
ATOM    494  N   VAL A  65       5.798   6.157  -7.722  1.00 96.41           N  
ATOM    495  CA  VAL A  65       4.853   7.268  -7.689  1.00 96.41           C  
ATOM    496  C   VAL A  65       3.704   6.942  -6.737  1.00 96.41           C  
ATOM    497  CB  VAL A  65       4.304   7.587  -9.098  1.00 96.41           C  
ATOM    498  O   VAL A  65       3.104   5.868  -6.823  1.00 96.41           O  
ATOM    499  CG1 VAL A  65       3.291   8.729  -9.036  1.00 96.41           C  
ATOM    500  CG2 VAL A  65       5.447   7.934 -10.050  1.00 96.41           C  
ATOM    501  N   CYS A  66       3.433   7.925  -5.867  1.00 97.27           N  
ATOM    502  CA  CYS A  66       2.404   7.677  -4.863  1.00 97.27           C  
ATOM    503  C   CYS A  66       1.310   8.735  -4.930  1.00 97.27           C  
ATOM    504  CB  CYS A  66       3.016   7.651  -3.463  1.00 97.27           C  
ATOM    505  O   CYS A  66       1.565   9.873  -5.327  1.00 97.27           O  
ATOM    506  SG  CYS A  66       4.238   6.342  -3.226  1.00 97.27           S  
ATOM    507  N   CYS A  67       0.156   8.255  -4.632  1.00 97.35           N  
ATOM    508  CA  CYS A  67      -0.964   9.185  -4.537  1.00 97.35           C  
ATOM    509  C   CYS A  67      -1.967   8.726  -3.485  1.00 97.35           C  
ATOM    510  CB  CYS A  67      -1.660   9.326  -5.890  1.00 97.35           C  
ATOM    511  O   CYS A  67      -2.037   7.538  -3.165  1.00 97.35           O  
ATOM    512  SG  CYS A  67      -2.456   7.808  -6.461  1.00 97.35           S  
ATOM    513  N   ALA A  68      -2.692   9.682  -2.827  1.00 95.59           N  
ATOM    514  CA  ALA A  68      -3.594   9.391  -1.716  1.00 95.59           C  
ATOM    515  C   ALA A  68      -5.052   9.463  -2.159  1.00 95.59           C  
ATOM    516  CB  ALA A  68      -3.344  10.357  -0.560  1.00 95.59           C  
ATOM    517  O   ALA A  68      -5.955   9.587  -1.328  1.00 95.59           O  
ATOM    518  N   ALA A  69      -5.285   9.267  -3.477  1.00 95.26           N  
ATOM    519  CA  ALA A  69      -6.635   9.247  -4.032  1.00 95.26           C  
ATOM    520  C   ALA A  69      -7.012   7.847  -4.508  1.00 95.26           C  
ATOM    521  CB  ALA A  69      -6.753  10.245  -5.181  1.00 95.26           C  
ATOM    522  O   ALA A  69      -6.137   7.019  -4.774  1.00 95.26           O  
ATOM    523  N   ASN A  70      -8.344   7.506  -4.666  1.00 95.55           N  
ATOM    524  CA  ASN A  70      -8.800   6.205  -5.146  1.00 95.55           C  
ATOM    525  C   ASN A  70      -8.322   5.933  -6.569  1.00 95.55           C  
ATOM    526  CB  ASN A  70     -10.326   6.111  -5.072  1.00 95.55           C  
ATOM    527  O   ASN A  70      -8.450   6.790  -7.446  1.00 95.55           O  
ATOM    528  CG  ASN A  70     -10.834   5.965  -3.651  1.00 95.55           C  
ATOM    529  ND2 ASN A  70     -11.937   6.637  -3.343  1.00 95.55           N  
ATOM    530  OD1 ASN A  70     -10.239   5.255  -2.836  1.00 95.55           O  
ATOM    531  N   ARG A  71      -7.821   4.738  -6.666  1.00 95.13           N  
ATOM    532  CA  ARG A  71      -7.456   4.254  -7.994  1.00 95.13           C  
ATOM    533  C   ARG A  71      -6.574   5.263  -8.721  1.00 95.13           C  
ATOM    534  CB  ARG A  71      -8.708   3.960  -8.822  1.00 95.13           C  
ATOM    535  O   ARG A  71      -6.734   5.482  -9.923  1.00 95.13           O  
ATOM    536  CG  ARG A  71      -9.660   2.969  -8.170  1.00 95.13           C  
ATOM    537  CD  ARG A  71     -10.930   2.784  -8.989  1.00 95.13           C  
ATOM    538  NE  ARG A  71     -12.101   2.611  -8.135  1.00 95.13           N  
ATOM    539  NH1 ARG A  71     -13.501   1.927  -9.841  1.00 95.13           N  
ATOM    540  NH2 ARG A  71     -14.293   2.084  -7.695  1.00 95.13           N  
ATOM    541  CZ  ARG A  71     -13.296   2.208  -8.559  1.00 95.13           C  
ATOM    542  N   CYS A  72      -5.653   5.954  -8.120  1.00 95.93           N  
ATOM    543  CA  CYS A  72      -4.804   7.007  -8.667  1.00 95.93           C  
ATOM    544  C   CYS A  72      -3.525   6.425  -9.256  1.00 95.93           C  
ATOM    545  CB  CYS A  72      -4.458   8.032  -7.588  1.00 95.93           C  
ATOM    546  O   CYS A  72      -2.802   7.110  -9.982  1.00 95.93           O  
ATOM    547  SG  CYS A  72      -3.336   7.404  -6.320  1.00 95.93           S  
ATOM    548  N   ASN A  73      -3.305   5.086  -8.879  1.00 95.82           N  
ATOM    549  CA  ASN A  73      -2.068   4.456  -9.327  1.00 95.82           C  
ATOM    550  C   ASN A  73      -2.233   3.811 -10.700  1.00 95.82           C  
ATOM    551  CB  ASN A  73      -1.593   3.420  -8.307  1.00 95.82           C  
ATOM    552  O   ASN A  73      -1.763   2.695 -10.927  1.00 95.82           O  
ATOM    553  CG  ASN A  73      -2.633   2.351  -8.033  1.00 95.82           C  
ATOM    554  ND2 ASN A  73      -2.178   1.168  -7.638  1.00 95.82           N  
ATOM    555  OD1 ASN A  73      -3.836   2.588  -8.175  1.00 95.82           O  
ATOM    556  N   ARG A  74      -2.603   4.539 -11.771  1.00 92.19           N  
ATOM    557  CA  ARG A  74      -2.734   4.065 -13.145  1.00 92.19           C  
ATOM    558  C   ARG A  74      -1.382   4.052 -13.851  1.00 92.19           C  
ATOM    559  CB  ARG A  74      -3.723   4.936 -13.922  1.00 92.19           C  
ATOM    560  O   ARG A  74      -0.477   4.804 -13.484  1.00 92.19           O  
ATOM    561  CG  ARG A  74      -5.162   4.807 -13.449  1.00 92.19           C  
ATOM    562  CD  ARG A  74      -6.125   5.553 -14.361  1.00 92.19           C  
ATOM    563  NE  ARG A  74      -7.498   5.484 -13.868  1.00 92.19           N  
ATOM    564  NH1 ARG A  74      -8.423   6.580 -15.679  1.00 92.19           N  
ATOM    565  NH2 ARG A  74      -9.762   5.855 -13.965  1.00 92.19           N  
ATOM    566  CZ  ARG A  74      -8.558   5.973 -14.505  1.00 92.19           C  
TER     567      ALA A   1                                                      
ENDMDL                                                                          
END                                                                             
