# Supplementary material for: Domain loss enabled evolution of novel functions in the snake three-finger toxin gene superfamily
Source: Nat Commun. 2023 Aug 11;14:4861. doi: 10.1038/s41467-023-40550-0 (PMC10421932; doi:10.1038/s41467-023-40550-0)
Supplement: Supplementary file 5 — Supplementary Data 2 [file 41467_2023_40550_MOESM5_ESM.zip › SD2_structure_predictions/full_sequence/SP|P82935|Naja_kaouthia.pdb]

MODEL     1                                                                     
ATOM      1  N   MET A   1     -29.553  16.104  34.847  1.00 62.63           N  
ATOM      2  CA  MET A   1     -29.602  16.284  33.399  1.00 62.63           C  
ATOM      3  C   MET A   1     -28.202  16.240  32.797  1.00 62.63           C  
ATOM      4  CB  MET A   1     -30.283  17.607  33.043  1.00 62.63           C  
ATOM      5  O   MET A   1     -28.046  16.239  31.575  1.00 62.63           O  
ATOM      6  CG  MET A   1     -31.694  17.738  33.596  1.00 62.63           C  
ATOM      7  SD  MET A   1     -32.535  19.263  33.018  1.00 62.63           S  
ATOM      8  CE  MET A   1     -32.993  19.999  34.612  1.00 62.63           C  
ATOM      9  N   LYS A   2     -27.165  16.073  33.673  1.00 74.85           N  
ATOM     10  CA  LYS A   2     -25.745  16.046  33.336  1.00 74.85           C  
ATOM     11  C   LYS A   2     -25.304  14.644  32.925  1.00 74.85           C  
ATOM     12  CB  LYS A   2     -24.904  16.536  34.515  1.00 74.85           C  
ATOM     13  O   LYS A   2     -24.424  14.488  32.077  1.00 74.85           O  
ATOM     14  CG  LYS A   2     -24.957  18.041  34.731  1.00 74.85           C  
ATOM     15  CD  LYS A   2     -24.219  18.450  35.999  1.00 74.85           C  
ATOM     16  CE  LYS A   2     -24.353  19.943  36.268  1.00 74.85           C  
ATOM     17  NZ  LYS A   2     -23.712  20.333  37.560  1.00 74.85           N  
ATOM     18  N   THR A   3     -26.061  13.662  33.475  1.00 76.66           N  
ATOM     19  CA  THR A   3     -25.640  12.295  33.189  1.00 76.66           C  
ATOM     20  C   THR A   3     -26.056  11.884  31.779  1.00 76.66           C  
ATOM     21  CB  THR A   3     -26.229  11.304  34.210  1.00 76.66           C  
ATOM     22  O   THR A   3     -25.379  11.078  31.137  1.00 76.66           O  
ATOM     23  CG2 THR A   3     -25.674  11.559  35.608  1.00 76.66           C  
ATOM     24  OG1 THR A   3     -27.654  11.448  34.240  1.00 76.66           O  
ATOM     25  N   LEU A   4     -27.127  12.505  31.259  1.00 75.94           N  
ATOM     26  CA  LEU A   4     -27.620  12.188  29.923  1.00 75.94           C  
ATOM     27  C   LEU A   4     -26.680  12.736  28.853  1.00 75.94           C  
ATOM     28  CB  LEU A   4     -29.027  12.756  29.721  1.00 75.94           C  
ATOM     29  O   LEU A   4     -26.419  12.068  27.850  1.00 75.94           O  
ATOM     30  CG  LEU A   4     -30.171  11.983  30.381  1.00 75.94           C  
ATOM     31  CD1 LEU A   4     -31.424  12.849  30.452  1.00 75.94           C  
ATOM     32  CD2 LEU A   4     -30.450  10.691  29.621  1.00 75.94           C  
ATOM     33  N   LEU A   5     -26.088  13.913  29.123  1.00 77.80           N  
ATOM     34  CA  LEU A   5     -25.164  14.563  28.200  1.00 77.80           C  
ATOM     35  C   LEU A   5     -23.850  13.794  28.115  1.00 77.80           C  
ATOM     36  CB  LEU A   5     -24.897  16.006  28.637  1.00 77.80           C  
ATOM     37  O   LEU A   5     -23.283  13.643  27.030  1.00 77.80           O  
ATOM     38  CG  LEU A   5     -26.014  17.014  28.366  1.00 77.80           C  
ATOM     39  CD1 LEU A   5     -25.842  18.247  29.248  1.00 77.80           C  
ATOM     40  CD2 LEU A   5     -26.037  17.404  26.892  1.00 77.80           C  
ATOM     41  N   LEU A   6     -23.449  13.192  29.267  1.00 77.82           N  
ATOM     42  CA  LEU A   6     -22.208  12.427  29.306  1.00 77.82           C  
ATOM     43  C   LEU A   6     -22.346  11.126  28.523  1.00 77.82           C  
ATOM     44  CB  LEU A   6     -21.808  12.126  30.753  1.00 77.82           C  
ATOM     45  O   LEU A   6     -21.419  10.718  27.820  1.00 77.82           O  
ATOM     46  CG  LEU A   6     -21.037  13.225  31.486  1.00 77.82           C  
ATOM     47  CD1 LEU A   6     -21.383  13.214  32.971  1.00 77.82           C  
ATOM     48  CD2 LEU A   6     -19.536  13.054  31.280  1.00 77.82           C  
ATOM     49  N   THR A   7     -23.522  10.536  28.614  1.00 79.07           N  
ATOM     50  CA  THR A   7     -23.767   9.285  27.905  1.00 79.07           C  
ATOM     51  C   THR A   7     -23.790   9.514  26.396  1.00 79.07           C  
ATOM     52  CB  THR A   7     -25.094   8.641  28.349  1.00 79.07           C  
ATOM     53  O   THR A   7     -23.297   8.683  25.630  1.00 79.07           O  
ATOM     54  CG2 THR A   7     -25.045   8.240  29.819  1.00 79.07           C  
ATOM     55  OG1 THR A   7     -26.161   9.578  28.156  1.00 79.07           O  
ATOM     56  N   LEU A   8     -24.299  10.562  25.868  1.00 79.01           N  
ATOM     57  CA  LEU A   8     -24.377  10.926  24.457  1.00 79.01           C  
ATOM     58  C   LEU A   8     -22.987  11.180  23.884  1.00 79.01           C  
ATOM     59  CB  LEU A   8     -25.253  12.167  24.272  1.00 79.01           C  
ATOM     60  O   LEU A   8     -22.689  10.765  22.761  1.00 79.01           O  
ATOM     61  CG  LEU A   8     -25.748  12.442  22.851  1.00 79.01           C  
ATOM     62  CD1 LEU A   8     -27.028  11.660  22.574  1.00 79.01           C  
ATOM     63  CD2 LEU A   8     -25.972  13.936  22.642  1.00 79.01           C  
ATOM     64  N   VAL A   9     -22.104  11.778  24.682  1.00 81.79           N  
ATOM     65  CA  VAL A   9     -20.737  12.066  24.263  1.00 81.79           C  
ATOM     66  C   VAL A   9     -19.951  10.764  24.132  1.00 81.79           C  
ATOM     67  CB  VAL A   9     -20.029  13.019  25.252  1.00 81.79           C  
ATOM     68  O   VAL A   9     -19.225  10.565  23.155  1.00 81.79           O  
ATOM     69  CG1 VAL A   9     -18.558  13.190  24.878  1.00 81.79           C  
ATOM     70  CG2 VAL A   9     -20.735  14.373  25.287  1.00 81.79           C  
ATOM     71  N   VAL A  10     -20.184   9.821  25.071  1.00 78.16           N  
ATOM     72  CA  VAL A  10     -19.498   8.533  25.072  1.00 78.16           C  
ATOM     73  C   VAL A  10     -19.944   7.708  23.867  1.00 78.16           C  
ATOM     74  CB  VAL A  10     -19.759   7.752  26.379  1.00 78.16           C  
ATOM     75  O   VAL A  10     -19.123   7.071  23.204  1.00 78.16           O  
ATOM     76  CG1 VAL A  10     -19.147   6.354  26.305  1.00 78.16           C  
ATOM     77  CG2 VAL A  10     -19.205   8.518  27.578  1.00 78.16           C  
ATOM     78  N   VAL A  11     -21.237   7.704  23.507  1.00 75.82           N  
ATOM     79  CA  VAL A  11     -21.801   6.966  22.381  1.00 75.82           C  
ATOM     80  C   VAL A  11     -21.266   7.536  21.070  1.00 75.82           C  
ATOM     81  CB  VAL A  11     -23.345   7.008  22.390  1.00 75.82           C  
ATOM     82  O   VAL A  11     -20.937   6.786  20.148  1.00 75.82           O  
ATOM     83  CG1 VAL A  11     -23.910   6.379  21.118  1.00 75.82           C  
ATOM     84  CG2 VAL A  11     -23.890   6.299  23.628  1.00 75.82           C  
ATOM     85  N   THR A  12     -21.089   8.849  20.959  1.00 71.89           N  
ATOM     86  CA  THR A  12     -20.576   9.493  19.755  1.00 71.89           C  
ATOM     87  C   THR A  12     -19.099   9.166  19.554  1.00 71.89           C  
ATOM     88  CB  THR A  12     -20.763  11.020  19.815  1.00 71.89           C  
ATOM     89  O   THR A  12     -18.650   8.967  18.423  1.00 71.89           O  
ATOM     90  CG2 THR A  12     -22.241  11.392  19.846  1.00 71.89           C  
ATOM     91  OG1 THR A  12     -20.129  11.527  20.996  1.00 71.89           O  
ATOM     92  N   ILE A  13     -18.334   9.086  20.683  1.00 70.70           N  
ATOM     93  CA  ILE A  13     -16.907   8.797  20.596  1.00 70.70           C  
ATOM     94  C   ILE A  13     -16.699   7.342  20.183  1.00 70.70           C  
ATOM     95  CB  ILE A  13     -16.190   9.082  21.935  1.00 70.70           C  
ATOM     96  O   ILE A  13     -15.822   7.040  19.370  1.00 70.70           O  
ATOM     97  CG1 ILE A  13     -16.275  10.573  22.280  1.00 70.70           C  
ATOM     98  CG2 ILE A  13     -14.733   8.615  21.878  1.00 70.70           C  
ATOM     99  CD1 ILE A  13     -15.765  10.916  23.673  1.00 70.70           C  
ATOM    100  N   VAL A  14     -17.552   6.405  20.723  1.00 69.50           N  
ATOM    101  CA  VAL A  14     -17.444   4.977  20.439  1.00 69.50           C  
ATOM    102  C   VAL A  14     -17.848   4.706  18.991  1.00 69.50           C  
ATOM    103  CB  VAL A  14     -18.315   4.139  21.401  1.00 69.50           C  
ATOM    104  O   VAL A  14     -17.267   3.843  18.330  1.00 69.50           O  
ATOM    105  CG1 VAL A  14     -18.290   2.664  21.006  1.00 69.50           C  
ATOM    106  CG2 VAL A  14     -17.840   4.318  22.842  1.00 69.50           C  
ATOM    107  N   CYS A  15     -18.669   5.559  18.422  1.00 67.23           N  
ATOM    108  CA  CYS A  15     -19.134   5.324  17.060  1.00 67.23           C  
ATOM    109  C   CYS A  15     -18.164   5.914  16.043  1.00 67.23           C  
ATOM    110  CB  CYS A  15     -20.526   5.923  16.858  1.00 67.23           C  
ATOM    111  O   CYS A  15     -18.306   5.688  14.840  1.00 67.23           O  
ATOM    112  SG  CYS A  15     -21.805   5.149  17.871  1.00 67.23           S  
ATOM    113  N   LEU A  16     -17.196   6.679  16.511  1.00 63.18           N  
ATOM    114  CA  LEU A  16     -16.252   7.320  15.602  1.00 63.18           C  
ATOM    115  C   LEU A  16     -15.254   6.307  15.052  1.00 63.18           C  
ATOM    116  CB  LEU A  16     -15.507   8.452  16.315  1.00 63.18           C  
ATOM    117  O   LEU A  16     -14.380   6.660  14.257  1.00 63.18           O  
ATOM    118  CG  LEU A  16     -16.320   9.711  16.622  1.00 63.18           C  
ATOM    119  CD1 LEU A  16     -15.660  10.509  17.741  1.00 63.18           C  
ATOM    120  CD2 LEU A  16     -16.475  10.566  15.368  1.00 63.18           C  
ATOM    121  N   ASP A  17     -15.484   4.999  15.294  1.00 61.80           N  
ATOM    122  CA  ASP A  17     -14.575   4.158  14.520  1.00 61.80           C  
ATOM    123  C   ASP A  17     -15.018   4.069  13.061  1.00 61.80           C  
ATOM    124  CB  ASP A  17     -14.489   2.758  15.130  1.00 61.80           C  
ATOM    125  O   ASP A  17     -15.361   2.989  12.576  1.00 61.80           O  
ATOM    126  CG  ASP A  17     -13.370   2.621  16.147  1.00 61.80           C  
ATOM    127  OD1 ASP A  17     -12.276   3.185  15.929  1.00 61.80           O  
ATOM    128  OD2 ASP A  17     -13.584   1.942  17.174  1.00 61.80           O  
ATOM    129  N   LEU A  18     -15.780   5.189  12.569  1.00 60.29           N  
ATOM    130  CA  LEU A  18     -16.344   5.279  11.227  1.00 60.29           C  
ATOM    131  C   LEU A  18     -15.283   4.988  10.171  1.00 60.29           C  
ATOM    132  CB  LEU A  18     -16.948   6.666  10.991  1.00 60.29           C  
ATOM    133  O   LEU A  18     -14.270   5.687  10.093  1.00 60.29           O  
ATOM    134  CG  LEU A  18     -18.443   6.812  11.279  1.00 60.29           C  
ATOM    135  CD1 LEU A  18     -18.660   7.471  12.637  1.00 60.29           C  
ATOM    136  CD2 LEU A  18     -19.125   7.613  10.174  1.00 60.29           C  
ATOM    137  N   GLY A  19     -14.753   3.794  10.182  1.00 68.78           N  
ATOM    138  CA  GLY A  19     -14.393   3.227   8.892  1.00 68.78           C  
ATOM    139  C   GLY A  19     -13.000   3.617   8.437  1.00 68.78           C  
ATOM    140  O   GLY A  19     -12.834   4.219   7.374  1.00 68.78           O  
ATOM    141  N   TYR A  20     -12.066   3.669   9.455  1.00 75.09           N  
ATOM    142  CA  TYR A  20     -10.720   3.966   8.978  1.00 75.09           C  
ATOM    143  C   TYR A  20     -10.355   3.084   7.790  1.00 75.09           C  
ATOM    144  CB  TYR A  20      -9.698   3.776  10.103  1.00 75.09           C  
ATOM    145  O   TYR A  20     -10.533   1.864   7.837  1.00 75.09           O  
ATOM    146  CG  TYR A  20      -8.282   4.107   9.699  1.00 75.09           C  
ATOM    147  CD1 TYR A  20      -7.389   3.102   9.331  1.00 75.09           C  
ATOM    148  CD2 TYR A  20      -7.833   5.423   9.684  1.00 75.09           C  
ATOM    149  CE1 TYR A  20      -6.082   3.402   8.960  1.00 75.09           C  
ATOM    150  CE2 TYR A  20      -6.529   5.735   9.314  1.00 75.09           C  
ATOM    151  OH  TYR A  20      -4.370   5.022   8.586  1.00 75.09           O  
ATOM    152  CZ  TYR A  20      -5.663   4.719   8.953  1.00 75.09           C  
ATOM    153  N   THR A  21     -10.231   3.758   6.539  1.00 87.79           N  
ATOM    154  CA  THR A  21      -9.754   3.052   5.355  1.00 87.79           C  
ATOM    155  C   THR A  21      -8.262   3.293   5.146  1.00 87.79           C  
ATOM    156  CB  THR A  21     -10.528   3.486   4.097  1.00 87.79           C  
ATOM    157  O   THR A  21      -7.777   4.413   5.326  1.00 87.79           O  
ATOM    158  CG2 THR A  21     -12.001   3.105   4.199  1.00 87.79           C  
ATOM    159  OG1 THR A  21     -10.423   4.907   3.945  1.00 87.79           O  
ATOM    160  N   LEU A  22      -7.417   2.279   5.053  1.00 94.89           N  
ATOM    161  CA  LEU A  22      -5.974   2.291   4.835  1.00 94.89           C  
ATOM    162  C   LEU A  22      -5.645   2.680   3.398  1.00 94.89           C  
ATOM    163  CB  LEU A  22      -5.372   0.921   5.156  1.00 94.89           C  
ATOM    164  O   LEU A  22      -6.248   2.160   2.456  1.00 94.89           O  
ATOM    165  CG  LEU A  22      -3.852   0.804   5.038  1.00 94.89           C  
ATOM    166  CD1 LEU A  22      -3.170   1.646   6.111  1.00 94.89           C  
ATOM    167  CD2 LEU A  22      -3.418  -0.655   5.140  1.00 94.89           C  
ATOM    168  N   THR A  23      -4.831   3.680   3.204  1.00 95.67           N  
ATOM    169  CA  THR A  23      -4.365   4.135   1.898  1.00 95.67           C  
ATOM    170  C   THR A  23      -2.895   3.781   1.695  1.00 95.67           C  
ATOM    171  CB  THR A  23      -4.558   5.654   1.735  1.00 95.67           C  
ATOM    172  O   THR A  23      -2.056   4.078   2.548  1.00 95.67           O  
ATOM    173  CG2 THR A  23      -4.234   6.100   0.313  1.00 95.67           C  
ATOM    174  OG1 THR A  23      -5.919   5.992   2.032  1.00 95.67           O  
ATOM    175  N   CYS A  24      -2.527   3.074   0.577  1.00 96.47           N  
ATOM    176  CA  CYS A  24      -1.170   2.632   0.276  1.00 96.47           C  
ATOM    177  C   CYS A  24      -0.746   3.084  -1.116  1.00 96.47           C  
ATOM    178  CB  CYS A  24      -1.067   1.110   0.381  1.00 96.47           C  
ATOM    179  O   CYS A  24      -1.591   3.390  -1.959  1.00 96.47           O  
ATOM    180  SG  CYS A  24      -1.484   0.463   2.015  1.00 96.47           S  
ATOM    181  N   LEU A  25       0.537   3.197  -1.305  1.00 95.27           N  
ATOM    182  CA  LEU A  25       1.058   3.394  -2.653  1.00 95.27           C  
ATOM    183  C   LEU A  25       0.811   2.162  -3.517  1.00 95.27           C  
ATOM    184  CB  LEU A  25       2.556   3.709  -2.609  1.00 95.27           C  
ATOM    185  O   LEU A  25       0.973   1.031  -3.052  1.00 95.27           O  
ATOM    186  CG  LEU A  25       2.935   5.157  -2.291  1.00 95.27           C  
ATOM    187  CD1 LEU A  25       2.741   5.441  -0.805  1.00 95.27           C  
ATOM    188  CD2 LEU A  25       4.374   5.437  -2.710  1.00 95.27           C  
ATOM    189  N   ASN A  26       0.282   2.325  -4.706  1.00 92.88           N  
ATOM    190  CA  ASN A  26       0.011   1.249  -5.653  1.00 92.88           C  
ATOM    191  C   ASN A  26       0.697   1.496  -6.994  1.00 92.88           C  
ATOM    192  CB  ASN A  26      -1.496   1.075  -5.852  1.00 92.88           C  
ATOM    193  O   ASN A  26       0.155   2.194  -7.853  1.00 92.88           O  
ATOM    194  CG  ASN A  26      -1.840  -0.160  -6.661  1.00 92.88           C  
ATOM    195  ND2 ASN A  26      -3.014  -0.155  -7.281  1.00 92.88           N  
ATOM    196  OD1 ASN A  26      -1.058  -1.112  -6.727  1.00 92.88           O  
ATOM    197  N   CYS A  27       1.955   0.982  -7.097  1.00 85.17           N  
ATOM    198  CA  CYS A  27       2.622   1.207  -8.375  1.00 85.17           C  
ATOM    199  C   CYS A  27       3.790   0.245  -8.556  1.00 85.17           C  
ATOM    200  CB  CYS A  27       3.117   2.649  -8.475  1.00 85.17           C  
ATOM    201  O   CYS A  27       4.368  -0.228  -7.576  1.00 85.17           O  
ATOM    202  SG  CYS A  27       1.919   3.871  -7.898  1.00 85.17           S  
ATOM    203  N   PRO A  28       4.150   0.023  -9.795  1.00 81.33           N  
ATOM    204  CA  PRO A  28       5.262  -0.889 -10.074  1.00 81.33           C  
ATOM    205  C   PRO A  28       6.593  -0.162 -10.245  1.00 81.33           C  
ATOM    206  CB  PRO A  28       4.840  -1.570 -11.379  1.00 81.33           C  
ATOM    207  O   PRO A  28       7.627  -0.801 -10.455  1.00 81.33           O  
ATOM    208  CG  PRO A  28       3.969  -0.570 -12.067  1.00 81.33           C  
ATOM    209  CD  PRO A  28       3.275   0.257 -11.023  1.00 81.33           C  
ATOM    210  N   GLU A  29       6.601   1.193  -9.992  1.00 79.70           N  
ATOM    211  CA  GLU A  29       7.831   1.929 -10.273  1.00 79.70           C  
ATOM    212  C   GLU A  29       8.436   2.501  -8.994  1.00 79.70           C  
ATOM    213  CB  GLU A  29       7.567   3.053 -11.279  1.00 79.70           C  
ATOM    214  O   GLU A  29       7.746   2.636  -7.981  1.00 79.70           O  
ATOM    215  CG  GLU A  29       7.104   2.561 -12.643  1.00 79.70           C  
ATOM    216  CD  GLU A  29       6.721   3.688 -13.588  1.00 79.70           C  
ATOM    217  OE1 GLU A  29       6.150   3.408 -14.667  1.00 79.70           O  
ATOM    218  OE2 GLU A  29       6.994   4.861 -13.248  1.00 79.70           O  
ATOM    219  N   MET A  30       9.705   2.795  -9.098  1.00 76.45           N  
ATOM    220  CA  MET A  30      10.447   3.361  -7.975  1.00 76.45           C  
ATOM    221  C   MET A  30       9.875   4.716  -7.572  1.00 76.45           C  
ATOM    222  CB  MET A  30      11.929   3.502  -8.325  1.00 76.45           C  
ATOM    223  O   MET A  30       9.711   4.997  -6.383  1.00 76.45           O  
ATOM    224  CG  MET A  30      12.797   3.938  -7.156  1.00 76.45           C  
ATOM    225  SD  MET A  30      14.577   4.019  -7.594  1.00 76.45           S  
ATOM    226  CE  MET A  30      15.219   2.661  -6.577  1.00 76.45           C  
ATOM    227  N   PHE A  31       9.536   5.522  -8.584  1.00 77.27           N  
ATOM    228  CA  PHE A  31       9.047   6.867  -8.306  1.00 77.27           C  
ATOM    229  C   PHE A  31       7.597   7.019  -8.750  1.00 77.27           C  
ATOM    230  CB  PHE A  31       9.922   7.913  -9.003  1.00 77.27           C  
ATOM    231  O   PHE A  31       7.286   6.869  -9.933  1.00 77.27           O  
ATOM    232  CG  PHE A  31      11.373   7.851  -8.609  1.00 77.27           C  
ATOM    233  CD1 PHE A  31      11.792   8.320  -7.370  1.00 77.27           C  
ATOM    234  CD2 PHE A  31      12.319   7.322  -9.478  1.00 77.27           C  
ATOM    235  CE1 PHE A  31      13.135   8.263  -7.003  1.00 77.27           C  
ATOM    236  CE2 PHE A  31      13.662   7.262  -9.118  1.00 77.27           C  
ATOM    237  CZ  PHE A  31      14.068   7.734  -7.881  1.00 77.27           C  
ATOM    238  N   CYS A  32       6.758   6.703  -7.877  1.00 79.86           N  
ATOM    239  CA  CYS A  32       5.349   6.914  -8.188  1.00 79.86           C  
ATOM    240  C   CYS A  32       4.619   7.548  -7.009  1.00 79.86           C  
ATOM    241  CB  CYS A  32       4.679   5.592  -8.562  1.00 79.86           C  
ATOM    242  O   CYS A  32       5.123   7.539  -5.885  1.00 79.86           O  
ATOM    243  SG  CYS A  32       2.886   5.711  -8.746  1.00 79.86           S  
ATOM    244  N   GLY A  33       3.498   8.260  -7.409  1.00 83.31           N  
ATOM    245  CA  GLY A  33       2.690   8.987  -6.443  1.00 83.31           C  
ATOM    246  C   GLY A  33       1.231   8.573  -6.455  1.00 83.31           C  
ATOM    247  O   GLY A  33       0.370   9.301  -5.957  1.00 83.31           O  
ATOM    248  N   LYS A  34       1.059   7.289  -7.036  1.00 91.43           N  
ATOM    249  CA  LYS A  34      -0.334   6.855  -7.096  1.00 91.43           C  
ATOM    250  C   LYS A  34      -0.744   6.144  -5.810  1.00 91.43           C  
ATOM    251  CB  LYS A  34      -0.559   5.937  -8.298  1.00 91.43           C  
ATOM    252  O   LYS A  34      -0.027   5.267  -5.324  1.00 91.43           O  
ATOM    253  CG  LYS A  34      -0.402   6.629  -9.644  1.00 91.43           C  
ATOM    254  CD  LYS A  34      -0.700   5.680 -10.798  1.00 91.43           C  
ATOM    255  CE  LYS A  34      -0.497   6.358 -12.147  1.00 91.43           C  
ATOM    256  NZ  LYS A  34      -0.777   5.428 -13.282  1.00 91.43           N  
ATOM    257  N   PHE A  35      -1.846   6.558  -5.261  1.00 93.36           N  
ATOM    258  CA  PHE A  35      -2.384   5.988  -4.032  1.00 93.36           C  
ATOM    259  C   PHE A  35      -3.712   5.288  -4.296  1.00 93.36           C  
ATOM    260  CB  PHE A  35      -2.565   7.075  -2.968  1.00 93.36           C  
ATOM    261  O   PHE A  35      -4.428   5.637  -5.236  1.00 93.36           O  
ATOM    262  CG  PHE A  35      -1.292   7.792  -2.609  1.00 93.36           C  
ATOM    263  CD1 PHE A  35      -0.411   7.250  -1.681  1.00 93.36           C  
ATOM    264  CD2 PHE A  35      -0.975   9.008  -3.201  1.00 93.36           C  
ATOM    265  CE1 PHE A  35       0.769   7.912  -1.347  1.00 93.36           C  
ATOM    266  CE2 PHE A  35       0.201   9.674  -2.872  1.00 93.36           C  
ATOM    267  CZ  PHE A  35       1.072   9.125  -1.944  1.00 93.36           C  
ATOM    268  N   GLN A  36      -3.882   4.215  -3.501  1.00 94.04           N  
ATOM    269  CA  GLN A  36      -5.161   3.515  -3.562  1.00 94.04           C  
ATOM    270  C   GLN A  36      -5.721   3.269  -2.164  1.00 94.04           C  
ATOM    271  CB  GLN A  36      -5.012   2.189  -4.309  1.00 94.04           C  
ATOM    272  O   GLN A  36      -4.962   3.088  -1.209  1.00 94.04           O  
ATOM    273  CG  GLN A  36      -4.237   1.131  -3.536  1.00 94.04           C  
ATOM    274  CD  GLN A  36      -4.172  -0.198  -4.264  1.00 94.04           C  
ATOM    275  NE2 GLN A  36      -4.333  -1.289  -3.522  1.00 94.04           N  
ATOM    276  OE1 GLN A  36      -3.979  -0.245  -5.483  1.00 94.04           O  
ATOM    277  N   ILE A  37      -7.028   3.421  -2.070  1.00 95.29           N  
ATOM    278  CA  ILE A  37      -7.719   3.042  -0.842  1.00 95.29           C  
ATOM    279  C   ILE A  37      -7.848   1.523  -0.770  1.00 95.29           C  
ATOM    280  CB  ILE A  37      -9.112   3.704  -0.749  1.00 95.29           C  
ATOM    281  O   ILE A  37      -8.343   0.891  -1.707  1.00 95.29           O  
ATOM    282  CG1 ILE A  37      -8.979   5.231  -0.747  1.00 95.29           C  
ATOM    283  CG2 ILE A  37      -9.860   3.217   0.495  1.00 95.29           C  
ATOM    284  CD1 ILE A  37     -10.303   5.968  -0.897  1.00 95.29           C  
ATOM    285  N   CYS A  38      -7.303   0.876   0.340  1.00 94.97           N  
ATOM    286  CA  CYS A  38      -7.352  -0.574   0.486  1.00 94.97           C  
ATOM    287  C   CYS A  38      -8.780  -1.051   0.718  1.00 94.97           C  
ATOM    288  CB  CYS A  38      -6.460  -1.026   1.643  1.00 94.97           C  
ATOM    289  O   CYS A  38      -9.578  -0.353   1.346  1.00 94.97           O  
ATOM    290  SG  CYS A  38      -4.720  -0.589   1.434  1.00 94.97           S  
ATOM    291  N   ARG A  39      -9.081  -2.157   0.078  1.00 93.52           N  
ATOM    292  CA  ARG A  39     -10.396  -2.766   0.250  1.00 93.52           C  
ATOM    293  C   ARG A  39     -10.574  -3.295   1.669  1.00 93.52           C  
ATOM    294  CB  ARG A  39     -10.602  -3.896  -0.761  1.00 93.52           C  
ATOM    295  O   ARG A  39      -9.605  -3.402   2.423  1.00 93.52           O  
ATOM    296  CG  ARG A  39     -10.604  -3.435  -2.209  1.00 93.52           C  
ATOM    297  CD  ARG A  39     -10.776  -4.601  -3.173  1.00 93.52           C  
ATOM    298  NE  ARG A  39     -10.607  -4.182  -4.561  1.00 93.52           N  
ATOM    299  NH1 ARG A  39     -10.778  -6.312  -5.440  1.00 93.52           N  
ATOM    300  NH2 ARG A  39     -10.450  -4.517  -6.828  1.00 93.52           N  
ATOM    301  CZ  ARG A  39     -10.612  -5.005  -5.607  1.00 93.52           C  
ATOM    302  N   ASN A  40     -11.823  -3.558   1.980  1.00 88.82           N  
ATOM    303  CA  ASN A  40     -12.125  -4.136   3.285  1.00 88.82           C  
ATOM    304  C   ASN A  40     -11.327  -5.413   3.530  1.00 88.82           C  
ATOM    305  CB  ASN A  40     -13.624  -4.412   3.416  1.00 88.82           C  
ATOM    306  O   ASN A  40     -11.256  -6.283   2.660  1.00 88.82           O  
ATOM    307  CG  ASN A  40     -14.072  -4.530   4.860  1.00 88.82           C  
ATOM    308  ND2 ASN A  40     -15.282  -5.037   5.066  1.00 88.82           N  
ATOM    309  OD1 ASN A  40     -13.337  -4.169   5.782  1.00 88.82           O  
ATOM    310  N   GLY A  41     -10.579  -5.523   4.559  1.00 89.86           N  
ATOM    311  CA  GLY A  41      -9.795  -6.702   4.892  1.00 89.86           C  
ATOM    312  C   GLY A  41      -8.312  -6.529   4.622  1.00 89.86           C  
ATOM    313  O   GLY A  41      -7.487  -7.261   5.171  1.00 89.86           O  
ATOM    314  N   GLU A  42      -8.014  -5.542   3.681  1.00 94.28           N  
ATOM    315  CA  GLU A  42      -6.615  -5.241   3.395  1.00 94.28           C  
ATOM    316  C   GLU A  42      -6.053  -4.230   4.391  1.00 94.28           C  
ATOM    317  CB  GLU A  42      -6.458  -4.715   1.966  1.00 94.28           C  
ATOM    318  O   GLU A  42      -6.206  -3.021   4.208  1.00 94.28           O  
ATOM    319  CG  GLU A  42      -6.879  -5.711   0.895  1.00 94.28           C  
ATOM    320  CD  GLU A  42      -6.695  -5.184  -0.519  1.00 94.28           C  
ATOM    321  OE1 GLU A  42      -6.269  -5.959  -1.405  1.00 94.28           O  
ATOM    322  OE2 GLU A  42      -6.978  -3.986  -0.743  1.00 94.28           O  
ATOM    323  N   LYS A  43      -5.352  -4.763   5.401  1.00 94.58           N  
ATOM    324  CA  LYS A  43      -4.932  -3.907   6.507  1.00 94.58           C  
ATOM    325  C   LYS A  43      -3.431  -3.637   6.453  1.00 94.58           C  
ATOM    326  CB  LYS A  43      -5.302  -4.543   7.848  1.00 94.58           C  
ATOM    327  O   LYS A  43      -2.856  -3.106   7.406  1.00 94.58           O  
ATOM    328  CG  LYS A  43      -6.797  -4.750   8.043  1.00 94.58           C  
ATOM    329  CD  LYS A  43      -7.103  -5.371   9.399  1.00 94.58           C  
ATOM    330  CE  LYS A  43      -8.598  -5.578   9.596  1.00 94.58           C  
ATOM    331  NZ  LYS A  43      -8.905  -6.162  10.936  1.00 94.58           N  
ATOM    332  N   ILE A  44      -2.818  -4.082   5.262  1.00 96.45           N  
ATOM    333  CA  ILE A  44      -1.363  -3.990   5.209  1.00 96.45           C  
ATOM    334  C   ILE A  44      -0.934  -3.342   3.895  1.00 96.45           C  
ATOM    335  CB  ILE A  44      -0.704  -5.379   5.362  1.00 96.45           C  
ATOM    336  O   ILE A  44      -1.502  -3.631   2.839  1.00 96.45           O  
ATOM    337  CG1 ILE A  44      -1.036  -5.980   6.733  1.00 96.45           C  
ATOM    338  CG2 ILE A  44       0.811  -5.283   5.160  1.00 96.45           C  
ATOM    339  CD1 ILE A  44      -0.391  -5.250   7.902  1.00 96.45           C  
ATOM    340  N   CYS A  45      -0.034  -2.370   3.942  1.00 96.74           N  
ATOM    341  CA  CYS A  45       0.693  -1.905   2.766  1.00 96.74           C  
ATOM    342  C   CYS A  45       1.984  -2.692   2.575  1.00 96.74           C  
ATOM    343  CB  CYS A  45       1.007  -0.414   2.884  1.00 96.74           C  
ATOM    344  O   CYS A  45       2.678  -2.999   3.547  1.00 96.74           O  
ATOM    345  SG  CYS A  45      -0.459   0.629   3.042  1.00 96.74           S  
ATOM    346  N   PHE A  46       2.243  -3.125   1.340  1.00 95.71           N  
ATOM    347  CA  PHE A  46       3.499  -3.836   1.132  1.00 95.71           C  
ATOM    348  C   PHE A  46       4.335  -3.155   0.055  1.00 95.71           C  
ATOM    349  CB  PHE A  46       3.234  -5.295   0.746  1.00 95.71           C  
ATOM    350  O   PHE A  46       3.795  -2.475  -0.820  1.00 95.71           O  
ATOM    351  CG  PHE A  46       2.657  -5.463  -0.633  1.00 95.71           C  
ATOM    352  CD1 PHE A  46       1.281  -5.502  -0.826  1.00 95.71           C  
ATOM    353  CD2 PHE A  46       3.490  -5.583  -1.737  1.00 95.71           C  
ATOM    354  CE1 PHE A  46       0.744  -5.658  -2.102  1.00 95.71           C  
ATOM    355  CE2 PHE A  46       2.960  -5.739  -3.015  1.00 95.71           C  
ATOM    356  CZ  PHE A  46       1.587  -5.777  -3.195  1.00 95.71           C  
ATOM    357  N   LYS A  47       5.623  -3.194   0.216  1.00 94.36           N  
ATOM    358  CA  LYS A  47       6.651  -2.801  -0.743  1.00 94.36           C  
ATOM    359  C   LYS A  47       7.604  -3.958  -1.033  1.00 94.36           C  
ATOM    360  CB  LYS A  47       7.435  -1.594  -0.225  1.00 94.36           C  
ATOM    361  O   LYS A  47       8.242  -4.487  -0.120  1.00 94.36           O  
ATOM    362  CG  LYS A  47       8.557  -1.142  -1.149  1.00 94.36           C  
ATOM    363  CD  LYS A  47       9.353   0.006  -0.541  1.00 94.36           C  
ATOM    364  CE  LYS A  47      10.528   0.401  -1.424  1.00 94.36           C  
ATOM    365  NZ  LYS A  47      11.320   1.518  -0.826  1.00 94.36           N  
ATOM    366  N   LYS A  48       7.581  -4.331  -2.304  1.00 92.68           N  
ATOM    367  CA  LYS A  48       8.359  -5.483  -2.751  1.00 92.68           C  
ATOM    368  C   LYS A  48       9.366  -5.082  -3.825  1.00 92.68           C  
ATOM    369  CB  LYS A  48       7.437  -6.581  -3.280  1.00 92.68           C  
ATOM    370  O   LYS A  48       9.020  -4.378  -4.776  1.00 92.68           O  
ATOM    371  CG  LYS A  48       8.165  -7.843  -3.720  1.00 92.68           C  
ATOM    372  CD  LYS A  48       7.188  -8.949  -4.097  1.00 92.68           C  
ATOM    373  CE  LYS A  48       6.473  -8.643  -5.406  1.00 92.68           C  
ATOM    374  NZ  LYS A  48       5.558  -9.752  -5.811  1.00 92.68           N  
ATOM    375  N   LEU A  49      10.602  -5.526  -3.549  1.00 90.59           N  
ATOM    376  CA  LEU A  49      11.674  -5.339  -4.521  1.00 90.59           C  
ATOM    377  C   LEU A  49      12.104  -6.674  -5.120  1.00 90.59           C  
ATOM    378  CB  LEU A  49      12.875  -4.649  -3.869  1.00 90.59           C  
ATOM    379  O   LEU A  49      12.503  -7.586  -4.393  1.00 90.59           O  
ATOM    380  CG  LEU A  49      14.026  -4.267  -4.800  1.00 90.59           C  
ATOM    381  CD1 LEU A  49      13.562  -3.230  -5.818  1.00 90.59           C  
ATOM    382  CD2 LEU A  49      15.212  -3.743  -3.998  1.00 90.59           C  
ATOM    383  N   HIS A  50      11.876  -6.753  -6.407  1.00 87.46           N  
ATOM    384  CA  HIS A  50      12.217  -7.967  -7.141  1.00 87.46           C  
ATOM    385  C   HIS A  50      13.403  -7.733  -8.071  1.00 87.46           C  
ATOM    386  CB  HIS A  50      11.013  -8.464  -7.942  1.00 87.46           C  
ATOM    387  O   HIS A  50      13.355  -6.858  -8.938  1.00 87.46           O  
ATOM    388  CG  HIS A  50      11.267  -9.742  -8.677  1.00 87.46           C  
ATOM    389  CD2 HIS A  50      12.119 -10.762  -8.417  1.00 87.46           C  
ATOM    390  ND1 HIS A  50      10.600 -10.081  -9.834  1.00 87.46           N  
ATOM    391  CE1 HIS A  50      11.032 -11.258 -10.255  1.00 87.46           C  
ATOM    392  NE2 HIS A  50      11.954 -11.692  -9.414  1.00 87.46           N  
ATOM    393  N   GLN A  51      14.451  -8.562  -7.816  1.00 83.56           N  
ATOM    394  CA  GLN A  51      15.628  -8.482  -8.675  1.00 83.56           C  
ATOM    395  C   GLN A  51      15.508  -9.433  -9.863  1.00 83.56           C  
ATOM    396  CB  GLN A  51      16.896  -8.795  -7.878  1.00 83.56           C  
ATOM    397  O   GLN A  51      15.504 -10.654  -9.690  1.00 83.56           O  
ATOM    398  CG  GLN A  51      18.185  -8.539  -8.648  1.00 83.56           C  
ATOM    399  CD  GLN A  51      19.427  -8.840  -7.830  1.00 83.56           C  
ATOM    400  NE2 GLN A  51      20.513  -8.131  -8.118  1.00 83.56           N  
ATOM    401  OE1 GLN A  51      19.410  -9.701  -6.945  1.00 83.56           O  
ATOM    402  N   ARG A  52      15.263  -9.050 -11.118  1.00 76.93           N  
ATOM    403  CA  ARG A  52      15.120  -9.877 -12.312  1.00 76.93           C  
ATOM    404  C   ARG A  52      16.474 -10.129 -12.968  1.00 76.93           C  
ATOM    405  CB  ARG A  52      14.168  -9.218 -13.312  1.00 76.93           C  
ATOM    406  O   ARG A  52      16.761 -11.247 -13.402  1.00 76.93           O  
ATOM    407  CG  ARG A  52      12.713  -9.221 -12.871  1.00 76.93           C  
ATOM    408  CD  ARG A  52      11.765  -9.070 -14.052  1.00 76.93           C  
ATOM    409  NE  ARG A  52      10.369  -9.048 -13.624  1.00 76.93           N  
ATOM    410  NH1 ARG A  52       9.498  -9.010 -15.763  1.00 76.93           N  
ATOM    411  NH2 ARG A  52       8.096  -9.002 -13.949  1.00 76.93           N  
ATOM    412  CZ  ARG A  52       9.324  -9.020 -14.446  1.00 76.93           C  
ATOM    413  N   ARG A  53      17.399  -9.122 -13.002  1.00 76.33           N  
ATOM    414  CA  ARG A  53      18.737  -9.146 -13.586  1.00 76.33           C  
ATOM    415  C   ARG A  53      19.700  -8.279 -12.782  1.00 76.33           C  
ATOM    416  CB  ARG A  53      18.697  -8.675 -15.041  1.00 76.33           C  
ATOM    417  O   ARG A  53      19.273  -7.439 -11.988  1.00 76.33           O  
ATOM    418  CG  ARG A  53      17.907  -9.590 -15.963  1.00 76.33           C  
ATOM    419  CD  ARG A  53      18.070  -9.195 -17.425  1.00 76.33           C  
ATOM    420  NE  ARG A  53      17.170  -9.950 -18.291  1.00 76.33           N  
ATOM    421  NH1 ARG A  53      16.856  -8.236 -19.807  1.00 76.33           N  
ATOM    422  NH2 ARG A  53      15.810 -10.252 -20.117  1.00 76.33           N  
ATOM    423  CZ  ARG A  53      16.614  -9.478 -19.403  1.00 76.33           C  
ATOM    424  N   PRO A  54      21.009  -8.628 -12.916  1.00 75.04           N  
ATOM    425  CA  PRO A  54      22.018  -7.797 -12.255  1.00 75.04           C  
ATOM    426  C   PRO A  54      21.854  -6.311 -12.567  1.00 75.04           C  
ATOM    427  CB  PRO A  54      23.338  -8.330 -12.818  1.00 75.04           C  
ATOM    428  O   PRO A  54      21.665  -5.937 -13.727  1.00 75.04           O  
ATOM    429  CG  PRO A  54      22.972  -9.603 -13.510  1.00 75.04           C  
ATOM    430  CD  PRO A  54      21.495  -9.589 -13.785  1.00 75.04           C  
ATOM    431  N   LEU A  55      20.973  -5.600 -11.883  1.00 72.72           N  
ATOM    432  CA  LEU A  55      20.815  -4.149 -11.895  1.00 72.72           C  
ATOM    433  C   LEU A  55      19.398  -3.760 -12.301  1.00 72.72           C  
ATOM    434  CB  LEU A  55      21.827  -3.508 -12.848  1.00 72.72           C  
ATOM    435  O   LEU A  55      19.151  -2.615 -12.686  1.00 72.72           O  
ATOM    436  CG  LEU A  55      23.260  -3.380 -12.331  1.00 72.72           C  
ATOM    437  CD1 LEU A  55      24.239  -4.000 -13.323  1.00 72.72           C  
ATOM    438  CD2 LEU A  55      23.607  -1.918 -12.071  1.00 72.72           C  
ATOM    439  N   SER A  56      18.573  -4.848 -12.477  1.00 80.31           N  
ATOM    440  CA  SER A  56      17.179  -4.536 -12.772  1.00 80.31           C  
ATOM    441  C   SER A  56      16.272  -4.897 -11.600  1.00 80.31           C  
ATOM    442  CB  SER A  56      16.718  -5.272 -14.030  1.00 80.31           C  
ATOM    443  O   SER A  56      16.189  -6.063 -11.209  1.00 80.31           O  
ATOM    444  OG  SER A  56      15.404  -4.882 -14.388  1.00 80.31           O  
ATOM    445  N   TRP A  57      15.817  -3.787 -10.922  1.00 81.78           N  
ATOM    446  CA  TRP A  57      14.907  -3.967  -9.795  1.00 81.78           C  
ATOM    447  C   TRP A  57      13.495  -3.522 -10.160  1.00 81.78           C  
ATOM    448  CB  TRP A  57      15.402  -3.188  -8.574  1.00 81.78           C  
ATOM    449  O   TRP A  57      13.315  -2.555 -10.904  1.00 81.78           O  
ATOM    450  CG  TRP A  57      16.775  -3.581  -8.116  1.00 81.78           C  
ATOM    451  CD1 TRP A  57      17.965  -3.045  -8.525  1.00 81.78           C  
ATOM    452  CD2 TRP A  57      17.099  -4.599  -7.165  1.00 81.78           C  
ATOM    453  CE2 TRP A  57      18.506  -4.626  -7.044  1.00 81.78           C  
ATOM    454  CE3 TRP A  57      16.336  -5.492  -6.401  1.00 81.78           C  
ATOM    455  NE1 TRP A  57      19.010  -3.669  -7.883  1.00 81.78           N  
ATOM    456  CH2 TRP A  57      18.395  -6.375  -5.453  1.00 81.78           C  
ATOM    457  CZ2 TRP A  57      19.166  -5.512  -6.189  1.00 81.78           C  
ATOM    458  CZ3 TRP A  57      16.994  -6.373  -5.551  1.00 81.78           C  
ATOM    459  N   ARG A  58      12.612  -4.348  -9.845  1.00 86.00           N  
ATOM    460  CA  ARG A  58      11.208  -3.971  -9.979  1.00 86.00           C  
ATOM    461  C   ARG A  58      10.573  -3.731  -8.613  1.00 86.00           C  
ATOM    462  CB  ARG A  58      10.431  -5.051 -10.735  1.00 86.00           C  
ATOM    463  O   ARG A  58      10.721  -4.548  -7.702  1.00 86.00           O  
ATOM    464  CG  ARG A  58       9.041  -4.617 -11.173  1.00 86.00           C  
ATOM    465  CD  ARG A  58       8.284  -5.750 -11.853  1.00 86.00           C  
ATOM    466  NE  ARG A  58       7.256  -5.244 -12.757  1.00 86.00           N  
ATOM    467  NH1 ARG A  58       6.012  -7.190 -12.763  1.00 86.00           N  
ATOM    468  NH2 ARG A  58       5.325  -5.382 -13.993  1.00 86.00           N  
ATOM    469  CZ  ARG A  58       6.200  -5.940 -13.169  1.00 86.00           C  
ATOM    470  N   TYR A  59       9.957  -2.475  -8.480  1.00 88.73           N  
ATOM    471  CA  TYR A  59       9.260  -2.118  -7.250  1.00 88.73           C  
ATOM    472  C   TYR A  59       7.765  -2.382  -7.374  1.00 88.73           C  
ATOM    473  CB  TYR A  59       9.503  -0.646  -6.902  1.00 88.73           C  
ATOM    474  O   TYR A  59       7.137  -1.984  -8.358  1.00 88.73           O  
ATOM    475  CG  TYR A  59      10.933  -0.339  -6.528  1.00 88.73           C  
ATOM    476  CD1 TYR A  59      11.337  -0.324  -5.194  1.00 88.73           C  
ATOM    477  CD2 TYR A  59      11.882  -0.062  -7.505  1.00 88.73           C  
ATOM    478  CE1 TYR A  59      12.652  -0.039  -4.844  1.00 88.73           C  
ATOM    479  CE2 TYR A  59      13.201   0.224  -7.167  1.00 88.73           C  
ATOM    480  OH  TYR A  59      14.880   0.515  -5.495  1.00 88.73           O  
ATOM    481  CZ  TYR A  59      13.576   0.233  -5.836  1.00 88.73           C  
ATOM    482  N   ILE A  60       7.314  -3.180  -6.471  1.00 91.57           N  
ATOM    483  CA  ILE A  60       5.881  -3.449  -6.420  1.00 91.57           C  
ATOM    484  C   ILE A  60       5.329  -3.044  -5.055  1.00 91.57           C  
ATOM    485  CB  ILE A  60       5.575  -4.937  -6.702  1.00 91.57           C  
ATOM    486  O   ILE A  60       5.858  -3.451  -4.019  1.00 91.57           O  
ATOM    487  CG1 ILE A  60       6.193  -5.365  -8.038  1.00 91.57           C  
ATOM    488  CG2 ILE A  60       4.064  -5.188  -6.693  1.00 91.57           C  
ATOM    489  CD1 ILE A  60       6.174  -6.869  -8.275  1.00 91.57           C  
ATOM    490  N   ARG A  61       4.295  -2.133  -5.120  1.00 93.89           N  
ATOM    491  CA  ARG A  61       3.621  -1.676  -3.909  1.00 93.89           C  
ATOM    492  C   ARG A  61       2.118  -1.918  -3.994  1.00 93.89           C  
ATOM    493  CB  ARG A  61       3.899  -0.191  -3.666  1.00 93.89           C  
ATOM    494  O   ARG A  61       1.547  -1.932  -5.087  1.00 93.89           O  
ATOM    495  CG  ARG A  61       5.375   0.143  -3.516  1.00 93.89           C  
ATOM    496  CD  ARG A  61       5.602   1.641  -3.366  1.00 93.89           C  
ATOM    497  NE  ARG A  61       7.016   1.956  -3.186  1.00 93.89           N  
ATOM    498  NH1 ARG A  61       7.415   2.393  -5.419  1.00 93.89           N  
ATOM    499  NH2 ARG A  61       9.114   2.572  -3.890  1.00 93.89           N  
ATOM    500  CZ  ARG A  61       7.845   2.306  -4.166  1.00 93.89           C  
ATOM    501  N   GLY A  62       1.541  -2.101  -2.799  1.00 94.90           N  
ATOM    502  CA  GLY A  62       0.098  -2.281  -2.808  1.00 94.90           C  
ATOM    503  C   GLY A  62      -0.469  -2.629  -1.444  1.00 94.90           C  
ATOM    504  O   GLY A  62       0.210  -2.477  -0.427  1.00 94.90           O  
ATOM    505  N   CYS A  63      -1.807  -2.987  -1.571  1.00 96.10           N  
ATOM    506  CA  CYS A  63      -2.556  -3.391  -0.386  1.00 96.10           C  
ATOM    507  C   CYS A  63      -2.646  -4.909  -0.288  1.00 96.10           C  
ATOM    508  CB  CYS A  63      -3.960  -2.788  -0.408  1.00 96.10           C  
ATOM    509  O   CYS A  63      -2.748  -5.596  -1.306  1.00 96.10           O  
ATOM    510  SG  CYS A  63      -3.978  -0.982  -0.399  1.00 96.10           S  
ATOM    511  N   ALA A  64      -2.544  -5.386   0.964  1.00 95.85           N  
ATOM    512  CA  ALA A  64      -2.668  -6.825   1.186  1.00 95.85           C  
ATOM    513  C   ALA A  64      -3.372  -7.117   2.507  1.00 95.85           C  
ATOM    514  CB  ALA A  64      -1.292  -7.487   1.161  1.00 95.85           C  
ATOM    515  O   ALA A  64      -3.418  -6.263   3.396  1.00 95.85           O  
ATOM    516  N   ASP A  65      -4.072  -8.250   2.547  1.00 95.83           N  
ATOM    517  CA  ASP A  65      -4.665  -8.722   3.794  1.00 95.83           C  
ATOM    518  C   ASP A  65      -3.587  -9.135   4.793  1.00 95.83           C  
ATOM    519  CB  ASP A  65      -5.612  -9.894   3.528  1.00 95.83           C  
ATOM    520  O   ASP A  65      -3.720  -8.890   5.994  1.00 95.83           O  
ATOM    521  CG  ASP A  65      -4.937 -11.052   2.816  1.00 95.83           C  
ATOM    522  OD1 ASP A  65      -3.748 -10.935   2.452  1.00 95.83           O  
ATOM    523  OD2 ASP A  65      -5.602 -12.092   2.614  1.00 95.83           O  
ATOM    524  N   THR A  66      -2.547  -9.841   4.320  1.00 95.79           N  
ATOM    525  CA  THR A  66      -1.366 -10.252   5.071  1.00 95.79           C  
ATOM    526  C   THR A  66      -0.091  -9.909   4.305  1.00 95.79           C  
ATOM    527  CB  THR A  66      -1.395 -11.761   5.377  1.00 95.79           C  
ATOM    528  O   THR A  66      -0.124  -9.725   3.087  1.00 95.79           O  
ATOM    529  CG2 THR A  66      -2.602 -12.125   6.235  1.00 95.79           C  
ATOM    530  OG1 THR A  66      -1.460 -12.490   4.146  1.00 95.79           O  
ATOM    531  N   CYS A  67       1.028  -9.667   5.063  1.00 95.17           N  
ATOM    532  CA  CYS A  67       2.304  -9.367   4.423  1.00 95.17           C  
ATOM    533  C   CYS A  67       2.732 -10.502   3.500  1.00 95.17           C  
ATOM    534  CB  CYS A  67       3.385  -9.118   5.475  1.00 95.17           C  
ATOM    535  O   CYS A  67       2.836 -11.652   3.931  1.00 95.17           O  
ATOM    536  SG  CYS A  67       4.893  -8.379   4.808  1.00 95.17           S  
ATOM    537  N   PRO A  68       2.898 -10.276   2.161  1.00 94.07           N  
ATOM    538  CA  PRO A  68       3.292 -11.314   1.206  1.00 94.07           C  
ATOM    539  C   PRO A  68       4.590 -12.016   1.600  1.00 94.07           C  
ATOM    540  CB  PRO A  68       3.466 -10.540  -0.104  1.00 94.07           C  
ATOM    541  O   PRO A  68       5.428 -11.430   2.290  1.00 94.07           O  
ATOM    542  CG  PRO A  68       2.736  -9.254   0.113  1.00 94.07           C  
ATOM    543  CD  PRO A  68       2.739  -8.945   1.583  1.00 94.07           C  
ATOM    544  N   VAL A  69       4.579 -13.278   1.193  1.00 92.64           N  
ATOM    545  CA  VAL A  69       5.783 -14.073   1.408  1.00 92.64           C  
ATOM    546  C   VAL A  69       6.753 -13.866   0.247  1.00 92.64           C  
ATOM    547  CB  VAL A  69       5.452 -15.574   1.565  1.00 92.64           C  
ATOM    548  O   VAL A  69       6.357 -13.928  -0.919  1.00 92.64           O  
ATOM    549  CG1 VAL A  69       6.728 -16.391   1.763  1.00 92.64           C  
ATOM    550  CG2 VAL A  69       4.490 -15.789   2.732  1.00 92.64           C  
ATOM    551  N   GLY A  70       7.918 -13.452   0.537  1.00 87.09           N  
ATOM    552  CA  GLY A  70       8.934 -13.163  -0.462  1.00 87.09           C  
ATOM    553  C   GLY A  70       9.473 -14.408  -1.142  1.00 87.09           C  
ATOM    554  O   GLY A  70       9.469 -15.492  -0.556  1.00 87.09           O  
ATOM    555  N   LYS A  71       9.784 -14.386  -2.433  1.00 88.67           N  
ATOM    556  CA  LYS A  71      10.531 -15.350  -3.238  1.00 88.67           C  
ATOM    557  C   LYS A  71      12.022 -15.027  -3.238  1.00 88.67           C  
ATOM    558  CB  LYS A  71      10.000 -15.377  -4.672  1.00 88.67           C  
ATOM    559  O   LYS A  71      12.431 -13.953  -2.790  1.00 88.67           O  
ATOM    560  CG  LYS A  71       8.541 -15.793  -4.784  1.00 88.67           C  
ATOM    561  CD  LYS A  71       8.061 -15.765  -6.230  1.00 88.67           C  
ATOM    562  CE  LYS A  71       6.589 -16.138  -6.339  1.00 88.67           C  
ATOM    563  NZ  LYS A  71       6.109 -16.093  -7.752  1.00 88.67           N  
ATOM    564  N   PRO A  72      12.828 -16.044  -3.616  1.00 86.96           N  
ATOM    565  CA  PRO A  72      14.256 -15.727  -3.691  1.00 86.96           C  
ATOM    566  C   PRO A  72      14.537 -14.451  -4.481  1.00 86.96           C  
ATOM    567  CB  PRO A  72      14.851 -16.948  -4.396  1.00 86.96           C  
ATOM    568  O   PRO A  72      13.866 -14.179  -5.481  1.00 86.96           O  
ATOM    569  CG  PRO A  72      13.864 -18.045  -4.160  1.00 86.96           C  
ATOM    570  CD  PRO A  72      12.493 -17.440  -4.060  1.00 86.96           C  
ATOM    571  N   TYR A  73      15.299 -13.563  -3.909  1.00 84.46           N  
ATOM    572  CA  TYR A  73      15.766 -12.337  -4.547  1.00 84.46           C  
ATOM    573  C   TYR A  73      14.725 -11.231  -4.430  1.00 84.46           C  
ATOM    574  CB  TYR A  73      16.097 -12.590  -6.021  1.00 84.46           C  
ATOM    575  O   TYR A  73      14.660 -10.339  -5.280  1.00 84.46           O  
ATOM    576  CG  TYR A  73      17.117 -13.682  -6.235  1.00 84.46           C  
ATOM    577  CD1 TYR A  73      18.457 -13.483  -5.912  1.00 84.46           C  
ATOM    578  CD2 TYR A  73      16.743 -14.913  -6.763  1.00 84.46           C  
ATOM    579  CE1 TYR A  73      19.401 -14.485  -6.110  1.00 84.46           C  
ATOM    580  CE2 TYR A  73      17.679 -15.923  -6.965  1.00 84.46           C  
ATOM    581  OH  TYR A  73      19.934 -16.695  -6.833  1.00 84.46           O  
ATOM    582  CZ  TYR A  73      19.003 -15.699  -6.635  1.00 84.46           C  
ATOM    583  N   GLU A  74      13.768 -11.493  -3.438  1.00 90.50           N  
ATOM    584  CA  GLU A  74      12.764 -10.474  -3.148  1.00 90.50           C  
ATOM    585  C   GLU A  74      12.920  -9.933  -1.730  1.00 90.50           C  
ATOM    586  CB  GLU A  74      11.354 -11.037  -3.345  1.00 90.50           C  
ATOM    587  O   GLU A  74      13.229 -10.685  -0.803  1.00 90.50           O  
ATOM    588  CG  GLU A  74      10.994 -11.298  -4.800  1.00 90.50           C  
ATOM    589  CD  GLU A  74       9.558 -11.763  -4.989  1.00 90.50           C  
ATOM    590  OE1 GLU A  74       9.064 -11.754  -6.139  1.00 90.50           O  
ATOM    591  OE2 GLU A  74       8.923 -12.137  -3.978  1.00 90.50           O  
ATOM    592  N   MET A  75      12.841  -8.704  -1.706  1.00 91.53           N  
ATOM    593  CA  MET A  75      12.771  -8.026  -0.415  1.00 91.53           C  
ATOM    594  C   MET A  75      11.398  -7.397  -0.204  1.00 91.53           C  
ATOM    595  CB  MET A  75      13.858  -6.954  -0.310  1.00 91.53           C  
ATOM    596  O   MET A  75      10.901  -6.674  -1.070  1.00 91.53           O  
ATOM    597  CG  MET A  75      15.272  -7.503  -0.422  1.00 91.53           C  
ATOM    598  SD  MET A  75      16.540  -6.176  -0.452  1.00 91.53           S  
ATOM    599  CE  MET A  75      18.021  -7.159  -0.814  1.00 91.53           C  
ATOM    600  N   ILE A  76      10.764  -7.818   0.951  1.00 94.47           N  
ATOM    601  CA  ILE A  76       9.409  -7.338   1.203  1.00 94.47           C  
ATOM    602  C   ILE A  76       9.369  -6.580   2.528  1.00 94.47           C  
ATOM    603  CB  ILE A  76       8.392  -8.501   1.219  1.00 94.47           C  
ATOM    604  O   ILE A  76       9.931  -7.033   3.527  1.00 94.47           O  
ATOM    605  CG1 ILE A  76       8.414  -9.249  -0.119  1.00 94.47           C  
ATOM    606  CG2 ILE A  76       6.985  -7.983   1.533  1.00 94.47           C  
ATOM    607  CD1 ILE A  76       7.594 -10.532  -0.124  1.00 94.47           C  
ATOM    608  N   GLU A  77       8.755  -5.427   2.502  1.00 94.71           N  
ATOM    609  CA  GLU A  77       8.465  -4.651   3.704  1.00 94.71           C  
ATOM    610  C   GLU A  77       6.970  -4.371   3.833  1.00 94.71           C  
ATOM    611  CB  GLU A  77       9.247  -3.335   3.697  1.00 94.71           C  
ATOM    612  O   GLU A  77       6.304  -4.061   2.843  1.00 94.71           O  
ATOM    613  CG  GLU A  77      10.756  -3.516   3.791  1.00 94.71           C  
ATOM    614  CD  GLU A  77      11.517  -2.201   3.815  1.00 94.71           C  
ATOM    615  OE1 GLU A  77      12.713  -2.198   4.187  1.00 94.71           O  
ATOM    616  OE2 GLU A  77      10.914  -1.164   3.459  1.00 94.71           O  
ATOM    617  N   CYS A  78       6.484  -4.571   5.033  1.00 96.47           N  
ATOM    618  CA  CYS A  78       5.067  -4.340   5.288  1.00 96.47           C  
ATOM    619  C   CYS A  78       4.873  -3.342   6.423  1.00 96.47           C  
ATOM    620  CB  CYS A  78       4.362  -5.653   5.626  1.00 96.47           C  
ATOM    621  O   CYS A  78       5.679  -3.289   7.354  1.00 96.47           O  
ATOM    622  SG  CYS A  78       4.473  -6.896   4.320  1.00 96.47           S  
ATOM    623  N   CYS A  79       3.846  -2.560   6.259  1.00 96.82           N  
ATOM    624  CA  CYS A  79       3.475  -1.587   7.281  1.00 96.82           C  
ATOM    625  C   CYS A  79       1.967  -1.367   7.302  1.00 96.82           C  
ATOM    626  CB  CYS A  79       4.190  -0.258   7.040  1.00 96.82           C  
ATOM    627  O   CYS A  79       1.258  -1.809   6.396  1.00 96.82           O  
ATOM    628  SG  CYS A  79       3.774   0.517   5.463  1.00 96.82           S  
ATOM    629  N   SER A  80       1.360  -0.787   8.403  1.00 95.07           N  
ATOM    630  CA  SER A  80      -0.091  -0.760   8.556  1.00 95.07           C  
ATOM    631  C   SER A  80      -0.599   0.663   8.762  1.00 95.07           C  
ATOM    632  CB  SER A  80      -0.523  -1.639   9.730  1.00 95.07           C  
ATOM    633  O   SER A  80      -1.685   0.867   9.309  1.00 95.07           O  
ATOM    634  OG  SER A  80       0.164  -1.271  10.914  1.00 95.07           O  
ATOM    635  N   THR A  81       0.234   1.673   8.290  1.00 94.58           N  
ATOM    636  CA  THR A  81      -0.237   3.051   8.368  1.00 94.58           C  
ATOM    637  C   THR A  81      -0.388   3.650   6.972  1.00 94.58           C  
ATOM    638  CB  THR A  81       0.721   3.922   9.202  1.00 94.58           C  
ATOM    639  O   THR A  81       0.142   3.111   5.999  1.00 94.58           O  
ATOM    640  CG2 THR A  81       0.835   3.400  10.631  1.00 94.58           C  
ATOM    641  OG1 THR A  81       2.019   3.911   8.596  1.00 94.58           O  
ATOM    642  N   ASP A  82      -1.167   4.781   6.842  1.00 94.86           N  
ATOM    643  CA  ASP A  82      -1.409   5.391   5.539  1.00 94.86           C  
ATOM    644  C   ASP A  82      -0.096   5.743   4.844  1.00 94.86           C  
ATOM    645  CB  ASP A  82      -2.279   6.642   5.685  1.00 94.86           C  
ATOM    646  O   ASP A  82       0.783   6.364   5.445  1.00 94.86           O  
ATOM    647  CG  ASP A  82      -3.740   6.321   5.947  1.00 94.86           C  
ATOM    648  OD1 ASP A  82      -4.182   5.194   5.638  1.00 94.86           O  
ATOM    649  OD2 ASP A  82      -4.456   7.206   6.465  1.00 94.86           O  
ATOM    650  N   LYS A  83       0.016   5.280   3.637  1.00 94.05           N  
ATOM    651  CA  LYS A  83       1.104   5.711   2.763  1.00 94.05           C  
ATOM    652  C   LYS A  83       2.461   5.321   3.342  1.00 94.05           C  
ATOM    653  CB  LYS A  83       1.046   7.223   2.538  1.00 94.05           C  
ATOM    654  O   LYS A  83       3.446   6.042   3.169  1.00 94.05           O  
ATOM    655  CG  LYS A  83      -0.254   7.705   1.910  1.00 94.05           C  
ATOM    656  CD  LYS A  83      -0.297   9.224   1.812  1.00 94.05           C  
ATOM    657  CE  LYS A  83      -1.660   9.717   1.345  1.00 94.05           C  
ATOM    658  NZ  LYS A  83      -1.714  11.207   1.269  1.00 94.05           N  
ATOM    659  N   CYS A  84       2.611   4.277   4.103  1.00 95.02           N  
ATOM    660  CA  CYS A  84       3.814   3.864   4.817  1.00 95.02           C  
ATOM    661  C   CYS A  84       4.755   3.091   3.900  1.00 95.02           C  
ATOM    662  CB  CYS A  84       3.449   3.006   6.029  1.00 95.02           C  
ATOM    663  O   CYS A  84       5.921   2.880   4.236  1.00 95.02           O  
ATOM    664  SG  CYS A  84       2.640   1.449   5.601  1.00 95.02           S  
ATOM    665  N   ASN A  85       4.232   2.682   2.693  1.00 93.88           N  
ATOM    666  CA  ASN A  85       5.059   1.855   1.821  1.00 93.88           C  
ATOM    667  C   ASN A  85       5.794   2.696   0.781  1.00 93.88           C  
ATOM    668  CB  ASN A  85       4.210   0.783   1.134  1.00 93.88           C  
ATOM    669  O   ASN A  85       5.903   2.298  -0.380  1.00 93.88           O  
ATOM    670  CG  ASN A  85       3.134   1.373   0.244  1.00 93.88           C  
ATOM    671  ND2 ASN A  85       2.668   0.589  -0.721  1.00 93.88           N  
ATOM    672  OD1 ASN A  85       2.726   2.523   0.422  1.00 93.88           O  
ATOM    673  N   ARG A  86       6.441   3.840   1.087  1.00 85.97           N  
ATOM    674  CA  ARG A  86       7.220   4.698   0.199  1.00 85.97           C  
ATOM    675  C   ARG A  86       8.491   3.995  -0.266  1.00 85.97           C  
ATOM    676  CB  ARG A  86       7.573   6.013   0.896  1.00 85.97           C  
ATOM    677  O   ARG A  86       9.048   3.166   0.456  1.00 85.97           O  
ATOM    678  CG  ARG A  86       7.589   7.217  -0.031  1.00 85.97           C  
ATOM    679  CD  ARG A  86       7.755   8.520   0.738  1.00 85.97           C  
ATOM    680  NE  ARG A  86       7.723   9.679  -0.150  1.00 85.97           N  
ATOM    681  NH1 ARG A  86       7.663  11.241   1.552  1.00 85.97           N  
ATOM    682  NH2 ARG A  86       7.653  11.922  -0.637  1.00 85.97           N  
ATOM    683  CZ  ARG A  86       7.680  10.944   0.257  1.00 85.97           C  
TER     684      ALA A   1                                                      
ENDMDL                                                                          
END                                                                             
