# Supplementary material for: Domain loss enabled evolution of novel functions in the snake three-finger toxin gene superfamily
Source: Nat Commun. 2023 Aug 11;14:4861. doi: 10.1038/s41467-023-40550-0 (PMC10421932; doi:10.1038/s41467-023-40550-0)
Supplement: Supplementary file 5 — Supplementary Data 2 [file 41467_2023_40550_MOESM5_ESM.zip › SD2_structure_predictions/full_sequence/None|Xetr_1|Xenopus_tropicalis.pdb]

MODEL     1                                                                     
ATOM      1  N   MET A   1     -39.008  -9.897  26.850  1.00 61.95           N  
ATOM      2  CA  MET A   1     -37.639 -10.354  27.072  1.00 61.95           C  
ATOM      3  C   MET A   1     -36.857 -10.389  25.763  1.00 61.95           C  
ATOM      4  CB  MET A   1     -37.633 -11.739  27.721  1.00 61.95           C  
ATOM      5  O   MET A   1     -35.628 -10.296  25.766  1.00 61.95           O  
ATOM      6  CG  MET A   1     -38.304 -11.780  29.085  1.00 61.95           C  
ATOM      7  SD  MET A   1     -37.262 -12.594  30.357  1.00 61.95           S  
ATOM      8  CE  MET A   1     -38.248 -14.085  30.672  1.00 61.95           C  
ATOM      9  N   ALA A   2     -37.532 -10.216  24.637  1.00 71.30           N  
ATOM     10  CA  ALA A   2     -37.034 -10.213  23.264  1.00 71.30           C  
ATOM     11  C   ALA A   2     -36.637  -8.806  22.828  1.00 71.30           C  
ATOM     12  CB  ALA A   2     -38.085 -10.785  22.315  1.00 71.30           C  
ATOM     13  O   ALA A   2     -35.712  -8.634  22.031  1.00 71.30           O  
ATOM     14  N   ALA A   3     -37.270  -7.824  23.445  1.00 74.27           N  
ATOM     15  CA  ALA A   3     -37.014  -6.413  23.164  1.00 74.27           C  
ATOM     16  C   ALA A   3     -35.708  -5.955  23.805  1.00 74.27           C  
ATOM     17  CB  ALA A   3     -38.176  -5.554  23.656  1.00 74.27           C  
ATOM     18  O   ALA A   3     -34.989  -5.128  23.240  1.00 74.27           O  
ATOM     19  N   LEU A   4     -35.318  -6.524  24.916  1.00 76.01           N  
ATOM     20  CA  LEU A   4     -34.083  -6.255  25.644  1.00 76.01           C  
ATOM     21  C   LEU A   4     -32.894  -6.929  24.967  1.00 76.01           C  
ATOM     22  CB  LEU A   4     -34.199  -6.735  27.093  1.00 76.01           C  
ATOM     23  O   LEU A   4     -31.802  -6.360  24.910  1.00 76.01           O  
ATOM     24  CG  LEU A   4     -35.113  -5.917  28.007  1.00 76.01           C  
ATOM     25  CD1 LEU A   4     -35.136  -6.518  29.409  1.00 76.01           C  
ATOM     26  CD2 LEU A   4     -34.661  -4.461  28.052  1.00 76.01           C  
ATOM     27  N   TYR A   5     -33.037  -8.058  24.267  1.00 76.99           N  
ATOM     28  CA  TYR A   5     -32.046  -8.817  23.512  1.00 76.99           C  
ATOM     29  C   TYR A   5     -31.759  -8.155  22.170  1.00 76.99           C  
ATOM     30  CB  TYR A   5     -32.523 -10.256  23.294  1.00 76.99           C  
ATOM     31  O   TYR A   5     -30.608  -8.102  21.730  1.00 76.99           O  
ATOM     32  CG  TYR A   5     -32.562 -11.080  24.558  1.00 76.99           C  
ATOM     33  CD1 TYR A   5     -31.387 -11.446  25.211  1.00 76.99           C  
ATOM     34  CD2 TYR A   5     -33.773 -11.497  25.100  1.00 76.99           C  
ATOM     35  CE1 TYR A   5     -31.418 -12.208  26.374  1.00 76.99           C  
ATOM     36  CE2 TYR A   5     -33.816 -12.258  26.263  1.00 76.99           C  
ATOM     37  OH  TYR A   5     -32.672 -13.362  28.044  1.00 76.99           O  
ATOM     38  CZ  TYR A   5     -32.635 -12.608  26.892  1.00 76.99           C  
ATOM     39  N   ILE A   6     -32.776  -7.512  21.574  1.00 77.95           N  
ATOM     40  CA  ILE A   6     -32.683  -6.792  20.308  1.00 77.95           C  
ATOM     41  C   ILE A   6     -31.964  -5.462  20.523  1.00 77.95           C  
ATOM     42  CB  ILE A   6     -34.079  -6.553  19.690  1.00 77.95           C  
ATOM     43  O   ILE A   6     -31.124  -5.065  19.712  1.00 77.95           O  
ATOM     44  CG1 ILE A   6     -34.741  -7.889  19.335  1.00 77.95           C  
ATOM     45  CG2 ILE A   6     -33.976  -5.648  18.459  1.00 77.95           C  
ATOM     46  CD1 ILE A   6     -36.187  -7.760  18.876  1.00 77.95           C  
ATOM     47  N   SER A   7     -32.239  -4.838  21.655  1.00 76.11           N  
ATOM     48  CA  SER A   7     -31.575  -3.608  22.076  1.00 76.11           C  
ATOM     49  C   SER A   7     -30.112  -3.860  22.424  1.00 76.11           C  
ATOM     50  CB  SER A   7     -32.295  -2.995  23.278  1.00 76.11           C  
ATOM     51  O   SER A   7     -29.238  -3.069  22.063  1.00 76.11           O  
ATOM     52  OG  SER A   7     -32.487  -3.962  24.296  1.00 76.11           O  
ATOM     53  N   LEU A   8     -29.751  -4.906  23.031  1.00 79.13           N  
ATOM     54  CA  LEU A   8     -28.403  -5.315  23.409  1.00 79.13           C  
ATOM     55  C   LEU A   8     -27.592  -5.715  22.181  1.00 79.13           C  
ATOM     56  CB  LEU A   8     -28.456  -6.479  24.402  1.00 79.13           C  
ATOM     57  O   LEU A   8     -26.401  -5.407  22.091  1.00 79.13           O  
ATOM     58  CG  LEU A   8     -27.136  -6.852  25.079  1.00 79.13           C  
ATOM     59  CD1 LEU A   8     -26.710  -5.756  26.050  1.00 79.13           C  
ATOM     60  CD2 LEU A   8     -27.264  -8.191  25.799  1.00 79.13           C  
ATOM     61  N   LEU A   9     -28.157  -6.358  21.176  1.00 75.54           N  
ATOM     62  CA  LEU A   9     -27.565  -6.739  19.898  1.00 75.54           C  
ATOM     63  C   LEU A   9     -27.293  -5.511  19.036  1.00 75.54           C  
ATOM     64  CB  LEU A   9     -28.484  -7.709  19.150  1.00 75.54           C  
ATOM     65  O   LEU A   9     -26.237  -5.409  18.408  1.00 75.54           O  
ATOM     66  CG  LEU A   9     -27.869  -8.439  17.955  1.00 75.54           C  
ATOM     67  CD1 LEU A   9     -27.204  -9.734  18.410  1.00 75.54           C  
ATOM     68  CD2 LEU A   9     -28.930  -8.721  16.896  1.00 75.54           C  
ATOM     69  N   LEU A  10     -28.208  -4.510  18.998  1.00 74.38           N  
ATOM     70  CA  LEU A  10     -28.055  -3.238  18.299  1.00 74.38           C  
ATOM     71  C   LEU A  10     -26.960  -2.393  18.942  1.00 74.38           C  
ATOM     72  CB  LEU A  10     -29.377  -2.466  18.297  1.00 74.38           C  
ATOM     73  O   LEU A  10     -26.190  -1.732  18.242  1.00 74.38           O  
ATOM     74  CG  LEU A  10     -30.265  -2.645  17.064  1.00 74.38           C  
ATOM     75  CD1 LEU A  10     -31.638  -3.168  17.472  1.00 74.38           C  
ATOM     76  CD2 LEU A  10     -30.392  -1.332  16.300  1.00 74.38           C  
ATOM     77  N   ALA A  11     -26.895  -2.421  20.313  1.00 74.99           N  
ATOM     78  CA  ALA A  11     -25.871  -1.732  21.093  1.00 74.99           C  
ATOM     79  C   ALA A  11     -24.500  -2.370  20.886  1.00 74.99           C  
ATOM     80  CB  ALA A  11     -26.238  -1.737  22.575  1.00 74.99           C  
ATOM     81  O   ALA A  11     -23.488  -1.671  20.808  1.00 74.99           O  
ATOM     82  N   ALA A  12     -24.428  -3.692  20.779  1.00 74.42           N  
ATOM     83  CA  ALA A  12     -23.212  -4.461  20.528  1.00 74.42           C  
ATOM     84  C   ALA A  12     -22.704  -4.238  19.107  1.00 74.42           C  
ATOM     85  CB  ALA A  12     -23.463  -5.947  20.773  1.00 74.42           C  
ATOM     86  O   ALA A  12     -21.494  -4.203  18.871  1.00 74.42           O  
ATOM     87  N   LEU A  13     -23.586  -4.043  18.121  1.00 71.76           N  
ATOM     88  CA  LEU A  13     -23.267  -3.777  16.723  1.00 71.76           C  
ATOM     89  C   LEU A  13     -22.799  -2.338  16.536  1.00 71.76           C  
ATOM     90  CB  LEU A  13     -24.484  -4.049  15.835  1.00 71.76           C  
ATOM     91  O   LEU A  13     -22.067  -2.037  15.591  1.00 71.76           O  
ATOM     92  CG  LEU A  13     -24.224  -4.845  14.554  1.00 71.76           C  
ATOM     93  CD1 LEU A  13     -24.133  -6.335  14.866  1.00 71.76           C  
ATOM     94  CD2 LEU A  13     -25.317  -4.574  13.526  1.00 71.76           C  
ATOM     95  N   CYS A  14     -23.216  -1.440  17.483  1.00 66.32           N  
ATOM     96  CA  CYS A  14     -22.841  -0.031  17.490  1.00 66.32           C  
ATOM     97  C   CYS A  14     -21.479   0.168  18.144  1.00 66.32           C  
ATOM     98  CB  CYS A  14     -23.894   0.800  18.222  1.00 66.32           C  
ATOM     99  O   CYS A  14     -20.894   1.249  18.053  1.00 66.32           O  
ATOM    100  SG  CYS A  14     -25.410   1.055  17.272  1.00 66.32           S  
ATOM    101  N   ILE A  15     -20.923  -0.980  18.772  1.00 65.26           N  
ATOM    102  CA  ILE A  15     -19.592  -0.903  19.365  1.00 65.26           C  
ATOM    103  C   ILE A  15     -18.533  -1.085  18.280  1.00 65.26           C  
ATOM    104  CB  ILE A  15     -19.407  -1.960  20.477  1.00 65.26           C  
ATOM    105  O   ILE A  15     -18.472  -2.132  17.632  1.00 65.26           O  
ATOM    106  CG1 ILE A  15     -20.479  -1.788  21.560  1.00 65.26           C  
ATOM    107  CG2 ILE A  15     -18.002  -1.870  21.079  1.00 65.26           C  
ATOM    108  CD1 ILE A  15     -20.540  -2.936  22.558  1.00 65.26           C  
ATOM    109  N   GLY A  16     -18.501  -0.228  17.305  1.00 59.78           N  
ATOM    110  CA  GLY A  16     -17.556  -0.110  16.205  1.00 59.78           C  
ATOM    111  C   GLY A  16     -16.113  -0.282  16.638  1.00 59.78           C  
ATOM    112  O   GLY A  16     -15.667   0.351  17.597  1.00 59.78           O  
ATOM    113  N   THR A  17     -15.642  -1.480  16.880  1.00 62.77           N  
ATOM    114  CA  THR A  17     -14.222  -1.722  17.107  1.00 62.77           C  
ATOM    115  C   THR A  17     -13.380  -1.064  16.017  1.00 62.77           C  
ATOM    116  CB  THR A  17     -13.913  -3.230  17.157  1.00 62.77           C  
ATOM    117  O   THR A  17     -13.738  -1.106  14.838  1.00 62.77           O  
ATOM    118  CG2 THR A  17     -14.611  -3.895  18.338  1.00 62.77           C  
ATOM    119  OG1 THR A  17     -14.363  -3.844  15.943  1.00 62.77           O  
ATOM    120  N   ALA A  18     -12.780   0.231  16.359  1.00 67.58           N  
ATOM    121  CA  ALA A  18     -11.856   0.881  15.434  1.00 67.58           C  
ATOM    122  C   ALA A  18     -10.640  -0.001  15.162  1.00 67.58           C  
ATOM    123  CB  ALA A  18     -11.415   2.235  15.986  1.00 67.58           C  
ATOM    124  O   ALA A  18      -9.827  -0.241  16.058  1.00 67.58           O  
ATOM    125  N   VAL A  19     -10.818  -0.969  14.368  1.00 80.46           N  
ATOM    126  CA  VAL A  19      -9.702  -1.805  13.936  1.00 80.46           C  
ATOM    127  C   VAL A  19      -8.794  -1.011  12.999  1.00 80.46           C  
ATOM    128  CB  VAL A  19     -10.194  -3.092  13.237  1.00 80.46           C  
ATOM    129  O   VAL A  19      -9.274  -0.322  12.096  1.00 80.46           O  
ATOM    130  CG1 VAL A  19      -9.015  -3.986  12.858  1.00 80.46           C  
ATOM    131  CG2 VAL A  19     -11.173  -3.845  14.136  1.00 80.46           C  
ATOM    132  N   PRO A  20      -7.497  -0.932  13.454  1.00 87.41           N  
ATOM    133  CA  PRO A  20      -6.558  -0.205  12.596  1.00 87.41           C  
ATOM    134  C   PRO A  20      -6.520  -0.748  11.169  1.00 87.41           C  
ATOM    135  CB  PRO A  20      -5.211  -0.409  13.294  1.00 87.41           C  
ATOM    136  O   PRO A  20      -6.753  -1.940  10.953  1.00 87.41           O  
ATOM    137  CG  PRO A  20      -5.370  -1.678  14.067  1.00 87.41           C  
ATOM    138  CD  PRO A  20      -6.812  -1.818  14.463  1.00 87.41           C  
ATOM    139  N   LEU A  21      -6.531   0.085  10.168  1.00 93.94           N  
ATOM    140  CA  LEU A  21      -6.324  -0.270   8.769  1.00 93.94           C  
ATOM    141  C   LEU A  21      -5.087  -1.147   8.608  1.00 93.94           C  
ATOM    142  CB  LEU A  21      -6.185   0.990   7.910  1.00 93.94           C  
ATOM    143  O   LEU A  21      -4.041  -0.867   9.199  1.00 93.94           O  
ATOM    144  CG  LEU A  21      -5.995   0.770   6.409  1.00 93.94           C  
ATOM    145  CD1 LEU A  21      -7.250   0.153   5.800  1.00 93.94           C  
ATOM    146  CD2 LEU A  21      -5.648   2.083   5.715  1.00 93.94           C  
ATOM    147  N   ARG A  22      -5.200  -2.225   7.901  1.00 95.70           N  
ATOM    148  CA  ARG A  22      -4.082  -3.111   7.590  1.00 95.70           C  
ATOM    149  C   ARG A  22      -3.643  -2.951   6.139  1.00 95.70           C  
ATOM    150  CB  ARG A  22      -4.458  -4.569   7.866  1.00 95.70           C  
ATOM    151  O   ARG A  22      -4.467  -3.020   5.224  1.00 95.70           O  
ATOM    152  CG  ARG A  22      -4.718  -4.871   9.333  1.00 95.70           C  
ATOM    153  CD  ARG A  22      -5.123  -6.323   9.547  1.00 95.70           C  
ATOM    154  NE  ARG A  22      -3.983  -7.225   9.420  1.00 95.70           N  
ATOM    155  NH1 ARG A  22      -5.189  -9.145   9.861  1.00 95.70           N  
ATOM    156  NH2 ARG A  22      -2.940  -9.271   9.435  1.00 95.70           N  
ATOM    157  CZ  ARG A  22      -4.040  -8.545   9.572  1.00 95.70           C  
ATOM    158  N   CYS A  23      -2.286  -2.768   5.952  1.00 96.69           N  
ATOM    159  CA  CYS A  23      -1.710  -2.598   4.622  1.00 96.69           C  
ATOM    160  C   CYS A  23      -0.482  -3.483   4.442  1.00 96.69           C  
ATOM    161  CB  CYS A  23      -1.335  -1.136   4.384  1.00 96.69           C  
ATOM    162  O   CYS A  23       0.116  -3.929   5.422  1.00 96.69           O  
ATOM    163  SG  CYS A  23      -2.740  -0.003   4.452  1.00 96.69           S  
ATOM    164  N   TYR A  24      -0.154  -3.746   3.195  1.00 96.59           N  
ATOM    165  CA  TYR A  24       1.166  -4.297   2.910  1.00 96.59           C  
ATOM    166  C   TYR A  24       2.225  -3.201   2.907  1.00 96.59           C  
ATOM    167  CB  TYR A  24       1.166  -5.026   1.563  1.00 96.59           C  
ATOM    168  O   TYR A  24       2.023  -2.135   2.321  1.00 96.59           O  
ATOM    169  CG  TYR A  24       0.360  -6.302   1.563  1.00 96.59           C  
ATOM    170  CD1 TYR A  24       0.747  -7.394   2.337  1.00 96.59           C  
ATOM    171  CD2 TYR A  24      -0.790  -6.419   0.790  1.00 96.59           C  
ATOM    172  CE1 TYR A  24       0.009  -8.572   2.339  1.00 96.59           C  
ATOM    173  CE2 TYR A  24      -1.536  -7.593   0.784  1.00 96.59           C  
ATOM    174  OH  TYR A  24      -1.865  -9.826   1.559  1.00 96.59           O  
ATOM    175  CZ  TYR A  24      -1.130  -8.662   1.561  1.00 96.59           C  
ATOM    176  N   THR A  25       3.402  -3.429   3.617  1.00 96.30           N  
ATOM    177  CA  THR A  25       4.515  -2.487   3.659  1.00 96.30           C  
ATOM    178  C   THR A  25       5.816  -3.166   3.240  1.00 96.30           C  
ATOM    179  CB  THR A  25       4.680  -1.880   5.065  1.00 96.30           C  
ATOM    180  O   THR A  25       6.088  -4.299   3.642  1.00 96.30           O  
ATOM    181  CG2 THR A  25       3.414  -1.151   5.502  1.00 96.30           C  
ATOM    182  OG1 THR A  25       4.962  -2.928   6.001  1.00 96.30           O  
ATOM    183  N   CYS A  26       6.535  -2.455   2.426  1.00 95.63           N  
ATOM    184  CA  CYS A  26       7.788  -3.045   1.967  1.00 95.63           C  
ATOM    185  C   CYS A  26       8.467  -2.150   0.937  1.00 95.63           C  
ATOM    186  CB  CYS A  26       7.542  -4.430   1.370  1.00 95.63           C  
ATOM    187  O   CYS A  26       7.838  -1.246   0.384  1.00 95.63           O  
ATOM    188  SG  CYS A  26       6.558  -4.405  -0.145  1.00 95.63           S  
ATOM    189  N   THR A  27       9.747  -2.401   0.788  1.00 94.53           N  
ATOM    190  CA  THR A  27      10.560  -1.920  -0.324  1.00 94.53           C  
ATOM    191  C   THR A  27      11.234  -3.084  -1.044  1.00 94.53           C  
ATOM    192  CB  THR A  27      11.630  -0.922   0.157  1.00 94.53           C  
ATOM    193  O   THR A  27      11.958  -3.868  -0.426  1.00 94.53           O  
ATOM    194  CG2 THR A  27      12.410  -0.343  -1.018  1.00 94.53           C  
ATOM    195  OG1 THR A  27      10.992   0.148   0.867  1.00 94.53           O  
ATOM    196  N   GLY A  28      10.880  -3.234  -2.302  1.00 92.21           N  
ATOM    197  CA  GLY A  28      11.449  -4.366  -3.017  1.00 92.21           C  
ATOM    198  C   GLY A  28      11.408  -4.201  -4.525  1.00 92.21           C  
ATOM    199  O   GLY A  28      11.097  -3.119  -5.028  1.00 92.21           O  
ATOM    200  N   ALA A  29      11.756  -5.263  -5.206  1.00 89.39           N  
ATOM    201  CA  ALA A  29      11.870  -5.229  -6.662  1.00 89.39           C  
ATOM    202  C   ALA A  29      10.682  -5.923  -7.322  1.00 89.39           C  
ATOM    203  CB  ALA A  29      13.177  -5.879  -7.108  1.00 89.39           C  
ATOM    204  O   ALA A  29      10.350  -5.638  -8.475  1.00 89.39           O  
ATOM    205  N   THR A  30      10.068  -6.892  -6.539  1.00 87.62           N  
ATOM    206  CA  THR A  30       8.916  -7.628  -7.047  1.00 87.62           C  
ATOM    207  C   THR A  30       7.807  -7.688  -6.000  1.00 87.62           C  
ATOM    208  CB  THR A  30       9.306  -9.057  -7.467  1.00 87.62           C  
ATOM    209  O   THR A  30       8.070  -7.560  -4.802  1.00 87.62           O  
ATOM    210  CG2 THR A  30      10.465  -9.041  -8.459  1.00 87.62           C  
ATOM    211  OG1 THR A  30       9.696  -9.801  -6.306  1.00 87.62           O  
ATOM    212  N   ASN A  31       6.601  -7.857  -6.462  1.00 85.63           N  
ATOM    213  CA  ASN A  31       5.432  -7.997  -5.600  1.00 85.63           C  
ATOM    214  C   ASN A  31       5.513  -9.259  -4.746  1.00 85.63           C  
ATOM    215  CB  ASN A  31       4.149  -8.000  -6.433  1.00 85.63           C  
ATOM    216  O   ASN A  31       4.998  -9.289  -3.627  1.00 85.63           O  
ATOM    217  CG  ASN A  31       2.915  -7.694  -5.607  1.00 85.63           C  
ATOM    218  ND2 ASN A  31       2.290  -6.554  -5.875  1.00 85.63           N  
ATOM    219  OD1 ASN A  31       2.529  -8.475  -4.733  1.00 85.63           O  
ATOM    220  N   ALA A  32       6.177 -10.342  -5.248  1.00 85.36           N  
ATOM    221  CA  ALA A  32       6.264 -11.644  -4.591  1.00 85.36           C  
ATOM    222  C   ALA A  32       6.965 -11.531  -3.240  1.00 85.36           C  
ATOM    223  CB  ALA A  32       6.997 -12.642  -5.485  1.00 85.36           C  
ATOM    224  O   ALA A  32       6.608 -12.230  -2.289  1.00 85.36           O  
ATOM    225  N   ASN A  33       7.836 -10.573  -3.098  1.00 81.61           N  
ATOM    226  CA  ASN A  33       8.630 -10.413  -1.884  1.00 81.61           C  
ATOM    227  C   ASN A  33       8.250  -9.143  -1.129  1.00 81.61           C  
ATOM    228  CB  ASN A  33      10.124 -10.407  -2.216  1.00 81.61           C  
ATOM    229  O   ASN A  33       8.945  -8.740  -0.195  1.00 81.61           O  
ATOM    230  CG  ASN A  33      10.595 -11.719  -2.813  1.00 81.61           C  
ATOM    231  ND2 ASN A  33      11.617 -11.653  -3.657  1.00 81.61           N  
ATOM    232  OD1 ASN A  33      10.043 -12.782  -2.518  1.00 81.61           O  
ATOM    233  N   CYS A  34       7.098  -8.539  -1.489  1.00 88.03           N  
ATOM    234  CA  CYS A  34       6.664  -7.276  -0.903  1.00 88.03           C  
ATOM    235  C   CYS A  34       5.244  -7.386  -0.362  1.00 88.03           C  
ATOM    236  CB  CYS A  34       6.740  -6.152  -1.936  1.00 88.03           C  
ATOM    237  O   CYS A  34       4.344  -6.681  -0.821  1.00 88.03           O  
ATOM    238  SG  CYS A  34       6.776  -4.498  -1.210  1.00 88.03           S  
ATOM    239  N   LEU A  35       5.089  -8.342   0.656  1.00 90.89           N  
ATOM    240  CA  LEU A  35       3.764  -8.672   1.168  1.00 90.89           C  
ATOM    241  C   LEU A  35       3.740  -8.613   2.692  1.00 90.89           C  
ATOM    242  CB  LEU A  35       3.335 -10.063   0.693  1.00 90.89           C  
ATOM    243  O   LEU A  35       2.949  -9.309   3.332  1.00 90.89           O  
ATOM    244  CG  LEU A  35       3.143 -10.235  -0.815  1.00 90.89           C  
ATOM    245  CD1 LEU A  35       2.966 -11.709  -1.161  1.00 90.89           C  
ATOM    246  CD2 LEU A  35       1.950  -9.419  -1.299  1.00 90.89           C  
ATOM    247  N   THR A  36       4.606  -7.799   3.320  1.00 95.33           N  
ATOM    248  CA  THR A  36       4.607  -7.644   4.770  1.00 95.33           C  
ATOM    249  C   THR A  36       3.346  -6.923   5.239  1.00 95.33           C  
ATOM    250  CB  THR A  36       5.851  -6.871   5.248  1.00 95.33           C  
ATOM    251  O   THR A  36       3.121  -5.763   4.888  1.00 95.33           O  
ATOM    252  CG2 THR A  36       5.881  -6.765   6.769  1.00 95.33           C  
ATOM    253  OG1 THR A  36       7.030  -7.554   4.805  1.00 95.33           O  
ATOM    254  N   GLN A  37       2.522  -7.605   6.004  1.00 96.06           N  
ATOM    255  CA  GLN A  37       1.298  -7.048   6.569  1.00 96.06           C  
ATOM    256  C   GLN A  37       1.597  -6.193   7.796  1.00 96.06           C  
ATOM    257  CB  GLN A  37       0.318  -8.165   6.933  1.00 96.06           C  
ATOM    258  O   GLN A  37       2.306  -6.629   8.705  1.00 96.06           O  
ATOM    259  CG  GLN A  37      -0.168  -8.972   5.737  1.00 96.06           C  
ATOM    260  CD  GLN A  37      -1.219 -10.000   6.110  1.00 96.06           C  
ATOM    261  NE2 GLN A  37      -1.330 -11.053   5.308  1.00 96.06           N  
ATOM    262  OE1 GLN A  37      -1.925  -9.850   7.113  1.00 96.06           O  
ATOM    263  N   THR A  38       1.041  -5.060   7.796  1.00 96.34           N  
ATOM    264  CA  THR A  38       1.304  -4.111   8.872  1.00 96.34           C  
ATOM    265  C   THR A  38       0.015  -3.430   9.321  1.00 96.34           C  
ATOM    266  CB  THR A  38       2.327  -3.044   8.438  1.00 96.34           C  
ATOM    267  O   THR A  38      -0.811  -3.044   8.491  1.00 96.34           O  
ATOM    268  CG2 THR A  38       2.661  -2.102   9.590  1.00 96.34           C  
ATOM    269  OG1 THR A  38       3.528  -3.692   8.002  1.00 96.34           O  
ATOM    270  N   ASP A  39      -0.173  -3.395  10.693  1.00 96.38           N  
ATOM    271  CA  ASP A  39      -1.233  -2.551  11.235  1.00 96.38           C  
ATOM    272  C   ASP A  39      -0.865  -1.072  11.131  1.00 96.38           C  
ATOM    273  CB  ASP A  39      -1.521  -2.920  12.692  1.00 96.38           C  
ATOM    274  O   ASP A  39       0.158  -0.642  11.668  1.00 96.38           O  
ATOM    275  CG  ASP A  39      -2.170  -4.285  12.841  1.00 96.38           C  
ATOM    276  OD1 ASP A  39      -2.910  -4.711  11.928  1.00 96.38           O  
ATOM    277  OD2 ASP A  39      -1.941  -4.939  13.881  1.00 96.38           O  
ATOM    278  N   CYS A  40      -1.746  -0.321  10.379  1.00 95.92           N  
ATOM    279  CA  CYS A  40      -1.452   1.098  10.211  1.00 95.92           C  
ATOM    280  C   CYS A  40      -1.748   1.871  11.490  1.00 95.92           C  
ATOM    281  CB  CYS A  40      -2.263   1.680   9.053  1.00 95.92           C  
ATOM    282  O   CYS A  40      -2.534   1.420  12.326  1.00 95.92           O  
ATOM    283  SG  CYS A  40      -1.954   0.869   7.469  1.00 95.92           S  
ATOM    284  N   GLY A  41      -0.964   2.925  11.694  1.00 94.79           N  
ATOM    285  CA  GLY A  41      -1.253   3.812  12.810  1.00 94.79           C  
ATOM    286  C   GLY A  41      -2.645   4.412  12.750  1.00 94.79           C  
ATOM    287  O   GLY A  41      -3.317   4.332  11.720  1.00 94.79           O  
ATOM    288  N   SER A  42      -3.082   4.961  13.792  1.00 91.26           N  
ATOM    289  CA  SER A  42      -4.421   5.525  13.933  1.00 91.26           C  
ATOM    290  C   SER A  42      -4.619   6.717  13.002  1.00 91.26           C  
ATOM    291  CB  SER A  42      -4.675   5.950  15.380  1.00 91.26           C  
ATOM    292  O   SER A  42      -5.751   7.049  12.644  1.00 91.26           O  
ATOM    293  OG  SER A  42      -3.706   6.894  15.804  1.00 91.26           O  
ATOM    294  N   THR A  43      -3.552   7.282  12.535  1.00 92.89           N  
ATOM    295  CA  THR A  43      -3.623   8.478  11.704  1.00 92.89           C  
ATOM    296  C   THR A  43      -3.594   8.109  10.223  1.00 92.89           C  
ATOM    297  CB  THR A  43      -2.467   9.446  12.017  1.00 92.89           C  
ATOM    298  O   THR A  43      -3.927   8.931   9.367  1.00 92.89           O  
ATOM    299  CG2 THR A  43      -2.542   9.943  13.457  1.00 92.89           C  
ATOM    300  OG1 THR A  43      -1.219   8.770  11.821  1.00 92.89           O  
ATOM    301  N   ASN A  44      -3.172   6.884   9.909  1.00 95.71           N  
ATOM    302  CA  ASN A  44      -3.133   6.405   8.532  1.00 95.71           C  
ATOM    303  C   ASN A  44      -4.520   6.001   8.040  1.00 95.71           C  
ATOM    304  CB  ASN A  44      -2.159   5.232   8.398  1.00 95.71           C  
ATOM    305  O   ASN A  44      -5.196   5.188   8.674  1.00 95.71           O  
ATOM    306  CG  ASN A  44      -0.724   5.630   8.682  1.00 95.71           C  
ATOM    307  ND2 ASN A  44       0.036   4.720   9.280  1.00 95.71           N  
ATOM    308  OD1 ASN A  44      -0.302   6.746   8.368  1.00 95.71           O  
ATOM    309  N   THR A  45      -4.863   6.596   6.843  1.00 95.19           N  
ATOM    310  CA  THR A  45      -6.208   6.335   6.344  1.00 95.19           C  
ATOM    311  C   THR A  45      -6.156   5.661   4.975  1.00 95.19           C  
ATOM    312  CB  THR A  45      -7.031   7.633   6.249  1.00 95.19           C  
ATOM    313  O   THR A  45      -7.195   5.335   4.398  1.00 95.19           O  
ATOM    314  CG2 THR A  45      -7.198   8.279   7.620  1.00 95.19           C  
ATOM    315  OG1 THR A  45      -6.362   8.553   5.378  1.00 95.19           O  
ATOM    316  N   SER A  46      -4.911   5.413   4.553  1.00 96.56           N  
ATOM    317  CA  SER A  46      -4.783   4.891   3.196  1.00 96.56           C  
ATOM    318  C   SER A  46      -3.597   3.940   3.079  1.00 96.56           C  
ATOM    319  CB  SER A  46      -4.631   6.036   2.193  1.00 96.56           C  
ATOM    320  O   SER A  46      -2.651   4.020   3.865  1.00 96.56           O  
ATOM    321  OG  SER A  46      -5.757   6.895   2.236  1.00 96.56           O  
ATOM    322  N   CYS A  47      -3.710   3.034   2.132  1.00 97.09           N  
ATOM    323  CA  CYS A  47      -2.589   2.230   1.658  1.00 97.09           C  
ATOM    324  C   CYS A  47      -2.034   2.783   0.351  1.00 97.09           C  
ATOM    325  CB  CYS A  47      -3.016   0.775   1.466  1.00 97.09           C  
ATOM    326  O   CYS A  47      -2.796   3.165  -0.539  1.00 97.09           O  
ATOM    327  SG  CYS A  47      -3.642  -0.005   2.970  1.00 97.09           S  
ATOM    328  N   ALA A  48      -0.702   2.882   0.230  1.00 96.91           N  
ATOM    329  CA  ALA A  48      -0.082   3.399  -0.987  1.00 96.91           C  
ATOM    330  C   ALA A  48       0.840   2.359  -1.618  1.00 96.91           C  
ATOM    331  CB  ALA A  48       0.693   4.680  -0.687  1.00 96.91           C  
ATOM    332  O   ALA A  48       1.535   1.626  -0.911  1.00 96.91           O  
ATOM    333  N   THR A  49       0.792   2.294  -2.909  1.00 96.10           N  
ATOM    334  CA  THR A  49       1.715   1.484  -3.697  1.00 96.10           C  
ATOM    335  C   THR A  49       2.451   2.343  -4.720  1.00 96.10           C  
ATOM    336  CB  THR A  49       0.978   0.340  -4.419  1.00 96.10           C  
ATOM    337  O   THR A  49       1.825   3.063  -5.500  1.00 96.10           O  
ATOM    338  CG2 THR A  49       1.954  -0.548  -5.182  1.00 96.10           C  
ATOM    339  OG1 THR A  49       0.280  -0.456  -3.453  1.00 96.10           O  
ATOM    340  N   VAL A  50       3.767   2.259  -4.660  1.00 94.70           N  
ATOM    341  CA  VAL A  50       4.595   2.935  -5.653  1.00 94.70           C  
ATOM    342  C   VAL A  50       5.319   1.901  -6.512  1.00 94.70           C  
ATOM    343  CB  VAL A  50       5.617   3.886  -4.989  1.00 94.70           C  
ATOM    344  O   VAL A  50       6.070   1.071  -5.995  1.00 94.70           O  
ATOM    345  CG1 VAL A  50       6.439   4.619  -6.047  1.00 94.70           C  
ATOM    346  CG2 VAL A  50       4.903   4.882  -4.077  1.00 94.70           C  
ATOM    347  N   VAL A  51       5.015   1.999  -7.781  1.00 94.10           N  
ATOM    348  CA  VAL A  51       5.687   1.128  -8.739  1.00 94.10           C  
ATOM    349  C   VAL A  51       6.487   1.969  -9.731  1.00 94.10           C  
ATOM    350  CB  VAL A  51       4.681   0.229  -9.492  1.00 94.10           C  
ATOM    351  O   VAL A  51       5.954   2.904 -10.334  1.00 94.10           O  
ATOM    352  CG1 VAL A  51       5.405  -0.673 -10.490  1.00 94.10           C  
ATOM    353  CG2 VAL A  51       3.868  -0.606  -8.504  1.00 94.10           C  
ATOM    354  N   GLY A  52       7.715   1.708  -9.800  1.00 93.05           N  
ATOM    355  CA  GLY A  52       8.558   2.470 -10.707  1.00 93.05           C  
ATOM    356  C   GLY A  52       9.856   1.765 -11.050  1.00 93.05           C  
ATOM    357  O   GLY A  52      10.003   0.567 -10.798  1.00 93.05           O  
ATOM    358  N   SER A  53      10.722   2.549 -11.734  1.00 92.66           N  
ATOM    359  CA  SER A  53      12.048   2.080 -12.121  1.00 92.66           C  
ATOM    360  C   SER A  53      13.091   3.181 -11.964  1.00 92.66           C  
ATOM    361  CB  SER A  53      12.039   1.577 -13.565  1.00 92.66           C  
ATOM    362  O   SER A  53      12.832   4.340 -12.293  1.00 92.66           O  
ATOM    363  OG  SER A  53      11.815   2.646 -14.468  1.00 92.66           O  
ATOM    364  N   VAL A  54      14.229   2.911 -11.269  1.00 86.52           N  
ATOM    365  CA  VAL A  54      15.352   3.834 -11.139  1.00 86.52           C  
ATOM    366  C   VAL A  54      16.572   3.269 -11.862  1.00 86.52           C  
ATOM    367  CB  VAL A  54      15.690   4.111  -9.657  1.00 86.52           C  
ATOM    368  O   VAL A  54      17.037   2.172 -11.544  1.00 86.52           O  
ATOM    369  CG1 VAL A  54      16.856   5.091  -9.544  1.00 86.52           C  
ATOM    370  CG2 VAL A  54      14.464   4.646  -8.921  1.00 86.52           C  
ATOM    371  N   LEU A  55      17.034   3.946 -12.898  1.00 85.49           N  
ATOM    372  CA  LEU A  55      18.193   3.527 -13.678  1.00 85.49           C  
ATOM    373  C   LEU A  55      17.978   2.137 -14.267  1.00 85.49           C  
ATOM    374  CB  LEU A  55      19.455   3.538 -12.812  1.00 85.49           C  
ATOM    375  O   LEU A  55      18.900   1.318 -14.288  1.00 85.49           O  
ATOM    376  CG  LEU A  55      19.870   4.893 -12.236  1.00 85.49           C  
ATOM    377  CD1 LEU A  55      21.088   4.733 -11.331  1.00 85.49           C  
ATOM    378  CD2 LEU A  55      20.157   5.886 -13.357  1.00 85.49           C  
ATOM    379  N   GLY A  56      16.691   1.833 -14.590  1.00 83.87           N  
ATOM    380  CA  GLY A  56      16.392   0.583 -15.271  1.00 83.87           C  
ATOM    381  C   GLY A  56      16.075  -0.554 -14.318  1.00 83.87           C  
ATOM    382  O   GLY A  56      15.746  -1.660 -14.752  1.00 83.87           O  
ATOM    383  N   GLN A  57      16.152  -0.257 -12.960  1.00 89.98           N  
ATOM    384  CA  GLN A  57      15.841  -1.261 -11.948  1.00 89.98           C  
ATOM    385  C   GLN A  57      14.456  -1.029 -11.350  1.00 89.98           C  
ATOM    386  CB  GLN A  57      16.898  -1.255 -10.843  1.00 89.98           C  
ATOM    387  O   GLN A  57      14.155   0.069 -10.877  1.00 89.98           O  
ATOM    388  CG  GLN A  57      18.301  -1.590 -11.331  1.00 89.98           C  
ATOM    389  CD  GLN A  57      18.423  -3.018 -11.829  1.00 89.98           C  
ATOM    390  NE2 GLN A  57      19.320  -3.238 -12.785  1.00 89.98           N  
ATOM    391  OE1 GLN A  57      17.718  -3.917 -11.358  1.00 89.98           O  
ATOM    392  N   PRO A  58      13.608  -2.053 -11.437  1.00 92.28           N  
ATOM    393  CA  PRO A  58      12.261  -1.920 -10.877  1.00 92.28           C  
ATOM    394  C   PRO A  58      12.268  -1.743  -9.360  1.00 92.28           C  
ATOM    395  CB  PRO A  58      11.584  -3.235 -11.270  1.00 92.28           C  
ATOM    396  O   PRO A  58      13.087  -2.353  -8.668  1.00 92.28           O  
ATOM    397  CG  PRO A  58      12.703  -4.219 -11.392  1.00 92.28           C  
ATOM    398  CD  PRO A  58      13.927  -3.493 -11.870  1.00 92.28           C  
ATOM    399  N   ILE A  59      11.373  -0.932  -8.911  1.00 93.27           N  
ATOM    400  CA  ILE A  59      11.197  -0.717  -7.479  1.00 93.27           C  
ATOM    401  C   ILE A  59       9.708  -0.687  -7.140  1.00 93.27           C  
ATOM    402  CB  ILE A  59      11.878   0.590  -7.015  1.00 93.27           C  
ATOM    403  O   ILE A  59       8.900  -0.162  -7.911  1.00 93.27           O  
ATOM    404  CG1 ILE A  59      11.800   0.722  -5.490  1.00 93.27           C  
ATOM    405  CG2 ILE A  59      11.245   1.803  -7.703  1.00 93.27           C  
ATOM    406  CD1 ILE A  59      12.751   1.759  -4.908  1.00 93.27           C  
ATOM    407  N   ILE A  60       9.371  -1.333  -6.038  1.00 94.51           N  
ATOM    408  CA  ILE A  60       8.019  -1.322  -5.489  1.00 94.51           C  
ATOM    409  C   ILE A  60       8.062  -0.904  -4.021  1.00 94.51           C  
ATOM    410  CB  ILE A  60       7.339  -2.701  -5.634  1.00 94.51           C  
ATOM    411  O   ILE A  60       8.854  -1.437  -3.240  1.00 94.51           O  
ATOM    412  CG1 ILE A  60       7.257  -3.104  -7.111  1.00 94.51           C  
ATOM    413  CG2 ILE A  60       5.949  -2.688  -4.992  1.00 94.51           C  
ATOM    414  CD1 ILE A  60       6.791  -4.535  -7.337  1.00 94.51           C  
ATOM    415  N   ILE A  61       7.260   0.073  -3.727  1.00 95.08           N  
ATOM    416  CA  ILE A  61       7.125   0.538  -2.351  1.00 95.08           C  
ATOM    417  C   ILE A  61       5.657   0.495  -1.933  1.00 95.08           C  
ATOM    418  CB  ILE A  61       7.691   1.965  -2.178  1.00 95.08           C  
ATOM    419  O   ILE A  61       4.792   1.034  -2.628  1.00 95.08           O  
ATOM    420  CG1 ILE A  61       9.154   2.018  -2.632  1.00 95.08           C  
ATOM    421  CG2 ILE A  61       7.551   2.429  -0.725  1.00 95.08           C  
ATOM    422  CD1 ILE A  61       9.711   3.429  -2.763  1.00 95.08           C  
ATOM    423  N   LYS A  62       5.389  -0.216  -0.855  1.00 96.69           N  
ATOM    424  CA  LYS A  62       4.077  -0.224  -0.215  1.00 96.69           C  
ATOM    425  C   LYS A  62       4.146   0.372   1.188  1.00 96.69           C  
ATOM    426  CB  LYS A  62       3.518  -1.646  -0.153  1.00 96.69           C  
ATOM    427  O   LYS A  62       5.080   0.091   1.942  1.00 96.69           O  
ATOM    428  CG  LYS A  62       3.332  -2.297  -1.516  1.00 96.69           C  
ATOM    429  CD  LYS A  62       2.810  -3.723  -1.387  1.00 96.69           C  
ATOM    430  CE  LYS A  62       2.687  -4.399  -2.746  1.00 96.69           C  
ATOM    431  NZ  LYS A  62       1.511  -3.891  -3.514  1.00 96.69           N  
ATOM    432  N   SER A  63       3.095   1.152   1.563  1.00 97.27           N  
ATOM    433  CA  SER A  63       3.173   1.834   2.851  1.00 97.27           C  
ATOM    434  C   SER A  63       1.789   2.246   3.342  1.00 97.27           C  
ATOM    435  CB  SER A  63       4.075   3.065   2.752  1.00 97.27           C  
ATOM    436  O   SER A  63       0.826   2.247   2.572  1.00 97.27           O  
ATOM    437  OG  SER A  63       3.537   4.011   1.845  1.00 97.27           O  
ATOM    438  N   CYS A  64       1.712   2.500   4.670  1.00 97.68           N  
ATOM    439  CA  CYS A  64       0.594   3.193   5.301  1.00 97.68           C  
ATOM    440  C   CYS A  64       0.779   4.704   5.227  1.00 97.68           C  
ATOM    441  CB  CYS A  64       0.448   2.759   6.759  1.00 97.68           C  
ATOM    442  O   CYS A  64       1.844   5.221   5.570  1.00 97.68           O  
ATOM    443  SG  CYS A  64       0.168   0.987   6.966  1.00 97.68           S  
ATOM    444  N   THR A  65      -0.305   5.435   4.828  1.00 96.92           N  
ATOM    445  CA  THR A  65      -0.153   6.881   4.708  1.00 96.92           C  
ATOM    446  C   THR A  65      -1.444   7.595   5.099  1.00 96.92           C  
ATOM    447  CB  THR A  65       0.246   7.285   3.277  1.00 96.92           C  
ATOM    448  O   THR A  65      -2.532   7.025   4.991  1.00 96.92           O  
ATOM    449  CG2 THR A  65      -0.823   6.873   2.271  1.00 96.92           C  
ATOM    450  OG1 THR A  65       0.421   8.706   3.218  1.00 96.92           O  
ATOM    451  N   LEU A  66      -1.213   8.798   5.618  1.00 96.76           N  
ATOM    452  CA  LEU A  66      -2.361   9.623   5.978  1.00 96.76           C  
ATOM    453  C   LEU A  66      -3.129  10.058   4.735  1.00 96.76           C  
ATOM    454  CB  LEU A  66      -1.911  10.852   6.771  1.00 96.76           C  
ATOM    455  O   LEU A  66      -4.360   9.985   4.703  1.00 96.76           O  
ATOM    456  CG  LEU A  66      -3.009  11.836   7.178  1.00 96.76           C  
ATOM    457  CD1 LEU A  66      -3.965  11.183   8.170  1.00 96.76           C  
ATOM    458  CD2 LEU A  66      -2.400  13.103   7.768  1.00 96.76           C  
ATOM    459  N   ASN A  67      -2.386  10.501   3.766  1.00 94.68           N  
ATOM    460  CA  ASN A  67      -2.918  10.980   2.495  1.00 94.68           C  
ATOM    461  C   ASN A  67      -2.201  10.339   1.310  1.00 94.68           C  
ATOM    462  CB  ASN A  67      -2.821  12.505   2.413  1.00 94.68           C  
ATOM    463  O   ASN A  67      -0.980  10.173   1.334  1.00 94.68           O  
ATOM    464  CG  ASN A  67      -3.597  13.199   3.514  1.00 94.68           C  
ATOM    465  ND2 ASN A  67      -2.911  14.031   4.289  1.00 94.68           N  
ATOM    466  OD1 ASN A  67      -4.803  12.989   3.668  1.00 94.68           O  
ATOM    467  N   CYS A  68      -3.054   9.985   0.382  1.00 96.28           N  
ATOM    468  CA  CYS A  68      -2.520   9.371  -0.828  1.00 96.28           C  
ATOM    469  C   CYS A  68      -3.259   9.870  -2.064  1.00 96.28           C  
ATOM    470  CB  CYS A  68      -2.618   7.848  -0.745  1.00 96.28           C  
ATOM    471  O   CYS A  68      -4.482   9.751  -2.152  1.00 96.28           O  
ATOM    472  SG  CYS A  68      -1.952   6.995  -2.192  1.00 96.28           S  
ATOM    473  N   THR A  69      -2.422  10.380  -2.998  1.00 96.53           N  
ATOM    474  CA  THR A  69      -2.982  10.852  -4.259  1.00 96.53           C  
ATOM    475  C   THR A  69      -2.393  10.080  -5.436  1.00 96.53           C  
ATOM    476  CB  THR A  69      -2.730  12.359  -4.453  1.00 96.53           C  
ATOM    477  O   THR A  69      -1.178  10.090  -5.647  1.00 96.53           O  
ATOM    478  CG2 THR A  69      -3.444  12.881  -5.695  1.00 96.53           C  
ATOM    479  OG1 THR A  69      -3.210  13.069  -3.305  1.00 96.53           O  
ATOM    480  N   PRO A  70      -3.255   9.397  -6.061  1.00 95.95           N  
ATOM    481  CA  PRO A  70      -2.764   8.652  -7.223  1.00 95.95           C  
ATOM    482  C   PRO A  70      -2.124   9.555  -8.275  1.00 95.95           C  
ATOM    483  CB  PRO A  70      -4.027   7.983  -7.773  1.00 95.95           C  
ATOM    484  O   PRO A  70      -2.683  10.600  -8.620  1.00 95.95           O  
ATOM    485  CG  PRO A  70      -5.002   8.018  -6.640  1.00 95.95           C  
ATOM    486  CD  PRO A  70      -4.677   9.197  -5.768  1.00 95.95           C  
ATOM    487  N   ARG A  71      -0.964   9.136  -8.712  1.00 95.42           N  
ATOM    488  CA  ARG A  71      -0.264   9.901  -9.739  1.00 95.42           C  
ATOM    489  C   ARG A  71       0.752   9.031 -10.472  1.00 95.42           C  
ATOM    490  CB  ARG A  71       0.434  11.115  -9.123  1.00 95.42           C  
ATOM    491  O   ARG A  71       1.163   7.986  -9.964  1.00 95.42           O  
ATOM    492  CG  ARG A  71       1.546  10.759  -8.149  1.00 95.42           C  
ATOM    493  CD  ARG A  71       2.288  11.996  -7.663  1.00 95.42           C  
ATOM    494  NE  ARG A  71       3.351  11.652  -6.723  1.00 95.42           N  
ATOM    495  NH1 ARG A  71       4.174  13.803  -6.547  1.00 95.42           N  
ATOM    496  NH2 ARG A  71       5.151  12.098  -5.367  1.00 95.42           N  
ATOM    497  CZ  ARG A  71       4.223  12.518  -6.215  1.00 95.42           C  
ATOM    498  N   SER A  72       1.070   9.501 -11.659  1.00 94.68           N  
ATOM    499  CA  SER A  72       2.079   8.832 -12.472  1.00 94.68           C  
ATOM    500  C   SER A  72       3.093   9.828 -13.025  1.00 94.68           C  
ATOM    501  CB  SER A  72       1.422   8.069 -13.623  1.00 94.68           C  
ATOM    502  O   SER A  72       2.730  10.940 -13.413  1.00 94.68           O  
ATOM    503  OG  SER A  72       0.538   7.078 -13.129  1.00 94.68           O  
ATOM    504  N   SER A  73       4.335   9.485 -12.983  1.00 91.10           N  
ATOM    505  CA  SER A  73       5.394  10.363 -13.468  1.00 91.10           C  
ATOM    506  C   SER A  73       6.413   9.592 -14.301  1.00 91.10           C  
ATOM    507  CB  SER A  73       6.097  11.053 -12.298  1.00 91.10           C  
ATOM    508  O   SER A  73       6.651   8.407 -14.059  1.00 91.10           O  
ATOM    509  OG  SER A  73       6.781  10.108 -11.494  1.00 91.10           O  
ATOM    510  N   SER A  74       6.850  10.283 -15.347  1.00 89.26           N  
ATOM    511  CA  SER A  74       7.871   9.695 -16.208  1.00 89.26           C  
ATOM    512  C   SER A  74       9.017  10.670 -16.453  1.00 89.26           C  
ATOM    513  CB  SER A  74       7.262   9.264 -17.543  1.00 89.26           C  
ATOM    514  O   SER A  74       8.792  11.868 -16.634  1.00 89.26           O  
ATOM    515  OG  SER A  74       6.743  10.382 -18.243  1.00 89.26           O  
ATOM    516  N   SER A  75      10.282  10.310 -16.217  1.00 85.56           N  
ATOM    517  CA  SER A  75      11.474  11.102 -16.503  1.00 85.56           C  
ATOM    518  C   SER A  75      12.532  10.271 -17.219  1.00 85.56           C  
ATOM    519  CB  SER A  75      12.055  11.681 -15.212  1.00 85.56           C  
ATOM    520  O   SER A  75      12.345   9.072 -17.436  1.00 85.56           O  
ATOM    521  OG  SER A  75      12.401  10.646 -14.308  1.00 85.56           O  
ATOM    522  N   ALA A  76      13.577  11.026 -17.706  1.00 80.80           N  
ATOM    523  CA  ALA A  76      14.679  10.357 -18.393  1.00 80.80           C  
ATOM    524  C   ALA A  76      15.318   9.297 -17.502  1.00 80.80           C  
ATOM    525  CB  ALA A  76      15.725  11.376 -18.837  1.00 80.80           C  
ATOM    526  O   ALA A  76      15.836   8.292 -17.996  1.00 80.80           O  
ATOM    527  N   ARG A  77      15.076   9.358 -16.211  1.00 79.44           N  
ATOM    528  CA  ARG A  77      15.758   8.560 -15.197  1.00 79.44           C  
ATOM    529  C   ARG A  77      14.852   7.451 -14.671  1.00 79.44           C  
ATOM    530  CB  ARG A  77      16.226   9.447 -14.041  1.00 79.44           C  
ATOM    531  O   ARG A  77      15.330   6.479 -14.083  1.00 79.44           O  
ATOM    532  CG  ARG A  77      17.351  10.399 -14.411  1.00 79.44           C  
ATOM    533  CD  ARG A  77      17.794  11.239 -13.221  1.00 79.44           C  
ATOM    534  NE  ARG A  77      18.544  12.419 -13.644  1.00 79.44           N  
ATOM    535  NH1 ARG A  77      20.622  11.439 -13.398  1.00 79.44           N  
ATOM    536  NH2 ARG A  77      20.450  13.610 -14.115  1.00 79.44           N  
ATOM    537  CZ  ARG A  77      19.870  12.487 -13.718  1.00 79.44           C  
ATOM    538  N   GLY A  78      13.504   7.419 -15.203  1.00 86.85           N  
ATOM    539  CA  GLY A  78      12.630   6.332 -14.790  1.00 86.85           C  
ATOM    540  C   GLY A  78      11.170   6.739 -14.710  1.00 86.85           C  
ATOM    541  O   GLY A  78      10.819   7.877 -15.026  1.00 86.85           O  
ATOM    542  N   THR A  79      10.232   5.659 -14.442  1.00 91.01           N  
ATOM    543  CA  THR A  79       8.792   5.843 -14.301  1.00 91.01           C  
ATOM    544  C   THR A  79       8.332   5.459 -12.898  1.00 91.01           C  
ATOM    545  CB  THR A  79       8.018   5.013 -15.343  1.00 91.01           C  
ATOM    546  O   THR A  79       8.969   4.641 -12.232  1.00 91.01           O  
ATOM    547  CG2 THR A  79       8.409   5.410 -16.763  1.00 91.01           C  
ATOM    548  OG1 THR A  79       8.310   3.623 -15.150  1.00 91.01           O  
ATOM    549  N   SER A  80       7.371   6.219 -12.479  1.00 93.45           N  
ATOM    550  CA  SER A  80       6.770   5.888 -11.191  1.00 93.45           C  
ATOM    551  C   SER A  80       5.254   6.050 -11.230  1.00 93.45           C  
ATOM    552  CB  SER A  80       7.356   6.765 -10.084  1.00 93.45           C  
ATOM    553  O   SER A  80       4.742   7.006 -11.817  1.00 93.45           O  
ATOM    554  OG  SER A  80       6.738   6.486  -8.840  1.00 93.45           O  
ATOM    555  N   THR A  81       4.566   5.075 -10.666  1.00 95.32           N  
ATOM    556  CA  THR A  81       3.115   5.103 -10.524  1.00 95.32           C  
ATOM    557  C   THR A  81       2.710   4.893  -9.068  1.00 95.32           C  
ATOM    558  CB  THR A  81       2.447   4.030 -11.405  1.00 95.32           C  
ATOM    559  O   THR A  81       3.162   3.945  -8.422  1.00 95.32           O  
ATOM    560  CG2 THR A  81       0.927   4.099 -11.298  1.00 95.32           C  
ATOM    561  OG1 THR A  81       2.828   4.236 -12.770  1.00 95.32           O  
ATOM    562  N   ILE A  82       1.855   5.825  -8.620  1.00 95.84           N  
ATOM    563  CA  ILE A  82       1.344   5.734  -7.257  1.00 95.84           C  
ATOM    564  C   ILE A  82      -0.121   5.304  -7.283  1.00 95.84           C  
ATOM    565  CB  ILE A  82       1.495   7.075  -6.505  1.00 95.84           C  
ATOM    566  O   ILE A  82      -0.941   5.911  -7.976  1.00 95.84           O  
ATOM    567  CG1 ILE A  82       2.964   7.513  -6.484  1.00 95.84           C  
ATOM    568  CG2 ILE A  82       0.937   6.963  -5.083  1.00 95.84           C  
ATOM    569  CD1 ILE A  82       3.178   8.939  -5.995  1.00 95.84           C  
ATOM    570  N   SER A  83      -0.497   4.249  -6.539  1.00 95.10           N  
ATOM    571  CA  SER A  83      -1.865   3.780  -6.341  1.00 95.10           C  
ATOM    572  C   SER A  83      -2.272   3.866  -4.874  1.00 95.10           C  
ATOM    573  CB  SER A  83      -2.016   2.342  -6.838  1.00 95.10           C  
ATOM    574  O   SER A  83      -1.454   3.627  -3.983  1.00 95.10           O  
ATOM    575  OG  SER A  83      -1.669   2.243  -8.208  1.00 95.10           O  
ATOM    576  N   CYS A  84      -3.569   4.241  -4.706  1.00 96.12           N  
ATOM    577  CA  CYS A  84      -4.049   4.440  -3.343  1.00 96.12           C  
ATOM    578  C   CYS A  84      -5.333   3.656  -3.098  1.00 96.12           C  
ATOM    579  CB  CYS A  84      -4.288   5.924  -3.069  1.00 96.12           C  
ATOM    580  O   CYS A  84      -6.144   3.483  -4.010  1.00 96.12           O  
ATOM    581  SG  CYS A  84      -2.868   6.973  -3.455  1.00 96.12           S  
ATOM    582  N   CYS A  85      -5.538   3.135  -1.917  1.00 95.31           N  
ATOM    583  CA  CYS A  85      -6.763   2.486  -1.466  1.00 95.31           C  
ATOM    584  C   CYS A  85      -6.909   2.587   0.048  1.00 95.31           C  
ATOM    585  CB  CYS A  85      -6.780   1.018  -1.892  1.00 95.31           C  
ATOM    586  O   CYS A  85      -5.954   2.934   0.746  1.00 95.31           O  
ATOM    587  SG  CYS A  85      -5.453   0.033  -1.164  1.00 95.31           S  
ATOM    588  N   ASN A  86      -8.174   2.375   0.564  1.00 94.41           N  
ATOM    589  CA  ASN A  86      -8.403   2.684   1.972  1.00 94.41           C  
ATOM    590  C   ASN A  86      -9.069   1.520   2.700  1.00 94.41           C  
ATOM    591  CB  ASN A  86      -9.248   3.952   2.112  1.00 94.41           C  
ATOM    592  O   ASN A  86      -9.710   1.715   3.735  1.00 94.41           O  
ATOM    593  CG  ASN A  86     -10.420   3.982   1.151  1.00 94.41           C  
ATOM    594  ND2 ASN A  86     -10.855   5.181   0.783  1.00 94.41           N  
ATOM    595  OD1 ASN A  86     -10.932   2.936   0.743  1.00 94.41           O  
ATOM    596  N   THR A  87      -8.978   0.269   2.177  1.00 92.50           N  
ATOM    597  CA  THR A  87      -9.488  -0.917   2.856  1.00 92.50           C  
ATOM    598  C   THR A  87      -8.346  -1.854   3.240  1.00 92.50           C  
ATOM    599  CB  THR A  87     -10.501  -1.673   1.975  1.00 92.50           C  
ATOM    600  O   THR A  87      -7.213  -1.677   2.789  1.00 92.50           O  
ATOM    601  CG2 THR A  87     -11.681  -0.780   1.605  1.00 92.50           C  
ATOM    602  OG1 THR A  87      -9.850  -2.108   0.775  1.00 92.50           O  
ATOM    603  N   ASP A  88      -8.639  -2.832   4.109  1.00 93.49           N  
ATOM    604  CA  ASP A  88      -7.617  -3.745   4.610  1.00 93.49           C  
ATOM    605  C   ASP A  88      -6.920  -4.472   3.462  1.00 93.49           C  
ATOM    606  CB  ASP A  88      -8.230  -4.758   5.580  1.00 93.49           C  
ATOM    607  O   ASP A  88      -7.580  -5.030   2.583  1.00 93.49           O  
ATOM    608  CG  ASP A  88      -8.534  -4.164   6.944  1.00 93.49           C  
ATOM    609  OD1 ASP A  88      -8.102  -3.025   7.223  1.00 93.49           O  
ATOM    610  OD2 ASP A  88      -9.209  -4.843   7.748  1.00 93.49           O  
ATOM    611  N   LEU A  89      -5.599  -4.325   3.537  1.00 93.48           N  
ATOM    612  CA  LEU A  89      -4.723  -5.067   2.635  1.00 93.48           C  
ATOM    613  C   LEU A  89      -5.071  -4.776   1.179  1.00 93.48           C  
ATOM    614  CB  LEU A  89      -4.824  -6.570   2.906  1.00 93.48           C  
ATOM    615  O   LEU A  89      -4.918  -5.643   0.315  1.00 93.48           O  
ATOM    616  CG  LEU A  89      -4.555  -7.020   4.343  1.00 93.48           C  
ATOM    617  CD1 LEU A  89      -4.747  -8.527   4.471  1.00 93.48           C  
ATOM    618  CD2 LEU A  89      -3.150  -6.615   4.776  1.00 93.48           C  
ATOM    619  N   CYS A  90      -5.645  -3.738   0.763  1.00 93.85           N  
ATOM    620  CA  CYS A  90      -6.110  -3.335  -0.560  1.00 93.85           C  
ATOM    621  C   CYS A  90      -4.935  -3.088  -1.498  1.00 93.85           C  
ATOM    622  CB  CYS A  90      -6.972  -2.076  -0.464  1.00 93.85           C  
ATOM    623  O   CYS A  90      -5.103  -3.069  -2.719  1.00 93.85           O  
ATOM    624  SG  CYS A  90      -6.050  -0.598   0.012  1.00 93.85           S  
ATOM    625  N   ASN A  91      -3.801  -2.755  -0.881  1.00 93.99           N  
ATOM    626  CA  ASN A  91      -2.633  -2.464  -1.706  1.00 93.99           C  
ATOM    627  C   ASN A  91      -1.891  -3.738  -2.096  1.00 93.99           C  
ATOM    628  CB  ASN A  91      -1.690  -1.501  -0.981  1.00 93.99           C  
ATOM    629  O   ASN A  91      -0.695  -3.699  -2.393  1.00 93.99           O  
ATOM    630  CG  ASN A  91      -1.188  -2.056   0.336  1.00 93.99           C  
ATOM    631  ND2 ASN A  91       0.008  -1.642   0.737  1.00 93.99           N  
ATOM    632  OD1 ASN A  91      -1.868  -2.852   0.989  1.00 93.99           O  
ATOM    633  N   GLY A  92      -2.447  -4.948  -2.045  1.00 89.38           N  
ATOM    634  CA  GLY A  92      -1.987  -6.235  -2.542  1.00 89.38           C  
ATOM    635  C   GLY A  92      -2.478  -6.544  -3.943  1.00 89.38           C  
ATOM    636  O   GLY A  92      -3.269  -5.787  -4.510  1.00 89.38           O  
ATOM    637  N   ALA A  93      -1.819  -7.389  -4.789  1.00 69.14           N  
ATOM    638  CA  ALA A  93      -2.078  -7.761  -6.178  1.00 69.14           C  
ATOM    639  C   ALA A  93      -3.462  -8.386  -6.330  1.00 69.14           C  
ATOM    640  CB  ALA A  93      -1.005  -8.724  -6.680  1.00 69.14           C  
ATOM    641  O   ALA A  93      -3.868  -9.216  -5.513  1.00 69.14           O  
ATOM    642  N   THR A  94      -4.638  -7.522  -6.685  1.00 56.57           N  
ATOM    643  CA  THR A  94      -5.876  -7.627  -7.450  1.00 56.57           C  
ATOM    644  C   THR A  94      -7.020  -8.110  -6.563  1.00 56.57           C  
ATOM    645  CB  THR A  94      -5.714  -8.580  -8.648  1.00 56.57           C  
ATOM    646  O   THR A  94      -6.879  -9.101  -5.844  1.00 56.57           O  
ATOM    647  CG2 THR A  94      -5.120  -7.855  -9.851  1.00 56.57           C  
ATOM    648  OG1 THR A  94      -4.848  -9.660  -8.278  1.00 56.57           O  
ATOM    649  N   GLY A  95      -7.750  -7.275  -5.853  1.00 48.80           N  
ATOM    650  CA  GLY A  95      -9.153  -6.895  -5.827  1.00 48.80           C  
ATOM    651  C   GLY A  95     -10.068  -8.019  -5.380  1.00 48.80           C  
ATOM    652  O   GLY A  95     -10.456  -8.868  -6.186  1.00 48.80           O  
ATOM    653  N   VAL A  96      -9.687  -8.805  -4.344  1.00 48.30           N  
ATOM    654  CA  VAL A  96     -10.900  -9.533  -3.986  1.00 48.30           C  
ATOM    655  C   VAL A  96     -11.944  -8.561  -3.441  1.00 48.30           C  
ATOM    656  CB  VAL A  96     -10.611 -10.641  -2.948  1.00 48.30           C  
ATOM    657  O   VAL A  96     -11.688  -7.843  -2.472  1.00 48.30           O  
ATOM    658  CG1 VAL A  96     -11.857 -11.489  -2.704  1.00 48.30           C  
ATOM    659  CG2 VAL A  96      -9.448 -11.516  -3.413  1.00 48.30           C  
ATOM    660  N   LYS A  97     -12.504  -7.643  -4.255  1.00 46.96           N  
ATOM    661  CA  LYS A  97     -13.693  -6.848  -3.960  1.00 46.96           C  
ATOM    662  C   LYS A  97     -14.760  -7.692  -3.268  1.00 46.96           C  
ATOM    663  CB  LYS A  97     -14.260  -6.233  -5.240  1.00 46.96           C  
ATOM    664  O   LYS A  97     -15.236  -8.681  -3.828  1.00 46.96           O  
ATOM    665  CG  LYS A  97     -13.303  -5.284  -5.947  1.00 46.96           C  
ATOM    666  CD  LYS A  97     -14.021  -4.036  -6.445  1.00 46.96           C  
ATOM    667  CE  LYS A  97     -13.068  -3.093  -7.168  1.00 46.96           C  
ATOM    668  NZ  LYS A  97     -13.756  -1.844  -7.612  1.00 46.96           N  
ATOM    669  N   TYR A  98     -14.468  -8.199  -2.030  1.00 50.59           N  
ATOM    670  CA  TYR A  98     -15.578  -8.806  -1.305  1.00 50.59           C  
ATOM    671  C   TYR A  98     -16.873  -8.042  -1.552  1.00 50.59           C  
ATOM    672  CB  TYR A  98     -15.279  -8.853   0.197  1.00 50.59           C  
ATOM    673  O   TYR A  98     -16.946  -6.835  -1.308  1.00 50.59           O  
ATOM    674  CG  TYR A  98     -14.283  -9.920   0.584  1.00 50.59           C  
ATOM    675  CD1 TYR A  98     -14.685 -11.240   0.771  1.00 50.59           C  
ATOM    676  CD2 TYR A  98     -12.940  -9.609   0.764  1.00 50.59           C  
ATOM    677  CE1 TYR A  98     -13.771 -12.226   1.130  1.00 50.59           C  
ATOM    678  CE2 TYR A  98     -12.017 -10.586   1.122  1.00 50.59           C  
ATOM    679  OH  TYR A  98     -11.533 -12.862   1.657  1.00 50.59           O  
ATOM    680  CZ  TYR A  98     -12.442 -11.890   1.302  1.00 50.59           C  
ATOM    681  N   THR A  99     -17.508  -8.067  -2.783  1.00 54.37           N  
ATOM    682  CA  THR A  99     -18.882  -7.733  -3.138  1.00 54.37           C  
ATOM    683  C   THR A  99     -19.856  -8.256  -2.086  1.00 54.37           C  
ATOM    684  CB  THR A  99     -19.258  -8.305  -4.518  1.00 54.37           C  
ATOM    685  O   THR A  99     -19.690  -9.366  -1.577  1.00 54.37           O  
ATOM    686  CG2 THR A  99     -20.431  -7.545  -5.128  1.00 54.37           C  
ATOM    687  OG1 THR A  99     -18.129  -8.202  -5.395  1.00 54.37           O  
ATOM    688  N   TYR A 100     -20.097  -7.527  -1.040  1.00 58.03           N  
ATOM    689  CA  TYR A 100     -21.184  -7.407  -0.075  1.00 58.03           C  
ATOM    690  C   TYR A 100     -22.282  -8.425  -0.362  1.00 58.03           C  
ATOM    691  CB  TYR A 100     -21.767  -5.991  -0.095  1.00 58.03           C  
ATOM    692  O   TYR A 100     -23.470  -8.118  -0.235  1.00 58.03           O  
ATOM    693  CG  TYR A 100     -20.852  -4.950   0.502  1.00 58.03           C  
ATOM    694  CD1 TYR A 100     -20.729  -4.811   1.883  1.00 58.03           C  
ATOM    695  CD2 TYR A 100     -20.109  -4.102  -0.312  1.00 58.03           C  
ATOM    696  CE1 TYR A 100     -19.889  -3.852   2.438  1.00 58.03           C  
ATOM    697  CE2 TYR A 100     -19.265  -3.139   0.232  1.00 58.03           C  
ATOM    698  OH  TYR A 100     -18.328  -2.070   2.149  1.00 58.03           O  
ATOM    699  CZ  TYR A 100     -19.162  -3.022   1.605  1.00 58.03           C  
ATOM    700  N   PRO A 101     -22.061  -9.687  -1.054  1.00 52.49           N  
ATOM    701  CA  PRO A 101     -23.231 -10.510  -0.743  1.00 52.49           C  
ATOM    702  C   PRO A 101     -23.065 -11.306   0.550  1.00 52.49           C  
ATOM    703  CB  PRO A 101     -23.336 -11.446  -1.950  1.00 52.49           C  
ATOM    704  O   PRO A 101     -23.986 -12.014   0.966  1.00 52.49           O  
ATOM    705  CG  PRO A 101     -21.955 -11.488  -2.521  1.00 52.49           C  
ATOM    706  CD  PRO A 101     -21.176 -10.328  -1.970  1.00 52.49           C  
ATOM    707  N   ALA A 102     -22.114 -10.999   1.406  1.00 55.60           N  
ATOM    708  CA  ALA A 102     -21.902 -11.762   2.633  1.00 55.60           C  
ATOM    709  C   ALA A 102     -22.567 -11.080   3.825  1.00 55.60           C  
ATOM    710  CB  ALA A 102     -20.409 -11.947   2.895  1.00 55.60           C  
ATOM    711  O   ALA A 102     -23.020 -11.748   4.758  1.00 55.60           O  
ATOM    712  N   LEU A 103     -22.990  -9.772   3.624  1.00 56.71           N  
ATOM    713  CA  LEU A 103     -23.745  -9.063   4.650  1.00 56.71           C  
ATOM    714  C   LEU A 103     -25.246  -9.211   4.421  1.00 56.71           C  
ATOM    715  CB  LEU A 103     -23.364  -7.580   4.668  1.00 56.71           C  
ATOM    716  O   LEU A 103     -26.039  -9.057   5.353  1.00 56.71           O  
ATOM    717  CG  LEU A 103     -22.026  -7.232   5.322  1.00 56.71           C  
ATOM    718  CD1 LEU A 103     -21.551  -5.859   4.859  1.00 56.71           C  
ATOM    719  CD2 LEU A 103     -22.146  -7.277   6.842  1.00 56.71           C  
ATOM    720  N   GLY A 104     -25.694  -9.694   3.276  1.00 58.01           N  
ATOM    721  CA  GLY A 104     -27.079  -9.989   2.945  1.00 58.01           C  
ATOM    722  C   GLY A 104     -27.527 -11.359   3.419  1.00 58.01           C  
ATOM    723  O   GLY A 104     -28.697 -11.554   3.754  1.00 58.01           O  
ATOM    724  N   LEU A 105     -26.573 -12.294   3.789  1.00 58.64           N  
ATOM    725  CA  LEU A 105     -26.854 -13.645   4.262  1.00 58.64           C  
ATOM    726  C   LEU A 105     -26.910 -13.688   5.785  1.00 58.64           C  
ATOM    727  CB  LEU A 105     -25.794 -14.623   3.750  1.00 58.64           C  
ATOM    728  O   LEU A 105     -27.696 -14.443   6.361  1.00 58.64           O  
ATOM    729  CG  LEU A 105     -25.859 -14.978   2.264  1.00 58.64           C  
ATOM    730  CD1 LEU A 105     -24.609 -15.745   1.847  1.00 58.64           C  
ATOM    731  CD2 LEU A 105     -27.115 -15.788   1.961  1.00 58.64           C  
ATOM    732  N   SER A 106     -26.315 -12.646   6.404  1.00 63.09           N  
ATOM    733  CA  SER A 106     -26.308 -12.530   7.859  1.00 63.09           C  
ATOM    734  C   SER A 106     -27.514 -11.738   8.355  1.00 63.09           C  
ATOM    735  CB  SER A 106     -25.018 -11.864   8.338  1.00 63.09           C  
ATOM    736  O   SER A 106     -28.093 -12.065   9.393  1.00 63.09           O  
ATOM    737  OG  SER A 106     -24.862 -10.586   7.747  1.00 63.09           O  
ATOM    738  N   LEU A 107     -28.096 -10.815   7.505  1.00 66.53           N  
ATOM    739  CA  LEU A 107     -29.306 -10.044   7.774  1.00 66.53           C  
ATOM    740  C   LEU A 107     -30.553 -10.863   7.458  1.00 66.53           C  
ATOM    741  CB  LEU A 107     -29.310  -8.750   6.957  1.00 66.53           C  
ATOM    742  O   LEU A 107     -31.572 -10.739   8.142  1.00 66.53           O  
ATOM    743  CG  LEU A 107     -29.156  -7.449   7.746  1.00 66.53           C  
ATOM    744  CD1 LEU A 107     -27.814  -6.796   7.435  1.00 66.53           C  
ATOM    745  CD2 LEU A 107     -30.305  -6.496   7.435  1.00 66.53           C  
ATOM    746  N   GLY A 108     -30.461 -11.791   6.477  1.00 68.86           N  
ATOM    747  CA  GLY A 108     -31.505 -12.733   6.108  1.00 68.86           C  
ATOM    748  C   GLY A 108     -31.669 -13.864   7.106  1.00 68.86           C  
ATOM    749  O   GLY A 108     -32.791 -14.284   7.397  1.00 68.86           O  
ATOM    750  N   PHE A 109     -30.613 -14.358   7.751  1.00 69.21           N  
ATOM    751  CA  PHE A 109     -30.572 -15.390   8.781  1.00 69.21           C  
ATOM    752  C   PHE A 109     -31.045 -14.837  10.120  1.00 69.21           C  
ATOM    753  CB  PHE A 109     -29.156 -15.958   8.918  1.00 69.21           C  
ATOM    754  O   PHE A 109     -31.758 -15.516  10.861  1.00 69.21           O  
ATOM    755  CG  PHE A 109     -29.082 -17.206   9.756  1.00 69.21           C  
ATOM    756  CD1 PHE A 109     -28.612 -17.155  11.063  1.00 69.21           C  
ATOM    757  CD2 PHE A 109     -29.481 -18.431   9.237  1.00 69.21           C  
ATOM    758  CE1 PHE A 109     -28.542 -18.308  11.841  1.00 69.21           C  
ATOM    759  CE2 PHE A 109     -29.414 -19.587  10.008  1.00 69.21           C  
ATOM    760  CZ  PHE A 109     -28.943 -19.524  11.310  1.00 69.21           C  
ATOM    761  N   LEU A 110     -30.787 -13.556  10.425  1.00 70.76           N  
ATOM    762  CA  LEU A 110     -31.234 -12.853  11.623  1.00 70.76           C  
ATOM    763  C   LEU A 110     -32.716 -12.506  11.528  1.00 70.76           C  
ATOM    764  CB  LEU A 110     -30.412 -11.579  11.834  1.00 70.76           C  
ATOM    765  O   LEU A 110     -33.443 -12.597  12.520  1.00 70.76           O  
ATOM    766  CG  LEU A 110     -29.596 -11.505  13.125  1.00 70.76           C  
ATOM    767  CD1 LEU A 110     -28.146 -11.145  12.816  1.00 70.76           C  
ATOM    768  CD2 LEU A 110     -30.209 -10.494  14.089  1.00 70.76           C  
ATOM    769  N   LEU A 111     -33.250 -12.177  10.291  1.00 74.73           N  
ATOM    770  CA  LEU A 111     -34.655 -11.895  10.020  1.00 74.73           C  
ATOM    771  C   LEU A 111     -35.482 -13.176  10.050  1.00 74.73           C  
ATOM    772  CB  LEU A 111     -34.812 -11.203   8.664  1.00 74.73           C  
ATOM    773  O   LEU A 111     -36.631 -13.168  10.499  1.00 74.73           O  
ATOM    774  CG  LEU A 111     -34.387  -9.736   8.598  1.00 74.73           C  
ATOM    775  CD1 LEU A 111     -34.371  -9.253   7.151  1.00 74.73           C  
ATOM    776  CD2 LEU A 111     -35.316  -8.872   9.445  1.00 74.73           C  
ATOM    777  N   VAL A 112     -34.907 -14.353   9.697  1.00 75.37           N  
ATOM    778  CA  VAL A 112     -35.503 -15.684   9.732  1.00 75.37           C  
ATOM    779  C   VAL A 112     -35.537 -16.197  11.170  1.00 75.37           C  
ATOM    780  CB  VAL A 112     -34.732 -16.675   8.831  1.00 75.37           C  
ATOM    781  O   VAL A 112     -36.509 -16.832  11.587  1.00 75.37           O  
ATOM    782  CG1 VAL A 112     -35.252 -18.098   9.026  1.00 75.37           C  
ATOM    783  CG2 VAL A 112     -34.841 -16.258   7.366  1.00 75.37           C  
ATOM    784  N   LEU A 113     -34.593 -15.873  11.953  1.00 73.09           N  
ATOM    785  CA  LEU A 113     -34.519 -16.249  13.361  1.00 73.09           C  
ATOM    786  C   LEU A 113     -35.445 -15.380  14.205  1.00 73.09           C  
ATOM    787  CB  LEU A 113     -33.081 -16.129  13.873  1.00 73.09           C  
ATOM    788  O   LEU A 113     -36.018 -15.850  15.190  1.00 73.09           O  
ATOM    789  CG  LEU A 113     -32.090 -17.175  13.361  1.00 73.09           C  
ATOM    790  CD1 LEU A 113     -30.685 -16.866  13.867  1.00 73.09           C  
ATOM    791  CD2 LEU A 113     -32.521 -18.575  13.786  1.00 73.09           C  
ATOM    792  N   LEU A 114     -35.603 -14.115  13.862  1.00 73.86           N  
ATOM    793  CA  LEU A 114     -36.505 -13.184  14.530  1.00 73.86           C  
ATOM    794  C   LEU A 114     -37.957 -13.483  14.173  1.00 73.86           C  
ATOM    795  CB  LEU A 114     -36.162 -11.740  14.153  1.00 73.86           C  
ATOM    796  O   LEU A 114     -38.860 -13.257  14.982  1.00 73.86           O  
ATOM    797  CG  LEU A 114     -34.892 -11.160  14.779  1.00 73.86           C  
ATOM    798  CD1 LEU A 114     -34.502  -9.862  14.079  1.00 73.86           C  
ATOM    799  CD2 LEU A 114     -35.089 -10.930  16.273  1.00 73.86           C  
ATOM    800  N   ARG A 115     -38.294 -14.055  13.001  1.00 72.31           N  
ATOM    801  CA  ARG A 115     -39.612 -14.494  12.555  1.00 72.31           C  
ATOM    802  C   ARG A 115     -39.967 -15.852  13.152  1.00 72.31           C  
ATOM    803  CB  ARG A 115     -39.669 -14.563  11.027  1.00 72.31           C  
ATOM    804  O   ARG A 115     -41.143 -16.150  13.375  1.00 72.31           O  
ATOM    805  CG  ARG A 115     -39.724 -13.202  10.352  1.00 72.31           C  
ATOM    806  CD  ARG A 115     -40.148 -13.313   8.894  1.00 72.31           C  
ATOM    807  NE  ARG A 115     -40.264 -12.001   8.264  1.00 72.31           N  
ATOM    808  NH1 ARG A 115     -41.028 -12.809   6.240  1.00 72.31           N  
ATOM    809  NH2 ARG A 115     -40.746 -10.555   6.546  1.00 72.31           N  
ATOM    810  CZ  ARG A 115     -40.679 -11.791   7.018  1.00 72.31           C  
ATOM    811  N   GLY A 116     -39.072 -16.668  13.526  1.00 64.11           N  
ATOM    812  CA  GLY A 116     -39.249 -17.969  14.153  1.00 64.11           C  
ATOM    813  C   GLY A 116     -39.407 -17.888  15.659  1.00 64.11           C  
ATOM    814  O   GLY A 116     -40.046 -18.749  16.268  1.00 64.11           O  
ATOM    815  N   SER A 117     -38.970 -16.865  16.345  1.00 61.23           N  
ATOM    816  CA  SER A 117     -39.107 -16.591  17.772  1.00 61.23           C  
ATOM    817  C   SER A 117     -40.399 -15.838  18.069  1.00 61.23           C  
ATOM    818  CB  SER A 117     -37.910 -15.785  18.280  1.00 61.23           C  
ATOM    819  O   SER A 117     -40.846 -15.790  19.217  1.00 61.23           O  
ATOM    820  OG  SER A 117     -36.859 -15.793  17.329  1.00 61.23           O  
ATOM    821  N   ALA A 118     -41.127 -15.193  17.028  1.00 56.40           N  
ATOM    822  CA  ALA A 118     -42.413 -14.504  17.099  1.00 56.40           C  
ATOM    823  C   ALA A 118     -43.565 -15.459  16.800  1.00 56.40           C  
ATOM    824  CB  ALA A 118     -42.439 -13.325  16.129  1.00 56.40           C  
ATOM    825  O   ALA A 118     -44.731 -15.121  17.014  1.00 56.40           O  
ATOM    826  N   LEU A 119     -43.442 -16.841  16.564  1.00 49.24           N  
ATOM    827  CA  LEU A 119     -44.446 -17.897  16.497  1.00 49.24           C  
ATOM    828  C   LEU A 119     -44.412 -18.761  17.754  1.00 49.24           C  
ATOM    829  CB  LEU A 119     -44.226 -18.769  15.258  1.00 49.24           C  
ATOM    830  O   LEU A 119     -43.344 -18.987  18.327  1.00 49.24           O  
ATOM    831  CG  LEU A 119     -44.941 -18.325  13.981  1.00 49.24           C  
ATOM    832  CD1 LEU A 119     -43.947 -18.213  12.830  1.00 49.24           C  
ATOM    833  CD2 LEU A 119     -46.064 -19.295  13.632  1.00 49.24           C  
TER     834      ALA A   1                                                      
ENDMDL                                                                          
END                                                                             
