# Supplementary material for: Domain loss enabled evolution of novel functions in the snake three-finger toxin gene superfamily
Source: Nat Commun. 2023 Aug 11;14:4861. doi: 10.1038/s41467-023-40550-0 (PMC10421932; doi:10.1038/s41467-023-40550-0)
Supplement: Supplementary file 5 — Supplementary Data 2 [file 41467_2023_40550_MOESM5_ESM.zip › SD2_structure_predictions/full_sequence/None|Pybi_1|Python_bivittatus.pdb]

MODEL     1                                                                     
ATOM      1  N   MET A   1     -34.933 -20.811  -2.011  1.00 48.41           N  
ATOM      2  CA  MET A   1     -34.172 -20.808  -0.765  1.00 48.41           C  
ATOM      3  C   MET A   1     -32.964 -19.884  -0.867  1.00 48.41           C  
ATOM      4  CB  MET A   1     -33.719 -22.224  -0.407  1.00 48.41           C  
ATOM      5  O   MET A   1     -32.056 -20.127  -1.665  1.00 48.41           O  
ATOM      6  CG  MET A   1     -34.851 -23.137   0.035  1.00 48.41           C  
ATOM      7  SD  MET A   1     -34.271 -24.828   0.447  1.00 48.41           S  
ATOM      8  CE  MET A   1     -35.857 -25.633   0.803  1.00 48.41           C  
ATOM      9  N   GLY A   2     -33.251 -18.542  -0.959  1.00 45.15           N  
ATOM     10  CA  GLY A   2     -32.410 -17.381  -1.206  1.00 45.15           C  
ATOM     11  C   GLY A   2     -31.716 -16.870   0.043  1.00 45.15           C  
ATOM     12  O   GLY A   2     -32.330 -16.783   1.108  1.00 45.15           O  
ATOM     13  N   ILE A   3     -30.521 -17.390   0.347  1.00 56.98           N  
ATOM     14  CA  ILE A   3     -29.552 -17.018   1.372  1.00 56.98           C  
ATOM     15  C   ILE A   3     -29.389 -15.500   1.400  1.00 56.98           C  
ATOM     16  CB  ILE A   3     -28.186 -17.699   1.132  1.00 56.98           C  
ATOM     17  O   ILE A   3     -29.040 -14.887   0.388  1.00 56.98           O  
ATOM     18  CG1 ILE A   3     -28.347 -19.223   1.103  1.00 56.98           C  
ATOM     19  CG2 ILE A   3     -27.176 -17.275   2.202  1.00 56.98           C  
ATOM     20  CD1 ILE A   3     -27.069 -19.974   0.755  1.00 56.98           C  
ATOM     21  N   LYS A   4     -30.203 -14.819   2.147  1.00 49.29           N  
ATOM     22  CA  LYS A   4     -30.057 -13.426   2.559  1.00 49.29           C  
ATOM     23  C   LYS A   4     -28.811 -13.234   3.419  1.00 49.29           C  
ATOM     24  CB  LYS A   4     -31.298 -12.959   3.322  1.00 49.29           C  
ATOM     25  O   LYS A   4     -28.620 -13.941   4.410  1.00 49.29           O  
ATOM     26  CG  LYS A   4     -32.525 -12.757   2.445  1.00 49.29           C  
ATOM     27  CD  LYS A   4     -33.606 -11.967   3.170  1.00 49.29           C  
ATOM     28  CE  LYS A   4     -34.828 -11.749   2.288  1.00 49.29           C  
ATOM     29  NZ  LYS A   4     -35.843 -10.877   2.951  1.00 49.29           N  
ATOM     30  N   ALA A   5     -27.654 -13.026   2.830  1.00 52.18           N  
ATOM     31  CA  ALA A   5     -26.374 -12.636   3.415  1.00 52.18           C  
ATOM     32  C   ALA A   5     -26.544 -11.462   4.376  1.00 52.18           C  
ATOM     33  CB  ALA A   5     -25.373 -12.281   2.318  1.00 52.18           C  
ATOM     34  O   ALA A   5     -27.217 -10.481   4.053  1.00 52.18           O  
ATOM     35  N   ALA A   6     -26.848 -11.683   5.679  1.00 51.67           N  
ATOM     36  CA  ALA A   6     -26.662 -10.992   6.952  1.00 51.67           C  
ATOM     37  C   ALA A   6     -25.512  -9.993   6.871  1.00 51.67           C  
ATOM     38  CB  ALA A   6     -26.409 -11.999   8.072  1.00 51.67           C  
ATOM     39  O   ALA A   6     -24.402 -10.345   6.465  1.00 51.67           O  
ATOM     40  N   LYS A   7     -25.710  -8.849   6.302  1.00 53.24           N  
ATOM     41  CA  LYS A   7     -24.942  -7.615   6.440  1.00 53.24           C  
ATOM     42  C   LYS A   7     -24.457  -7.427   7.875  1.00 53.24           C  
ATOM     43  CB  LYS A   7     -25.779  -6.410   6.008  1.00 53.24           C  
ATOM     44  O   LYS A   7     -25.262  -7.394   8.808  1.00 53.24           O  
ATOM     45  CG  LYS A   7     -25.196  -5.642   4.832  1.00 53.24           C  
ATOM     46  CD  LYS A   7     -26.184  -4.617   4.289  1.00 53.24           C  
ATOM     47  CE  LYS A   7     -25.597  -3.838   3.119  1.00 53.24           C  
ATOM     48  NZ  LYS A   7     -26.601  -2.917   2.507  1.00 53.24           N  
ATOM     49  N   GLY A   8     -23.557  -8.205   8.369  1.00 51.48           N  
ATOM     50  CA  GLY A   8     -22.608  -8.082   9.464  1.00 51.48           C  
ATOM     51  C   GLY A   8     -22.483  -6.664   9.990  1.00 51.48           C  
ATOM     52  O   GLY A   8     -22.426  -5.711   9.211  1.00 51.48           O  
ATOM     53  N   VAL A   9     -23.248  -6.178  10.880  1.00 49.34           N  
ATOM     54  CA  VAL A   9     -23.151  -5.177  11.936  1.00 49.34           C  
ATOM     55  C   VAL A   9     -21.688  -4.795  12.154  1.00 49.34           C  
ATOM     56  CB  VAL A   9     -23.771  -5.683  13.258  1.00 49.34           C  
ATOM     57  O   VAL A   9     -20.852  -5.655  12.439  1.00 49.34           O  
ATOM     58  CG1 VAL A   9     -23.679  -4.612  14.343  1.00 49.34           C  
ATOM     59  CG2 VAL A   9     -25.224  -6.102  13.038  1.00 49.34           C  
ATOM     60  N   VAL A  10     -21.040  -3.848  11.397  1.00 52.76           N  
ATOM     61  CA  VAL A  10     -19.725  -3.239  11.568  1.00 52.76           C  
ATOM     62  C   VAL A  10     -19.601  -2.663  12.977  1.00 52.76           C  
ATOM     63  CB  VAL A  10     -19.468  -2.136  10.517  1.00 52.76           C  
ATOM     64  O   VAL A  10     -20.422  -1.843  13.393  1.00 52.76           O  
ATOM     65  CG1 VAL A  10     -18.191  -1.365  10.843  1.00 52.76           C  
ATOM     66  CG2 VAL A  10     -19.387  -2.743   9.117  1.00 52.76           C  
ATOM     67  N   GLY A  11     -19.516  -3.369  14.025  1.00 52.47           N  
ATOM     68  CA  GLY A  11     -18.835  -2.959  15.242  1.00 52.47           C  
ATOM     69  C   GLY A  11     -17.799  -1.875  15.011  1.00 52.47           C  
ATOM     70  O   GLY A  11     -17.117  -1.870  13.983  1.00 52.47           O  
ATOM     71  N   VAL A  12     -18.124  -0.507  15.124  1.00 54.40           N  
ATOM     72  CA  VAL A  12     -17.300   0.696  15.054  1.00 54.40           C  
ATOM     73  C   VAL A  12     -15.911   0.404  15.617  1.00 54.40           C  
ATOM     74  CB  VAL A  12     -17.949   1.873  15.816  1.00 54.40           C  
ATOM     75  O   VAL A  12     -15.712   0.419  16.834  1.00 54.40           O  
ATOM     76  CG1 VAL A  12     -17.303   3.198  15.414  1.00 54.40           C  
ATOM     77  CG2 VAL A  12     -19.454   1.909  15.560  1.00 54.40           C  
ATOM     78  N   HIS A  13     -15.326  -0.737  15.319  1.00 65.36           N  
ATOM     79  CA  HIS A  13     -13.910  -0.899  15.627  1.00 65.36           C  
ATOM     80  C   HIS A  13     -13.038  -0.177  14.605  1.00 65.36           C  
ATOM     81  CB  HIS A  13     -13.539  -2.382  15.679  1.00 65.36           C  
ATOM     82  O   HIS A  13     -13.396  -0.091  13.428  1.00 65.36           O  
ATOM     83  CG  HIS A  13     -14.192  -3.125  16.801  1.00 65.36           C  
ATOM     84  CD2 HIS A  13     -15.161  -4.071  16.796  1.00 65.36           C  
ATOM     85  ND1 HIS A  13     -13.860  -2.919  18.122  1.00 65.36           N  
ATOM     86  CE1 HIS A  13     -14.598  -3.710  18.884  1.00 65.36           C  
ATOM     87  NE2 HIS A  13     -15.396  -4.419  18.103  1.00 65.36           N  
ATOM     88  N   SER A  14     -12.352   0.947  15.125  1.00 82.85           N  
ATOM     89  CA  SER A  14     -11.407   1.706  14.311  1.00 82.85           C  
ATOM     90  C   SER A  14     -10.481   0.779  13.531  1.00 82.85           C  
ATOM     91  CB  SER A  14     -10.580   2.648  15.186  1.00 82.85           C  
ATOM     92  O   SER A  14      -9.972  -0.202  14.078  1.00 82.85           O  
ATOM     93  OG  SER A  14      -9.682   3.409  14.397  1.00 82.85           O  
ATOM     94  N   LEU A  15     -10.526   0.765  12.258  1.00 94.40           N  
ATOM     95  CA  LEU A  15      -9.676   0.050  11.312  1.00 94.40           C  
ATOM     96  C   LEU A  15      -8.202   0.267  11.633  1.00 94.40           C  
ATOM     97  CB  LEU A  15      -9.970   0.503   9.879  1.00 94.40           C  
ATOM     98  O   LEU A  15      -7.786   1.388  11.934  1.00 94.40           O  
ATOM     99  CG  LEU A  15      -9.222  -0.235   8.768  1.00 94.40           C  
ATOM    100  CD1 LEU A  15      -9.689  -1.685   8.687  1.00 94.40           C  
ATOM    101  CD2 LEU A  15      -9.419   0.470   7.430  1.00 94.40           C  
ATOM    102  N   VAL A  16      -7.446  -0.789  11.767  1.00 96.67           N  
ATOM    103  CA  VAL A  16      -5.997  -0.744  11.933  1.00 96.67           C  
ATOM    104  C   VAL A  16      -5.314  -1.209  10.648  1.00 96.67           C  
ATOM    105  CB  VAL A  16      -5.534  -1.610  13.126  1.00 96.67           C  
ATOM    106  O   VAL A  16      -5.621  -2.285  10.130  1.00 96.67           O  
ATOM    107  CG1 VAL A  16      -4.024  -1.492  13.326  1.00 96.67           C  
ATOM    108  CG2 VAL A  16      -6.278  -1.207  14.398  1.00 96.67           C  
ATOM    109  N   CYS A  17      -4.332  -0.376  10.160  1.00 97.50           N  
ATOM    110  CA  CYS A  17      -3.621  -0.678   8.924  1.00 97.50           C  
ATOM    111  C   CYS A  17      -2.113  -0.578   9.123  1.00 97.50           C  
ATOM    112  CB  CYS A  17      -4.060   0.268   7.807  1.00 97.50           C  
ATOM    113  O   CYS A  17      -1.649   0.069  10.064  1.00 97.50           O  
ATOM    114  SG  CYS A  17      -5.816   0.148   7.400  1.00 97.50           S  
ATOM    115  N   TYR A  18      -1.394  -1.279   8.231  1.00 97.73           N  
ATOM    116  CA  TYR A  18       0.032  -0.981   8.149  1.00 97.73           C  
ATOM    117  C   TYR A  18       0.269   0.369   7.482  1.00 97.73           C  
ATOM    118  CB  TYR A  18       0.767  -2.081   7.377  1.00 97.73           C  
ATOM    119  O   TYR A  18      -0.458   0.750   6.561  1.00 97.73           O  
ATOM    120  CG  TYR A  18       0.872  -3.385   8.131  1.00 97.73           C  
ATOM    121  CD1 TYR A  18       1.615  -3.474   9.306  1.00 97.73           C  
ATOM    122  CD2 TYR A  18       0.231  -4.529   7.669  1.00 97.73           C  
ATOM    123  CE1 TYR A  18       1.716  -4.674  10.003  1.00 97.73           C  
ATOM    124  CE2 TYR A  18       0.325  -5.734   8.358  1.00 97.73           C  
ATOM    125  OH  TYR A  18       1.166  -6.986  10.208  1.00 97.73           O  
ATOM    126  CZ  TYR A  18       1.069  -5.796   9.522  1.00 97.73           C  
ATOM    127  N   TYR A  19       1.295   1.048   7.991  1.00 97.25           N  
ATOM    128  CA  TYR A  19       1.543   2.413   7.541  1.00 97.25           C  
ATOM    129  C   TYR A  19       3.020   2.625   7.229  1.00 97.25           C  
ATOM    130  CB  TYR A  19       1.084   3.420   8.600  1.00 97.25           C  
ATOM    131  O   TYR A  19       3.888   2.235   8.013  1.00 97.25           O  
ATOM    132  CG  TYR A  19       1.197   4.859   8.159  1.00 97.25           C  
ATOM    133  CD1 TYR A  19       2.387   5.566   8.322  1.00 97.25           C  
ATOM    134  CD2 TYR A  19       0.117   5.514   7.579  1.00 97.25           C  
ATOM    135  CE1 TYR A  19       2.496   6.893   7.919  1.00 97.25           C  
ATOM    136  CE2 TYR A  19       0.214   6.841   7.172  1.00 97.25           C  
ATOM    137  OH  TYR A  19       1.508   8.834   6.944  1.00 97.25           O  
ATOM    138  CZ  TYR A  19       1.406   7.520   7.345  1.00 97.25           C  
ATOM    139  N   CYS A  20       3.320   3.292   6.190  1.00 97.60           N  
ATOM    140  CA  CYS A  20       4.676   3.655   5.793  1.00 97.60           C  
ATOM    141  C   CYS A  20       4.660   4.589   4.589  1.00 97.60           C  
ATOM    142  CB  CYS A  20       5.493   2.405   5.471  1.00 97.60           C  
ATOM    143  O   CYS A  20       3.658   4.673   3.876  1.00 97.60           O  
ATOM    144  SG  CYS A  20       4.905   1.506   4.019  1.00 97.60           S  
ATOM    145  N   GLU A  21       5.723   5.294   4.413  1.00 97.20           N  
ATOM    146  CA  GLU A  21       5.858   6.219   3.292  1.00 97.20           C  
ATOM    147  C   GLU A  21       7.147   5.962   2.517  1.00 97.20           C  
ATOM    148  CB  GLU A  21       5.820   7.668   3.783  1.00 97.20           C  
ATOM    149  O   GLU A  21       8.241   6.031   3.080  1.00 97.20           O  
ATOM    150  CG  GLU A  21       5.659   8.692   2.668  1.00 97.20           C  
ATOM    151  CD  GLU A  21       5.398  10.100   3.179  1.00 97.20           C  
ATOM    152  OE1 GLU A  21       5.145  11.007   2.355  1.00 97.20           O  
ATOM    153  OE2 GLU A  21       5.449  10.297   4.414  1.00 97.20           O  
ATOM    154  N   ASN A  22       7.005   5.597   1.295  1.00 96.27           N  
ATOM    155  CA  ASN A  22       8.078   5.480   0.314  1.00 96.27           C  
ATOM    156  C   ASN A  22       9.210   4.592   0.824  1.00 96.27           C  
ATOM    157  CB  ASN A  22       8.616   6.863  -0.060  1.00 96.27           C  
ATOM    158  O   ASN A  22      10.381   4.968   0.750  1.00 96.27           O  
ATOM    159  CG  ASN A  22       9.377   6.859  -1.371  1.00 96.27           C  
ATOM    160  ND2 ASN A  22      10.233   7.856  -1.564  1.00 96.27           N  
ATOM    161  OD1 ASN A  22       9.197   5.967  -2.205  1.00 96.27           O  
ATOM    162  N   GLU A  23       8.934   3.418   1.281  1.00 97.49           N  
ATOM    163  CA  GLU A  23       9.910   2.438   1.750  1.00 97.49           C  
ATOM    164  C   GLU A  23      10.350   1.512   0.620  1.00 97.49           C  
ATOM    165  CB  GLU A  23       9.335   1.619   2.908  1.00 97.49           C  
ATOM    166  O   GLU A  23       9.573   1.225  -0.292  1.00 97.49           O  
ATOM    167  CG  GLU A  23       9.165   2.410   4.197  1.00 97.49           C  
ATOM    168  CD  GLU A  23      10.486   2.835   4.819  1.00 97.49           C  
ATOM    169  OE1 GLU A  23      10.526   3.884   5.501  1.00 97.49           O  
ATOM    170  OE2 GLU A  23      11.489   2.113   4.622  1.00 97.49           O  
ATOM    171  N   PRO A  24      11.564   1.036   0.624  1.00 94.33           N  
ATOM    172  CA  PRO A  24      12.156   0.250  -0.461  1.00 94.33           C  
ATOM    173  C   PRO A  24      11.692  -1.205  -0.457  1.00 94.33           C  
ATOM    174  CB  PRO A  24      13.659   0.345  -0.186  1.00 94.33           C  
ATOM    175  O   PRO A  24      11.905  -1.928  -1.434  1.00 94.33           O  
ATOM    176  CG  PRO A  24      13.764   0.588   1.285  1.00 94.33           C  
ATOM    177  CD  PRO A  24      12.570   1.388   1.722  1.00 94.33           C  
ATOM    178  N   SER A  25      10.949  -1.557   0.631  1.00 92.20           N  
ATOM    179  CA  SER A  25      10.467  -2.932   0.704  1.00 92.20           C  
ATOM    180  C   SER A  25       9.284  -3.053   1.660  1.00 92.20           C  
ATOM    181  CB  SER A  25      11.589  -3.871   1.148  1.00 92.20           C  
ATOM    182  O   SER A  25       9.085  -2.194   2.521  1.00 92.20           O  
ATOM    183  OG  SER A  25      11.898  -3.674   2.517  1.00 92.20           O  
ATOM    184  N   ASN A  26       8.602  -4.080   1.523  1.00 93.09           N  
ATOM    185  CA  ASN A  26       7.468  -4.372   2.393  1.00 93.09           C  
ATOM    186  C   ASN A  26       7.917  -4.634   3.828  1.00 93.09           C  
ATOM    187  CB  ASN A  26       6.674  -5.565   1.858  1.00 93.09           C  
ATOM    188  O   ASN A  26       7.231  -4.250   4.777  1.00 93.09           O  
ATOM    189  CG  ASN A  26       5.396  -5.812   2.637  1.00 93.09           C  
ATOM    190  ND2 ASN A  26       5.365  -6.902   3.395  1.00 93.09           N  
ATOM    191  OD1 ASN A  26       4.445  -5.030   2.557  1.00 93.09           O  
ATOM    192  N   TRP A  27       9.005  -5.191   3.937  1.00 92.31           N  
ATOM    193  CA  TRP A  27       9.534  -5.540   5.252  1.00 92.31           C  
ATOM    194  C   TRP A  27       9.751  -4.292   6.100  1.00 92.31           C  
ATOM    195  CB  TRP A  27      10.848  -6.315   5.114  1.00 92.31           C  
ATOM    196  O   TRP A  27       9.574  -4.325   7.320  1.00 92.31           O  
ATOM    197  CG  TRP A  27      11.421  -6.778   6.419  1.00 92.31           C  
ATOM    198  CD1 TRP A  27      12.502  -6.258   7.076  1.00 92.31           C  
ATOM    199  CD2 TRP A  27      10.945  -7.861   7.224  1.00 92.31           C  
ATOM    200  CE2 TRP A  27      11.785  -7.941   8.357  1.00 92.31           C  
ATOM    201  CE3 TRP A  27       9.888  -8.773   7.098  1.00 92.31           C  
ATOM    202  NE1 TRP A  27      12.726  -6.953   8.242  1.00 92.31           N  
ATOM    203  CH2 TRP A  27      10.559  -9.776   9.210  1.00 92.31           C  
ATOM    204  CZ2 TRP A  27      11.600  -8.897   9.358  1.00 92.31           C  
ATOM    205  CZ3 TRP A  27       9.706  -9.724   8.096  1.00 92.31           C  
ATOM    206  N   ASN A  28      10.113  -3.212   5.418  1.00 93.35           N  
ATOM    207  CA  ASN A  28      10.348  -1.929   6.073  1.00 93.35           C  
ATOM    208  C   ASN A  28       9.048  -1.156   6.272  1.00 93.35           C  
ATOM    209  CB  ASN A  28      11.346  -1.091   5.271  1.00 93.35           C  
ATOM    210  O   ASN A  28       9.053  -0.056   6.829  1.00 93.35           O  
ATOM    211  CG  ASN A  28      12.753  -1.654   5.320  1.00 93.35           C  
ATOM    212  ND2 ASN A  28      13.732  -0.837   4.950  1.00 93.35           N  
ATOM    213  OD1 ASN A  28      12.958  -2.814   5.686  1.00 93.35           O  
ATOM    214  N   CYS A  29       7.956  -1.788   5.816  1.00 94.39           N  
ATOM    215  CA  CYS A  29       6.667  -1.106   5.787  1.00 94.39           C  
ATOM    216  C   CYS A  29       5.622  -1.883   6.578  1.00 94.39           C  
ATOM    217  CB  CYS A  29       6.192  -0.917   4.347  1.00 94.39           C  
ATOM    218  O   CYS A  29       4.548  -2.193   6.059  1.00 94.39           O  
ATOM    219  SG  CYS A  29       5.035   0.454   4.136  1.00 94.39           S  
ATOM    220  N   MET A  30       5.972  -2.154   7.901  1.00 94.64           N  
ATOM    221  CA  MET A  30       5.124  -2.993   8.744  1.00 94.64           C  
ATOM    222  C   MET A  30       4.687  -2.241   9.996  1.00 94.64           C  
ATOM    223  CB  MET A  30       5.856  -4.278   9.134  1.00 94.64           C  
ATOM    224  O   MET A  30       4.318  -2.856  10.998  1.00 94.64           O  
ATOM    225  CG  MET A  30       6.147  -5.198   7.959  1.00 94.64           C  
ATOM    226  SD  MET A  30       4.618  -5.818   7.157  1.00 94.64           S  
ATOM    227  CE  MET A  30       4.221  -7.208   8.253  1.00 94.64           C  
ATOM    228  N   SER A  31       4.724  -0.919   9.963  1.00 96.91           N  
ATOM    229  CA  SER A  31       4.268  -0.117  11.094  1.00 96.91           C  
ATOM    230  C   SER A  31       2.746  -0.053  11.149  1.00 96.91           C  
ATOM    231  CB  SER A  31       4.844   1.298  11.016  1.00 96.91           C  
ATOM    232  O   SER A  31       2.099   0.309  10.164  1.00 96.91           O  
ATOM    233  OG  SER A  31       4.497   2.046  12.168  1.00 96.91           O  
ATOM    234  N   MET A  32       2.207  -0.379  12.272  1.00 97.11           N  
ATOM    235  CA  MET A  32       0.760  -0.410  12.458  1.00 97.11           C  
ATOM    236  C   MET A  32       0.243   0.941  12.941  1.00 97.11           C  
ATOM    237  CB  MET A  32       0.368  -1.506  13.451  1.00 97.11           C  
ATOM    238  O   MET A  32       0.877   1.590  13.775  1.00 97.11           O  
ATOM    239  CG  MET A  32       0.639  -2.915  12.948  1.00 97.11           C  
ATOM    240  SD  MET A  32       0.037  -4.203  14.108  1.00 97.11           S  
ATOM    241  CE  MET A  32       1.399  -4.215  15.308  1.00 97.11           C  
ATOM    242  N   LYS A  33      -0.892   1.298  12.399  1.00 96.65           N  
ATOM    243  CA  LYS A  33      -1.522   2.559  12.778  1.00 96.65           C  
ATOM    244  C   LYS A  33      -3.041   2.418  12.840  1.00 96.65           C  
ATOM    245  CB  LYS A  33      -1.139   3.668  11.797  1.00 96.65           C  
ATOM    246  O   LYS A  33      -3.650   1.812  11.956  1.00 96.65           O  
ATOM    247  CG  LYS A  33      -1.600   5.055  12.219  1.00 96.65           C  
ATOM    248  CD  LYS A  33      -1.082   6.129  11.271  1.00 96.65           C  
ATOM    249  CE  LYS A  33      -1.532   7.519  11.700  1.00 96.65           C  
ATOM    250  NZ  LYS A  33      -0.924   8.585  10.849  1.00 96.65           N  
ATOM    251  N   LYS A  34      -3.559   2.976  13.963  1.00 96.63           N  
ATOM    252  CA  LYS A  34      -5.013   3.055  14.058  1.00 96.63           C  
ATOM    253  C   LYS A  34      -5.568   4.128  13.125  1.00 96.63           C  
ATOM    254  CB  LYS A  34      -5.443   3.340  15.498  1.00 96.63           C  
ATOM    255  O   LYS A  34      -5.101   5.269  13.136  1.00 96.63           O  
ATOM    256  CG  LYS A  34      -6.943   3.231  15.730  1.00 96.63           C  
ATOM    257  CD  LYS A  34      -7.297   3.427  17.198  1.00 96.63           C  
ATOM    258  CE  LYS A  34      -8.798   3.314  17.432  1.00 96.63           C  
ATOM    259  NZ  LYS A  34      -9.144   3.442  18.879  1.00 96.63           N  
ATOM    260  N   CYS A  35      -6.604   3.743  12.294  1.00 96.17           N  
ATOM    261  CA  CYS A  35      -7.175   4.668  11.322  1.00 96.17           C  
ATOM    262  C   CYS A  35      -8.220   5.567  11.972  1.00 96.17           C  
ATOM    263  CB  CYS A  35      -7.802   3.902  10.157  1.00 96.17           C  
ATOM    264  O   CYS A  35      -8.768   5.229  13.023  1.00 96.17           O  
ATOM    265  SG  CYS A  35      -6.634   2.854   9.263  1.00 96.17           S  
ATOM    266  N   ALA A  36      -8.371   6.735  11.333  1.00 95.20           N  
ATOM    267  CA  ALA A  36      -9.453   7.618  11.760  1.00 95.20           C  
ATOM    268  C   ALA A  36     -10.813   6.952  11.567  1.00 95.20           C  
ATOM    269  CB  ALA A  36      -9.397   8.937  10.993  1.00 95.20           C  
ATOM    270  O   ALA A  36     -10.956   6.045  10.744  1.00 95.20           O  
ATOM    271  N   GLU A  37     -11.784   7.396  12.247  1.00 91.57           N  
ATOM    272  CA  GLU A  37     -13.130   6.839  12.158  1.00 91.57           C  
ATOM    273  C   GLU A  37     -13.696   6.987  10.748  1.00 91.57           C  
ATOM    274  CB  GLU A  37     -14.059   7.512  13.171  1.00 91.57           C  
ATOM    275  O   GLU A  37     -14.549   6.201  10.330  1.00 91.57           O  
ATOM    276  CG  GLU A  37     -13.741   7.170  14.619  1.00 91.57           C  
ATOM    277  CD  GLU A  37     -14.756   7.727  15.605  1.00 91.57           C  
ATOM    278  OE1 GLU A  37     -14.628   7.466  16.822  1.00 91.57           O  
ATOM    279  OE2 GLU A  37     -15.688   8.431  15.155  1.00 91.57           O  
ATOM    280  N   THR A  38     -13.140   8.018  10.094  1.00 92.81           N  
ATOM    281  CA  THR A  38     -13.638   8.323   8.757  1.00 92.81           C  
ATOM    282  C   THR A  38     -12.955   7.447   7.712  1.00 92.81           C  
ATOM    283  CB  THR A  38     -13.423   9.807   8.407  1.00 92.81           C  
ATOM    284  O   THR A  38     -13.419   7.352   6.574  1.00 92.81           O  
ATOM    285  CG2 THR A  38     -14.262  10.711   9.304  1.00 92.81           C  
ATOM    286  OG1 THR A  38     -12.039  10.137   8.576  1.00 92.81           O  
ATOM    287  N   ASP A  39     -11.852   6.819   8.101  1.00 95.07           N  
ATOM    288  CA  ASP A  39     -11.104   5.944   7.203  1.00 95.07           C  
ATOM    289  C   ASP A  39     -11.698   4.538   7.185  1.00 95.07           C  
ATOM    290  CB  ASP A  39      -9.631   5.888   7.613  1.00 95.07           C  
ATOM    291  O   ASP A  39     -11.814   3.894   8.230  1.00 95.07           O  
ATOM    292  CG  ASP A  39      -8.888   7.182   7.335  1.00 95.07           C  
ATOM    293  OD1 ASP A  39      -9.335   7.970   6.474  1.00 95.07           O  
ATOM    294  OD2 ASP A  39      -7.843   7.416   7.981  1.00 95.07           O  
ATOM    295  N   ASN A  40     -12.007   4.045   5.926  1.00 93.58           N  
ATOM    296  CA  ASN A  40     -12.676   2.753   5.814  1.00 93.58           C  
ATOM    297  C   ASN A  40     -11.859   1.769   4.982  1.00 93.58           C  
ATOM    298  CB  ASN A  40     -14.074   2.922   5.216  1.00 93.58           C  
ATOM    299  O   ASN A  40     -12.336   0.681   4.654  1.00 93.58           O  
ATOM    300  CG  ASN A  40     -14.991   3.746   6.099  1.00 93.58           C  
ATOM    301  ND2 ASN A  40     -15.877   4.516   5.478  1.00 93.58           N  
ATOM    302  OD1 ASN A  40     -14.903   3.693   7.328  1.00 93.58           O  
ATOM    303  N   SER A  41     -10.644   2.230   4.677  1.00 95.77           N  
ATOM    304  CA  SER A  41      -9.866   1.379   3.783  1.00 95.77           C  
ATOM    305  C   SER A  41      -8.374   1.481   4.082  1.00 95.77           C  
ATOM    306  CB  SER A  41     -10.128   1.752   2.323  1.00 95.77           C  
ATOM    307  O   SER A  41      -7.888   2.538   4.488  1.00 95.77           O  
ATOM    308  OG  SER A  41     -11.507   1.645   2.016  1.00 95.77           O  
ATOM    309  N   CYS A  42      -7.687   0.375   3.985  1.00 96.91           N  
ATOM    310  CA  CYS A  42      -6.230   0.356   3.916  1.00 96.91           C  
ATOM    311  C   CYS A  42      -5.752   0.405   2.469  1.00 96.91           C  
ATOM    312  CB  CYS A  42      -5.676  -0.891   4.604  1.00 96.91           C  
ATOM    313  O   CYS A  42      -6.242  -0.346   1.624  1.00 96.91           O  
ATOM    314  SG  CYS A  42      -6.094  -1.001   6.357  1.00 96.91           S  
ATOM    315  N   THR A  43      -4.824   1.287   2.200  1.00 96.92           N  
ATOM    316  CA  THR A  43      -4.333   1.496   0.842  1.00 96.92           C  
ATOM    317  C   THR A  43      -2.847   1.161   0.748  1.00 96.92           C  
ATOM    318  CB  THR A  43      -4.565   2.946   0.381  1.00 96.92           C  
ATOM    319  O   THR A  43      -2.056   1.575   1.597  1.00 96.92           O  
ATOM    320  CG2 THR A  43      -4.082   3.152  -1.051  1.00 96.92           C  
ATOM    321  OG1 THR A  43      -5.965   3.245   0.449  1.00 96.92           O  
ATOM    322  N   THR A  44      -2.516   0.424  -0.264  1.00 97.06           N  
ATOM    323  CA  THR A  44      -1.130   0.102  -0.583  1.00 97.06           C  
ATOM    324  C   THR A  44      -0.759   0.617  -1.970  1.00 97.06           C  
ATOM    325  CB  THR A  44      -0.878  -1.416  -0.512  1.00 97.06           C  
ATOM    326  O   THR A  44      -1.415   0.281  -2.959  1.00 97.06           O  
ATOM    327  CG2 THR A  44       0.590  -1.743  -0.765  1.00 97.06           C  
ATOM    328  OG1 THR A  44      -1.245  -1.895   0.788  1.00 97.06           O  
ATOM    329  N   ILE A  45       0.224   1.419  -2.014  1.00 96.52           N  
ATOM    330  CA  ILE A  45       0.703   1.962  -3.281  1.00 96.52           C  
ATOM    331  C   ILE A  45       2.122   1.466  -3.552  1.00 96.52           C  
ATOM    332  CB  ILE A  45       0.665   3.506  -3.285  1.00 96.52           C  
ATOM    333  O   ILE A  45       3.023   1.666  -2.733  1.00 96.52           O  
ATOM    334  CG1 ILE A  45      -0.754   4.006  -2.988  1.00 96.52           C  
ATOM    335  CG2 ILE A  45       1.170   4.056  -4.622  1.00 96.52           C  
ATOM    336  CD1 ILE A  45      -0.829   5.488  -2.648  1.00 96.52           C  
ATOM    337  N   LYS A  46       2.255   0.929  -4.706  1.00 95.76           N  
ATOM    338  CA  LYS A  46       3.564   0.430  -5.120  1.00 95.76           C  
ATOM    339  C   LYS A  46       4.027   1.104  -6.408  1.00 95.76           C  
ATOM    340  CB  LYS A  46       3.525  -1.088  -5.307  1.00 95.76           C  
ATOM    341  O   LYS A  46       3.280   1.165  -7.386  1.00 95.76           O  
ATOM    342  CG  LYS A  46       4.882  -1.710  -5.601  1.00 95.76           C  
ATOM    343  CD  LYS A  46       4.779  -3.221  -5.769  1.00 95.76           C  
ATOM    344  CE  LYS A  46       6.121  -3.835  -6.145  1.00 95.76           C  
ATOM    345  NZ  LYS A  46       6.003  -5.299  -6.417  1.00 95.76           N  
ATOM    346  N   THR A  47       5.224   1.603  -6.315  1.00 95.57           N  
ATOM    347  CA  THR A  47       5.828   2.245  -7.478  1.00 95.57           C  
ATOM    348  C   THR A  47       7.120   1.536  -7.876  1.00 95.57           C  
ATOM    349  CB  THR A  47       6.119   3.732  -7.207  1.00 95.57           C  
ATOM    350  O   THR A  47       7.983   1.286  -7.032  1.00 95.57           O  
ATOM    351  CG2 THR A  47       6.655   4.424  -8.456  1.00 95.57           C  
ATOM    352  OG1 THR A  47       4.910   4.382  -6.796  1.00 95.57           O  
ATOM    353  N   ILE A  48       7.170   1.243  -9.161  1.00 95.12           N  
ATOM    354  CA  ILE A  48       8.367   0.592  -9.681  1.00 95.12           C  
ATOM    355  C   ILE A  48       8.982   1.449 -10.785  1.00 95.12           C  
ATOM    356  CB  ILE A  48       8.054  -0.824 -10.213  1.00 95.12           C  
ATOM    357  O   ILE A  48       8.316   1.775 -11.770  1.00 95.12           O  
ATOM    358  CG1 ILE A  48       7.404  -1.675  -9.116  1.00 95.12           C  
ATOM    359  CG2 ILE A  48       9.324  -1.494 -10.745  1.00 95.12           C  
ATOM    360  CD1 ILE A  48       6.825  -2.992  -9.616  1.00 95.12           C  
ATOM    361  N   ASN A  49      10.171   1.838 -10.546  1.00 94.78           N  
ATOM    362  CA  ASN A  49      10.971   2.485 -11.580  1.00 94.78           C  
ATOM    363  C   ASN A  49      12.021   1.536 -12.151  1.00 94.78           C  
ATOM    364  CB  ASN A  49      11.639   3.747 -11.031  1.00 94.78           C  
ATOM    365  O   ASN A  49      12.906   1.075 -11.428  1.00 94.78           O  
ATOM    366  CG  ASN A  49      10.635   4.798 -10.600  1.00 94.78           C  
ATOM    367  ND2 ASN A  49      10.664   5.157  -9.322  1.00 94.78           N  
ATOM    368  OD1 ASN A  49       9.839   5.283 -11.409  1.00 94.78           O  
ATOM    369  N   ARG A  50      11.837   1.267 -13.470  1.00 93.22           N  
ATOM    370  CA  ARG A  50      12.729   0.302 -14.104  1.00 93.22           C  
ATOM    371  C   ARG A  50      14.137   0.870 -14.248  1.00 93.22           C  
ATOM    372  CB  ARG A  50      12.188  -0.112 -15.474  1.00 93.22           C  
ATOM    373  O   ARG A  50      14.308   2.031 -14.627  1.00 93.22           O  
ATOM    374  CG  ARG A  50      10.890  -0.902 -15.412  1.00 93.22           C  
ATOM    375  CD  ARG A  50      10.552  -1.539 -16.752  1.00 93.22           C  
ATOM    376  NE  ARG A  50       9.260  -2.218 -16.716  1.00 93.22           N  
ATOM    377  NH1 ARG A  50       9.165  -2.602 -18.992  1.00 93.22           N  
ATOM    378  NH2 ARG A  50       7.459  -3.308 -17.634  1.00 93.22           N  
ATOM    379  CZ  ARG A  50       8.631  -2.708 -17.781  1.00 93.22           C  
ATOM    380  N   GLY A  51      15.103   0.187 -13.722  1.00 91.44           N  
ATOM    381  CA  GLY A  51      16.499   0.571 -13.864  1.00 91.44           C  
ATOM    382  C   GLY A  51      16.976   0.563 -15.304  1.00 91.44           C  
ATOM    383  O   GLY A  51      16.400  -0.123 -16.151  1.00 91.44           O  
ATOM    384  N   ARG A  52      17.949   1.418 -15.689  1.00 90.28           N  
ATOM    385  CA  ARG A  52      18.557   1.500 -17.013  1.00 90.28           C  
ATOM    386  C   ARG A  52      19.998   1.002 -16.987  1.00 90.28           C  
ATOM    387  CB  ARG A  52      18.509   2.937 -17.538  1.00 90.28           C  
ATOM    388  O   ARG A  52      20.687   1.133 -15.973  1.00 90.28           O  
ATOM    389  CG  ARG A  52      17.110   3.416 -17.893  1.00 90.28           C  
ATOM    390  CD  ARG A  52      17.123   4.837 -18.441  1.00 90.28           C  
ATOM    391  NE  ARG A  52      15.776   5.392 -18.532  1.00 90.28           N  
ATOM    392  NH1 ARG A  52      16.445   7.410 -19.435  1.00 90.28           N  
ATOM    393  NH2 ARG A  52      14.223   7.006 -19.040  1.00 90.28           N  
ATOM    394  CZ  ARG A  52      15.484   6.601 -19.002  1.00 90.28           C  
ATOM    395  N   ASN A  53      20.417   0.278 -18.089  1.00 89.89           N  
ATOM    396  CA  ASN A  53      21.827  -0.054 -18.266  1.00 89.89           C  
ATOM    397  C   ASN A  53      22.323  -0.995 -17.172  1.00 89.89           C  
ATOM    398  CB  ASN A  53      22.678   1.217 -18.299  1.00 89.89           C  
ATOM    399  O   ASN A  53      23.411  -0.802 -16.627  1.00 89.89           O  
ATOM    400  CG  ASN A  53      22.329   2.123 -19.463  1.00 89.89           C  
ATOM    401  ND2 ASN A  53      22.432   3.429 -19.250  1.00 89.89           N  
ATOM    402  OD1 ASN A  53      21.969   1.653 -20.546  1.00 89.89           O  
ATOM    403  N   GLY A  54      21.446  -2.006 -16.759  1.00 85.91           N  
ATOM    404  CA  GLY A  54      21.899  -3.033 -15.834  1.00 85.91           C  
ATOM    405  C   GLY A  54      21.694  -2.658 -14.378  1.00 85.91           C  
ATOM    406  O   GLY A  54      22.113  -3.389 -13.479  1.00 85.91           O  
ATOM    407  N   GLN A  55      21.093  -1.417 -14.137  1.00 92.43           N  
ATOM    408  CA  GLN A  55      20.734  -1.009 -12.783  1.00 92.43           C  
ATOM    409  C   GLN A  55      19.466  -1.716 -12.312  1.00 92.43           C  
ATOM    410  CB  GLN A  55      20.546   0.508 -12.711  1.00 92.43           C  
ATOM    411  O   GLN A  55      18.593  -2.040 -13.120  1.00 92.43           O  
ATOM    412  CG  GLN A  55      21.834   1.297 -12.906  1.00 92.43           C  
ATOM    413  CD  GLN A  55      21.606   2.796 -12.928  1.00 92.43           C  
ATOM    414  NE2 GLN A  55      22.642   3.558 -12.593  1.00 92.43           N  
ATOM    415  OE1 GLN A  55      20.508   3.266 -13.244  1.00 92.43           O  
ATOM    416  N   PRO A  56      19.469  -2.085 -11.030  1.00 92.32           N  
ATOM    417  CA  PRO A  56      18.270  -2.731 -10.491  1.00 92.32           C  
ATOM    418  C   PRO A  56      17.055  -1.806 -10.480  1.00 92.32           C  
ATOM    419  CB  PRO A  56      18.683  -3.106  -9.065  1.00 92.32           C  
ATOM    420  O   PRO A  56      17.207  -0.582 -10.486  1.00 92.32           O  
ATOM    421  CG  PRO A  56      19.763  -2.135  -8.713  1.00 92.32           C  
ATOM    422  CD  PRO A  56      20.480  -1.741  -9.972  1.00 92.32           C  
ATOM    423  N   ASP A  57      15.876  -2.356 -10.577  1.00 93.35           N  
ATOM    424  CA  ASP A  57      14.627  -1.615 -10.432  1.00 93.35           C  
ATOM    425  C   ASP A  57      14.534  -0.957  -9.057  1.00 93.35           C  
ATOM    426  CB  ASP A  57      13.427  -2.537 -10.656  1.00 93.35           C  
ATOM    427  O   ASP A  57      15.059  -1.484  -8.075  1.00 93.35           O  
ATOM    428  CG  ASP A  57      13.341  -3.065 -12.078  1.00 93.35           C  
ATOM    429  OD1 ASP A  57      14.021  -2.518 -12.973  1.00 93.35           O  
ATOM    430  OD2 ASP A  57      12.586  -4.034 -12.305  1.00 93.35           O  
ATOM    431  N   ASP A  58      13.972   0.180  -8.997  1.00 94.34           N  
ATOM    432  CA  ASP A  58      13.671   0.906  -7.767  1.00 94.34           C  
ATOM    433  C   ASP A  58      12.225   0.675  -7.333  1.00 94.34           C  
ATOM    434  CB  ASP A  58      13.933   2.402  -7.948  1.00 94.34           C  
ATOM    435  O   ASP A  58      11.291   1.079  -8.028  1.00 94.34           O  
ATOM    436  CG  ASP A  58      13.736   3.198  -6.670  1.00 94.34           C  
ATOM    437  OD1 ASP A  58      13.993   2.661  -5.571  1.00 94.34           O  
ATOM    438  OD2 ASP A  58      13.316   4.372  -6.762  1.00 94.34           O  
ATOM    439  N   TYR A  59      12.100   0.012  -6.173  1.00 93.79           N  
ATOM    440  CA  TYR A  59      10.793  -0.313  -5.612  1.00 93.79           C  
ATOM    441  C   TYR A  59      10.461   0.600  -4.438  1.00 93.79           C  
ATOM    442  CB  TYR A  59      10.750  -1.777  -5.164  1.00 93.79           C  
ATOM    443  O   TYR A  59      11.261   0.745  -3.511  1.00 93.79           O  
ATOM    444  CG  TYR A  59      10.954  -2.763  -6.289  1.00 93.79           C  
ATOM    445  CD1 TYR A  59       9.868  -3.288  -6.986  1.00 93.79           C  
ATOM    446  CD2 TYR A  59      12.231  -3.172  -6.655  1.00 93.79           C  
ATOM    447  CE1 TYR A  59      10.051  -4.198  -8.022  1.00 93.79           C  
ATOM    448  CE2 TYR A  59      12.426  -4.081  -7.690  1.00 93.79           C  
ATOM    449  OH  TYR A  59      11.518  -5.488  -9.391  1.00 93.79           O  
ATOM    450  CZ  TYR A  59      11.331  -4.588  -8.366  1.00 93.79           C  
ATOM    451  N   ARG A  60       9.242   1.191  -4.528  1.00 96.11           N  
ATOM    452  CA  ARG A  60       8.760   2.023  -3.430  1.00 96.11           C  
ATOM    453  C   ARG A  60       7.332   1.649  -3.046  1.00 96.11           C  
ATOM    454  CB  ARG A  60       8.831   3.504  -3.806  1.00 96.11           C  
ATOM    455  O   ARG A  60       6.475   1.478  -3.915  1.00 96.11           O  
ATOM    456  CG  ARG A  60      10.216   3.967  -4.227  1.00 96.11           C  
ATOM    457  CD  ARG A  60      11.231   3.806  -3.104  1.00 96.11           C  
ATOM    458  NE  ARG A  60      12.507   3.299  -3.599  1.00 96.11           N  
ATOM    459  NH1 ARG A  60      13.644   5.290  -3.312  1.00 96.11           N  
ATOM    460  NH2 ARG A  60      14.731   3.455  -4.152  1.00 96.11           N  
ATOM    461  CZ  ARG A  60      13.625   4.016  -3.687  1.00 96.11           C  
ATOM    462  N   ILE A  61       7.172   1.514  -1.692  1.00 97.02           N  
ATOM    463  CA  ILE A  61       5.858   1.113  -1.202  1.00 97.02           C  
ATOM    464  C   ILE A  61       5.358   2.127  -0.176  1.00 97.02           C  
ATOM    465  CB  ILE A  61       5.893  -0.303  -0.585  1.00 97.02           C  
ATOM    466  O   ILE A  61       6.133   2.619   0.648  1.00 97.02           O  
ATOM    467  CG1 ILE A  61       4.483  -0.739  -0.169  1.00 97.02           C  
ATOM    468  CG2 ILE A  61       6.854  -0.349   0.607  1.00 97.02           C  
ATOM    469  CD1 ILE A  61       4.370  -2.217   0.178  1.00 97.02           C  
ATOM    470  N   THR A  62       4.152   2.511  -0.330  1.00 97.51           N  
ATOM    471  CA  THR A  62       3.436   3.368   0.608  1.00 97.51           C  
ATOM    472  C   THR A  62       2.127   2.717   1.044  1.00 97.51           C  
ATOM    473  CB  THR A  62       3.146   4.750  -0.006  1.00 97.51           C  
ATOM    474  O   THR A  62       1.365   2.224   0.210  1.00 97.51           O  
ATOM    475  CG2 THR A  62       2.378   5.635   0.969  1.00 97.51           C  
ATOM    476  OG1 THR A  62       4.385   5.388  -0.339  1.00 97.51           O  
ATOM    477  N   LYS A  63       1.958   2.637   2.389  1.00 97.71           N  
ATOM    478  CA  LYS A  63       0.720   2.134   2.978  1.00 97.71           C  
ATOM    479  C   LYS A  63       0.064   3.190   3.864  1.00 97.71           C  
ATOM    480  CB  LYS A  63       0.988   0.864   3.787  1.00 97.71           C  
ATOM    481  O   LYS A  63       0.747   3.888   4.616  1.00 97.71           O  
ATOM    482  CG  LYS A  63       1.593  -0.271   2.975  1.00 97.71           C  
ATOM    483  CD  LYS A  63       1.842  -1.503   3.836  1.00 97.71           C  
ATOM    484  CE  LYS A  63       2.575  -2.589   3.060  1.00 97.71           C  
ATOM    485  NZ  LYS A  63       1.702  -3.213   2.021  1.00 97.71           N  
ATOM    486  N   ARG A  64      -1.248   3.286   3.748  1.00 97.38           N  
ATOM    487  CA  ARG A  64      -1.931   4.312   4.529  1.00 97.38           C  
ATOM    488  C   ARG A  64      -3.404   3.968   4.715  1.00 97.38           C  
ATOM    489  CB  ARG A  64      -1.793   5.680   3.856  1.00 97.38           C  
ATOM    490  O   ARG A  64      -3.911   3.030   4.097  1.00 97.38           O  
ATOM    491  CG  ARG A  64      -2.368   5.735   2.450  1.00 97.38           C  
ATOM    492  CD  ARG A  64      -2.104   7.079   1.785  1.00 97.38           C  
ATOM    493  NE  ARG A  64      -2.671   7.137   0.441  1.00 97.38           N  
ATOM    494  NH1 ARG A  64      -2.027   9.318   0.038  1.00 97.38           N  
ATOM    495  NH2 ARG A  64      -3.171   8.142  -1.562  1.00 97.38           N  
ATOM    496  CZ  ARG A  64      -2.622   8.199  -0.358  1.00 97.38           C  
ATOM    497  N   CYS A  65      -4.003   4.699   5.655  1.00 97.42           N  
ATOM    498  CA  CYS A  65      -5.449   4.691   5.852  1.00 97.42           C  
ATOM    499  C   CYS A  65      -6.123   5.748   4.985  1.00 97.42           C  
ATOM    500  CB  CYS A  65      -5.791   4.930   7.322  1.00 97.42           C  
ATOM    501  O   CYS A  65      -5.692   6.902   4.958  1.00 97.42           O  
ATOM    502  SG  CYS A  65      -5.130   3.673   8.437  1.00 97.42           S  
ATOM    503  N   THR A  66      -7.189   5.362   4.259  1.00 96.56           N  
ATOM    504  CA  THR A  66      -7.902   6.320   3.421  1.00 96.56           C  
ATOM    505  C   THR A  66      -9.411   6.140   3.556  1.00 96.56           C  
ATOM    506  CB  THR A  66      -7.496   6.179   1.942  1.00 96.56           C  
ATOM    507  O   THR A  66      -9.888   5.035   3.825  1.00 96.56           O  
ATOM    508  CG2 THR A  66      -6.010   6.468   1.750  1.00 96.56           C  
ATOM    509  OG1 THR A  66      -7.773   4.844   1.502  1.00 96.56           O  
ATOM    510  N   PRO A  67     -10.180   7.259   3.492  1.00 95.74           N  
ATOM    511  CA  PRO A  67     -11.640   7.151   3.527  1.00 95.74           C  
ATOM    512  C   PRO A  67     -12.203   6.371   2.341  1.00 95.74           C  
ATOM    513  CB  PRO A  67     -12.103   8.610   3.491  1.00 95.74           C  
ATOM    514  O   PRO A  67     -13.196   5.653   2.485  1.00 95.74           O  
ATOM    515  CG  PRO A  67     -10.923   9.396   3.963  1.00 95.74           C  
ATOM    516  CD  PRO A  67      -9.673   8.649   3.596  1.00 95.74           C  
ATOM    517  N   ALA A  68     -11.580   6.582   1.266  1.00 94.66           N  
ATOM    518  CA  ALA A  68     -11.943   5.900   0.026  1.00 94.66           C  
ATOM    519  C   ALA A  68     -10.700   5.479  -0.752  1.00 94.66           C  
ATOM    520  CB  ALA A  68     -12.828   6.797  -0.835  1.00 94.66           C  
ATOM    521  O   ALA A  68      -9.682   6.174  -0.732  1.00 94.66           O  
ATOM    522  N   CYS A  69     -10.847   4.300  -1.401  1.00 95.12           N  
ATOM    523  CA  CYS A  69      -9.720   3.752  -2.147  1.00 95.12           C  
ATOM    524  C   CYS A  69     -10.185   3.125  -3.456  1.00 95.12           C  
ATOM    525  CB  CYS A  69      -8.977   2.712  -1.309  1.00 95.12           C  
ATOM    526  O   CYS A  69     -11.079   2.278  -3.460  1.00 95.12           O  
ATOM    527  SG  CYS A  69      -7.600   1.927  -2.175  1.00 95.12           S  
ATOM    528  N   GLU A  70      -9.457   3.607  -4.545  1.00 94.69           N  
ATOM    529  CA  GLU A  70      -9.705   3.034  -5.865  1.00 94.69           C  
ATOM    530  C   GLU A  70      -8.467   2.318  -6.397  1.00 94.69           C  
ATOM    531  CB  GLU A  70     -10.147   4.122  -6.848  1.00 94.69           C  
ATOM    532  O   GLU A  70      -7.390   2.911  -6.485  1.00 94.69           O  
ATOM    533  CG  GLU A  70     -10.601   3.583  -8.197  1.00 94.69           C  
ATOM    534  CD  GLU A  70     -11.073   4.671  -9.149  1.00 94.69           C  
ATOM    535  OE1 GLU A  70     -11.352   4.364 -10.330  1.00 94.69           O  
ATOM    536  OE2 GLU A  70     -11.163   5.839  -8.710  1.00 94.69           O  
ATOM    537  N   GLU A  71      -8.729   1.119  -6.687  1.00 94.39           N  
ATOM    538  CA  GLU A  71      -7.617   0.357  -7.247  1.00 94.39           C  
ATOM    539  C   GLU A  71      -7.255   0.855  -8.643  1.00 94.39           C  
ATOM    540  CB  GLU A  71      -7.957  -1.135  -7.293  1.00 94.39           C  
ATOM    541  O   GLU A  71      -8.137   1.101  -9.469  1.00 94.39           O  
ATOM    542  CG  GLU A  71      -8.075  -1.781  -5.920  1.00 94.39           C  
ATOM    543  CD  GLU A  71      -8.225  -3.293  -5.979  1.00 94.39           C  
ATOM    544  OE1 GLU A  71      -8.075  -3.959  -4.930  1.00 94.39           O  
ATOM    545  OE2 GLU A  71      -8.493  -3.815  -7.084  1.00 94.39           O  
ATOM    546  N   ASN A  72      -5.942   1.007  -8.849  1.00 93.61           N  
ATOM    547  CA  ASN A  72      -5.473   1.506 -10.137  1.00 93.61           C  
ATOM    548  C   ASN A  72      -4.077   0.986 -10.467  1.00 93.61           C  
ATOM    549  CB  ASN A  72      -5.488   3.036 -10.157  1.00 93.61           C  
ATOM    550  O   ASN A  72      -3.333   0.583  -9.571  1.00 93.61           O  
ATOM    551  CG  ASN A  72      -4.569   3.642  -9.114  1.00 93.61           C  
ATOM    552  ND2 ASN A  72      -3.944   4.764  -9.454  1.00 93.61           N  
ATOM    553  OD1 ASN A  72      -4.421   3.107  -8.013  1.00 93.61           O  
ATOM    554  N   PHE A  73      -3.889   0.849 -11.674  1.00 94.26           N  
ATOM    555  CA  PHE A  73      -2.570   0.503 -12.190  1.00 94.26           C  
ATOM    556  C   PHE A  73      -2.174   1.433 -13.332  1.00 94.26           C  
ATOM    557  CB  PHE A  73      -2.541  -0.953 -12.666  1.00 94.26           C  
ATOM    558  O   PHE A  73      -2.911   1.572 -14.310  1.00 94.26           O  
ATOM    559  CG  PHE A  73      -1.218  -1.377 -13.243  1.00 94.26           C  
ATOM    560  CD1 PHE A  73      -1.040  -1.466 -14.618  1.00 94.26           C  
ATOM    561  CD2 PHE A  73      -0.151  -1.688 -12.410  1.00 94.26           C  
ATOM    562  CE1 PHE A  73       0.184  -1.859 -15.156  1.00 94.26           C  
ATOM    563  CE2 PHE A  73       1.075  -2.081 -12.939  1.00 94.26           C  
ATOM    564  CZ  PHE A  73       1.240  -2.166 -14.312  1.00 94.26           C  
ATOM    565  N   MET A  74      -1.063   2.069 -13.165  1.00 93.88           N  
ATOM    566  CA  MET A  74      -0.589   3.028 -14.158  1.00 93.88           C  
ATOM    567  C   MET A  74       0.854   2.733 -14.555  1.00 93.88           C  
ATOM    568  CB  MET A  74      -0.703   4.457 -13.624  1.00 93.88           C  
ATOM    569  O   MET A  74       1.692   2.447 -13.697  1.00 93.88           O  
ATOM    570  CG  MET A  74      -2.132   4.898 -13.355  1.00 93.88           C  
ATOM    571  SD  MET A  74      -2.236   6.646 -12.805  1.00 93.88           S  
ATOM    572  CE  MET A  74      -4.018   6.777 -12.492  1.00 93.88           C  
ATOM    573  N   GLU A  75       1.061   2.785 -15.823  1.00 94.45           N  
ATOM    574  CA  GLU A  75       2.406   2.621 -16.366  1.00 94.45           C  
ATOM    575  C   GLU A  75       2.819   3.834 -17.194  1.00 94.45           C  
ATOM    576  CB  GLU A  75       2.491   1.351 -17.217  1.00 94.45           C  
ATOM    577  O   GLU A  75       2.075   4.276 -18.072  1.00 94.45           O  
ATOM    578  CG  GLU A  75       2.375   0.063 -16.413  1.00 94.45           C  
ATOM    579  CD  GLU A  75       2.605  -1.187 -17.247  1.00 94.45           C  
ATOM    580  OE1 GLU A  75       2.785  -2.280 -16.665  1.00 94.45           O  
ATOM    581  OE2 GLU A  75       2.605  -1.072 -18.493  1.00 94.45           O  
ATOM    582  N   THR A  76       3.879   4.472 -16.843  1.00 92.21           N  
ATOM    583  CA  THR A  76       4.427   5.600 -17.587  1.00 92.21           C  
ATOM    584  C   THR A  76       5.906   5.382 -17.890  1.00 92.21           C  
ATOM    585  CB  THR A  76       4.248   6.920 -16.813  1.00 92.21           C  
ATOM    586  O   THR A  76       6.739   5.392 -16.981  1.00 92.21           O  
ATOM    587  CG2 THR A  76       4.693   8.114 -17.651  1.00 92.21           C  
ATOM    588  OG1 THR A  76       2.866   7.081 -16.468  1.00 92.21           O  
ATOM    589  N   GLY A  77       6.213   5.161 -19.186  1.00 91.33           N  
ATOM    590  CA  GLY A  77       7.602   4.920 -19.545  1.00 91.33           C  
ATOM    591  C   GLY A  77       8.217   3.753 -18.796  1.00 91.33           C  
ATOM    592  O   GLY A  77       7.727   2.625 -18.883  1.00 91.33           O  
ATOM    593  N   SER A  78       9.224   4.056 -17.974  1.00 91.85           N  
ATOM    594  CA  SER A  78       9.959   3.051 -17.212  1.00 91.85           C  
ATOM    595  C   SER A  78       9.477   2.992 -15.767  1.00 91.85           C  
ATOM    596  CB  SER A  78      11.460   3.344 -17.246  1.00 91.85           C  
ATOM    597  O   SER A  78      10.163   2.447 -14.900  1.00 91.85           O  
ATOM    598  OG  SER A  78      11.733   4.631 -16.719  1.00 91.85           O  
ATOM    599  N   SER A  79       8.325   3.590 -15.552  1.00 94.46           N  
ATOM    600  CA  SER A  79       7.773   3.639 -14.202  1.00 94.46           C  
ATOM    601  C   SER A  79       6.365   3.056 -14.159  1.00 94.46           C  
ATOM    602  CB  SER A  79       7.755   5.077 -13.681  1.00 94.46           C  
ATOM    603  O   SER A  79       5.551   3.320 -15.047  1.00 94.46           O  
ATOM    604  OG  SER A  79       7.226   5.129 -12.368  1.00 94.46           O  
ATOM    605  N   SER A  80       6.085   2.231 -13.120  1.00 95.17           N  
ATOM    606  CA  SER A  80       4.753   1.681 -12.896  1.00 95.17           C  
ATOM    607  C   SER A  80       4.293   1.912 -11.461  1.00 95.17           C  
ATOM    608  CB  SER A  80       4.730   0.185 -13.213  1.00 95.17           C  
ATOM    609  O   SER A  80       5.108   1.924 -10.536  1.00 95.17           O  
ATOM    610  OG  SER A  80       5.595  -0.526 -12.345  1.00 95.17           O  
ATOM    611  N   THR A  81       2.977   2.215 -11.353  1.00 95.46           N  
ATOM    612  CA  THR A  81       2.368   2.404 -10.042  1.00 95.46           C  
ATOM    613  C   THR A  81       1.110   1.551  -9.902  1.00 95.46           C  
ATOM    614  CB  THR A  81       2.018   3.884  -9.796  1.00 95.46           C  
ATOM    615  O   THR A  81       0.244   1.564 -10.779  1.00 95.46           O  
ATOM    616  CG2 THR A  81       1.420   4.084  -8.407  1.00 95.46           C  
ATOM    617  OG1 THR A  81       3.207   4.675  -9.911  1.00 95.46           O  
ATOM    618  N   ALA A  82       1.052   0.831  -8.817  1.00 95.32           N  
ATOM    619  CA  ALA A  82      -0.106  -0.005  -8.513  1.00 95.32           C  
ATOM    620  C   ALA A  82      -0.707   0.362  -7.159  1.00 95.32           C  
ATOM    621  CB  ALA A  82       0.282  -1.481  -8.536  1.00 95.32           C  
ATOM    622  O   ALA A  82       0.020   0.552  -6.181  1.00 95.32           O  
ATOM    623  N   THR A  83      -2.032   0.467  -7.165  1.00 95.79           N  
ATOM    624  CA  THR A  83      -2.766   0.752  -5.936  1.00 95.79           C  
ATOM    625  C   THR A  83      -3.679  -0.414  -5.569  1.00 95.79           C  
ATOM    626  CB  THR A  83      -3.601   2.039  -6.071  1.00 95.79           C  
ATOM    627  O   THR A  83      -4.457  -0.886  -6.400  1.00 95.79           O  
ATOM    628  CG2 THR A  83      -4.331   2.359  -4.770  1.00 95.79           C  
ATOM    629  OG1 THR A  83      -2.735   3.132  -6.401  1.00 95.79           O  
ATOM    630  N   LYS A  84      -3.570  -0.879  -4.384  1.00 95.27           N  
ATOM    631  CA  LYS A  84      -4.414  -1.946  -3.854  1.00 95.27           C  
ATOM    632  C   LYS A  84      -5.159  -1.487  -2.604  1.00 95.27           C  
ATOM    633  CB  LYS A  84      -3.576  -3.186  -3.538  1.00 95.27           C  
ATOM    634  O   LYS A  84      -4.596  -0.786  -1.761  1.00 95.27           O  
ATOM    635  CG  LYS A  84      -3.012  -3.882  -4.769  1.00 95.27           C  
ATOM    636  CD  LYS A  84      -4.108  -4.565  -5.576  1.00 95.27           C  
ATOM    637  CE  LYS A  84      -3.534  -5.349  -6.748  1.00 95.27           C  
ATOM    638  NZ  LYS A  84      -4.604  -6.028  -7.539  1.00 95.27           N  
ATOM    639  N   CYS A  85      -6.476  -1.965  -2.601  1.00 95.44           N  
ATOM    640  CA  CYS A  85      -7.323  -1.552  -1.488  1.00 95.44           C  
ATOM    641  C   CYS A  85      -7.877  -2.762  -0.745  1.00 95.44           C  
ATOM    642  CB  CYS A  85      -8.473  -0.677  -1.985  1.00 95.44           C  
ATOM    643  O   CYS A  85      -8.138  -3.802  -1.352  1.00 95.44           O  
ATOM    644  SG  CYS A  85      -7.937   0.738  -2.971  1.00 95.44           S  
ATOM    645  N   CYS A  86      -8.005  -2.645   0.542  1.00 95.27           N  
ATOM    646  CA  CYS A  86      -8.674  -3.653   1.358  1.00 95.27           C  
ATOM    647  C   CYS A  86      -9.371  -3.013   2.553  1.00 95.27           C  
ATOM    648  CB  CYS A  86      -7.672  -4.701   1.841  1.00 95.27           C  
ATOM    649  O   CYS A  86      -9.068  -1.875   2.917  1.00 95.27           O  
ATOM    650  SG  CYS A  86      -6.427  -4.050   2.976  1.00 95.27           S  
ATOM    651  N   HIS A  87     -10.407  -3.718   3.259  1.00 94.24           N  
ATOM    652  CA  HIS A  87     -11.301  -3.038   4.190  1.00 94.24           C  
ATOM    653  C   HIS A  87     -11.313  -3.732   5.548  1.00 94.24           C  
ATOM    654  CB  HIS A  87     -12.719  -2.973   3.620  1.00 94.24           C  
ATOM    655  O   HIS A  87     -12.101  -3.372   6.426  1.00 94.24           O  
ATOM    656  CG  HIS A  87     -12.810  -2.242   2.319  1.00 94.24           C  
ATOM    657  CD2 HIS A  87     -12.793  -2.692   1.043  1.00 94.24           C  
ATOM    658  ND1 HIS A  87     -12.933  -0.871   2.243  1.00 94.24           N  
ATOM    659  CE1 HIS A  87     -12.989  -0.510   0.972  1.00 94.24           C  
ATOM    660  NE2 HIS A  87     -12.906  -1.596   0.223  1.00 94.24           N  
ATOM    661  N   SER A  88     -10.361  -4.663   5.785  1.00 93.76           N  
ATOM    662  CA  SER A  88     -10.240  -5.306   7.089  1.00 93.76           C  
ATOM    663  C   SER A  88      -8.954  -4.888   7.795  1.00 93.76           C  
ATOM    664  CB  SER A  88     -10.279  -6.828   6.942  1.00 93.76           C  
ATOM    665  O   SER A  88      -8.045  -4.342   7.167  1.00 93.76           O  
ATOM    666  OG  SER A  88      -9.162  -7.291   6.203  1.00 93.76           O  
ATOM    667  N   SER A  89      -8.888  -4.948   9.149  1.00 95.10           N  
ATOM    668  CA  SER A  89      -7.710  -4.561   9.919  1.00 95.10           C  
ATOM    669  C   SER A  89      -6.483  -5.358   9.490  1.00 95.10           C  
ATOM    670  CB  SER A  89      -7.958  -4.756  11.415  1.00 95.10           C  
ATOM    671  O   SER A  89      -6.553  -6.579   9.332  1.00 95.10           O  
ATOM    672  OG  SER A  89      -8.939  -3.847  11.885  1.00 95.10           O  
ATOM    673  N   LEU A  90      -5.405  -4.608   9.250  1.00 94.98           N  
ATOM    674  CA  LEU A  90      -4.096  -5.163   8.923  1.00 94.98           C  
ATOM    675  C   LEU A  90      -4.143  -5.929   7.605  1.00 94.98           C  
ATOM    676  CB  LEU A  90      -3.608  -6.083  10.045  1.00 94.98           C  
ATOM    677  O   LEU A  90      -3.360  -6.857   7.393  1.00 94.98           O  
ATOM    678  CG  LEU A  90      -3.543  -5.470  11.444  1.00 94.98           C  
ATOM    679  CD1 LEU A  90      -3.089  -6.514  12.459  1.00 94.98           C  
ATOM    680  CD2 LEU A  90      -2.611  -4.263  11.457  1.00 94.98           C  
ATOM    681  N   CYS A  91      -5.043  -5.770   6.749  1.00 95.29           N  
ATOM    682  CA  CYS A  91      -5.254  -6.470   5.487  1.00 95.29           C  
ATOM    683  C   CYS A  91      -4.182  -6.096   4.470  1.00 95.29           C  
ATOM    684  CB  CYS A  91      -6.638  -6.153   4.922  1.00 95.29           C  
ATOM    685  O   CYS A  91      -3.965  -6.819   3.496  1.00 95.29           O  
ATOM    686  SG  CYS A  91      -6.831  -4.438   4.389  1.00 95.29           S  
ATOM    687  N   ASN A  92      -3.550  -4.917   4.627  1.00 94.91           N  
ATOM    688  CA  ASN A  92      -2.528  -4.476   3.685  1.00 94.91           C  
ATOM    689  C   ASN A  92      -1.148  -5.003   4.067  1.00 94.91           C  
ATOM    690  CB  ASN A  92      -2.506  -2.949   3.592  1.00 94.91           C  
ATOM    691  O   ASN A  92      -0.156  -4.277   3.984  1.00 94.91           O  
ATOM    692  CG  ASN A  92      -2.199  -2.287   4.921  1.00 94.91           C  
ATOM    693  ND2 ASN A  92      -1.651  -1.079   4.870  1.00 94.91           N  
ATOM    694  OD1 ASN A  92      -2.451  -2.858   5.986  1.00 94.91           O  
ATOM    695  N   PHE A  93      -1.087  -6.241   4.600  1.00 93.82           N  
ATOM    696  CA  PHE A  93       0.144  -6.879   5.048  1.00 93.82           C  
ATOM    697  C   PHE A  93       1.049  -7.201   3.864  1.00 93.82           C  
ATOM    698  CB  PHE A  93      -0.166  -8.157   5.833  1.00 93.82           C  
ATOM    699  O   PHE A  93       2.275  -7.146   3.980  1.00 93.82           O  
ATOM    700  CG  PHE A  93       1.054  -8.963   6.189  1.00 93.82           C  
ATOM    701  CD1 PHE A  93       1.439 -10.048   5.410  1.00 93.82           C  
ATOM    702  CD2 PHE A  93       1.817  -8.635   7.303  1.00 93.82           C  
ATOM    703  CE1 PHE A  93       2.568 -10.795   5.737  1.00 93.82           C  
ATOM    704  CE2 PHE A  93       2.946  -9.378   7.635  1.00 93.82           C  
ATOM    705  CZ  PHE A  93       3.320 -10.458   6.852  1.00 93.82           C  
ATOM    706  N   ASN A  94       0.429  -7.446   2.634  1.00 86.69           N  
ATOM    707  CA  ASN A  94       1.186  -7.804   1.439  1.00 86.69           C  
ATOM    708  C   ASN A  94       1.509  -6.576   0.591  1.00 86.69           C  
ATOM    709  CB  ASN A  94       0.422  -8.837   0.608  1.00 86.69           C  
ATOM    710  O   ASN A  94       0.823  -5.556   0.682  1.00 86.69           O  
ATOM    711  CG  ASN A  94       0.243 -10.155   1.335  1.00 86.69           C  
ATOM    712  ND2 ASN A  94      -0.939 -10.745   1.210  1.00 86.69           N  
ATOM    713  OD1 ASN A  94       1.160 -10.638   2.004  1.00 86.69           O  
ATOM    714  N   GLY A  95       2.627  -6.591  -0.041  1.00 75.86           N  
ATOM    715  CA  GLY A  95       3.060  -5.614  -1.026  1.00 75.86           C  
ATOM    716  C   GLY A  95       2.287  -5.697  -2.329  1.00 75.86           C  
ATOM    717  O   GLY A  95       1.612  -6.694  -2.594  1.00 75.86           O  
ATOM    718  N   ALA A  96       1.219  -4.644  -2.578  1.00 64.18           N  
ATOM    719  CA  ALA A  96       0.268  -4.413  -3.662  1.00 64.18           C  
ATOM    720  C   ALA A  96       0.387  -5.491  -4.735  1.00 64.18           C  
ATOM    721  CB  ALA A  96       0.484  -3.031  -4.274  1.00 64.18           C  
ATOM    722  O   ALA A  96      -0.235  -5.391  -5.796  1.00 64.18           O  
ATOM    723  N   VAL A  97       1.143  -6.679  -4.526  1.00 58.19           N  
ATOM    724  CA  VAL A  97       1.204  -7.750  -5.516  1.00 58.19           C  
ATOM    725  C   VAL A  97       0.248  -8.873  -5.122  1.00 58.19           C  
ATOM    726  CB  VAL A  97       2.640  -8.301  -5.668  1.00 58.19           C  
ATOM    727  O   VAL A  97       0.227  -9.303  -3.967  1.00 58.19           O  
ATOM    728  CG1 VAL A  97       3.213  -7.945  -7.038  1.00 58.19           C  
ATOM    729  CG2 VAL A  97       3.537  -7.765  -4.554  1.00 58.19           C  
ATOM    730  N   SER A  98      -0.972  -8.828  -5.673  1.00 51.34           N  
ATOM    731  CA  SER A  98      -2.009  -9.827  -5.435  1.00 51.34           C  
ATOM    732  C   SER A  98      -1.762 -11.087  -6.257  1.00 51.34           C  
ATOM    733  CB  SER A  98      -3.389  -9.256  -5.764  1.00 51.34           C  
ATOM    734  O   SER A  98      -1.656 -11.024  -7.483  1.00 51.34           O  
ATOM    735  OG  SER A  98      -4.379  -9.812  -4.915  1.00 51.34           O  
ATOM    736  N   VAL A  99      -0.831 -12.009  -5.932  1.00 52.46           N  
ATOM    737  CA  VAL A  99      -0.994 -13.320  -6.551  1.00 52.46           C  
ATOM    738  C   VAL A  99      -2.284 -13.969  -6.055  1.00 52.46           C  
ATOM    739  CB  VAL A  99       0.213 -14.240  -6.258  1.00 52.46           C  
ATOM    740  O   VAL A  99      -2.508 -14.074  -4.847  1.00 52.46           O  
ATOM    741  CG1 VAL A  99       1.102 -14.374  -7.493  1.00 52.46           C  
ATOM    742  CG2 VAL A  99       1.016 -13.705  -5.073  1.00 52.46           C  
ATOM    743  N   LYS A 100      -3.508 -13.597  -6.533  1.00 49.47           N  
ATOM    744  CA  LYS A 100      -4.745 -14.309  -6.227  1.00 49.47           C  
ATOM    745  C   LYS A 100      -4.573 -15.814  -6.410  1.00 49.47           C  
ATOM    746  CB  LYS A 100      -5.888 -13.801  -7.107  1.00 49.47           C  
ATOM    747  O   LYS A 100      -4.248 -16.279  -7.504  1.00 49.47           O  
ATOM    748  CG  LYS A 100      -7.272 -14.201  -6.616  1.00 49.47           C  
ATOM    749  CD  LYS A 100      -8.366 -13.419  -7.331  1.00 49.47           C  
ATOM    750  CE  LYS A 100      -9.749 -13.971  -7.011  1.00 49.47           C  
ATOM    751  NZ  LYS A 100     -10.829 -13.008  -7.380  1.00 49.47           N  
ATOM    752  N   MET A 101      -3.886 -16.480  -5.533  1.00 53.84           N  
ATOM    753  CA  MET A 101      -3.888 -17.938  -5.607  1.00 53.84           C  
ATOM    754  C   MET A 101      -5.311 -18.484  -5.552  1.00 53.84           C  
ATOM    755  CB  MET A 101      -3.054 -18.536  -4.472  1.00 53.84           C  
ATOM    756  O   MET A 101      -6.087 -18.119  -4.667  1.00 53.84           O  
ATOM    757  CG  MET A 101      -2.874 -20.042  -4.571  1.00 53.84           C  
ATOM    758  SD  MET A 101      -1.615 -20.519  -5.818  1.00 53.84           S  
ATOM    759  CE  MET A 101      -0.103 -20.003  -4.959  1.00 53.84           C  
ATOM    760  N   SER A 102      -5.945 -18.689  -6.720  1.00 62.72           N  
ATOM    761  CA  SER A 102      -7.263 -19.297  -6.870  1.00 62.72           C  
ATOM    762  C   SER A 102      -7.379 -20.575  -6.046  1.00 62.72           C  
ATOM    763  CB  SER A 102      -7.549 -19.601  -8.341  1.00 62.72           C  
ATOM    764  O   SER A 102      -6.455 -21.390  -6.020  1.00 62.72           O  
ATOM    765  OG  SER A 102      -7.345 -20.976  -8.619  1.00 62.72           O  
ATOM    766  N   SER A 103      -8.039 -20.547  -4.982  1.00 65.25           N  
ATOM    767  CA  SER A 103      -8.483 -21.686  -4.185  1.00 65.25           C  
ATOM    768  C   SER A 103      -8.749 -22.905  -5.062  1.00 65.25           C  
ATOM    769  CB  SER A 103      -9.743 -21.331  -3.396  1.00 65.25           C  
ATOM    770  O   SER A 103      -8.538 -24.042  -4.635  1.00 65.25           O  
ATOM    771  OG  SER A 103      -9.479 -20.295  -2.466  1.00 65.25           O  
ATOM    772  N   MET A 104      -8.996 -22.703  -6.320  1.00 65.27           N  
ATOM    773  CA  MET A 104      -9.280 -23.774  -7.271  1.00 65.27           C  
ATOM    774  C   MET A 104      -8.001 -24.507  -7.663  1.00 65.27           C  
ATOM    775  CB  MET A 104      -9.968 -23.218  -8.518  1.00 65.27           C  
ATOM    776  O   MET A 104      -8.020 -25.718  -7.890  1.00 65.27           O  
ATOM    777  CG  MET A 104     -11.379 -22.712  -8.266  1.00 65.27           C  
ATOM    778  SD  MET A 104     -12.516 -24.043  -7.718  1.00 65.27           S  
ATOM    779  CE  MET A 104     -13.997 -23.065  -7.343  1.00 65.27           C  
ATOM    780  N   VAL A 105      -6.912 -23.768  -7.648  1.00 69.83           N  
ATOM    781  CA  VAL A 105      -5.605 -24.320  -7.990  1.00 69.83           C  
ATOM    782  C   VAL A 105      -5.101 -25.200  -6.849  1.00 69.83           C  
ATOM    783  CB  VAL A 105      -4.580 -23.205  -8.296  1.00 69.83           C  
ATOM    784  O   VAL A 105      -4.520 -26.262  -7.086  1.00 69.83           O  
ATOM    785  CG1 VAL A 105      -3.200 -23.800  -8.570  1.00 69.83           C  
ATOM    786  CG2 VAL A 105      -5.047 -22.362  -9.482  1.00 69.83           C  
ATOM    787  N   LEU A 106      -5.447 -24.839  -5.607  1.00 74.46           N  
ATOM    788  CA  LEU A 106      -5.064 -25.621  -4.436  1.00 74.46           C  
ATOM    789  C   LEU A 106      -5.916 -26.881  -4.322  1.00 74.46           C  
ATOM    790  CB  LEU A 106      -5.200 -24.782  -3.163  1.00 74.46           C  
ATOM    791  O   LEU A 106      -5.403 -27.957  -4.006  1.00 74.46           O  
ATOM    792  CG  LEU A 106      -4.160 -23.679  -2.964  1.00 74.46           C  
ATOM    793  CD1 LEU A 106      -4.542 -22.797  -1.780  1.00 74.46           C  
ATOM    794  CD2 LEU A 106      -2.773 -24.281  -2.763  1.00 74.46           C  
ATOM    795  N   VAL A 107      -7.213 -26.757  -4.634  1.00 77.24           N  
ATOM    796  CA  VAL A 107      -8.165 -27.860  -4.567  1.00 77.24           C  
ATOM    797  C   VAL A 107      -7.888 -28.852  -5.694  1.00 77.24           C  
ATOM    798  CB  VAL A 107      -9.624 -27.357  -4.646  1.00 77.24           C  
ATOM    799  O   VAL A 107      -7.931 -30.067  -5.485  1.00 77.24           O  
ATOM    800  CG1 VAL A 107     -10.596 -28.532  -4.740  1.00 77.24           C  
ATOM    801  CG2 VAL A 107      -9.952 -26.483  -3.437  1.00 77.24           C  
ATOM    802  N   LEU A 108      -7.545 -28.362  -6.837  1.00 78.55           N  
ATOM    803  CA  LEU A 108      -7.207 -29.221  -7.967  1.00 78.55           C  
ATOM    804  C   LEU A 108      -5.867 -29.913  -7.741  1.00 78.55           C  
ATOM    805  CB  LEU A 108      -7.163 -28.408  -9.263  1.00 78.55           C  
ATOM    806  O   LEU A 108      -5.676 -31.056  -8.163  1.00 78.55           O  
ATOM    807  CG  LEU A 108      -8.512 -27.973  -9.837  1.00 78.55           C  
ATOM    808  CD1 LEU A 108      -8.308 -26.988 -10.983  1.00 78.55           C  
ATOM    809  CD2 LEU A 108      -9.311 -29.186 -10.304  1.00 78.55           C  
ATOM    810  N   GLY A 109      -4.894 -29.258  -7.123  1.00 79.40           N  
ATOM    811  CA  GLY A 109      -3.615 -29.837  -6.743  1.00 79.40           C  
ATOM    812  C   GLY A 109      -3.742 -30.935  -5.704  1.00 79.40           C  
ATOM    813  O   GLY A 109      -3.057 -31.957  -5.787  1.00 79.40           O  
ATOM    814  N   ILE A 110      -4.642 -30.716  -4.750  1.00 79.91           N  
ATOM    815  CA  ILE A 110      -4.915 -31.693  -3.701  1.00 79.91           C  
ATOM    816  C   ILE A 110      -5.700 -32.867  -4.282  1.00 79.91           C  
ATOM    817  CB  ILE A 110      -5.691 -31.058  -2.525  1.00 79.91           C  
ATOM    818  O   ILE A 110      -5.436 -34.024  -3.947  1.00 79.91           O  
ATOM    819  CG1 ILE A 110      -4.855 -29.956  -1.866  1.00 79.91           C  
ATOM    820  CG2 ILE A 110      -6.092 -32.127  -1.504  1.00 79.91           C  
ATOM    821  CD1 ILE A 110      -5.622 -29.120  -0.850  1.00 79.91           C  
ATOM    822  N   LEU A 111      -6.569 -32.691  -5.204  1.00 79.53           N  
ATOM    823  CA  LEU A 111      -7.378 -33.718  -5.853  1.00 79.53           C  
ATOM    824  C   LEU A 111      -6.534 -34.548  -6.813  1.00 79.53           C  
ATOM    825  CB  LEU A 111      -8.550 -33.081  -6.604  1.00 79.53           C  
ATOM    826  O   LEU A 111      -6.707 -35.766  -6.905  1.00 79.53           O  
ATOM    827  CG  LEU A 111      -9.813 -32.808  -5.785  1.00 79.53           C  
ATOM    828  CD1 LEU A 111     -10.390 -31.442  -6.141  1.00 79.53           C  
ATOM    829  CD2 LEU A 111     -10.846 -33.907  -6.011  1.00 79.53           C  
ATOM    830  N   SER A 112      -5.638 -33.973  -7.536  1.00 77.70           N  
ATOM    831  CA  SER A 112      -4.723 -34.653  -8.448  1.00 77.70           C  
ATOM    832  C   SER A 112      -3.735 -35.530  -7.687  1.00 77.70           C  
ATOM    833  CB  SER A 112      -3.964 -33.637  -9.301  1.00 77.70           C  
ATOM    834  O   SER A 112      -3.389 -36.622  -8.142  1.00 77.70           O  
ATOM    835  OG  SER A 112      -3.160 -32.798  -8.489  1.00 77.70           O  
ATOM    836  N   SER A 113      -3.294 -35.078  -6.557  1.00 78.81           N  
ATOM    837  CA  SER A 113      -2.407 -35.828  -5.673  1.00 78.81           C  
ATOM    838  C   SER A 113      -3.117 -37.037  -5.074  1.00 78.81           C  
ATOM    839  CB  SER A 113      -1.880 -34.930  -4.554  1.00 78.81           C  
ATOM    840  O   SER A 113      -2.528 -38.114  -4.955  1.00 78.81           O  
ATOM    841  OG  SER A 113      -1.076 -33.889  -5.081  1.00 78.81           O  
ATOM    842  N   PHE A 114      -4.345 -36.823  -4.728  1.00 79.11           N  
ATOM    843  CA  PHE A 114      -5.165 -37.898  -4.182  1.00 79.11           C  
ATOM    844  C   PHE A 114      -5.522 -38.910  -5.265  1.00 79.11           C  
ATOM    845  CB  PHE A 114      -6.441 -37.334  -3.549  1.00 79.11           C  
ATOM    846  O   PHE A 114      -5.560 -40.115  -5.007  1.00 79.11           O  
ATOM    847  CG  PHE A 114      -6.238 -36.780  -2.165  1.00 79.11           C  
ATOM    848  CD1 PHE A 114      -6.116 -37.629  -1.072  1.00 79.11           C  
ATOM    849  CD2 PHE A 114      -6.169 -35.408  -1.957  1.00 79.11           C  
ATOM    850  CE1 PHE A 114      -5.928 -37.118   0.210  1.00 79.11           C  
ATOM    851  CE2 PHE A 114      -5.982 -34.891  -0.678  1.00 79.11           C  
ATOM    852  CZ  PHE A 114      -5.862 -35.747   0.404  1.00 79.11           C  
ATOM    853  N   LEU A 115      -5.758 -38.556  -6.508  1.00 77.75           N  
ATOM    854  CA  LEU A 115      -6.061 -39.416  -7.647  1.00 77.75           C  
ATOM    855  C   LEU A 115      -4.820 -40.178  -8.098  1.00 77.75           C  
ATOM    856  CB  LEU A 115      -6.617 -38.589  -8.810  1.00 77.75           C  
ATOM    857  O   LEU A 115      -4.918 -41.322  -8.549  1.00 77.75           O  
ATOM    858  CG  LEU A 115      -8.016 -38.002  -8.617  1.00 77.75           C  
ATOM    859  CD1 LEU A 115      -8.395 -37.131  -9.809  1.00 77.75           C  
ATOM    860  CD2 LEU A 115      -9.040 -39.114  -8.414  1.00 77.75           C  
ATOM    861  N   TYR A 116      -3.656 -39.590  -7.981  1.00 79.81           N  
ATOM    862  CA  TYR A 116      -2.381 -40.227  -8.292  1.00 79.81           C  
ATOM    863  C   TYR A 116      -2.041 -41.299  -7.264  1.00 79.81           C  
ATOM    864  CB  TYR A 116      -1.260 -39.185  -8.350  1.00 79.81           C  
ATOM    865  O   TYR A 116      -1.485 -42.344  -7.609  1.00 79.81           O  
ATOM    866  CG  TYR A 116      -1.008 -38.640  -9.735  1.00 79.81           C  
ATOM    867  CD1 TYR A 116      -0.204 -39.330 -10.640  1.00 79.81           C  
ATOM    868  CD2 TYR A 116      -1.572 -37.436 -10.142  1.00 79.81           C  
ATOM    869  CE1 TYR A 116       0.033 -38.831 -11.917  1.00 79.81           C  
ATOM    870  CE2 TYR A 116      -1.343 -36.928 -11.416  1.00 79.81           C  
ATOM    871  OH  TYR A 116      -0.310 -37.134 -13.558  1.00 79.81           O  
ATOM    872  CZ  TYR A 116      -0.541 -37.632 -12.295  1.00 79.81           C  
ATOM    873  N   ILE A 117      -2.336 -41.107  -6.007  1.00 77.91           N  
ATOM    874  CA  ILE A 117      -2.111 -42.042  -4.911  1.00 77.91           C  
ATOM    875  C   ILE A 117      -3.086 -43.212  -5.022  1.00 77.91           C  
ATOM    876  CB  ILE A 117      -2.259 -41.350  -3.537  1.00 77.91           C  
ATOM    877  O   ILE A 117      -2.718 -44.361  -4.765  1.00 77.91           O  
ATOM    878  CG1 ILE A 117      -1.168 -40.289  -3.353  1.00 77.91           C  
ATOM    879  CG2 ILE A 117      -2.218 -42.381  -2.405  1.00 77.91           C  
ATOM    880  CD1 ILE A 117      -1.358 -39.413  -2.123  1.00 77.91           C  
ATOM    881  N   PHE A 118      -4.311 -43.084  -5.499  1.00 72.85           N  
ATOM    882  CA  PHE A 118      -5.358 -44.091  -5.622  1.00 72.85           C  
ATOM    883  C   PHE A 118      -5.261 -44.812  -6.961  1.00 72.85           C  
ATOM    884  CB  PHE A 118      -6.742 -43.452  -5.469  1.00 72.85           C  
ATOM    885  O   PHE A 118      -5.650 -45.976  -7.075  1.00 72.85           O  
ATOM    886  CG  PHE A 118      -7.117 -43.150  -4.043  1.00 72.85           C  
ATOM    887  CD1 PHE A 118      -7.501 -44.169  -3.180  1.00 72.85           C  
ATOM    888  CD2 PHE A 118      -7.086 -41.846  -3.566  1.00 72.85           C  
ATOM    889  CE1 PHE A 118      -7.849 -43.893  -1.860  1.00 72.85           C  
ATOM    890  CE2 PHE A 118      -7.433 -41.562  -2.248  1.00 72.85           C  
ATOM    891  CZ  PHE A 118      -7.815 -42.587  -1.397  1.00 72.85           C  
ATOM    892  N   GLN A 119      -4.630 -44.350  -8.075  1.00 70.28           N  
ATOM    893  CA  GLN A 119      -4.409 -44.957  -9.384  1.00 70.28           C  
ATOM    894  C   GLN A 119      -3.114 -45.764  -9.404  1.00 70.28           C  
ATOM    895  CB  GLN A 119      -4.376 -43.885 -10.474  1.00 70.28           C  
ATOM    896  O   GLN A 119      -3.007 -46.756 -10.128  1.00 70.28           O  
ATOM    897  CG  GLN A 119      -4.552 -44.435 -11.883  1.00 70.28           C  
ATOM    898  CD  GLN A 119      -4.845 -43.351 -12.904  1.00 70.28           C  
ATOM    899  NE2 GLN A 119      -5.436 -43.740 -14.028  1.00 70.28           N  
ATOM    900  OE1 GLN A 119      -4.542 -42.174 -12.684  1.00 70.28           O  
ATOM    901  N   SER A 120      -2.135 -45.506  -8.524  1.00 63.72           N  
ATOM    902  CA  SER A 120      -0.870 -46.221  -8.391  1.00 63.72           C  
ATOM    903  C   SER A 120      -0.968 -47.327  -7.346  1.00 63.72           C  
ATOM    904  CB  SER A 120       0.255 -45.255  -8.019  1.00 63.72           C  
ATOM    905  O   SER A 120      -0.037 -48.118  -7.182  1.00 63.72           O  
ATOM    906  OG  SER A 120      -0.267 -44.077  -7.429  1.00 63.72           O  
ATOM    907  N   GLY A 121      -2.136 -47.828  -6.840  1.00 56.00           N  
ATOM    908  CA  GLY A 121      -2.396 -48.991  -6.006  1.00 56.00           C  
ATOM    909  C   GLY A 121      -3.279 -50.023  -6.681  1.00 56.00           C  
ATOM    910  O   GLY A 121      -3.915 -49.735  -7.697  1.00 56.00           O  
TER     911      ALA A   1                                                      
ENDMDL                                                                          
END                                                                             
