# Supplementary material for: Domain loss enabled evolution of novel functions in the snake three-finger toxin gene superfamily
Source: Nat Commun. 2023 Aug 11;14:4861. doi: 10.1038/s41467-023-40550-0 (PMC10421932; doi:10.1038/s41467-023-40550-0)
Supplement: Supplementary file 5 — Supplementary Data 2 [file 41467_2023_40550_MOESM5_ESM.zip › SD2_structure_predictions/full_sequence/TR|A0A182C5S7|Phalotris_mertensi.pdb]

MODEL     1                                                                     
ATOM      1  N   MET A   1     -33.834  -1.037  32.079  1.00 67.76           N  
ATOM      2  CA  MET A   1     -32.524  -0.394  32.044  1.00 67.76           C  
ATOM      3  C   MET A   1     -31.485  -1.309  31.405  1.00 67.76           C  
ATOM      4  CB  MET A   1     -32.079  -0.002  33.454  1.00 67.76           C  
ATOM      5  O   MET A   1     -30.378  -0.872  31.087  1.00 67.76           O  
ATOM      6  CG  MET A   1     -32.648  -0.894  34.547  1.00 67.76           C  
ATOM      7  SD  MET A   1     -32.171  -0.336  36.229  1.00 67.76           S  
ATOM      8  CE  MET A   1     -32.779  -1.733  37.213  1.00 67.76           C  
ATOM      9  N   LYS A   2     -31.857  -2.518  30.952  1.00 77.91           N  
ATOM     10  CA  LYS A   2     -31.034  -3.568  30.358  1.00 77.91           C  
ATOM     11  C   LYS A   2     -31.119  -3.537  28.835  1.00 77.91           C  
ATOM     12  CB  LYS A   2     -31.458  -4.942  30.879  1.00 77.91           C  
ATOM     13  O   LYS A   2     -30.155  -3.882  28.147  1.00 77.91           O  
ATOM     14  CG  LYS A   2     -31.103  -5.188  32.338  1.00 77.91           C  
ATOM     15  CD  LYS A   2     -31.797  -6.430  32.880  1.00 77.91           C  
ATOM     16  CE  LYS A   2     -31.308  -6.778  34.280  1.00 77.91           C  
ATOM     17  NZ  LYS A   2     -32.426  -7.235  35.159  1.00 77.91           N  
ATOM     18  N   THR A   3     -32.236  -3.012  28.351  1.00 79.36           N  
ATOM     19  CA  THR A   3     -32.442  -2.895  26.912  1.00 79.36           C  
ATOM     20  C   THR A   3     -31.707  -1.677  26.358  1.00 79.36           C  
ATOM     21  CB  THR A   3     -33.939  -2.795  26.568  1.00 79.36           C  
ATOM     22  O   THR A   3     -31.272  -1.680  25.205  1.00 79.36           O  
ATOM     23  CG2 THR A   3     -34.655  -4.114  26.837  1.00 79.36           C  
ATOM     24  OG1 THR A   3     -34.539  -1.767  27.366  1.00 79.36           O  
ATOM     25  N   LEU A   4     -31.536  -0.682  27.187  1.00 78.60           N  
ATOM     26  CA  LEU A   4     -30.781   0.523  26.861  1.00 78.60           C  
ATOM     27  C   LEU A   4     -29.285   0.233  26.820  1.00 78.60           C  
ATOM     28  CB  LEU A   4     -31.071   1.629  27.879  1.00 78.60           C  
ATOM     29  O   LEU A   4     -28.569   0.757  25.964  1.00 78.60           O  
ATOM     30  CG  LEU A   4     -31.904   2.810  27.378  1.00 78.60           C  
ATOM     31  CD1 LEU A   4     -32.545   3.542  28.551  1.00 78.60           C  
ATOM     32  CD2 LEU A   4     -31.042   3.761  26.554  1.00 78.60           C  
ATOM     33  N   LEU A   5     -28.844  -0.649  27.660  1.00 80.18           N  
ATOM     34  CA  LEU A   5     -27.452  -1.078  27.737  1.00 80.18           C  
ATOM     35  C   LEU A   5     -27.093  -1.975  26.558  1.00 80.18           C  
ATOM     36  CB  LEU A   5     -27.191  -1.816  29.053  1.00 80.18           C  
ATOM     37  O   LEU A   5     -25.993  -1.876  26.009  1.00 80.18           O  
ATOM     38  CG  LEU A   5     -27.088  -0.949  30.309  1.00 80.18           C  
ATOM     39  CD1 LEU A   5     -26.994  -1.826  31.553  1.00 80.18           C  
ATOM     40  CD2 LEU A   5     -25.888  -0.013  30.216  1.00 80.18           C  
ATOM     41  N   LEU A   6     -27.985  -2.769  26.098  1.00 81.49           N  
ATOM     42  CA  LEU A   6     -27.811  -3.672  24.965  1.00 81.49           C  
ATOM     43  C   LEU A   6     -27.786  -2.898  23.651  1.00 81.49           C  
ATOM     44  CB  LEU A   6     -28.931  -4.715  24.935  1.00 81.49           C  
ATOM     45  O   LEU A   6     -27.005  -3.217  22.752  1.00 81.49           O  
ATOM     46  CG  LEU A   6     -28.849  -5.829  25.980  1.00 81.49           C  
ATOM     47  CD1 LEU A   6     -30.142  -6.637  25.997  1.00 81.49           C  
ATOM     48  CD2 LEU A   6     -27.651  -6.732  25.707  1.00 81.49           C  
ATOM     49  N   SER A   7     -28.550  -1.867  23.554  1.00 81.64           N  
ATOM     50  CA  SER A   7     -28.594  -0.985  22.392  1.00 81.64           C  
ATOM     51  C   SER A   7     -27.331  -0.136  22.294  1.00 81.64           C  
ATOM     52  CB  SER A   7     -29.824  -0.078  22.453  1.00 81.64           C  
ATOM     53  O   SER A   7     -26.824   0.107  21.197  1.00 81.64           O  
ATOM     54  OG  SER A   7     -29.793   0.734  23.614  1.00 81.64           O  
ATOM     55  N   LEU A   8     -26.744   0.278  23.326  1.00 83.41           N  
ATOM     56  CA  LEU A   8     -25.508   1.049  23.416  1.00 83.41           C  
ATOM     57  C   LEU A   8     -24.303   0.188  23.052  1.00 83.41           C  
ATOM     58  CB  LEU A   8     -25.335   1.621  24.825  1.00 83.41           C  
ATOM     59  O   LEU A   8     -23.375   0.660  22.392  1.00 83.41           O  
ATOM     60  CG  LEU A   8     -24.474   2.879  24.945  1.00 83.41           C  
ATOM     61  CD1 LEU A   8     -25.265   4.003  25.605  1.00 83.41           C  
ATOM     62  CD2 LEU A   8     -23.200   2.583  25.729  1.00 83.41           C  
ATOM     63  N   VAL A   9     -24.327  -1.053  23.357  1.00 83.41           N  
ATOM     64  CA  VAL A   9     -23.278  -2.018  23.044  1.00 83.41           C  
ATOM     65  C   VAL A   9     -23.305  -2.343  21.552  1.00 83.41           C  
ATOM     66  CB  VAL A   9     -23.431  -3.312  23.874  1.00 83.41           C  
ATOM     67  O   VAL A   9     -22.255  -2.435  20.911  1.00 83.41           O  
ATOM     68  CG1 VAL A   9     -22.434  -4.372  23.410  1.00 83.41           C  
ATOM     69  CG2 VAL A   9     -23.247  -3.015  25.361  1.00 83.41           C  
ATOM     70  N   VAL A  10     -24.413  -2.425  20.966  1.00 81.22           N  
ATOM     71  CA  VAL A  10     -24.602  -2.728  19.551  1.00 81.22           C  
ATOM     72  C   VAL A  10     -24.171  -1.533  18.704  1.00 81.22           C  
ATOM     73  CB  VAL A  10     -26.070  -3.100  19.242  1.00 81.22           C  
ATOM     74  O   VAL A  10     -23.510  -1.699  17.676  1.00 81.22           O  
ATOM     75  CG1 VAL A  10     -26.272  -3.296  17.741  1.00 81.22           C  
ATOM     76  CG2 VAL A  10     -26.474  -4.358  20.008  1.00 81.22           C  
ATOM     77  N   VAL A  11     -24.433  -0.318  19.091  1.00 78.62           N  
ATOM     78  CA  VAL A  11     -24.050   0.931  18.440  1.00 78.62           C  
ATOM     79  C   VAL A  11     -22.542   1.136  18.563  1.00 78.62           C  
ATOM     80  CB  VAL A  11     -24.803   2.138  19.041  1.00 78.62           C  
ATOM     81  O   VAL A  11     -21.886   1.558  17.608  1.00 78.62           O  
ATOM     82  CG1 VAL A  11     -24.286   3.447  18.447  1.00 78.62           C  
ATOM     83  CG2 VAL A  11     -26.307   1.999  18.808  1.00 78.62           C  
ATOM     84  N   ALA A  12     -21.979   0.812  19.670  1.00 77.28           N  
ATOM     85  CA  ALA A  12     -20.543   0.883  19.925  1.00 77.28           C  
ATOM     86  C   ALA A  12     -19.786  -0.146  19.092  1.00 77.28           C  
ATOM     87  CB  ALA A  12     -20.256   0.676  21.411  1.00 77.28           C  
ATOM     88  O   ALA A  12     -18.713   0.145  18.558  1.00 77.28           O  
ATOM     89  N   PHE A  13     -20.301  -1.332  18.829  1.00 74.98           N  
ATOM     90  CA  PHE A  13     -19.741  -2.405  18.017  1.00 74.98           C  
ATOM     91  C   PHE A  13     -19.839  -2.069  16.534  1.00 74.98           C  
ATOM     92  CB  PHE A  13     -20.457  -3.729  18.304  1.00 74.98           C  
ATOM     93  O   PHE A  13     -18.939  -2.396  15.757  1.00 74.98           O  
ATOM     94  CG  PHE A  13     -19.851  -4.515  19.435  1.00 74.98           C  
ATOM     95  CD1 PHE A  13     -18.705  -5.275  19.235  1.00 74.98           C  
ATOM     96  CD2 PHE A  13     -20.426  -4.493  20.698  1.00 74.98           C  
ATOM     97  CE1 PHE A  13     -18.142  -6.004  20.280  1.00 74.98           C  
ATOM     98  CE2 PHE A  13     -19.869  -5.218  21.748  1.00 74.98           C  
ATOM     99  CZ  PHE A  13     -18.727  -5.974  21.536  1.00 74.98           C  
ATOM    100  N   VAL A  14     -20.842  -1.381  16.122  1.00 71.35           N  
ATOM    101  CA  VAL A  14     -21.078  -0.953  14.747  1.00 71.35           C  
ATOM    102  C   VAL A  14     -20.131   0.190  14.391  1.00 71.35           C  
ATOM    103  CB  VAL A  14     -22.545  -0.516  14.532  1.00 71.35           C  
ATOM    104  O   VAL A  14     -19.667   0.289  13.252  1.00 71.35           O  
ATOM    105  CG1 VAL A  14     -22.731   0.086  13.141  1.00 71.35           C  
ATOM    106  CG2 VAL A  14     -23.489  -1.700  14.736  1.00 71.35           C  
ATOM    107  N   TYR A  15     -19.655   0.942  15.437  1.00 69.69           N  
ATOM    108  CA  TYR A  15     -18.761   2.081  15.257  1.00 69.69           C  
ATOM    109  C   TYR A  15     -17.304   1.659  15.409  1.00 69.69           C  
ATOM    110  CB  TYR A  15     -19.091   3.188  16.262  1.00 69.69           C  
ATOM    111  O   TYR A  15     -16.393   2.432  15.104  1.00 69.69           O  
ATOM    112  CG  TYR A  15     -20.234   4.077  15.833  1.00 69.69           C  
ATOM    113  CD1 TYR A  15     -20.013   5.182  15.015  1.00 69.69           C  
ATOM    114  CD2 TYR A  15     -21.536   3.813  16.244  1.00 69.69           C  
ATOM    115  CE1 TYR A  15     -21.062   6.005  14.618  1.00 69.69           C  
ATOM    116  CE2 TYR A  15     -22.593   4.629  15.854  1.00 69.69           C  
ATOM    117  OH  TYR A  15     -23.389   6.531  14.652  1.00 69.69           O  
ATOM    118  CZ  TYR A  15     -22.346   5.720  15.042  1.00 69.69           C  
ATOM    119  N   LEU A  16     -17.084   0.362  15.908  1.00 64.95           N  
ATOM    120  CA  LEU A  16     -15.732  -0.176  16.011  1.00 64.95           C  
ATOM    121  C   LEU A  16     -15.197  -0.569  14.638  1.00 64.95           C  
ATOM    122  CB  LEU A  16     -15.707  -1.387  16.947  1.00 64.95           C  
ATOM    123  O   LEU A  16     -15.859  -1.296  13.894  1.00 64.95           O  
ATOM    124  CG  LEU A  16     -15.656  -1.085  18.446  1.00 64.95           C  
ATOM    125  CD1 LEU A  16     -16.123  -2.296  19.247  1.00 64.95           C  
ATOM    126  CD2 LEU A  16     -14.248  -0.672  18.861  1.00 64.95           C  
ATOM    127  N   ASP A  17     -15.199   0.371  13.719  1.00 57.01           N  
ATOM    128  CA  ASP A  17     -14.208   0.708  12.702  1.00 57.01           C  
ATOM    129  C   ASP A  17     -14.178  -0.344  11.595  1.00 57.01           C  
ATOM    130  CB  ASP A  17     -12.820   0.849  13.331  1.00 57.01           C  
ATOM    131  O   ASP A  17     -13.830  -1.501  11.839  1.00 57.01           O  
ATOM    132  CG  ASP A  17     -11.820   1.532  12.414  1.00 57.01           C  
ATOM    133  OD1 ASP A  17     -12.184   2.524  11.747  1.00 57.01           O  
ATOM    134  OD2 ASP A  17     -10.659   1.073  12.358  1.00 57.01           O  
ATOM    135  N   SER A  18     -15.293  -0.556  10.909  1.00 57.66           N  
ATOM    136  CA  SER A  18     -15.154  -1.288   9.654  1.00 57.66           C  
ATOM    137  C   SER A  18     -13.913  -0.842   8.888  1.00 57.66           C  
ATOM    138  CB  SER A  18     -16.396  -1.100   8.783  1.00 57.66           C  
ATOM    139  O   SER A  18     -13.807   0.321   8.493  1.00 57.66           O  
ATOM    140  OG  SER A  18     -16.607   0.272   8.497  1.00 57.66           O  
ATOM    141  N   GLY A  19     -12.659  -0.792   9.560  1.00 61.90           N  
ATOM    142  CA  GLY A  19     -11.354  -0.563   8.961  1.00 61.90           C  
ATOM    143  C   GLY A  19     -11.323  -0.847   7.471  1.00 61.90           C  
ATOM    144  O   GLY A  19     -11.799  -1.892   7.023  1.00 61.90           O  
ATOM    145  N   HIS A  20     -11.869   0.097   6.567  1.00 65.56           N  
ATOM    146  CA  HIS A  20     -11.697   0.004   5.122  1.00 65.56           C  
ATOM    147  C   HIS A  20     -10.368  -0.656   4.767  1.00 65.56           C  
ATOM    148  CB  HIS A  20     -11.781   1.391   4.482  1.00 65.56           C  
ATOM    149  O   HIS A  20      -9.303  -0.148   5.124  1.00 65.56           O  
ATOM    150  CG  HIS A  20     -12.768   1.476   3.361  1.00 65.56           C  
ATOM    151  CD2 HIS A  20     -12.634   1.925   2.091  1.00 65.56           C  
ATOM    152  ND1 HIS A  20     -14.078   1.068   3.490  1.00 65.56           N  
ATOM    153  CE1 HIS A  20     -14.708   1.262   2.344  1.00 65.56           C  
ATOM    154  NE2 HIS A  20     -13.854   1.782   1.478  1.00 65.56           N  
ATOM    155  N   THR A  21     -10.544  -1.968   4.749  1.00 75.69           N  
ATOM    156  CA  THR A  21      -9.357  -2.713   4.345  1.00 75.69           C  
ATOM    157  C   THR A  21      -9.363  -2.965   2.840  1.00 75.69           C  
ATOM    158  CB  THR A  21      -9.258  -4.056   5.092  1.00 75.69           C  
ATOM    159  O   THR A  21     -10.410  -3.251   2.257  1.00 75.69           O  
ATOM    160  CG2 THR A  21      -9.073  -3.839   6.591  1.00 75.69           C  
ATOM    161  OG1 THR A  21     -10.460  -4.806   4.875  1.00 75.69           O  
ATOM    162  N   ILE A  22      -8.342  -2.544   2.096  1.00 87.60           N  
ATOM    163  CA  ILE A  22      -8.191  -2.746   0.660  1.00 87.60           C  
ATOM    164  C   ILE A  22      -7.063  -3.742   0.394  1.00 87.60           C  
ATOM    165  CB  ILE A  22      -7.913  -1.414  -0.072  1.00 87.60           C  
ATOM    166  O   ILE A  22      -6.084  -3.793   1.142  1.00 87.60           O  
ATOM    167  CG1 ILE A  22      -7.988  -1.613  -1.590  1.00 87.60           C  
ATOM    168  CG2 ILE A  22      -6.551  -0.846   0.338  1.00 87.60           C  
ATOM    169  CD1 ILE A  22      -8.016  -0.314  -2.384  1.00 87.60           C  
ATOM    170  N   THR A  23      -7.386  -4.619  -0.558  1.00 91.73           N  
ATOM    171  CA  THR A  23      -6.382  -5.582  -0.996  1.00 91.73           C  
ATOM    172  C   THR A  23      -5.707  -5.113  -2.282  1.00 91.73           C  
ATOM    173  CB  THR A  23      -7.001  -6.974  -1.216  1.00 91.73           C  
ATOM    174  O   THR A  23      -6.383  -4.791  -3.262  1.00 91.73           O  
ATOM    175  CG2 THR A  23      -5.925  -8.016  -1.503  1.00 91.73           C  
ATOM    176  OG1 THR A  23      -7.724  -7.361  -0.041  1.00 91.73           O  
ATOM    177  N   CYS A  24      -4.283  -5.038  -2.267  1.00 92.73           N  
ATOM    178  CA  CYS A  24      -3.509  -4.540  -3.398  1.00 92.73           C  
ATOM    179  C   CYS A  24      -2.526  -5.595  -3.893  1.00 92.73           C  
ATOM    180  CB  CYS A  24      -2.754  -3.268  -3.013  1.00 92.73           C  
ATOM    181  O   CYS A  24      -2.109  -6.468  -3.130  1.00 92.73           O  
ATOM    182  SG  CYS A  24      -3.830  -1.906  -2.514  1.00 92.73           S  
ATOM    183  N   CYS A  25      -2.239  -5.521  -5.186  1.00 92.69           N  
ATOM    184  CA  CYS A  25      -1.185  -6.365  -5.737  1.00 92.69           C  
ATOM    185  C   CYS A  25       0.182  -5.943  -5.212  1.00 92.69           C  
ATOM    186  CB  CYS A  25      -1.195  -6.307  -7.264  1.00 92.69           C  
ATOM    187  O   CYS A  25       0.492  -4.751  -5.164  1.00 92.69           O  
ATOM    188  SG  CYS A  25      -2.604  -7.151  -8.015  1.00 92.69           S  
ATOM    189  N   SER A  26       0.877  -7.021  -4.659  1.00 83.65           N  
ATOM    190  CA  SER A  26       2.219  -6.772  -4.143  1.00 83.65           C  
ATOM    191  C   SER A  26       3.285  -7.264  -5.117  1.00 83.65           C  
ATOM    192  CB  SER A  26       2.406  -7.450  -2.785  1.00 83.65           C  
ATOM    193  O   SER A  26       3.022  -8.139  -5.945  1.00 83.65           O  
ATOM    194  OG  SER A  26       2.588  -8.847  -2.941  1.00 83.65           O  
ATOM    195  N   ARG A  27       4.188  -6.414  -5.478  1.00 75.37           N  
ATOM    196  CA  ARG A  27       5.324  -6.776  -6.321  1.00 75.37           C  
ATOM    197  C   ARG A  27       5.028  -6.491  -7.790  1.00 75.37           C  
ATOM    198  CB  ARG A  27       5.683  -8.251  -6.134  1.00 75.37           C  
ATOM    199  O   ARG A  27       3.913  -6.100  -8.139  1.00 75.37           O  
ATOM    200  CG  ARG A  27       6.184  -8.592  -4.740  1.00 75.37           C  
ATOM    201  CD  ARG A  27       6.922  -9.923  -4.715  1.00 75.37           C  
ATOM    202  NE  ARG A  27       7.417 -10.240  -3.379  1.00 75.37           N  
ATOM    203  NH1 ARG A  27       8.620 -12.098  -4.040  1.00 75.37           N  
ATOM    204  NH2 ARG A  27       8.603 -11.462  -1.838  1.00 75.37           N  
ATOM    205  CZ  ARG A  27       8.212 -11.266  -3.089  1.00 75.37           C  
ATOM    206  N   LEU A  28       5.881  -6.524  -8.679  1.00 75.13           N  
ATOM    207  CA  LEU A  28       5.880  -6.058 -10.061  1.00 75.13           C  
ATOM    208  C   LEU A  28       4.976  -6.930 -10.927  1.00 75.13           C  
ATOM    209  CB  LEU A  28       7.302  -6.057 -10.628  1.00 75.13           C  
ATOM    210  O   LEU A  28       4.299  -6.427 -11.827  1.00 75.13           O  
ATOM    211  CG  LEU A  28       8.164  -4.839 -10.291  1.00 75.13           C  
ATOM    212  CD1 LEU A  28       9.535  -5.283  -9.790  1.00 75.13           C  
ATOM    213  CD2 LEU A  28       8.303  -3.929 -11.506  1.00 75.13           C  
ATOM    214  N   VAL A  29       4.651  -8.228 -10.500  1.00 73.64           N  
ATOM    215  CA  VAL A  29       3.958  -9.186 -11.355  1.00 73.64           C  
ATOM    216  C   VAL A  29       2.709  -9.703 -10.646  1.00 73.64           C  
ATOM    217  CB  VAL A  29       4.876 -10.365 -11.746  1.00 73.64           C  
ATOM    218  O   VAL A  29       1.961 -10.511 -11.202  1.00 73.64           O  
ATOM    219  CG1 VAL A  29       5.890  -9.933 -12.804  1.00 73.64           C  
ATOM    220  CG2 VAL A  29       5.589 -10.918 -10.513  1.00 73.64           C  
ATOM    221  N   CYS A  30       2.153  -9.012  -9.635  1.00 81.80           N  
ATOM    222  CA  CYS A  30       0.929  -9.272  -8.884  1.00 81.80           C  
ATOM    223  C   CYS A  30       0.805 -10.751  -8.539  1.00 81.80           C  
ATOM    224  CB  CYS A  30      -0.295  -8.820  -9.679  1.00 81.80           C  
ATOM    225  O   CYS A  30      -0.257 -11.349  -8.723  1.00 81.80           O  
ATOM    226  SG  CYS A  30      -1.756  -8.523  -8.661  1.00 81.80           S  
ATOM    227  N   PHE A  31       1.856 -11.478  -8.349  1.00 79.96           N  
ATOM    228  CA  PHE A  31       1.840 -12.884  -7.965  1.00 79.96           C  
ATOM    229  C   PHE A  31       1.466 -13.040  -6.495  1.00 79.96           C  
ATOM    230  CB  PHE A  31       3.202 -13.532  -8.231  1.00 79.96           C  
ATOM    231  O   PHE A  31       0.967 -14.089  -6.084  1.00 79.96           O  
ATOM    232  CG  PHE A  31       3.414 -13.931  -9.667  1.00 79.96           C  
ATOM    233  CD1 PHE A  31       2.699 -14.985 -10.222  1.00 79.96           C  
ATOM    234  CD2 PHE A  31       4.329 -13.252 -10.461  1.00 79.96           C  
ATOM    235  CE1 PHE A  31       2.892 -15.357 -11.551  1.00 79.96           C  
ATOM    236  CE2 PHE A  31       4.528 -13.618 -11.789  1.00 79.96           C  
ATOM    237  CZ  PHE A  31       3.810 -14.671 -12.332  1.00 79.96           C  
ATOM    238  N   SER A  32       1.609 -11.805  -5.895  1.00 82.55           N  
ATOM    239  CA  SER A  32       1.250 -11.778  -4.481  1.00 82.55           C  
ATOM    240  C   SER A  32       0.467 -10.516  -4.133  1.00 82.55           C  
ATOM    241  CB  SER A  32       2.503 -11.866  -3.608  1.00 82.55           C  
ATOM    242  O   SER A  32       0.499  -9.534  -4.878  1.00 82.55           O  
ATOM    243  OG  SER A  32       3.298 -10.701  -3.749  1.00 82.55           O  
ATOM    244  N   SER A  33      -0.514 -10.691  -3.235  1.00 88.76           N  
ATOM    245  CA  SER A  33      -1.334  -9.589  -2.741  1.00 88.76           C  
ATOM    246  C   SER A  33      -1.074  -9.328  -1.261  1.00 88.76           C  
ATOM    247  CB  SER A  33      -2.818  -9.884  -2.961  1.00 88.76           C  
ATOM    248  O   SER A  33      -0.524 -10.182  -0.561  1.00 88.76           O  
ATOM    249  OG  SER A  33      -3.229 -11.000  -2.190  1.00 88.76           O  
ATOM    250  N   GLU A  34      -1.205  -8.038  -0.963  1.00 88.54           N  
ATOM    251  CA  GLU A  34      -1.037  -7.693   0.445  1.00 88.54           C  
ATOM    252  C   GLU A  34      -2.264  -6.964   0.985  1.00 88.54           C  
ATOM    253  CB  GLU A  34       0.214  -6.833   0.643  1.00 88.54           C  
ATOM    254  O   GLU A  34      -2.893  -6.182   0.269  1.00 88.54           O  
ATOM    255  CG  GLU A  34       0.121  -5.455   0.005  1.00 88.54           C  
ATOM    256  CD  GLU A  34       1.343  -4.589   0.265  1.00 88.54           C  
ATOM    257  OE1 GLU A  34       1.745  -3.820  -0.638  1.00 88.54           O  
ATOM    258  OE2 GLU A  34       1.904  -4.681   1.380  1.00 88.54           O  
ATOM    259  N   TYR A  35      -2.604  -7.450   2.214  1.00 88.89           N  
ATOM    260  CA  TYR A  35      -3.658  -6.775   2.963  1.00 88.89           C  
ATOM    261  C   TYR A  35      -3.156  -5.461   3.550  1.00 88.89           C  
ATOM    262  CB  TYR A  35      -4.185  -7.679   4.083  1.00 88.89           C  
ATOM    263  O   TYR A  35      -2.097  -5.421   4.181  1.00 88.89           O  
ATOM    264  CG  TYR A  35      -5.435  -7.156   4.747  1.00 88.89           C  
ATOM    265  CD1 TYR A  35      -5.382  -6.561   6.005  1.00 88.89           C  
ATOM    266  CD2 TYR A  35      -6.672  -7.258   4.119  1.00 88.89           C  
ATOM    267  CE1 TYR A  35      -6.533  -6.080   6.622  1.00 88.89           C  
ATOM    268  CE2 TYR A  35      -7.828  -6.780   4.726  1.00 88.89           C  
ATOM    269  OH  TYR A  35      -8.891  -5.719   6.582  1.00 88.89           O  
ATOM    270  CZ  TYR A  35      -7.749  -6.193   5.976  1.00 88.89           C  
ATOM    271  N   CYS A  36      -3.878  -4.323   3.219  1.00 85.20           N  
ATOM    272  CA  CYS A  36      -3.405  -3.024   3.685  1.00 85.20           C  
ATOM    273  C   CYS A  36      -4.306  -2.477   4.785  1.00 85.20           C  
ATOM    274  CB  CYS A  36      -3.340  -2.031   2.525  1.00 85.20           C  
ATOM    275  O   CYS A  36      -5.308  -1.817   4.502  1.00 85.20           O  
ATOM    276  SG  CYS A  36      -2.280  -2.568   1.165  1.00 85.20           S  
ATOM    277  N   PRO A  37      -3.702  -2.887   6.076  1.00 74.77           N  
ATOM    278  CA  PRO A  37      -4.485  -2.362   7.197  1.00 74.77           C  
ATOM    279  C   PRO A  37      -4.178  -0.897   7.496  1.00 74.77           C  
ATOM    280  CB  PRO A  37      -4.068  -3.257   8.368  1.00 74.77           C  
ATOM    281  O   PRO A  37      -3.030  -0.464   7.369  1.00 74.77           O  
ATOM    282  CG  PRO A  37      -2.758  -3.844   7.953  1.00 74.77           C  
ATOM    283  CD  PRO A  37      -2.651  -3.761   6.457  1.00 74.77           C  
ATOM    284  N   ASP A  38      -5.068   0.044   7.045  1.00 77.73           N  
ATOM    285  CA  ASP A  38      -4.903   1.465   7.337  1.00 77.73           C  
ATOM    286  C   ASP A  38      -4.589   2.254   6.068  1.00 77.73           C  
ATOM    287  CB  ASP A  38      -3.796   1.674   8.374  1.00 77.73           C  
ATOM    288  O   ASP A  38      -4.203   3.423   6.137  1.00 77.73           O  
ATOM    289  CG  ASP A  38      -4.132   1.075   9.728  1.00 77.73           C  
ATOM    290  OD1 ASP A  38      -5.282   1.224  10.193  1.00 77.73           O  
ATOM    291  OD2 ASP A  38      -3.236   0.451  10.337  1.00 77.73           O  
ATOM    292  N   ALA A  39      -4.492   1.470   4.902  1.00 80.31           N  
ATOM    293  CA  ALA A  39      -4.294   2.129   3.613  1.00 80.31           C  
ATOM    294  C   ALA A  39      -5.631   2.477   2.965  1.00 80.31           C  
ATOM    295  CB  ALA A  39      -3.471   1.242   2.683  1.00 80.31           C  
ATOM    296  O   ALA A  39      -6.621   1.764   3.146  1.00 80.31           O  
ATOM    297  N   THR A  40      -5.527   3.648   2.158  1.00 83.71           N  
ATOM    298  CA  THR A  40      -6.773   4.125   1.569  1.00 83.71           C  
ATOM    299  C   THR A  40      -6.779   3.898   0.060  1.00 83.71           C  
ATOM    300  CB  THR A  40      -6.997   5.619   1.867  1.00 83.71           C  
ATOM    301  O   THR A  40      -7.823   4.010  -0.586  1.00 83.71           O  
ATOM    302  CG2 THR A  40      -7.207   5.856   3.359  1.00 83.71           C  
ATOM    303  OG1 THR A  40      -5.852   6.363   1.432  1.00 83.71           O  
ATOM    304  N   ALA A  41      -5.463   3.323  -0.439  1.00 90.71           N  
ATOM    305  CA  ALA A  41      -5.367   3.180  -1.889  1.00 90.71           C  
ATOM    306  C   ALA A  41      -4.266   2.194  -2.271  1.00 90.71           C  
ATOM    307  CB  ALA A  41      -5.112   4.536  -2.542  1.00 90.71           C  
ATOM    308  O   ALA A  41      -3.347   1.946  -1.487  1.00 90.71           O  
ATOM    309  N   CYS A  42      -4.441   1.639  -3.429  1.00 92.28           N  
ATOM    310  CA  CYS A  42      -3.366   0.915  -4.098  1.00 92.28           C  
ATOM    311  C   CYS A  42      -2.579   1.837  -5.022  1.00 92.28           C  
ATOM    312  CB  CYS A  42      -3.929  -0.261  -4.896  1.00 92.28           C  
ATOM    313  O   CYS A  42      -3.131   2.795  -5.567  1.00 92.28           O  
ATOM    314  SG  CYS A  42      -4.805  -1.474  -3.884  1.00 92.28           S  
ATOM    315  N   TYR A  43      -1.210   1.623  -5.082  1.00 93.04           N  
ATOM    316  CA  TYR A  43      -0.452   2.440  -6.024  1.00 93.04           C  
ATOM    317  C   TYR A  43       0.278   1.567  -7.038  1.00 93.04           C  
ATOM    318  CB  TYR A  43       0.552   3.326  -5.280  1.00 93.04           C  
ATOM    319  O   TYR A  43       0.616   0.417  -6.748  1.00 93.04           O  
ATOM    320  CG  TYR A  43       1.788   2.591  -4.822  1.00 93.04           C  
ATOM    321  CD1 TYR A  43       1.843   1.998  -3.562  1.00 93.04           C  
ATOM    322  CD2 TYR A  43       2.903   2.489  -5.646  1.00 93.04           C  
ATOM    323  CE1 TYR A  43       2.981   1.322  -3.135  1.00 93.04           C  
ATOM    324  CE2 TYR A  43       4.046   1.815  -5.229  1.00 93.04           C  
ATOM    325  OH  TYR A  43       5.204   0.566  -3.557  1.00 93.04           O  
ATOM    326  CZ  TYR A  43       4.075   1.235  -3.974  1.00 93.04           C  
ATOM    327  N   LYS A  44       0.468   2.121  -8.215  1.00 92.59           N  
ATOM    328  CA  LYS A  44       1.314   1.601  -9.286  1.00 92.59           C  
ATOM    329  C   LYS A  44       2.290   2.664  -9.781  1.00 92.59           C  
ATOM    330  CB  LYS A  44       0.458   1.093 -10.447  1.00 92.59           C  
ATOM    331  O   LYS A  44       1.875   3.699 -10.307  1.00 92.59           O  
ATOM    332  CG  LYS A  44       1.260   0.465 -11.578  1.00 92.59           C  
ATOM    333  CD  LYS A  44       0.356  -0.002 -12.712  1.00 92.59           C  
ATOM    334  CE  LYS A  44       1.159  -0.604 -13.856  1.00 92.59           C  
ATOM    335  NZ  LYS A  44       0.276  -1.075 -14.965  1.00 92.59           N  
ATOM    336  N   LYS A  45       3.557   2.296  -9.556  1.00 92.24           N  
ATOM    337  CA  LYS A  45       4.618   3.229  -9.925  1.00 92.24           C  
ATOM    338  C   LYS A  45       5.331   2.776 -11.196  1.00 92.24           C  
ATOM    339  CB  LYS A  45       5.625   3.376  -8.784  1.00 92.24           C  
ATOM    340  O   LYS A  45       5.741   1.619 -11.305  1.00 92.24           O  
ATOM    341  CG  LYS A  45       6.633   4.497  -8.988  1.00 92.24           C  
ATOM    342  CD  LYS A  45       7.556   4.645  -7.785  1.00 92.24           C  
ATOM    343  CE  LYS A  45       8.555   5.777  -7.981  1.00 92.24           C  
ATOM    344  NZ  LYS A  45       9.348   6.037  -6.743  1.00 92.24           N  
ATOM    345  N   MET A  46       5.500   3.800 -12.106  1.00 92.14           N  
ATOM    346  CA  MET A  46       6.120   3.500 -13.394  1.00 92.14           C  
ATOM    347  C   MET A  46       7.275   4.454 -13.678  1.00 92.14           C  
ATOM    348  CB  MET A  46       5.087   3.580 -14.520  1.00 92.14           C  
ATOM    349  O   MET A  46       7.227   5.624 -13.294  1.00 92.14           O  
ATOM    350  CG  MET A  46       3.956   2.572 -14.387  1.00 92.14           C  
ATOM    351  SD  MET A  46       2.725   2.715 -15.740  1.00 92.14           S  
ATOM    352  CE  MET A  46       1.560   1.413 -15.252  1.00 92.14           C  
ATOM    353  N   SER A  47       8.369   3.897 -14.243  1.00 93.18           N  
ATOM    354  CA  SER A  47       9.452   4.648 -14.868  1.00 93.18           C  
ATOM    355  C   SER A  47       9.536   4.359 -16.363  1.00 93.18           C  
ATOM    356  CB  SER A  47      10.788   4.318 -14.201  1.00 93.18           C  
ATOM    357  O   SER A  47       9.921   3.260 -16.767  1.00 93.18           O  
ATOM    358  OG  SER A  47      11.823   5.141 -14.712  1.00 93.18           O  
ATOM    359  N   GLY A  48       9.016   5.393 -17.122  1.00 91.00           N  
ATOM    360  CA  GLY A  48       8.815   5.082 -18.528  1.00 91.00           C  
ATOM    361  C   GLY A  48       7.686   4.098 -18.767  1.00 91.00           C  
ATOM    362  O   GLY A  48       6.549   4.337 -18.352  1.00 91.00           O  
ATOM    363  N   LEU A  49       7.946   2.888 -19.339  1.00 89.86           N  
ATOM    364  CA  LEU A  49       6.940   1.870 -19.620  1.00 89.86           C  
ATOM    365  C   LEU A  49       7.048   0.713 -18.632  1.00 89.86           C  
ATOM    366  CB  LEU A  49       7.090   1.349 -21.052  1.00 89.86           C  
ATOM    367  O   LEU A  49       6.284  -0.251 -18.714  1.00 89.86           O  
ATOM    368  CG  LEU A  49       6.822   2.356 -22.171  1.00 89.86           C  
ATOM    369  CD1 LEU A  49       7.156   1.743 -23.527  1.00 89.86           C  
ATOM    370  CD2 LEU A  49       5.371   2.824 -22.134  1.00 89.86           C  
ATOM    371  N   ASN A  50       7.997   0.945 -17.715  1.00 90.81           N  
ATOM    372  CA  ASN A  50       8.267  -0.135 -16.772  1.00 90.81           C  
ATOM    373  C   ASN A  50       7.594   0.116 -15.425  1.00 90.81           C  
ATOM    374  CB  ASN A  50       9.774  -0.320 -16.585  1.00 90.81           C  
ATOM    375  O   ASN A  50       7.669   1.221 -14.885  1.00 90.81           O  
ATOM    376  CG  ASN A  50      10.471  -0.755 -17.859  1.00 90.81           C  
ATOM    377  ND2 ASN A  50      11.553  -0.068 -18.208  1.00 90.81           N  
ATOM    378  OD1 ASN A  50      10.040  -1.700 -18.525  1.00 90.81           O  
ATOM    379  N   VAL A  51       6.998  -1.000 -14.925  1.00 90.51           N  
ATOM    380  CA  VAL A  51       6.457  -0.955 -13.570  1.00 90.51           C  
ATOM    381  C   VAL A  51       7.578  -1.176 -12.558  1.00 90.51           C  
ATOM    382  CB  VAL A  51       5.343  -2.007 -13.369  1.00 90.51           C  
ATOM    383  O   VAL A  51       8.291  -2.181 -12.620  1.00 90.51           O  
ATOM    384  CG1 VAL A  51       4.841  -1.993 -11.926  1.00 90.51           C  
ATOM    385  CG2 VAL A  51       4.192  -1.758 -14.341  1.00 90.51           C  
ATOM    386  N   ILE A  52       7.726  -0.208 -11.700  1.00 91.09           N  
ATOM    387  CA  ILE A  52       8.873  -0.285 -10.801  1.00 91.09           C  
ATOM    388  C   ILE A  52       8.391  -0.488  -9.367  1.00 91.09           C  
ATOM    389  CB  ILE A  52       9.752   0.983 -10.897  1.00 91.09           C  
ATOM    390  O   ILE A  52       9.176  -0.851  -8.487  1.00 91.09           O  
ATOM    391  CG1 ILE A  52       8.916   2.235 -10.608  1.00 91.09           C  
ATOM    392  CG2 ILE A  52      10.419   1.074 -12.273  1.00 91.09           C  
ATOM    393  CD1 ILE A  52       9.740   3.506 -10.452  1.00 91.09           C  
ATOM    394  N   GLY A  53       6.990  -0.411  -9.237  1.00 90.24           N  
ATOM    395  CA  GLY A  53       6.485  -0.649  -7.894  1.00 90.24           C  
ATOM    396  C   GLY A  53       4.970  -0.678  -7.823  1.00 90.24           C  
ATOM    397  O   GLY A  53       4.295   0.075  -8.529  1.00 90.24           O  
ATOM    398  N   LYS A  54       4.417  -1.513  -6.926  1.00 92.30           N  
ATOM    399  CA  LYS A  54       3.010  -1.640  -6.559  1.00 92.30           C  
ATOM    400  C   LYS A  54       2.851  -1.856  -5.057  1.00 92.30           C  
ATOM    401  CB  LYS A  54       2.357  -2.791  -7.326  1.00 92.30           C  
ATOM    402  O   LYS A  54       3.732  -2.425  -4.410  1.00 92.30           O  
ATOM    403  CG  LYS A  54       2.416  -2.639  -8.838  1.00 92.30           C  
ATOM    404  CD  LYS A  54       1.780  -3.830  -9.545  1.00 92.30           C  
ATOM    405  CE  LYS A  54       1.786  -3.652 -11.057  1.00 92.30           C  
ATOM    406  NZ  LYS A  54       1.132  -4.801 -11.752  1.00 92.30           N  
ATOM    407  N   GLY A  55       1.747  -1.377  -4.548  1.00 90.69           N  
ATOM    408  CA  GLY A  55       1.517  -1.625  -3.134  1.00 90.69           C  
ATOM    409  C   GLY A  55       0.419  -0.760  -2.547  1.00 90.69           C  
ATOM    410  O   GLY A  55      -0.479  -0.315  -3.265  1.00 90.69           O  
ATOM    411  N   CYS A  56       0.509  -0.704  -1.231  1.00 90.84           N  
ATOM    412  CA  CYS A  56      -0.479   0.051  -0.469  1.00 90.84           C  
ATOM    413  C   CYS A  56      -0.015   1.485  -0.243  1.00 90.84           C  
ATOM    414  CB  CYS A  56      -0.751  -0.624   0.874  1.00 90.84           C  
ATOM    415  O   CYS A  56       1.175   1.731  -0.038  1.00 90.84           O  
ATOM    416  SG  CYS A  56      -1.328  -2.329   0.728  1.00 90.84           S  
ATOM    417  N   ALA A  57      -1.006   2.378  -0.291  1.00 90.02           N  
ATOM    418  CA  ALA A  57      -0.686   3.781  -0.036  1.00 90.02           C  
ATOM    419  C   ALA A  57      -1.756   4.439   0.831  1.00 90.02           C  
ATOM    420  CB  ALA A  57      -0.532   4.539  -1.352  1.00 90.02           C  
ATOM    421  O   ALA A  57      -2.952   4.205   0.637  1.00 90.02           O  
ATOM    422  N   ILE A  58      -1.178   5.187   1.804  1.00 86.92           N  
ATOM    423  CA  ILE A  58      -2.090   5.926   2.670  1.00 86.92           C  
ATOM    424  C   ILE A  58      -2.472   7.248   2.009  1.00 86.92           C  
ATOM    425  CB  ILE A  58      -1.466   6.183   4.060  1.00 86.92           C  
ATOM    426  O   ILE A  58      -3.620   7.689   2.106  1.00 86.92           O  
ATOM    427  CG1 ILE A  58      -1.223   4.857   4.790  1.00 86.92           C  
ATOM    428  CG2 ILE A  58      -2.360   7.109   4.890  1.00 86.92           C  
ATOM    429  CD1 ILE A  58      -0.373   4.988   6.046  1.00 86.92           C  
ATOM    430  N   ASN A  59      -1.564   7.813   1.213  1.00 83.72           N  
ATOM    431  CA  ASN A  59      -1.763   9.065   0.491  1.00 83.72           C  
ATOM    432  C   ASN A  59      -1.065   9.048  -0.865  1.00 83.72           C  
ATOM    433  CB  ASN A  59      -1.272  10.250   1.326  1.00 83.72           C  
ATOM    434  O   ASN A  59      -0.249   8.166  -1.137  1.00 83.72           O  
ATOM    435  CG  ASN A  59       0.197  10.144   1.682  1.00 83.72           C  
ATOM    436  ND2 ASN A  59       0.676  11.069   2.506  1.00 83.72           N  
ATOM    437  OD1 ASN A  59       0.898   9.240   1.219  1.00 83.72           O  
ATOM    438  N   CYS A  60      -1.562  10.005  -1.742  1.00 82.40           N  
ATOM    439  CA  CYS A  60      -0.945  10.171  -3.053  1.00 82.40           C  
ATOM    440  C   CYS A  60       0.330  10.999  -2.955  1.00 82.40           C  
ATOM    441  CB  CYS A  60      -1.921  10.833  -4.025  1.00 82.40           C  
ATOM    442  O   CYS A  60       0.333  12.073  -2.350  1.00 82.40           O  
ATOM    443  SG  CYS A  60      -3.364   9.818  -4.412  1.00 82.40           S  
ATOM    444  N   THR A  61       1.556  10.284  -3.171  1.00 82.40           N  
ATOM    445  CA  THR A  61       2.817  11.017  -3.183  1.00 82.40           C  
ATOM    446  C   THR A  61       3.155  11.490  -4.594  1.00 82.40           C  
ATOM    447  CB  THR A  61       3.970  10.155  -2.637  1.00 82.40           C  
ATOM    448  O   THR A  61       2.696  10.903  -5.577  1.00 82.40           O  
ATOM    449  CG2 THR A  61       5.152  10.144  -3.601  1.00 82.40           C  
ATOM    450  OG1 THR A  61       4.400  10.684  -1.377  1.00 82.40           O  
ATOM    451  N   PHE A  62       3.960  12.666  -4.572  1.00 83.94           N  
ATOM    452  CA  PHE A  62       4.406  13.185  -5.860  1.00 83.94           C  
ATOM    453  C   PHE A  62       5.499  12.302  -6.450  1.00 83.94           C  
ATOM    454  CB  PHE A  62       4.914  14.623  -5.714  1.00 83.94           C  
ATOM    455  O   PHE A  62       6.415  11.882  -5.741  1.00 83.94           O  
ATOM    456  CG  PHE A  62       3.825  15.628  -5.453  1.00 83.94           C  
ATOM    457  CD1 PHE A  62       2.978  16.037  -6.476  1.00 83.94           C  
ATOM    458  CD2 PHE A  62       3.648  16.165  -4.185  1.00 83.94           C  
ATOM    459  CE1 PHE A  62       1.969  16.968  -6.238  1.00 83.94           C  
ATOM    460  CE2 PHE A  62       2.642  17.095  -3.939  1.00 83.94           C  
ATOM    461  CZ  PHE A  62       1.804  17.496  -4.967  1.00 83.94           C  
ATOM    462  N   PRO A  63       5.318  11.928  -7.754  1.00 88.86           N  
ATOM    463  CA  PRO A  63       6.332  11.079  -8.383  1.00 88.86           C  
ATOM    464  C   PRO A  63       7.677  11.785  -8.540  1.00 88.86           C  
ATOM    465  CB  PRO A  63       5.723  10.755  -9.749  1.00 88.86           C  
ATOM    466  O   PRO A  63       7.728  13.015  -8.617  1.00 88.86           O  
ATOM    467  CG  PRO A  63       4.749  11.859 -10.005  1.00 88.86           C  
ATOM    468  CD  PRO A  63       4.321  12.433  -8.685  1.00 88.86           C  
ATOM    469  N   ALA A  64       8.785  11.106  -8.441  1.00 88.66           N  
ATOM    470  CA  ALA A  64      10.104  11.607  -8.818  1.00 88.66           C  
ATOM    471  C   ALA A  64      10.177  11.888 -10.317  1.00 88.66           C  
ATOM    472  CB  ALA A  64      11.188  10.610  -8.414  1.00 88.66           C  
ATOM    473  O   ALA A  64       9.307  11.457 -11.078  1.00 88.66           O  
ATOM    474  N   ALA A  65      11.202  12.736 -10.760  1.00 90.32           N  
ATOM    475  CA  ALA A  65      11.400  13.034 -12.176  1.00 90.32           C  
ATOM    476  C   ALA A  65      11.487  11.751 -12.999  1.00 90.32           C  
ATOM    477  CB  ALA A  65      12.658  13.875 -12.373  1.00 90.32           C  
ATOM    478  O   ALA A  65      12.247  10.841 -12.662  1.00 90.32           O  
ATOM    479  N   GLY A  66      10.477  11.681 -13.949  1.00 89.26           N  
ATOM    480  CA  GLY A  66      10.552  10.548 -14.857  1.00 89.26           C  
ATOM    481  C   GLY A  66       9.722   9.362 -14.402  1.00 89.26           C  
ATOM    482  O   GLY A  66       9.754   8.299 -15.025  1.00 89.26           O  
ATOM    483  N   GLU A  67       8.969   9.589 -13.268  1.00 92.87           N  
ATOM    484  CA  GLU A  67       8.094   8.545 -12.741  1.00 92.87           C  
ATOM    485  C   GLU A  67       6.625   8.932 -12.884  1.00 92.87           C  
ATOM    486  CB  GLU A  67       8.422   8.258 -11.274  1.00 92.87           C  
ATOM    487  O   GLU A  67       6.288  10.118 -12.901  1.00 92.87           O  
ATOM    488  CG  GLU A  67       9.805   7.661 -11.058  1.00 92.87           C  
ATOM    489  CD  GLU A  67      10.119   7.388  -9.596  1.00 92.87           C  
ATOM    490  OE1 GLU A  67      11.112   6.681  -9.310  1.00 92.87           O  
ATOM    491  OE2 GLU A  67       9.365   7.884  -8.729  1.00 92.87           O  
ATOM    492  N   LYS A  68       5.846   7.931 -13.090  1.00 92.09           N  
ATOM    493  CA  LYS A  68       4.391   8.040 -13.045  1.00 92.09           C  
ATOM    494  C   LYS A  68       3.806   7.150 -11.952  1.00 92.09           C  
ATOM    495  CB  LYS A  68       3.782   7.675 -14.400  1.00 92.09           C  
ATOM    496  O   LYS A  68       4.204   5.992 -11.809  1.00 92.09           O  
ATOM    497  CG  LYS A  68       2.275   7.866 -14.473  1.00 92.09           C  
ATOM    498  CD  LYS A  68       1.730   7.496 -15.847  1.00 92.09           C  
ATOM    499  CE  LYS A  68       0.212   7.596 -15.893  1.00 92.09           C  
ATOM    500  NZ  LYS A  68      -0.328   7.212 -17.232  1.00 92.09           N  
ATOM    501  N   ILE A  69       2.959   7.844 -11.131  1.00 93.01           N  
ATOM    502  CA  ILE A  69       2.320   7.065 -10.076  1.00 93.01           C  
ATOM    503  C   ILE A  69       0.803   7.124 -10.239  1.00 93.01           C  
ATOM    504  CB  ILE A  69       2.729   7.570  -8.674  1.00 93.01           C  
ATOM    505  O   ILE A  69       0.229   8.206 -10.383  1.00 93.01           O  
ATOM    506  CG1 ILE A  69       4.250   7.490  -8.500  1.00 93.01           C  
ATOM    507  CG2 ILE A  69       2.010   6.772  -7.582  1.00 93.01           C  
ATOM    508  CD1 ILE A  69       4.761   8.134  -7.219  1.00 93.01           C  
ATOM    509  N   GLU A  70       0.155   5.932 -10.247  1.00 92.04           N  
ATOM    510  CA  GLU A  70      -1.297   5.801 -10.317  1.00 92.04           C  
ATOM    511  C   GLU A  70      -1.868   5.274  -9.004  1.00 92.04           C  
ATOM    512  CB  GLU A  70      -1.699   4.882 -11.472  1.00 92.04           C  
ATOM    513  O   GLU A  70      -1.313   4.349  -8.407  1.00 92.04           O  
ATOM    514  CG  GLU A  70      -1.312   5.413 -12.845  1.00 92.04           C  
ATOM    515  CD  GLU A  70      -1.662   4.461 -13.978  1.00 92.04           C  
ATOM    516  OE1 GLU A  70      -1.588   4.870 -15.159  1.00 92.04           O  
ATOM    517  OE2 GLU A  70      -2.015   3.297 -13.681  1.00 92.04           O  
ATOM    518  N   PHE A  71      -2.979   5.865  -8.609  1.00 92.66           N  
ATOM    519  CA  PHE A  71      -3.643   5.441  -7.382  1.00 92.66           C  
ATOM    520  C   PHE A  71      -5.059   4.959  -7.672  1.00 92.66           C  
ATOM    521  CB  PHE A  71      -3.675   6.585  -6.364  1.00 92.66           C  
ATOM    522  O   PHE A  71      -5.730   5.487  -8.561  1.00 92.66           O  
ATOM    523  CG  PHE A  71      -2.312   7.031  -5.909  1.00 92.66           C  
ATOM    524  CD1 PHE A  71      -1.758   6.533  -4.736  1.00 92.66           C  
ATOM    525  CD2 PHE A  71      -1.584   7.950  -6.654  1.00 92.66           C  
ATOM    526  CE1 PHE A  71      -0.496   6.944  -4.312  1.00 92.66           C  
ATOM    527  CE2 PHE A  71      -0.323   8.366  -6.237  1.00 92.66           C  
ATOM    528  CZ  PHE A  71       0.219   7.862  -5.065  1.00 92.66           C  
ATOM    529  N   CYS A  72      -5.516   3.975  -6.906  1.00 92.10           N  
ATOM    530  CA  CYS A  72      -6.894   3.505  -6.995  1.00 92.10           C  
ATOM    531  C   CYS A  72      -7.358   2.922  -5.666  1.00 92.10           C  
ATOM    532  CB  CYS A  72      -7.032   2.456  -8.098  1.00 92.10           C  
ATOM    533  O   CYS A  72      -6.538   2.538  -4.831  1.00 92.10           O  
ATOM    534  SG  CYS A  72      -6.040   0.972  -7.820  1.00 92.10           S  
ATOM    535  N   THR A  73      -8.658   2.835  -5.395  1.00 90.76           N  
ATOM    536  CA  THR A  73      -9.176   2.537  -4.065  1.00 90.76           C  
ATOM    537  C   THR A  73      -9.999   1.252  -4.080  1.00 90.76           C  
ATOM    538  CB  THR A  73     -10.038   3.695  -3.528  1.00 90.76           C  
ATOM    539  O   THR A  73     -10.655   0.916  -3.092  1.00 90.76           O  
ATOM    540  CG2 THR A  73      -9.193   4.940  -3.281  1.00 90.76           C  
ATOM    541  OG1 THR A  73     -11.059   4.005  -4.483  1.00 90.76           O  
ATOM    542  N   GLU A  74      -9.908   0.589  -5.198  1.00 90.21           N  
ATOM    543  CA  GLU A  74     -10.587  -0.700  -5.294  1.00 90.21           C  
ATOM    544  C   GLU A  74      -9.614  -1.854  -5.072  1.00 90.21           C  
ATOM    545  CB  GLU A  74     -11.276  -0.846  -6.653  1.00 90.21           C  
ATOM    546  O   GLU A  74      -8.405  -1.698  -5.258  1.00 90.21           O  
ATOM    547  CG  GLU A  74     -12.380   0.173  -6.895  1.00 90.21           C  
ATOM    548  CD  GLU A  74     -13.008   0.061  -8.275  1.00 90.21           C  
ATOM    549  OE1 GLU A  74     -13.892   0.882  -8.609  1.00 90.21           O  
ATOM    550  OE2 GLU A  74     -12.612  -0.856  -9.029  1.00 90.21           O  
ATOM    551  N   ASP A  75     -10.163  -3.073  -4.693  1.00 90.91           N  
ATOM    552  CA  ASP A  75      -9.320  -4.251  -4.514  1.00 90.91           C  
ATOM    553  C   ASP A  75      -8.623  -4.631  -5.818  1.00 90.91           C  
ATOM    554  CB  ASP A  75     -10.148  -5.430  -3.997  1.00 90.91           C  
ATOM    555  O   ASP A  75      -9.257  -4.687  -6.874  1.00 90.91           O  
ATOM    556  CG  ASP A  75     -10.584  -5.260  -2.553  1.00 90.91           C  
ATOM    557  OD1 ASP A  75     -10.024  -4.396  -1.844  1.00 90.91           O  
ATOM    558  OD2 ASP A  75     -11.493  -6.000  -2.118  1.00 90.91           O  
ATOM    559  N   TYR A  76      -7.327  -4.751  -5.737  1.00 90.90           N  
ATOM    560  CA  TYR A  76      -6.512  -5.233  -6.847  1.00 90.90           C  
ATOM    561  C   TYR A  76      -6.564  -4.264  -8.023  1.00 90.90           C  
ATOM    562  CB  TYR A  76      -6.978  -6.622  -7.294  1.00 90.90           C  
ATOM    563  O   TYR A  76      -6.376  -4.664  -9.174  1.00 90.90           O  
ATOM    564  CG  TYR A  76      -6.982  -7.646  -6.186  1.00 90.90           C  
ATOM    565  CD1 TYR A  76      -5.792  -8.081  -5.608  1.00 90.90           C  
ATOM    566  CD2 TYR A  76      -8.176  -8.182  -5.715  1.00 90.90           C  
ATOM    567  CE1 TYR A  76      -5.791  -9.026  -4.587  1.00 90.90           C  
ATOM    568  CE2 TYR A  76      -8.187  -9.128  -4.695  1.00 90.90           C  
ATOM    569  OH  TYR A  76      -6.996 -10.479  -3.129  1.00 90.90           O  
ATOM    570  CZ  TYR A  76      -6.991  -9.543  -4.138  1.00 90.90           C  
ATOM    571  N   CYS A  77      -6.790  -3.078  -7.955  1.00 91.53           N  
ATOM    572  CA  CYS A  77      -6.963  -2.086  -9.010  1.00 91.53           C  
ATOM    573  C   CYS A  77      -5.624  -1.720  -9.639  1.00 91.53           C  
ATOM    574  CB  CYS A  77      -7.639  -0.831  -8.460  1.00 91.53           C  
ATOM    575  O   CYS A  77      -5.582  -1.144 -10.728  1.00 91.53           O  
ATOM    576  SG  CYS A  77      -6.623   0.086  -7.281  1.00 91.53           S  
ATOM    577  N   ASN A  78      -4.573  -2.106  -8.916  1.00 91.44           N  
ATOM    578  CA  ASN A  78      -3.243  -1.749  -9.397  1.00 91.44           C  
ATOM    579  C   ASN A  78      -2.618  -2.881 -10.208  1.00 91.44           C  
ATOM    580  CB  ASN A  78      -2.333  -1.370  -8.227  1.00 91.44           C  
ATOM    581  O   ASN A  78      -1.394  -3.016 -10.253  1.00 91.44           O  
ATOM    582  CG  ASN A  78      -2.165  -2.498  -7.228  1.00 91.44           C  
ATOM    583  ND2 ASN A  78      -1.031  -2.515  -6.537  1.00 91.44           N  
ATOM    584  OD1 ASN A  78      -3.048  -3.347  -7.078  1.00 91.44           O  
ATOM    585  N   LYS A  79      -3.376  -3.823 -10.761  1.00 85.97           N  
ATOM    586  CA  LYS A  79      -2.869  -4.890 -11.620  1.00 85.97           C  
ATOM    587  C   LYS A  79      -2.252  -4.323 -12.895  1.00 85.97           C  
ATOM    588  CB  LYS A  79      -3.987  -5.873 -11.971  1.00 85.97           C  
ATOM    589  O   LYS A  79      -2.666  -3.265 -13.374  1.00 85.97           O  
ATOM    590  CG  LYS A  79      -4.432  -6.746 -10.807  1.00 85.97           C  
ATOM    591  CD  LYS A  79      -5.430  -7.807 -11.253  1.00 85.97           C  
ATOM    592  CE  LYS A  79      -5.907  -8.655 -10.082  1.00 85.97           C  
ATOM    593  NZ  LYS A  79      -6.973  -9.616 -10.492  1.00 85.97           N  
TER     594      ALA A   1                                                      
ENDMDL                                                                          
END                                                                             
