# Supplementary material for: Domain loss enabled evolution of novel functions in the snake three-finger toxin gene superfamily
Source: Nat Commun. 2023 Aug 11;14:4861. doi: 10.1038/s41467-023-40550-0 (PMC10421932; doi:10.1038/s41467-023-40550-0)
Supplement: Supplementary file 5 — Supplementary Data 2 [file 41467_2023_40550_MOESM5_ESM.zip › SD2_structure_predictions/full_sequence/SP|A2CKF6|Bungarus_fasciatus.pdb]

MODEL     1                                                                     
ATOM      1  N   MET A   1     -30.778  -1.122  37.628  1.00 59.89           N  
ATOM      2  CA  MET A   1     -29.477  -1.726  37.356  1.00 59.89           C  
ATOM      3  C   MET A   1     -29.473  -2.419  35.997  1.00 59.89           C  
ATOM      4  CB  MET A   1     -29.107  -2.725  38.454  1.00 59.89           C  
ATOM      5  O   MET A   1     -28.424  -2.861  35.524  1.00 59.89           O  
ATOM      6  CG  MET A   1     -29.295  -2.185  39.862  1.00 59.89           C  
ATOM      7  SD  MET A   1     -28.868  -3.420  41.151  1.00 59.89           S  
ATOM      8  CE  MET A   1     -27.447  -2.598  41.924  1.00 59.89           C  
ATOM      9  N   LYS A   2     -30.654  -2.436  35.336  1.00 66.36           N  
ATOM     10  CA  LYS A   2     -30.915  -3.067  34.045  1.00 66.36           C  
ATOM     11  C   LYS A   2     -30.581  -2.122  32.894  1.00 66.36           C  
ATOM     12  CB  LYS A   2     -32.375  -3.513  33.951  1.00 66.36           C  
ATOM     13  O   LYS A   2     -30.138  -2.563  31.832  1.00 66.36           O  
ATOM     14  CG  LYS A   2     -32.734  -4.656  34.889  1.00 66.36           C  
ATOM     15  CD  LYS A   2     -34.209  -5.023  34.782  1.00 66.36           C  
ATOM     16  CE  LYS A   2     -34.544  -6.246  35.626  1.00 66.36           C  
ATOM     17  NZ  LYS A   2     -36.009  -6.345  35.900  1.00 66.36           N  
ATOM     18  N   THR A   3     -30.659  -0.839  33.266  1.00 69.71           N  
ATOM     19  CA  THR A   3     -30.379   0.139  32.220  1.00 69.71           C  
ATOM     20  C   THR A   3     -28.877   0.267  31.987  1.00 69.71           C  
ATOM     21  CB  THR A   3     -30.967   1.518  32.572  1.00 69.71           C  
ATOM     22  O   THR A   3     -28.437   0.524  30.864  1.00 69.71           O  
ATOM     23  CG2 THR A   3     -32.486   1.456  32.688  1.00 69.71           C  
ATOM     24  OG1 THR A   3     -30.421   1.957  33.823  1.00 69.71           O  
ATOM     25  N   LEU A   4     -28.143   0.064  33.051  1.00 71.40           N  
ATOM     26  CA  LEU A   4     -26.691   0.176  32.955  1.00 71.40           C  
ATOM     27  C   LEU A   4     -26.109  -0.985  32.155  1.00 71.40           C  
ATOM     28  CB  LEU A   4     -26.063   0.216  34.350  1.00 71.40           C  
ATOM     29  O   LEU A   4     -25.197  -0.793  31.348  1.00 71.40           O  
ATOM     30  CG  LEU A   4     -26.191   1.535  35.113  1.00 71.40           C  
ATOM     31  CD1 LEU A   4     -25.552   1.413  36.493  1.00 71.40           C  
ATOM     32  CD2 LEU A   4     -25.556   2.674  34.324  1.00 71.40           C  
ATOM     33  N   LEU A   5     -26.758  -2.137  32.309  1.00 71.41           N  
ATOM     34  CA  LEU A   5     -26.326  -3.342  31.609  1.00 71.41           C  
ATOM     35  C   LEU A   5     -26.624  -3.241  30.117  1.00 71.41           C  
ATOM     36  CB  LEU A   5     -27.012  -4.578  32.197  1.00 71.41           C  
ATOM     37  O   LEU A   5     -25.803  -3.639  29.287  1.00 71.41           O  
ATOM     38  CG  LEU A   5     -26.352  -5.199  33.429  1.00 71.41           C  
ATOM     39  CD1 LEU A   5     -27.381  -5.971  34.249  1.00 71.41           C  
ATOM     40  CD2 LEU A   5     -25.198  -6.107  33.017  1.00 71.41           C  
ATOM     41  N   LEU A   6     -27.780  -2.540  29.839  1.00 70.57           N  
ATOM     42  CA  LEU A   6     -28.157  -2.379  28.439  1.00 70.57           C  
ATOM     43  C   LEU A   6     -27.218  -1.409  27.731  1.00 70.57           C  
ATOM     44  CB  LEU A   6     -29.601  -1.883  28.327  1.00 70.57           C  
ATOM     45  O   LEU A   6     -26.838  -1.634  26.580  1.00 70.57           O  
ATOM     46  CG  LEU A   6     -30.692  -2.953  28.386  1.00 70.57           C  
ATOM     47  CD1 LEU A   6     -32.022  -2.333  28.802  1.00 70.57           C  
ATOM     48  CD2 LEU A   6     -30.823  -3.658  27.040  1.00 70.57           C  
ATOM     49  N   THR A   7     -26.789  -0.437  28.427  1.00 75.16           N  
ATOM     50  CA  THR A   7     -25.891   0.556  27.849  1.00 75.16           C  
ATOM     51  C   THR A   7     -24.505  -0.037  27.616  1.00 75.16           C  
ATOM     52  CB  THR A   7     -25.776   1.798  28.752  1.00 75.16           C  
ATOM     53  O   THR A   7     -23.851   0.272  26.618  1.00 75.16           O  
ATOM     54  CG2 THR A   7     -27.105   2.542  28.836  1.00 75.16           C  
ATOM     55  OG1 THR A   7     -25.386   1.389  30.069  1.00 75.16           O  
ATOM     56  N   LEU A   8     -23.992  -0.884  28.493  1.00 74.26           N  
ATOM     57  CA  LEU A   8     -22.681  -1.514  28.377  1.00 74.26           C  
ATOM     58  C   LEU A   8     -22.640  -2.466  27.186  1.00 74.26           C  
ATOM     59  CB  LEU A   8     -22.333  -2.270  29.662  1.00 74.26           C  
ATOM     60  O   LEU A   8     -21.643  -2.520  26.463  1.00 74.26           O  
ATOM     61  CG  LEU A   8     -20.863  -2.648  29.849  1.00 74.26           C  
ATOM     62  CD1 LEU A   8     -20.139  -1.576  30.658  1.00 74.26           C  
ATOM     63  CD2 LEU A   8     -20.743  -4.009  30.527  1.00 74.26           C  
ATOM     64  N   VAL A   9     -23.726  -3.100  26.903  1.00 76.64           N  
ATOM     65  CA  VAL A   9     -23.841  -4.037  25.790  1.00 76.64           C  
ATOM     66  C   VAL A   9     -23.837  -3.273  24.468  1.00 76.64           C  
ATOM     67  CB  VAL A   9     -25.118  -4.900  25.904  1.00 76.64           C  
ATOM     68  O   VAL A   9     -23.176  -3.681  23.510  1.00 76.64           O  
ATOM     69  CG1 VAL A   9     -25.299  -5.763  24.657  1.00 76.64           C  
ATOM     70  CG2 VAL A   9     -25.062  -5.771  27.157  1.00 76.64           C  
ATOM     71  N   VAL A  10     -24.454  -2.116  24.440  1.00 74.06           N  
ATOM     72  CA  VAL A  10     -24.510  -1.295  23.235  1.00 74.06           C  
ATOM     73  C   VAL A  10     -23.132  -0.702  22.949  1.00 74.06           C  
ATOM     74  CB  VAL A  10     -25.559  -0.169  23.365  1.00 74.06           C  
ATOM     75  O   VAL A  10     -22.697  -0.655  21.796  1.00 74.06           O  
ATOM     76  CG1 VAL A  10     -25.519   0.749  22.144  1.00 74.06           C  
ATOM     77  CG2 VAL A  10     -26.956  -0.759  23.548  1.00 74.06           C  
ATOM     78  N   VAL A  11     -22.424  -0.317  24.013  1.00 72.23           N  
ATOM     79  CA  VAL A  11     -21.098   0.278  23.880  1.00 72.23           C  
ATOM     80  C   VAL A  11     -20.104  -0.778  23.401  1.00 72.23           C  
ATOM     81  CB  VAL A  11     -20.617   0.897  25.212  1.00 72.23           C  
ATOM     82  O   VAL A  11     -19.248  -0.496  22.559  1.00 72.23           O  
ATOM     83  CG1 VAL A  11     -19.169   1.371  25.095  1.00 72.23           C  
ATOM     84  CG2 VAL A  11     -21.529   2.051  25.623  1.00 72.23           C  
ATOM     85  N   THR A  12     -20.227  -2.024  23.883  1.00 68.95           N  
ATOM     86  CA  THR A  12     -19.341  -3.102  23.457  1.00 68.95           C  
ATOM     87  C   THR A  12     -19.591  -3.462  21.996  1.00 68.95           C  
ATOM     88  CB  THR A  12     -19.520  -4.353  24.336  1.00 68.95           C  
ATOM     89  O   THR A  12     -18.656  -3.791  21.263  1.00 68.95           O  
ATOM     90  CG2 THR A  12     -19.111  -4.076  25.779  1.00 68.95           C  
ATOM     91  OG1 THR A  12     -20.895  -4.755  24.310  1.00 68.95           O  
ATOM     92  N   ILE A  13     -20.858  -3.393  21.565  1.00 67.16           N  
ATOM     93  CA  ILE A  13     -21.206  -3.728  20.189  1.00 67.16           C  
ATOM     94  C   ILE A  13     -20.740  -2.613  19.254  1.00 67.16           C  
ATOM     95  CB  ILE A  13     -22.725  -3.961  20.030  1.00 67.16           C  
ATOM     96  O   ILE A  13     -20.254  -2.881  18.152  1.00 67.16           O  
ATOM     97  CG1 ILE A  13     -23.164  -5.189  20.836  1.00 67.16           C  
ATOM     98  CG2 ILE A  13     -23.096  -4.114  18.552  1.00 67.16           C  
ATOM     99  CD1 ILE A  13     -24.672  -5.396  20.876  1.00 67.16           C  
ATOM    100  N   VAL A  14     -20.834  -1.432  19.685  1.00 65.83           N  
ATOM    101  CA  VAL A  14     -20.420  -0.312  18.846  1.00 65.83           C  
ATOM    102  C   VAL A  14     -18.896  -0.260  18.768  1.00 65.83           C  
ATOM    103  CB  VAL A  14     -20.972   1.030  19.378  1.00 65.83           C  
ATOM    104  O   VAL A  14     -18.333   0.111  17.735  1.00 65.83           O  
ATOM    105  CG1 VAL A  14     -20.415   2.201  18.570  1.00 65.83           C  
ATOM    106  CG2 VAL A  14     -22.499   1.030  19.341  1.00 65.83           C  
ATOM    107  N   CYS A  15     -18.261  -0.919  19.731  1.00 64.46           N  
ATOM    108  CA  CYS A  15     -16.804  -0.878  19.692  1.00 64.46           C  
ATOM    109  C   CYS A  15     -16.245  -2.072  18.926  1.00 64.46           C  
ATOM    110  CB  CYS A  15     -16.229  -0.856  21.108  1.00 64.46           C  
ATOM    111  O   CYS A  15     -15.088  -2.057  18.502  1.00 64.46           O  
ATOM    112  SG  CYS A  15     -16.556   0.679  22.002  1.00 64.46           S  
ATOM    113  N   LEU A  16     -17.080  -3.104  18.589  1.00 58.85           N  
ATOM    114  CA  LEU A  16     -16.545  -4.359  18.072  1.00 58.85           C  
ATOM    115  C   LEU A  16     -16.514  -4.350  16.548  1.00 58.85           C  
ATOM    116  CB  LEU A  16     -17.379  -5.543  18.570  1.00 58.85           C  
ATOM    117  O   LEU A  16     -15.601  -4.911  15.938  1.00 58.85           O  
ATOM    118  CG  LEU A  16     -17.176  -5.949  20.030  1.00 58.85           C  
ATOM    119  CD1 LEU A  16     -18.324  -6.837  20.498  1.00 58.85           C  
ATOM    120  CD2 LEU A  16     -15.838  -6.658  20.207  1.00 58.85           C  
ATOM    121  N   ASP A  17     -16.757  -3.269  15.848  1.00 56.81           N  
ATOM    122  CA  ASP A  17     -16.549  -3.574  14.435  1.00 56.81           C  
ATOM    123  C   ASP A  17     -16.235  -2.308  13.641  1.00 56.81           C  
ATOM    124  CB  ASP A  17     -17.779  -4.270  13.850  1.00 56.81           C  
ATOM    125  O   ASP A  17     -16.916  -1.999  12.661  1.00 56.81           O  
ATOM    126  CG  ASP A  17     -17.618  -5.777  13.753  1.00 56.81           C  
ATOM    127  OD1 ASP A  17     -16.572  -6.248  13.256  1.00 56.81           O  
ATOM    128  OD2 ASP A  17     -18.546  -6.500  14.176  1.00 56.81           O  
ATOM    129  N   LEU A  18     -15.697  -1.317  14.335  1.00 58.50           N  
ATOM    130  CA  LEU A  18     -15.226  -0.340  13.359  1.00 58.50           C  
ATOM    131  C   LEU A  18     -14.194  -0.961  12.424  1.00 58.50           C  
ATOM    132  CB  LEU A  18     -14.625   0.878  14.066  1.00 58.50           C  
ATOM    133  O   LEU A  18     -13.096  -1.320  12.855  1.00 58.50           O  
ATOM    134  CG  LEU A  18     -15.615   1.944  14.538  1.00 58.50           C  
ATOM    135  CD1 LEU A  18     -15.518   2.125  16.049  1.00 58.50           C  
ATOM    136  CD2 LEU A  18     -15.361   3.265  13.819  1.00 58.50           C  
ATOM    137  N   GLY A  19     -14.360  -2.163  11.940  1.00 65.87           N  
ATOM    138  CA  GLY A  19     -13.615  -2.760  10.844  1.00 65.87           C  
ATOM    139  C   GLY A  19     -12.560  -1.836  10.266  1.00 65.87           C  
ATOM    140  O   GLY A  19     -12.886  -0.795   9.692  1.00 65.87           O  
ATOM    141  N   TYR A  20     -11.548  -1.480  10.989  1.00 73.19           N  
ATOM    142  CA  TYR A  20     -10.446  -0.762  10.358  1.00 73.19           C  
ATOM    143  C   TYR A  20     -10.258  -1.213   8.914  1.00 73.19           C  
ATOM    144  CB  TYR A  20      -9.148  -0.969  11.143  1.00 73.19           C  
ATOM    145  O   TYR A  20     -10.155  -2.411   8.640  1.00 73.19           O  
ATOM    146  CG  TYR A  20      -8.012  -0.088  10.682  1.00 73.19           C  
ATOM    147  CD1 TYR A  20      -7.037  -0.574   9.814  1.00 73.19           C  
ATOM    148  CD2 TYR A  20      -7.912   1.230  11.114  1.00 73.19           C  
ATOM    149  CE1 TYR A  20      -5.987   0.234   9.388  1.00 73.19           C  
ATOM    150  CE2 TYR A  20      -6.867   2.046  10.695  1.00 73.19           C  
ATOM    151  OH  TYR A  20      -4.874   2.344   9.414  1.00 73.19           O  
ATOM    152  CZ  TYR A  20      -5.911   1.540   9.833  1.00 73.19           C  
ATOM    153  N   THR A  21     -10.715  -0.291   7.977  1.00 88.41           N  
ATOM    154  CA  THR A  21     -10.490  -0.571   6.563  1.00 88.41           C  
ATOM    155  C   THR A  21      -9.216   0.110   6.072  1.00 88.41           C  
ATOM    156  CB  THR A  21     -11.684  -0.112   5.706  1.00 88.41           C  
ATOM    157  O   THR A  21      -8.913   1.235   6.475  1.00 88.41           O  
ATOM    158  CG2 THR A  21     -12.967  -0.823   6.124  1.00 88.41           C  
ATOM    159  OG1 THR A  21     -11.862   1.301   5.862  1.00 88.41           O  
ATOM    160  N   LEU A  22      -8.281  -0.609   5.460  1.00 95.76           N  
ATOM    161  CA  LEU A  22      -7.036  -0.135   4.867  1.00 95.76           C  
ATOM    162  C   LEU A  22      -7.287   0.489   3.498  1.00 95.76           C  
ATOM    163  CB  LEU A  22      -6.030  -1.283   4.741  1.00 95.76           C  
ATOM    164  O   LEU A  22      -8.030  -0.067   2.686  1.00 95.76           O  
ATOM    165  CG  LEU A  22      -4.674  -0.932   4.129  1.00 95.76           C  
ATOM    166  CD1 LEU A  22      -3.901   0.004   5.053  1.00 95.76           C  
ATOM    167  CD2 LEU A  22      -3.871  -2.197   3.847  1.00 95.76           C  
ATOM    168  N   THR A  23      -6.771   1.677   3.293  1.00 97.11           N  
ATOM    169  CA  THR A  23      -6.841   2.340   1.995  1.00 97.11           C  
ATOM    170  C   THR A  23      -5.456   2.436   1.361  1.00 97.11           C  
ATOM    171  CB  THR A  23      -7.451   3.748   2.119  1.00 97.11           C  
ATOM    172  O   THR A  23      -4.475   2.737   2.044  1.00 97.11           O  
ATOM    173  CG2 THR A  23      -8.910   3.680   2.556  1.00 97.11           C  
ATOM    174  OG1 THR A  23      -6.708   4.500   3.087  1.00 97.11           O  
ATOM    175  N   CYS A  24      -5.354   2.084   0.012  1.00 97.54           N  
ATOM    176  CA  CYS A  24      -4.083   2.084  -0.702  1.00 97.54           C  
ATOM    177  C   CYS A  24      -4.183   2.886  -1.994  1.00 97.54           C  
ATOM    178  CB  CYS A  24      -3.642   0.654  -1.013  1.00 97.54           C  
ATOM    179  O   CYS A  24      -5.276   3.073  -2.531  1.00 97.54           O  
ATOM    180  SG  CYS A  24      -3.387  -0.365   0.457  1.00 97.54           S  
ATOM    181  N   LEU A  25      -3.056   3.383  -2.522  1.00 96.81           N  
ATOM    182  CA  LEU A  25      -2.996   4.015  -3.835  1.00 96.81           C  
ATOM    183  C   LEU A  25      -3.039   2.969  -4.944  1.00 96.81           C  
ATOM    184  CB  LEU A  25      -1.727   4.862  -3.965  1.00 96.81           C  
ATOM    185  O   LEU A  25      -2.431   1.904  -4.822  1.00 96.81           O  
ATOM    186  CG  LEU A  25      -1.576   6.014  -2.970  1.00 96.81           C  
ATOM    187  CD1 LEU A  25      -0.188   6.635  -3.086  1.00 96.81           C  
ATOM    188  CD2 LEU A  25      -2.658   7.064  -3.199  1.00 96.81           C  
ATOM    189  N   ILE A  26      -3.819   3.251  -6.108  1.00 95.07           N  
ATOM    190  CA  ILE A  26      -3.964   2.256  -7.164  1.00 95.07           C  
ATOM    191  C   ILE A  26      -3.626   2.884  -8.515  1.00 95.07           C  
ATOM    192  CB  ILE A  26      -5.391   1.663  -7.191  1.00 95.07           C  
ATOM    193  O   ILE A  26      -4.029   2.373  -9.562  1.00 95.07           O  
ATOM    194  CG1 ILE A  26      -6.429   2.778  -7.359  1.00 95.07           C  
ATOM    195  CG2 ILE A  26      -5.661   0.849  -5.923  1.00 95.07           C  
ATOM    196  CD1 ILE A  26      -7.812   2.281  -7.759  1.00 95.07           C  
ATOM    197  N   CYS A  27      -2.708   3.614  -8.708  1.00 89.00           N  
ATOM    198  CA  CYS A  27      -2.385   4.257  -9.976  1.00 89.00           C  
ATOM    199  C   CYS A  27      -0.980   3.884 -10.435  1.00 89.00           C  
ATOM    200  CB  CYS A  27      -2.504   5.776  -9.852  1.00 89.00           C  
ATOM    201  O   CYS A  27      -0.145   3.480  -9.625  1.00 89.00           O  
ATOM    202  SG  CYS A  27      -1.626   6.462  -8.430  1.00 89.00           S  
ATOM    203  N   PRO A  28      -0.724   4.015 -11.678  1.00 83.46           N  
ATOM    204  CA  PRO A  28       0.584   3.648 -12.226  1.00 83.46           C  
ATOM    205  C   PRO A  28       1.561   4.821 -12.258  1.00 83.46           C  
ATOM    206  CB  PRO A  28       0.252   3.175 -13.643  1.00 83.46           C  
ATOM    207  O   PRO A  28       2.772   4.617 -12.371  1.00 83.46           O  
ATOM    208  CG  PRO A  28      -1.007   3.895 -14.002  1.00 83.46           C  
ATOM    209  CD  PRO A  28      -1.825   4.077 -12.755  1.00 83.46           C  
ATOM    210  N   GLU A  29       1.073   6.008 -12.111  1.00 81.84           N  
ATOM    211  CA  GLU A  29       1.873   7.214 -12.305  1.00 81.84           C  
ATOM    212  C   GLU A  29       2.671   7.555 -11.049  1.00 81.84           C  
ATOM    213  CB  GLU A  29       0.981   8.394 -12.697  1.00 81.84           C  
ATOM    214  O   GLU A  29       2.339   7.097  -9.953  1.00 81.84           O  
ATOM    215  CG  GLU A  29       0.195   8.171 -13.981  1.00 81.84           C  
ATOM    216  CD  GLU A  29      -1.181   7.570 -13.746  1.00 81.84           C  
ATOM    217  OE1 GLU A  29      -1.987   7.505 -14.702  1.00 81.84           O  
ATOM    218  OE2 GLU A  29      -1.456   7.160 -12.596  1.00 81.84           O  
ATOM    219  N   ARG A  30       3.694   8.309 -11.296  1.00 75.85           N  
ATOM    220  CA  ARG A  30       4.527   8.779 -10.194  1.00 75.85           C  
ATOM    221  C   ARG A  30       3.708   9.589  -9.194  1.00 75.85           C  
ATOM    222  CB  ARG A  30       5.692   9.620 -10.720  1.00 75.85           C  
ATOM    223  O   ARG A  30       3.827   9.393  -7.983  1.00 75.85           O  
ATOM    224  CG  ARG A  30       6.658  10.079  -9.640  1.00 75.85           C  
ATOM    225  CD  ARG A  30       7.846  10.828 -10.228  1.00 75.85           C  
ATOM    226  NE  ARG A  30       8.996  10.806  -9.328  1.00 75.85           N  
ATOM    227  NH1 ARG A  30      10.257  12.292 -10.568  1.00 75.85           N  
ATOM    228  NH2 ARG A  30      11.099  11.407  -8.628  1.00 75.85           N  
ATOM    229  CZ  ARG A  30      10.115  11.502  -9.510  1.00 75.85           C  
ATOM    230  N   TYR A  31       2.859  10.454  -9.742  1.00 81.12           N  
ATOM    231  CA  TYR A  31       1.940  11.223  -8.911  1.00 81.12           C  
ATOM    232  C   TYR A  31       0.564  10.568  -8.872  1.00 81.12           C  
ATOM    233  CB  TYR A  31       1.820  12.659  -9.430  1.00 81.12           C  
ATOM    234  O   TYR A  31      -0.148  10.542  -9.879  1.00 81.12           O  
ATOM    235  CG  TYR A  31       3.124  13.418  -9.421  1.00 81.12           C  
ATOM    236  CD1 TYR A  31       3.629  13.961  -8.241  1.00 81.12           C  
ATOM    237  CD2 TYR A  31       3.854  13.596 -10.591  1.00 81.12           C  
ATOM    238  CE1 TYR A  31       4.830  14.663  -8.228  1.00 81.12           C  
ATOM    239  CE2 TYR A  31       5.056  14.296 -10.590  1.00 81.12           C  
ATOM    240  OH  TYR A  31       6.724  15.519  -9.399  1.00 81.12           O  
ATOM    241  CZ  TYR A  31       5.535  14.825  -9.406  1.00 81.12           C  
ATOM    242  N   CYS A  32       0.344   9.891  -7.766  1.00 83.06           N  
ATOM    243  CA  CYS A  32      -0.842   9.052  -7.640  1.00 83.06           C  
ATOM    244  C   CYS A  32      -1.731   9.532  -6.499  1.00 83.06           C  
ATOM    245  CB  CYS A  32      -0.446   7.594  -7.410  1.00 83.06           C  
ATOM    246  O   CYS A  32      -1.302   9.568  -5.344  1.00 83.06           O  
ATOM    247  SG  CYS A  32      -1.849   6.458  -7.350  1.00 83.06           S  
ATOM    248  N   GLN A  33      -2.993   9.763  -6.892  1.00 88.15           N  
ATOM    249  CA  GLN A  33      -3.913  10.206  -5.849  1.00 88.15           C  
ATOM    250  C   GLN A  33      -5.146   9.310  -5.785  1.00 88.15           C  
ATOM    251  CB  GLN A  33      -4.331  11.659  -6.084  1.00 88.15           C  
ATOM    252  O   GLN A  33      -5.997   9.477  -4.909  1.00 88.15           O  
ATOM    253  CG  GLN A  33      -3.207  12.664  -5.872  1.00 88.15           C  
ATOM    254  CD  GLN A  33      -3.667  14.101  -6.031  1.00 88.15           C  
ATOM    255  NE2 GLN A  33      -2.949  15.027  -5.404  1.00 88.15           N  
ATOM    256  OE1 GLN A  33      -4.660  14.377  -6.712  1.00 88.15           O  
ATOM    257  N   LYS A  34      -5.099   8.327  -6.736  1.00 94.56           N  
ATOM    258  CA  LYS A  34      -6.260   7.442  -6.732  1.00 94.56           C  
ATOM    259  C   LYS A  34      -6.180   6.434  -5.589  1.00 94.56           C  
ATOM    260  CB  LYS A  34      -6.381   6.710  -8.070  1.00 94.56           C  
ATOM    261  O   LYS A  34      -5.167   5.751  -5.427  1.00 94.56           O  
ATOM    262  CG  LYS A  34      -6.713   7.617  -9.245  1.00 94.56           C  
ATOM    263  CD  LYS A  34      -6.887   6.823 -10.533  1.00 94.56           C  
ATOM    264  CE  LYS A  34      -7.156   7.736 -11.722  1.00 94.56           C  
ATOM    265  NZ  LYS A  34      -7.271   6.966 -12.996  1.00 94.56           N  
ATOM    266  N   VAL A  35      -7.231   6.348  -4.811  1.00 95.92           N  
ATOM    267  CA  VAL A  35      -7.249   5.537  -3.598  1.00 95.92           C  
ATOM    268  C   VAL A  35      -8.379   4.513  -3.678  1.00 95.92           C  
ATOM    269  CB  VAL A  35      -7.410   6.411  -2.334  1.00 95.92           C  
ATOM    270  O   VAL A  35      -9.424   4.777  -4.279  1.00 95.92           O  
ATOM    271  CG1 VAL A  35      -7.473   5.540  -1.080  1.00 95.92           C  
ATOM    272  CG2 VAL A  35      -6.265   7.417  -2.232  1.00 95.92           C  
ATOM    273  N   HIS A  36      -8.029   3.341  -3.084  1.00 95.32           N  
ATOM    274  CA  HIS A  36      -8.986   2.244  -3.005  1.00 95.32           C  
ATOM    275  C   HIS A  36      -8.984   1.609  -1.619  1.00 95.32           C  
ATOM    276  CB  HIS A  36      -8.679   1.187  -4.067  1.00 95.32           C  
ATOM    277  O   HIS A  36      -7.929   1.471  -0.996  1.00 95.32           O  
ATOM    278  CG  HIS A  36      -9.655   0.054  -4.087  1.00 95.32           C  
ATOM    279  CD2 HIS A  36     -10.868  -0.064  -4.676  1.00 95.32           C  
ATOM    280  ND1 HIS A  36      -9.423  -1.139  -3.438  1.00 95.32           N  
ATOM    281  CE1 HIS A  36     -10.454  -1.945  -3.628  1.00 95.32           C  
ATOM    282  NE2 HIS A  36     -11.345  -1.317  -4.376  1.00 95.32           N  
ATOM    283  N   THR A  37     -10.240   1.356  -1.133  1.00 96.69           N  
ATOM    284  CA  THR A  37     -10.375   0.655   0.139  1.00 96.69           C  
ATOM    285  C   THR A  37     -10.140  -0.842  -0.040  1.00 96.69           C  
ATOM    286  CB  THR A  37     -11.765   0.889   0.761  1.00 96.69           C  
ATOM    287  O   THR A  37     -10.805  -1.487  -0.854  1.00 96.69           O  
ATOM    288  CG2 THR A  37     -11.887   0.192   2.112  1.00 96.69           C  
ATOM    289  OG1 THR A  37     -11.971   2.295   0.941  1.00 96.69           O  
ATOM    290  N   CYS A  38      -9.124  -1.366   0.711  1.00 95.28           N  
ATOM    291  CA  CYS A  38      -8.826  -2.791   0.625  1.00 95.28           C  
ATOM    292  C   CYS A  38      -9.937  -3.620   1.259  1.00 95.28           C  
ATOM    293  CB  CYS A  38      -7.494  -3.102   1.306  1.00 95.28           C  
ATOM    294  O   CYS A  38     -10.573  -3.182   2.219  1.00 95.28           O  
ATOM    295  SG  CYS A  38      -6.093  -2.195   0.615  1.00 95.28           S  
ATOM    296  N   ARG A  39     -10.257  -4.816   0.662  1.00 92.57           N  
ATOM    297  CA  ARG A  39     -11.347  -5.674   1.114  1.00 92.57           C  
ATOM    298  C   ARG A  39     -10.819  -7.016   1.609  1.00 92.57           C  
ATOM    299  CB  ARG A  39     -12.361  -5.892  -0.011  1.00 92.57           C  
ATOM    300  O   ARG A  39      -9.699  -7.409   1.277  1.00 92.57           O  
ATOM    301  CG  ARG A  39     -13.015  -4.613  -0.509  1.00 92.57           C  
ATOM    302  CD  ARG A  39     -14.023  -4.888  -1.615  1.00 92.57           C  
ATOM    303  NE  ARG A  39     -14.786  -3.692  -1.959  1.00 92.57           N  
ATOM    304  NH1 ARG A  39     -15.032  -4.238  -4.190  1.00 92.57           N  
ATOM    305  NH2 ARG A  39     -15.930  -2.293  -3.376  1.00 92.57           N  
ATOM    306  CZ  ARG A  39     -15.248  -3.410  -3.174  1.00 92.57           C  
ATOM    307  N   GLY A  40     -11.532  -7.556   2.540  1.00 89.41           N  
ATOM    308  CA  GLY A  40     -11.272  -8.924   2.959  1.00 89.41           C  
ATOM    309  C   GLY A  40      -9.941  -9.088   3.668  1.00 89.41           C  
ATOM    310  O   GLY A  40      -9.636  -8.347   4.605  1.00 89.41           O  
ATOM    311  N   GLU A  41      -9.121  -9.932   3.129  1.00 91.89           N  
ATOM    312  CA  GLU A  41      -7.842 -10.323   3.716  1.00 91.89           C  
ATOM    313  C   GLU A  41      -6.711  -9.427   3.219  1.00 91.89           C  
ATOM    314  CB  GLU A  41      -7.531 -11.788   3.400  1.00 91.89           C  
ATOM    315  O   GLU A  41      -5.548  -9.636   3.569  1.00 91.89           O  
ATOM    316  CG  GLU A  41      -8.510 -12.773   4.023  1.00 91.89           C  
ATOM    317  CD  GLU A  41      -8.059 -14.220   3.909  1.00 91.89           C  
ATOM    318  OE1 GLU A  41      -8.392 -15.032   4.802  1.00 91.89           O  
ATOM    319  OE2 GLU A  41      -7.365 -14.545   2.920  1.00 91.89           O  
ATOM    320  N   GLU A  42      -7.059  -8.424   2.433  1.00 95.16           N  
ATOM    321  CA  GLU A  42      -6.035  -7.514   1.929  1.00 95.16           C  
ATOM    322  C   GLU A  42      -5.611  -6.513   3.000  1.00 95.16           C  
ATOM    323  CB  GLU A  42      -6.538  -6.773   0.687  1.00 95.16           C  
ATOM    324  O   GLU A  42      -6.247  -5.470   3.170  1.00 95.16           O  
ATOM    325  CG  GLU A  42      -6.923  -7.693  -0.463  1.00 95.16           C  
ATOM    326  CD  GLU A  42      -7.537  -6.954  -1.642  1.00 95.16           C  
ATOM    327  OE1 GLU A  42      -7.258  -7.328  -2.804  1.00 95.16           O  
ATOM    328  OE2 GLU A  42      -8.302  -5.994  -1.402  1.00 95.16           O  
ATOM    329  N   LYS A  43      -4.489  -6.864   3.666  1.00 95.18           N  
ATOM    330  CA  LYS A  43      -4.086  -6.041   4.803  1.00 95.18           C  
ATOM    331  C   LYS A  43      -2.817  -5.255   4.490  1.00 95.18           C  
ATOM    332  CB  LYS A  43      -3.873  -6.909   6.045  1.00 95.18           C  
ATOM    333  O   LYS A  43      -2.168  -4.727   5.396  1.00 95.18           O  
ATOM    334  CG  LYS A  43      -5.124  -7.637   6.514  1.00 95.18           C  
ATOM    335  CD  LYS A  43      -4.876  -8.396   7.810  1.00 95.18           C  
ATOM    336  CE  LYS A  43      -6.146  -9.065   8.319  1.00 95.18           C  
ATOM    337  NZ  LYS A  43      -5.910  -9.802   9.597  1.00 95.18           N  
ATOM    338  N   LEU A  44      -2.530  -5.253   3.100  1.00 97.69           N  
ATOM    339  CA  LEU A  44      -1.284  -4.589   2.736  1.00 97.69           C  
ATOM    340  C   LEU A  44      -1.480  -3.696   1.515  1.00 97.69           C  
ATOM    341  CB  LEU A  44      -0.188  -5.621   2.457  1.00 97.69           C  
ATOM    342  O   LEU A  44      -2.286  -4.009   0.635  1.00 97.69           O  
ATOM    343  CG  LEU A  44       0.191  -6.538   3.621  1.00 97.69           C  
ATOM    344  CD1 LEU A  44       1.093  -7.668   3.134  1.00 97.69           C  
ATOM    345  CD2 LEU A  44       0.872  -5.743   4.729  1.00 97.69           C  
ATOM    346  N   CYS A  45      -0.720  -2.570   1.513  1.00 97.57           N  
ATOM    347  CA  CYS A  45      -0.536  -1.789   0.295  1.00 97.57           C  
ATOM    348  C   CYS A  45       0.740  -2.202  -0.430  1.00 97.57           C  
ATOM    349  CB  CYS A  45      -0.490  -0.296   0.617  1.00 97.57           C  
ATOM    350  O   CYS A  45       1.779  -2.404   0.201  1.00 97.57           O  
ATOM    351  SG  CYS A  45      -2.002   0.330   1.381  1.00 97.57           S  
ATOM    352  N   VAL A  46       0.634  -2.334  -1.780  1.00 97.30           N  
ATOM    353  CA  VAL A  46       1.785  -2.799  -2.547  1.00 97.30           C  
ATOM    354  C   VAL A  46       2.182  -1.742  -3.575  1.00 97.30           C  
ATOM    355  CB  VAL A  46       1.492  -4.143  -3.251  1.00 97.30           C  
ATOM    356  O   VAL A  46       1.321  -1.136  -4.216  1.00 97.30           O  
ATOM    357  CG1 VAL A  46       2.694  -4.591  -4.081  1.00 97.30           C  
ATOM    358  CG2 VAL A  46       1.119  -5.212  -2.225  1.00 97.30           C  
ATOM    359  N   LYS A  47       3.470  -1.504  -3.690  1.00 95.19           N  
ATOM    360  CA  LYS A  47       4.083  -0.703  -4.745  1.00 95.19           C  
ATOM    361  C   LYS A  47       5.176  -1.487  -5.466  1.00 95.19           C  
ATOM    362  CB  LYS A  47       4.658   0.592  -4.171  1.00 95.19           C  
ATOM    363  O   LYS A  47       6.146  -1.924  -4.844  1.00 95.19           O  
ATOM    364  CG  LYS A  47       5.288   1.505  -5.213  1.00 95.19           C  
ATOM    365  CD  LYS A  47       5.926   2.730  -4.571  1.00 95.19           C  
ATOM    366  CE  LYS A  47       6.571   3.636  -5.611  1.00 95.19           C  
ATOM    367  NZ  LYS A  47       7.239   4.814  -4.982  1.00 95.19           N  
ATOM    368  N   ARG A  48       4.933  -1.674  -6.803  1.00 93.41           N  
ATOM    369  CA  ARG A  48       5.899  -2.349  -7.662  1.00 93.41           C  
ATOM    370  C   ARG A  48       6.450  -1.399  -8.720  1.00 93.41           C  
ATOM    371  CB  ARG A  48       5.262  -3.568  -8.334  1.00 93.41           C  
ATOM    372  O   ARG A  48       5.689  -0.692  -9.384  1.00 93.41           O  
ATOM    373  CG  ARG A  48       4.691  -4.582  -7.355  1.00 93.41           C  
ATOM    374  CD  ARG A  48       3.954  -5.704  -8.072  1.00 93.41           C  
ATOM    375  NE  ARG A  48       3.382  -6.662  -7.130  1.00 93.41           N  
ATOM    376  NH1 ARG A  48       2.678  -8.151  -8.750  1.00 93.41           N  
ATOM    377  NH2 ARG A  48       2.303  -8.600  -6.534  1.00 93.41           N  
ATOM    378  CZ  ARG A  48       2.789  -7.802  -7.474  1.00 93.41           C  
ATOM    379  N   PHE A  49       7.770  -1.406  -8.830  1.00 90.15           N  
ATOM    380  CA  PHE A  49       8.322  -0.524  -9.851  1.00 90.15           C  
ATOM    381  C   PHE A  49       9.582  -1.125 -10.462  1.00 90.15           C  
ATOM    382  CB  PHE A  49       8.632   0.856  -9.261  1.00 90.15           C  
ATOM    383  O   PHE A  49      10.218  -1.993  -9.860  1.00 90.15           O  
ATOM    384  CG  PHE A  49       9.635   0.826  -8.140  1.00 90.15           C  
ATOM    385  CD1 PHE A  49       9.233   0.565  -6.836  1.00 90.15           C  
ATOM    386  CD2 PHE A  49      10.981   1.058  -8.391  1.00 90.15           C  
ATOM    387  CE1 PHE A  49      10.160   0.536  -5.796  1.00 90.15           C  
ATOM    388  CE2 PHE A  49      11.913   1.031  -7.357  1.00 90.15           C  
ATOM    389  CZ  PHE A  49      11.500   0.771  -6.060  1.00 90.15           C  
ATOM    390  N   TYR A  50       9.782  -0.766 -11.855  1.00 86.80           N  
ATOM    391  CA  TYR A  50      10.955  -1.167 -12.625  1.00 86.80           C  
ATOM    392  C   TYR A  50      11.894   0.013 -12.842  1.00 86.80           C  
ATOM    393  CB  TYR A  50      10.536  -1.755 -13.976  1.00 86.80           C  
ATOM    394  O   TYR A  50      11.452   1.114 -13.179  1.00 86.80           O  
ATOM    395  CG  TYR A  50       9.719  -3.019 -13.860  1.00 86.80           C  
ATOM    396  CD1 TYR A  50      10.332  -4.270 -13.858  1.00 86.80           C  
ATOM    397  CD2 TYR A  50       8.334  -2.966 -13.753  1.00 86.80           C  
ATOM    398  CE1 TYR A  50       9.584  -5.438 -13.754  1.00 86.80           C  
ATOM    399  CE2 TYR A  50       7.575  -4.127 -13.648  1.00 86.80           C  
ATOM    400  OH  TYR A  50       7.462  -6.509 -13.545  1.00 86.80           O  
ATOM    401  CZ  TYR A  50       8.208  -5.357 -13.649  1.00 86.80           C  
ATOM    402  N   ASP A  51      13.100  -0.143 -12.423  1.00 73.44           N  
ATOM    403  CA  ASP A  51      14.075   0.906 -12.707  1.00 73.44           C  
ATOM    404  C   ASP A  51      14.562   0.827 -14.152  1.00 73.44           C  
ATOM    405  CB  ASP A  51      15.261   0.811 -11.745  1.00 73.44           C  
ATOM    406  O   ASP A  51      15.364  -0.044 -14.495  1.00 73.44           O  
ATOM    407  CG  ASP A  51      16.099   2.077 -11.710  1.00 73.44           C  
ATOM    408  OD1 ASP A  51      15.927   2.947 -12.591  1.00 73.44           O  
ATOM    409  OD2 ASP A  51      16.941   2.204 -10.795  1.00 73.44           O  
ATOM    410  N   GLU A  52      13.706   0.851 -15.143  1.00 70.12           N  
ATOM    411  CA  GLU A  52      14.295   0.765 -16.475  1.00 70.12           C  
ATOM    412  C   GLU A  52      14.599   2.152 -17.035  1.00 70.12           C  
ATOM    413  CB  GLU A  52      13.367   0.006 -17.426  1.00 70.12           C  
ATOM    414  O   GLU A  52      13.761   3.053 -16.963  1.00 70.12           O  
ATOM    415  CG  GLU A  52      13.199  -1.466 -17.077  1.00 70.12           C  
ATOM    416  CD  GLU A  52      12.374  -2.235 -18.097  1.00 70.12           C  
ATOM    417  OE1 GLU A  52      12.312  -3.482 -18.012  1.00 70.12           O  
ATOM    418  OE2 GLU A  52      11.786  -1.584 -18.990  1.00 70.12           O  
ATOM    419  N   LYS A  53      15.862   2.557 -17.080  1.00 66.61           N  
ATOM    420  CA  LYS A  53      16.427   3.787 -17.628  1.00 66.61           C  
ATOM    421  C   LYS A  53      15.806   4.122 -18.981  1.00 66.61           C  
ATOM    422  CB  LYS A  53      17.946   3.666 -17.764  1.00 66.61           C  
ATOM    423  O   LYS A  53      15.510   5.285 -19.264  1.00 66.61           O  
ATOM    424  CG  LYS A  53      18.693   3.737 -16.440  1.00 66.61           C  
ATOM    425  CD  LYS A  53      20.202   3.734 -16.650  1.00 66.61           C  
ATOM    426  CE  LYS A  53      20.951   3.704 -15.324  1.00 66.61           C  
ATOM    427  NZ  LYS A  53      22.428   3.800 -15.520  1.00 66.61           N  
ATOM    428  N   ALA A  54      15.308   3.057 -19.718  1.00 66.35           N  
ATOM    429  CA  ALA A  54      15.019   3.299 -21.129  1.00 66.35           C  
ATOM    430  C   ALA A  54      13.528   3.537 -21.351  1.00 66.35           C  
ATOM    431  CB  ALA A  54      15.500   2.126 -21.979  1.00 66.35           C  
ATOM    432  O   ALA A  54      13.141   4.338 -22.205  1.00 66.35           O  
ATOM    433  N   LEU A  55      12.659   3.067 -20.388  1.00 63.19           N  
ATOM    434  CA  LEU A  55      11.238   3.044 -20.714  1.00 63.19           C  
ATOM    435  C   LEU A  55      10.440   3.894 -19.731  1.00 63.19           C  
ATOM    436  CB  LEU A  55      10.710   1.607 -20.709  1.00 63.19           C  
ATOM    437  O   LEU A  55       9.251   4.142 -19.940  1.00 63.19           O  
ATOM    438  CG  LEU A  55      11.064   0.750 -21.926  1.00 63.19           C  
ATOM    439  CD1 LEU A  55      10.902  -0.730 -21.597  1.00 63.19           C  
ATOM    440  CD2 LEU A  55      10.200   1.136 -23.122  1.00 63.19           C  
ATOM    441  N   GLY A  56      11.216   4.686 -18.861  1.00 68.26           N  
ATOM    442  CA  GLY A  56      10.447   5.500 -17.933  1.00 68.26           C  
ATOM    443  C   GLY A  56       9.963   4.726 -16.721  1.00 68.26           C  
ATOM    444  O   GLY A  56      10.223   3.527 -16.599  1.00 68.26           O  
ATOM    445  N   TRP A  57       9.820   5.445 -15.470  1.00 71.50           N  
ATOM    446  CA  TRP A  57       9.330   4.966 -14.182  1.00 71.50           C  
ATOM    447  C   TRP A  57       7.930   4.376 -14.318  1.00 71.50           C  
ATOM    448  CB  TRP A  57       9.322   6.099 -13.153  1.00 71.50           C  
ATOM    449  O   TRP A  57       7.015   5.040 -14.812  1.00 71.50           O  
ATOM    450  CG  TRP A  57       8.906   5.671 -11.778  1.00 71.50           C  
ATOM    451  CD1 TRP A  57       9.666   5.008 -10.856  1.00 71.50           C  
ATOM    452  CD2 TRP A  57       7.625   5.873 -11.172  1.00 71.50           C  
ATOM    453  CE2 TRP A  57       7.681   5.306  -9.879  1.00 71.50           C  
ATOM    454  CE3 TRP A  57       6.436   6.480 -11.596  1.00 71.50           C  
ATOM    455  NE1 TRP A  57       8.936   4.785  -9.711  1.00 71.50           N  
ATOM    456  CH2 TRP A  57       5.439   5.928  -9.447  1.00 71.50           C  
ATOM    457  CZ2 TRP A  57       6.590   5.329  -9.006  1.00 71.50           C  
ATOM    458  CZ3 TRP A  57       5.352   6.501 -10.726  1.00 71.50           C  
ATOM    459  N   ARG A  58       7.809   3.013 -14.185  1.00 80.33           N  
ATOM    460  CA  ARG A  58       6.497   2.379 -14.114  1.00 80.33           C  
ATOM    461  C   ARG A  58       6.258   1.765 -12.739  1.00 80.33           C  
ATOM    462  CB  ARG A  58       6.359   1.307 -15.197  1.00 80.33           C  
ATOM    463  O   ARG A  58       7.072   0.975 -12.256  1.00 80.33           O  
ATOM    464  CG  ARG A  58       6.267   1.865 -16.609  1.00 80.33           C  
ATOM    465  CD  ARG A  58       5.899   0.787 -17.619  1.00 80.33           C  
ATOM    466  NE  ARG A  58       5.985   1.281 -18.990  1.00 80.33           N  
ATOM    467  NH1 ARG A  58       5.269  -0.687 -19.964  1.00 80.33           N  
ATOM    468  NH2 ARG A  58       5.799   1.118 -21.273  1.00 80.33           N  
ATOM    469  CZ  ARG A  58       5.684   0.569 -20.072  1.00 80.33           C  
ATOM    470  N   ALA A  59       5.238   2.352 -12.080  1.00 88.19           N  
ATOM    471  CA  ALA A  59       4.887   1.787 -10.779  1.00 88.19           C  
ATOM    472  C   ALA A  59       3.448   1.280 -10.772  1.00 88.19           C  
ATOM    473  CB  ALA A  59       5.087   2.825  -9.677  1.00 88.19           C  
ATOM    474  O   ALA A  59       2.604   1.776 -11.522  1.00 88.19           O  
ATOM    475  N   LYS A  60       3.314   0.163 -10.189  1.00 92.06           N  
ATOM    476  CA  LYS A  60       1.994  -0.390  -9.896  1.00 92.06           C  
ATOM    477  C   LYS A  60       1.743  -0.446  -8.392  1.00 92.06           C  
ATOM    478  CB  LYS A  60       1.850  -1.787 -10.504  1.00 92.06           C  
ATOM    479  O   LYS A  60       2.592  -0.915  -7.632  1.00 92.06           O  
ATOM    480  CG  LYS A  60       0.431  -2.335 -10.466  1.00 92.06           C  
ATOM    481  CD  LYS A  60       0.332  -3.677 -11.180  1.00 92.06           C  
ATOM    482  CE  LYS A  60      -1.084  -4.234 -11.129  1.00 92.06           C  
ATOM    483  NZ  LYS A  60      -1.185  -5.556 -11.817  1.00 92.06           N  
ATOM    484  N   ARG A  61       0.515   0.043  -8.059  1.00 95.01           N  
ATOM    485  CA  ARG A  61       0.110   0.083  -6.658  1.00 95.01           C  
ATOM    486  C   ARG A  61      -1.215  -0.642  -6.450  1.00 95.01           C  
ATOM    487  CB  ARG A  61      -0.001   1.529  -6.171  1.00 95.01           C  
ATOM    488  O   ARG A  61      -2.024  -0.746  -7.375  1.00 95.01           O  
ATOM    489  CG  ARG A  61       1.296   2.315  -6.273  1.00 95.01           C  
ATOM    490  CD  ARG A  61       1.117   3.760  -5.827  1.00 95.01           C  
ATOM    491  NE  ARG A  61       2.369   4.508  -5.908  1.00 95.01           N  
ATOM    492  NH1 ARG A  61       2.283   4.806  -8.197  1.00 95.01           N  
ATOM    493  NH2 ARG A  61       4.038   5.654  -6.991  1.00 95.01           N  
ATOM    494  CZ  ARG A  61       2.894   4.988  -7.032  1.00 95.01           C  
ATOM    495  N   GLY A  62      -1.384  -1.133  -5.193  1.00 95.97           N  
ATOM    496  CA  GLY A  62      -2.650  -1.783  -4.896  1.00 95.97           C  
ATOM    497  C   GLY A  62      -2.667  -2.467  -3.542  1.00 95.97           C  
ATOM    498  O   GLY A  62      -1.771  -2.253  -2.722  1.00 95.97           O  
ATOM    499  N   CYS A  63      -3.797  -3.186  -3.377  1.00 97.03           N  
ATOM    500  CA  CYS A  63      -4.011  -3.948  -2.152  1.00 97.03           C  
ATOM    501  C   CYS A  63      -3.617  -5.408  -2.341  1.00 97.03           C  
ATOM    502  CB  CYS A  63      -5.473  -3.858  -1.714  1.00 97.03           C  
ATOM    503  O   CYS A  63      -3.792  -5.967  -3.425  1.00 97.03           O  
ATOM    504  SG  CYS A  63      -6.027  -2.174  -1.368  1.00 97.03           S  
ATOM    505  N   ALA A  64      -3.046  -6.001  -1.237  1.00 97.08           N  
ATOM    506  CA  ALA A  64      -2.665  -7.409  -1.312  1.00 97.08           C  
ATOM    507  C   ALA A  64      -2.790  -8.084   0.051  1.00 97.08           C  
ATOM    508  CB  ALA A  64      -1.240  -7.548  -1.842  1.00 97.08           C  
ATOM    509  O   ALA A  64      -2.679  -7.427   1.089  1.00 97.08           O  
ATOM    510  N   ALA A  65      -3.112  -9.326   0.034  1.00 96.76           N  
ATOM    511  CA  ALA A  65      -3.161 -10.127   1.255  1.00 96.76           C  
ATOM    512  C   ALA A  65      -1.757 -10.431   1.768  1.00 96.76           C  
ATOM    513  CB  ALA A  65      -3.927 -11.425   1.009  1.00 96.76           C  
ATOM    514  O   ALA A  65      -1.522 -10.448   2.979  1.00 96.76           O  
ATOM    515  N   THR A  66      -0.847 -10.671   0.812  1.00 97.12           N  
ATOM    516  CA  THR A  66       0.556 -10.945   1.105  1.00 97.12           C  
ATOM    517  C   THR A  66       1.468 -10.117   0.204  1.00 97.12           C  
ATOM    518  CB  THR A  66       0.881 -12.440   0.933  1.00 97.12           C  
ATOM    519  O   THR A  66       1.058  -9.686  -0.876  1.00 97.12           O  
ATOM    520  CG2 THR A  66       0.038 -13.297   1.873  1.00 97.12           C  
ATOM    521  OG1 THR A  66       0.613 -12.829  -0.420  1.00 97.12           O  
ATOM    522  N   CYS A  67       2.684  -9.839   0.720  1.00 96.92           N  
ATOM    523  CA  CYS A  67       3.661  -9.087  -0.061  1.00 96.92           C  
ATOM    524  C   CYS A  67       4.292  -9.965  -1.135  1.00 96.92           C  
ATOM    525  CB  CYS A  67       4.748  -8.516   0.849  1.00 96.92           C  
ATOM    526  O   CYS A  67       4.941 -10.966  -0.823  1.00 96.92           O  
ATOM    527  SG  CYS A  67       5.760  -7.244   0.062  1.00 96.92           S  
ATOM    528  N   PRO A  68       4.085  -9.643  -2.420  1.00 95.77           N  
ATOM    529  CA  PRO A  68       4.581 -10.472  -3.521  1.00 95.77           C  
ATOM    530  C   PRO A  68       6.106 -10.501  -3.596  1.00 95.77           C  
ATOM    531  CB  PRO A  68       3.985  -9.803  -4.762  1.00 95.77           C  
ATOM    532  O   PRO A  68       6.769  -9.586  -3.103  1.00 95.77           O  
ATOM    533  CG  PRO A  68       3.752  -8.384  -4.356  1.00 95.77           C  
ATOM    534  CD  PRO A  68       3.518  -8.344  -2.874  1.00 95.77           C  
ATOM    535  N   GLU A  69       6.586 -11.566  -4.153  1.00 96.21           N  
ATOM    536  CA  GLU A  69       8.018 -11.672  -4.422  1.00 96.21           C  
ATOM    537  C   GLU A  69       8.418 -10.825  -5.626  1.00 96.21           C  
ATOM    538  CB  GLU A  69       8.415 -13.133  -4.651  1.00 96.21           C  
ATOM    539  O   GLU A  69       7.683 -10.754  -6.614  1.00 96.21           O  
ATOM    540  CG  GLU A  69       8.286 -14.007  -3.412  1.00 96.21           C  
ATOM    541  CD  GLU A  69       8.705 -15.449  -3.649  1.00 96.21           C  
ATOM    542  OE1 GLU A  69       8.649 -16.261  -2.698  1.00 96.21           O  
ATOM    543  OE2 GLU A  69       9.093 -15.769  -4.795  1.00 96.21           O  
ATOM    544  N   ALA A  70       9.519 -10.223  -5.538  1.00 93.50           N  
ATOM    545  CA  ALA A  70      10.035  -9.384  -6.617  1.00 93.50           C  
ATOM    546  C   ALA A  70      10.541 -10.234  -7.779  1.00 93.50           C  
ATOM    547  CB  ALA A  70      11.150  -8.479  -6.099  1.00 93.50           C  
ATOM    548  O   ALA A  70      11.171 -11.273  -7.568  1.00 93.50           O  
ATOM    549  N   LYS A  71      10.194  -9.822  -9.001  1.00 90.74           N  
ATOM    550  CA  LYS A  71      10.788 -10.380 -10.212  1.00 90.74           C  
ATOM    551  C   LYS A  71      12.104  -9.685 -10.550  1.00 90.74           C  
ATOM    552  CB  LYS A  71       9.817 -10.263 -11.389  1.00 90.74           C  
ATOM    553  O   LYS A  71      12.424  -8.640  -9.979  1.00 90.74           O  
ATOM    554  CG  LYS A  71       8.503 -11.003 -11.182  1.00 90.74           C  
ATOM    555  CD  LYS A  71       7.571 -10.829 -12.374  1.00 90.74           C  
ATOM    556  CE  LYS A  71       6.243 -11.541 -12.155  1.00 90.74           C  
ATOM    557  NZ  LYS A  71       5.310 -11.340 -13.304  1.00 90.74           N  
ATOM    558  N   PRO A  72      12.976 -10.378 -11.386  1.00 89.74           N  
ATOM    559  CA  PRO A  72      14.234  -9.728 -11.763  1.00 89.74           C  
ATOM    560  C   PRO A  72      14.030  -8.306 -12.282  1.00 89.74           C  
ATOM    561  CB  PRO A  72      14.785 -10.637 -12.864  1.00 89.74           C  
ATOM    562  O   PRO A  72      13.154  -8.070 -13.118  1.00 89.74           O  
ATOM    563  CG  PRO A  72      14.212 -11.986 -12.568  1.00 89.74           C  
ATOM    564  CD  PRO A  72      12.821 -11.806 -12.031  1.00 89.74           C  
ATOM    565  N   LYS A  73      14.758  -7.354 -11.671  1.00 86.59           N  
ATOM    566  CA  LYS A  73      14.781  -5.944 -12.050  1.00 86.59           C  
ATOM    567  C   LYS A  73      13.542  -5.216 -11.537  1.00 86.59           C  
ATOM    568  CB  LYS A  73      14.882  -5.799 -13.569  1.00 86.59           C  
ATOM    569  O   LYS A  73      13.164  -4.171 -12.070  1.00 86.59           O  
ATOM    570  CG  LYS A  73      16.171  -6.352 -14.160  1.00 86.59           C  
ATOM    571  CD  LYS A  73      16.254  -6.097 -15.659  1.00 86.59           C  
ATOM    572  CE  LYS A  73      17.549  -6.638 -16.249  1.00 86.59           C  
ATOM    573  NZ  LYS A  73      17.637  -6.386 -17.718  1.00 86.59           N  
ATOM    574  N   GLU A  74      12.826  -5.916 -10.689  1.00 89.94           N  
ATOM    575  CA  GLU A  74      11.629  -5.370 -10.056  1.00 89.94           C  
ATOM    576  C   GLU A  74      11.858  -5.119  -8.568  1.00 89.94           C  
ATOM    577  CB  GLU A  74      10.438  -6.311 -10.253  1.00 89.94           C  
ATOM    578  O   GLU A  74      12.581  -5.870  -7.910  1.00 89.94           O  
ATOM    579  CG  GLU A  74       9.130  -5.775  -9.690  1.00 89.94           C  
ATOM    580  CD  GLU A  74       7.973  -6.753  -9.825  1.00 89.94           C  
ATOM    581  OE1 GLU A  74       6.899  -6.355 -10.329  1.00 89.94           O  
ATOM    582  OE2 GLU A  74       8.143  -7.926  -9.423  1.00 89.94           O  
ATOM    583  N   THR A  75      11.418  -4.000  -8.139  1.00 92.52           N  
ATOM    584  CA  THR A  75      11.397  -3.715  -6.709  1.00 92.52           C  
ATOM    585  C   THR A  75       9.967  -3.735  -6.175  1.00 92.52           C  
ATOM    586  CB  THR A  75      12.042  -2.351  -6.402  1.00 92.52           C  
ATOM    587  O   THR A  75       9.060  -3.173  -6.792  1.00 92.52           O  
ATOM    588  CG2 THR A  75      12.069  -2.080  -4.901  1.00 92.52           C  
ATOM    589  OG1 THR A  75      13.385  -2.341  -6.902  1.00 92.52           O  
ATOM    590  N   VAL A  76       9.771  -4.449  -5.027  1.00 95.76           N  
ATOM    591  CA  VAL A  76       8.459  -4.539  -4.395  1.00 95.76           C  
ATOM    592  C   VAL A  76       8.532  -3.990  -2.972  1.00 95.76           C  
ATOM    593  CB  VAL A  76       7.935  -5.992  -4.379  1.00 95.76           C  
ATOM    594  O   VAL A  76       9.407  -4.379  -2.194  1.00 95.76           O  
ATOM    595  CG1 VAL A  76       6.577  -6.069  -3.683  1.00 95.76           C  
ATOM    596  CG2 VAL A  76       7.842  -6.541  -5.802  1.00 95.76           C  
ATOM    597  N   GLU A  77       7.619  -3.056  -2.688  1.00 95.80           N  
ATOM    598  CA  GLU A  77       7.474  -2.512  -1.341  1.00 95.80           C  
ATOM    599  C   GLU A  77       6.062  -2.733  -0.805  1.00 95.80           C  
ATOM    600  CB  GLU A  77       7.816  -1.020  -1.323  1.00 95.80           C  
ATOM    601  O   GLU A  77       5.081  -2.529  -1.523  1.00 95.80           O  
ATOM    602  CG  GLU A  77       9.252  -0.713  -1.722  1.00 95.80           C  
ATOM    603  CD  GLU A  77       9.549   0.776  -1.793  1.00 95.80           C  
ATOM    604  OE1 GLU A  77      10.737   1.163  -1.704  1.00 95.80           O  
ATOM    605  OE2 GLU A  77       8.587   1.563  -1.937  1.00 95.80           O  
ATOM    606  N   CYS A  78       6.010  -3.186   0.479  1.00 97.70           N  
ATOM    607  CA  CYS A  78       4.720  -3.403   1.125  1.00 97.70           C  
ATOM    608  C   CYS A  78       4.639  -2.648   2.446  1.00 97.70           C  
ATOM    609  CB  CYS A  78       4.484  -4.894   1.363  1.00 97.70           C  
ATOM    610  O   CYS A  78       5.647  -2.484   3.135  1.00 97.70           O  
ATOM    611  SG  CYS A  78       4.507  -5.885  -0.147  1.00 97.70           S  
ATOM    612  N   CYS A  79       3.487  -2.171   2.725  1.00 97.70           N  
ATOM    613  CA  CYS A  79       3.239  -1.467   3.978  1.00 97.70           C  
ATOM    614  C   CYS A  79       1.793  -1.643   4.426  1.00 97.70           C  
ATOM    615  CB  CYS A  79       3.559   0.021   3.829  1.00 97.70           C  
ATOM    616  O   CYS A  79       0.960  -2.141   3.667  1.00 97.70           O  
ATOM    617  SG  CYS A  79       2.532   0.868   2.609  1.00 97.70           S  
ATOM    618  N   SER A  80       1.399  -1.369   5.762  1.00 96.61           N  
ATOM    619  CA  SER A  80       0.093  -1.757   6.285  1.00 96.61           C  
ATOM    620  C   SER A  80      -0.646  -0.559   6.870  1.00 96.61           C  
ATOM    621  CB  SER A  80       0.244  -2.844   7.350  1.00 96.61           C  
ATOM    622  O   SER A  80      -1.533  -0.721   7.712  1.00 96.61           O  
ATOM    623  OG  SER A  80       1.123  -2.422   8.379  1.00 96.61           O  
ATOM    624  N   THR A  81      -0.244   0.659   6.445  1.00 96.12           N  
ATOM    625  CA  THR A  81      -0.991   1.840   6.864  1.00 96.12           C  
ATOM    626  C   THR A  81      -1.656   2.512   5.666  1.00 96.12           C  
ATOM    627  CB  THR A  81      -0.080   2.851   7.584  1.00 96.12           C  
ATOM    628  O   THR A  81      -1.346   2.192   4.517  1.00 96.12           O  
ATOM    629  CG2 THR A  81       0.577   2.225   8.809  1.00 96.12           C  
ATOM    630  OG1 THR A  81       0.941   3.292   6.681  1.00 96.12           O  
ATOM    631  N   ASP A  82      -2.573   3.429   5.922  1.00 96.38           N  
ATOM    632  CA  ASP A  82      -3.326   4.075   4.852  1.00 96.38           C  
ATOM    633  C   ASP A  82      -2.400   4.854   3.922  1.00 96.38           C  
ATOM    634  CB  ASP A  82      -4.393   5.005   5.432  1.00 96.38           C  
ATOM    635  O   ASP A  82      -1.558   5.628   4.382  1.00 96.38           O  
ATOM    636  CG  ASP A  82      -5.562   4.257   6.049  1.00 96.38           C  
ATOM    637  OD1 ASP A  82      -5.678   3.030   5.841  1.00 96.38           O  
ATOM    638  OD2 ASP A  82      -6.375   4.900   6.747  1.00 96.38           O  
ATOM    639  N   LYS A  83      -2.531   4.572   2.623  1.00 95.98           N  
ATOM    640  CA  LYS A  83      -1.838   5.287   1.555  1.00 95.98           C  
ATOM    641  C   LYS A  83      -0.328   5.266   1.768  1.00 95.98           C  
ATOM    642  CB  LYS A  83      -2.334   6.732   1.467  1.00 95.98           C  
ATOM    643  O   LYS A  83       0.360   6.245   1.474  1.00 95.98           O  
ATOM    644  CG  LYS A  83      -3.826   6.858   1.193  1.00 95.98           C  
ATOM    645  CD  LYS A  83      -4.274   8.314   1.204  1.00 95.98           C  
ATOM    646  CE  LYS A  83      -5.791   8.433   1.147  1.00 95.98           C  
ATOM    647  NZ  LYS A  83      -6.240   9.854   1.249  1.00 95.98           N  
ATOM    648  N   CYS A  84       0.213   4.274   2.314  1.00 96.21           N  
ATOM    649  CA  CYS A  84       1.625   4.156   2.659  1.00 96.21           C  
ATOM    650  C   CYS A  84       2.462   3.835   1.427  1.00 96.21           C  
ATOM    651  CB  CYS A  84       1.830   3.077   3.721  1.00 96.21           C  
ATOM    652  O   CYS A  84       3.682   4.014   1.436  1.00 96.21           O  
ATOM    653  SG  CYS A  84       1.388   1.416   3.165  1.00 96.21           S  
ATOM    654  N   ASN A  85       1.759   3.367   0.324  1.00 94.88           N  
ATOM    655  CA  ASN A  85       2.499   2.991  -0.876  1.00 94.88           C  
ATOM    656  C   ASN A  85       2.659   4.172  -1.829  1.00 94.88           C  
ATOM    657  CB  ASN A  85       1.810   1.824  -1.587  1.00 94.88           C  
ATOM    658  O   ASN A  85       2.316   4.074  -3.009  1.00 94.88           O  
ATOM    659  CG  ASN A  85       0.391   2.152  -2.009  1.00 94.88           C  
ATOM    660  ND2 ASN A  85      -0.087   1.482  -3.050  1.00 94.88           N  
ATOM    661  OD1 ASN A  85      -0.269   3.000  -1.403  1.00 94.88           O  
ATOM    662  N   LYS A  86       3.169   5.323  -1.475  1.00 90.39           N  
ATOM    663  CA  LYS A  86       3.375   6.524  -2.280  1.00 90.39           C  
ATOM    664  C   LYS A  86       4.468   6.306  -3.322  1.00 90.39           C  
ATOM    665  CB  LYS A  86       3.730   7.714  -1.387  1.00 90.39           C  
ATOM    666  O   LYS A  86       5.416   5.554  -3.087  1.00 90.39           O  
ATOM    667  CG  LYS A  86       2.613   8.136  -0.445  1.00 90.39           C  
ATOM    668  CD  LYS A  86       2.990   9.383   0.345  1.00 90.39           C  
ATOM    669  CE  LYS A  86       1.874   9.805   1.292  1.00 90.39           C  
ATOM    670  NZ  LYS A  86       2.287  10.948   2.160  1.00 90.39           N  
TER     671      ALA A   1                                                      
ENDMDL                                                                          
END                                                                             
