# Supplementary material for: Domain loss enabled evolution of novel functions in the snake three-finger toxin gene superfamily
Source: Nat Commun. 2023 Aug 11;14:4861. doi: 10.1038/s41467-023-40550-0 (PMC10421932; doi:10.1038/s41467-023-40550-0)
Supplement: Supplementary file 5 — Supplementary Data 2 [file 41467_2023_40550_MOESM5_ESM.zip › SD2_structure_predictions/full_sequence/TR|A0A194APG5|Micrurus_tener.pdb]

MODEL     1                                                                     
ATOM      1  N   MET A   1     -35.133   9.183  26.438  1.00 61.50           N  
ATOM      2  CA  MET A   1     -34.397   9.918  25.413  1.00 61.50           C  
ATOM      3  C   MET A   1     -32.944   9.458  25.351  1.00 61.50           C  
ATOM      4  CB  MET A   1     -34.459  11.422  25.680  1.00 61.50           C  
ATOM      5  O   MET A   1     -32.220   9.798  24.413  1.00 61.50           O  
ATOM      6  CG  MET A   1     -34.544  11.780  27.155  1.00 61.50           C  
ATOM      7  SD  MET A   1     -34.657  13.590  27.433  1.00 61.50           S  
ATOM      8  CE  MET A   1     -33.774  13.727  29.012  1.00 61.50           C  
ATOM      9  N   LYS A   2     -32.528   8.639  26.348  1.00 74.49           N  
ATOM     10  CA  LYS A   2     -31.189   8.076  26.497  1.00 74.49           C  
ATOM     11  C   LYS A   2     -30.992   6.874  25.579  1.00 74.49           C  
ATOM     12  CB  LYS A   2     -30.935   7.672  27.951  1.00 74.49           C  
ATOM     13  O   LYS A   2     -29.897   6.660  25.055  1.00 74.49           O  
ATOM     14  CG  LYS A   2     -30.850   8.847  28.914  1.00 74.49           C  
ATOM     15  CD  LYS A   2     -30.653   8.379  30.350  1.00 74.49           C  
ATOM     16  CE  LYS A   2     -30.433   9.552  31.296  1.00 74.49           C  
ATOM     17  NZ  LYS A   2     -30.447   9.121  32.726  1.00 74.49           N  
ATOM     18  N   THR A   3     -32.178   6.243  25.328  1.00 75.77           N  
ATOM     19  CA  THR A   3     -32.073   5.044  24.505  1.00 75.77           C  
ATOM     20  C   THR A   3     -31.878   5.411  23.036  1.00 75.77           C  
ATOM     21  CB  THR A   3     -33.321   4.154  24.653  1.00 75.77           C  
ATOM     22  O   THR A   3     -31.190   4.701  22.299  1.00 75.77           O  
ATOM     23  CG2 THR A   3     -33.446   3.615  26.074  1.00 75.77           C  
ATOM     24  OG1 THR A   3     -34.489   4.923  24.341  1.00 75.77           O  
ATOM     25  N   LEU A   4     -32.492   6.503  22.623  1.00 78.27           N  
ATOM     26  CA  LEU A   4     -32.360   6.969  21.247  1.00 78.27           C  
ATOM     27  C   LEU A   4     -30.934   7.433  20.965  1.00 78.27           C  
ATOM     28  CB  LEU A   4     -33.344   8.109  20.969  1.00 78.27           C  
ATOM     29  O   LEU A   4     -30.389   7.161  19.892  1.00 78.27           O  
ATOM     30  CG  LEU A   4     -34.817   7.717  20.847  1.00 78.27           C  
ATOM     31  CD1 LEU A   4     -35.656   8.927  20.449  1.00 78.27           C  
ATOM     32  CD2 LEU A   4     -34.989   6.586  19.839  1.00 78.27           C  
ATOM     33  N   LEU A   5     -30.344   8.073  22.028  1.00 78.72           N  
ATOM     34  CA  LEU A   5     -28.971   8.557  21.929  1.00 78.72           C  
ATOM     35  C   LEU A   5     -27.991   7.393  21.825  1.00 78.72           C  
ATOM     36  CB  LEU A   5     -28.620   9.428  23.138  1.00 78.72           C  
ATOM     37  O   LEU A   5     -27.043   7.443  21.038  1.00 78.72           O  
ATOM     38  CG  LEU A   5     -29.113  10.875  23.096  1.00 78.72           C  
ATOM     39  CD1 LEU A   5     -28.890  11.550  24.445  1.00 78.72           C  
ATOM     40  CD2 LEU A   5     -28.411  11.647  21.984  1.00 78.72           C  
ATOM     41  N   LEU A   6     -28.351   6.316  22.557  1.00 79.06           N  
ATOM     42  CA  LEU A   6     -27.482   5.145  22.551  1.00 79.06           C  
ATOM     43  C   LEU A   6     -27.539   4.433  21.203  1.00 79.06           C  
ATOM     44  CB  LEU A   6     -27.878   4.177  23.669  1.00 79.06           C  
ATOM     45  O   LEU A   6     -26.511   3.986  20.689  1.00 79.06           O  
ATOM     46  CG  LEU A   6     -27.121   4.322  24.990  1.00 79.06           C  
ATOM     47  CD1 LEU A   6     -27.859   3.590  26.106  1.00 79.06           C  
ATOM     48  CD2 LEU A   6     -25.696   3.798  24.851  1.00 79.06           C  
ATOM     49  N   THR A   7     -28.701   4.408  20.623  1.00 82.49           N  
ATOM     50  CA  THR A   7     -28.872   3.754  19.331  1.00 82.49           C  
ATOM     51  C   THR A   7     -28.160   4.536  18.231  1.00 82.49           C  
ATOM     52  CB  THR A   7     -30.362   3.602  18.974  1.00 82.49           C  
ATOM     53  O   THR A   7     -27.567   3.945  17.326  1.00 82.49           O  
ATOM     54  CG2 THR A   7     -31.060   2.635  19.925  1.00 82.49           C  
ATOM     55  OG1 THR A   7     -31.001   4.883  19.060  1.00 82.49           O  
ATOM     56  N   LEU A   8     -28.202   5.785  18.221  1.00 81.78           N  
ATOM     57  CA  LEU A   8     -27.556   6.646  17.237  1.00 81.78           C  
ATOM     58  C   LEU A   8     -26.038   6.513  17.311  1.00 81.78           C  
ATOM     59  CB  LEU A   8     -27.963   8.106  17.451  1.00 81.78           C  
ATOM     60  O   LEU A   8     -25.362   6.477  16.281  1.00 81.78           O  
ATOM     61  CG  LEU A   8     -27.691   9.063  16.290  1.00 81.78           C  
ATOM     62  CD1 LEU A   8     -28.995   9.430  15.588  1.00 81.78           C  
ATOM     63  CD2 LEU A   8     -26.974  10.315  16.785  1.00 81.78           C  
ATOM     64  N   VAL A   9     -25.496   6.353  18.522  1.00 83.58           N  
ATOM     65  CA  VAL A   9     -24.062   6.197  18.745  1.00 83.58           C  
ATOM     66  C   VAL A   9     -23.597   4.853  18.189  1.00 83.58           C  
ATOM     67  CB  VAL A   9     -23.706   6.306  20.244  1.00 83.58           C  
ATOM     68  O   VAL A   9     -22.552   4.771  17.539  1.00 83.58           O  
ATOM     69  CG1 VAL A   9     -22.230   5.984  20.473  1.00 83.58           C  
ATOM     70  CG2 VAL A   9     -24.039   7.701  20.771  1.00 83.58           C  
ATOM     71  N   VAL A  10     -24.400   3.839  18.313  1.00 80.98           N  
ATOM     72  CA  VAL A  10     -24.065   2.500  17.842  1.00 80.98           C  
ATOM     73  C   VAL A  10     -24.090   2.467  16.315  1.00 80.98           C  
ATOM     74  CB  VAL A  10     -25.031   1.438  18.414  1.00 80.98           C  
ATOM     75  O   VAL A  10     -23.213   1.870  15.686  1.00 80.98           O  
ATOM     76  CG1 VAL A  10     -24.736   0.063  17.819  1.00 80.98           C  
ATOM     77  CG2 VAL A  10     -24.935   1.396  19.938  1.00 80.98           C  
ATOM     78  N   VAL A  11     -25.049   3.121  15.704  1.00 79.32           N  
ATOM     79  CA  VAL A  11     -25.187   3.184  14.253  1.00 79.32           C  
ATOM     80  C   VAL A  11     -24.013   3.955  13.654  1.00 79.32           C  
ATOM     81  CB  VAL A  11     -26.523   3.841  13.838  1.00 79.32           C  
ATOM     82  O   VAL A  11     -23.471   3.566  12.617  1.00 79.32           O  
ATOM     83  CG1 VAL A  11     -26.572   4.056  12.326  1.00 79.32           C  
ATOM     84  CG2 VAL A  11     -27.703   2.986  14.297  1.00 79.32           C  
ATOM     85  N   THR A  12     -23.617   4.998  14.361  1.00 75.27           N  
ATOM     86  CA  THR A  12     -22.490   5.794  13.887  1.00 75.27           C  
ATOM     87  C   THR A  12     -21.192   4.996  13.968  1.00 75.27           C  
ATOM     88  CB  THR A  12     -22.347   7.097  14.695  1.00 75.27           C  
ATOM     89  O   THR A  12     -20.332   5.109  13.092  1.00 75.27           O  
ATOM     90  CG2 THR A  12     -23.553   8.007  14.489  1.00 75.27           C  
ATOM     91  OG1 THR A  12     -22.235   6.778  16.088  1.00 75.27           O  
ATOM     92  N   ILE A  13     -21.028   4.217  15.031  1.00 72.98           N  
ATOM     93  CA  ILE A  13     -19.825   3.417  15.233  1.00 72.98           C  
ATOM     94  C   ILE A  13     -19.762   2.307  14.186  1.00 72.98           C  
ATOM     95  CB  ILE A  13     -19.779   2.815  16.655  1.00 72.98           C  
ATOM     96  O   ILE A  13     -18.695   2.022  13.638  1.00 72.98           O  
ATOM     97  CG1 ILE A  13     -19.680   3.929  17.704  1.00 72.98           C  
ATOM     98  CG2 ILE A  13     -18.611   1.833  16.788  1.00 72.98           C  
ATOM     99  CD1 ILE A  13     -19.798   3.439  19.140  1.00 72.98           C  
ATOM    100  N   VAL A  14     -20.849   1.737  13.869  1.00 70.27           N  
ATOM    101  CA  VAL A  14     -20.917   0.648  12.900  1.00 70.27           C  
ATOM    102  C   VAL A  14     -20.675   1.192  11.494  1.00 70.27           C  
ATOM    103  CB  VAL A  14     -22.277  -0.082  12.962  1.00 70.27           C  
ATOM    104  O   VAL A  14     -20.048   0.528  10.664  1.00 70.27           O  
ATOM    105  CG1 VAL A  14     -22.378  -1.130  11.855  1.00 70.27           C  
ATOM    106  CG2 VAL A  14     -22.473  -0.728  14.333  1.00 70.27           C  
ATOM    107  N   CYS A  15     -21.056   2.380  11.300  1.00 68.15           N  
ATOM    108  CA  CYS A  15     -20.891   2.968   9.975  1.00 68.15           C  
ATOM    109  C   CYS A  15     -19.455   3.430   9.758  1.00 68.15           C  
ATOM    110  CB  CYS A  15     -21.848   4.145   9.789  1.00 68.15           C  
ATOM    111  O   CYS A  15     -18.978   3.475   8.623  1.00 68.15           O  
ATOM    112  SG  CYS A  15     -23.581   3.658   9.639  1.00 68.15           S  
ATOM    113  N   LEU A  16     -18.738   3.605  10.842  1.00 64.57           N  
ATOM    114  CA  LEU A  16     -17.366   4.081  10.703  1.00 64.57           C  
ATOM    115  C   LEU A  16     -16.438   2.947  10.279  1.00 64.57           C  
ATOM    116  CB  LEU A  16     -16.876   4.694  12.017  1.00 64.57           C  
ATOM    117  O   LEU A  16     -15.448   3.178   9.581  1.00 64.57           O  
ATOM    118  CG  LEU A  16     -17.452   6.062  12.384  1.00 64.57           C  
ATOM    119  CD1 LEU A  16     -17.186   6.373  13.853  1.00 64.57           C  
ATOM    120  CD2 LEU A  16     -16.864   7.148  11.488  1.00 64.57           C  
ATOM    121  N   ASP A  17     -16.857   1.695  10.569  1.00 61.26           N  
ATOM    122  CA  ASP A  17     -15.984   0.573  10.239  1.00 61.26           C  
ATOM    123  C   ASP A  17     -16.168   0.143   8.785  1.00 61.26           C  
ATOM    124  CB  ASP A  17     -16.251  -0.608  11.175  1.00 61.26           C  
ATOM    125  O   ASP A  17     -15.232  -0.357   8.157  1.00 61.26           O  
ATOM    126  CG  ASP A  17     -15.453  -0.534  12.465  1.00 61.26           C  
ATOM    127  OD1 ASP A  17     -14.238  -0.243  12.415  1.00 61.26           O  
ATOM    128  OD2 ASP A  17     -16.043  -0.773  13.540  1.00 61.26           O  
ATOM    129  N   LEU A  18     -17.293   0.579   8.243  1.00 61.52           N  
ATOM    130  CA  LEU A  18     -17.640   0.103   6.908  1.00 61.52           C  
ATOM    131  C   LEU A  18     -17.041   1.008   5.836  1.00 61.52           C  
ATOM    132  CB  LEU A  18     -19.160   0.032   6.743  1.00 61.52           C  
ATOM    133  O   LEU A  18     -16.779   0.561   4.717  1.00 61.52           O  
ATOM    134  CG  LEU A  18     -19.826  -1.282   7.152  1.00 61.52           C  
ATOM    135  CD1 LEU A  18     -20.257  -1.226   8.613  1.00 61.52           C  
ATOM    136  CD2 LEU A  18     -21.018  -1.582   6.249  1.00 61.52           C  
ATOM    137  N   GLY A  19     -16.022   1.826   6.111  1.00 63.71           N  
ATOM    138  CA  GLY A  19     -15.899   2.521   4.839  1.00 63.71           C  
ATOM    139  C   GLY A  19     -14.542   3.169   4.643  1.00 63.71           C  
ATOM    140  O   GLY A  19     -14.335   3.909   3.678  1.00 63.71           O  
ATOM    141  N   ASN A  20     -13.453   2.677   5.256  1.00 71.23           N  
ATOM    142  CA  ASN A  20     -12.308   3.389   4.698  1.00 71.23           C  
ATOM    143  C   ASN A  20     -11.359   2.440   3.971  1.00 71.23           C  
ATOM    144  CB  ASN A  20     -11.561   4.148   5.796  1.00 71.23           C  
ATOM    145  O   ASN A  20     -10.571   1.737   4.605  1.00 71.23           O  
ATOM    146  CG  ASN A  20     -12.179   5.500   6.095  1.00 71.23           C  
ATOM    147  ND2 ASN A  20     -11.394   6.394   6.685  1.00 71.23           N  
ATOM    148  OD1 ASN A  20     -13.353   5.739   5.799  1.00 71.23           O  
ATOM    149  N   SER A  21     -11.813   1.900   2.851  1.00 86.92           N  
ATOM    150  CA  SER A  21     -10.888   1.086   2.070  1.00 86.92           C  
ATOM    151  C   SER A  21      -9.976   1.956   1.211  1.00 86.92           C  
ATOM    152  CB  SER A  21     -11.654   0.106   1.181  1.00 86.92           C  
ATOM    153  O   SER A  21     -10.405   2.985   0.685  1.00 86.92           O  
ATOM    154  OG  SER A  21     -12.331   0.792   0.142  1.00 86.92           O  
ATOM    155  N   LEU A  22      -8.710   1.794   1.334  1.00 94.31           N  
ATOM    156  CA  LEU A  22      -7.675   2.505   0.592  1.00 94.31           C  
ATOM    157  C   LEU A  22      -7.810   2.255  -0.906  1.00 94.31           C  
ATOM    158  CB  LEU A  22      -6.284   2.077   1.070  1.00 94.31           C  
ATOM    159  O   LEU A  22      -7.956   1.109  -1.338  1.00 94.31           O  
ATOM    160  CG  LEU A  22      -5.096   2.786   0.419  1.00 94.31           C  
ATOM    161  CD1 LEU A  22      -5.077   4.259   0.813  1.00 94.31           C  
ATOM    162  CD2 LEU A  22      -3.788   2.107   0.809  1.00 94.31           C  
ATOM    163  N   LYS A  23      -7.883   3.332  -1.643  1.00 95.54           N  
ATOM    164  CA  LYS A  23      -7.917   3.270  -3.101  1.00 95.54           C  
ATOM    165  C   LYS A  23      -6.562   3.638  -3.698  1.00 95.54           C  
ATOM    166  CB  LYS A  23      -9.002   4.196  -3.653  1.00 95.54           C  
ATOM    167  O   LYS A  23      -6.000   4.687  -3.377  1.00 95.54           O  
ATOM    168  CG  LYS A  23     -10.421   3.716  -3.385  1.00 95.54           C  
ATOM    169  CD  LYS A  23     -11.447   4.563  -4.126  1.00 95.54           C  
ATOM    170  CE  LYS A  23     -12.866   4.071  -3.874  1.00 95.54           C  
ATOM    171  NZ  LYS A  23     -13.871   4.862  -4.645  1.00 95.54           N  
ATOM    172  N   CYS A  24      -6.042   2.714  -4.557  1.00 96.25           N  
ATOM    173  CA  CYS A  24      -4.742   2.929  -5.183  1.00 96.25           C  
ATOM    174  C   CYS A  24      -4.843   2.824  -6.700  1.00 96.25           C  
ATOM    175  CB  CYS A  24      -3.722   1.918  -4.660  1.00 96.25           C  
ATOM    176  O   CYS A  24      -5.840   2.327  -7.227  1.00 96.25           O  
ATOM    177  SG  CYS A  24      -3.381   2.076  -2.893  1.00 96.25           S  
ATOM    178  N   TYR A  25      -3.819   3.251  -7.356  1.00 95.97           N  
ATOM    179  CA  TYR A  25      -3.756   3.094  -8.805  1.00 95.97           C  
ATOM    180  C   TYR A  25      -3.371   1.669  -9.183  1.00 95.97           C  
ATOM    181  CB  TYR A  25      -2.756   4.083  -9.410  1.00 95.97           C  
ATOM    182  O   TYR A  25      -2.490   1.071  -8.560  1.00 95.97           O  
ATOM    183  CG  TYR A  25      -3.267   5.502  -9.472  1.00 95.97           C  
ATOM    184  CD1 TYR A  25      -4.068   5.929 -10.529  1.00 95.97           C  
ATOM    185  CD2 TYR A  25      -2.951   6.418  -8.475  1.00 95.97           C  
ATOM    186  CE1 TYR A  25      -4.540   7.236 -10.591  1.00 95.97           C  
ATOM    187  CE2 TYR A  25      -3.417   7.728  -8.527  1.00 95.97           C  
ATOM    188  OH  TYR A  25      -4.674   9.422  -9.643  1.00 95.97           O  
ATOM    189  CZ  TYR A  25      -4.210   8.127  -9.587  1.00 95.97           C  
ATOM    190  N   SER A  26      -4.129   1.079 -10.128  1.00 94.85           N  
ATOM    191  CA  SER A  26      -3.785  -0.229 -10.678  1.00 94.85           C  
ATOM    192  C   SER A  26      -3.027  -0.093 -11.994  1.00 94.85           C  
ATOM    193  CB  SER A  26      -5.044  -1.070 -10.889  1.00 94.85           C  
ATOM    194  O   SER A  26      -2.433  -1.059 -12.477  1.00 94.85           O  
ATOM    195  OG  SER A  26      -5.891  -0.472 -11.856  1.00 94.85           O  
ATOM    196  N   SER A  27      -3.076   1.024 -12.597  1.00 91.88           N  
ATOM    197  CA  SER A  27      -2.335   1.498 -13.762  1.00 91.88           C  
ATOM    198  C   SER A  27      -2.259   3.021 -13.787  1.00 91.88           C  
ATOM    199  CB  SER A  27      -2.981   0.990 -15.052  1.00 91.88           C  
ATOM    200  O   SER A  27      -2.595   3.681 -12.802  1.00 91.88           O  
ATOM    201  OG  SER A  27      -4.213   1.649 -15.290  1.00 91.88           O  
ATOM    202  N   ARG A  28      -1.845   3.579 -14.819  1.00 87.81           N  
ATOM    203  CA  ARG A  28      -1.693   5.026 -14.934  1.00 87.81           C  
ATOM    204  C   ARG A  28      -3.047   5.725 -14.881  1.00 87.81           C  
ATOM    205  CB  ARG A  28      -0.966   5.389 -16.231  1.00 87.81           C  
ATOM    206  O   ARG A  28      -3.154   6.844 -14.375  1.00 87.81           O  
ATOM    207  CG  ARG A  28       0.524   5.085 -16.208  1.00 87.81           C  
ATOM    208  CD  ARG A  28       1.213   5.545 -17.485  1.00 87.81           C  
ATOM    209  NE  ARG A  28       2.580   5.041 -17.572  1.00 87.81           N  
ATOM    210  NH1 ARG A  28       3.424   6.915 -18.627  1.00 87.81           N  
ATOM    211  NH2 ARG A  28       4.803   5.150 -18.138  1.00 87.81           N  
ATOM    212  CZ  ARG A  28       3.599   5.703 -18.112  1.00 87.81           C  
ATOM    213  N   THR A  29      -4.067   4.941 -15.259  1.00 90.21           N  
ATOM    214  CA  THR A  29      -5.342   5.637 -15.393  1.00 90.21           C  
ATOM    215  C   THR A  29      -6.431   4.929 -14.591  1.00 90.21           C  
ATOM    216  CB  THR A  29      -5.771   5.739 -16.868  1.00 90.21           C  
ATOM    217  O   THR A  29      -7.530   5.462 -14.421  1.00 90.21           O  
ATOM    218  CG2 THR A  29      -4.784   6.580 -17.671  1.00 90.21           C  
ATOM    219  OG1 THR A  29      -5.832   4.424 -17.434  1.00 90.21           O  
ATOM    220  N   GLU A  30      -6.134   3.777 -14.175  1.00 93.99           N  
ATOM    221  CA  GLU A  30      -7.153   2.997 -13.479  1.00 93.99           C  
ATOM    222  C   GLU A  30      -6.856   2.910 -11.985  1.00 93.99           C  
ATOM    223  CB  GLU A  30      -7.256   1.592 -14.077  1.00 93.99           C  
ATOM    224  O   GLU A  30      -5.703   3.039 -11.567  1.00 93.99           O  
ATOM    225  CG  GLU A  30      -7.711   1.573 -15.529  1.00 93.99           C  
ATOM    226  CD  GLU A  30      -7.810   0.171 -16.109  1.00 93.99           C  
ATOM    227  OE1 GLU A  30      -8.502  -0.013 -17.137  1.00 93.99           O  
ATOM    228  OE2 GLU A  30      -7.192  -0.750 -15.531  1.00 93.99           O  
ATOM    229  N   THR A  31      -7.937   2.725 -11.264  1.00 95.97           N  
ATOM    230  CA  THR A  31      -7.813   2.622  -9.814  1.00 95.97           C  
ATOM    231  C   THR A  31      -8.444   1.328  -9.308  1.00 95.97           C  
ATOM    232  CB  THR A  31      -8.468   3.825  -9.110  1.00 95.97           C  
ATOM    233  O   THR A  31      -9.201   0.676 -10.030  1.00 95.97           O  
ATOM    234  CG2 THR A  31      -7.891   5.141  -9.619  1.00 95.97           C  
ATOM    235  OG1 THR A  31      -9.879   3.806  -9.359  1.00 95.97           O  
ATOM    236  N   MET A  32      -7.962   0.954  -8.082  1.00 95.70           N  
ATOM    237  CA  MET A  32      -8.485  -0.238  -7.420  1.00 95.70           C  
ATOM    238  C   MET A  32      -8.593  -0.021  -5.915  1.00 95.70           C  
ATOM    239  CB  MET A  32      -7.597  -1.449  -7.712  1.00 95.70           C  
ATOM    240  O   MET A  32      -7.913   0.843  -5.358  1.00 95.70           O  
ATOM    241  CG  MET A  32      -6.221  -1.369  -7.070  1.00 95.70           C  
ATOM    242  SD  MET A  32      -5.196  -2.850  -7.418  1.00 95.70           S  
ATOM    243  CE  MET A  32      -5.167  -3.613  -5.772  1.00 95.70           C  
ATOM    244  N   THR A  33      -9.588  -0.719  -5.355  1.00 96.18           N  
ATOM    245  CA  THR A  33      -9.705  -0.752  -3.901  1.00 96.18           C  
ATOM    246  C   THR A  33      -8.772  -1.803  -3.307  1.00 96.18           C  
ATOM    247  CB  THR A  33     -11.153  -1.042  -3.464  1.00 96.18           C  
ATOM    248  O   THR A  33      -8.768  -2.956  -3.744  1.00 96.18           O  
ATOM    249  CG2 THR A  33     -11.287  -1.003  -1.945  1.00 96.18           C  
ATOM    250  OG1 THR A  33     -12.024  -0.058  -4.035  1.00 96.18           O  
ATOM    251  N   CYS A  34      -7.957  -1.370  -2.321  1.00 94.88           N  
ATOM    252  CA  CYS A  34      -6.996  -2.290  -1.723  1.00 94.88           C  
ATOM    253  C   CYS A  34      -7.691  -3.277  -0.793  1.00 94.88           C  
ATOM    254  CB  CYS A  34      -5.923  -1.520  -0.955  1.00 94.88           C  
ATOM    255  O   CYS A  34      -8.594  -2.899  -0.044  1.00 94.88           O  
ATOM    256  SG  CYS A  34      -4.864  -0.502  -2.007  1.00 94.88           S  
ATOM    257  N   PRO A  35      -7.309  -4.531  -0.978  1.00 93.86           N  
ATOM    258  CA  PRO A  35      -7.851  -5.526  -0.049  1.00 93.86           C  
ATOM    259  C   PRO A  35      -7.384  -5.307   1.388  1.00 93.86           C  
ATOM    260  CB  PRO A  35      -7.319  -6.851  -0.601  1.00 93.86           C  
ATOM    261  O   PRO A  35      -6.505  -4.477   1.635  1.00 93.86           O  
ATOM    262  CG  PRO A  35      -6.045  -6.491  -1.295  1.00 93.86           C  
ATOM    263  CD  PRO A  35      -6.175  -5.098  -1.839  1.00 93.86           C  
ATOM    264  N   GLU A  36      -8.039  -5.986   2.287  1.00 91.06           N  
ATOM    265  CA  GLU A  36      -7.641  -5.923   3.690  1.00 91.06           C  
ATOM    266  C   GLU A  36      -6.181  -6.327   3.869  1.00 91.06           C  
ATOM    267  CB  GLU A  36      -8.543  -6.816   4.546  1.00 91.06           C  
ATOM    268  O   GLU A  36      -5.712  -7.276   3.236  1.00 91.06           O  
ATOM    269  CG  GLU A  36      -9.939  -6.252   4.765  1.00 91.06           C  
ATOM    270  CD  GLU A  36     -10.780  -7.085   5.718  1.00 91.06           C  
ATOM    271  OE1 GLU A  36     -11.927  -6.687   6.023  1.00 91.06           O  
ATOM    272  OE2 GLU A  36     -10.288  -8.145   6.165  1.00 91.06           O  
ATOM    273  N   GLY A  37      -5.436  -5.642   4.612  1.00 91.36           N  
ATOM    274  CA  GLY A  37      -4.042  -5.965   4.874  1.00 91.36           C  
ATOM    275  C   GLY A  37      -3.076  -5.202   3.987  1.00 91.36           C  
ATOM    276  O   GLY A  37      -1.873  -5.171   4.254  1.00 91.36           O  
ATOM    277  N   LYS A  38      -3.634  -4.641   2.931  1.00 95.71           N  
ATOM    278  CA  LYS A  38      -2.832  -3.806   2.043  1.00 95.71           C  
ATOM    279  C   LYS A  38      -3.135  -2.326   2.258  1.00 95.71           C  
ATOM    280  CB  LYS A  38      -3.078  -4.184   0.581  1.00 95.71           C  
ATOM    281  O   LYS A  38      -4.023  -1.768   1.609  1.00 95.71           O  
ATOM    282  CG  LYS A  38      -2.877  -5.662   0.282  1.00 95.71           C  
ATOM    283  CD  LYS A  38      -1.406  -6.052   0.354  1.00 95.71           C  
ATOM    284  CE  LYS A  38      -1.186  -7.492  -0.089  1.00 95.71           C  
ATOM    285  NZ  LYS A  38       0.228  -7.927   0.120  1.00 95.71           N  
ATOM    286  N   ASP A  39      -2.307  -1.685   3.065  1.00 95.12           N  
ATOM    287  CA  ASP A  39      -2.645  -0.347   3.540  1.00 95.12           C  
ATOM    288  C   ASP A  39      -1.780   0.712   2.861  1.00 95.12           C  
ATOM    289  CB  ASP A  39      -2.485  -0.261   5.060  1.00 95.12           C  
ATOM    290  O   ASP A  39      -1.700   1.850   3.329  1.00 95.12           O  
ATOM    291  CG  ASP A  39      -1.103  -0.673   5.535  1.00 95.12           C  
ATOM    292  OD1 ASP A  39      -0.361  -1.321   4.765  1.00 95.12           O  
ATOM    293  OD2 ASP A  39      -0.753  -0.348   6.690  1.00 95.12           O  
ATOM    294  N   LYS A  40      -1.148   0.246   1.761  1.00 96.09           N  
ATOM    295  CA  LYS A  40      -0.270   1.180   1.062  1.00 96.09           C  
ATOM    296  C   LYS A  40      -0.441   1.069  -0.450  1.00 96.09           C  
ATOM    297  CB  LYS A  40       1.190   0.933   1.444  1.00 96.09           C  
ATOM    298  O   LYS A  40      -0.787   0.003  -0.964  1.00 96.09           O  
ATOM    299  CG  LYS A  40       1.499   1.196   2.911  1.00 96.09           C  
ATOM    300  CD  LYS A  40       2.964   0.927   3.230  1.00 96.09           C  
ATOM    301  CE  LYS A  40       3.261   1.131   4.709  1.00 96.09           C  
ATOM    302  NZ  LYS A  40       4.699   0.877   5.026  1.00 96.09           N  
ATOM    303  N   CYS A  41      -0.251   2.208  -1.119  1.00 96.11           N  
ATOM    304  CA  CYS A  41      -0.161   2.251  -2.574  1.00 96.11           C  
ATOM    305  C   CYS A  41       1.292   2.302  -3.029  1.00 96.11           C  
ATOM    306  CB  CYS A  41      -0.920   3.459  -3.122  1.00 96.11           C  
ATOM    307  O   CYS A  41       2.112   2.996  -2.425  1.00 96.11           O  
ATOM    308  SG  CYS A  41      -2.666   3.492  -2.662  1.00 96.11           S  
ATOM    309  N   GLU A  42       1.529   1.483  -3.994  1.00 95.69           N  
ATOM    310  CA  GLU A  42       2.915   1.451  -4.451  1.00 95.69           C  
ATOM    311  C   GLU A  42       2.997   1.561  -5.971  1.00 95.69           C  
ATOM    312  CB  GLU A  42       3.608   0.170  -3.978  1.00 95.69           C  
ATOM    313  O   GLU A  42       2.202   0.948  -6.687  1.00 95.69           O  
ATOM    314  CG  GLU A  42       5.077   0.087  -4.367  1.00 95.69           C  
ATOM    315  CD  GLU A  42       5.742  -1.206  -3.922  1.00 95.69           C  
ATOM    316  OE1 GLU A  42       6.952  -1.187  -3.600  1.00 95.69           O  
ATOM    317  OE2 GLU A  42       5.049  -2.247  -3.898  1.00 95.69           O  
ATOM    318  N   LYS A  43       3.931   2.420  -6.372  1.00 94.28           N  
ATOM    319  CA  LYS A  43       4.418   2.508  -7.746  1.00 94.28           C  
ATOM    320  C   LYS A  43       5.914   2.218  -7.819  1.00 94.28           C  
ATOM    321  CB  LYS A  43       4.122   3.889  -8.333  1.00 94.28           C  
ATOM    322  O   LYS A  43       6.718   2.917  -7.198  1.00 94.28           O  
ATOM    323  CG  LYS A  43       4.682   4.100  -9.732  1.00 94.28           C  
ATOM    324  CD  LYS A  43       4.545   5.551 -10.176  1.00 94.28           C  
ATOM    325  CE  LYS A  43       5.370   5.835 -11.423  1.00 94.28           C  
ATOM    326  NZ  LYS A  43       5.294   7.273 -11.822  1.00 94.28           N  
ATOM    327  N   TYR A  44       6.262   1.135  -8.495  1.00 92.48           N  
ATOM    328  CA  TYR A  44       7.685   0.819  -8.559  1.00 92.48           C  
ATOM    329  C   TYR A  44       8.102   0.471  -9.983  1.00 92.48           C  
ATOM    330  CB  TYR A  44       8.021  -0.342  -7.618  1.00 92.48           C  
ATOM    331  O   TYR A  44       7.276   0.043 -10.792  1.00 92.48           O  
ATOM    332  CG  TYR A  44       7.350  -1.641  -7.993  1.00 92.48           C  
ATOM    333  CD1 TYR A  44       6.040  -1.909  -7.600  1.00 92.48           C  
ATOM    334  CD2 TYR A  44       8.023  -2.602  -8.739  1.00 92.48           C  
ATOM    335  CE1 TYR A  44       5.418  -3.106  -7.941  1.00 92.48           C  
ATOM    336  CE2 TYR A  44       7.410  -3.802  -9.085  1.00 92.48           C  
ATOM    337  OH  TYR A  44       5.499  -5.230  -9.024  1.00 92.48           O  
ATOM    338  CZ  TYR A  44       6.110  -4.044  -8.683  1.00 92.48           C  
ATOM    339  N   ALA A  45       9.374   0.722 -10.293  1.00 90.86           N  
ATOM    340  CA  ALA A  45       9.940   0.553 -11.629  1.00 90.86           C  
ATOM    341  C   ALA A  45      10.526  -0.845 -11.803  1.00 90.86           C  
ATOM    342  CB  ALA A  45      11.009   1.611 -11.892  1.00 90.86           C  
ATOM    343  O   ALA A  45      11.195  -1.361 -10.905  1.00 90.86           O  
ATOM    344  N   VAL A  46      10.163  -1.463 -12.939  1.00 90.19           N  
ATOM    345  CA  VAL A  46      10.746  -2.743 -13.330  1.00 90.19           C  
ATOM    346  C   VAL A  46      11.541  -2.576 -14.623  1.00 90.19           C  
ATOM    347  CB  VAL A  46       9.662  -3.830 -13.507  1.00 90.19           C  
ATOM    348  O   VAL A  46      11.026  -2.049 -15.611  1.00 90.19           O  
ATOM    349  CG1 VAL A  46      10.296  -5.168 -13.884  1.00 90.19           C  
ATOM    350  CG2 VAL A  46       8.834  -3.969 -12.231  1.00 90.19           C  
ATOM    351  N   GLY A  47      12.767  -2.988 -14.528  1.00 89.11           N  
ATOM    352  CA  GLY A  47      13.647  -2.856 -15.678  1.00 89.11           C  
ATOM    353  C   GLY A  47      13.292  -3.798 -16.813  1.00 89.11           C  
ATOM    354  O   GLY A  47      13.038  -4.983 -16.586  1.00 89.11           O  
ATOM    355  N   LEU A  48      13.189  -3.275 -18.045  1.00 88.34           N  
ATOM    356  CA  LEU A  48      12.976  -4.087 -19.239  1.00 88.34           C  
ATOM    357  C   LEU A  48      14.286  -4.303 -19.989  1.00 88.34           C  
ATOM    358  CB  LEU A  48      11.949  -3.424 -20.161  1.00 88.34           C  
ATOM    359  O   LEU A  48      14.627  -5.436 -20.337  1.00 88.34           O  
ATOM    360  CG  LEU A  48      10.479  -3.715 -19.858  1.00 88.34           C  
ATOM    361  CD1 LEU A  48       9.914  -2.660 -18.913  1.00 88.34           C  
ATOM    362  CD2 LEU A  48       9.668  -3.773 -21.148  1.00 88.34           C  
ATOM    363  N   MET A  49      15.085  -3.241 -20.223  1.00 89.13           N  
ATOM    364  CA  MET A  49      16.405  -3.140 -20.837  1.00 89.13           C  
ATOM    365  C   MET A  49      17.190  -1.971 -20.252  1.00 89.13           C  
ATOM    366  CB  MET A  49      16.283  -2.981 -22.353  1.00 89.13           C  
ATOM    367  O   MET A  49      16.629  -1.136 -19.540  1.00 89.13           O  
ATOM    368  CG  MET A  49      15.690  -4.194 -23.051  1.00 89.13           C  
ATOM    369  SD  MET A  49      15.779  -4.067 -24.880  1.00 89.13           S  
ATOM    370  CE  MET A  49      14.186  -4.809 -25.330  1.00 89.13           C  
ATOM    371  N   PRO A  50      18.529  -2.060 -20.423  1.00 86.62           N  
ATOM    372  CA  PRO A  50      19.324  -0.952 -19.890  1.00 86.62           C  
ATOM    373  C   PRO A  50      18.780   0.415 -20.297  1.00 86.62           C  
ATOM    374  CB  PRO A  50      20.710  -1.190 -20.495  1.00 86.62           C  
ATOM    375  O   PRO A  50      18.649   0.701 -21.490  1.00 86.62           O  
ATOM    376  CG  PRO A  50      20.729  -2.642 -20.847  1.00 86.62           C  
ATOM    377  CD  PRO A  50      19.328  -3.072 -21.176  1.00 86.62           C  
ATOM    378  N   GLY A  51      18.267   1.128 -19.357  1.00 83.56           N  
ATOM    379  CA  GLY A  51      17.775   2.482 -19.556  1.00 83.56           C  
ATOM    380  C   GLY A  51      16.269   2.550 -19.728  1.00 83.56           C  
ATOM    381  O   GLY A  51      15.708   3.634 -19.903  1.00 83.56           O  
ATOM    382  N   SER A  52      15.621   1.361 -19.884  1.00 86.93           N  
ATOM    383  CA  SER A  52      14.173   1.322 -20.062  1.00 86.93           C  
ATOM    384  C   SER A  52      13.489   0.640 -18.882  1.00 86.93           C  
ATOM    385  CB  SER A  52      13.811   0.597 -21.359  1.00 86.93           C  
ATOM    386  O   SER A  52      13.905  -0.440 -18.456  1.00 86.93           O  
ATOM    387  OG  SER A  52      14.299   1.307 -22.485  1.00 86.93           O  
ATOM    388  N   PHE A  53      12.428   1.442 -18.330  1.00 87.58           N  
ATOM    389  CA  PHE A  53      11.682   0.906 -17.197  1.00 87.58           C  
ATOM    390  C   PHE A  53      10.185   0.913 -17.483  1.00 87.58           C  
ATOM    391  CB  PHE A  53      11.978   1.711 -15.928  1.00 87.58           C  
ATOM    392  O   PHE A  53       9.710   1.685 -18.318  1.00 87.58           O  
ATOM    393  CG  PHE A  53      13.442   1.798 -15.592  1.00 87.58           C  
ATOM    394  CD1 PHE A  53      14.039   0.848 -14.772  1.00 87.58           C  
ATOM    395  CD2 PHE A  53      14.222   2.830 -16.096  1.00 87.58           C  
ATOM    396  CE1 PHE A  53      15.395   0.926 -14.460  1.00 87.58           C  
ATOM    397  CE2 PHE A  53      15.577   2.915 -15.788  1.00 87.58           C  
ATOM    398  CZ  PHE A  53      16.161   1.962 -14.969  1.00 87.58           C  
ATOM    399  N   PHE A  54       9.594  -0.108 -16.918  1.00 89.89           N  
ATOM    400  CA  PHE A  54       8.140  -0.052 -16.833  1.00 89.89           C  
ATOM    401  C   PHE A  54       7.685   0.014 -15.380  1.00 89.89           C  
ATOM    402  CB  PHE A  54       7.512  -1.266 -17.525  1.00 89.89           C  
ATOM    403  O   PHE A  54       8.400  -0.429 -14.479  1.00 89.89           O  
ATOM    404  CG  PHE A  54       6.008  -1.287 -17.468  1.00 89.89           C  
ATOM    405  CD1 PHE A  54       5.347  -1.982 -16.462  1.00 89.89           C  
ATOM    406  CD2 PHE A  54       5.256  -0.612 -18.420  1.00 89.89           C  
ATOM    407  CE1 PHE A  54       3.955  -2.003 -16.407  1.00 89.89           C  
ATOM    408  CE2 PHE A  54       3.865  -0.629 -18.371  1.00 89.89           C  
ATOM    409  CZ  PHE A  54       3.217  -1.326 -17.364  1.00 89.89           C  
ATOM    410  N   PHE A  55       6.502   0.756 -15.167  1.00 91.36           N  
ATOM    411  CA  PHE A  55       6.027   0.985 -13.808  1.00 91.36           C  
ATOM    412  C   PHE A  55       4.847   0.076 -13.486  1.00 91.36           C  
ATOM    413  CB  PHE A  55       5.627   2.452 -13.617  1.00 91.36           C  
ATOM    414  O   PHE A  55       3.963  -0.121 -14.321  1.00 91.36           O  
ATOM    415  CG  PHE A  55       6.796   3.399 -13.573  1.00 91.36           C  
ATOM    416  CD1 PHE A  55       7.519   3.578 -12.399  1.00 91.36           C  
ATOM    417  CD2 PHE A  55       7.172   4.110 -14.705  1.00 91.36           C  
ATOM    418  CE1 PHE A  55       8.601   4.454 -12.355  1.00 91.36           C  
ATOM    419  CE2 PHE A  55       8.252   4.987 -14.668  1.00 91.36           C  
ATOM    420  CZ  PHE A  55       8.965   5.159 -13.492  1.00 91.36           C  
ATOM    421  N   ILE A  56       4.929  -0.432 -12.258  1.00 93.32           N  
ATOM    422  CA  ILE A  56       3.850  -1.251 -11.714  1.00 93.32           C  
ATOM    423  C   ILE A  56       3.159  -0.503 -10.576  1.00 93.32           C  
ATOM    424  CB  ILE A  56       4.373  -2.617 -11.218  1.00 93.32           C  
ATOM    425  O   ILE A  56       3.821   0.100  -9.729  1.00 93.32           O  
ATOM    426  CG1 ILE A  56       4.998  -3.403 -12.377  1.00 93.32           C  
ATOM    427  CG2 ILE A  56       3.247  -3.418 -10.557  1.00 93.32           C  
ATOM    428  CD1 ILE A  56       5.672  -4.700 -11.952  1.00 93.32           C  
ATOM    429  N   TYR A  57       1.813  -0.592 -10.665  1.00 95.04           N  
ATOM    430  CA  TYR A  57       0.973  -0.019  -9.619  1.00 95.04           C  
ATOM    431  C   TYR A  57       0.249  -1.110  -8.840  1.00 95.04           C  
ATOM    432  CB  TYR A  57      -0.044   0.956 -10.220  1.00 95.04           C  
ATOM    433  O   TYR A  57      -0.410  -1.969  -9.431  1.00 95.04           O  
ATOM    434  CG  TYR A  57       0.585   2.089 -10.994  1.00 95.04           C  
ATOM    435  CD1 TYR A  57       0.645   3.375 -10.460  1.00 95.04           C  
ATOM    436  CD2 TYR A  57       1.120   1.877 -12.260  1.00 95.04           C  
ATOM    437  CE1 TYR A  57       1.222   4.422 -11.171  1.00 95.04           C  
ATOM    438  CE2 TYR A  57       1.700   2.917 -12.979  1.00 95.04           C  
ATOM    439  OH  TYR A  57       2.318   5.217 -13.135  1.00 95.04           O  
ATOM    440  CZ  TYR A  57       1.746   4.184 -12.427  1.00 95.04           C  
ATOM    441  N   THR A  58       0.328  -0.986  -7.518  1.00 95.54           N  
ATOM    442  CA  THR A  58      -0.300  -2.054  -6.749  1.00 95.54           C  
ATOM    443  C   THR A  58      -0.572  -1.602  -5.317  1.00 95.54           C  
ATOM    444  CB  THR A  58       0.576  -3.321  -6.732  1.00 95.54           C  
ATOM    445  O   THR A  58      -0.037  -0.585  -4.870  1.00 95.54           O  
ATOM    446  CG2 THR A  58       1.855  -3.094  -5.933  1.00 95.54           C  
ATOM    447  OG1 THR A  58      -0.161  -4.396  -6.138  1.00 95.54           O  
ATOM    448  N   CYS A  59      -1.489  -2.370  -4.659  1.00 96.47           N  
ATOM    449  CA  CYS A  59      -1.667  -2.300  -3.213  1.00 96.47           C  
ATOM    450  C   CYS A  59      -0.678  -3.212  -2.497  1.00 96.47           C  
ATOM    451  CB  CYS A  59      -3.096  -2.680  -2.830  1.00 96.47           C  
ATOM    452  O   CYS A  59      -0.463  -4.351  -2.916  1.00 96.47           O  
ATOM    453  SG  CYS A  59      -4.353  -1.588  -3.529  1.00 96.47           S  
ATOM    454  N   THR A  60      -0.074  -2.688  -1.418  1.00 96.62           N  
ATOM    455  CA  THR A  60       0.937  -3.491  -0.739  1.00 96.62           C  
ATOM    456  C   THR A  60       0.959  -3.182   0.755  1.00 96.62           C  
ATOM    457  CB  THR A  60       2.336  -3.251  -1.337  1.00 96.62           C  
ATOM    458  O   THR A  60       0.401  -2.175   1.194  1.00 96.62           O  
ATOM    459  CG2 THR A  60       2.811  -1.827  -1.069  1.00 96.62           C  
ATOM    460  OG1 THR A  60       3.264  -4.171  -0.750  1.00 96.62           O  
ATOM    461  N   SER A  61       1.454  -4.134   1.489  1.00 96.24           N  
ATOM    462  CA  SER A  61       1.695  -3.904   2.909  1.00 96.24           C  
ATOM    463  C   SER A  61       3.120  -3.421   3.157  1.00 96.24           C  
ATOM    464  CB  SER A  61       1.433  -5.180   3.711  1.00 96.24           C  
ATOM    465  O   SER A  61       3.405  -2.819   4.195  1.00 96.24           O  
ATOM    466  OG  SER A  61       2.259  -6.238   3.255  1.00 96.24           O  
ATOM    467  N   LYS A  62       3.926  -3.712   2.149  1.00 95.27           N  
ATOM    468  CA  LYS A  62       5.336  -3.343   2.227  1.00 95.27           C  
ATOM    469  C   LYS A  62       5.805  -2.685   0.932  1.00 95.27           C  
ATOM    470  CB  LYS A  62       6.196  -4.571   2.531  1.00 95.27           C  
ATOM    471  O   LYS A  62       5.488  -3.158  -0.161  1.00 95.27           O  
ATOM    472  CG  LYS A  62       7.645  -4.246   2.860  1.00 95.27           C  
ATOM    473  CD  LYS A  62       8.429  -5.499   3.229  1.00 95.27           C  
ATOM    474  CE  LYS A  62       9.892  -5.182   3.510  1.00 95.27           C  
ATOM    475  NZ  LYS A  62      10.666  -6.408   3.866  1.00 95.27           N  
ATOM    476  N   CYS A  63       6.668  -1.653   1.109  1.00 93.28           N  
ATOM    477  CA  CYS A  63       7.154  -0.901  -0.042  1.00 93.28           C  
ATOM    478  C   CYS A  63       8.502  -1.434  -0.513  1.00 93.28           C  
ATOM    479  CB  CYS A  63       7.274   0.584   0.300  1.00 93.28           C  
ATOM    480  O   CYS A  63       9.328  -1.851   0.301  1.00 93.28           O  
ATOM    481  SG  CYS A  63       5.697   1.369   0.700  1.00 93.28           S  
ATOM    482  N   HIS A  64       8.543  -1.393  -1.851  1.00 92.32           N  
ATOM    483  CA  HIS A  64       9.852  -1.683  -2.425  1.00 92.32           C  
ATOM    484  C   HIS A  64      10.792  -0.490  -2.284  1.00 92.32           C  
ATOM    485  CB  HIS A  64       9.717  -2.073  -3.898  1.00 92.32           C  
ATOM    486  O   HIS A  64      10.346   0.660  -2.277  1.00 92.32           O  
ATOM    487  CG  HIS A  64       9.115  -3.427  -4.107  1.00 92.32           C  
ATOM    488  CD2 HIS A  64       9.692  -4.631  -4.327  1.00 92.32           C  
ATOM    489  ND1 HIS A  64       7.755  -3.644  -4.105  1.00 92.32           N  
ATOM    490  CE1 HIS A  64       7.520  -4.929  -4.315  1.00 92.32           C  
ATOM    491  NE2 HIS A  64       8.679  -5.550  -4.453  1.00 92.32           N  
ATOM    492  N   GLU A  65      12.075  -0.833  -2.088  1.00 89.96           N  
ATOM    493  CA  GLU A  65      13.098   0.208  -2.075  1.00 89.96           C  
ATOM    494  C   GLU A  65      13.603   0.502  -3.485  1.00 89.96           C  
ATOM    495  CB  GLU A  65      14.266  -0.197  -1.172  1.00 89.96           C  
ATOM    496  O   GLU A  65      13.634  -0.388  -4.338  1.00 89.96           O  
ATOM    497  CG  GLU A  65      13.885  -0.354   0.293  1.00 89.96           C  
ATOM    498  CD  GLU A  65      15.074  -0.650   1.193  1.00 89.96           C  
ATOM    499  OE1 GLU A  65      14.925  -0.588   2.435  1.00 89.96           O  
ATOM    500  OE2 GLU A  65      16.163  -0.946   0.653  1.00 89.96           O  
ATOM    501  N   GLY A  66      13.740   1.786  -3.794  1.00 85.36           N  
ATOM    502  CA  GLY A  66      14.267   2.144  -5.101  1.00 85.36           C  
ATOM    503  C   GLY A  66      14.100   3.616  -5.429  1.00 85.36           C  
ATOM    504  O   GLY A  66      13.292   4.308  -4.808  1.00 85.36           O  
ATOM    505  N   ALA A  67      15.000   4.023  -6.337  1.00 84.83           N  
ATOM    506  CA  ALA A  67      15.084   5.440  -6.681  1.00 84.83           C  
ATOM    507  C   ALA A  67      13.809   5.913  -7.373  1.00 84.83           C  
ATOM    508  CB  ALA A  67      16.297   5.701  -7.571  1.00 84.83           C  
ATOM    509  O   ALA A  67      13.426   7.079  -7.252  1.00 84.83           O  
ATOM    510  N   TYR A  68      13.094   4.992  -7.970  1.00 84.47           N  
ATOM    511  CA  TYR A  68      11.940   5.409  -8.759  1.00 84.47           C  
ATOM    512  C   TYR A  68      10.645   4.883  -8.150  1.00 84.47           C  
ATOM    513  CB  TYR A  68      12.072   4.921 -10.204  1.00 84.47           C  
ATOM    514  O   TYR A  68       9.599   4.888  -8.802  1.00 84.47           O  
ATOM    515  CG  TYR A  68      13.297   5.447 -10.913  1.00 84.47           C  
ATOM    516  CD1 TYR A  68      13.331   6.746 -11.415  1.00 84.47           C  
ATOM    517  CD2 TYR A  68      14.422   4.647 -11.082  1.00 84.47           C  
ATOM    518  CE1 TYR A  68      14.456   7.234 -12.071  1.00 84.47           C  
ATOM    519  CE2 TYR A  68      15.553   5.125 -11.736  1.00 84.47           C  
ATOM    520  OH  TYR A  68      16.678   6.896 -12.873  1.00 84.47           O  
ATOM    521  CZ  TYR A  68      15.561   6.418 -12.225  1.00 84.47           C  
ATOM    522  N   ASN A  69      10.720   4.412  -6.915  1.00 90.30           N  
ATOM    523  CA  ASN A  69       9.553   3.840  -6.253  1.00 90.30           C  
ATOM    524  C   ASN A  69       8.810   4.884  -5.424  1.00 90.30           C  
ATOM    525  CB  ASN A  69       9.960   2.656  -5.373  1.00 90.30           C  
ATOM    526  O   ASN A  69       9.431   5.774  -4.839  1.00 90.30           O  
ATOM    527  CG  ASN A  69      10.563   1.516  -6.170  1.00 90.30           C  
ATOM    528  ND2 ASN A  69      11.066   0.505  -5.472  1.00 90.30           N  
ATOM    529  OD1 ASN A  69      10.579   1.545  -7.404  1.00 90.30           O  
ATOM    530  N   VAL A  70       7.532   4.854  -5.522  1.00 92.20           N  
ATOM    531  CA  VAL A  70       6.632   5.677  -4.720  1.00 92.20           C  
ATOM    532  C   VAL A  70       5.751   4.782  -3.851  1.00 92.20           C  
ATOM    533  CB  VAL A  70       5.755   6.589  -5.607  1.00 92.20           C  
ATOM    534  O   VAL A  70       5.157   3.820  -4.343  1.00 92.20           O  
ATOM    535  CG1 VAL A  70       4.795   7.413  -4.752  1.00 92.20           C  
ATOM    536  CG2 VAL A  70       6.631   7.502  -6.463  1.00 92.20           C  
ATOM    537  N   CYS A  71       5.781   5.134  -2.534  1.00 94.42           N  
ATOM    538  CA  CYS A  71       4.949   4.424  -1.569  1.00 94.42           C  
ATOM    539  C   CYS A  71       4.235   5.399  -0.642  1.00 94.42           C  
ATOM    540  CB  CYS A  71       5.793   3.449  -0.748  1.00 94.42           C  
ATOM    541  O   CYS A  71       4.863   6.296  -0.076  1.00 94.42           O  
ATOM    542  SG  CYS A  71       4.820   2.215   0.143  1.00 94.42           S  
ATOM    543  N   CYS A  72       2.979   5.183  -0.566  1.00 94.45           N  
ATOM    544  CA  CYS A  72       2.207   6.110   0.253  1.00 94.45           C  
ATOM    545  C   CYS A  72       0.964   5.434   0.819  1.00 94.45           C  
ATOM    546  CB  CYS A  72       1.804   7.338  -0.563  1.00 94.45           C  
ATOM    547  O   CYS A  72       0.627   4.316   0.425  1.00 94.45           O  
ATOM    548  SG  CYS A  72       0.760   6.956  -1.986  1.00 94.45           S  
ATOM    549  N   SER A  73       0.250   6.024   1.849  1.00 94.48           N  
ATOM    550  CA  SER A  73      -0.840   5.374   2.569  1.00 94.48           C  
ATOM    551  C   SER A  73      -2.136   6.169   2.445  1.00 94.48           C  
ATOM    552  CB  SER A  73      -0.479   5.199   4.044  1.00 94.48           C  
ATOM    553  O   SER A  73      -3.061   5.986   3.239  1.00 94.48           O  
ATOM    554  OG  SER A  73       0.670   4.381   4.187  1.00 94.48           O  
ATOM    555  N   THR A  74      -2.164   7.065   1.417  1.00 93.19           N  
ATOM    556  CA  THR A  74      -3.394   7.820   1.209  1.00 93.19           C  
ATOM    557  C   THR A  74      -4.031   7.457  -0.129  1.00 93.19           C  
ATOM    558  CB  THR A  74      -3.135   9.337   1.263  1.00 93.19           C  
ATOM    559  O   THR A  74      -3.383   6.856  -0.989  1.00 93.19           O  
ATOM    560  CG2 THR A  74      -2.520   9.742   2.599  1.00 93.19           C  
ATOM    561  OG1 THR A  74      -2.238   9.700   0.207  1.00 93.19           O  
ATOM    562  N   ASP A  75      -5.301   7.829  -0.313  1.00 94.39           N  
ATOM    563  CA  ASP A  75      -6.033   7.472  -1.525  1.00 94.39           C  
ATOM    564  C   ASP A  75      -5.399   8.111  -2.758  1.00 94.39           C  
ATOM    565  CB  ASP A  75      -7.500   7.892  -1.409  1.00 94.39           C  
ATOM    566  O   ASP A  75      -5.100   9.307  -2.759  1.00 94.39           O  
ATOM    567  CG  ASP A  75      -8.307   6.983  -0.499  1.00 94.39           C  
ATOM    568  OD1 ASP A  75      -7.842   5.867  -0.184  1.00 94.39           O  
ATOM    569  OD2 ASP A  75      -9.420   7.386  -0.096  1.00 94.39           O  
ATOM    570  N   LEU A  76      -5.079   7.256  -3.700  1.00 93.20           N  
ATOM    571  CA  LEU A  76      -4.647   7.665  -5.032  1.00 93.20           C  
ATOM    572  C   LEU A  76      -3.358   8.476  -4.960  1.00 93.20           C  
ATOM    573  CB  LEU A  76      -5.741   8.484  -5.723  1.00 93.20           C  
ATOM    574  O   LEU A  76      -3.187   9.445  -5.703  1.00 93.20           O  
ATOM    575  CG  LEU A  76      -7.121   7.830  -5.816  1.00 93.20           C  
ATOM    576  CD1 LEU A  76      -8.109   8.771  -6.496  1.00 93.20           C  
ATOM    577  CD2 LEU A  76      -7.035   6.504  -6.565  1.00 93.20           C  
ATOM    578  N   CYS A  77      -2.468   8.271  -4.098  1.00 92.36           N  
ATOM    579  CA  CYS A  77      -1.256   9.035  -3.824  1.00 92.36           C  
ATOM    580  C   CYS A  77      -0.148   8.669  -4.804  1.00 92.36           C  
ATOM    581  CB  CYS A  77      -0.782   8.793  -2.391  1.00 92.36           C  
ATOM    582  O   CYS A  77       0.784   9.448  -5.013  1.00 92.36           O  
ATOM    583  SG  CYS A  77      -0.286   7.087  -2.067  1.00 92.36           S  
ATOM    584  N   SER A  78      -0.301   7.353  -5.482  1.00 86.02           N  
ATOM    585  CA  SER A  78       0.795   6.889  -6.325  1.00 86.02           C  
ATOM    586  C   SER A  78       0.687   7.458  -7.736  1.00 86.02           C  
ATOM    587  CB  SER A  78       0.818   5.361  -6.383  1.00 86.02           C  
ATOM    588  O   SER A  78       1.190   6.864  -8.691  1.00 86.02           O  
ATOM    589  OG  SER A  78      -0.415   4.858  -6.869  1.00 86.02           O  
ATOM    590  N   LYS A  79      -0.098   8.604  -7.947  1.00 81.83           N  
ATOM    591  CA  LYS A  79      -0.246   9.265  -9.240  1.00 81.83           C  
ATOM    592  C   LYS A  79       1.038   9.989  -9.638  1.00 81.83           C  
ATOM    593  CB  LYS A  79      -1.415  10.251  -9.208  1.00 81.83           C  
ATOM    594  O   LYS A  79       1.664  10.654  -8.810  1.00 81.83           O  
ATOM    595  CG  LYS A  79      -1.821  10.774 -10.578  1.00 81.83           C  
ATOM    596  CD  LYS A  79      -3.065  11.649 -10.496  1.00 81.83           C  
ATOM    597  CE  LYS A  79      -3.504  12.129 -11.873  1.00 81.83           C  
ATOM    598  NZ  LYS A  79      -4.707  13.010 -11.795  1.00 81.83           N  
ATOM    599  N   SER A  80       1.826   9.447 -10.487  1.00 68.07           N  
ATOM    600  CA  SER A  80       3.017   9.947 -11.165  1.00 68.07           C  
ATOM    601  C   SER A  80       3.140  11.461 -11.024  1.00 68.07           C  
ATOM    602  CB  SER A  80       2.991   9.566 -12.646  1.00 68.07           C  
ATOM    603  O   SER A  80       2.141  12.180 -11.099  1.00 68.07           O  
ATOM    604  OG  SER A  80       2.810   8.170 -12.803  1.00 68.07           O  
ATOM    605  N   SER A  81       4.039  12.071 -10.181  1.00 57.02           N  
ATOM    606  CA  SER A  81       4.462  13.439 -10.465  1.00 57.02           C  
ATOM    607  C   SER A  81       5.147  13.534 -11.825  1.00 57.02           C  
ATOM    608  CB  SER A  81       5.406  13.945  -9.373  1.00 57.02           C  
ATOM    609  O   SER A  81       5.952  12.672 -12.182  1.00 57.02           O  
ATOM    610  OG  SER A  81       4.916  13.606  -8.088  1.00 57.02           O  
ATOM    611  N   THR A  82       4.441  13.253 -12.950  1.00 47.35           N  
ATOM    612  CA  THR A  82       5.018  13.840 -14.154  1.00 47.35           C  
ATOM    613  C   THR A  82       6.422  14.370 -13.878  1.00 47.35           C  
ATOM    614  CB  THR A  82       4.135  14.977 -14.699  1.00 47.35           C  
ATOM    615  O   THR A  82       6.591  15.339 -13.135  1.00 47.35           O  
ATOM    616  CG2 THR A  82       4.537  15.352 -16.122  1.00 47.35           C  
ATOM    617  OG1 THR A  82       2.766  14.554 -14.697  1.00 47.35           O  
ATOM    618  N   SER A  83       7.378  13.632 -13.323  1.00 42.02           N  
ATOM    619  CA  SER A  83       8.672  14.261 -13.564  1.00 42.02           C  
ATOM    620  C   SER A  83       9.161  13.994 -14.984  1.00 42.02           C  
ATOM    621  CB  SER A  83       9.708  13.760 -12.557  1.00 42.02           C  
ATOM    622  O   SER A  83       9.358  12.841 -15.371  1.00 42.02           O  
ATOM    623  OG  SER A  83       9.254  12.582 -11.913  1.00 42.02           O  
ATOM    624  N   GLY A  84       8.324  14.355 -16.040  1.00 36.53           N  
ATOM    625  CA  GLY A  84       9.039  14.929 -17.169  1.00 36.53           C  
ATOM    626  C   GLY A  84      10.330  15.618 -16.770  1.00 36.53           C  
ATOM    627  O   GLY A  84      10.412  16.222 -15.699  1.00 36.53           O  
TER     628      ALA A   1                                                      
ENDMDL                                                                          
END                                                                             
