# Supplementary material for: Domain loss enabled evolution of novel functions in the snake three-finger toxin gene superfamily
Source: Nat Commun. 2023 Aug 11;14:4861. doi: 10.1038/s41467-023-40550-0 (PMC10421932; doi:10.1038/s41467-023-40550-0)
Supplement: Supplementary file 5 — Supplementary Data 2 [file 41467_2023_40550_MOESM5_ESM.zip › SD2_structure_predictions/full_sequence/None|Gaga_4|Gallus_gallus.pdb]

MODEL     1                                                                     
ATOM      1  N   MET A   1     -28.738  -8.799  32.203  1.00 62.13           N  
ATOM      2  CA  MET A   1     -27.342  -8.540  31.864  1.00 62.13           C  
ATOM      3  C   MET A   1     -27.064  -8.878  30.403  1.00 62.13           C  
ATOM      4  CB  MET A   1     -26.409  -9.342  32.773  1.00 62.13           C  
ATOM      5  O   MET A   1     -26.228  -8.239  29.761  1.00 62.13           O  
ATOM      6  CG  MET A   1     -26.765  -9.254  34.248  1.00 62.13           C  
ATOM      7  SD  MET A   1     -25.634 -10.240  35.304  1.00 62.13           S  
ATOM      8  CE  MET A   1     -26.434 -10.022  36.919  1.00 62.13           C  
ATOM      9  N   LYS A   2     -28.023  -9.653  29.848  1.00 71.04           N  
ATOM     10  CA  LYS A   2     -27.962 -10.097  28.458  1.00 71.04           C  
ATOM     11  C   LYS A   2     -28.434  -8.999  27.509  1.00 71.04           C  
ATOM     12  CB  LYS A   2     -28.803 -11.358  28.260  1.00 71.04           C  
ATOM     13  O   LYS A   2     -27.883  -8.834  26.419  1.00 71.04           O  
ATOM     14  CG  LYS A   2     -28.240 -12.593  28.948  1.00 71.04           C  
ATOM     15  CD  LYS A   2     -29.188 -13.779  28.832  1.00 71.04           C  
ATOM     16  CE  LYS A   2     -28.588 -15.038  29.444  1.00 71.04           C  
ATOM     17  NZ  LYS A   2     -29.525 -16.197  29.356  1.00 71.04           N  
ATOM     18  N   ALA A   3     -29.473  -8.350  28.125  1.00 79.91           N  
ATOM     19  CA  ALA A   3     -30.037  -7.268  27.323  1.00 79.91           C  
ATOM     20  C   ALA A   3     -29.038  -6.126  27.162  1.00 79.91           C  
ATOM     21  CB  ALA A   3     -31.329  -6.755  27.954  1.00 79.91           C  
ATOM     22  O   ALA A   3     -28.924  -5.539  26.083  1.00 79.91           O  
ATOM     23  N   PHE A   4     -28.357  -5.899  28.280  1.00 80.74           N  
ATOM     24  CA  PHE A   4     -27.350  -4.845  28.278  1.00 80.74           C  
ATOM     25  C   PHE A   4     -26.201  -5.195  27.340  1.00 80.74           C  
ATOM     26  CB  PHE A   4     -26.817  -4.607  29.695  1.00 80.74           C  
ATOM     27  O   PHE A   4     -25.726  -4.343  26.586  1.00 80.74           O  
ATOM     28  CG  PHE A   4     -25.895  -3.423  29.806  1.00 80.74           C  
ATOM     29  CD1 PHE A   4     -24.517  -3.598  29.837  1.00 80.74           C  
ATOM     30  CD2 PHE A   4     -26.407  -2.134  29.879  1.00 80.74           C  
ATOM     31  CE1 PHE A   4     -23.661  -2.504  29.939  1.00 80.74           C  
ATOM     32  CE2 PHE A   4     -25.558  -1.036  29.981  1.00 80.74           C  
ATOM     33  CZ  PHE A   4     -24.186  -1.223  30.012  1.00 80.74           C  
ATOM     34  N   LEU A   5     -25.824  -6.490  27.335  1.00 80.61           N  
ATOM     35  CA  LEU A   5     -24.742  -6.964  26.479  1.00 80.61           C  
ATOM     36  C   LEU A   5     -25.129  -6.863  25.007  1.00 80.61           C  
ATOM     37  CB  LEU A   5     -24.380  -8.411  26.825  1.00 80.61           C  
ATOM     38  O   LEU A   5     -24.318  -6.450  24.175  1.00 80.61           O  
ATOM     39  CG  LEU A   5     -23.591  -8.622  28.118  1.00 80.61           C  
ATOM     40  CD1 LEU A   5     -23.433 -10.111  28.406  1.00 80.61           C  
ATOM     41  CD2 LEU A   5     -22.230  -7.941  28.032  1.00 80.61           C  
ATOM     42  N   LEU A   6     -26.379  -7.160  24.682  1.00 82.60           N  
ATOM     43  CA  LEU A   6     -26.851  -7.099  23.303  1.00 82.60           C  
ATOM     44  C   LEU A   6     -26.923  -5.656  22.816  1.00 82.60           C  
ATOM     45  CB  LEU A   6     -28.225  -7.762  23.176  1.00 82.60           C  
ATOM     46  O   LEU A   6     -26.586  -5.367  21.665  1.00 82.60           O  
ATOM     47  CG  LEU A   6     -28.256  -9.286  23.293  1.00 82.60           C  
ATOM     48  CD1 LEU A   6     -29.697  -9.786  23.330  1.00 82.60           C  
ATOM     49  CD2 LEU A   6     -27.492  -9.927  22.140  1.00 82.60           C  
ATOM     50  N   ALA A   7     -27.293  -4.814  23.736  1.00 83.75           N  
ATOM     51  CA  ALA A   7     -27.365  -3.390  23.417  1.00 83.75           C  
ATOM     52  C   ALA A   7     -25.978  -2.820  23.135  1.00 83.75           C  
ATOM     53  CB  ALA A   7     -28.030  -2.622  24.557  1.00 83.75           C  
ATOM     54  O   ALA A   7     -25.798  -2.046  22.192  1.00 83.75           O  
ATOM     55  N   VAL A   8     -25.056  -3.232  23.964  1.00 83.51           N  
ATOM     56  CA  VAL A   8     -23.686  -2.764  23.785  1.00 83.51           C  
ATOM     57  C   VAL A   8     -23.127  -3.292  22.465  1.00 83.51           C  
ATOM     58  CB  VAL A   8     -22.780  -3.199  24.959  1.00 83.51           C  
ATOM     59  O   VAL A   8     -22.472  -2.557  21.723  1.00 83.51           O  
ATOM     60  CG1 VAL A   8     -21.318  -2.870  24.663  1.00 83.51           C  
ATOM     61  CG2 VAL A   8     -23.229  -2.528  26.255  1.00 83.51           C  
ATOM     62  N   LEU A   9     -23.373  -4.534  22.126  1.00 80.33           N  
ATOM     63  CA  LEU A   9     -22.937  -5.136  20.871  1.00 80.33           C  
ATOM     64  C   LEU A   9     -23.531  -4.395  19.677  1.00 80.33           C  
ATOM     65  CB  LEU A   9     -23.333  -6.614  20.818  1.00 80.33           C  
ATOM     66  O   LEU A   9     -22.830  -4.117  18.702  1.00 80.33           O  
ATOM     67  CG  LEU A   9     -22.844  -7.404  19.604  1.00 80.33           C  
ATOM     68  CD1 LEU A   9     -21.328  -7.564  19.651  1.00 80.33           C  
ATOM     69  CD2 LEU A   9     -23.528  -8.765  19.540  1.00 80.33           C  
ATOM     70  N   ALA A  10     -24.839  -4.081  19.708  1.00 81.34           N  
ATOM     71  CA  ALA A  10     -25.508  -3.336  18.645  1.00 81.34           C  
ATOM     72  C   ALA A  10     -24.905  -1.943  18.487  1.00 81.34           C  
ATOM     73  CB  ALA A  10     -27.006  -3.236  18.927  1.00 81.34           C  
ATOM     74  O   ALA A  10     -24.715  -1.465  17.367  1.00 81.34           O  
ATOM     75  N   ALA A  11     -24.625  -1.291  19.645  1.00 81.98           N  
ATOM     76  CA  ALA A  11     -24.025   0.041  19.636  1.00 81.98           C  
ATOM     77  C   ALA A  11     -22.647   0.017  18.981  1.00 81.98           C  
ATOM     78  CB  ALA A  11     -23.925   0.589  21.057  1.00 81.98           C  
ATOM     79  O   ALA A  11     -22.307   0.912  18.203  1.00 81.98           O  
ATOM     80  N   VAL A  12     -21.901  -0.997  19.295  1.00 80.23           N  
ATOM     81  CA  VAL A  12     -20.555  -1.122  18.746  1.00 80.23           C  
ATOM     82  C   VAL A  12     -20.631  -1.359  17.240  1.00 80.23           C  
ATOM     83  CB  VAL A  12     -19.769  -2.264  19.427  1.00 80.23           C  
ATOM     84  O   VAL A  12     -19.835  -0.805  16.477  1.00 80.23           O  
ATOM     85  CG1 VAL A  12     -18.449  -2.518  18.702  1.00 80.23           C  
ATOM     86  CG2 VAL A  12     -19.519  -1.937  20.898  1.00 80.23           C  
ATOM     87  N   LEU A  13     -21.647  -2.110  16.805  1.00 76.86           N  
ATOM     88  CA  LEU A  13     -21.787  -2.414  15.385  1.00 76.86           C  
ATOM     89  C   LEU A  13     -22.277  -1.193  14.613  1.00 76.86           C  
ATOM     90  CB  LEU A  13     -22.753  -3.584  15.179  1.00 76.86           C  
ATOM     91  O   LEU A  13     -22.056  -1.088  13.404  1.00 76.86           O  
ATOM     92  CG  LEU A  13     -22.277  -4.951  15.673  1.00 76.86           C  
ATOM     93  CD1 LEU A  13     -23.409  -5.969  15.585  1.00 76.86           C  
ATOM     94  CD2 LEU A  13     -21.067  -5.418  14.870  1.00 76.86           C  
ATOM     95  N   CYS A  14     -22.921  -0.193  15.399  1.00 74.13           N  
ATOM     96  CA  CYS A  14     -23.509   0.972  14.747  1.00 74.13           C  
ATOM     97  C   CYS A  14     -22.510   2.121  14.677  1.00 74.13           C  
ATOM     98  CB  CYS A  14     -24.767   1.423  15.488  1.00 74.13           C  
ATOM     99  O   CYS A  14     -22.774   3.142  14.040  1.00 74.13           O  
ATOM    100  SG  CYS A  14     -26.198   0.358  15.207  1.00 74.13           S  
ATOM    101  N   VAL A  15     -21.376   2.087  15.317  1.00 75.94           N  
ATOM    102  CA  VAL A  15     -20.409   3.179  15.260  1.00 75.94           C  
ATOM    103  C   VAL A  15     -19.821   3.276  13.854  1.00 75.94           C  
ATOM    104  CB  VAL A  15     -19.281   2.991  16.298  1.00 75.94           C  
ATOM    105  O   VAL A  15     -19.397   2.269  13.281  1.00 75.94           O  
ATOM    106  CG1 VAL A  15     -18.251   4.114  16.186  1.00 75.94           C  
ATOM    107  CG2 VAL A  15     -19.860   2.933  17.711  1.00 75.94           C  
ATOM    108  N   GLU A  16     -20.384   4.074  12.998  1.00 63.16           N  
ATOM    109  CA  GLU A  16     -19.792   4.495  11.732  1.00 63.16           C  
ATOM    110  C   GLU A  16     -18.329   4.891  11.911  1.00 63.16           C  
ATOM    111  CB  GLU A  16     -20.582   5.660  11.130  1.00 63.16           C  
ATOM    112  O   GLU A  16     -18.000   5.690  12.790  1.00 63.16           O  
ATOM    113  CG  GLU A  16     -21.576   5.240  10.057  1.00 63.16           C  
ATOM    114  CD  GLU A  16     -22.245   6.416   9.365  1.00 63.16           C  
ATOM    115  OE1 GLU A  16     -22.944   6.205   8.347  1.00 63.16           O  
ATOM    116  OE2 GLU A  16     -22.069   7.559   9.843  1.00 63.16           O  
ATOM    117  N   ARG A  17     -17.465   4.010  11.833  1.00 62.83           N  
ATOM    118  CA  ARG A  17     -16.022   4.217  11.898  1.00 62.83           C  
ATOM    119  C   ARG A  17     -15.598   5.397  11.030  1.00 62.83           C  
ATOM    120  CB  ARG A  17     -15.277   2.953  11.463  1.00 62.83           C  
ATOM    121  O   ARG A  17     -15.935   5.456   9.846  1.00 62.83           O  
ATOM    122  CG  ARG A  17     -14.649   2.182  12.613  1.00 62.83           C  
ATOM    123  CD  ARG A  17     -13.860   0.977  12.119  1.00 62.83           C  
ATOM    124  NE  ARG A  17     -13.811  -0.083  13.122  1.00 62.83           N  
ATOM    125  NH1 ARG A  17     -11.829  -0.994  12.364  1.00 62.83           N  
ATOM    126  NH2 ARG A  17     -12.903  -1.915  14.167  1.00 62.83           N  
ATOM    127  CZ  ARG A  17     -12.848  -0.995  13.215  1.00 62.83           C  
ATOM    128  N   ALA A  18     -15.679   6.689  11.448  1.00 65.22           N  
ATOM    129  CA  ALA A  18     -15.039   7.803  10.753  1.00 65.22           C  
ATOM    130  C   ALA A  18     -13.537   7.573  10.612  1.00 65.22           C  
ATOM    131  CB  ALA A  18     -15.306   9.114  11.489  1.00 65.22           C  
ATOM    132  O   ALA A  18     -12.818   7.502  11.611  1.00 65.22           O  
ATOM    133  N   HIS A  19     -13.052   6.797   9.675  1.00 68.39           N  
ATOM    134  CA  HIS A  19     -11.625   6.505   9.586  1.00 68.39           C  
ATOM    135  C   HIS A  19     -10.887   7.594   8.815  1.00 68.39           C  
ATOM    136  CB  HIS A  19     -11.397   5.146   8.922  1.00 68.39           C  
ATOM    137  O   HIS A  19     -11.434   8.174   7.874  1.00 68.39           O  
ATOM    138  CG  HIS A  19     -11.904   3.992   9.728  1.00 68.39           C  
ATOM    139  CD2 HIS A  19     -13.095   3.349   9.708  1.00 68.39           C  
ATOM    140  ND1 HIS A  19     -11.146   3.373  10.698  1.00 68.39           N  
ATOM    141  CE1 HIS A  19     -11.851   2.394  11.241  1.00 68.39           C  
ATOM    142  NE2 HIS A  19     -13.037   2.359  10.658  1.00 68.39           N  
ATOM    143  N   THR A  20     -10.027   8.390   9.607  1.00 83.46           N  
ATOM    144  CA  THR A  20      -8.963   9.127   8.934  1.00 83.46           C  
ATOM    145  C   THR A  20      -7.971   8.169   8.282  1.00 83.46           C  
ATOM    146  CB  THR A  20      -8.219  10.053   9.914  1.00 83.46           C  
ATOM    147  O   THR A  20      -7.627   7.135   8.858  1.00 83.46           O  
ATOM    148  CG2 THR A  20      -9.182  11.013  10.604  1.00 83.46           C  
ATOM    149  OG1 THR A  20      -7.560   9.257  10.908  1.00 83.46           O  
ATOM    150  N   LEU A  21      -7.782   8.327   6.974  1.00 93.48           N  
ATOM    151  CA  LEU A  21      -6.880   7.475   6.208  1.00 93.48           C  
ATOM    152  C   LEU A  21      -5.426   7.754   6.574  1.00 93.48           C  
ATOM    153  CB  LEU A  21      -7.089   7.686   4.706  1.00 93.48           C  
ATOM    154  O   LEU A  21      -4.999   8.911   6.602  1.00 93.48           O  
ATOM    155  CG  LEU A  21      -6.245   6.815   3.775  1.00 93.48           C  
ATOM    156  CD1 LEU A  21      -6.616   5.345   3.941  1.00 93.48           C  
ATOM    157  CD2 LEU A  21      -6.420   7.255   2.325  1.00 93.48           C  
ATOM    158  N   ILE A  22      -4.709   6.772   6.987  1.00 95.55           N  
ATOM    159  CA  ILE A  22      -3.278   6.817   7.267  1.00 95.55           C  
ATOM    160  C   ILE A  22      -2.524   5.973   6.242  1.00 95.55           C  
ATOM    161  CB  ILE A  22      -2.966   6.327   8.699  1.00 95.55           C  
ATOM    162  O   ILE A  22      -2.861   4.807   6.021  1.00 95.55           O  
ATOM    163  CG1 ILE A  22      -3.712   7.180   9.730  1.00 95.55           C  
ATOM    164  CG2 ILE A  22      -1.457   6.346   8.960  1.00 95.55           C  
ATOM    165  CD1 ILE A  22      -3.537   6.708  11.167  1.00 95.55           C  
ATOM    166  N   CYS A  23      -1.522   6.602   5.604  1.00 96.36           N  
ATOM    167  CA  CYS A  23      -0.729   5.940   4.574  1.00 96.36           C  
ATOM    168  C   CYS A  23       0.758   6.020   4.895  1.00 96.36           C  
ATOM    169  CB  CYS A  23      -0.999   6.566   3.205  1.00 96.36           C  
ATOM    170  O   CYS A  23       1.186   6.883   5.664  1.00 96.36           O  
ATOM    171  SG  CYS A  23      -2.732   6.491   2.700  1.00 96.36           S  
ATOM    172  N   PHE A  24       1.579   5.084   4.367  1.00 97.07           N  
ATOM    173  CA  PHE A  24       3.029   5.236   4.399  1.00 97.07           C  
ATOM    174  C   PHE A  24       3.490   6.249   3.359  1.00 97.07           C  
ATOM    175  CB  PHE A  24       3.716   3.888   4.160  1.00 97.07           C  
ATOM    176  O   PHE A  24       2.934   6.316   2.260  1.00 97.07           O  
ATOM    177  CG  PHE A  24       3.635   2.949   5.334  1.00 97.07           C  
ATOM    178  CD1 PHE A  24       4.203   3.290   6.555  1.00 97.07           C  
ATOM    179  CD2 PHE A  24       2.991   1.724   5.214  1.00 97.07           C  
ATOM    180  CE1 PHE A  24       4.129   2.422   7.643  1.00 97.07           C  
ATOM    181  CE2 PHE A  24       2.913   0.852   6.297  1.00 97.07           C  
ATOM    182  CZ  PHE A  24       3.484   1.203   7.510  1.00 97.07           C  
ATOM    183  N   SER A  25       4.560   7.073   3.767  1.00 96.88           N  
ATOM    184  CA  SER A  25       4.983   8.146   2.873  1.00 96.88           C  
ATOM    185  C   SER A  25       6.503   8.214   2.773  1.00 96.88           C  
ATOM    186  CB  SER A  25       4.434   9.491   3.350  1.00 96.88           C  
ATOM    187  O   SER A  25       7.206   7.993   3.761  1.00 96.88           O  
ATOM    188  OG  SER A  25       4.842  10.536   2.484  1.00 96.88           O  
ATOM    189  N   CYS A  26       7.025   8.528   1.657  1.00 96.79           N  
ATOM    190  CA  CYS A  26       8.433   8.751   1.347  1.00 96.79           C  
ATOM    191  C   CYS A  26       8.599   9.314  -0.059  1.00 96.79           C  
ATOM    192  CB  CYS A  26       9.225   7.451   1.482  1.00 96.79           C  
ATOM    193  O   CYS A  26       7.653   9.316  -0.848  1.00 96.79           O  
ATOM    194  SG  CYS A  26       8.813   6.215   0.232  1.00 96.79           S  
ATOM    195  N   SER A  27       9.735   9.825  -0.300  1.00 96.37           N  
ATOM    196  CA  SER A  27      10.039  10.385  -1.613  1.00 96.37           C  
ATOM    197  C   SER A  27      11.331   9.803  -2.177  1.00 96.37           C  
ATOM    198  CB  SER A  27      10.147  11.908  -1.535  1.00 96.37           C  
ATOM    199  O   SER A  27      12.376   9.852  -1.524  1.00 96.37           O  
ATOM    200  OG  SER A  27      10.247  12.472  -2.831  1.00 96.37           O  
ATOM    201  N   ASP A  28      11.234   9.163  -3.336  1.00 94.84           N  
ATOM    202  CA  ASP A  28      12.362   8.678  -4.126  1.00 94.84           C  
ATOM    203  C   ASP A  28      13.278   7.789  -3.288  1.00 94.84           C  
ATOM    204  CB  ASP A  28      13.155   9.851  -4.707  1.00 94.84           C  
ATOM    205  O   ASP A  28      14.493   7.991  -3.262  1.00 94.84           O  
ATOM    206  CG  ASP A  28      12.363  10.657  -5.721  1.00 94.84           C  
ATOM    207  OD1 ASP A  28      11.671  10.057  -6.572  1.00 94.84           O  
ATOM    208  OD2 ASP A  28      12.435  11.904  -5.672  1.00 94.84           O  
ATOM    209  N   ALA A  29      12.709   6.900  -2.631  1.00 95.03           N  
ATOM    210  CA  ALA A  29      13.467   5.953  -1.817  1.00 95.03           C  
ATOM    211  C   ALA A  29      13.928   4.760  -2.649  1.00 95.03           C  
ATOM    212  CB  ALA A  29      12.628   5.480  -0.632  1.00 95.03           C  
ATOM    213  O   ALA A  29      13.247   4.354  -3.594  1.00 95.03           O  
ATOM    214  N   SER A  30      15.122   4.272  -2.317  1.00 92.33           N  
ATOM    215  CA  SER A  30      15.691   3.156  -3.065  1.00 92.33           C  
ATOM    216  C   SER A  30      15.101   1.826  -2.608  1.00 92.33           C  
ATOM    217  CB  SER A  30      17.212   3.127  -2.912  1.00 92.33           C  
ATOM    218  O   SER A  30      15.202   0.820  -3.314  1.00 92.33           O  
ATOM    219  OG  SER A  30      17.578   2.966  -1.553  1.00 92.33           O  
ATOM    220  N   SER A  31      14.530   1.821  -1.439  1.00 89.29           N  
ATOM    221  CA  SER A  31      13.961   0.602  -0.874  1.00 89.29           C  
ATOM    222  C   SER A  31      12.636   0.883  -0.174  1.00 89.29           C  
ATOM    223  CB  SER A  31      14.941  -0.041   0.109  1.00 89.29           C  
ATOM    224  O   SER A  31      12.420   1.983   0.338  1.00 89.29           O  
ATOM    225  OG  SER A  31      14.317  -1.094   0.824  1.00 89.29           O  
ATOM    226  N   ASN A  32      11.829  -0.104  -0.132  1.00 89.45           N  
ATOM    227  CA  ASN A  32      10.543  -0.011   0.551  1.00 89.45           C  
ATOM    228  C   ASN A  32      10.720   0.180   2.055  1.00 89.45           C  
ATOM    229  CB  ASN A  32       9.694  -1.253   0.270  1.00 89.45           C  
ATOM    230  O   ASN A  32       9.868   0.779   2.713  1.00 89.45           O  
ATOM    231  CG  ASN A  32       8.238  -1.062   0.645  1.00 89.45           C  
ATOM    232  ND2 ASN A  32       7.343  -1.322  -0.301  1.00 89.45           N  
ATOM    233  OD1 ASN A  32       7.920  -0.683   1.775  1.00 89.45           O  
ATOM    234  N   TRP A  33      11.750  -0.230   2.569  1.00 90.27           N  
ATOM    235  CA  TRP A  33      12.021  -0.129   3.999  1.00 90.27           C  
ATOM    236  C   TRP A  33      12.156   1.329   4.426  1.00 90.27           C  
ATOM    237  CB  TRP A  33      13.293  -0.899   4.362  1.00 90.27           C  
ATOM    238  O   TRP A  33      11.864   1.677   5.573  1.00 90.27           O  
ATOM    239  CG  TRP A  33      13.147  -2.389   4.281  1.00 90.27           C  
ATOM    240  CD1 TRP A  33      13.589  -3.207   3.279  1.00 90.27           C  
ATOM    241  CD2 TRP A  33      12.509  -3.238   5.240  1.00 90.27           C  
ATOM    242  CE2 TRP A  33      12.602  -4.561   4.754  1.00 90.27           C  
ATOM    243  CE3 TRP A  33      11.867  -3.008   6.464  1.00 90.27           C  
ATOM    244  NE1 TRP A  33      13.265  -4.515   3.557  1.00 90.27           N  
ATOM    245  CH2 TRP A  33      11.454  -5.399   6.647  1.00 90.27           C  
ATOM    246  CZ2 TRP A  33      12.077  -5.652   5.452  1.00 90.27           C  
ATOM    247  CZ3 TRP A  33      11.345  -4.095   7.157  1.00 90.27           C  
ATOM    248  N   ALA A  34      12.638   2.070   3.451  1.00 92.14           N  
ATOM    249  CA  ALA A  34      12.806   3.494   3.727  1.00 92.14           C  
ATOM    250  C   ALA A  34      11.471   4.230   3.643  1.00 92.14           C  
ATOM    251  CB  ALA A  34      13.811   4.109   2.757  1.00 92.14           C  
ATOM    252  O   ALA A  34      11.403   5.435   3.893  1.00 92.14           O  
ATOM    253  N   CYS A  35      10.354   3.425   3.337  1.00 93.62           N  
ATOM    254  CA  CYS A  35       9.045   4.046   3.169  1.00 93.62           C  
ATOM    255  C   CYS A  35       8.063   3.542   4.219  1.00 93.62           C  
ATOM    256  CB  CYS A  35       8.496   3.769   1.770  1.00 93.62           C  
ATOM    257  O   CYS A  35       6.907   3.254   3.906  1.00 93.62           O  
ATOM    258  SG  CYS A  35       9.318   4.711   0.465  1.00 93.62           S  
ATOM    259  N   LEU A  36       8.480   3.497   5.455  1.00 93.79           N  
ATOM    260  CA  LEU A  36       7.620   2.949   6.498  1.00 93.79           C  
ATOM    261  C   LEU A  36       7.200   4.037   7.481  1.00 93.79           C  
ATOM    262  CB  LEU A  36       8.335   1.820   7.244  1.00 93.79           C  
ATOM    263  O   LEU A  36       6.883   3.746   8.637  1.00 93.79           O  
ATOM    264  CG  LEU A  36       8.657   0.566   6.429  1.00 93.79           C  
ATOM    265  CD1 LEU A  36       9.468  -0.417   7.266  1.00 93.79           C  
ATOM    266  CD2 LEU A  36       7.375  -0.085   5.921  1.00 93.79           C  
ATOM    267  N   THR A  37       7.215   5.304   7.000  1.00 96.05           N  
ATOM    268  CA  THR A  37       6.749   6.413   7.824  1.00 96.05           C  
ATOM    269  C   THR A  37       5.257   6.653   7.614  1.00 96.05           C  
ATOM    270  CB  THR A  37       7.528   7.705   7.515  1.00 96.05           C  
ATOM    271  O   THR A  37       4.834   7.056   6.528  1.00 96.05           O  
ATOM    272  CG2 THR A  37       7.071   8.851   8.411  1.00 96.05           C  
ATOM    273  OG1 THR A  37       8.926   7.476   7.727  1.00 96.05           O  
ATOM    274  N   PRO A  38       4.464   6.407   8.664  1.00 96.68           N  
ATOM    275  CA  PRO A  38       3.022   6.643   8.560  1.00 96.68           C  
ATOM    276  C   PRO A  38       2.660   8.125   8.626  1.00 96.68           C  
ATOM    277  CB  PRO A  38       2.453   5.888   9.764  1.00 96.68           C  
ATOM    278  O   PRO A  38       3.252   8.874   9.407  1.00 96.68           O  
ATOM    279  CG  PRO A  38       3.565   5.871  10.763  1.00 96.68           C  
ATOM    280  CD  PRO A  38       4.872   5.904  10.024  1.00 96.68           C  
ATOM    281  N   VAL A  39       1.667   8.522   7.784  1.00 97.21           N  
ATOM    282  CA  VAL A  39       1.195   9.902   7.803  1.00 97.21           C  
ATOM    283  C   VAL A  39      -0.329   9.929   7.709  1.00 97.21           C  
ATOM    284  CB  VAL A  39       1.815  10.730   6.655  1.00 97.21           C  
ATOM    285  O   VAL A  39      -0.934   9.052   7.089  1.00 97.21           O  
ATOM    286  CG1 VAL A  39       3.336  10.783   6.787  1.00 97.21           C  
ATOM    287  CG2 VAL A  39       1.413  10.149   5.301  1.00 97.21           C  
ATOM    288  N   LYS A  40      -0.864  10.897   8.363  1.00 96.59           N  
ATOM    289  CA  LYS A  40      -2.301  11.139   8.268  1.00 96.59           C  
ATOM    290  C   LYS A  40      -2.650  11.877   6.979  1.00 96.59           C  
ATOM    291  CB  LYS A  40      -2.792  11.937   9.478  1.00 96.59           C  
ATOM    292  O   LYS A  40      -2.069  12.922   6.679  1.00 96.59           O  
ATOM    293  CG  LYS A  40      -4.304  12.085   9.548  1.00 96.59           C  
ATOM    294  CD  LYS A  40      -4.733  12.857  10.790  1.00 96.59           C  
ATOM    295  CE  LYS A  40      -6.243  13.045  10.839  1.00 96.59           C  
ATOM    296  NZ  LYS A  40      -6.674  13.745  12.086  1.00 96.59           N  
ATOM    297  N   CYS A  41      -3.650  11.326   6.239  1.00 95.83           N  
ATOM    298  CA  CYS A  41      -4.062  11.959   4.991  1.00 95.83           C  
ATOM    299  C   CYS A  41      -5.093  13.051   5.247  1.00 95.83           C  
ATOM    300  CB  CYS A  41      -4.634  10.921   4.026  1.00 95.83           C  
ATOM    301  O   CYS A  41      -5.802  13.017   6.254  1.00 95.83           O  
ATOM    302  SG  CYS A  41      -3.463   9.620   3.579  1.00 95.83           S  
ATOM    303  N   ALA A  42      -5.066  14.030   4.355  1.00 94.97           N  
ATOM    304  CA  ALA A  42      -6.083  15.076   4.425  1.00 94.97           C  
ATOM    305  C   ALA A  42      -7.468  14.516   4.111  1.00 94.97           C  
ATOM    306  CB  ALA A  42      -5.743  16.214   3.466  1.00 94.97           C  
ATOM    307  O   ALA A  42      -7.590  13.431   3.538  1.00 94.97           O  
ATOM    308  N   GLU A  43      -8.494  15.218   4.500  1.00 91.31           N  
ATOM    309  CA  GLU A  43      -9.882  14.793   4.343  1.00 91.31           C  
ATOM    310  C   GLU A  43     -10.210  14.510   2.880  1.00 91.31           C  
ATOM    311  CB  GLU A  43     -10.835  15.853   4.900  1.00 91.31           C  
ATOM    312  O   GLU A  43     -10.940  13.565   2.573  1.00 91.31           O  
ATOM    313  CG  GLU A  43     -12.244  15.339   5.156  1.00 91.31           C  
ATOM    314  CD  GLU A  43     -13.163  16.385   5.768  1.00 91.31           C  
ATOM    315  OE1 GLU A  43     -14.367  16.099   5.957  1.00 91.31           O  
ATOM    316  OE2 GLU A  43     -12.674  17.499   6.061  1.00 91.31           O  
ATOM    317  N   ASN A  44      -9.552  15.235   1.962  1.00 92.82           N  
ATOM    318  CA  ASN A  44      -9.853  15.098   0.541  1.00 92.82           C  
ATOM    319  C   ASN A  44      -8.960  14.053  -0.123  1.00 92.82           C  
ATOM    320  CB  ASN A  44      -9.713  16.445  -0.170  1.00 92.82           C  
ATOM    321  O   ASN A  44      -9.144  13.730  -1.297  1.00 92.82           O  
ATOM    322  CG  ASN A  44      -8.305  17.001  -0.095  1.00 92.82           C  
ATOM    323  ND2 ASN A  44      -8.000  17.961  -0.961  1.00 92.82           N  
ATOM    324  OD1 ASN A  44      -7.497  16.571   0.732  1.00 92.82           O  
ATOM    325  N   GLU A  45      -7.969  13.540   0.658  1.00 94.95           N  
ATOM    326  CA  GLU A  45      -7.078  12.498   0.158  1.00 94.95           C  
ATOM    327  C   GLU A  45      -7.558  11.112   0.580  1.00 94.95           C  
ATOM    328  CB  GLU A  45      -5.647  12.731   0.650  1.00 94.95           C  
ATOM    329  O   GLU A  45      -7.267  10.660   1.689  1.00 94.95           O  
ATOM    330  CG  GLU A  45      -5.042  14.046   0.182  1.00 94.95           C  
ATOM    331  CD  GLU A  45      -3.625  14.268   0.684  1.00 94.95           C  
ATOM    332  OE1 GLU A  45      -2.798  14.838  -0.064  1.00 94.95           O  
ATOM    333  OE2 GLU A  45      -3.338  13.867   1.834  1.00 94.95           O  
ATOM    334  N   GLU A  46      -8.173  10.462  -0.383  1.00 93.20           N  
ATOM    335  CA  GLU A  46      -8.880   9.237  -0.023  1.00 93.20           C  
ATOM    336  C   GLU A  46      -8.099   8.000  -0.458  1.00 93.20           C  
ATOM    337  CB  GLU A  46     -10.279   9.221  -0.644  1.00 93.20           C  
ATOM    338  O   GLU A  46      -8.596   6.877  -0.353  1.00 93.20           O  
ATOM    339  CG  GLU A  46     -11.201  10.307  -0.110  1.00 93.20           C  
ATOM    340  CD  GLU A  46     -12.594  10.264  -0.718  1.00 93.20           C  
ATOM    341  OE1 GLU A  46     -13.488  10.998  -0.239  1.00 93.20           O  
ATOM    342  OE2 GLU A  46     -12.793   9.489  -1.680  1.00 93.20           O  
ATOM    343  N   HIS A  47      -6.830   8.265  -0.949  1.00 94.89           N  
ATOM    344  CA  HIS A  47      -6.085   7.124  -1.470  1.00 94.89           C  
ATOM    345  C   HIS A  47      -4.634   7.154  -1.003  1.00 94.89           C  
ATOM    346  CB  HIS A  47      -6.144   7.100  -2.999  1.00 94.89           C  
ATOM    347  O   HIS A  47      -4.025   8.223  -0.921  1.00 94.89           O  
ATOM    348  CG  HIS A  47      -7.536   7.125  -3.546  1.00 94.89           C  
ATOM    349  CD2 HIS A  47      -8.218   8.098  -4.195  1.00 94.89           C  
ATOM    350  ND1 HIS A  47      -8.394   6.052  -3.447  1.00 94.89           N  
ATOM    351  CE1 HIS A  47      -9.547   6.364  -4.015  1.00 94.89           C  
ATOM    352  NE2 HIS A  47      -9.466   7.600  -4.476  1.00 94.89           N  
ATOM    353  N   CYS A  48      -4.149   6.000  -0.641  1.00 95.51           N  
ATOM    354  CA  CYS A  48      -2.709   5.806  -0.521  1.00 95.51           C  
ATOM    355  C   CYS A  48      -2.091   5.453  -1.869  1.00 95.51           C  
ATOM    356  CB  CYS A  48      -2.399   4.706   0.495  1.00 95.51           C  
ATOM    357  O   CYS A  48      -2.582   4.565  -2.568  1.00 95.51           O  
ATOM    358  SG  CYS A  48      -3.047   5.039   2.148  1.00 95.51           S  
ATOM    359  N   VAL A  49      -1.022   6.179  -2.230  1.00 95.71           N  
ATOM    360  CA  VAL A  49      -0.434   5.982  -3.551  1.00 95.71           C  
ATOM    361  C   VAL A  49       1.007   5.498  -3.408  1.00 95.71           C  
ATOM    362  CB  VAL A  49      -0.480   7.278  -4.391  1.00 95.71           C  
ATOM    363  O   VAL A  49       1.773   6.036  -2.605  1.00 95.71           O  
ATOM    364  CG1 VAL A  49       0.180   7.063  -5.752  1.00 95.71           C  
ATOM    365  CG2 VAL A  49      -1.922   7.752  -4.562  1.00 95.71           C  
ATOM    366  N   THR A  50       1.315   4.503  -4.207  1.00 95.27           N  
ATOM    367  CA  THR A  50       2.681   4.003  -4.315  1.00 95.27           C  
ATOM    368  C   THR A  50       3.179   4.098  -5.754  1.00 95.27           C  
ATOM    369  CB  THR A  50       2.783   2.546  -3.829  1.00 95.27           C  
ATOM    370  O   THR A  50       2.562   3.546  -6.668  1.00 95.27           O  
ATOM    371  CG2 THR A  50       4.226   2.054  -3.865  1.00 95.27           C  
ATOM    372  OG1 THR A  50       2.295   2.462  -2.484  1.00 95.27           O  
ATOM    373  N   THR A  51       4.282   4.823  -5.953  1.00 94.60           N  
ATOM    374  CA  THR A  51       4.894   4.945  -7.271  1.00 94.60           C  
ATOM    375  C   THR A  51       6.246   4.238  -7.308  1.00 94.60           C  
ATOM    376  CB  THR A  51       5.074   6.422  -7.669  1.00 94.60           C  
ATOM    377  O   THR A  51       7.106   4.486  -6.460  1.00 94.60           O  
ATOM    378  CG2 THR A  51       5.629   6.547  -9.084  1.00 94.60           C  
ATOM    379  OG1 THR A  51       3.805   7.085  -7.605  1.00 94.60           O  
ATOM    380  N   TYR A  52       6.317   3.419  -8.329  1.00 93.14           N  
ATOM    381  CA  TYR A  52       7.558   2.679  -8.527  1.00 93.14           C  
ATOM    382  C   TYR A  52       8.177   3.004  -9.881  1.00 93.14           C  
ATOM    383  CB  TYR A  52       7.308   1.172  -8.416  1.00 93.14           C  
ATOM    384  O   TYR A  52       7.489   2.994 -10.904  1.00 93.14           O  
ATOM    385  CG  TYR A  52       8.528   0.331  -8.706  1.00 93.14           C  
ATOM    386  CD1 TYR A  52       8.769  -0.163  -9.986  1.00 93.14           C  
ATOM    387  CD2 TYR A  52       9.441   0.029  -7.701  1.00 93.14           C  
ATOM    388  CE1 TYR A  52       9.890  -0.940 -10.257  1.00 93.14           C  
ATOM    389  CE2 TYR A  52      10.566  -0.746  -7.961  1.00 93.14           C  
ATOM    390  OH  TYR A  52      11.894  -1.993  -9.504  1.00 93.14           O  
ATOM    391  CZ  TYR A  52      10.782  -1.225  -9.241  1.00 93.14           C  
ATOM    392  N   VAL A  53       9.475   3.296  -9.845  1.00 93.66           N  
ATOM    393  CA  VAL A  53      10.220   3.536 -11.076  1.00 93.66           C  
ATOM    394  C   VAL A  53      11.508   2.715 -11.069  1.00 93.66           C  
ATOM    395  CB  VAL A  53      10.545   5.035 -11.260  1.00 93.66           C  
ATOM    396  O   VAL A  53      12.272   2.755 -10.101  1.00 93.66           O  
ATOM    397  CG1 VAL A  53      11.326   5.264 -12.553  1.00 93.66           C  
ATOM    398  CG2 VAL A  53       9.261   5.863 -11.254  1.00 93.66           C  
ATOM    399  N   GLY A  54      11.622   1.989 -12.109  1.00 93.42           N  
ATOM    400  CA  GLY A  54      12.834   1.201 -12.265  1.00 93.42           C  
ATOM    401  C   GLY A  54      13.548   1.458 -13.578  1.00 93.42           C  
ATOM    402  O   GLY A  54      12.906   1.671 -14.609  1.00 93.42           O  
ATOM    403  N   VAL A  55      14.852   1.531 -13.534  1.00 92.47           N  
ATOM    404  CA  VAL A  55      15.670   1.729 -14.726  1.00 92.47           C  
ATOM    405  C   VAL A  55      16.818   0.722 -14.739  1.00 92.47           C  
ATOM    406  CB  VAL A  55      16.225   3.170 -14.800  1.00 92.47           C  
ATOM    407  O   VAL A  55      17.426   0.451 -13.701  1.00 92.47           O  
ATOM    408  CG1 VAL A  55      17.072   3.358 -16.058  1.00 92.47           C  
ATOM    409  CG2 VAL A  55      15.082   4.183 -14.766  1.00 92.47           C  
ATOM    410  N   GLY A  56      16.923   0.151 -15.836  1.00 89.64           N  
ATOM    411  CA  GLY A  56      18.029  -0.778 -16.006  1.00 89.64           C  
ATOM    412  C   GLY A  56      18.649  -0.721 -17.389  1.00 89.64           C  
ATOM    413  O   GLY A  56      17.940  -0.776 -18.396  1.00 89.64           O  
ATOM    414  N   ILE A  57      19.929  -0.397 -17.497  1.00 87.23           N  
ATOM    415  CA  ILE A  57      20.672  -0.440 -18.751  1.00 87.23           C  
ATOM    416  C   ILE A  57      21.923  -1.299 -18.581  1.00 87.23           C  
ATOM    417  CB  ILE A  57      21.056   0.978 -19.230  1.00 87.23           C  
ATOM    418  O   ILE A  57      22.736  -1.052 -17.687  1.00 87.23           O  
ATOM    419  CG1 ILE A  57      19.800   1.836 -19.420  1.00 87.23           C  
ATOM    420  CG2 ILE A  57      21.872   0.908 -20.524  1.00 87.23           C  
ATOM    421  CD1 ILE A  57      20.086   3.319 -19.605  1.00 87.23           C  
ATOM    422  N   GLY A  58      22.027  -2.294 -19.491  1.00 85.26           N  
ATOM    423  CA  GLY A  58      23.192  -3.162 -19.429  1.00 85.26           C  
ATOM    424  C   GLY A  58      23.221  -4.035 -18.190  1.00 85.26           C  
ATOM    425  O   GLY A  58      22.243  -4.721 -17.884  1.00 85.26           O  
ATOM    426  N   GLY A  59      24.308  -3.935 -17.271  1.00 84.42           N  
ATOM    427  CA  GLY A  59      24.463  -4.651 -16.014  1.00 84.42           C  
ATOM    428  C   GLY A  59      24.092  -3.817 -14.803  1.00 84.42           C  
ATOM    429  O   GLY A  59      24.223  -4.273 -13.665  1.00 84.42           O  
ATOM    430  N   LYS A  60      23.634  -2.623 -15.022  1.00 86.94           N  
ATOM    431  CA  LYS A  60      23.289  -1.720 -13.928  1.00 86.94           C  
ATOM    432  C   LYS A  60      21.783  -1.479 -13.867  1.00 86.94           C  
ATOM    433  CB  LYS A  60      24.026  -0.388 -14.078  1.00 86.94           C  
ATOM    434  O   LYS A  60      21.129  -1.342 -14.903  1.00 86.94           O  
ATOM    435  CG  LYS A  60      25.542  -0.509 -14.014  1.00 86.94           C  
ATOM    436  CD  LYS A  60      26.213   0.858 -14.035  1.00 86.94           C  
ATOM    437  CE  LYS A  60      27.729   0.739 -13.948  1.00 86.94           C  
ATOM    438  NZ  LYS A  60      28.386   2.078 -13.869  1.00 86.94           N  
ATOM    439  N   SER A  61      21.231  -1.588 -12.662  1.00 90.87           N  
ATOM    440  CA  SER A  61      19.812  -1.333 -12.435  1.00 90.87           C  
ATOM    441  C   SER A  61      19.595  -0.505 -11.173  1.00 90.87           C  
ATOM    442  CB  SER A  61      19.040  -2.648 -12.331  1.00 90.87           C  
ATOM    443  O   SER A  61      20.484  -0.414 -10.323  1.00 90.87           O  
ATOM    444  OG  SER A  61      19.459  -3.389 -11.198  1.00 90.87           O  
ATOM    445  N   GLY A  62      18.564   0.415 -11.285  1.00 91.81           N  
ATOM    446  CA  GLY A  62      18.100   1.214 -10.162  1.00 91.81           C  
ATOM    447  C   GLY A  62      16.588   1.308 -10.080  1.00 91.81           C  
ATOM    448  O   GLY A  62      15.886   0.939 -11.024  1.00 91.81           O  
ATOM    449  N   GLN A  63      16.220   1.555  -8.810  1.00 92.77           N  
ATOM    450  CA  GLN A  63      14.790   1.736  -8.585  1.00 92.77           C  
ATOM    451  C   GLN A  63      14.528   2.879  -7.608  1.00 92.77           C  
ATOM    452  CB  GLN A  63      14.161   0.444  -8.061  1.00 92.77           C  
ATOM    453  O   GLN A  63      15.423   3.284  -6.863  1.00 92.77           O  
ATOM    454  CG  GLN A  63      14.580   0.086  -6.642  1.00 92.77           C  
ATOM    455  CD  GLN A  63      13.989  -1.228  -6.168  1.00 92.77           C  
ATOM    456  NE2 GLN A  63      13.077  -1.155  -5.204  1.00 92.77           N  
ATOM    457  OE1 GLN A  63      14.347  -2.300  -6.665  1.00 92.77           O  
ATOM    458  N   SER A  64      13.353   3.453  -7.762  1.00 94.41           N  
ATOM    459  CA  SER A  64      12.880   4.502  -6.866  1.00 94.41           C  
ATOM    460  C   SER A  64      11.418   4.288  -6.488  1.00 94.41           C  
ATOM    461  CB  SER A  64      13.052   5.878  -7.511  1.00 94.41           C  
ATOM    462  O   SER A  64      10.592   3.962  -7.343  1.00 94.41           O  
ATOM    463  OG  SER A  64      12.520   6.894  -6.679  1.00 94.41           O  
ATOM    464  N   ILE A  65      11.196   4.476  -5.198  1.00 95.37           N  
ATOM    465  CA  ILE A  65       9.852   4.289  -4.663  1.00 95.37           C  
ATOM    466  C   ILE A  65       9.380   5.575  -3.989  1.00 95.37           C  
ATOM    467  CB  ILE A  65       9.800   3.110  -3.665  1.00 95.37           C  
ATOM    468  O   ILE A  65      10.112   6.171  -3.194  1.00 95.37           O  
ATOM    469  CG1 ILE A  65      10.314   1.827  -4.327  1.00 95.37           C  
ATOM    470  CG2 ILE A  65       8.378   2.919  -3.129  1.00 95.37           C  
ATOM    471  CD1 ILE A  65      10.635   0.709  -3.344  1.00 95.37           C  
ATOM    472  N   SER A  66       8.177   6.025  -4.307  1.00 95.94           N  
ATOM    473  CA  SER A  66       7.493   7.130  -3.644  1.00 95.94           C  
ATOM    474  C   SER A  66       6.093   6.725  -3.197  1.00 95.94           C  
ATOM    475  CB  SER A  66       7.410   8.344  -4.570  1.00 95.94           C  
ATOM    476  O   SER A  66       5.364   6.065  -3.941  1.00 95.94           O  
ATOM    477  OG  SER A  66       8.703   8.858  -4.842  1.00 95.94           O  
ATOM    478  N   LYS A  67       5.786   7.029  -1.895  1.00 96.38           N  
ATOM    479  CA  LYS A  67       4.469   6.766  -1.323  1.00 96.38           C  
ATOM    480  C   LYS A  67       3.849   8.042  -0.760  1.00 96.38           C  
ATOM    481  CB  LYS A  67       4.562   5.702  -0.228  1.00 96.38           C  
ATOM    482  O   LYS A  67       4.564   8.981  -0.404  1.00 96.38           O  
ATOM    483  CG  LYS A  67       5.102   4.363  -0.710  1.00 96.38           C  
ATOM    484  CD  LYS A  67       5.135   3.336   0.414  1.00 96.38           C  
ATOM    485  CE  LYS A  67       5.615   1.979  -0.081  1.00 96.38           C  
ATOM    486  NZ  LYS A  67       4.478   1.110  -0.508  1.00 96.38           N  
ATOM    487  N   GLY A  68       2.537   8.087  -0.750  1.00 96.04           N  
ATOM    488  CA  GLY A  68       1.843   9.231  -0.180  1.00 96.04           C  
ATOM    489  C   GLY A  68       0.335   9.145  -0.322  1.00 96.04           C  
ATOM    490  O   GLY A  68      -0.209   8.071  -0.585  1.00 96.04           O  
ATOM    491  N   CYS A  69      -0.238  10.320   0.072  1.00 96.65           N  
ATOM    492  CA  CYS A  69      -1.687  10.472   0.020  1.00 96.65           C  
ATOM    493  C   CYS A  69      -2.108  11.271  -1.208  1.00 96.65           C  
ATOM    494  CB  CYS A  69      -2.201  11.158   1.286  1.00 96.65           C  
ATOM    495  O   CYS A  69      -1.416  12.208  -1.611  1.00 96.65           O  
ATOM    496  SG  CYS A  69      -1.779  10.283   2.809  1.00 96.65           S  
ATOM    497  N   SER A  70      -3.281  10.857  -1.814  1.00 95.93           N  
ATOM    498  CA  SER A  70      -3.773  11.548  -3.002  1.00 95.93           C  
ATOM    499  C   SER A  70      -5.294  11.485  -3.089  1.00 95.93           C  
ATOM    500  CB  SER A  70      -3.156  10.947  -4.265  1.00 95.93           C  
ATOM    501  O   SER A  70      -5.905  10.507  -2.653  1.00 95.93           O  
ATOM    502  OG  SER A  70      -3.598  11.640  -5.420  1.00 95.93           O  
ATOM    503  N   PRO A  71      -5.896  12.616  -3.629  1.00 95.73           N  
ATOM    504  CA  PRO A  71      -7.342  12.596  -3.859  1.00 95.73           C  
ATOM    505  C   PRO A  71      -7.743  11.680  -5.013  1.00 95.73           C  
ATOM    506  CB  PRO A  71      -7.668  14.056  -4.183  1.00 95.73           C  
ATOM    507  O   PRO A  71      -8.878  11.198  -5.059  1.00 95.73           O  
ATOM    508  CG  PRO A  71      -6.368  14.650  -4.618  1.00 95.73           C  
ATOM    509  CD  PRO A  71      -5.253  13.917  -3.928  1.00 95.73           C  
ATOM    510  N   VAL A  72      -6.801  11.518  -5.928  1.00 94.28           N  
ATOM    511  CA  VAL A  72      -7.057  10.717  -7.120  1.00 94.28           C  
ATOM    512  C   VAL A  72      -6.057   9.566  -7.195  1.00 94.28           C  
ATOM    513  CB  VAL A  72      -6.982  11.572  -8.405  1.00 94.28           C  
ATOM    514  O   VAL A  72      -4.966   9.645  -6.625  1.00 94.28           O  
ATOM    515  CG1 VAL A  72      -8.107  12.605  -8.432  1.00 94.28           C  
ATOM    516  CG2 VAL A  72      -5.621  12.257  -8.511  1.00 94.28           C  
ATOM    517  N   CYS A  73      -6.500   8.526  -7.908  1.00 90.80           N  
ATOM    518  CA  CYS A  73      -5.642   7.364  -8.112  1.00 90.80           C  
ATOM    519  C   CYS A  73      -5.335   7.166  -9.592  1.00 90.80           C  
ATOM    520  CB  CYS A  73      -6.298   6.106  -7.545  1.00 90.80           C  
ATOM    521  O   CYS A  73      -6.147   6.603 -10.328  1.00 90.80           O  
ATOM    522  SG  CYS A  73      -5.250   4.637  -7.630  1.00 90.80           S  
ATOM    523  N   PRO A  74      -4.156   7.648 -10.001  1.00 82.11           N  
ATOM    524  CA  PRO A  74      -3.811   7.472 -11.414  1.00 82.11           C  
ATOM    525  C   PRO A  74      -3.250   6.085 -11.716  1.00 82.11           C  
ATOM    526  CB  PRO A  74      -2.755   8.553 -11.656  1.00 82.11           C  
ATOM    527  O   PRO A  74      -2.045   5.937 -11.936  1.00 82.11           O  
ATOM    528  CG  PRO A  74      -2.149   8.802 -10.313  1.00 82.11           C  
ATOM    529  CD  PRO A  74      -3.165   8.462  -9.260  1.00 82.11           C  
ATOM    530  N   SER A  75      -3.876   5.055 -11.414  1.00 78.61           N  
ATOM    531  CA  SER A  75      -3.364   3.714 -11.675  1.00 78.61           C  
ATOM    532  C   SER A  75      -2.854   3.586 -13.107  1.00 78.61           C  
ATOM    533  CB  SER A  75      -4.447   2.666 -11.416  1.00 78.61           C  
ATOM    534  O   SER A  75      -3.624   3.725 -14.060  1.00 78.61           O  
ATOM    535  OG  SER A  75      -4.825   2.661 -10.050  1.00 78.61           O  
ATOM    536  N   ALA A  76      -1.563   3.585 -13.219  1.00 84.86           N  
ATOM    537  CA  ALA A  76      -0.900   3.467 -14.516  1.00 84.86           C  
ATOM    538  C   ALA A  76       0.464   2.799 -14.375  1.00 84.86           C  
ATOM    539  CB  ALA A  76      -0.753   4.841 -15.165  1.00 84.86           C  
ATOM    540  O   ALA A  76       1.030   2.752 -13.280  1.00 84.86           O  
ATOM    541  N   GLY A  77       0.723   2.020 -15.417  1.00 86.84           N  
ATOM    542  CA  GLY A  77       2.026   1.383 -15.523  1.00 86.84           C  
ATOM    543  C   GLY A  77       2.562   1.354 -16.942  1.00 86.84           C  
ATOM    544  O   GLY A  77       1.796   1.215 -17.898  1.00 86.84           O  
ATOM    545  N   ILE A  78       3.833   1.707 -17.030  1.00 90.54           N  
ATOM    546  CA  ILE A  78       4.513   1.653 -18.320  1.00 90.54           C  
ATOM    547  C   ILE A  78       5.825   0.884 -18.180  1.00 90.54           C  
ATOM    548  CB  ILE A  78       4.778   3.069 -18.878  1.00 90.54           C  
ATOM    549  O   ILE A  78       6.484   0.953 -17.140  1.00 90.54           O  
ATOM    550  CG1 ILE A  78       5.400   2.984 -20.277  1.00 90.54           C  
ATOM    551  CG2 ILE A  78       5.677   3.865 -17.927  1.00 90.54           C  
ATOM    552  CD1 ILE A  78       5.268   4.264 -21.091  1.00 90.54           C  
ATOM    553  N   ASN A  79       6.066   0.093 -19.173  1.00 88.92           N  
ATOM    554  CA  ASN A  79       7.309  -0.666 -19.271  1.00 88.92           C  
ATOM    555  C   ASN A  79       7.941  -0.531 -20.653  1.00 88.92           C  
ATOM    556  CB  ASN A  79       7.066  -2.140 -18.940  1.00 88.92           C  
ATOM    557  O   ASN A  79       7.395  -1.026 -21.641  1.00 88.92           O  
ATOM    558  CG  ASN A  79       8.354  -2.912 -18.736  1.00 88.92           C  
ATOM    559  ND2 ASN A  79       8.274  -4.015 -18.001  1.00 88.92           N  
ATOM    560  OD1 ASN A  79       9.412  -2.521 -19.235  1.00 88.92           O  
ATOM    561  N   LEU A  80       9.053   0.204 -20.769  1.00 88.34           N  
ATOM    562  CA  LEU A  80       9.702   0.494 -22.043  1.00 88.34           C  
ATOM    563  C   LEU A  80      10.951  -0.363 -22.224  1.00 88.34           C  
ATOM    564  CB  LEU A  80      10.069   1.977 -22.132  1.00 88.34           C  
ATOM    565  O   LEU A  80      11.775  -0.090 -23.099  1.00 88.34           O  
ATOM    566  CG  LEU A  80       8.901   2.962 -22.195  1.00 88.34           C  
ATOM    567  CD1 LEU A  80       9.405   4.393 -22.036  1.00 88.34           C  
ATOM    568  CD2 LEU A  80       8.136   2.802 -23.505  1.00 88.34           C  
ATOM    569  N   GLY A  81      11.125  -1.431 -21.492  1.00 86.33           N  
ATOM    570  CA  GLY A  81      12.291  -2.291 -21.613  1.00 86.33           C  
ATOM    571  C   GLY A  81      13.433  -1.881 -20.702  1.00 86.33           C  
ATOM    572  O   GLY A  81      13.840  -2.646 -19.825  1.00 86.33           O  
ATOM    573  N   ILE A  82      13.896  -0.643 -20.762  1.00 89.13           N  
ATOM    574  CA  ILE A  82      15.027  -0.181 -19.966  1.00 89.13           C  
ATOM    575  C   ILE A  82      14.521   0.610 -18.762  1.00 89.13           C  
ATOM    576  CB  ILE A  82      15.994   0.683 -20.807  1.00 89.13           C  
ATOM    577  O   ILE A  82      15.288   0.914 -17.845  1.00 89.13           O  
ATOM    578  CG1 ILE A  82      15.235   1.830 -21.484  1.00 89.13           C  
ATOM    579  CG2 ILE A  82      16.725  -0.177 -21.842  1.00 89.13           C  
ATOM    580  CD1 ILE A  82      16.135   2.920 -22.048  1.00 89.13           C  
ATOM    581  N   ALA A  83      13.242   0.926 -18.815  1.00 91.09           N  
ATOM    582  CA  ALA A  83      12.609   1.681 -17.737  1.00 91.09           C  
ATOM    583  C   ALA A  83      11.153   1.263 -17.556  1.00 91.09           C  
ATOM    584  CB  ALA A  83      12.699   3.180 -18.013  1.00 91.09           C  
ATOM    585  O   ALA A  83      10.469   0.937 -18.529  1.00 91.09           O  
ATOM    586  N   ALA A  84      10.844   1.179 -16.265  1.00 92.93           N  
ATOM    587  CA  ALA A  84       9.463   0.843 -15.925  1.00 92.93           C  
ATOM    588  C   ALA A  84       8.937   1.745 -14.813  1.00 92.93           C  
ATOM    589  CB  ALA A  84       9.359  -0.623 -15.512  1.00 92.93           C  
ATOM    590  O   ALA A  84       9.702   2.197 -13.958  1.00 92.93           O  
ATOM    591  N   ALA A  85       7.661   2.121 -14.968  1.00 92.90           N  
ATOM    592  CA  ALA A  85       6.981   2.905 -13.940  1.00 92.90           C  
ATOM    593  C   ALA A  85       5.584   2.355 -13.666  1.00 92.90           C  
ATOM    594  CB  ALA A  85       6.899   4.372 -14.356  1.00 92.90           C  
ATOM    595  O   ALA A  85       4.868   1.970 -14.593  1.00 92.90           O  
ATOM    596  N   SER A  86       5.309   2.230 -12.371  1.00 93.14           N  
ATOM    597  CA  SER A  86       3.981   1.766 -11.984  1.00 93.14           C  
ATOM    598  C   SER A  86       3.447   2.552 -10.791  1.00 93.14           C  
ATOM    599  CB  SER A  86       4.012   0.274 -11.649  1.00 93.14           C  
ATOM    600  O   SER A  86       4.222   3.070  -9.985  1.00 93.14           O  
ATOM    601  OG  SER A  86       4.901   0.017 -10.576  1.00 93.14           O  
ATOM    602  N   VAL A  87       2.137   2.777 -10.809  1.00 93.56           N  
ATOM    603  CA  VAL A  87       1.448   3.456  -9.717  1.00 93.56           C  
ATOM    604  C   VAL A  87       0.341   2.560  -9.167  1.00 93.56           C  
ATOM    605  CB  VAL A  87       0.860   4.811 -10.172  1.00 93.56           C  
ATOM    606  O   VAL A  87      -0.473   2.030  -9.928  1.00 93.56           O  
ATOM    607  CG1 VAL A  87       0.111   5.487  -9.025  1.00 93.56           C  
ATOM    608  CG2 VAL A  87       1.966   5.721 -10.703  1.00 93.56           C  
ATOM    609  N   TYR A  88       0.298   2.378  -7.847  1.00 92.28           N  
ATOM    610  CA  TYR A  88      -0.702   1.573  -7.155  1.00 92.28           C  
ATOM    611  C   TYR A  88      -1.414   2.391  -6.084  1.00 92.28           C  
ATOM    612  CB  TYR A  88      -0.054   0.337  -6.523  1.00 92.28           C  
ATOM    613  O   TYR A  88      -0.781   3.165  -5.361  1.00 92.28           O  
ATOM    614  CG  TYR A  88      -1.022  -0.530  -5.754  1.00 92.28           C  
ATOM    615  CD1 TYR A  88      -1.104  -0.454  -4.366  1.00 92.28           C  
ATOM    616  CD2 TYR A  88      -1.855  -1.426  -6.415  1.00 92.28           C  
ATOM    617  CE1 TYR A  88      -1.993  -1.252  -3.653  1.00 92.28           C  
ATOM    618  CE2 TYR A  88      -2.748  -2.229  -5.712  1.00 92.28           C  
ATOM    619  OH  TYR A  88      -3.692  -2.928  -3.634  1.00 92.28           O  
ATOM    620  CZ  TYR A  88      -2.810  -2.135  -4.334  1.00 92.28           C  
ATOM    621  N   CYS A  89      -2.740   2.061  -5.975  1.00 93.59           N  
ATOM    622  CA  CYS A  89      -3.537   2.784  -4.990  1.00 93.59           C  
ATOM    623  C   CYS A  89      -4.324   1.819  -4.111  1.00 93.59           C  
ATOM    624  CB  CYS A  89      -4.494   3.755  -5.682  1.00 93.59           C  
ATOM    625  O   CYS A  89      -4.666   0.717  -4.543  1.00 93.59           O  
ATOM    626  SG  CYS A  89      -3.663   4.998  -6.694  1.00 93.59           S  
ATOM    627  N   CYS A  90      -4.561   2.197  -2.951  1.00 93.20           N  
ATOM    628  CA  CYS A  90      -5.413   1.490  -2.001  1.00 93.20           C  
ATOM    629  C   CYS A  90      -6.078   2.462  -1.034  1.00 93.20           C  
ATOM    630  CB  CYS A  90      -4.603   0.455  -1.222  1.00 93.20           C  
ATOM    631  O   CYS A  90      -5.724   3.642  -0.994  1.00 93.20           O  
ATOM    632  SG  CYS A  90      -3.311   1.173  -0.184  1.00 93.20           S  
ATOM    633  N   ASP A  91      -7.195   2.059  -0.333  1.00 92.23           N  
ATOM    634  CA  ASP A  91      -7.986   3.012   0.440  1.00 92.23           C  
ATOM    635  C   ASP A  91      -8.253   2.489   1.850  1.00 92.23           C  
ATOM    636  CB  ASP A  91      -9.309   3.312  -0.268  1.00 92.23           C  
ATOM    637  O   ASP A  91      -9.322   2.728   2.415  1.00 92.23           O  
ATOM    638  CG  ASP A  91      -9.120   3.814  -1.689  1.00 92.23           C  
ATOM    639  OD1 ASP A  91      -8.175   4.593  -1.940  1.00 92.23           O  
ATOM    640  OD2 ASP A  91      -9.925   3.430  -2.565  1.00 92.23           O  
ATOM    641  N   SER A  92      -7.215   1.788   2.409  1.00 90.21           N  
ATOM    642  CA  SER A  92      -7.382   1.312   3.778  1.00 90.21           C  
ATOM    643  C   SER A  92      -6.205   1.726   4.655  1.00 90.21           C  
ATOM    644  CB  SER A  92      -7.536  -0.209   3.802  1.00 90.21           C  
ATOM    645  O   SER A  92      -5.231   2.301   4.165  1.00 90.21           O  
ATOM    646  OG  SER A  92      -6.384  -0.840   3.269  1.00 90.21           O  
ATOM    647  N   PHE A  93      -6.362   1.556   5.891  1.00 91.80           N  
ATOM    648  CA  PHE A  93      -5.358   1.924   6.882  1.00 91.80           C  
ATOM    649  C   PHE A  93      -4.016   1.279   6.557  1.00 91.80           C  
ATOM    650  CB  PHE A  93      -5.810   1.515   8.287  1.00 91.80           C  
ATOM    651  O   PHE A  93      -3.925   0.057   6.422  1.00 91.80           O  
ATOM    652  CG  PHE A  93      -4.845   1.905   9.373  1.00 91.80           C  
ATOM    653  CD1 PHE A  93      -4.030   0.953   9.972  1.00 91.80           C  
ATOM    654  CD2 PHE A  93      -4.753   3.225   9.796  1.00 91.80           C  
ATOM    655  CE1 PHE A  93      -3.135   1.311  10.978  1.00 91.80           C  
ATOM    656  CE2 PHE A  93      -3.861   3.590  10.800  1.00 91.80           C  
ATOM    657  CZ  PHE A  93      -3.054   2.632  11.391  1.00 91.80           C  
ATOM    658  N   LEU A  94      -3.013   2.071   6.224  1.00 93.69           N  
ATOM    659  CA  LEU A  94      -1.641   1.637   5.979  1.00 93.69           C  
ATOM    660  C   LEU A  94      -1.599   0.547   4.914  1.00 93.69           C  
ATOM    661  CB  LEU A  94      -1.000   1.129   7.273  1.00 93.69           C  
ATOM    662  O   LEU A  94      -0.804  -0.391   5.011  1.00 93.69           O  
ATOM    663  CG  LEU A  94      -0.820   2.157   8.390  1.00 93.69           C  
ATOM    664  CD1 LEU A  94      -0.206   1.500   9.621  1.00 93.69           C  
ATOM    665  CD2 LEU A  94       0.042   3.321   7.912  1.00 93.69           C  
ATOM    666  N   CYS A  95      -2.459   0.595   4.030  1.00 92.70           N  
ATOM    667  CA  CYS A  95      -2.661  -0.432   3.015  1.00 92.70           C  
ATOM    668  C   CYS A  95      -1.485  -0.480   2.046  1.00 92.70           C  
ATOM    669  CB  CYS A  95      -3.957  -0.178   2.245  1.00 92.70           C  
ATOM    670  O   CYS A  95      -1.267  -1.492   1.378  1.00 92.70           O  
ATOM    671  SG  CYS A  95      -3.933   1.334   1.258  1.00 92.70           S  
ATOM    672  N   ASN A  96      -0.678   0.712   1.897  1.00 93.32           N  
ATOM    673  CA  ASN A  96       0.398   0.754   0.912  1.00 93.32           C  
ATOM    674  C   ASN A  96       1.722   0.282   1.507  1.00 93.32           C  
ATOM    675  CB  ASN A  96       0.547   2.166   0.340  1.00 93.32           C  
ATOM    676  O   ASN A  96       2.778   0.836   1.200  1.00 93.32           O  
ATOM    677  CG  ASN A  96       1.010   3.170   1.377  1.00 93.32           C  
ATOM    678  ND2 ASN A  96       1.665   4.232   0.922  1.00 93.32           N  
ATOM    679  OD1 ASN A  96       0.782   2.993   2.576  1.00 93.32           O  
ATOM    680  N   ILE A  97       1.714  -0.723   2.418  1.00 90.42           N  
ATOM    681  CA  ILE A  97       2.865  -1.232   3.157  1.00 90.42           C  
ATOM    682  C   ILE A  97       3.667  -2.184   2.272  1.00 90.42           C  
ATOM    683  CB  ILE A  97       2.430  -1.946   4.457  1.00 90.42           C  
ATOM    684  O   ILE A  97       4.894  -2.246   2.370  1.00 90.42           O  
ATOM    685  CG1 ILE A  97       3.658  -2.323   5.294  1.00 90.42           C  
ATOM    686  CG2 ILE A  97       1.585  -3.182   4.137  1.00 90.42           C  
ATOM    687  CD1 ILE A  97       3.332  -2.706   6.732  1.00 90.42           C  
ATOM    688  N   SER A  98       3.032  -2.893   1.233  1.00 74.35           N  
ATOM    689  CA  SER A  98       3.749  -4.057   0.724  1.00 74.35           C  
ATOM    690  C   SER A  98       4.399  -3.761  -0.623  1.00 74.35           C  
ATOM    691  CB  SER A  98       2.804  -5.253   0.592  1.00 74.35           C  
ATOM    692  O   SER A  98       3.902  -2.933  -1.389  1.00 74.35           O  
ATOM    693  OG  SER A  98       2.240  -5.589   1.847  1.00 74.35           O  
ATOM    694  N   GLY A  99       5.644  -4.264  -0.880  1.00 56.30           N  
ATOM    695  CA  GLY A  99       6.318  -4.837  -2.035  1.00 56.30           C  
ATOM    696  C   GLY A  99       6.151  -6.342  -2.137  1.00 56.30           C  
ATOM    697  O   GLY A  99       6.234  -7.050  -1.131  1.00 56.30           O  
ATOM    698  N   SER A 100       4.801  -6.879  -2.448  1.00 40.22           N  
ATOM    699  CA  SER A 100       4.391  -8.217  -2.861  1.00 40.22           C  
ATOM    700  C   SER A 100       4.337  -9.170  -1.671  1.00 40.22           C  
ATOM    701  CB  SER A 100       5.345  -8.767  -3.922  1.00 40.22           C  
ATOM    702  O   SER A 100       5.214  -9.141  -0.805  1.00 40.22           O  
ATOM    703  OG  SER A 100       5.079 -10.135  -4.177  1.00 40.22           O  
ATOM    704  N   SER A 101       3.266  -9.195  -0.748  1.00 40.69           N  
ATOM    705  CA  SER A 101       2.609 -10.334  -0.114  1.00 40.69           C  
ATOM    706  C   SER A 101       1.956  -9.932   1.204  1.00 40.69           C  
ATOM    707  CB  SER A 101       3.610 -11.464   0.127  1.00 40.69           C  
ATOM    708  O   SER A 101       2.646  -9.565   2.158  1.00 40.69           O  
ATOM    709  OG  SER A 101       3.802 -12.227  -1.052  1.00 40.69           O  
ATOM    710  N   SER A 102       0.922  -9.192   1.247  1.00 54.37           N  
ATOM    711  CA  SER A 102       0.209  -9.046   2.512  1.00 54.37           C  
ATOM    712  C   SER A 102      -0.871 -10.112   2.663  1.00 54.37           C  
ATOM    713  CB  SER A 102      -0.417  -7.655   2.616  1.00 54.37           C  
ATOM    714  O   SER A 102      -1.563 -10.444   1.699  1.00 54.37           O  
ATOM    715  OG  SER A 102      -0.866  -7.403   3.937  1.00 54.37           O  
ATOM    716  N   VAL A 103      -0.637 -11.210   3.269  1.00 56.04           N  
ATOM    717  CA  VAL A 103      -1.624 -12.118   3.844  1.00 56.04           C  
ATOM    718  C   VAL A 103      -2.867 -11.335   4.258  1.00 56.04           C  
ATOM    719  CB  VAL A 103      -1.050 -12.887   5.055  1.00 56.04           C  
ATOM    720  O   VAL A 103      -2.769 -10.336   4.974  1.00 56.04           O  
ATOM    721  CG1 VAL A 103      -1.795 -14.204   5.262  1.00 56.04           C  
ATOM    722  CG2 VAL A 103       0.445 -13.139   4.867  1.00 56.04           C  
ATOM    723  N   LYS A 104      -3.723 -10.939   3.373  1.00 58.20           N  
ATOM    724  CA  LYS A 104      -5.019 -10.334   3.667  1.00 58.20           C  
ATOM    725  C   LYS A 104      -5.724 -11.070   4.802  1.00 58.20           C  
ATOM    726  CB  LYS A 104      -5.902 -10.326   2.418  1.00 58.20           C  
ATOM    727  O   LYS A 104      -5.950 -12.279   4.719  1.00 58.20           O  
ATOM    728  CG  LYS A 104      -5.772  -9.065   1.576  1.00 58.20           C  
ATOM    729  CD  LYS A 104      -6.534  -9.189   0.263  1.00 58.20           C  
ATOM    730  CE  LYS A 104      -6.069  -8.155  -0.754  1.00 58.20           C  
ATOM    731  NZ  LYS A 104      -6.962  -8.115  -1.951  1.00 58.20           N  
ATOM    732  N   ALA A 105      -5.266 -10.996   6.012  1.00 60.80           N  
ATOM    733  CA  ALA A 105      -6.090 -11.525   7.095  1.00 60.80           C  
ATOM    734  C   ALA A 105      -7.549 -11.108   6.928  1.00 60.80           C  
ATOM    735  CB  ALA A 105      -5.558 -11.055   8.447  1.00 60.80           C  
ATOM    736  O   ALA A 105      -7.837  -9.955   6.597  1.00 60.80           O  
ATOM    737  N   SER A 106      -8.416 -11.986   6.389  1.00 68.03           N  
ATOM    738  CA  SER A 106      -9.844 -11.778   6.168  1.00 68.03           C  
ATOM    739  C   SER A 106     -10.554 -11.397   7.463  1.00 68.03           C  
ATOM    740  CB  SER A 106     -10.484 -13.035   5.578  1.00 68.03           C  
ATOM    741  O   SER A 106     -10.446 -12.104   8.467  1.00 68.03           O  
ATOM    742  OG  SER A 106     -11.885 -12.871   5.444  1.00 68.03           O  
ATOM    743  N   TYR A 107     -10.726 -10.284   7.687  1.00 69.24           N  
ATOM    744  CA  TYR A 107     -11.521  -9.714   8.769  1.00 69.24           C  
ATOM    745  C   TYR A 107     -12.749 -10.572   9.054  1.00 69.24           C  
ATOM    746  CB  TYR A 107     -11.952  -8.285   8.425  1.00 69.24           C  
ATOM    747  O   TYR A 107     -13.181 -10.686  10.204  1.00 69.24           O  
ATOM    748  CG  TYR A 107     -10.835  -7.274   8.525  1.00 69.24           C  
ATOM    749  CD1 TYR A 107     -10.487  -6.711   9.750  1.00 69.24           C  
ATOM    750  CD2 TYR A 107     -10.128  -6.880   7.395  1.00 69.24           C  
ATOM    751  CE1 TYR A 107      -9.460  -5.777   9.847  1.00 69.24           C  
ATOM    752  CE2 TYR A 107      -9.099  -5.948   7.479  1.00 69.24           C  
ATOM    753  OH  TYR A 107      -7.755  -4.480   8.797  1.00 69.24           O  
ATOM    754  CZ  TYR A 107      -8.773  -5.403   8.708  1.00 69.24           C  
ATOM    755  N   ALA A 108     -13.243 -11.295   8.060  1.00 71.40           N  
ATOM    756  CA  ALA A 108     -14.419 -12.149   8.208  1.00 71.40           C  
ATOM    757  C   ALA A 108     -14.123 -13.335   9.122  1.00 71.40           C  
ATOM    758  CB  ALA A 108     -14.896 -12.639   6.843  1.00 71.40           C  
ATOM    759  O   ALA A 108     -14.941 -13.688   9.975  1.00 71.40           O  
ATOM    760  N   VAL A 109     -12.931 -13.861   8.990  1.00 77.70           N  
ATOM    761  CA  VAL A 109     -12.557 -15.046   9.756  1.00 77.70           C  
ATOM    762  C   VAL A 109     -12.347 -14.670  11.221  1.00 77.70           C  
ATOM    763  CB  VAL A 109     -11.282 -15.709   9.188  1.00 77.70           C  
ATOM    764  O   VAL A 109     -12.768 -15.399  12.122  1.00 77.70           O  
ATOM    765  CG1 VAL A 109     -10.838 -16.872  10.074  1.00 77.70           C  
ATOM    766  CG2 VAL A 109     -11.521 -16.185   7.756  1.00 77.70           C  
ATOM    767  N   LEU A 110     -11.768 -13.490  11.429  1.00 77.40           N  
ATOM    768  CA  LEU A 110     -11.547 -13.047  12.801  1.00 77.40           C  
ATOM    769  C   LEU A 110     -12.871 -12.734  13.491  1.00 77.40           C  
ATOM    770  CB  LEU A 110     -10.640 -11.814  12.827  1.00 77.40           C  
ATOM    771  O   LEU A 110     -13.056 -13.062  14.665  1.00 77.40           O  
ATOM    772  CG  LEU A 110      -9.171 -12.045  12.468  1.00 77.40           C  
ATOM    773  CD1 LEU A 110      -8.440 -10.712  12.343  1.00 77.40           C  
ATOM    774  CD2 LEU A 110      -8.500 -12.933  13.511  1.00 77.40           C  
ATOM    775  N   ALA A 111     -13.769 -12.106  12.699  1.00 78.06           N  
ATOM    776  CA  ALA A 111     -15.065 -11.749  13.271  1.00 78.06           C  
ATOM    777  C   ALA A 111     -15.866 -12.996  13.634  1.00 78.06           C  
ATOM    778  CB  ALA A 111     -15.854 -10.877  12.297  1.00 78.06           C  
ATOM    779  O   ALA A 111     -16.489 -13.053  14.697  1.00 78.06           O  
ATOM    780  N   LEU A 112     -15.817 -13.952  12.801  1.00 81.61           N  
ATOM    781  CA  LEU A 112     -16.536 -15.196  13.058  1.00 81.61           C  
ATOM    782  C   LEU A 112     -15.970 -15.907  14.283  1.00 81.61           C  
ATOM    783  CB  LEU A 112     -16.462 -16.119  11.839  1.00 81.61           C  
ATOM    784  O   LEU A 112     -16.721 -16.486  15.071  1.00 81.61           O  
ATOM    785  CG  LEU A 112     -17.344 -15.740  10.648  1.00 81.61           C  
ATOM    786  CD1 LEU A 112     -16.989 -16.591   9.433  1.00 81.61           C  
ATOM    787  CD2 LEU A 112     -18.819 -15.896  11.003  1.00 81.61           C  
ATOM    788  N   GLY A 113     -14.644 -15.855  14.447  1.00 82.18           N  
ATOM    789  CA  GLY A 113     -14.016 -16.477  15.602  1.00 82.18           C  
ATOM    790  C   GLY A 113     -14.407 -15.828  16.916  1.00 82.18           C  
ATOM    791  O   GLY A 113     -14.658 -16.520  17.905  1.00 82.18           O  
ATOM    792  N   ILE A 114     -14.560 -14.561  16.896  1.00 83.01           N  
ATOM    793  CA  ILE A 114     -14.928 -13.829  18.103  1.00 83.01           C  
ATOM    794  C   ILE A 114     -16.392 -14.098  18.443  1.00 83.01           C  
ATOM    795  CB  ILE A 114     -14.686 -12.312  17.940  1.00 83.01           C  
ATOM    796  O   ILE A 114     -16.738 -14.300  19.610  1.00 83.01           O  
ATOM    797  CG1 ILE A 114     -13.197 -12.031  17.708  1.00 83.01           C  
ATOM    798  CG2 ILE A 114     -15.203 -11.548  19.163  1.00 83.01           C  
ATOM    799  CD1 ILE A 114     -12.889 -10.584  17.349  1.00 83.01           C  
ATOM    800  N   LEU A 115     -17.191 -14.179  17.409  1.00 82.96           N  
ATOM    801  CA  LEU A 115     -18.612 -14.423  17.631  1.00 82.96           C  
ATOM    802  C   LEU A 115     -18.842 -15.820  18.197  1.00 82.96           C  
ATOM    803  CB  LEU A 115     -19.395 -14.254  16.326  1.00 82.96           C  
ATOM    804  O   LEU A 115     -19.633 -15.995  19.127  1.00 82.96           O  
ATOM    805  CG  LEU A 115     -19.630 -12.817  15.858  1.00 82.96           C  
ATOM    806  CD1 LEU A 115     -20.233 -12.808  14.457  1.00 82.96           C  
ATOM    807  CD2 LEU A 115     -20.533 -12.076  16.839  1.00 82.96           C  
ATOM    808  N   VAL A 116     -18.171 -16.789  17.651  1.00 84.38           N  
ATOM    809  CA  VAL A 116     -18.310 -18.171  18.100  1.00 84.38           C  
ATOM    810  C   VAL A 116     -17.824 -18.298  19.541  1.00 84.38           C  
ATOM    811  CB  VAL A 116     -17.532 -19.145  17.187  1.00 84.38           C  
ATOM    812  O   VAL A 116     -18.453 -18.974  20.358  1.00 84.38           O  
ATOM    813  CG1 VAL A 116     -17.519 -20.551  17.783  1.00 84.38           C  
ATOM    814  CG2 VAL A 116     -18.139 -19.161  15.785  1.00 84.38           C  
ATOM    815  N   SER A 117     -16.756 -17.618  19.877  1.00 82.93           N  
ATOM    816  CA  SER A 117     -16.222 -17.657  21.235  1.00 82.93           C  
ATOM    817  C   SER A 117     -17.190 -17.023  22.228  1.00 82.93           C  
ATOM    818  CB  SER A 117     -14.871 -16.944  21.300  1.00 82.93           C  
ATOM    819  O   SER A 117     -17.382 -17.539  23.331  1.00 82.93           O  
ATOM    820  OG  SER A 117     -13.909 -17.614  20.503  1.00 82.93           O  
ATOM    821  N   PHE A 118     -17.786 -15.910  21.754  1.00 80.56           N  
ATOM    822  CA  PHE A 118     -18.738 -15.224  22.620  1.00 80.56           C  
ATOM    823  C   PHE A 118     -19.976 -16.082  22.850  1.00 80.56           C  
ATOM    824  CB  PHE A 118     -19.139 -13.874  22.017  1.00 80.56           C  
ATOM    825  O   PHE A 118     -20.477 -16.170  23.973  1.00 80.56           O  
ATOM    826  CG  PHE A 118     -19.165 -12.747  23.014  1.00 80.56           C  
ATOM    827  CD1 PHE A 118     -20.357 -12.359  23.613  1.00 80.56           C  
ATOM    828  CD2 PHE A 118     -17.997 -12.077  23.353  1.00 80.56           C  
ATOM    829  CE1 PHE A 118     -20.385 -11.316  24.537  1.00 80.56           C  
ATOM    830  CE2 PHE A 118     -18.017 -11.034  24.275  1.00 80.56           C  
ATOM    831  CZ  PHE A 118     -19.212 -10.655  24.865  1.00 80.56           C  
ATOM    832  N   VAL A 119     -20.509 -16.682  21.790  1.00 83.28           N  
ATOM    833  CA  VAL A 119     -21.677 -17.549  21.902  1.00 83.28           C  
ATOM    834  C   VAL A 119     -21.364 -18.719  22.833  1.00 83.28           C  
ATOM    835  CB  VAL A 119     -22.129 -18.073  20.521  1.00 83.28           C  
ATOM    836  O   VAL A 119     -22.193 -19.098  23.663  1.00 83.28           O  
ATOM    837  CG1 VAL A 119     -23.202 -19.149  20.676  1.00 83.28           C  
ATOM    838  CG2 VAL A 119     -22.642 -16.923  19.656  1.00 83.28           C  
ATOM    839  N   TYR A 120     -20.129 -19.192  22.721  1.00 87.12           N  
ATOM    840  CA  TYR A 120     -19.725 -20.304  23.574  1.00 87.12           C  
ATOM    841  C   TYR A 120     -19.680 -19.881  25.037  1.00 87.12           C  
ATOM    842  CB  TYR A 120     -18.358 -20.843  23.143  1.00 87.12           C  
ATOM    843  O   TYR A 120     -20.138 -20.614  25.916  1.00 87.12           O  
ATOM    844  CG  TYR A 120     -17.997 -22.163  23.781  1.00 87.12           C  
ATOM    845  CD1 TYR A 120     -17.167 -22.215  24.898  1.00 87.12           C  
ATOM    846  CD2 TYR A 120     -18.485 -23.360  23.268  1.00 87.12           C  
ATOM    847  CE1 TYR A 120     -16.830 -23.429  25.488  1.00 87.12           C  
ATOM    848  CE2 TYR A 120     -18.156 -24.580  23.849  1.00 87.12           C  
ATOM    849  OH  TYR A 120     -16.999 -25.809  25.537  1.00 87.12           O  
ATOM    850  CZ  TYR A 120     -17.329 -24.604  24.958  1.00 87.12           C  
ATOM    851  N   VAL A 121     -19.142 -18.739  25.374  1.00 84.74           N  
ATOM    852  CA  VAL A 121     -19.029 -18.230  26.737  1.00 84.74           C  
ATOM    853  C   VAL A 121     -20.419 -17.941  27.298  1.00 84.74           C  
ATOM    854  CB  VAL A 121     -18.155 -16.958  26.797  1.00 84.74           C  
ATOM    855  O   VAL A 121     -20.694 -18.221  28.467  1.00 84.74           O  
ATOM    856  CG1 VAL A 121     -18.212 -16.329  28.188  1.00 84.74           C  
ATOM    857  CG2 VAL A 121     -16.713 -17.283  26.413  1.00 84.74           C  
ATOM    858  N   LEU A 122     -21.304 -17.426  26.463  1.00 78.98           N  
ATOM    859  CA  LEU A 122     -22.652 -17.111  26.924  1.00 78.98           C  
ATOM    860  C   LEU A 122     -23.445 -18.385  27.194  1.00 78.98           C  
ATOM    861  CB  LEU A 122     -23.384 -16.249  25.892  1.00 78.98           C  
ATOM    862  O   LEU A 122     -24.257 -18.431  28.121  1.00 78.98           O  
ATOM    863  CG  LEU A 122     -22.880 -14.815  25.728  1.00 78.98           C  
ATOM    864  CD1 LEU A 122     -23.638 -14.113  24.605  1.00 78.98           C  
ATOM    865  CD2 LEU A 122     -23.020 -14.045  27.037  1.00 78.98           C  
ATOM    866  N   ARG A 123     -23.198 -19.431  26.381  1.00 80.39           N  
ATOM    867  CA  ARG A 123     -23.894 -20.690  26.624  1.00 80.39           C  
ATOM    868  C   ARG A 123     -23.327 -21.403  27.847  1.00 80.39           C  
ATOM    869  CB  ARG A 123     -23.803 -21.600  25.398  1.00 80.39           C  
ATOM    870  O   ARG A 123     -24.049 -22.114  28.549  1.00 80.39           O  
ATOM    871  CG  ARG A 123     -24.642 -21.133  24.219  1.00 80.39           C  
ATOM    872  CD  ARG A 123     -24.930 -22.268  23.246  1.00 80.39           C  
ATOM    873  NE  ARG A 123     -25.701 -21.808  22.095  1.00 80.39           N  
ATOM    874  NH1 ARG A 123     -25.804 -23.879  21.076  1.00 80.39           N  
ATOM    875  NH2 ARG A 123     -26.796 -22.062  20.092  1.00 80.39           N  
ATOM    876  CZ  ARG A 123     -26.098 -22.584  21.090  1.00 80.39           C  
ATOM    877  N   ALA A 124     -22.083 -21.307  28.134  1.00 78.22           N  
ATOM    878  CA  ALA A 124     -21.497 -21.971  29.296  1.00 78.22           C  
ATOM    879  C   ALA A 124     -21.965 -21.319  30.594  1.00 78.22           C  
ATOM    880  CB  ALA A 124     -19.973 -21.945  29.211  1.00 78.22           C  
ATOM    881  O   ALA A 124     -22.033 -21.974  31.636  1.00 78.22           O  
ATOM    882  N   ARG A 125     -22.318 -20.090  30.553  1.00 69.73           N  
ATOM    883  CA  ARG A 125     -22.778 -19.428  31.770  1.00 69.73           C  
ATOM    884  C   ARG A 125     -24.249 -19.728  32.034  1.00 69.73           C  
ATOM    885  CB  ARG A 125     -22.560 -17.916  31.675  1.00 69.73           C  
ATOM    886  O   ARG A 125     -24.730 -19.562  33.157  1.00 69.73           O  
ATOM    887  CG  ARG A 125     -22.644 -17.196  33.011  1.00 69.73           C  
ATOM    888  CD  ARG A 125     -22.289 -15.722  32.881  1.00 69.73           C  
ATOM    889  NE  ARG A 125     -21.896 -15.147  34.164  1.00 69.73           N  
ATOM    890  NH1 ARG A 125     -21.624 -13.001  33.353  1.00 69.73           N  
ATOM    891  NH2 ARG A 125     -21.245 -13.451  35.569  1.00 69.73           N  
ATOM    892  CZ  ARG A 125     -21.589 -13.867  34.359  1.00 69.73           C  
ATOM    893  N   GLU A 126     -25.017 -20.472  31.185  1.00 56.54           N  
ATOM    894  CA  GLU A 126     -26.336 -21.019  31.489  1.00 56.54           C  
ATOM    895  C   GLU A 126     -26.225 -22.369  32.191  1.00 56.54           C  
ATOM    896  CB  GLU A 126     -27.170 -21.156  30.213  1.00 56.54           C  
ATOM    897  O   GLU A 126     -26.993 -22.662  33.109  1.00 56.54           O  
ATOM    898  CG  GLU A 126     -27.559 -19.824  29.587  1.00 56.54           C  
ATOM    899  CD  GLU A 126     -28.461 -19.974  28.372  1.00 56.54           C  
ATOM    900  OE1 GLU A 126     -29.002 -18.954  27.888  1.00 56.54           O  
ATOM    901  OE2 GLU A 126     -28.629 -21.121  27.901  1.00 56.54           O  
TER     902      ALA A   1                                                      
ENDMDL                                                                          
END                                                                             
