# Supplementary material for: Domain loss enabled evolution of novel functions in the snake three-finger toxin gene superfamily
Source: Nat Commun. 2023 Aug 11;14:4861. doi: 10.1038/s41467-023-40550-0 (PMC10421932; doi:10.1038/s41467-023-40550-0)
Supplement: Supplementary file 5 — Supplementary Data 2 [file 41467_2023_40550_MOESM5_ESM.zip › SD2_structure_predictions/full_sequence/TR|R4G7H5|Furina_ornata.pdb]

MODEL     1                                                                     
ATOM      1  N   MET A   1     -40.116   1.366  21.856  1.00 64.55           N  
ATOM      2  CA  MET A   1     -39.188   2.450  21.546  1.00 64.55           C  
ATOM      3  C   MET A   1     -37.742   1.993  21.714  1.00 64.55           C  
ATOM      4  CB  MET A   1     -39.460   3.663  22.437  1.00 64.55           C  
ATOM      5  O   MET A   1     -36.814   2.697  21.313  1.00 64.55           O  
ATOM      6  CG  MET A   1     -40.862   3.691  23.023  1.00 64.55           C  
ATOM      7  SD  MET A   1     -41.222   5.255  23.913  1.00 64.55           S  
ATOM      8  CE  MET A   1     -42.081   4.602  25.372  1.00 64.55           C  
ATOM      9  N   LYS A   2     -37.514   0.765  22.152  1.00 74.95           N  
ATOM     10  CA  LYS A   2     -36.233   0.127  22.441  1.00 74.95           C  
ATOM     11  C   LYS A   2     -35.734  -0.674  21.242  1.00 74.95           C  
ATOM     12  CB  LYS A   2     -36.350  -0.781  23.667  1.00 74.95           C  
ATOM     13  O   LYS A   2     -34.529  -0.744  20.993  1.00 74.95           O  
ATOM     14  CG  LYS A   2     -36.320  -0.036  24.993  1.00 74.95           C  
ATOM     15  CD  LYS A   2     -36.695  -0.949  26.154  1.00 74.95           C  
ATOM     16  CE  LYS A   2     -36.457  -0.272  27.498  1.00 74.95           C  
ATOM     17  NZ  LYS A   2     -37.409  -0.759  28.540  1.00 74.95           N  
ATOM     18  N   THR A   3     -36.689  -1.108  20.403  1.00 75.77           N  
ATOM     19  CA  THR A   3     -36.350  -1.880  19.213  1.00 75.77           C  
ATOM     20  C   THR A   3     -35.980  -0.957  18.056  1.00 75.77           C  
ATOM     21  CB  THR A   3     -37.514  -2.796  18.791  1.00 75.77           C  
ATOM     22  O   THR A   3     -35.166  -1.317  17.204  1.00 75.77           O  
ATOM     23  CG2 THR A   3     -37.735  -3.909  19.810  1.00 75.77           C  
ATOM     24  OG1 THR A   3     -38.712  -2.016  18.683  1.00 75.77           O  
ATOM     25  N   LEU A   4     -36.488   0.222  18.050  1.00 76.12           N  
ATOM     26  CA  LEU A   4     -36.180   1.274  17.087  1.00 76.12           C  
ATOM     27  C   LEU A   4     -34.807   1.878  17.362  1.00 76.12           C  
ATOM     28  CB  LEU A   4     -37.250   2.369  17.128  1.00 76.12           C  
ATOM     29  O   LEU A   4     -34.055   2.170  16.430  1.00 76.12           O  
ATOM     30  CG  LEU A   4     -38.499   2.128  16.280  1.00 76.12           C  
ATOM     31  CD1 LEU A   4     -39.618   3.073  16.704  1.00 76.12           C  
ATOM     32  CD2 LEU A   4     -38.181   2.299  14.798  1.00 76.12           C  
ATOM     33  N   LEU A   5     -34.434   1.965  18.587  1.00 77.59           N  
ATOM     34  CA  LEU A   5     -33.138   2.467  19.033  1.00 77.59           C  
ATOM     35  C   LEU A   5     -32.040   1.442  18.772  1.00 77.59           C  
ATOM     36  CB  LEU A   5     -33.182   2.817  20.522  1.00 77.59           C  
ATOM     37  O   LEU A   5     -30.928   1.803  18.379  1.00 77.59           O  
ATOM     38  CG  LEU A   5     -33.845   4.147  20.887  1.00 77.59           C  
ATOM     39  CD1 LEU A   5     -34.163   4.190  22.378  1.00 77.59           C  
ATOM     40  CD2 LEU A   5     -32.949   5.317  20.492  1.00 77.59           C  
ATOM     41  N   LEU A   6     -32.350   0.169  18.837  1.00 78.35           N  
ATOM     42  CA  LEU A   6     -31.430  -0.940  18.611  1.00 78.35           C  
ATOM     43  C   LEU A   6     -31.157  -1.124  17.122  1.00 78.35           C  
ATOM     44  CB  LEU A   6     -31.996  -2.234  19.202  1.00 78.35           C  
ATOM     45  O   LEU A   6     -30.019  -1.382  16.723  1.00 78.35           O  
ATOM     46  CG  LEU A   6     -31.855  -2.407  20.715  1.00 78.35           C  
ATOM     47  CD1 LEU A   6     -32.749  -3.541  21.205  1.00 78.35           C  
ATOM     48  CD2 LEU A   6     -30.399  -2.666  21.090  1.00 78.35           C  
ATOM     49  N   THR A   7     -32.092  -0.922  16.301  1.00 80.78           N  
ATOM     50  CA  THR A   7     -31.973  -0.999  14.849  1.00 80.78           C  
ATOM     51  C   THR A   7     -31.210   0.205  14.304  1.00 80.78           C  
ATOM     52  CB  THR A   7     -33.357  -1.080  14.179  1.00 80.78           C  
ATOM     53  O   THR A   7     -30.447   0.081  13.344  1.00 80.78           O  
ATOM     54  CG2 THR A   7     -34.085  -2.361  14.574  1.00 80.78           C  
ATOM     55  OG1 THR A   7     -34.143   0.047  14.582  1.00 80.78           O  
ATOM     56  N   LEU A   8     -31.290   1.369  14.844  1.00 80.43           N  
ATOM     57  CA  LEU A   8     -30.593   2.604  14.504  1.00 80.43           C  
ATOM     58  C   LEU A   8     -29.118   2.517  14.880  1.00 80.43           C  
ATOM     59  CB  LEU A   8     -31.242   3.798  15.210  1.00 80.43           C  
ATOM     60  O   LEU A   8     -28.253   2.975  14.130  1.00 80.43           O  
ATOM     61  CG  LEU A   8     -30.789   5.185  14.752  1.00 80.43           C  
ATOM     62  CD1 LEU A   8     -31.842   5.814  13.845  1.00 80.43           C  
ATOM     63  CD2 LEU A   8     -30.507   6.080  15.954  1.00 80.43           C  
ATOM     64  N   VAL A   9     -28.776   1.841  15.935  1.00 80.46           N  
ATOM     65  CA  VAL A   9     -27.415   1.623  16.413  1.00 80.46           C  
ATOM     66  C   VAL A   9     -26.711   0.601  15.522  1.00 80.46           C  
ATOM     67  CB  VAL A   9     -27.399   1.147  17.883  1.00 80.46           C  
ATOM     68  O   VAL A   9     -25.546   0.782  15.160  1.00 80.46           O  
ATOM     69  CG1 VAL A   9     -25.987   0.747  18.307  1.00 80.46           C  
ATOM     70  CG2 VAL A   9     -27.947   2.238  18.802  1.00 80.46           C  
ATOM     71  N   VAL A  10     -27.423  -0.392  15.037  1.00 76.11           N  
ATOM     72  CA  VAL A  10     -26.907  -1.448  14.173  1.00 76.11           C  
ATOM     73  C   VAL A  10     -26.679  -0.901  12.766  1.00 76.11           C  
ATOM     74  CB  VAL A  10     -27.865  -2.660  14.125  1.00 76.11           C  
ATOM     75  O   VAL A  10     -25.670  -1.213  12.128  1.00 76.11           O  
ATOM     76  CG1 VAL A  10     -27.381  -3.690  13.106  1.00 76.11           C  
ATOM     77  CG2 VAL A  10     -27.995  -3.292  15.509  1.00 76.11           C  
ATOM     78  N   VAL A  11     -27.474   0.030  12.210  1.00 73.82           N  
ATOM     79  CA  VAL A  11     -27.382   0.707  10.921  1.00 73.82           C  
ATOM     80  C   VAL A  11     -26.239   1.720  10.949  1.00 73.82           C  
ATOM     81  CB  VAL A  11     -28.708   1.410  10.553  1.00 73.82           C  
ATOM     82  O   VAL A  11     -25.495   1.853   9.975  1.00 73.82           O  
ATOM     83  CG1 VAL A  11     -28.540   2.251   9.289  1.00 73.82           C  
ATOM     84  CG2 VAL A  11     -29.823   0.382  10.370  1.00 73.82           C  
ATOM     85  N   THR A  12     -25.992   2.390  12.067  1.00 70.81           N  
ATOM     86  CA  THR A  12     -24.916   3.352  12.281  1.00 70.81           C  
ATOM     87  C   THR A  12     -23.570   2.642  12.391  1.00 70.81           C  
ATOM     88  CB  THR A  12     -25.162   4.192  13.548  1.00 70.81           C  
ATOM     89  O   THR A  12     -22.558   3.138  11.891  1.00 70.81           O  
ATOM     90  CG2 THR A  12     -26.419   5.045  13.408  1.00 70.81           C  
ATOM     91  OG1 THR A  12     -25.315   3.317  14.673  1.00 70.81           O  
ATOM     92  N   ILE A  13     -23.443   1.458  12.882  1.00 70.01           N  
ATOM     93  CA  ILE A  13     -22.251   0.634  13.050  1.00 70.01           C  
ATOM     94  C   ILE A  13     -21.903  -0.047  11.728  1.00 70.01           C  
ATOM     95  CB  ILE A  13     -22.445  -0.422  14.161  1.00 70.01           C  
ATOM     96  O   ILE A  13     -20.728  -0.161  11.371  1.00 70.01           O  
ATOM     97  CG1 ILE A  13     -22.589   0.260  15.527  1.00 70.01           C  
ATOM     98  CG2 ILE A  13     -21.284  -1.420  14.167  1.00 70.01           C  
ATOM     99  CD1 ILE A  13     -22.985  -0.686  16.652  1.00 70.01           C  
ATOM    100  N   VAL A  14     -22.890  -0.488  10.899  1.00 67.83           N  
ATOM    101  CA  VAL A  14     -22.757  -1.109   9.585  1.00 67.83           C  
ATOM    102  C   VAL A  14     -22.395  -0.050   8.546  1.00 67.83           C  
ATOM    103  CB  VAL A  14     -24.052  -1.842   9.170  1.00 67.83           C  
ATOM    104  O   VAL A  14     -21.647  -0.324   7.605  1.00 67.83           O  
ATOM    105  CG1 VAL A  14     -23.947  -2.352   7.734  1.00 67.83           C  
ATOM    106  CG2 VAL A  14     -24.344  -2.994  10.129  1.00 67.83           C  
ATOM    107  N   CYS A  15     -22.770   1.232   8.806  1.00 67.13           N  
ATOM    108  CA  CYS A  15     -22.478   2.361   7.931  1.00 67.13           C  
ATOM    109  C   CYS A  15     -21.156   3.018   8.310  1.00 67.13           C  
ATOM    110  CB  CYS A  15     -23.605   3.392   7.991  1.00 67.13           C  
ATOM    111  O   CYS A  15     -20.659   3.885   7.590  1.00 67.13           O  
ATOM    112  SG  CYS A  15     -25.077   2.917   7.057  1.00 67.13           S  
ATOM    113  N   LEU A  16     -20.604   2.669   9.552  1.00 63.66           N  
ATOM    114  CA  LEU A  16     -19.275   3.136   9.931  1.00 63.66           C  
ATOM    115  C   LEU A  16     -18.193   2.355   9.192  1.00 63.66           C  
ATOM    116  CB  LEU A  16     -19.072   3.007  11.442  1.00 63.66           C  
ATOM    117  O   LEU A  16     -18.136   1.127   9.284  1.00 63.66           O  
ATOM    118  CG  LEU A  16     -19.750   4.067  12.311  1.00 63.66           C  
ATOM    119  CD1 LEU A  16     -20.021   3.516  13.707  1.00 63.66           C  
ATOM    120  CD2 LEU A  16     -18.893   5.326  12.385  1.00 63.66           C  
ATOM    121  N   ASP A  17     -18.281   2.336   7.921  1.00 57.69           N  
ATOM    122  CA  ASP A  17     -17.184   1.886   7.069  1.00 57.69           C  
ATOM    123  C   ASP A  17     -15.877   1.806   7.854  1.00 57.69           C  
ATOM    124  CB  ASP A  17     -17.020   2.818   5.867  1.00 57.69           C  
ATOM    125  O   ASP A  17     -15.380   2.820   8.348  1.00 57.69           O  
ATOM    126  CG  ASP A  17     -17.041   2.082   4.539  1.00 57.69           C  
ATOM    127  OD1 ASP A  17     -16.621   0.906   4.486  1.00 57.69           O  
ATOM    128  OD2 ASP A  17     -17.478   2.685   3.535  1.00 57.69           O  
ATOM    129  N   LEU A  18     -15.880   1.165   9.055  1.00 59.24           N  
ATOM    130  CA  LEU A  18     -14.578   0.884   9.651  1.00 59.24           C  
ATOM    131  C   LEU A  18     -13.472   0.965   8.604  1.00 59.24           C  
ATOM    132  CB  LEU A  18     -14.576  -0.499  10.306  1.00 59.24           C  
ATOM    133  O   LEU A  18     -13.496   0.234   7.611  1.00 59.24           O  
ATOM    134  CG  LEU A  18     -14.645  -0.526  11.834  1.00 59.24           C  
ATOM    135  CD1 LEU A  18     -16.083  -0.736  12.296  1.00 59.24           C  
ATOM    136  CD2 LEU A  18     -13.734  -1.614  12.392  1.00 59.24           C  
ATOM    137  N   GLY A  19     -13.371   2.175   7.868  1.00 63.22           N  
ATOM    138  CA  GLY A  19     -12.290   2.649   7.018  1.00 63.22           C  
ATOM    139  C   GLY A  19     -11.155   1.651   6.884  1.00 63.22           C  
ATOM    140  O   GLY A  19     -10.328   1.518   7.788  1.00 63.22           O  
ATOM    141  N   TYR A  20     -11.504   0.389   6.409  1.00 70.57           N  
ATOM    142  CA  TYR A  20     -10.449  -0.562   6.078  1.00 70.57           C  
ATOM    143  C   TYR A  20      -9.303   0.128   5.347  1.00 70.57           C  
ATOM    144  CB  TYR A  20     -11.003  -1.703   5.220  1.00 70.57           C  
ATOM    145  O   TYR A  20      -9.519   0.802   4.337  1.00 70.57           O  
ATOM    146  CG  TYR A  20     -11.411  -2.919   6.017  1.00 70.57           C  
ATOM    147  CD1 TYR A  20     -10.479  -3.895   6.361  1.00 70.57           C  
ATOM    148  CD2 TYR A  20     -12.729  -3.094   6.425  1.00 70.57           C  
ATOM    149  CE1 TYR A  20     -10.851  -5.017   7.094  1.00 70.57           C  
ATOM    150  CE2 TYR A  20     -13.112  -4.213   7.158  1.00 70.57           C  
ATOM    151  OH  TYR A  20     -12.541  -6.276   8.213  1.00 70.57           O  
ATOM    152  CZ  TYR A  20     -12.167  -5.167   7.487  1.00 70.57           C  
ATOM    153  N   THR A  21      -8.311   0.486   6.220  1.00 86.43           N  
ATOM    154  CA  THR A  21      -7.115   1.063   5.616  1.00 86.43           C  
ATOM    155  C   THR A  21      -6.200  -0.033   5.077  1.00 86.43           C  
ATOM    156  CB  THR A  21      -6.342   1.930   6.627  1.00 86.43           C  
ATOM    157  O   THR A  21      -6.066  -1.095   5.689  1.00 86.43           O  
ATOM    158  CG2 THR A  21      -7.187   3.106   7.102  1.00 86.43           C  
ATOM    159  OG1 THR A  21      -5.980   1.127   7.758  1.00 86.43           O  
ATOM    160  N   LEU A  22      -5.834  -0.008   3.895  1.00 95.06           N  
ATOM    161  CA  LEU A  22      -4.927  -0.919   3.206  1.00 95.06           C  
ATOM    162  C   LEU A  22      -3.482  -0.669   3.625  1.00 95.06           C  
ATOM    163  CB  LEU A  22      -5.064  -0.767   1.688  1.00 95.06           C  
ATOM    164  O   LEU A  22      -3.021   0.474   3.625  1.00 95.06           O  
ATOM    165  CG  LEU A  22      -4.256  -1.743   0.833  1.00 95.06           C  
ATOM    166  CD1 LEU A  22      -4.762  -3.168   1.033  1.00 95.06           C  
ATOM    167  CD2 LEU A  22      -4.324  -1.348  -0.638  1.00 95.06           C  
ATOM    168  N   ILE A  23      -2.818  -1.815   4.059  1.00 96.58           N  
ATOM    169  CA  ILE A  23      -1.417  -1.763   4.461  1.00 96.58           C  
ATOM    170  C   ILE A  23      -0.551  -2.445   3.404  1.00 96.58           C  
ATOM    171  CB  ILE A  23      -1.200  -2.425   5.840  1.00 96.58           C  
ATOM    172  O   ILE A  23      -0.791  -3.601   3.047  1.00 96.58           O  
ATOM    173  CG1 ILE A  23      -2.060  -1.735   6.905  1.00 96.58           C  
ATOM    174  CG2 ILE A  23       0.282  -2.392   6.227  1.00 96.58           C  
ATOM    175  CD1 ILE A  23      -2.040  -2.428   8.261  1.00 96.58           C  
ATOM    176  N   CYS A  24       0.636  -1.719   2.934  1.00 97.11           N  
ATOM    177  CA  CYS A  24       1.490  -2.229   1.868  1.00 97.11           C  
ATOM    178  C   CYS A  24       2.959  -2.171   2.271  1.00 97.11           C  
ATOM    179  CB  CYS A  24       1.273  -1.435   0.581  1.00 97.11           C  
ATOM    180  O   CYS A  24       3.332  -1.409   3.164  1.00 97.11           O  
ATOM    181  SG  CYS A  24      -0.413  -1.533  -0.060  1.00 97.11           S  
ATOM    182  N   HIS A  25       3.748  -3.001   1.620  1.00 96.89           N  
ATOM    183  CA  HIS A  25       5.194  -2.859   1.750  1.00 96.89           C  
ATOM    184  C   HIS A  25       5.677  -1.552   1.130  1.00 96.89           C  
ATOM    185  CB  HIS A  25       5.910  -4.044   1.099  1.00 96.89           C  
ATOM    186  O   HIS A  25       5.217  -1.163   0.053  1.00 96.89           O  
ATOM    187  CG  HIS A  25       5.837  -5.303   1.903  1.00 96.89           C  
ATOM    188  CD2 HIS A  25       4.926  -6.305   1.905  1.00 96.89           C  
ATOM    189  ND1 HIS A  25       6.784  -5.641   2.844  1.00 96.89           N  
ATOM    190  CE1 HIS A  25       6.459  -6.800   3.392  1.00 96.89           C  
ATOM    191  NE2 HIS A  25       5.335  -7.224   2.840  1.00 96.89           N  
ATOM    192  N   ASN A  26       6.646  -0.923   1.816  1.00 94.27           N  
ATOM    193  CA  ASN A  26       7.181   0.374   1.417  1.00 94.27           C  
ATOM    194  C   ASN A  26       8.650   0.276   1.017  1.00 94.27           C  
ATOM    195  CB  ASN A  26       7.004   1.396   2.542  1.00 94.27           C  
ATOM    196  O   ASN A  26       9.436  -0.397   1.685  1.00 94.27           O  
ATOM    197  CG  ASN A  26       7.521   2.772   2.168  1.00 94.27           C  
ATOM    198  ND2 ASN A  26       7.717   3.623   3.168  1.00 94.27           N  
ATOM    199  OD1 ASN A  26       7.741   3.067   0.991  1.00 94.27           O  
ATOM    200  N   THR A  27       8.892   0.922  -0.086  1.00 90.02           N  
ATOM    201  CA  THR A  27      10.226   0.889  -0.674  1.00 90.02           C  
ATOM    202  C   THR A  27      11.205   1.710   0.159  1.00 90.02           C  
ATOM    203  CB  THR A  27      10.212   1.415  -2.121  1.00 90.02           C  
ATOM    204  O   THR A  27      12.358   1.315   0.341  1.00 90.02           O  
ATOM    205  CG2 THR A  27      11.612   1.403  -2.725  1.00 90.02           C  
ATOM    206  OG1 THR A  27       9.354   0.587  -2.916  1.00 90.02           O  
ATOM    207  N   TRP A  28      10.842   2.789   0.904  1.00 84.28           N  
ATOM    208  CA  TRP A  28      11.693   3.785   1.546  1.00 84.28           C  
ATOM    209  C   TRP A  28      12.229   3.268   2.877  1.00 84.28           C  
ATOM    210  CB  TRP A  28      10.923   5.091   1.765  1.00 84.28           C  
ATOM    211  O   TRP A  28      13.416   3.418   3.176  1.00 84.28           O  
ATOM    212  CG  TRP A  28      11.014   6.051   0.617  1.00 84.28           C  
ATOM    213  CD1 TRP A  28      12.113   6.762   0.222  1.00 84.28           C  
ATOM    214  CD2 TRP A  28       9.960   6.409  -0.282  1.00 84.28           C  
ATOM    215  CE2 TRP A  28      10.492   7.342  -1.199  1.00 84.28           C  
ATOM    216  CE3 TRP A  28       8.617   6.030  -0.403  1.00 84.28           C  
ATOM    217  NE1 TRP A  28      11.806   7.540  -0.870  1.00 84.28           N  
ATOM    218  CH2 TRP A  28       8.414   7.515  -2.319  1.00 84.28           C  
ATOM    219  CZ2 TRP A  28       9.726   7.902  -2.224  1.00 84.28           C  
ATOM    220  CZ3 TRP A  28       7.856   6.588  -1.423  1.00 84.28           C  
ATOM    221  N   ASN A  29      11.471   2.542   3.590  1.00 85.64           N  
ATOM    222  CA  ASN A  29      11.901   2.129   4.922  1.00 85.64           C  
ATOM    223  C   ASN A  29      11.787   0.618   5.104  1.00 85.64           C  
ATOM    224  CB  ASN A  29      11.092   2.856   5.997  1.00 85.64           C  
ATOM    225  O   ASN A  29      11.920   0.111   6.220  1.00 85.64           O  
ATOM    226  CG  ASN A  29       9.625   2.475   5.982  1.00 85.64           C  
ATOM    227  ND2 ASN A  29       8.837   3.115   6.838  1.00 85.64           N  
ATOM    228  OD1 ASN A  29       9.203   1.612   5.208  1.00 85.64           O  
ATOM    229  N   TYR A  30      11.574  -0.077   3.878  1.00 83.93           N  
ATOM    230  CA  TYR A  30      11.454  -1.530   3.856  1.00 83.93           C  
ATOM    231  C   TYR A  30      10.465  -2.012   4.911  1.00 83.93           C  
ATOM    232  CB  TYR A  30      12.820  -2.186   4.082  1.00 83.93           C  
ATOM    233  O   TYR A  30      10.552  -3.150   5.378  1.00 83.93           O  
ATOM    234  CG  TYR A  30      13.821  -1.895   2.991  1.00 83.93           C  
ATOM    235  CD1 TYR A  30      13.802  -2.607   1.794  1.00 83.93           C  
ATOM    236  CD2 TYR A  30      14.788  -0.909   3.155  1.00 83.93           C  
ATOM    237  CE1 TYR A  30      14.724  -2.344   0.786  1.00 83.93           C  
ATOM    238  CE2 TYR A  30      15.715  -0.637   2.154  1.00 83.93           C  
ATOM    239  OH  TYR A  30      16.590  -1.093  -0.020  1.00 83.93           O  
ATOM    240  CZ  TYR A  30      15.675  -1.358   0.975  1.00 83.93           C  
ATOM    241  N   GLY A  31       9.640  -1.144   5.488  1.00 93.01           N  
ATOM    242  CA  GLY A  31       8.543  -1.423   6.401  1.00 93.01           C  
ATOM    243  C   GLY A  31       7.184  -1.389   5.727  1.00 93.01           C  
ATOM    244  O   GLY A  31       7.053  -1.764   4.560  1.00 93.01           O  
ATOM    245  N   TYR A  32       6.144  -1.051   6.504  1.00 95.40           N  
ATOM    246  CA  TYR A  32       4.764  -0.992   6.035  1.00 95.40           C  
ATOM    247  C   TYR A  32       4.235   0.436   6.073  1.00 95.40           C  
ATOM    248  CB  TYR A  32       3.869  -1.903   6.882  1.00 95.40           C  
ATOM    249  O   TYR A  32       4.654   1.238   6.911  1.00 95.40           O  
ATOM    250  CG  TYR A  32       4.395  -3.311   7.021  1.00 95.40           C  
ATOM    251  CD1 TYR A  32       4.481  -4.156   5.917  1.00 95.40           C  
ATOM    252  CD2 TYR A  32       4.805  -3.799   8.257  1.00 95.40           C  
ATOM    253  CE1 TYR A  32       4.963  -5.455   6.041  1.00 95.40           C  
ATOM    254  CE2 TYR A  32       5.289  -5.097   8.393  1.00 95.40           C  
ATOM    255  OH  TYR A  32       5.842  -7.200   7.410  1.00 95.40           O  
ATOM    256  CZ  TYR A  32       5.364  -5.915   7.281  1.00 95.40           C  
ATOM    257  N   ILE A  33       3.356   0.674   5.106  1.00 95.69           N  
ATOM    258  CA  ILE A  33       2.714   1.984   5.074  1.00 95.69           C  
ATOM    259  C   ILE A  33       1.203   1.814   4.929  1.00 95.69           C  
ATOM    260  CB  ILE A  33       3.267   2.857   3.926  1.00 95.69           C  
ATOM    261  O   ILE A  33       0.738   0.905   4.237  1.00 95.69           O  
ATOM    262  CG1 ILE A  33       2.683   4.272   4.002  1.00 95.69           C  
ATOM    263  CG2 ILE A  33       2.971   2.214   2.568  1.00 95.69           C  
ATOM    264  CD1 ILE A  33       3.414   5.291   3.138  1.00 95.69           C  
ATOM    265  N   THR A  34       0.466   2.660   5.654  1.00 95.95           N  
ATOM    266  CA  THR A  34      -0.981   2.724   5.478  1.00 95.95           C  
ATOM    267  C   THR A  34      -1.341   3.583   4.269  1.00 95.95           C  
ATOM    268  CB  THR A  34      -1.672   3.286   6.734  1.00 95.95           C  
ATOM    269  O   THR A  34      -0.909   4.733   4.167  1.00 95.95           O  
ATOM    270  CG2 THR A  34      -3.188   3.295   6.570  1.00 95.95           C  
ATOM    271  OG1 THR A  34      -1.329   2.474   7.864  1.00 95.95           O  
ATOM    272  N   CYS A  35      -2.169   2.984   3.353  1.00 94.67           N  
ATOM    273  CA  CYS A  35      -2.522   3.693   2.128  1.00 94.67           C  
ATOM    274  C   CYS A  35      -3.607   4.731   2.392  1.00 94.67           C  
ATOM    275  CB  CYS A  35      -2.994   2.711   1.057  1.00 94.67           C  
ATOM    276  O   CYS A  35      -4.422   4.566   3.301  1.00 94.67           O  
ATOM    277  SG  CYS A  35      -1.770   1.451   0.634  1.00 94.67           S  
ATOM    278  N   GLU A  36      -3.525   5.774   1.611  1.00 94.20           N  
ATOM    279  CA  GLU A  36      -4.605   6.755   1.655  1.00 94.20           C  
ATOM    280  C   GLU A  36      -5.906   6.169   1.113  1.00 94.20           C  
ATOM    281  CB  GLU A  36      -4.224   8.010   0.864  1.00 94.20           C  
ATOM    282  O   GLU A  36      -5.895   5.133   0.445  1.00 94.20           O  
ATOM    283  CG  GLU A  36      -2.995   8.727   1.403  1.00 94.20           C  
ATOM    284  CD  GLU A  36      -2.641   9.982   0.621  1.00 94.20           C  
ATOM    285  OE1 GLU A  36      -1.810  10.784   1.104  1.00 94.20           O  
ATOM    286  OE2 GLU A  36      -3.201  10.165  -0.483  1.00 94.20           O  
ATOM    287  N   GLU A  37      -7.029   6.762   1.395  1.00 90.76           N  
ATOM    288  CA  GLU A  37      -8.361   6.273   1.053  1.00 90.76           C  
ATOM    289  C   GLU A  37      -8.490   6.027  -0.448  1.00 90.76           C  
ATOM    290  CB  GLU A  37      -9.433   7.261   1.518  1.00 90.76           C  
ATOM    291  O   GLU A  37      -9.098   5.042  -0.871  1.00 90.76           O  
ATOM    292  CG  GLU A  37     -10.850   6.711   1.445  1.00 90.76           C  
ATOM    293  CD  GLU A  37     -11.905   7.709   1.894  1.00 90.76           C  
ATOM    294  OE1 GLU A  37     -13.114   7.394   1.811  1.00 90.76           O  
ATOM    295  OE2 GLU A  37     -11.520   8.817   2.332  1.00 90.76           O  
ATOM    296  N   HIS A  38      -7.813   6.816  -1.277  1.00 92.16           N  
ATOM    297  CA  HIS A  38      -7.966   6.731  -2.725  1.00 92.16           C  
ATOM    298  C   HIS A  38      -6.988   5.725  -3.324  1.00 92.16           C  
ATOM    299  CB  HIS A  38      -7.765   8.105  -3.367  1.00 92.16           C  
ATOM    300  O   HIS A  38      -7.090   5.380  -4.504  1.00 92.16           O  
ATOM    301  CG  HIS A  38      -8.708   9.148  -2.858  1.00 92.16           C  
ATOM    302  CD2 HIS A  38      -8.476  10.334  -2.247  1.00 92.16           C  
ATOM    303  ND1 HIS A  38     -10.077   9.023  -2.952  1.00 92.16           N  
ATOM    304  CE1 HIS A  38     -10.648  10.091  -2.420  1.00 92.16           C  
ATOM    305  NE2 HIS A  38      -9.699  10.902  -1.985  1.00 92.16           N  
ATOM    306  N   GLN A  39      -6.048   5.169  -2.541  1.00 95.01           N  
ATOM    307  CA  GLN A  39      -5.085   4.149  -2.943  1.00 95.01           C  
ATOM    308  C   GLN A  39      -5.552   2.757  -2.525  1.00 95.01           C  
ATOM    309  CB  GLN A  39      -3.709   4.443  -2.343  1.00 95.01           C  
ATOM    310  O   GLN A  39      -5.350   2.347  -1.380  1.00 95.01           O  
ATOM    311  CG  GLN A  39      -3.127   5.785  -2.767  1.00 95.01           C  
ATOM    312  CD  GLN A  39      -1.832   6.116  -2.050  1.00 95.01           C  
ATOM    313  NE2 GLN A  39      -0.860   6.635  -2.791  1.00 95.01           N  
ATOM    314  OE1 GLN A  39      -1.707   5.908  -0.839  1.00 95.01           O  
ATOM    315  N   THR A  40      -6.081   2.105  -3.505  1.00 94.74           N  
ATOM    316  CA  THR A  40      -6.828   0.896  -3.176  1.00 94.74           C  
ATOM    317  C   THR A  40      -6.025  -0.351  -3.535  1.00 94.74           C  
ATOM    318  CB  THR A  40      -8.185   0.862  -3.902  1.00 94.74           C  
ATOM    319  O   THR A  40      -6.510  -1.473  -3.383  1.00 94.74           O  
ATOM    320  CG2 THR A  40      -9.091   1.995  -3.430  1.00 94.74           C  
ATOM    321  OG1 THR A  40      -7.969   0.996  -5.313  1.00 94.74           O  
ATOM    322  N   PHE A  41      -4.708  -0.152  -3.953  1.00 96.36           N  
ATOM    323  CA  PHE A  41      -3.874  -1.279  -4.354  1.00 96.36           C  
ATOM    324  C   PHE A  41      -2.479  -1.163  -3.751  1.00 96.36           C  
ATOM    325  CB  PHE A  41      -3.781  -1.365  -5.881  1.00 96.36           C  
ATOM    326  O   PHE A  41      -1.969  -0.056  -3.565  1.00 96.36           O  
ATOM    327  CG  PHE A  41      -5.106  -1.590  -6.558  1.00 96.36           C  
ATOM    328  CD1 PHE A  41      -5.626  -2.872  -6.688  1.00 96.36           C  
ATOM    329  CD2 PHE A  41      -5.831  -0.520  -7.064  1.00 96.36           C  
ATOM    330  CE1 PHE A  41      -6.852  -3.084  -7.315  1.00 96.36           C  
ATOM    331  CE2 PHE A  41      -7.057  -0.723  -7.692  1.00 96.36           C  
ATOM    332  CZ  PHE A  41      -7.565  -2.006  -7.817  1.00 96.36           C  
ATOM    333  N   CYS A  42      -1.921  -2.288  -3.499  1.00 96.99           N  
ATOM    334  CA  CYS A  42      -0.481  -2.421  -3.309  1.00 96.99           C  
ATOM    335  C   CYS A  42       0.217  -2.740  -4.626  1.00 96.99           C  
ATOM    336  CB  CYS A  42      -0.174  -3.511  -2.282  1.00 96.99           C  
ATOM    337  O   CYS A  42      -0.333  -3.454  -5.467  1.00 96.99           O  
ATOM    338  SG  CYS A  42      -0.850  -3.175  -0.641  1.00 96.99           S  
ATOM    339  N   TYR A  43       1.447  -2.145  -4.840  1.00 96.50           N  
ATOM    340  CA  TYR A  43       2.144  -2.478  -6.077  1.00 96.50           C  
ATOM    341  C   TYR A  43       3.585  -2.887  -5.798  1.00 96.50           C  
ATOM    342  CB  TYR A  43       2.117  -1.291  -7.045  1.00 96.50           C  
ATOM    343  O   TYR A  43       4.176  -2.463  -4.802  1.00 96.50           O  
ATOM    344  CG  TYR A  43       3.121  -0.215  -6.714  1.00 96.50           C  
ATOM    345  CD1 TYR A  43       2.802   0.817  -5.835  1.00 96.50           C  
ATOM    346  CD2 TYR A  43       4.391  -0.226  -7.281  1.00 96.50           C  
ATOM    347  CE1 TYR A  43       3.724   1.813  -5.528  1.00 96.50           C  
ATOM    348  CE2 TYR A  43       5.321   0.764  -6.982  1.00 96.50           C  
ATOM    349  OH  TYR A  43       5.895   2.761  -5.806  1.00 96.50           O  
ATOM    350  CZ  TYR A  43       4.979   1.778  -6.105  1.00 96.50           C  
ATOM    351  N   LYS A  44       4.089  -3.738  -6.650  1.00 95.30           N  
ATOM    352  CA  LYS A  44       5.496  -4.112  -6.758  1.00 95.30           C  
ATOM    353  C   LYS A  44       5.981  -4.016  -8.202  1.00 95.30           C  
ATOM    354  CB  LYS A  44       5.718  -5.528  -6.224  1.00 95.30           C  
ATOM    355  O   LYS A  44       5.401  -4.630  -9.100  1.00 95.30           O  
ATOM    356  CG  LYS A  44       7.173  -5.974  -6.239  1.00 95.30           C  
ATOM    357  CD  LYS A  44       7.329  -7.388  -5.694  1.00 95.30           C  
ATOM    358  CE  LYS A  44       8.781  -7.846  -5.736  1.00 95.30           C  
ATOM    359  NZ  LYS A  44       8.945  -9.218  -5.168  1.00 95.30           N  
ATOM    360  N   ALA A  45       7.048  -3.182  -8.367  1.00 93.57           N  
ATOM    361  CA  ALA A  45       7.559  -2.967  -9.719  1.00 93.57           C  
ATOM    362  C   ALA A  45       9.082  -3.055  -9.750  1.00 93.57           C  
ATOM    363  CB  ALA A  45       7.096  -1.615 -10.254  1.00 93.57           C  
ATOM    364  O   ALA A  45       9.750  -2.705  -8.773  1.00 93.57           O  
ATOM    365  N   PHE A  46       9.609  -3.563 -10.884  1.00 89.97           N  
ATOM    366  CA  PHE A  46      11.049  -3.622 -11.103  1.00 89.97           C  
ATOM    367  C   PHE A  46      11.495  -2.530 -12.067  1.00 89.97           C  
ATOM    368  CB  PHE A  46      11.456  -4.997 -11.643  1.00 89.97           C  
ATOM    369  O   PHE A  46      10.855  -2.302 -13.095  1.00 89.97           O  
ATOM    370  CG  PHE A  46      11.361  -6.101 -10.625  1.00 89.97           C  
ATOM    371  CD1 PHE A  46      12.403  -6.339  -9.738  1.00 89.97           C  
ATOM    372  CD2 PHE A  46      10.228  -6.902 -10.556  1.00 89.97           C  
ATOM    373  CE1 PHE A  46      12.318  -7.360  -8.794  1.00 89.97           C  
ATOM    374  CE2 PHE A  46      10.136  -7.925  -9.616  1.00 89.97           C  
ATOM    375  CZ  PHE A  46      11.183  -8.153  -8.737  1.00 89.97           C  
ATOM    376  N   TYR A  47      12.451  -1.762 -11.663  1.00 84.56           N  
ATOM    377  CA  TYR A  47      13.040  -0.768 -12.553  1.00 84.56           C  
ATOM    378  C   TYR A  47      14.468  -1.147 -12.926  1.00 84.56           C  
ATOM    379  CB  TYR A  47      13.022   0.617 -11.899  1.00 84.56           C  
ATOM    380  O   TYR A  47      15.248  -1.572 -12.070  1.00 84.56           O  
ATOM    381  CG  TYR A  47      11.635   1.118 -11.576  1.00 84.56           C  
ATOM    382  CD1 TYR A  47      10.872   1.782 -12.534  1.00 84.56           C  
ATOM    383  CD2 TYR A  47      11.085   0.928 -10.313  1.00 84.56           C  
ATOM    384  CE1 TYR A  47       9.595   2.247 -12.240  1.00 84.56           C  
ATOM    385  CE2 TYR A  47       9.809   1.389 -10.007  1.00 84.56           C  
ATOM    386  OH  TYR A  47       7.808   2.504 -10.680  1.00 84.56           O  
ATOM    387  CZ  TYR A  47       9.072   2.046 -10.976  1.00 84.56           C  
ATOM    388  N   ASN A  48      14.587  -1.227 -14.239  1.00 78.58           N  
ATOM    389  CA  ASN A  48      15.955  -1.484 -14.677  1.00 78.58           C  
ATOM    390  C   ASN A  48      16.826  -0.237 -14.555  1.00 78.58           C  
ATOM    391  CB  ASN A  48      15.969  -2.002 -16.117  1.00 78.58           C  
ATOM    392  O   ASN A  48      16.486   0.819 -15.092  1.00 78.58           O  
ATOM    393  CG  ASN A  48      15.366  -3.387 -16.245  1.00 78.58           C  
ATOM    394  ND2 ASN A  48      14.816  -3.689 -17.415  1.00 78.58           N  
ATOM    395  OD1 ASN A  48      15.393  -4.179 -15.299  1.00 78.58           O  
ATOM    396  N   GLY A  49      17.519  -0.080 -13.520  1.00 70.85           N  
ATOM    397  CA  GLY A  49      18.494   0.993 -13.399  1.00 70.85           C  
ATOM    398  C   GLY A  49      19.797   0.698 -14.117  1.00 70.85           C  
ATOM    399  O   GLY A  49      19.898  -0.286 -14.853  1.00 70.85           O  
ATOM    400  N   ARG A  50      20.725   1.715 -14.289  1.00 70.69           N  
ATOM    401  CA  ARG A  50      22.049   1.691 -14.902  1.00 70.69           C  
ATOM    402  C   ARG A  50      22.947   0.660 -14.227  1.00 70.69           C  
ATOM    403  CB  ARG A  50      22.698   3.075 -14.836  1.00 70.69           C  
ATOM    404  O   ARG A  50      23.977   0.269 -14.779  1.00 70.69           O  
ATOM    405  CG  ARG A  50      22.080   4.091 -15.784  1.00 70.69           C  
ATOM    406  CD  ARG A  50      22.909   5.366 -15.862  1.00 70.69           C  
ATOM    407  NE  ARG A  50      22.227   6.406 -16.626  1.00 70.69           N  
ATOM    408  NH1 ARG A  50      24.163   7.463 -17.311  1.00 70.69           N  
ATOM    409  NH2 ARG A  50      22.119   8.274 -17.958  1.00 70.69           N  
ATOM    410  CZ  ARG A  50      22.838   7.379 -17.297  1.00 70.69           C  
ATOM    411  N   THR A  51      22.467   0.056 -13.076  1.00 70.31           N  
ATOM    412  CA  THR A  51      23.236  -0.944 -12.344  1.00 70.31           C  
ATOM    413  C   THR A  51      22.667  -2.341 -12.578  1.00 70.31           C  
ATOM    414  CB  THR A  51      23.255  -0.641 -10.835  1.00 70.31           C  
ATOM    415  O   THR A  51      21.582  -2.488 -13.144  1.00 70.31           O  
ATOM    416  CG2 THR A  51      23.881   0.722 -10.555  1.00 70.31           C  
ATOM    417  OG1 THR A  51      21.912  -0.648 -10.335  1.00 70.31           O  
ATOM    418  N   GLU A  52      23.495  -3.469 -12.644  1.00 69.25           N  
ATOM    419  CA  GLU A  52      23.247  -4.894 -12.839  1.00 69.25           C  
ATOM    420  C   GLU A  52      22.206  -5.413 -11.851  1.00 69.25           C  
ATOM    421  CB  GLU A  52      24.547  -5.690 -12.700  1.00 69.25           C  
ATOM    422  O   GLU A  52      21.675  -6.512 -12.022  1.00 69.25           O  
ATOM    423  CG  GLU A  52      25.508  -5.507 -13.865  1.00 69.25           C  
ATOM    424  CD  GLU A  52      26.791  -6.309 -13.717  1.00 69.25           C  
ATOM    425  OE1 GLU A  52      27.666  -6.225 -14.609  1.00 69.25           O  
ATOM    426  OE2 GLU A  52      26.922  -7.028 -12.701  1.00 69.25           O  
ATOM    427  N   ARG A  53      21.630  -4.460 -10.913  1.00 70.79           N  
ATOM    428  CA  ARG A  53      20.595  -4.923  -9.993  1.00 70.79           C  
ATOM    429  C   ARG A  53      19.299  -4.144 -10.191  1.00 70.79           C  
ATOM    430  CB  ARG A  53      21.068  -4.795  -8.543  1.00 70.79           C  
ATOM    431  O   ARG A  53      19.306  -2.912 -10.215  1.00 70.79           O  
ATOM    432  CG  ARG A  53      22.225  -5.715  -8.189  1.00 70.79           C  
ATOM    433  CD  ARG A  53      22.529  -5.691  -6.698  1.00 70.79           C  
ATOM    434  NE  ARG A  53      23.723  -6.468  -6.378  1.00 70.79           N  
ATOM    435  NH1 ARG A  53      23.223  -6.700  -4.134  1.00 70.79           N  
ATOM    436  NH2 ARG A  53      25.138  -7.626  -4.989  1.00 70.79           N  
ATOM    437  CZ  ARG A  53      24.025  -6.929  -5.168  1.00 70.79           C  
ATOM    438  N   PRO A  54      18.220  -4.868 -10.584  1.00 76.77           N  
ATOM    439  CA  PRO A  54      16.931  -4.187 -10.722  1.00 76.77           C  
ATOM    440  C   PRO A  54      16.468  -3.531  -9.423  1.00 76.77           C  
ATOM    441  CB  PRO A  54      15.980  -5.313 -11.135  1.00 76.77           C  
ATOM    442  O   PRO A  54      16.741  -4.046  -8.336  1.00 76.77           O  
ATOM    443  CG  PRO A  54      16.653  -6.568 -10.680  1.00 76.77           C  
ATOM    444  CD  PRO A  54      18.127  -6.305 -10.568  1.00 76.77           C  
ATOM    445  N   LEU A  55      16.084  -2.258  -9.529  1.00 86.30           N  
ATOM    446  CA  LEU A  55      15.473  -1.570  -8.397  1.00 86.30           C  
ATOM    447  C   LEU A  55      14.027  -2.014  -8.208  1.00 86.30           C  
ATOM    448  CB  LEU A  55      15.532  -0.054  -8.596  1.00 86.30           C  
ATOM    449  O   LEU A  55      13.286  -2.164  -9.183  1.00 86.30           O  
ATOM    450  CG  LEU A  55      16.927   0.573  -8.624  1.00 86.30           C  
ATOM    451  CD1 LEU A  55      16.845   2.030  -9.068  1.00 86.30           C  
ATOM    452  CD2 LEU A  55      17.590   0.462  -7.255  1.00 86.30           C  
ATOM    453  N   ILE A  56      13.722  -2.467  -6.952  1.00 89.84           N  
ATOM    454  CA  ILE A  56      12.364  -2.884  -6.621  1.00 89.84           C  
ATOM    455  C   ILE A  56      11.625  -1.738  -5.933  1.00 89.84           C  
ATOM    456  CB  ILE A  56      12.362  -4.140  -5.720  1.00 89.84           C  
ATOM    457  O   ILE A  56      12.124  -1.163  -4.963  1.00 89.84           O  
ATOM    458  CG1 ILE A  56      13.091  -5.296  -6.415  1.00 89.84           C  
ATOM    459  CG2 ILE A  56      10.930  -4.538  -5.351  1.00 89.84           C  
ATOM    460  CD1 ILE A  56      13.318  -6.509  -5.523  1.00 89.84           C  
ATOM    461  N   ALA A  57      10.491  -1.408  -6.550  1.00 92.42           N  
ATOM    462  CA  ALA A  57       9.629  -0.395  -5.946  1.00 92.42           C  
ATOM    463  C   ALA A  57       8.339  -1.016  -5.418  1.00 92.42           C  
ATOM    464  CB  ALA A  57       9.312   0.705  -6.956  1.00 92.42           C  
ATOM    465  O   ALA A  57       7.708  -1.826  -6.102  1.00 92.42           O  
ATOM    466  N   ARG A  58       8.032  -0.614  -4.168  1.00 95.42           N  
ATOM    467  CA  ARG A  58       6.798  -1.050  -3.521  1.00 95.42           C  
ATOM    468  C   ARG A  58       6.047   0.133  -2.920  1.00 95.42           C  
ATOM    469  CB  ARG A  58       7.097  -2.087  -2.436  1.00 95.42           C  
ATOM    470  O   ARG A  58       6.661   1.120  -2.509  1.00 95.42           O  
ATOM    471  CG  ARG A  58       7.734  -3.363  -2.963  1.00 95.42           C  
ATOM    472  CD  ARG A  58       8.071  -4.331  -1.837  1.00 95.42           C  
ATOM    473  NE  ARG A  58       8.603  -5.590  -2.350  1.00 95.42           N  
ATOM    474  NH1 ARG A  58      10.786  -4.847  -2.494  1.00 95.42           N  
ATOM    475  NH2 ARG A  58      10.257  -6.991  -3.111  1.00 95.42           N  
ATOM    476  CZ  ARG A  58       9.881  -5.806  -2.651  1.00 95.42           C  
ATOM    477  N   GLY A  59       4.678  -0.037  -2.863  1.00 95.77           N  
ATOM    478  CA  GLY A  59       3.909   1.029  -2.240  1.00 95.77           C  
ATOM    479  C   GLY A  59       2.427   0.960  -2.559  1.00 95.77           C  
ATOM    480  O   GLY A  59       1.900  -0.113  -2.858  1.00 95.77           O  
ATOM    481  N   CYS A  60       1.769   2.095  -2.280  1.00 96.17           N  
ATOM    482  CA  CYS A  60       0.337   2.257  -2.508  1.00 96.17           C  
ATOM    483  C   CYS A  60       0.073   2.990  -3.818  1.00 96.17           C  
ATOM    484  CB  CYS A  60      -0.308   3.017  -1.349  1.00 96.17           C  
ATOM    485  O   CYS A  60       0.785   3.937  -4.159  1.00 96.17           O  
ATOM    486  SG  CYS A  60      -0.059   2.236   0.260  1.00 96.17           S  
ATOM    487  N   ILE A  61      -1.037   2.540  -4.491  1.00 96.26           N  
ATOM    488  CA  ILE A  61      -1.354   3.198  -5.754  1.00 96.26           C  
ATOM    489  C   ILE A  61      -2.862   3.169  -5.988  1.00 96.26           C  
ATOM    490  CB  ILE A  61      -0.615   2.534  -6.938  1.00 96.26           C  
ATOM    491  O   ILE A  61      -3.552   2.259  -5.521  1.00 96.26           O  
ATOM    492  CG1 ILE A  61      -0.758   3.388  -8.203  1.00 96.26           C  
ATOM    493  CG2 ILE A  61      -1.139   1.114  -7.173  1.00 96.26           C  
ATOM    494  CD1 ILE A  61       0.224   3.024  -9.309  1.00 96.26           C  
ATOM    495  N   ALA A  62      -3.354   4.135  -6.727  1.00 96.01           N  
ATOM    496  CA  ALA A  62      -4.785   4.258  -6.994  1.00 96.01           C  
ATOM    497  C   ALA A  62      -5.217   3.314  -8.113  1.00 96.01           C  
ATOM    498  CB  ALA A  62      -5.138   5.699  -7.352  1.00 96.01           C  
ATOM    499  O   ALA A  62      -6.294   2.716  -8.048  1.00 96.01           O  
ATOM    500  N   THR A  63      -4.389   3.293  -9.100  1.00 94.74           N  
ATOM    501  CA  THR A  63      -4.625   2.458 -10.272  1.00 94.74           C  
ATOM    502  C   THR A  63      -3.452   1.510 -10.507  1.00 94.74           C  
ATOM    503  CB  THR A  63      -4.856   3.315 -11.531  1.00 94.74           C  
ATOM    504  O   THR A  63      -2.299   1.866 -10.253  1.00 94.74           O  
ATOM    505  CG2 THR A  63      -6.105   4.178 -11.387  1.00 94.74           C  
ATOM    506  OG1 THR A  63      -3.722   4.166 -11.737  1.00 94.74           O  
ATOM    507  N   CYS A  64      -3.750   0.304 -10.940  1.00 92.05           N  
ATOM    508  CA  CYS A  64      -2.735  -0.732 -11.093  1.00 92.05           C  
ATOM    509  C   CYS A  64      -2.425  -0.978 -12.565  1.00 92.05           C  
ATOM    510  CB  CYS A  64      -3.193  -2.033 -10.435  1.00 92.05           C  
ATOM    511  O   CYS A  64      -3.167  -1.683 -13.251  1.00 92.05           O  
ATOM    512  SG  CYS A  64      -1.873  -3.249 -10.228  1.00 92.05           S  
ATOM    513  N   PRO A  65      -1.275  -0.396 -12.961  1.00 89.12           N  
ATOM    514  CA  PRO A  65      -0.880  -0.682 -14.342  1.00 89.12           C  
ATOM    515  C   PRO A  65      -0.519  -2.149 -14.560  1.00 89.12           C  
ATOM    516  CB  PRO A  65       0.341   0.218 -14.552  1.00 89.12           C  
ATOM    517  O   PRO A  65      -0.040  -2.815 -13.639  1.00 89.12           O  
ATOM    518  CG  PRO A  65       0.278   1.214 -13.440  1.00 89.12           C  
ATOM    519  CD  PRO A  65      -0.477   0.602 -12.294  1.00 89.12           C  
ATOM    520  N   GLU A  66      -0.777  -2.679 -15.739  1.00 84.94           N  
ATOM    521  CA  GLU A  66      -0.546  -4.080 -16.077  1.00 84.94           C  
ATOM    522  C   GLU A  66       0.942  -4.417 -16.050  1.00 84.94           C  
ATOM    523  CB  GLU A  66      -1.134  -4.405 -17.453  1.00 84.94           C  
ATOM    524  O   GLU A  66       1.319  -5.573 -15.846  1.00 84.94           O  
ATOM    525  CG  GLU A  66      -2.654  -4.465 -17.473  1.00 84.94           C  
ATOM    526  CD  GLU A  66      -3.217  -4.968 -18.793  1.00 84.94           C  
ATOM    527  OE1 GLU A  66      -4.442  -5.211 -18.878  1.00 84.94           O  
ATOM    528  OE2 GLU A  66      -2.426  -5.120 -19.751  1.00 84.94           O  
ATOM    529  N   LYS A  67       1.823  -3.495 -16.067  1.00 87.14           N  
ATOM    530  CA  LYS A  67       3.263  -3.670 -16.228  1.00 87.14           C  
ATOM    531  C   LYS A  67       3.936  -3.958 -14.889  1.00 87.14           C  
ATOM    532  CB  LYS A  67       3.886  -2.429 -16.871  1.00 87.14           C  
ATOM    533  O   LYS A  67       5.081  -4.411 -14.849  1.00 87.14           O  
ATOM    534  CG  LYS A  67       3.783  -1.173 -16.019  1.00 87.14           C  
ATOM    535  CD  LYS A  67       4.440   0.020 -16.702  1.00 87.14           C  
ATOM    536  CE  LYS A  67       4.280   1.293 -15.881  1.00 87.14           C  
ATOM    537  NZ  LYS A  67       4.841   2.482 -16.588  1.00 87.14           N  
ATOM    538  N   TYR A  68       3.163  -3.866 -13.775  1.00 91.53           N  
ATOM    539  CA  TYR A  68       3.718  -4.102 -12.447  1.00 91.53           C  
ATOM    540  C   TYR A  68       3.742  -5.591 -12.122  1.00 91.53           C  
ATOM    541  CB  TYR A  68       2.912  -3.348 -11.385  1.00 91.53           C  
ATOM    542  O   TYR A  68       2.860  -6.340 -12.551  1.00 91.53           O  
ATOM    543  CG  TYR A  68       3.076  -1.849 -11.449  1.00 91.53           C  
ATOM    544  CD1 TYR A  68       4.128  -1.274 -12.157  1.00 91.53           C  
ATOM    545  CD2 TYR A  68       2.180  -1.006 -10.802  1.00 91.53           C  
ATOM    546  CE1 TYR A  68       4.285   0.107 -12.218  1.00 91.53           C  
ATOM    547  CE2 TYR A  68       2.326   0.377 -10.855  1.00 91.53           C  
ATOM    548  OH  TYR A  68       3.529   2.291 -11.621  1.00 91.53           O  
ATOM    549  CZ  TYR A  68       3.380   0.923 -11.565  1.00 91.53           C  
ATOM    550  N   GLU A  69       4.646  -6.082 -11.508  1.00 90.63           N  
ATOM    551  CA  GLU A  69       4.828  -7.470 -11.095  1.00 90.63           C  
ATOM    552  C   GLU A  69       3.732  -7.906 -10.126  1.00 90.63           C  
ATOM    553  CB  GLU A  69       6.204  -7.664 -10.453  1.00 90.63           C  
ATOM    554  O   GLU A  69       3.287  -9.055 -10.161  1.00 90.63           O  
ATOM    555  CG  GLU A  69       6.496  -9.102 -10.048  1.00 90.63           C  
ATOM    556  CD  GLU A  69       6.703 -10.030 -11.234  1.00 90.63           C  
ATOM    557  OE1 GLU A  69       6.711 -11.267 -11.042  1.00 90.63           O  
ATOM    558  OE2 GLU A  69       6.858  -9.516 -12.364  1.00 90.63           O  
ATOM    559  N   ALA A  70       3.301  -6.985  -9.241  1.00 92.95           N  
ATOM    560  CA  ALA A  70       2.214  -7.256  -8.303  1.00 92.95           C  
ATOM    561  C   ALA A  70       1.323  -6.030  -8.127  1.00 92.95           C  
ATOM    562  CB  ALA A  70       2.774  -7.701  -6.954  1.00 92.95           C  
ATOM    563  O   ALA A  70       1.818  -4.909  -7.994  1.00 92.95           O  
ATOM    564  N   CYS A  71       0.093  -6.306  -8.247  1.00 95.70           N  
ATOM    565  CA  CYS A  71      -0.982  -5.364  -7.957  1.00 95.70           C  
ATOM    566  C   CYS A  71      -2.162  -6.069  -7.299  1.00 95.70           C  
ATOM    567  CB  CYS A  71      -1.442  -4.667  -9.237  1.00 95.70           C  
ATOM    568  O   CYS A  71      -2.819  -6.904  -7.923  1.00 95.70           O  
ATOM    569  SG  CYS A  71      -2.310  -3.110  -8.946  1.00 95.70           S  
ATOM    570  N   CYS A  72      -2.322  -5.690  -6.024  1.00 95.56           N  
ATOM    571  CA  CYS A  72      -3.340  -6.413  -5.271  1.00 95.56           C  
ATOM    572  C   CYS A  72      -4.005  -5.507  -4.242  1.00 95.56           C  
ATOM    573  CB  CYS A  72      -2.730  -7.629  -4.575  1.00 95.56           C  
ATOM    574  O   CYS A  72      -3.469  -4.451  -3.900  1.00 95.56           O  
ATOM    575  SG  CYS A  72      -1.384  -7.220  -3.442  1.00 95.56           S  
ATOM    576  N   SER A  73      -5.210  -5.858  -3.708  1.00 95.09           N  
ATOM    577  CA  SER A  73      -6.025  -4.981  -2.873  1.00 95.09           C  
ATOM    578  C   SER A  73      -6.117  -5.507  -1.444  1.00 95.09           C  
ATOM    579  CB  SER A  73      -7.428  -4.833  -3.461  1.00 95.09           C  
ATOM    580  O   SER A  73      -7.002  -5.107  -0.686  1.00 95.09           O  
ATOM    581  OG  SER A  73      -8.033  -6.101  -3.645  1.00 95.09           O  
ATOM    582  N   THR A  74      -5.178  -6.438  -1.119  1.00 95.11           N  
ATOM    583  CA  THR A  74      -5.141  -6.945   0.249  1.00 95.11           C  
ATOM    584  C   THR A  74      -3.874  -6.481   0.963  1.00 95.11           C  
ATOM    585  CB  THR A  74      -5.216  -8.482   0.277  1.00 95.11           C  
ATOM    586  O   THR A  74      -2.912  -6.057   0.320  1.00 95.11           O  
ATOM    587  CG2 THR A  74      -6.485  -8.984  -0.403  1.00 95.11           C  
ATOM    588  OG1 THR A  74      -4.077  -9.023  -0.403  1.00 95.11           O  
ATOM    589  N   ASP A  75      -3.854  -6.574   2.314  1.00 95.96           N  
ATOM    590  CA  ASP A  75      -2.740  -6.081   3.118  1.00 95.96           C  
ATOM    591  C   ASP A  75      -1.456  -6.847   2.804  1.00 95.96           C  
ATOM    592  CB  ASP A  75      -3.065  -6.187   4.609  1.00 95.96           C  
ATOM    593  O   ASP A  75      -1.462  -8.078   2.738  1.00 95.96           O  
ATOM    594  CG  ASP A  75      -4.071  -5.149   5.072  1.00 95.96           C  
ATOM    595  OD1 ASP A  75      -4.376  -4.210   4.304  1.00 95.96           O  
ATOM    596  OD2 ASP A  75      -4.562  -5.268   6.215  1.00 95.96           O  
ATOM    597  N   MET A  76      -0.403  -6.052   2.557  1.00 95.65           N  
ATOM    598  CA  MET A  76       0.956  -6.574   2.440  1.00 95.65           C  
ATOM    599  C   MET A  76       1.058  -7.575   1.294  1.00 95.65           C  
ATOM    600  CB  MET A  76       1.395  -7.231   3.749  1.00 95.65           C  
ATOM    601  O   MET A  76       1.866  -8.503   1.345  1.00 95.65           O  
ATOM    602  CG  MET A  76       1.389  -6.288   4.941  1.00 95.65           C  
ATOM    603  SD  MET A  76       1.734  -7.151   6.523  1.00 95.65           S  
ATOM    604  CE  MET A  76       0.194  -8.090   6.718  1.00 95.65           C  
ATOM    605  N   CYS A  77       0.357  -7.534   0.294  1.00 95.83           N  
ATOM    606  CA  CYS A  77       0.288  -8.474  -0.820  1.00 95.83           C  
ATOM    607  C   CYS A  77       1.432  -8.244  -1.800  1.00 95.83           C  
ATOM    608  CB  CYS A  77      -1.051  -8.346  -1.546  1.00 95.83           C  
ATOM    609  O   CYS A  77       1.689  -9.081  -2.667  1.00 95.83           O  
ATOM    610  SG  CYS A  77      -1.289  -6.751  -2.359  1.00 95.83           S  
ATOM    611  N   ASN A  78       2.133  -7.107  -1.629  1.00 94.99           N  
ATOM    612  CA  ASN A  78       3.217  -6.787  -2.551  1.00 94.99           C  
ATOM    613  C   ASN A  78       4.570  -7.227  -1.999  1.00 94.99           C  
ATOM    614  CB  ASN A  78       3.233  -5.290  -2.863  1.00 94.99           C  
ATOM    615  O   ASN A  78       5.557  -6.498  -2.109  1.00 94.99           O  
ATOM    616  CG  ASN A  78       3.395  -4.436  -1.621  1.00 94.99           C  
ATOM    617  ND2 ASN A  78       3.899  -3.220  -1.799  1.00 94.99           N  
ATOM    618  OD1 ASN A  78       3.071  -4.866  -0.511  1.00 94.99           O  
ATOM    619  N   GLU A  79       4.748  -8.462  -1.567  1.00 90.46           N  
ATOM    620  CA  GLU A  79       6.002  -9.014  -1.063  1.00 90.46           C  
ATOM    621  C   GLU A  79       7.044  -9.118  -2.173  1.00 90.46           C  
ATOM    622  CB  GLU A  79       5.769 -10.389  -0.430  1.00 90.46           C  
ATOM    623  O   GLU A  79       6.696  -9.243  -3.349  1.00 90.46           O  
ATOM    624  CG  GLU A  79       4.879 -10.354   0.804  1.00 90.46           C  
ATOM    625  CD  GLU A  79       4.711 -11.715   1.461  1.00 90.46           C  
ATOM    626  OE1 GLU A  79       4.008 -11.809   2.493  1.00 90.46           O  
ATOM    627  OE2 GLU A  79       5.287 -12.696   0.940  1.00 90.46           O  
TER     628      ALA A   1                                                      
ENDMDL                                                                          
END                                                                             
