# Supplementary material for: Domain loss enabled evolution of novel functions in the snake three-finger toxin gene superfamily
Source: Nat Commun. 2023 Aug 11;14:4861. doi: 10.1038/s41467-023-40550-0 (PMC10421932; doi:10.1038/s41467-023-40550-0)
Supplement: Supplementary file 5 — Supplementary Data 2 [file 41467_2023_40550_MOESM5_ESM.zip › SD2_structure_predictions/full_sequence/TR|A0A898IMW8|Calliophis_bivirgatus.pdb]

MODEL     1                                                                     
ATOM      1  N   MET A   1     -29.587   0.498  37.664  1.00 61.85           N  
ATOM      2  CA  MET A   1     -29.108   1.501  36.717  1.00 61.85           C  
ATOM      3  C   MET A   1     -27.677   1.201  36.283  1.00 61.85           C  
ATOM      4  CB  MET A   1     -29.186   2.900  37.330  1.00 61.85           C  
ATOM      5  O   MET A   1     -27.195   1.756  35.294  1.00 61.85           O  
ATOM      6  CG  MET A   1     -29.326   2.900  38.844  1.00 61.85           C  
ATOM      7  SD  MET A   1     -29.426   4.594  39.541  1.00 61.85           S  
ATOM      8  CE  MET A   1     -28.833   4.281  41.227  1.00 61.85           C  
ATOM      9  N   LYS A   2     -27.062   0.197  36.978  1.00 74.19           N  
ATOM     10  CA  LYS A   2     -25.690  -0.237  36.731  1.00 74.19           C  
ATOM     11  C   LYS A   2     -25.624  -1.209  35.555  1.00 74.19           C  
ATOM     12  CB  LYS A   2     -25.099  -0.888  37.982  1.00 74.19           C  
ATOM     13  O   LYS A   2     -24.659  -1.200  34.789  1.00 74.19           O  
ATOM     14  CG  LYS A   2     -24.833   0.087  39.120  1.00 74.19           C  
ATOM     15  CD  LYS A   2     -24.273  -0.623  40.345  1.00 74.19           C  
ATOM     16  CE  LYS A   2     -23.803   0.368  41.401  1.00 74.19           C  
ATOM     17  NZ  LYS A   2     -24.368   0.053  42.747  1.00 74.19           N  
ATOM     18  N   THR A   3     -26.807  -1.889  35.420  1.00 74.90           N  
ATOM     19  CA  THR A   3     -26.823  -2.893  34.361  1.00 74.90           C  
ATOM     20  C   THR A   3     -27.006  -2.236  32.996  1.00 74.90           C  
ATOM     21  CB  THR A   3     -27.941  -3.927  34.590  1.00 74.90           C  
ATOM     22  O   THR A   3     -26.471  -2.716  31.994  1.00 74.90           O  
ATOM     23  CG2 THR A   3     -27.689  -4.739  35.856  1.00 74.90           C  
ATOM     24  OG1 THR A   3     -29.196  -3.247  34.714  1.00 74.90           O  
ATOM     25  N   LEU A   4     -27.759  -1.146  33.013  1.00 75.47           N  
ATOM     26  CA  LEU A   4     -28.001  -0.424  31.769  1.00 75.47           C  
ATOM     27  C   LEU A   4     -26.726   0.252  31.275  1.00 75.47           C  
ATOM     28  CB  LEU A   4     -29.105   0.620  31.961  1.00 75.47           C  
ATOM     29  O   LEU A   4     -26.431   0.230  30.078  1.00 75.47           O  
ATOM     30  CG  LEU A   4     -30.208   0.643  30.902  1.00 75.47           C  
ATOM     31  CD1 LEU A   4     -31.469   1.291  31.464  1.00 75.47           C  
ATOM     32  CD2 LEU A   4     -29.734   1.378  29.652  1.00 75.47           C  
ATOM     33  N   LEU A   5     -25.935   0.749  32.264  1.00 77.46           N  
ATOM     34  CA  LEU A   5     -24.680   1.421  31.948  1.00 77.46           C  
ATOM     35  C   LEU A   5     -23.654   0.431  31.407  1.00 77.46           C  
ATOM     36  CB  LEU A   5     -24.123   2.126  33.187  1.00 77.46           C  
ATOM     37  O   LEU A   5     -22.935   0.735  30.453  1.00 77.46           O  
ATOM     38  CG  LEU A   5     -24.621   3.550  33.439  1.00 77.46           C  
ATOM     39  CD1 LEU A   5     -24.474   3.910  34.914  1.00 77.46           C  
ATOM     40  CD2 LEU A   5     -23.866   4.544  32.563  1.00 77.46           C  
ATOM     41  N   LEU A   6     -23.735  -0.818  31.967  1.00 78.06           N  
ATOM     42  CA  LEU A   6     -22.791  -1.844  31.536  1.00 78.06           C  
ATOM     43  C   LEU A   6     -23.109  -2.315  30.121  1.00 78.06           C  
ATOM     44  CB  LEU A   6     -22.815  -3.033  32.500  1.00 78.06           C  
ATOM     45  O   LEU A   6     -22.200  -2.542  29.319  1.00 78.06           O  
ATOM     46  CG  LEU A   6     -21.932  -2.916  33.744  1.00 78.06           C  
ATOM     47  CD1 LEU A   6     -22.330  -3.964  34.777  1.00 78.06           C  
ATOM     48  CD2 LEU A   6     -20.460  -3.057  33.370  1.00 78.06           C  
ATOM     49  N   THR A   7     -24.354  -2.354  29.825  1.00 82.24           N  
ATOM     50  CA  THR A   7     -24.771  -2.792  28.498  1.00 82.24           C  
ATOM     51  C   THR A   7     -24.402  -1.752  27.444  1.00 82.24           C  
ATOM     52  CB  THR A   7     -26.287  -3.060  28.449  1.00 82.24           C  
ATOM     53  O   THR A   7     -24.001  -2.102  26.332  1.00 82.24           O  
ATOM     54  CG2 THR A   7     -26.666  -4.238  29.340  1.00 82.24           C  
ATOM     55  OG1 THR A   7     -26.987  -1.892  28.895  1.00 82.24           O  
ATOM     56  N   LEU A   8     -24.479  -0.487  27.725  1.00 81.03           N  
ATOM     57  CA  LEU A   8     -24.152   0.592  26.799  1.00 81.03           C  
ATOM     58  C   LEU A   8     -22.658   0.616  26.497  1.00 81.03           C  
ATOM     59  CB  LEU A   8     -24.591   1.942  27.371  1.00 81.03           C  
ATOM     60  O   LEU A   8     -22.254   0.828  25.352  1.00 81.03           O  
ATOM     61  CG  LEU A   8     -24.608   3.119  26.395  1.00 81.03           C  
ATOM     62  CD1 LEU A   8     -25.973   3.231  25.723  1.00 81.03           C  
ATOM     63  CD2 LEU A   8     -24.253   4.416  27.115  1.00 81.03           C  
ATOM     64  N   VAL A   9     -21.872   0.307  27.470  1.00 82.34           N  
ATOM     65  CA  VAL A   9     -20.421   0.280  27.323  1.00 82.34           C  
ATOM     66  C   VAL A   9     -20.014  -0.894  26.435  1.00 82.34           C  
ATOM     67  CB  VAL A   9     -19.713   0.183  28.693  1.00 82.34           C  
ATOM     68  O   VAL A   9     -19.164  -0.748  25.553  1.00 82.34           O  
ATOM     69  CG1 VAL A   9     -18.207   0.003  28.510  1.00 82.34           C  
ATOM     70  CG2 VAL A   9     -20.008   1.423  29.534  1.00 82.34           C  
ATOM     71  N   VAL A  10     -20.666  -2.032  26.552  1.00 80.42           N  
ATOM     72  CA  VAL A  10     -20.365  -3.223  25.765  1.00 80.42           C  
ATOM     73  C   VAL A  10     -20.746  -2.988  24.305  1.00 80.42           C  
ATOM     74  CB  VAL A  10     -21.100  -4.467  26.313  1.00 80.42           C  
ATOM     75  O   VAL A  10     -20.000  -3.357  23.395  1.00 80.42           O  
ATOM     76  CG1 VAL A  10     -20.877  -5.672  25.402  1.00 80.42           C  
ATOM     77  CG2 VAL A  10     -20.636  -4.775  27.736  1.00 80.42           C  
ATOM     78  N   VAL A  11     -21.876  -2.328  24.057  1.00 79.06           N  
ATOM     79  CA  VAL A  11     -22.353  -2.028  22.711  1.00 79.06           C  
ATOM     80  C   VAL A  11     -21.406  -1.038  22.036  1.00 79.06           C  
ATOM     81  CB  VAL A  11     -23.790  -1.460  22.733  1.00 79.06           C  
ATOM     82  O   VAL A  11     -21.096  -1.178  20.851  1.00 79.06           O  
ATOM     83  CG1 VAL A  11     -24.211  -1.003  21.337  1.00 79.06           C  
ATOM     84  CG2 VAL A  11     -24.767  -2.503  23.274  1.00 79.06           C  
ATOM     85  N   THR A  12     -20.909  -0.074  22.796  1.00 74.24           N  
ATOM     86  CA  THR A  12     -19.967   0.899  22.254  1.00 74.24           C  
ATOM     87  C   THR A  12     -18.641   0.231  21.903  1.00 74.24           C  
ATOM     88  CB  THR A  12     -19.719   2.049  23.247  1.00 74.24           C  
ATOM     89  O   THR A  12     -18.018   0.568  20.894  1.00 74.24           O  
ATOM     90  CG2 THR A  12     -20.993   2.851  23.491  1.00 74.24           C  
ATOM     91  OG1 THR A  12     -19.263   1.507  24.493  1.00 74.24           O  
ATOM     92  N   ILE A  13     -18.238  -0.727  22.734  1.00 72.72           N  
ATOM     93  CA  ILE A  13     -16.974  -1.418  22.505  1.00 72.72           C  
ATOM     94  C   ILE A  13     -17.100  -2.336  21.292  1.00 72.72           C  
ATOM     95  CB  ILE A  13     -16.538  -2.226  23.747  1.00 72.72           C  
ATOM     96  O   ILE A  13     -16.180  -2.425  20.475  1.00 72.72           O  
ATOM     97  CG1 ILE A  13     -16.225  -1.284  24.915  1.00 72.72           C  
ATOM     98  CG2 ILE A  13     -15.333  -3.112  23.420  1.00 72.72           C  
ATOM     99  CD1 ILE A  13     -15.940  -2.000  26.228  1.00 72.72           C  
ATOM    100  N   LEU A  14     -18.246  -2.987  21.193  1.00 71.04           N  
ATOM    101  CA  LEU A  14     -18.474  -3.896  20.075  1.00 71.04           C  
ATOM    102  C   LEU A  14     -18.577  -3.127  18.762  1.00 71.04           C  
ATOM    103  CB  LEU A  14     -19.748  -4.715  20.302  1.00 71.04           C  
ATOM    104  O   LEU A  14     -18.199  -3.641  17.706  1.00 71.04           O  
ATOM    105  CG  LEU A  14     -19.683  -5.780  21.398  1.00 71.04           C  
ATOM    106  CD1 LEU A  14     -21.050  -6.427  21.590  1.00 71.04           C  
ATOM    107  CD2 LEU A  14     -18.631  -6.831  21.061  1.00 71.04           C  
ATOM    108  N   CYS A  15     -18.924  -1.871  18.931  1.00 68.22           N  
ATOM    109  CA  CYS A  15     -19.053  -1.069  17.720  1.00 68.22           C  
ATOM    110  C   CYS A  15     -17.719  -0.437  17.339  1.00 68.22           C  
ATOM    111  CB  CYS A  15     -20.108   0.020  17.908  1.00 68.22           C  
ATOM    112  O   CYS A  15     -17.589   0.147  16.262  1.00 68.22           O  
ATOM    113  SG  CYS A  15     -21.792  -0.615  18.058  1.00 68.22           S  
ATOM    114  N   LEU A  16     -16.788  -0.572  18.228  1.00 65.69           N  
ATOM    115  CA  LEU A  16     -15.483  -0.007  17.906  1.00 65.69           C  
ATOM    116  C   LEU A  16     -14.722  -0.910  16.942  1.00 65.69           C  
ATOM    117  CB  LEU A  16     -14.661   0.206  19.181  1.00 65.69           C  
ATOM    118  O   LEU A  16     -14.429  -2.064  17.266  1.00 65.69           O  
ATOM    119  CG  LEU A  16     -15.122   1.335  20.104  1.00 65.69           C  
ATOM    120  CD1 LEU A  16     -14.602   1.107  21.519  1.00 65.69           C  
ATOM    121  CD2 LEU A  16     -14.658   2.686  19.569  1.00 65.69           C  
ATOM    122  N   ASP A  17     -15.319  -1.433  15.999  1.00 61.41           N  
ATOM    123  CA  ASP A  17     -14.576  -2.055  14.907  1.00 61.41           C  
ATOM    124  C   ASP A  17     -13.161  -1.489  14.814  1.00 61.41           C  
ATOM    125  CB  ASP A  17     -15.310  -1.859  13.579  1.00 61.41           C  
ATOM    126  O   ASP A  17     -12.980  -0.287  14.604  1.00 61.41           O  
ATOM    127  CG  ASP A  17     -15.987  -3.124  13.083  1.00 61.41           C  
ATOM    128  OD1 ASP A  17     -15.346  -4.198  13.082  1.00 61.41           O  
ATOM    129  OD2 ASP A  17     -17.170  -3.047  12.687  1.00 61.41           O  
ATOM    130  N   LEU A  18     -12.413  -1.662  15.817  1.00 61.79           N  
ATOM    131  CA  LEU A  18     -11.014  -1.266  15.689  1.00 61.79           C  
ATOM    132  C   LEU A  18     -10.520  -1.470  14.260  1.00 61.79           C  
ATOM    133  CB  LEU A  18     -10.141  -2.062  16.662  1.00 61.79           C  
ATOM    134  O   LEU A  18     -10.428  -2.604  13.787  1.00 61.79           O  
ATOM    135  CG  LEU A  18     -10.213  -1.648  18.132  1.00 61.79           C  
ATOM    136  CD1 LEU A  18     -10.834  -2.763  18.967  1.00 61.79           C  
ATOM    137  CD2 LEU A  18      -8.826  -1.290  18.656  1.00 61.79           C  
ATOM    138  N   GLY A  19     -11.300  -1.093  13.256  1.00 65.42           N  
ATOM    139  CA  GLY A  19     -10.855  -1.160  11.873  1.00 65.42           C  
ATOM    140  C   GLY A  19      -9.344  -1.151  11.731  1.00 65.42           C  
ATOM    141  O   GLY A  19      -8.695  -0.144  12.018  1.00 65.42           O  
ATOM    142  N   TYR A  20      -8.698  -2.173  12.234  1.00 70.42           N  
ATOM    143  CA  TYR A  20      -7.273  -2.231  11.925  1.00 70.42           C  
ATOM    144  C   TYR A  20      -7.012  -1.828  10.479  1.00 70.42           C  
ATOM    145  CB  TYR A  20      -6.724  -3.638  12.182  1.00 70.42           C  
ATOM    146  O   TYR A  20      -7.620  -2.375   9.555  1.00 70.42           O  
ATOM    147  CG  TYR A  20      -5.325  -3.649  12.748  1.00 70.42           C  
ATOM    148  CD1 TYR A  20      -4.214  -3.724  11.911  1.00 70.42           C  
ATOM    149  CD2 TYR A  20      -5.111  -3.585  14.121  1.00 70.42           C  
ATOM    150  CE1 TYR A  20      -2.923  -3.736  12.429  1.00 70.42           C  
ATOM    151  CE2 TYR A  20      -3.825  -3.597  14.650  1.00 70.42           C  
ATOM    152  OH  TYR A  20      -1.463  -3.684  14.315  1.00 70.42           O  
ATOM    153  CZ  TYR A  20      -2.739  -3.672  13.797  1.00 70.42           C  
ATOM    154  N   THR A  21      -6.552  -0.521  10.388  1.00 81.84           N  
ATOM    155  CA  THR A  21      -6.212  -0.070   9.043  1.00 81.84           C  
ATOM    156  C   THR A  21      -4.757  -0.395   8.716  1.00 81.84           C  
ATOM    157  CB  THR A  21      -6.451   1.442   8.882  1.00 81.84           C  
ATOM    158  O   THR A  21      -3.887  -0.315   9.585  1.00 81.84           O  
ATOM    159  CG2 THR A  21      -7.841   1.834   9.373  1.00 81.84           C  
ATOM    160  OG1 THR A  21      -5.469   2.159   9.641  1.00 81.84           O  
ATOM    161  N   ARG A  22      -4.555  -1.035   7.607  1.00 90.65           N  
ATOM    162  CA  ARG A  22      -3.253  -1.392   7.056  1.00 90.65           C  
ATOM    163  C   ARG A  22      -2.502  -0.154   6.576  1.00 90.65           C  
ATOM    164  CB  ARG A  22      -3.411  -2.388   5.905  1.00 90.65           C  
ATOM    165  O   ARG A  22      -3.086   0.722   5.936  1.00 90.65           O  
ATOM    166  CG  ARG A  22      -2.094  -2.936   5.379  1.00 90.65           C  
ATOM    167  CD  ARG A  22      -1.436  -3.879   6.377  1.00 90.65           C  
ATOM    168  NE  ARG A  22      -2.216  -5.099   6.560  1.00 90.65           N  
ATOM    169  NH1 ARG A  22      -0.828  -5.990   8.178  1.00 90.65           N  
ATOM    170  NH2 ARG A  22      -2.690  -7.142   7.498  1.00 90.65           N  
ATOM    171  CZ  ARG A  22      -1.910  -6.074   7.411  1.00 90.65           C  
ATOM    172  N   GLU A  23      -1.191  -0.117   6.925  1.00 94.72           N  
ATOM    173  CA  GLU A  23      -0.327   0.959   6.450  1.00 94.72           C  
ATOM    174  C   GLU A  23       0.654   0.455   5.395  1.00 94.72           C  
ATOM    175  CB  GLU A  23       0.435   1.592   7.617  1.00 94.72           C  
ATOM    176  O   GLU A  23       1.346  -0.542   5.610  1.00 94.72           O  
ATOM    177  CG  GLU A  23      -0.442   2.408   8.554  1.00 94.72           C  
ATOM    178  CD  GLU A  23       0.352   3.239   9.549  1.00 94.72           C  
ATOM    179  OE1 GLU A  23      -0.202   4.214  10.105  1.00 94.72           O  
ATOM    180  OE2 GLU A  23       1.539   2.913   9.773  1.00 94.72           O  
ATOM    181  N   CYS A  24       0.641   1.151   4.197  1.00 95.31           N  
ATOM    182  CA  CYS A  24       1.536   0.776   3.107  1.00 95.31           C  
ATOM    183  C   CYS A  24       2.316   1.983   2.602  1.00 95.31           C  
ATOM    184  CB  CYS A  24       0.748   0.149   1.958  1.00 95.31           C  
ATOM    185  O   CYS A  24       1.871   3.122   2.751  1.00 95.31           O  
ATOM    186  SG  CYS A  24      -0.073  -1.399   2.397  1.00 95.31           S  
ATOM    187  N   CYS A  25       3.446   1.764   2.039  1.00 94.04           N  
ATOM    188  CA  CYS A  25       4.233   2.818   1.408  1.00 94.04           C  
ATOM    189  C   CYS A  25       3.667   3.175   0.038  1.00 94.04           C  
ATOM    190  CB  CYS A  25       5.693   2.388   1.271  1.00 94.04           C  
ATOM    191  O   CYS A  25       3.316   2.289  -0.743  1.00 94.04           O  
ATOM    192  SG  CYS A  25       6.578   2.304   2.843  1.00 94.04           S  
ATOM    193  N   SER A  26       3.540   4.513  -0.179  1.00 89.49           N  
ATOM    194  CA  SER A  26       2.903   4.958  -1.415  1.00 89.49           C  
ATOM    195  C   SER A  26       3.886   5.715  -2.302  1.00 89.49           C  
ATOM    196  CB  SER A  26       1.695   5.843  -1.107  1.00 89.49           C  
ATOM    197  O   SER A  26       3.614   5.947  -3.481  1.00 89.49           O  
ATOM    198  OG  SER A  26       2.090   7.001  -0.391  1.00 89.49           O  
ATOM    199  N   SER A  27       4.975   6.161  -1.702  1.00 81.44           N  
ATOM    200  CA  SER A  27       5.911   6.958  -2.488  1.00 81.44           C  
ATOM    201  C   SER A  27       7.244   6.237  -2.657  1.00 81.44           C  
ATOM    202  CB  SER A  27       6.139   8.320  -1.830  1.00 81.44           C  
ATOM    203  O   SER A  27       7.591   5.365  -1.858  1.00 81.44           O  
ATOM    204  OG  SER A  27       6.929   8.188  -0.661  1.00 81.44           O  
ATOM    205  N   GLU A  28       7.847   6.551  -3.859  1.00 72.82           N  
ATOM    206  CA  GLU A  28       9.199   6.076  -4.142  1.00 72.82           C  
ATOM    207  C   GLU A  28      10.247   7.055  -3.621  1.00 72.82           C  
ATOM    208  CB  GLU A  28       9.388   5.854  -5.645  1.00 72.82           C  
ATOM    209  O   GLU A  28      11.443   6.753  -3.627  1.00 72.82           O  
ATOM    210  CG  GLU A  28       8.602   4.673  -6.196  1.00 72.82           C  
ATOM    211  CD  GLU A  28       9.013   3.342  -5.585  1.00 72.82           C  
ATOM    212  OE1 GLU A  28       8.127   2.581  -5.137  1.00 72.82           O  
ATOM    213  OE2 GLU A  28      10.232   3.060  -5.555  1.00 72.82           O  
ATOM    214  N   SER A  29       9.744   8.233  -3.187  1.00 70.64           N  
ATOM    215  CA  SER A  29      10.641   9.311  -2.785  1.00 70.64           C  
ATOM    216  C   SER A  29      11.231   9.053  -1.402  1.00 70.64           C  
ATOM    217  CB  SER A  29       9.906  10.652  -2.792  1.00 70.64           C  
ATOM    218  O   SER A  29      10.740   8.197  -0.662  1.00 70.64           O  
ATOM    219  OG  SER A  29       8.747  10.594  -1.979  1.00 70.64           O  
ATOM    220  N   SER A  30      12.487   9.633  -1.342  1.00 72.83           N  
ATOM    221  CA  SER A  30      13.122   9.802  -0.039  1.00 72.83           C  
ATOM    222  C   SER A  30      12.737  11.134   0.595  1.00 72.83           C  
ATOM    223  CB  SER A  30      14.643   9.709  -0.167  1.00 72.83           C  
ATOM    224  O   SER A  30      12.995  12.196   0.025  1.00 72.83           O  
ATOM    225  OG  SER A  30      15.025   8.475  -0.750  1.00 72.83           O  
ATOM    226  N   PRO A  31      11.975  11.095   1.593  1.00 77.02           N  
ATOM    227  CA  PRO A  31      11.671   9.988   2.503  1.00 77.02           C  
ATOM    228  C   PRO A  31      10.456   9.176   2.059  1.00 77.02           C  
ATOM    229  CB  PRO A  31      11.401  10.691   3.836  1.00 77.02           C  
ATOM    230  O   PRO A  31       9.628   9.668   1.288  1.00 77.02           O  
ATOM    231  CG  PRO A  31      10.926  12.057   3.458  1.00 77.02           C  
ATOM    232  CD  PRO A  31      11.538  12.426   2.137  1.00 77.02           C  
ATOM    233  N   LYS A  32      10.607   7.894   2.239  1.00 78.68           N  
ATOM    234  CA  LYS A  32       9.460   7.027   1.985  1.00 78.68           C  
ATOM    235  C   LYS A  32       8.260   7.441   2.832  1.00 78.68           C  
ATOM    236  CB  LYS A  32       9.819   5.566   2.263  1.00 78.68           C  
ATOM    237  O   LYS A  32       8.407   7.753   4.015  1.00 78.68           O  
ATOM    238  CG  LYS A  32      10.838   4.984   1.294  1.00 78.68           C  
ATOM    239  CD  LYS A  32      11.199   3.550   1.659  1.00 78.68           C  
ATOM    240  CE  LYS A  32      12.380   3.045   0.841  1.00 78.68           C  
ATOM    241  NZ  LYS A  32      12.950   1.787   1.409  1.00 78.68           N  
ATOM    242  N   THR A  33       7.143   7.701   2.077  1.00 88.85           N  
ATOM    243  CA  THR A  33       5.913   8.046   2.782  1.00 88.85           C  
ATOM    244  C   THR A  33       4.954   6.859   2.809  1.00 88.85           C  
ATOM    245  CB  THR A  33       5.218   9.256   2.131  1.00 88.85           C  
ATOM    246  O   THR A  33       4.993   6.002   1.923  1.00 88.85           O  
ATOM    247  CG2 THR A  33       6.084  10.508   2.232  1.00 88.85           C  
ATOM    248  OG1 THR A  33       4.968   8.971   0.749  1.00 88.85           O  
ATOM    249  N   SER A  34       4.386   6.663   4.008  1.00 91.82           N  
ATOM    250  CA  SER A  34       3.366   5.632   4.175  1.00 91.82           C  
ATOM    251  C   SER A  34       2.004   6.246   4.482  1.00 91.82           C  
ATOM    252  CB  SER A  34       3.761   4.664   5.292  1.00 91.82           C  
ATOM    253  O   SER A  34       1.921   7.387   4.940  1.00 91.82           O  
ATOM    254  OG  SER A  34       3.805   5.330   6.542  1.00 91.82           O  
ATOM    255  N   LYS A  35       0.971   5.520   4.021  1.00 92.68           N  
ATOM    256  CA  LYS A  35      -0.408   5.938   4.254  1.00 92.68           C  
ATOM    257  C   LYS A  35      -1.272   4.760   4.698  1.00 92.68           C  
ATOM    258  CB  LYS A  35      -0.997   6.573   2.993  1.00 92.68           C  
ATOM    259  O   LYS A  35      -0.925   3.603   4.454  1.00 92.68           O  
ATOM    260  CG  LYS A  35      -1.155   5.607   1.829  1.00 92.68           C  
ATOM    261  CD  LYS A  35      -1.726   6.301   0.599  1.00 92.68           C  
ATOM    262  CE  LYS A  35      -1.941   5.323  -0.548  1.00 92.68           C  
ATOM    263  NZ  LYS A  35      -2.584   5.981  -1.724  1.00 92.68           N  
ATOM    264  N   SER A  36      -2.359   5.158   5.420  1.00 94.40           N  
ATOM    265  CA  SER A  36      -3.349   4.150   5.787  1.00 94.40           C  
ATOM    266  C   SER A  36      -4.141   3.684   4.570  1.00 94.40           C  
ATOM    267  CB  SER A  36      -4.305   4.698   6.848  1.00 94.40           C  
ATOM    268  O   SER A  36      -4.568   4.500   3.751  1.00 94.40           O  
ATOM    269  OG  SER A  36      -5.130   3.667   7.362  1.00 94.40           O  
ATOM    270  N   CYS A  37      -4.297   2.343   4.482  1.00 93.39           N  
ATOM    271  CA  CYS A  37      -5.052   1.798   3.360  1.00 93.39           C  
ATOM    272  C   CYS A  37      -6.552   1.938   3.591  1.00 93.39           C  
ATOM    273  CB  CYS A  37      -4.697   0.328   3.138  1.00 93.39           C  
ATOM    274  O   CYS A  37      -7.016   1.887   4.731  1.00 93.39           O  
ATOM    275  SG  CYS A  37      -2.978   0.060   2.651  1.00 93.39           S  
ATOM    276  N   PRO A  38      -7.266   2.250   2.482  1.00 92.47           N  
ATOM    277  CA  PRO A  38      -8.726   2.280   2.602  1.00 92.47           C  
ATOM    278  C   PRO A  38      -9.305   0.953   3.089  1.00 92.47           C  
ATOM    279  CB  PRO A  38      -9.190   2.588   1.177  1.00 92.47           C  
ATOM    280  O   PRO A  38      -8.634  -0.080   3.019  1.00 92.47           O  
ATOM    281  CG  PRO A  38      -7.987   3.158   0.498  1.00 92.47           C  
ATOM    282  CD  PRO A  38      -6.759   2.560   1.122  1.00 92.47           C  
ATOM    283  N   ALA A  39     -10.480   1.019   3.634  1.00 90.39           N  
ATOM    284  CA  ALA A  39     -11.166  -0.191   4.083  1.00 90.39           C  
ATOM    285  C   ALA A  39     -11.246  -1.224   2.963  1.00 90.39           C  
ATOM    286  CB  ALA A  39     -12.565   0.148   4.591  1.00 90.39           C  
ATOM    287  O   ALA A  39     -11.562  -0.886   1.820  1.00 90.39           O  
ATOM    288  N   GLY A  40     -10.857  -2.423   3.228  1.00 90.20           N  
ATOM    289  CA  GLY A  40     -10.937  -3.497   2.251  1.00 90.20           C  
ATOM    290  C   GLY A  40      -9.625  -3.751   1.534  1.00 90.20           C  
ATOM    291  O   GLY A  40      -9.476  -4.757   0.838  1.00 90.20           O  
ATOM    292  N   GLU A  41      -8.697  -2.810   1.684  1.00 94.45           N  
ATOM    293  CA  GLU A  41      -7.376  -2.969   1.083  1.00 94.45           C  
ATOM    294  C   GLU A  41      -6.340  -3.378   2.126  1.00 94.45           C  
ATOM    295  CB  GLU A  41      -6.941  -1.676   0.389  1.00 94.45           C  
ATOM    296  O   GLU A  41      -5.689  -2.524   2.730  1.00 94.45           O  
ATOM    297  CG  GLU A  41      -7.858  -1.250  -0.748  1.00 94.45           C  
ATOM    298  CD  GLU A  41      -7.285  -0.122  -1.591  1.00 94.45           C  
ATOM    299  OE1 GLU A  41      -7.926   0.277  -2.590  1.00 94.45           O  
ATOM    300  OE2 GLU A  41      -6.185   0.367  -1.250  1.00 94.45           O  
ATOM    301  N   ASN A  42      -6.131  -4.654   2.208  1.00 93.20           N  
ATOM    302  CA  ASN A  42      -5.325  -5.183   3.303  1.00 93.20           C  
ATOM    303  C   ASN A  42      -3.987  -5.721   2.805  1.00 93.20           C  
ATOM    304  CB  ASN A  42      -6.091  -6.275   4.053  1.00 93.20           C  
ATOM    305  O   ASN A  42      -3.310  -6.466   3.515  1.00 93.20           O  
ATOM    306  CG  ASN A  42      -7.347  -5.754   4.723  1.00 93.20           C  
ATOM    307  ND2 ASN A  42      -8.473  -6.406   4.460  1.00 93.20           N  
ATOM    308  OD1 ASN A  42      -7.305  -4.772   5.469  1.00 93.20           O  
ATOM    309  N   VAL A  43      -3.680  -5.341   1.517  1.00 95.53           N  
ATOM    310  CA  VAL A  43      -2.448  -5.841   0.916  1.00 95.53           C  
ATOM    311  C   VAL A  43      -1.601  -4.670   0.424  1.00 95.53           C  
ATOM    312  CB  VAL A  43      -2.738  -6.815  -0.248  1.00 95.53           C  
ATOM    313  O   VAL A  43      -2.125  -3.719  -0.161  1.00 95.53           O  
ATOM    314  CG1 VAL A  43      -1.441  -7.234  -0.938  1.00 95.53           C  
ATOM    315  CG2 VAL A  43      -3.497  -8.040   0.259  1.00 95.53           C  
ATOM    316  N   CYS A  44      -0.297  -4.730   0.740  1.00 95.70           N  
ATOM    317  CA  CYS A  44       0.659  -3.793   0.163  1.00 95.70           C  
ATOM    318  C   CYS A  44       1.314  -4.378  -1.082  1.00 95.70           C  
ATOM    319  CB  CYS A  44       1.732  -3.423   1.188  1.00 95.70           C  
ATOM    320  O   CYS A  44       1.578  -5.580  -1.143  1.00 95.70           O  
ATOM    321  SG  CYS A  44       1.072  -2.680   2.696  1.00 95.70           S  
ATOM    322  N   PHE A  45       1.495  -3.506  -2.127  1.00 95.10           N  
ATOM    323  CA  PHE A  45       2.162  -4.025  -3.315  1.00 95.10           C  
ATOM    324  C   PHE A  45       3.273  -3.084  -3.767  1.00 95.10           C  
ATOM    325  CB  PHE A  45       1.155  -4.231  -4.451  1.00 95.10           C  
ATOM    326  O   PHE A  45       3.258  -1.896  -3.440  1.00 95.10           O  
ATOM    327  CG  PHE A  45       0.587  -2.950  -5.000  1.00 95.10           C  
ATOM    328  CD1 PHE A  45      -0.604  -2.433  -4.505  1.00 95.10           C  
ATOM    329  CD2 PHE A  45       1.246  -2.262  -6.011  1.00 95.10           C  
ATOM    330  CE1 PHE A  45      -1.131  -1.247  -5.011  1.00 95.10           C  
ATOM    331  CE2 PHE A  45       0.725  -1.076  -6.521  1.00 95.10           C  
ATOM    332  CZ  PHE A  45      -0.464  -0.571  -6.021  1.00 95.10           C  
ATOM    333  N   VAL A  46       4.271  -3.682  -4.443  1.00 92.96           N  
ATOM    334  CA  VAL A  46       5.323  -2.955  -5.146  1.00 92.96           C  
ATOM    335  C   VAL A  46       5.448  -3.478  -6.575  1.00 92.96           C  
ATOM    336  CB  VAL A  46       6.679  -3.071  -4.415  1.00 92.96           C  
ATOM    337  O   VAL A  46       5.605  -4.682  -6.790  1.00 92.96           O  
ATOM    338  CG1 VAL A  46       7.751  -2.252  -5.132  1.00 92.96           C  
ATOM    339  CG2 VAL A  46       6.542  -2.622  -2.962  1.00 92.96           C  
ATOM    340  N   LYS A  47       5.331  -2.493  -7.564  1.00 91.23           N  
ATOM    341  CA  LYS A  47       5.528  -2.824  -8.972  1.00 91.23           C  
ATOM    342  C   LYS A  47       6.916  -2.402  -9.447  1.00 91.23           C  
ATOM    343  CB  LYS A  47       4.454  -2.161  -9.836  1.00 91.23           C  
ATOM    344  O   LYS A  47       7.319  -1.252  -9.258  1.00 91.23           O  
ATOM    345  CG  LYS A  47       3.040  -2.641  -9.542  1.00 91.23           C  
ATOM    346  CD  LYS A  47       2.020  -1.962 -10.447  1.00 91.23           C  
ATOM    347  CE  LYS A  47       0.601  -2.406 -10.122  1.00 91.23           C  
ATOM    348  NZ  LYS A  47      -0.405  -1.730 -10.996  1.00 91.23           N  
ATOM    349  N   THR A  48       7.555  -3.436 -10.053  1.00 88.91           N  
ATOM    350  CA  THR A  48       8.905  -3.158 -10.530  1.00 88.91           C  
ATOM    351  C   THR A  48       9.040  -3.512 -12.008  1.00 88.91           C  
ATOM    352  CB  THR A  48       9.956  -3.935  -9.716  1.00 88.91           C  
ATOM    353  O   THR A  48       8.440  -4.481 -12.478  1.00 88.91           O  
ATOM    354  CG2 THR A  48       9.947  -3.504  -8.253  1.00 88.91           C  
ATOM    355  OG1 THR A  48       9.669  -5.337  -9.790  1.00 88.91           O  
ATOM    356  N   LEU A  49       9.706  -2.567 -12.710  1.00 87.12           N  
ATOM    357  CA  LEU A  49      10.061  -2.846 -14.097  1.00 87.12           C  
ATOM    358  C   LEU A  49      11.339  -3.674 -14.176  1.00 87.12           C  
ATOM    359  CB  LEU A  49      10.236  -1.541 -14.879  1.00 87.12           C  
ATOM    360  O   LEU A  49      12.354  -3.316 -13.573  1.00 87.12           O  
ATOM    361  CG  LEU A  49      10.496  -1.679 -16.380  1.00 87.12           C  
ATOM    362  CD1 LEU A  49       9.247  -2.192 -17.089  1.00 87.12           C  
ATOM    363  CD2 LEU A  49      10.943  -0.346 -16.970  1.00 87.12           C  
ATOM    364  N   VAL A  50      11.158  -4.865 -14.859  1.00 80.41           N  
ATOM    365  CA  VAL A  50      12.318  -5.722 -15.078  1.00 80.41           C  
ATOM    366  C   VAL A  50      12.948  -5.405 -16.433  1.00 80.41           C  
ATOM    367  CB  VAL A  50      11.941  -7.219 -15.003  1.00 80.41           C  
ATOM    368  O   VAL A  50      12.349  -5.667 -17.479  1.00 80.41           O  
ATOM    369  CG1 VAL A  50      13.181  -8.097 -15.155  1.00 80.41           C  
ATOM    370  CG2 VAL A  50      11.225  -7.523 -13.688  1.00 80.41           C  
ATOM    371  N   ALA A  51      13.737  -4.361 -16.570  1.00 73.14           N  
ATOM    372  CA  ALA A  51      14.438  -4.025 -17.807  1.00 73.14           C  
ATOM    373  C   ALA A  51      15.950  -4.031 -17.600  1.00 73.14           C  
ATOM    374  CB  ALA A  51      13.980  -2.664 -18.325  1.00 73.14           C  
ATOM    375  O   ALA A  51      16.430  -3.862 -16.476  1.00 73.14           O  
ATOM    376  N   PRO A  52      16.575  -4.642 -18.588  1.00 68.07           N  
ATOM    377  CA  PRO A  52      18.034  -4.563 -18.481  1.00 68.07           C  
ATOM    378  C   PRO A  52      18.539  -3.129 -18.339  1.00 68.07           C  
ATOM    379  CB  PRO A  52      18.518  -5.185 -19.793  1.00 68.07           C  
ATOM    380  O   PRO A  52      19.734  -2.872 -18.504  1.00 68.07           O  
ATOM    381  CG  PRO A  52      17.344  -5.098 -20.713  1.00 68.07           C  
ATOM    382  CD  PRO A  52      16.110  -4.858 -19.891  1.00 68.07           C  
ATOM    383  N   VAL A  53      17.774  -2.228 -17.776  1.00 61.93           N  
ATOM    384  CA  VAL A  53      18.269  -0.856 -17.732  1.00 61.93           C  
ATOM    385  C   VAL A  53      18.741  -0.522 -16.319  1.00 61.93           C  
ATOM    386  CB  VAL A  53      17.189   0.152 -18.186  1.00 61.93           C  
ATOM    387  O   VAL A  53      18.027  -0.770 -15.344  1.00 61.93           O  
ATOM    388  CG1 VAL A  53      17.747   1.574 -18.192  1.00 61.93           C  
ATOM    389  CG2 VAL A  53      16.657  -0.223 -19.568  1.00 61.93           C  
ATOM    390  N   GLY A  54      20.116  -0.514 -16.090  1.00 62.45           N  
ATOM    391  CA  GLY A  54      20.709   0.057 -14.892  1.00 62.45           C  
ATOM    392  C   GLY A  54      21.284  -0.988 -13.954  1.00 62.45           C  
ATOM    393  O   GLY A  54      21.315  -2.175 -14.284  1.00 62.45           O  
ATOM    394  N   PRO A  55      22.212  -0.615 -12.996  1.00 65.66           N  
ATOM    395  CA  PRO A  55      23.059  -1.529 -12.226  1.00 65.66           C  
ATOM    396  C   PRO A  55      22.272  -2.684 -11.610  1.00 65.66           C  
ATOM    397  CB  PRO A  55      23.649  -0.629 -11.137  1.00 65.66           C  
ATOM    398  O   PRO A  55      22.795  -3.795 -11.487  1.00 65.66           O  
ATOM    399  CG  PRO A  55      22.908   0.662 -11.265  1.00 65.66           C  
ATOM    400  CD  PRO A  55      22.092   0.621 -12.525  1.00 65.66           C  
ATOM    401  N   THR A  56      20.925  -2.685 -11.518  1.00 66.22           N  
ATOM    402  CA  THR A  56      20.240  -3.781 -10.842  1.00 66.22           C  
ATOM    403  C   THR A  56      19.105  -4.324 -11.704  1.00 66.22           C  
ATOM    404  CB  THR A  56      19.683  -3.334  -9.477  1.00 66.22           C  
ATOM    405  O   THR A  56      18.557  -5.391 -11.420  1.00 66.22           O  
ATOM    406  CG2 THR A  56      20.808  -2.930  -8.530  1.00 66.22           C  
ATOM    407  OG1 THR A  56      18.809  -2.215  -9.668  1.00 66.22           O  
ATOM    408  N   GLY A  57      18.871  -3.753 -12.916  1.00 73.30           N  
ATOM    409  CA  GLY A  57      17.880  -4.302 -13.828  1.00 73.30           C  
ATOM    410  C   GLY A  57      16.457  -4.151 -13.323  1.00 73.30           C  
ATOM    411  O   GLY A  57      15.529  -4.736 -13.884  1.00 73.30           O  
ATOM    412  N   LYS A  58      16.244  -3.416 -12.162  1.00 77.09           N  
ATOM    413  CA  LYS A  58      14.892  -3.261 -11.634  1.00 77.09           C  
ATOM    414  C   LYS A  58      14.621  -1.815 -11.231  1.00 77.09           C  
ATOM    415  CB  LYS A  58      14.673  -4.188 -10.437  1.00 77.09           C  
ATOM    416  O   LYS A  58      15.481  -1.157 -10.643  1.00 77.09           O  
ATOM    417  CG  LYS A  58      14.784  -5.668 -10.773  1.00 77.09           C  
ATOM    418  CD  LYS A  58      14.554  -6.538  -9.544  1.00 77.09           C  
ATOM    419  CE  LYS A  58      14.727  -8.017  -9.864  1.00 77.09           C  
ATOM    420  NZ  LYS A  58      14.449  -8.878  -8.675  1.00 77.09           N  
ATOM    421  N   LYS A  59      13.488  -1.278 -11.749  1.00 84.34           N  
ATOM    422  CA  LYS A  59      12.996   0.058 -11.424  1.00 84.34           C  
ATOM    423  C   LYS A  59      11.608  -0.007 -10.793  1.00 84.34           C  
ATOM    424  CB  LYS A  59      12.962   0.937 -12.674  1.00 84.34           C  
ATOM    425  O   LYS A  59      10.706  -0.653 -11.330  1.00 84.34           O  
ATOM    426  CG  LYS A  59      12.524   2.370 -12.411  1.00 84.34           C  
ATOM    427  CD  LYS A  59      12.557   3.208 -13.683  1.00 84.34           C  
ATOM    428  CE  LYS A  59      12.113   4.641 -13.422  1.00 84.34           C  
ATOM    429  NZ  LYS A  59      12.145   5.466 -14.667  1.00 84.34           N  
ATOM    430  N   VAL A  60      11.577   0.594  -9.554  1.00 85.65           N  
ATOM    431  CA  VAL A  60      10.282   0.644  -8.885  1.00 85.65           C  
ATOM    432  C   VAL A  60       9.357   1.611  -9.619  1.00 85.65           C  
ATOM    433  CB  VAL A  60      10.424   1.063  -7.404  1.00 85.65           C  
ATOM    434  O   VAL A  60       9.705   2.776  -9.827  1.00 85.65           O  
ATOM    435  CG1 VAL A  60       9.051   1.209  -6.750  1.00 85.65           C  
ATOM    436  CG2 VAL A  60      11.276   0.049  -6.643  1.00 85.65           C  
ATOM    437  N   LEU A  61       8.186   1.207  -9.991  1.00 87.09           N  
ATOM    438  CA  LEU A  61       7.206   2.003 -10.722  1.00 87.09           C  
ATOM    439  C   LEU A  61       6.167   2.591  -9.774  1.00 87.09           C  
ATOM    440  CB  LEU A  61       6.515   1.153 -11.792  1.00 87.09           C  
ATOM    441  O   LEU A  61       5.802   3.762  -9.895  1.00 87.09           O  
ATOM    442  CG  LEU A  61       7.421   0.541 -12.861  1.00 87.09           C  
ATOM    443  CD1 LEU A  61       6.609  -0.343 -13.801  1.00 87.09           C  
ATOM    444  CD2 LEU A  61       8.145   1.635 -13.639  1.00 87.09           C  
ATOM    445  N   GLU A  62       5.754   1.627  -8.852  1.00 90.07           N  
ATOM    446  CA  GLU A  62       4.631   2.028  -8.010  1.00 90.07           C  
ATOM    447  C   GLU A  62       4.557   1.175  -6.747  1.00 90.07           C  
ATOM    448  CB  GLU A  62       3.315   1.932  -8.787  1.00 90.07           C  
ATOM    449  O   GLU A  62       4.922  -0.002  -6.764  1.00 90.07           O  
ATOM    450  CG  GLU A  62       2.108   2.447  -8.017  1.00 90.07           C  
ATOM    451  CD  GLU A  62       0.809   2.348  -8.802  1.00 90.07           C  
ATOM    452  OE1 GLU A  62      -0.215   2.912  -8.354  1.00 90.07           O  
ATOM    453  OE2 GLU A  62       0.816   1.700  -9.872  1.00 90.07           O  
ATOM    454  N   ARG A  63       4.064   1.857  -5.616  1.00 92.23           N  
ATOM    455  CA  ARG A  63       3.691   1.205  -4.365  1.00 92.23           C  
ATOM    456  C   ARG A  63       2.287   1.615  -3.931  1.00 92.23           C  
ATOM    457  CB  ARG A  63       4.699   1.538  -3.263  1.00 92.23           C  
ATOM    458  O   ARG A  63       1.833   2.717  -4.243  1.00 92.23           O  
ATOM    459  CG  ARG A  63       6.140   1.224  -3.631  1.00 92.23           C  
ATOM    460  CD  ARG A  63       7.111   1.688  -2.554  1.00 92.23           C  
ATOM    461  NE  ARG A  63       8.454   1.159  -2.775  1.00 92.23           N  
ATOM    462  NH1 ARG A  63       9.500   2.659  -1.364  1.00 92.23           N  
ATOM    463  NH2 ARG A  63      10.729   1.076  -2.477  1.00 92.23           N  
ATOM    464  CZ  ARG A  63       9.558   1.633  -2.205  1.00 92.23           C  
ATOM    465  N   GLY A  64       1.657   0.681  -3.190  1.00 94.17           N  
ATOM    466  CA  GLY A  64       0.356   1.099  -2.693  1.00 94.17           C  
ATOM    467  C   GLY A  64      -0.411  -0.020  -2.014  1.00 94.17           C  
ATOM    468  O   GLY A  64       0.181  -1.008  -1.575  1.00 94.17           O  
ATOM    469  N   CYS A  65      -1.696   0.322  -1.830  1.00 95.62           N  
ATOM    470  CA  CYS A  65      -2.634  -0.586  -1.180  1.00 95.62           C  
ATOM    471  C   CYS A  65      -3.556  -1.241  -2.202  1.00 95.62           C  
ATOM    472  CB  CYS A  65      -3.464   0.158  -0.135  1.00 95.62           C  
ATOM    473  O   CYS A  65      -3.935  -0.615  -3.194  1.00 95.62           O  
ATOM    474  SG  CYS A  65      -2.473   0.974   1.136  1.00 95.62           S  
ATOM    475  N   ALA A  66      -3.877  -2.510  -1.921  1.00 95.77           N  
ATOM    476  CA  ALA A  66      -4.812  -3.218  -2.792  1.00 95.77           C  
ATOM    477  C   ALA A  66      -5.640  -4.228  -2.001  1.00 95.77           C  
ATOM    478  CB  ALA A  66      -4.061  -3.919  -3.921  1.00 95.77           C  
ATOM    479  O   ALA A  66      -5.235  -4.661  -0.920  1.00 95.77           O  
ATOM    480  N   ALA A  67      -6.827  -4.450  -2.475  1.00 95.42           N  
ATOM    481  CA  ALA A  67      -7.661  -5.484  -1.866  1.00 95.42           C  
ATOM    482  C   ALA A  67      -7.063  -6.870  -2.086  1.00 95.42           C  
ATOM    483  CB  ALA A  67      -9.078  -5.423  -2.430  1.00 95.42           C  
ATOM    484  O   ALA A  67      -7.091  -7.715  -1.188  1.00 95.42           O  
ATOM    485  N   THR A  68      -6.593  -7.056  -3.281  1.00 95.66           N  
ATOM    486  CA  THR A  68      -5.891  -8.265  -3.698  1.00 95.66           C  
ATOM    487  C   THR A  68      -4.625  -7.915  -4.474  1.00 95.66           C  
ATOM    488  CB  THR A  68      -6.794  -9.165  -4.562  1.00 95.66           C  
ATOM    489  O   THR A  68      -4.501  -6.809  -5.005  1.00 95.66           O  
ATOM    490  CG2 THR A  68      -8.013  -9.637  -3.777  1.00 95.66           C  
ATOM    491  OG1 THR A  68      -7.235  -8.428  -5.710  1.00 95.66           O  
ATOM    492  N   CYS A  69      -3.656  -8.845  -4.397  1.00 95.09           N  
ATOM    493  CA  CYS A  69      -2.395  -8.616  -5.094  1.00 95.09           C  
ATOM    494  C   CYS A  69      -2.622  -8.462  -6.593  1.00 95.09           C  
ATOM    495  CB  CYS A  69      -1.422  -9.765  -4.832  1.00 95.09           C  
ATOM    496  O   CYS A  69      -3.162  -9.361  -7.240  1.00 95.09           O  
ATOM    497  SG  CYS A  69       0.271  -9.420  -5.362  1.00 95.09           S  
ATOM    498  N   PRO A  70      -2.271  -7.304  -7.177  1.00 93.37           N  
ATOM    499  CA  PRO A  70      -2.473  -7.050  -8.605  1.00 93.37           C  
ATOM    500  C   PRO A  70      -1.731  -8.046  -9.493  1.00 93.37           C  
ATOM    501  CB  PRO A  70      -1.920  -5.634  -8.793  1.00 93.37           C  
ATOM    502  O   PRO A  70      -0.734  -8.635  -9.067  1.00 93.37           O  
ATOM    503  CG  PRO A  70      -1.878  -5.056  -7.416  1.00 93.37           C  
ATOM    504  CD  PRO A  70      -1.683  -6.175  -6.433  1.00 93.37           C  
ATOM    505  N   LYS A  71      -2.307  -8.208 -10.618  1.00 91.55           N  
ATOM    506  CA  LYS A  71      -1.667  -9.063 -11.613  1.00 91.55           C  
ATOM    507  C   LYS A  71      -0.570  -8.311 -12.361  1.00 91.55           C  
ATOM    508  CB  LYS A  71      -2.702  -9.602 -12.602  1.00 91.55           C  
ATOM    509  O   LYS A  71      -0.697  -7.112 -12.617  1.00 91.55           O  
ATOM    510  CG  LYS A  71      -3.701 -10.570 -11.987  1.00 91.55           C  
ATOM    511  CD  LYS A  71      -4.680 -11.100 -13.027  1.00 91.55           C  
ATOM    512  CE  LYS A  71      -5.728 -12.008 -12.398  1.00 91.55           C  
ATOM    513  NZ  LYS A  71      -6.745 -12.454 -13.397  1.00 91.55           N  
ATOM    514  N   GLY A  72       0.468  -8.989 -12.525  1.00 83.40           N  
ATOM    515  CA  GLY A  72       1.589  -8.417 -13.254  1.00 83.40           C  
ATOM    516  C   GLY A  72       1.376  -8.394 -14.755  1.00 83.40           C  
ATOM    517  O   GLY A  72       0.405  -8.963 -15.259  1.00 83.40           O  
ATOM    518  N   MET A  73       2.079  -7.457 -15.446  1.00 85.71           N  
ATOM    519  CA  MET A  73       2.165  -7.320 -16.897  1.00 85.71           C  
ATOM    520  C   MET A  73       3.577  -7.620 -17.389  1.00 85.71           C  
ATOM    521  CB  MET A  73       1.748  -5.913 -17.330  1.00 85.71           C  
ATOM    522  O   MET A  73       4.513  -7.698 -16.592  1.00 85.71           O  
ATOM    523  CG  MET A  73       0.298  -5.581 -17.019  1.00 85.71           C  
ATOM    524  SD  MET A  73      -0.172  -3.896 -17.575  1.00 85.71           S  
ATOM    525  CE  MET A  73      -1.965  -3.958 -17.304  1.00 85.71           C  
ATOM    526  N   LEU A  74       3.682  -7.999 -18.679  1.00 87.57           N  
ATOM    527  CA  LEU A  74       4.996  -8.260 -19.258  1.00 87.57           C  
ATOM    528  C   LEU A  74       5.979  -7.152 -18.894  1.00 87.57           C  
ATOM    529  CB  LEU A  74       4.895  -8.390 -20.780  1.00 87.57           C  
ATOM    530  O   LEU A  74       5.713  -5.974 -19.140  1.00 87.57           O  
ATOM    531  CG  LEU A  74       5.710  -9.516 -21.419  1.00 87.57           C  
ATOM    532  CD1 LEU A  74       4.940 -10.830 -21.352  1.00 87.57           C  
ATOM    533  CD2 LEU A  74       6.062  -9.168 -22.862  1.00 87.57           C  
ATOM    534  N   GLY A  75       7.038  -7.619 -18.252  1.00 87.12           N  
ATOM    535  CA  GLY A  75       8.120  -6.704 -17.924  1.00 87.12           C  
ATOM    536  C   GLY A  75       7.959  -6.053 -16.564  1.00 87.12           C  
ATOM    537  O   GLY A  75       8.786  -5.231 -16.162  1.00 87.12           O  
ATOM    538  N   VAL A  76       6.838  -6.373 -15.938  1.00 89.33           N  
ATOM    539  CA  VAL A  76       6.540  -5.792 -14.633  1.00 89.33           C  
ATOM    540  C   VAL A  76       6.396  -6.901 -13.594  1.00 89.33           C  
ATOM    541  CB  VAL A  76       5.258  -4.930 -14.674  1.00 89.33           C  
ATOM    542  O   VAL A  76       5.667  -7.872 -13.810  1.00 89.33           O  
ATOM    543  CG1 VAL A  76       4.914  -4.407 -13.280  1.00 89.33           C  
ATOM    544  CG2 VAL A  76       5.426  -3.772 -15.656  1.00 89.33           C  
ATOM    545  N   ASN A  77       7.196  -6.753 -12.561  1.00 90.08           N  
ATOM    546  CA  ASN A  77       7.074  -7.641 -11.409  1.00 90.08           C  
ATOM    547  C   ASN A  77       6.284  -6.988 -10.279  1.00 90.08           C  
ATOM    548  CB  ASN A  77       8.457  -8.068 -10.913  1.00 90.08           C  
ATOM    549  O   ASN A  77       6.448  -5.797 -10.009  1.00 90.08           O  
ATOM    550  CG  ASN A  77       8.388  -9.139  -9.843  1.00 90.08           C  
ATOM    551  ND2 ASN A  77       8.359 -10.398 -10.265  1.00 90.08           N  
ATOM    552  OD1 ASN A  77       8.361  -8.839  -8.646  1.00 90.08           O  
ATOM    553  N   ILE A  78       5.380  -7.836  -9.700  1.00 92.82           N  
ATOM    554  CA  ILE A  78       4.587  -7.330  -8.585  1.00 92.82           C  
ATOM    555  C   ILE A  78       4.825  -8.193  -7.348  1.00 92.82           C  
ATOM    556  CB  ILE A  78       3.081  -7.295  -8.933  1.00 92.82           C  
ATOM    557  O   ILE A  78       4.736  -9.421  -7.414  1.00 92.82           O  
ATOM    558  CG1 ILE A  78       2.838  -6.418 -10.166  1.00 92.82           C  
ATOM    559  CG2 ILE A  78       2.263  -6.799  -7.738  1.00 92.82           C  
ATOM    560  CD1 ILE A  78       1.404  -6.452 -10.677  1.00 92.82           C  
ATOM    561  N   ASN A  79       5.135  -7.498  -6.276  1.00 92.55           N  
ATOM    562  CA  ASN A  79       5.280  -8.148  -4.978  1.00 92.55           C  
ATOM    563  C   ASN A  79       4.259  -7.624  -3.972  1.00 92.55           C  
ATOM    564  CB  ASN A  79       6.700  -7.962  -4.439  1.00 92.55           C  
ATOM    565  O   ASN A  79       4.076  -6.412  -3.841  1.00 92.55           O  
ATOM    566  CG  ASN A  79       7.734  -8.725  -5.244  1.00 92.55           C  
ATOM    567  ND2 ASN A  79       8.810  -9.140  -4.586  1.00 92.55           N  
ATOM    568  OD1 ASN A  79       7.568  -8.938  -6.448  1.00 92.55           O  
ATOM    569  N   CYS A  80       3.683  -8.590  -3.295  1.00 95.28           N  
ATOM    570  CA  CYS A  80       2.668  -8.235  -2.309  1.00 95.28           C  
ATOM    571  C   CYS A  80       3.042  -8.762  -0.928  1.00 95.28           C  
ATOM    572  CB  CYS A  80       1.303  -8.785  -2.722  1.00 95.28           C  
ATOM    573  O   CYS A  80       3.722  -9.782  -0.812  1.00 95.28           O  
ATOM    574  SG  CYS A  80       0.710  -8.147  -4.304  1.00 95.28           S  
ATOM    575  N   CYS A  81       2.655  -8.011   0.026  1.00 95.23           N  
ATOM    576  CA  CYS A  81       2.859  -8.410   1.414  1.00 95.23           C  
ATOM    577  C   CYS A  81       1.737  -7.887   2.303  1.00 95.23           C  
ATOM    578  CB  CYS A  81       4.206  -7.900   1.926  1.00 95.23           C  
ATOM    579  O   CYS A  81       0.956  -7.031   1.884  1.00 95.23           O  
ATOM    580  SG  CYS A  81       4.341  -6.100   1.952  1.00 95.23           S  
ATOM    581  N   THR A  82       1.574  -8.412   3.502  1.00 93.88           N  
ATOM    582  CA  THR A  82       0.401  -8.094   4.310  1.00 93.88           C  
ATOM    583  C   THR A  82       0.815  -7.507   5.657  1.00 93.88           C  
ATOM    584  CB  THR A  82      -0.475  -9.340   4.538  1.00 93.88           C  
ATOM    585  O   THR A  82      -0.027  -7.288   6.530  1.00 93.88           O  
ATOM    586  CG2 THR A  82      -1.107  -9.813   3.233  1.00 93.88           C  
ATOM    587  OG1 THR A  82       0.334 -10.394   5.073  1.00 93.88           O  
ATOM    588  N   LYS A  83       2.090  -7.167   5.760  1.00 93.12           N  
ATOM    589  CA  LYS A  83       2.528  -6.506   6.986  1.00 93.12           C  
ATOM    590  C   LYS A  83       2.568  -4.991   6.810  1.00 93.12           C  
ATOM    591  CB  LYS A  83       3.904  -7.021   7.411  1.00 93.12           C  
ATOM    592  O   LYS A  83       2.695  -4.494   5.689  1.00 93.12           O  
ATOM    593  CG  LYS A  83       3.907  -8.471   7.872  1.00 93.12           C  
ATOM    594  CD  LYS A  83       5.284  -8.899   8.361  1.00 93.12           C  
ATOM    595  CE  LYS A  83       5.308 -10.372   8.749  1.00 93.12           C  
ATOM    596  NZ  LYS A  83       6.659 -10.798   9.222  1.00 93.12           N  
ATOM    597  N   ASP A  84       2.393  -4.276   7.952  1.00 93.14           N  
ATOM    598  CA  ASP A  84       2.453  -2.819   7.877  1.00 93.14           C  
ATOM    599  C   ASP A  84       3.798  -2.353   7.325  1.00 93.14           C  
ATOM    600  CB  ASP A  84       2.208  -2.200   9.255  1.00 93.14           C  
ATOM    601  O   ASP A  84       4.852  -2.810   7.773  1.00 93.14           O  
ATOM    602  CG  ASP A  84       0.753  -2.270   9.685  1.00 93.14           C  
ATOM    603  OD1 ASP A  84      -0.124  -2.519   8.831  1.00 93.14           O  
ATOM    604  OD2 ASP A  84       0.482  -2.069  10.889  1.00 93.14           O  
ATOM    605  N   LYS A  85       3.719  -1.555   6.254  1.00 93.04           N  
ATOM    606  CA  LYS A  85       4.890  -0.926   5.651  1.00 93.04           C  
ATOM    607  C   LYS A  85       5.860  -1.973   5.110  1.00 93.04           C  
ATOM    608  CB  LYS A  85       5.600  -0.029   6.665  1.00 93.04           C  
ATOM    609  O   LYS A  85       7.075  -1.766   5.122  1.00 93.04           O  
ATOM    610  CG  LYS A  85       4.738   1.107   7.197  1.00 93.04           C  
ATOM    611  CD  LYS A  85       5.495   1.957   8.209  1.00 93.04           C  
ATOM    612  CE  LYS A  85       4.615   3.058   8.786  1.00 93.04           C  
ATOM    613  NZ  LYS A  85       5.350   3.887   9.787  1.00 93.04           N  
ATOM    614  N   CYS A  86       5.447  -3.109   4.816  1.00 93.20           N  
ATOM    615  CA  CYS A  86       6.280  -4.219   4.367  1.00 93.20           C  
ATOM    616  C   CYS A  86       6.895  -3.922   3.005  1.00 93.20           C  
ATOM    617  CB  CYS A  86       5.463  -5.509   4.298  1.00 93.20           C  
ATOM    618  O   CYS A  86       7.909  -4.517   2.634  1.00 93.20           O  
ATOM    619  SG  CYS A  86       4.137  -5.466   3.073  1.00 93.20           S  
ATOM    620  N   ASN A  87       6.198  -3.002   2.253  1.00 93.04           N  
ATOM    621  CA  ASN A  87       6.705  -2.726   0.913  1.00 93.04           C  
ATOM    622  C   ASN A  87       7.623  -1.507   0.901  1.00 93.04           C  
ATOM    623  CB  ASN A  87       5.548  -2.530  -0.069  1.00 93.04           C  
ATOM    624  O   ASN A  87       7.943  -0.976  -0.164  1.00 93.04           O  
ATOM    625  CG  ASN A  87       4.730  -1.290   0.233  1.00 93.04           C  
ATOM    626  ND2 ASN A  87       4.170  -0.682  -0.806  1.00 93.04           N  
ATOM    627  OD1 ASN A  87       4.604  -0.881   1.390  1.00 93.04           O  
ATOM    628  N   CYS A  88       8.120  -0.952   2.063  1.00 89.55           N  
ATOM    629  CA  CYS A  88       8.950   0.245   2.136  1.00 89.55           C  
ATOM    630  C   CYS A  88      10.422  -0.098   1.939  1.00 89.55           C  
ATOM    631  CB  CYS A  88       8.757   0.950   3.478  1.00 89.55           C  
ATOM    632  O   CYS A  88      11.226   0.770   1.596  1.00 89.55           O  
ATOM    633  SG  CYS A  88       7.091   1.603   3.725  1.00 89.55           S  
ATOM    634  N   GLY A  89      10.880  -1.393   2.129  1.00 80.57           N  
ATOM    635  CA  GLY A  89      12.273  -1.805   2.071  1.00 80.57           C  
ATOM    636  C   GLY A  89      12.692  -2.303   0.701  1.00 80.57           C  
ATOM    637  O   GLY A  89      13.834  -2.726   0.510  1.00 80.57           O  
ATOM    638  N   TYR A  90      11.754  -2.306  -0.235  1.00 68.85           N  
ATOM    639  CA  TYR A  90      12.205  -2.772  -1.541  1.00 68.85           C  
ATOM    640  C   TYR A  90      13.244  -1.824  -2.129  1.00 68.85           C  
ATOM    641  CB  TYR A  90      11.020  -2.907  -2.503  1.00 68.85           C  
ATOM    642  O   TYR A  90      13.016  -0.615  -2.209  1.00 68.85           O  
ATOM    643  CG  TYR A  90      10.502  -4.319  -2.632  1.00 68.85           C  
ATOM    644  CD1 TYR A  90      11.046  -5.198  -3.566  1.00 68.85           C  
ATOM    645  CD2 TYR A  90       9.468  -4.776  -1.822  1.00 68.85           C  
ATOM    646  CE1 TYR A  90      10.570  -6.500  -3.690  1.00 68.85           C  
ATOM    647  CE2 TYR A  90       8.984  -6.075  -1.938  1.00 68.85           C  
ATOM    648  OH  TYR A  90       9.067  -8.216  -2.992  1.00 68.85           O  
ATOM    649  CZ  TYR A  90       9.541  -6.928  -2.873  1.00 68.85           C  
ATOM    650  N   ILE A  91      14.446  -2.219  -2.002  1.00 62.14           N  
ATOM    651  CA  ILE A  91      15.605  -1.468  -2.473  1.00 62.14           C  
ATOM    652  C   ILE A  91      16.019  -1.971  -3.854  1.00 62.14           C  
ATOM    653  CB  ILE A  91      16.788  -1.576  -1.486  1.00 62.14           C  
ATOM    654  O   ILE A  91      16.015  -3.178  -4.109  1.00 62.14           O  
ATOM    655  CG1 ILE A  91      16.350  -1.152  -0.079  1.00 62.14           C  
ATOM    656  CG2 ILE A  91      17.973  -0.734  -1.968  1.00 62.14           C  
ATOM    657  CD1 ILE A  91      17.488  -1.090   0.931  1.00 62.14           C  
ATOM    658  N   HIS A  92      15.783  -1.111  -5.015  1.00 55.17           N  
ATOM    659  CA  HIS A  92      16.438  -1.205  -6.315  1.00 55.17           C  
ATOM    660  C   HIS A  92      17.527  -2.272  -6.307  1.00 55.17           C  
ATOM    661  CB  HIS A  92      17.031   0.147  -6.715  1.00 55.17           C  
ATOM    662  O   HIS A  92      18.453  -2.215  -5.495  1.00 55.17           O  
ATOM    663  CG  HIS A  92      16.020   1.247  -6.793  1.00 55.17           C  
ATOM    664  CD2 HIS A  92      15.744   2.263  -5.942  1.00 55.17           C  
ATOM    665  ND1 HIS A  92      15.145   1.380  -7.849  1.00 55.17           N  
ATOM    666  CE1 HIS A  92      14.373   2.434  -7.643  1.00 55.17           C  
ATOM    667  NE2 HIS A  92      14.716   2.987  -6.493  1.00 55.17           N  
TER     668      ALA A   1                                                      
ENDMDL                                                                          
END                                                                             
