# Supplementary material for: Domain loss enabled evolution of novel functions in the snake three-finger toxin gene superfamily
Source: Nat Commun. 2023 Aug 11;14:4861. doi: 10.1038/s41467-023-40550-0 (PMC10421932; doi:10.1038/s41467-023-40550-0)
Supplement: Supplementary file 5 — Supplementary Data 2 [file 41467_2023_40550_MOESM5_ESM.zip › SD2_structure_predictions/full_sequence/NCBI|Boiga_dendrophila_dendrophila_GGUB01000005|Boiga_dendrophila_dendrophila.pdb]

MODEL     1                                                                     
ATOM      1  N   MET A   1     -35.868   2.802  62.463  1.00 69.28           N  
ATOM      2  CA  MET A   1     -36.184   3.642  61.311  1.00 69.28           C  
ATOM      3  C   MET A   1     -34.929   3.947  60.500  1.00 69.28           C  
ATOM      4  CB  MET A   1     -36.846   4.945  61.760  1.00 69.28           C  
ATOM      5  O   MET A   1     -35.018   4.378  59.349  1.00 69.28           O  
ATOM      6  CG  MET A   1     -37.862   4.764  62.877  1.00 69.28           C  
ATOM      7  SD  MET A   1     -38.717   6.328  63.310  1.00 69.28           S  
ATOM      8  CE  MET A   1     -39.735   5.761  64.701  1.00 69.28           C  
ATOM      9  N   LYS A   2     -33.775   3.301  60.934  1.00 76.29           N  
ATOM     10  CA  LYS A   2     -32.458   3.512  60.340  1.00 76.29           C  
ATOM     11  C   LYS A   2     -32.155   2.454  59.284  1.00 76.29           C  
ATOM     12  CB  LYS A   2     -31.374   3.500  61.419  1.00 76.29           C  
ATOM     13  O   LYS A   2     -31.452   2.726  58.309  1.00 76.29           O  
ATOM     14  CG  LYS A   2     -31.375   4.733  62.312  1.00 76.29           C  
ATOM     15  CD  LYS A   2     -30.401   4.583  63.473  1.00 76.29           C  
ATOM     16  CE  LYS A   2     -30.333   5.851  64.314  1.00 76.29           C  
ATOM     17  NZ  LYS A   2     -29.511   5.656  65.545  1.00 76.29           N  
ATOM     18  N   THR A   3     -32.840   1.362  59.411  1.00 84.53           N  
ATOM     19  CA  THR A   3     -32.579   0.245  58.510  1.00 84.53           C  
ATOM     20  C   THR A   3     -33.199   0.501  57.139  1.00 84.53           C  
ATOM     21  CB  THR A   3     -33.124  -1.075  59.085  1.00 84.53           C  
ATOM     22  O   THR A   3     -32.630   0.120  56.114  1.00 84.53           O  
ATOM     23  CG2 THR A   3     -32.351  -1.492  60.332  1.00 84.53           C  
ATOM     24  OG1 THR A   3     -34.505  -0.907  59.426  1.00 84.53           O  
ATOM     25  N   LEU A   4     -34.309   1.257  57.245  1.00 85.24           N  
ATOM     26  CA  LEU A   4     -35.017   1.573  56.010  1.00 85.24           C  
ATOM     27  C   LEU A   4     -34.262   2.624  55.204  1.00 85.24           C  
ATOM     28  CB  LEU A   4     -36.434   2.067  56.316  1.00 85.24           C  
ATOM     29  O   LEU A   4     -34.184   2.534  53.977  1.00 85.24           O  
ATOM     30  CG  LEU A   4     -37.560   1.451  55.485  1.00 85.24           C  
ATOM     31  CD1 LEU A   4     -38.513   0.668  56.382  1.00 85.24           C  
ATOM     32  CD2 LEU A   4     -38.310   2.533  54.715  1.00 85.24           C  
ATOM     33  N   LEU A   5     -33.565   3.473  55.880  1.00 87.37           N  
ATOM     34  CA  LEU A   5     -32.791   4.530  55.239  1.00 87.37           C  
ATOM     35  C   LEU A   5     -31.536   3.963  54.583  1.00 87.37           C  
ATOM     36  CB  LEU A   5     -32.407   5.606  56.257  1.00 87.37           C  
ATOM     37  O   LEU A   5     -31.159   4.384  53.487  1.00 87.37           O  
ATOM     38  CG  LEU A   5     -33.515   6.578  56.667  1.00 87.37           C  
ATOM     39  CD1 LEU A   5     -33.067   7.422  57.855  1.00 87.37           C  
ATOM     40  CD2 LEU A   5     -33.909   7.466  55.491  1.00 87.37           C  
ATOM     41  N   LEU A   6     -30.997   2.924  55.186  1.00 87.25           N  
ATOM     42  CA  LEU A   6     -29.791   2.299  54.653  1.00 87.25           C  
ATOM     43  C   LEU A   6     -30.106   1.495  53.396  1.00 87.25           C  
ATOM     44  CB  LEU A   6     -29.148   1.392  55.706  1.00 87.25           C  
ATOM     45  O   LEU A   6     -29.342   1.523  52.429  1.00 87.25           O  
ATOM     46  CG  LEU A   6     -28.165   2.061  56.668  1.00 87.25           C  
ATOM     47  CD1 LEU A   6     -28.020   1.232  57.939  1.00 87.25           C  
ATOM     48  CD2 LEU A   6     -26.810   2.261  55.996  1.00 87.25           C  
ATOM     49  N   ALA A   7     -31.265   0.911  53.405  1.00 87.09           N  
ATOM     50  CA  ALA A   7     -31.694   0.089  52.277  1.00 87.09           C  
ATOM     51  C   ALA A   7     -31.988   0.950  51.052  1.00 87.09           C  
ATOM     52  CB  ALA A   7     -32.924  -0.732  52.654  1.00 87.09           C  
ATOM     53  O   ALA A   7     -31.617   0.594  49.931  1.00 87.09           O  
ATOM     54  N   VAL A   8     -32.543   2.063  51.255  1.00 87.66           N  
ATOM     55  CA  VAL A   8     -32.880   2.987  50.178  1.00 87.66           C  
ATOM     56  C   VAL A   8     -31.603   3.573  49.580  1.00 87.66           C  
ATOM     57  CB  VAL A   8     -33.806   4.121  50.672  1.00 87.66           C  
ATOM     58  O   VAL A   8     -31.478   3.689  48.358  1.00 87.66           O  
ATOM     59  CG1 VAL A   8     -34.022   5.160  49.573  1.00 87.66           C  
ATOM     60  CG2 VAL A   8     -35.143   3.551  51.142  1.00 87.66           C  
ATOM     61  N   ALA A   9     -30.605   3.830  50.423  1.00 87.93           N  
ATOM     62  CA  ALA A   9     -29.335   4.403  49.985  1.00 87.93           C  
ATOM     63  C   ALA A   9     -28.544   3.404  49.145  1.00 87.93           C  
ATOM     64  CB  ALA A   9     -28.511   4.852  51.189  1.00 87.93           C  
ATOM     65  O   ALA A   9     -27.951   3.772  48.128  1.00 87.93           O  
ATOM     66  N   VAL A  10     -28.659   2.132  49.546  1.00 86.10           N  
ATOM     67  CA  VAL A  10     -27.939   1.070  48.852  1.00 86.10           C  
ATOM     68  C   VAL A  10     -28.558   0.841  47.475  1.00 86.10           C  
ATOM     69  CB  VAL A  10     -27.946  -0.245  49.664  1.00 86.10           C  
ATOM     70  O   VAL A  10     -27.842   0.690  46.482  1.00 86.10           O  
ATOM     71  CG1 VAL A  10     -27.340  -1.386  48.849  1.00 86.10           C  
ATOM     72  CG2 VAL A  10     -27.189  -0.063  50.978  1.00 86.10           C  
ATOM     73  N   VAL A  11     -29.887   0.872  47.457  1.00 84.84           N  
ATOM     74  CA  VAL A  11     -30.603   0.660  46.204  1.00 84.84           C  
ATOM     75  C   VAL A  11     -30.332   1.821  45.250  1.00 84.84           C  
ATOM     76  CB  VAL A  11     -32.123   0.506  46.437  1.00 84.84           C  
ATOM     77  O   VAL A  11     -30.103   1.612  44.057  1.00 84.84           O  
ATOM     78  CG1 VAL A  11     -32.870   0.443  45.106  1.00 84.84           C  
ATOM     79  CG2 VAL A  11     -32.410  -0.740  47.274  1.00 84.84           C  
ATOM     80  N   ALA A  12     -30.220   3.067  45.745  1.00 84.30           N  
ATOM     81  CA  ALA A  12     -29.950   4.264  44.952  1.00 84.30           C  
ATOM     82  C   ALA A  12     -28.537   4.233  44.378  1.00 84.30           C  
ATOM     83  CB  ALA A  12     -30.150   5.519  45.798  1.00 84.30           C  
ATOM     84  O   ALA A  12     -28.322   4.600  43.220  1.00 84.30           O  
ATOM     85  N   PHE A  13     -27.608   3.720  45.167  1.00 82.60           N  
ATOM     86  CA  PHE A  13     -26.217   3.642  44.736  1.00 82.60           C  
ATOM     87  C   PHE A  13     -26.045   2.585  43.652  1.00 82.60           C  
ATOM     88  CB  PHE A  13     -25.302   3.329  45.925  1.00 82.60           C  
ATOM     89  O   PHE A  13     -25.345   2.812  42.663  1.00 82.60           O  
ATOM     90  CG  PHE A  13     -24.002   4.086  45.905  1.00 82.60           C  
ATOM     91  CD1 PHE A  13     -22.843   3.493  45.421  1.00 82.60           C  
ATOM     92  CD2 PHE A  13     -23.939   5.393  46.373  1.00 82.60           C  
ATOM     93  CE1 PHE A  13     -21.638   4.192  45.402  1.00 82.60           C  
ATOM     94  CE2 PHE A  13     -22.739   6.097  46.357  1.00 82.60           C  
ATOM     95  CZ  PHE A  13     -21.589   5.495  45.872  1.00 82.60           C  
ATOM     96  N   VAL A  14     -26.685   1.406  43.808  1.00 83.56           N  
ATOM     97  CA  VAL A  14     -26.621   0.307  42.851  1.00 83.56           C  
ATOM     98  C   VAL A  14     -27.248   0.737  41.527  1.00 83.56           C  
ATOM     99  CB  VAL A  14     -27.329  -0.957  43.390  1.00 83.56           C  
ATOM    100  O   VAL A  14     -26.720   0.432  40.455  1.00 83.56           O  
ATOM    101  CG1 VAL A  14     -27.437  -2.022  42.300  1.00 83.56           C  
ATOM    102  CG2 VAL A  14     -26.587  -1.506  44.607  1.00 83.56           C  
ATOM    103  N   CYS A  15     -28.299   1.604  41.579  1.00 83.17           N  
ATOM    104  CA  CYS A  15     -28.971   2.038  40.360  1.00 83.17           C  
ATOM    105  C   CYS A  15     -28.149   3.094  39.631  1.00 83.17           C  
ATOM    106  CB  CYS A  15     -30.359   2.592  40.682  1.00 83.17           C  
ATOM    107  O   CYS A  15     -28.139   3.138  38.399  1.00 83.17           O  
ATOM    108  SG  CYS A  15     -31.581   1.317  41.061  1.00 83.17           S  
ATOM    109  N   LEU A  16     -27.394   3.894  40.354  1.00 79.90           N  
ATOM    110  CA  LEU A  16     -26.583   4.941  39.742  1.00 79.90           C  
ATOM    111  C   LEU A  16     -25.370   4.347  39.035  1.00 79.90           C  
ATOM    112  CB  LEU A  16     -26.128   5.952  40.798  1.00 79.90           C  
ATOM    113  O   LEU A  16     -24.963   4.833  37.977  1.00 79.90           O  
ATOM    114  CG  LEU A  16     -27.204   6.893  41.344  1.00 79.90           C  
ATOM    115  CD1 LEU A  16     -26.670   7.669  42.544  1.00 79.90           C  
ATOM    116  CD2 LEU A  16     -27.684   7.846  40.255  1.00 79.90           C  
ATOM    117  N   VAL A  17     -24.853   3.264  39.695  1.00 75.62           N  
ATOM    118  CA  VAL A  17     -23.683   2.637  39.090  1.00 75.62           C  
ATOM    119  C   VAL A  17     -24.089   1.914  37.807  1.00 75.62           C  
ATOM    120  CB  VAL A  17     -23.001   1.650  40.064  1.00 75.62           C  
ATOM    121  O   VAL A  17     -23.340   1.909  36.827  1.00 75.62           O  
ATOM    122  CG1 VAL A  17     -21.883   0.882  39.361  1.00 75.62           C  
ATOM    123  CG2 VAL A  17     -22.458   2.394  41.283  1.00 75.62           C  
ATOM    124  N   SER A  18     -25.299   1.239  37.839  1.00 71.27           N  
ATOM    125  CA  SER A  18     -25.720   0.506  36.649  1.00 71.27           C  
ATOM    126  C   SER A  18     -26.013   1.454  35.491  1.00 71.27           C  
ATOM    127  CB  SER A  18     -26.958  -0.340  36.952  1.00 71.27           C  
ATOM    128  O   SER A  18     -25.913   1.067  34.325  1.00 71.27           O  
ATOM    129  OG  SER A  18     -27.694   0.213  38.029  1.00 71.27           O  
ATOM    130  N   ALA A  19     -26.454   2.728  35.800  1.00 65.24           N  
ATOM    131  CA  ALA A  19     -26.738   3.635  34.691  1.00 65.24           C  
ATOM    132  C   ALA A  19     -25.456   4.029  33.962  1.00 65.24           C  
ATOM    133  CB  ALA A  19     -27.464   4.880  35.194  1.00 65.24           C  
ATOM    134  O   ALA A  19     -25.486   4.363  32.776  1.00 65.24           O  
ATOM    135  N   ASP A  20     -24.236   3.874  34.556  1.00 62.06           N  
ATOM    136  CA  ASP A  20     -23.005   4.349  33.932  1.00 62.06           C  
ATOM    137  C   ASP A  20     -22.388   3.270  33.045  1.00 62.06           C  
ATOM    138  CB  ASP A  20     -22.000   4.793  34.996  1.00 62.06           C  
ATOM    139  O   ASP A  20     -21.561   3.568  32.180  1.00 62.06           O  
ATOM    140  CG  ASP A  20     -21.458   6.190  34.754  1.00 62.06           C  
ATOM    141  OD1 ASP A  20     -21.835   6.824  33.745  1.00 62.06           O  
ATOM    142  OD2 ASP A  20     -20.643   6.661  35.577  1.00 62.06           O  
ATOM    143  N   GLN A  21     -22.805   1.922  33.104  1.00 61.76           N  
ATOM    144  CA  GLN A  21     -22.109   0.890  32.343  1.00 61.76           C  
ATOM    145  C   GLN A  21     -22.641   0.807  30.915  1.00 61.76           C  
ATOM    146  CB  GLN A  21     -22.244  -0.469  33.032  1.00 61.76           C  
ATOM    147  O   GLN A  21     -21.994   0.230  30.039  1.00 61.76           O  
ATOM    148  CG  GLN A  21     -21.026  -0.862  33.858  1.00 61.76           C  
ATOM    149  CD  GLN A  21     -21.089  -2.297  34.349  1.00 61.76           C  
ATOM    150  NE2 GLN A  21     -19.958  -2.812  34.819  1.00 61.76           N  
ATOM    151  OE1 GLN A  21     -22.145  -2.936  34.308  1.00 61.76           O  
ATOM    152  N   GLN A  22     -23.642   1.524  30.421  1.00 58.14           N  
ATOM    153  CA  GLN A  22     -24.181   1.319  29.081  1.00 58.14           C  
ATOM    154  C   GLN A  22     -23.584   2.315  28.090  1.00 58.14           C  
ATOM    155  CB  GLN A  22     -25.705   1.439  29.091  1.00 58.14           C  
ATOM    156  O   GLN A  22     -23.715   2.145  26.876  1.00 58.14           O  
ATOM    157  CG  GLN A  22     -26.415   0.312  28.353  1.00 58.14           C  
ATOM    158  CD  GLN A  22     -27.859   0.143  28.789  1.00 58.14           C  
ATOM    159  NE2 GLN A  22     -28.613  -0.659  28.045  1.00 58.14           N  
ATOM    160  OE1 GLN A  22     -28.292   0.727  29.787  1.00 58.14           O  
ATOM    161  N   THR A  23     -22.375   2.961  28.346  1.00 56.60           N  
ATOM    162  CA  THR A  23     -21.925   3.747  27.203  1.00 56.60           C  
ATOM    163  C   THR A  23     -20.515   3.339  26.787  1.00 56.60           C  
ATOM    164  CB  THR A  23     -21.954   5.255  27.516  1.00 56.60           C  
ATOM    165  O   THR A  23     -19.622   4.183  26.689  1.00 56.60           O  
ATOM    166  CG2 THR A  23     -23.282   5.878  27.097  1.00 56.60           C  
ATOM    167  OG1 THR A  23     -21.771   5.449  28.924  1.00 56.60           O  
ATOM    168  N   ARG A  24     -19.986   2.187  27.204  1.00 58.22           N  
ATOM    169  CA  ARG A  24     -18.751   1.908  26.479  1.00 58.22           C  
ATOM    170  C   ARG A  24     -19.022   1.712  24.991  1.00 58.22           C  
ATOM    171  CB  ARG A  24     -18.059   0.669  27.052  1.00 58.22           C  
ATOM    172  O   ARG A  24     -19.674   0.743  24.595  1.00 58.22           O  
ATOM    173  CG  ARG A  24     -17.516   0.863  28.459  1.00 58.22           C  
ATOM    174  CD  ARG A  24     -16.007   0.665  28.514  1.00 58.22           C  
ATOM    175  NE  ARG A  24     -15.547   0.408  29.875  1.00 58.22           N  
ATOM    176  NH1 ARG A  24     -13.298   0.542  29.360  1.00 58.22           N  
ATOM    177  NH2 ARG A  24     -13.963   0.114  31.512  1.00 58.22           N  
ATOM    178  CZ  ARG A  24     -14.270   0.355  30.246  1.00 58.22           C  
ATOM    179  N   LYS A  25     -19.742   2.549  24.379  1.00 54.64           N  
ATOM    180  CA  LYS A  25     -19.843   2.644  22.926  1.00 54.64           C  
ATOM    181  C   LYS A  25     -18.606   2.058  22.250  1.00 54.64           C  
ATOM    182  CB  LYS A  25     -20.036   4.098  22.494  1.00 54.64           C  
ATOM    183  O   LYS A  25     -17.477   2.408  22.599  1.00 54.64           O  
ATOM    184  CG  LYS A  25     -21.379   4.690  22.896  1.00 54.64           C  
ATOM    185  CD  LYS A  25     -21.864   5.717  21.882  1.00 54.64           C  
ATOM    186  CE  LYS A  25     -23.125   6.425  22.360  1.00 54.64           C  
ATOM    187  NZ  LYS A  25     -23.644   7.383  21.338  1.00 54.64           N  
ATOM    188  N   LYS A  26     -18.423   0.801  22.253  1.00 51.36           N  
ATOM    189  CA  LYS A  26     -17.534   0.114  21.321  1.00 51.36           C  
ATOM    190  C   LYS A  26     -17.124   1.033  20.174  1.00 51.36           C  
ATOM    191  CB  LYS A  26     -18.202  -1.146  20.770  1.00 51.36           C  
ATOM    192  O   LYS A  26     -17.971   1.685  19.561  1.00 51.36           O  
ATOM    193  CG  LYS A  26     -17.884  -2.410  21.555  1.00 51.36           C  
ATOM    194  CD  LYS A  26     -18.418  -3.653  20.855  1.00 51.36           C  
ATOM    195  CE  LYS A  26     -18.214  -4.903  21.701  1.00 51.36           C  
ATOM    196  NZ  LYS A  26     -18.599  -6.141  20.960  1.00 51.36           N  
ATOM    197  N   LYS A  27     -16.304   1.953  20.406  1.00 50.00           N  
ATOM    198  CA  LYS A  27     -15.703   2.714  19.315  1.00 50.00           C  
ATOM    199  C   LYS A  27     -15.922   2.019  17.974  1.00 50.00           C  
ATOM    200  CB  LYS A  27     -14.207   2.916  19.562  1.00 50.00           C  
ATOM    201  O   LYS A  27     -15.627   0.831  17.829  1.00 50.00           O  
ATOM    202  CG  LYS A  27     -13.594   4.051  18.755  1.00 50.00           C  
ATOM    203  CD  LYS A  27     -12.130   4.266  19.115  1.00 50.00           C  
ATOM    204  CE  LYS A  27     -11.542   5.463  18.380  1.00 50.00           C  
ATOM    205  NZ  LYS A  27     -10.309   5.096  17.621  1.00 50.00           N  
ATOM    206  N   PRO A  28     -16.953   2.320  17.238  1.00 51.70           N  
ATOM    207  CA  PRO A  28     -17.178   1.731  15.917  1.00 51.70           C  
ATOM    208  C   PRO A  28     -15.881   1.499  15.145  1.00 51.70           C  
ATOM    209  CB  PRO A  28     -18.055   2.769  15.212  1.00 51.70           C  
ATOM    210  O   PRO A  28     -14.940   2.289  15.261  1.00 51.70           O  
ATOM    211  CG  PRO A  28     -18.224   3.868  16.212  1.00 51.70           C  
ATOM    212  CD  PRO A  28     -17.364   3.563  17.405  1.00 51.70           C  
ATOM    213  N   ARG A  29     -15.359   0.221  14.993  1.00 54.20           N  
ATOM    214  CA  ARG A  29     -14.327  -0.225  14.063  1.00 54.20           C  
ATOM    215  C   ARG A  29     -14.363   0.588  12.773  1.00 54.20           C  
ATOM    216  CB  ARG A  29     -14.494  -1.714  13.748  1.00 54.20           C  
ATOM    217  O   ARG A  29     -15.439   0.882  12.248  1.00 54.20           O  
ATOM    218  CG  ARG A  29     -14.268  -2.625  14.944  1.00 54.20           C  
ATOM    219  CD  ARG A  29     -14.022  -4.065  14.517  1.00 54.20           C  
ATOM    220  NE  ARG A  29     -14.453  -5.012  15.542  1.00 54.20           N  
ATOM    221  NH1 ARG A  29     -13.515  -6.861  14.522  1.00 54.20           N  
ATOM    222  NH2 ARG A  29     -14.642  -7.089  16.505  1.00 54.20           N  
ATOM    223  CZ  ARG A  29     -14.203  -6.318  15.520  1.00 54.20           C  
ATOM    224  N   PRO A  30     -13.463   1.611  12.639  1.00 55.92           N  
ATOM    225  CA  PRO A  30     -13.403   2.408  11.412  1.00 55.92           C  
ATOM    226  C   PRO A  30     -14.036   1.698  10.216  1.00 55.92           C  
ATOM    227  CB  PRO A  30     -11.902   2.609  11.195  1.00 55.92           C  
ATOM    228  O   PRO A  30     -14.080   0.466  10.178  1.00 55.92           O  
ATOM    229  CG  PRO A  30     -11.247   1.725  12.207  1.00 55.92           C  
ATOM    230  CD  PRO A  30     -12.311   1.156  13.101  1.00 55.92           C  
ATOM    231  N   ASP A  31     -15.317   2.042   9.954  1.00 58.46           N  
ATOM    232  CA  ASP A  31     -16.054   1.860   8.707  1.00 58.46           C  
ATOM    233  C   ASP A  31     -15.396   0.796   7.830  1.00 58.46           C  
ATOM    234  CB  ASP A  31     -16.153   3.182   7.944  1.00 58.46           C  
ATOM    235  O   ASP A  31     -14.490   1.100   7.052  1.00 58.46           O  
ATOM    236  CG  ASP A  31     -16.509   4.357   8.839  1.00 58.46           C  
ATOM    237  OD1 ASP A  31     -17.086   4.143   9.927  1.00 58.46           O  
ATOM    238  OD2 ASP A  31     -16.212   5.508   8.450  1.00 58.46           O  
ATOM    239  N   LEU A  32     -14.949  -0.293   8.400  1.00 63.00           N  
ATOM    240  CA  LEU A  32     -14.379  -1.385   7.617  1.00 63.00           C  
ATOM    241  C   LEU A  32     -15.113  -1.542   6.290  1.00 63.00           C  
ATOM    242  CB  LEU A  32     -14.436  -2.696   8.405  1.00 63.00           C  
ATOM    243  O   LEU A  32     -14.515  -1.944   5.289  1.00 63.00           O  
ATOM    244  CG  LEU A  32     -13.360  -3.732   8.076  1.00 63.00           C  
ATOM    245  CD1 LEU A  32     -12.016  -3.301   8.654  1.00 63.00           C  
ATOM    246  CD2 LEU A  32     -13.760  -5.105   8.605  1.00 63.00           C  
ATOM    247  N   TYR A  33     -16.383  -0.954   6.305  1.00 70.59           N  
ATOM    248  CA  TYR A  33     -17.108  -1.277   5.082  1.00 70.59           C  
ATOM    249  C   TYR A  33     -16.847  -0.233   4.002  1.00 70.59           C  
ATOM    250  CB  TYR A  33     -18.611  -1.377   5.358  1.00 70.59           C  
ATOM    251  O   TYR A  33     -16.874  -0.545   2.809  1.00 70.59           O  
ATOM    252  CG  TYR A  33     -19.035  -2.706   5.935  1.00 70.59           C  
ATOM    253  CD1 TYR A  33     -19.296  -3.795   5.108  1.00 70.59           C  
ATOM    254  CD2 TYR A  33     -19.176  -2.874   7.309  1.00 70.59           C  
ATOM    255  CE1 TYR A  33     -19.689  -5.021   5.635  1.00 70.59           C  
ATOM    256  CE2 TYR A  33     -19.568  -4.095   7.847  1.00 70.59           C  
ATOM    257  OH  TYR A  33     -20.210  -6.372   7.531  1.00 70.59           O  
ATOM    258  CZ  TYR A  33     -19.821  -5.161   7.004  1.00 70.59           C  
ATOM    259  N   ASN A  34     -16.388   0.957   4.508  1.00 84.99           N  
ATOM    260  CA  ASN A  34     -16.118   1.972   3.494  1.00 84.99           C  
ATOM    261  C   ASN A  34     -14.631   2.307   3.419  1.00 84.99           C  
ATOM    262  CB  ASN A  34     -16.934   3.236   3.770  1.00 84.99           C  
ATOM    263  O   ASN A  34     -14.151   3.187   4.136  1.00 84.99           O  
ATOM    264  CG  ASN A  34     -18.403   3.068   3.436  1.00 84.99           C  
ATOM    265  ND2 ASN A  34     -19.245   3.912   4.021  1.00 84.99           N  
ATOM    266  OD1 ASN A  34     -18.779   2.185   2.660  1.00 84.99           O  
ATOM    267  N   ARG A  35     -13.784   1.520   2.767  1.00 94.09           N  
ATOM    268  CA  ARG A  35     -12.352   1.741   2.594  1.00 94.09           C  
ATOM    269  C   ARG A  35     -12.065   2.480   1.291  1.00 94.09           C  
ATOM    270  CB  ARG A  35     -11.596   0.410   2.619  1.00 94.09           C  
ATOM    271  O   ARG A  35     -12.611   2.134   0.242  1.00 94.09           O  
ATOM    272  CG  ARG A  35     -10.103   0.546   2.363  1.00 94.09           C  
ATOM    273  CD  ARG A  35      -9.421   1.390   3.431  1.00 94.09           C  
ATOM    274  NE  ARG A  35      -9.595   0.817   4.763  1.00 94.09           N  
ATOM    275  NH1 ARG A  35      -8.774   2.660   5.888  1.00 94.09           N  
ATOM    276  NH2 ARG A  35      -9.483   0.819   7.056  1.00 94.09           N  
ATOM    277  CZ  ARG A  35      -9.284   1.433   5.899  1.00 94.09           C  
ATOM    278  N   TYR A  36     -11.250   3.514   1.436  1.00 95.62           N  
ATOM    279  CA  TYR A  36     -10.811   4.282   0.277  1.00 95.62           C  
ATOM    280  C   TYR A  36      -9.295   4.227   0.129  1.00 95.62           C  
ATOM    281  CB  TYR A  36     -11.271   5.739   0.392  1.00 95.62           C  
ATOM    282  O   TYR A  36      -8.561   4.561   1.062  1.00 95.62           O  
ATOM    283  CG  TYR A  36     -12.768   5.911   0.303  1.00 95.62           C  
ATOM    284  CD1 TYR A  36     -13.369   6.357  -0.872  1.00 95.62           C  
ATOM    285  CD2 TYR A  36     -13.584   5.630   1.393  1.00 95.62           C  
ATOM    286  CE1 TYR A  36     -14.748   6.519  -0.959  1.00 95.62           C  
ATOM    287  CE2 TYR A  36     -14.964   5.788   1.318  1.00 95.62           C  
ATOM    288  OH  TYR A  36     -16.901   6.391   0.060  1.00 95.62           O  
ATOM    289  CZ  TYR A  36     -15.536   6.232   0.140  1.00 95.62           C  
ATOM    290  N   CYS A  37      -8.799   3.789  -0.990  1.00 97.28           N  
ATOM    291  CA  CYS A  37      -7.374   3.673  -1.277  1.00 97.28           C  
ATOM    292  C   CYS A  37      -7.038   4.288  -2.630  1.00 97.28           C  
ATOM    293  CB  CYS A  37      -6.939   2.208  -1.251  1.00 97.28           C  
ATOM    294  O   CYS A  37      -7.894   4.362  -3.513  1.00 97.28           O  
ATOM    295  SG  CYS A  37      -7.291   1.372   0.311  1.00 97.28           S  
ATOM    296  N   PHE A  38      -5.865   4.822  -2.695  1.00 96.66           N  
ATOM    297  CA  PHE A  38      -5.381   5.155  -4.030  1.00 96.66           C  
ATOM    298  C   PHE A  38      -5.151   3.893  -4.853  1.00 96.66           C  
ATOM    299  CB  PHE A  38      -4.087   5.970  -3.946  1.00 96.66           C  
ATOM    300  O   PHE A  38      -4.515   2.947  -4.383  1.00 96.66           O  
ATOM    301  CG  PHE A  38      -4.279   7.360  -3.401  1.00 96.66           C  
ATOM    302  CD1 PHE A  38      -4.513   8.430  -4.255  1.00 96.66           C  
ATOM    303  CD2 PHE A  38      -4.224   7.596  -2.033  1.00 96.66           C  
ATOM    304  CE1 PHE A  38      -4.692   9.717  -3.753  1.00 96.66           C  
ATOM    305  CE2 PHE A  38      -4.401   8.879  -1.524  1.00 96.66           C  
ATOM    306  CZ  PHE A  38      -4.634   9.939  -2.386  1.00 96.66           C  
ATOM    307  N   GLN A  39      -5.746   3.859  -6.037  1.00 95.42           N  
ATOM    308  CA  GLN A  39      -5.686   2.722  -6.950  1.00 95.42           C  
ATOM    309  C   GLN A  39      -5.189   3.150  -8.328  1.00 95.42           C  
ATOM    310  CB  GLN A  39      -7.058   2.057  -7.070  1.00 95.42           C  
ATOM    311  O   GLN A  39      -5.948   3.708  -9.123  1.00 95.42           O  
ATOM    312  CG  GLN A  39      -7.665   1.652  -5.734  1.00 95.42           C  
ATOM    313  CD  GLN A  39      -9.043   1.034  -5.878  1.00 95.42           C  
ATOM    314  NE2 GLN A  39     -10.035   1.642  -5.235  1.00 95.42           N  
ATOM    315  OE1 GLN A  39      -9.215   0.020  -6.561  1.00 95.42           O  
ATOM    316  N   CYS A  40      -3.988   2.813  -8.620  1.00 94.56           N  
ATOM    317  CA  CYS A  40      -3.420   3.293  -9.875  1.00 94.56           C  
ATOM    318  C   CYS A  40      -2.187   2.484 -10.260  1.00 94.56           C  
ATOM    319  CB  CYS A  40      -3.056   4.773  -9.767  1.00 94.56           C  
ATOM    320  O   CYS A  40      -1.607   1.791  -9.422  1.00 94.56           O  
ATOM    321  SG  CYS A  40      -1.981   5.159  -8.368  1.00 94.56           S  
ATOM    322  N   THR A  41      -1.863   2.540 -11.540  1.00 92.19           N  
ATOM    323  CA  THR A  41      -0.627   2.053 -12.142  1.00 92.19           C  
ATOM    324  C   THR A  41       0.021   3.136 -13.000  1.00 92.19           C  
ATOM    325  CB  THR A  41      -0.879   0.798 -12.999  1.00 92.19           C  
ATOM    326  O   THR A  41      -0.625   4.126 -13.351  1.00 92.19           O  
ATOM    327  CG2 THR A  41      -1.681  -0.244 -12.226  1.00 92.19           C  
ATOM    328  OG1 THR A  41      -1.609   1.170 -14.176  1.00 92.19           O  
ATOM    329  N   PRO A  42       1.371   3.000 -13.147  1.00 83.66           N  
ATOM    330  CA  PRO A  42       1.998   3.998 -14.016  1.00 83.66           C  
ATOM    331  C   PRO A  42       1.323   4.100 -15.382  1.00 83.66           C  
ATOM    332  CB  PRO A  42       3.436   3.492 -14.154  1.00 83.66           C  
ATOM    333  O   PRO A  42       1.376   5.151 -16.025  1.00 83.66           O  
ATOM    334  CG  PRO A  42       3.676   2.682 -12.921  1.00 83.66           C  
ATOM    335  CD  PRO A  42       2.385   2.025 -12.524  1.00 83.66           C  
ATOM    336  N   LYS A  43       0.648   3.098 -15.858  1.00 86.54           N  
ATOM    337  CA  LYS A  43      -0.023   3.093 -17.155  1.00 86.54           C  
ATOM    338  C   LYS A  43      -1.281   3.957 -17.127  1.00 86.54           C  
ATOM    339  CB  LYS A  43      -0.378   1.664 -17.570  1.00 86.54           C  
ATOM    340  O   LYS A  43      -1.526   4.736 -18.050  1.00 86.54           O  
ATOM    341  CG  LYS A  43      -0.886   1.543 -18.999  1.00 86.54           C  
ATOM    342  CD  LYS A  43      -1.172   0.093 -19.369  1.00 86.54           C  
ATOM    343  CE  LYS A  43      -1.751  -0.022 -20.773  1.00 86.54           C  
ATOM    344  NZ  LYS A  43      -2.054  -1.440 -21.132  1.00 86.54           N  
ATOM    345  N   ASN A  44      -2.070   3.808 -16.074  1.00 83.39           N  
ATOM    346  CA  ASN A  44      -3.328   4.543 -15.982  1.00 83.39           C  
ATOM    347  C   ASN A  44      -3.107   5.974 -15.500  1.00 83.39           C  
ATOM    348  CB  ASN A  44      -4.307   3.816 -15.058  1.00 83.39           C  
ATOM    349  O   ASN A  44      -3.844   6.883 -15.885  1.00 83.39           O  
ATOM    350  CG  ASN A  44      -4.771   2.489 -15.626  1.00 83.39           C  
ATOM    351  ND2 ASN A  44      -5.331   1.642 -14.771  1.00 83.39           N  
ATOM    352  OD1 ASN A  44      -4.626   2.228 -16.823  1.00 83.39           O  
ATOM    353  N   HIS A  45      -2.095   6.202 -14.752  1.00 80.29           N  
ATOM    354  CA  HIS A  45      -1.875   7.503 -14.130  1.00 80.29           C  
ATOM    355  C   HIS A  45      -0.395   7.872 -14.133  1.00 80.29           C  
ATOM    356  CB  HIS A  45      -2.415   7.511 -12.699  1.00 80.29           C  
ATOM    357  O   HIS A  45       0.204   8.060 -13.073  1.00 80.29           O  
ATOM    358  CG  HIS A  45      -3.906   7.425 -12.619  1.00 80.29           C  
ATOM    359  CD2 HIS A  45      -4.866   8.330 -12.923  1.00 80.29           C  
ATOM    360  ND1 HIS A  45      -4.564   6.297 -12.179  1.00 80.29           N  
ATOM    361  CE1 HIS A  45      -5.868   6.513 -12.215  1.00 80.29           C  
ATOM    362  NE2 HIS A  45      -6.078   7.739 -12.663  1.00 80.29           N  
ATOM    363  N   TRP A  46       0.136   8.086 -15.298  1.00 74.49           N  
ATOM    364  CA  TRP A  46       1.561   8.329 -15.494  1.00 74.49           C  
ATOM    365  C   TRP A  46       2.012   9.572 -14.734  1.00 74.49           C  
ATOM    366  CB  TRP A  46       1.881   8.482 -16.984  1.00 74.49           C  
ATOM    367  O   TRP A  46       3.176   9.680 -14.343  1.00 74.49           O  
ATOM    368  CG  TRP A  46       1.393   9.767 -17.582  1.00 74.49           C  
ATOM    369  CD1 TRP A  46       0.128  10.043 -18.021  1.00 74.49           C  
ATOM    370  CD2 TRP A  46       2.165  10.949 -17.813  1.00 74.49           C  
ATOM    371  CE2 TRP A  46       1.302  11.905 -18.394  1.00 74.49           C  
ATOM    372  CE3 TRP A  46       3.504  11.294 -17.583  1.00 74.49           C  
ATOM    373  NE1 TRP A  46       0.067  11.327 -18.510  1.00 74.49           N  
ATOM    374  CH2 TRP A  46       3.050  13.496 -18.514  1.00 74.49           C  
ATOM    375  CZ2 TRP A  46       1.736  13.184 -18.749  1.00 74.49           C  
ATOM    376  CZ3 TRP A  46       3.933  12.568 -17.937  1.00 74.49           C  
ATOM    377  N   TYR A  47       1.044  10.511 -14.288  1.00 76.60           N  
ATOM    378  CA  TYR A  47       1.397  11.821 -13.751  1.00 76.60           C  
ATOM    379  C   TYR A  47       1.136  11.885 -12.251  1.00 76.60           C  
ATOM    380  CB  TYR A  47       0.611  12.924 -14.466  1.00 76.60           C  
ATOM    381  O   TYR A  47       1.798  12.636 -11.531  1.00 76.60           O  
ATOM    382  CG  TYR A  47      -0.875  12.878 -14.202  1.00 76.60           C  
ATOM    383  CD1 TYR A  47      -1.711  12.056 -14.953  1.00 76.60           C  
ATOM    384  CD2 TYR A  47      -1.445  13.658 -13.201  1.00 76.60           C  
ATOM    385  CE1 TYR A  47      -3.081  12.012 -14.715  1.00 76.60           C  
ATOM    386  CE2 TYR A  47      -2.814  13.622 -12.954  1.00 76.60           C  
ATOM    387  OH  TYR A  47      -4.977  12.758 -13.474  1.00 76.60           O  
ATOM    388  CZ  TYR A  47      -3.622  12.797 -13.714  1.00 76.60           C  
ATOM    389  N   LYS A  48       0.545  10.930 -11.474  1.00 74.42           N  
ATOM    390  CA  LYS A  48       0.636  11.051 -10.022  1.00 74.42           C  
ATOM    391  C   LYS A  48      -0.611  10.490  -9.344  1.00 74.42           C  
ATOM    392  CB  LYS A  48       0.841  12.511  -9.617  1.00 74.42           C  
ATOM    393  O   LYS A  48      -0.887  10.802  -8.184  1.00 74.42           O  
ATOM    394  CG  LYS A  48       2.300  12.912  -9.464  1.00 74.42           C  
ATOM    395  CD  LYS A  48       2.438  14.289  -8.826  1.00 74.42           C  
ATOM    396  CE  LYS A  48       3.899  14.675  -8.638  1.00 74.42           C  
ATOM    397  NZ  LYS A  48       4.040  15.979  -7.923  1.00 74.42           N  
ATOM    398  N   CYS A  49      -1.063   9.267  -9.582  1.00 89.59           N  
ATOM    399  CA  CYS A  49      -2.143   8.577  -8.885  1.00 89.59           C  
ATOM    400  C   CYS A  49      -2.983   9.556  -8.074  1.00 89.59           C  
ATOM    401  CB  CYS A  49      -1.580   7.491  -7.968  1.00 89.59           C  
ATOM    402  O   CYS A  49      -2.798   9.683  -6.862  1.00 89.59           O  
ATOM    403  SG  CYS A  49      -2.824   6.323  -7.375  1.00 89.59           S  
ATOM    404  N   PRO A  50      -3.902  10.340  -8.612  1.00 85.12           N  
ATOM    405  CA  PRO A  50      -4.410  11.586  -8.034  1.00 85.12           C  
ATOM    406  C   PRO A  50      -5.528  11.354  -7.020  1.00 85.12           C  
ATOM    407  CB  PRO A  50      -4.930  12.354  -9.253  1.00 85.12           C  
ATOM    408  O   PRO A  50      -5.662  12.114  -6.058  1.00 85.12           O  
ATOM    409  CG  PRO A  50      -5.191  11.303 -10.283  1.00 85.12           C  
ATOM    410  CD  PRO A  50      -4.209  10.184 -10.083  1.00 85.12           C  
ATOM    411  N   ARG A  51      -6.341  10.322  -7.315  1.00 89.73           N  
ATOM    412  CA  ARG A  51      -7.487  10.274  -6.412  1.00 89.73           C  
ATOM    413  C   ARG A  51      -7.668   8.875  -5.832  1.00 89.73           C  
ATOM    414  CB  ARG A  51      -8.762  10.709  -7.137  1.00 89.73           C  
ATOM    415  O   ARG A  51      -7.466   7.878  -6.527  1.00 89.73           O  
ATOM    416  CG  ARG A  51      -8.802  12.191  -7.477  1.00 89.73           C  
ATOM    417  CD  ARG A  51     -10.144  12.598  -8.069  1.00 89.73           C  
ATOM    418  NE  ARG A  51     -10.089  13.928  -8.667  1.00 89.73           N  
ATOM    419  NH1 ARG A  51     -10.918  13.267 -10.719  1.00 89.73           N  
ATOM    420  NH2 ARG A  51     -10.365  15.461 -10.354  1.00 89.73           N  
ATOM    421  CZ  ARG A  51     -10.457  14.216  -9.912  1.00 89.73           C  
ATOM    422  N   ALA A  52      -8.082   8.917  -4.498  1.00 94.50           N  
ATOM    423  CA  ALA A  52      -8.482   7.660  -3.872  1.00 94.50           C  
ATOM    424  C   ALA A  52      -9.901   7.271  -4.280  1.00 94.50           C  
ATOM    425  CB  ALA A  52      -8.379   7.766  -2.352  1.00 94.50           C  
ATOM    426  O   ALA A  52     -10.754   8.138  -4.485  1.00 94.50           O  
ATOM    427  N   GLU A  53     -10.097   5.985  -4.441  1.00 94.57           N  
ATOM    428  CA  GLU A  53     -11.406   5.432  -4.777  1.00 94.57           C  
ATOM    429  C   GLU A  53     -11.860   4.416  -3.734  1.00 94.57           C  
ATOM    430  CB  GLU A  53     -11.376   4.785  -6.164  1.00 94.57           C  
ATOM    431  O   GLU A  53     -11.038   3.850  -3.011  1.00 94.57           O  
ATOM    432  CG  GLU A  53     -11.015   5.748  -7.285  1.00 94.57           C  
ATOM    433  CD  GLU A  53     -10.914   5.076  -8.645  1.00 94.57           C  
ATOM    434  OE1 GLU A  53     -10.748   5.786  -9.663  1.00 94.57           O  
ATOM    435  OE2 GLU A  53     -11.001   3.828  -8.693  1.00 94.57           O  
ATOM    436  N   ARG A  54     -13.145   4.283  -3.729  1.00 95.47           N  
ATOM    437  CA  ARG A  54     -13.708   3.310  -2.799  1.00 95.47           C  
ATOM    438  C   ARG A  54     -13.283   1.892  -3.165  1.00 95.47           C  
ATOM    439  CB  ARG A  54     -15.235   3.409  -2.776  1.00 95.47           C  
ATOM    440  O   ARG A  54     -13.378   1.490  -4.326  1.00 95.47           O  
ATOM    441  CG  ARG A  54     -15.892   2.560  -1.700  1.00 95.47           C  
ATOM    442  CD  ARG A  54     -17.396   2.790  -1.639  1.00 95.47           C  
ATOM    443  NE  ARG A  54     -18.070   2.263  -2.823  1.00 95.47           N  
ATOM    444  NH1 ARG A  54     -19.989   1.631  -1.703  1.00 95.47           N  
ATOM    445  NH2 ARG A  54     -19.804   1.277  -3.960  1.00 95.47           N  
ATOM    446  CZ  ARG A  54     -19.286   1.725  -2.826  1.00 95.47           C  
ATOM    447  N   CYS A  55     -12.763   1.136  -2.010  1.00 95.67           N  
ATOM    448  CA  CYS A  55     -12.506  -0.283  -2.229  1.00 95.67           C  
ATOM    449  C   CYS A  55     -13.811  -1.057  -2.373  1.00 95.67           C  
ATOM    450  CB  CYS A  55     -11.684  -0.862  -1.079  1.00 95.67           C  
ATOM    451  O   CYS A  55     -14.794  -0.758  -1.693  1.00 95.67           O  
ATOM    452  SG  CYS A  55     -10.084  -0.055  -0.849  1.00 95.67           S  
ATOM    453  N   THR A  56     -13.843  -2.025  -3.310  1.00 93.64           N  
ATOM    454  CA  THR A  56     -15.036  -2.826  -3.558  1.00 93.64           C  
ATOM    455  C   THR A  56     -14.790  -4.289  -3.200  1.00 93.64           C  
ATOM    456  CB  THR A  56     -15.482  -2.723  -5.029  1.00 93.64           C  
ATOM    457  O   THR A  56     -13.648  -4.693  -2.969  1.00 93.64           O  
ATOM    458  CG2 THR A  56     -15.776  -1.277  -5.414  1.00 93.64           C  
ATOM    459  OG1 THR A  56     -14.442  -3.230  -5.874  1.00 93.64           O  
ATOM    460  N   GLY A  57     -15.815  -5.076  -2.977  1.00 91.30           N  
ATOM    461  CA  GLY A  57     -15.713  -6.515  -2.794  1.00 91.30           C  
ATOM    462  C   GLY A  57     -15.235  -6.908  -1.409  1.00 91.30           C  
ATOM    463  O   GLY A  57     -14.601  -7.951  -1.238  1.00 91.30           O  
ATOM    464  N   GLY A  58     -15.360  -5.927  -0.441  1.00 89.70           N  
ATOM    465  CA  GLY A  58     -14.954  -6.261   0.915  1.00 89.70           C  
ATOM    466  C   GLY A  58     -13.465  -6.097   1.149  1.00 89.70           C  
ATOM    467  O   GLY A  58     -12.937  -6.555   2.165  1.00 89.70           O  
ATOM    468  N   ARG A  59     -12.779  -5.602   0.208  1.00 94.66           N  
ATOM    469  CA  ARG A  59     -11.360  -5.301   0.362  1.00 94.66           C  
ATOM    470  C   ARG A  59     -11.151  -4.104   1.284  1.00 94.66           C  
ATOM    471  CB  ARG A  59     -10.716  -5.033  -1.000  1.00 94.66           C  
ATOM    472  O   ARG A  59     -11.587  -2.993   0.975  1.00 94.66           O  
ATOM    473  CG  ARG A  59     -10.816  -6.200  -1.969  1.00 94.66           C  
ATOM    474  CD  ARG A  59     -10.266  -5.841  -3.342  1.00 94.66           C  
ATOM    475  NE  ARG A  59     -10.369  -6.961  -4.274  1.00 94.66           N  
ATOM    476  NH1 ARG A  59     -11.931  -5.948  -5.642  1.00 94.66           N  
ATOM    477  NH2 ARG A  59     -11.173  -8.057  -6.125  1.00 94.66           N  
ATOM    478  CZ  ARG A  59     -11.157  -6.986  -5.345  1.00 94.66           C  
ATOM    479  N   THR A  60     -10.458  -4.394   2.340  1.00 93.59           N  
ATOM    480  CA  THR A  60     -10.453  -3.390   3.398  1.00 93.59           C  
ATOM    481  C   THR A  60      -9.036  -2.891   3.664  1.00 93.59           C  
ATOM    482  CB  THR A  60     -11.057  -3.947   4.700  1.00 93.59           C  
ATOM    483  O   THR A  60      -8.805  -2.136   4.611  1.00 93.59           O  
ATOM    484  CG2 THR A  60     -12.540  -4.258   4.530  1.00 93.59           C  
ATOM    485  OG1 THR A  60     -10.367  -5.149   5.064  1.00 93.59           O  
ATOM    486  N   MET A  61      -8.084  -3.350   2.803  1.00 95.58           N  
ATOM    487  CA  MET A  61      -6.684  -2.990   3.014  1.00 95.58           C  
ATOM    488  C   MET A  61      -6.127  -2.243   1.806  1.00 95.58           C  
ATOM    489  CB  MET A  61      -5.843  -4.237   3.290  1.00 95.58           C  
ATOM    490  O   MET A  61      -6.375  -2.630   0.663  1.00 95.58           O  
ATOM    491  CG  MET A  61      -4.412  -3.933   3.704  1.00 95.58           C  
ATOM    492  SD  MET A  61      -3.493  -5.436   4.214  1.00 95.58           S  
ATOM    493  CE  MET A  61      -3.515  -6.369   2.658  1.00 95.58           C  
ATOM    494  N   CYS A  62      -5.426  -1.157   2.071  1.00 97.80           N  
ATOM    495  CA  CYS A  62      -4.686  -0.459   1.026  1.00 97.80           C  
ATOM    496  C   CYS A  62      -3.258  -0.980   0.928  1.00 97.80           C  
ATOM    497  CB  CYS A  62      -4.672   1.046   1.293  1.00 97.80           C  
ATOM    498  O   CYS A  62      -2.669  -1.382   1.933  1.00 97.80           O  
ATOM    499  SG  CYS A  62      -6.318   1.773   1.450  1.00 97.80           S  
ATOM    500  N   TYR A  63      -2.700  -0.972  -0.282  1.00 98.04           N  
ATOM    501  CA  TYR A  63      -1.302  -1.367  -0.413  1.00 98.04           C  
ATOM    502  C   TYR A  63      -0.594  -0.524  -1.467  1.00 98.04           C  
ATOM    503  CB  TYR A  63      -1.195  -2.852  -0.775  1.00 98.04           C  
ATOM    504  O   TYR A  63      -1.237   0.041  -2.354  1.00 98.04           O  
ATOM    505  CG  TYR A  63      -1.669  -3.172  -2.172  1.00 98.04           C  
ATOM    506  CD1 TYR A  63      -2.996  -3.518  -2.415  1.00 98.04           C  
ATOM    507  CD2 TYR A  63      -0.791  -3.131  -3.249  1.00 98.04           C  
ATOM    508  CE1 TYR A  63      -3.437  -3.816  -3.701  1.00 98.04           C  
ATOM    509  CE2 TYR A  63      -1.221  -3.427  -4.539  1.00 98.04           C  
ATOM    510  OH  TYR A  63      -2.975  -4.062  -6.028  1.00 98.04           O  
ATOM    511  CZ  TYR A  63      -2.544  -3.768  -4.754  1.00 98.04           C  
ATOM    512  N   THR A  64       0.690  -0.347  -1.301  1.00 97.56           N  
ATOM    513  CA  THR A  64       1.615   0.206  -2.284  1.00 97.56           C  
ATOM    514  C   THR A  64       2.724  -0.792  -2.605  1.00 97.56           C  
ATOM    515  CB  THR A  64       2.236   1.525  -1.786  1.00 97.56           C  
ATOM    516  O   THR A  64       3.407  -1.280  -1.702  1.00 97.56           O  
ATOM    517  CG2 THR A  64       3.119   2.155  -2.858  1.00 97.56           C  
ATOM    518  OG1 THR A  64       1.188   2.442  -1.447  1.00 97.56           O  
ATOM    519  N   LEU A  65       2.826  -1.178  -3.885  1.00 96.82           N  
ATOM    520  CA  LEU A  65       3.941  -1.991  -4.357  1.00 96.82           C  
ATOM    521  C   LEU A  65       5.025  -1.118  -4.980  1.00 96.82           C  
ATOM    522  CB  LEU A  65       3.456  -3.027  -5.375  1.00 96.82           C  
ATOM    523  O   LEU A  65       4.744  -0.314  -5.872  1.00 96.82           O  
ATOM    524  CG  LEU A  65       4.465  -4.101  -5.783  1.00 96.82           C  
ATOM    525  CD1 LEU A  65       3.756  -5.428  -6.032  1.00 96.82           C  
ATOM    526  CD2 LEU A  65       5.242  -3.663  -7.020  1.00 96.82           C  
ATOM    527  N   TYR A  66       6.233  -1.330  -4.480  1.00 95.03           N  
ATOM    528  CA  TYR A  66       7.380  -0.567  -4.962  1.00 95.03           C  
ATOM    529  C   TYR A  66       8.308  -1.445  -5.793  1.00 95.03           C  
ATOM    530  CB  TYR A  66       8.151   0.044  -3.789  1.00 95.03           C  
ATOM    531  O   TYR A  66       8.517  -2.617  -5.472  1.00 95.03           O  
ATOM    532  CG  TYR A  66       7.330   0.996  -2.953  1.00 95.03           C  
ATOM    533  CD1 TYR A  66       7.323   2.363  -3.224  1.00 95.03           C  
ATOM    534  CD2 TYR A  66       6.561   0.532  -1.891  1.00 95.03           C  
ATOM    535  CE1 TYR A  66       6.570   3.244  -2.455  1.00 95.03           C  
ATOM    536  CE2 TYR A  66       5.805   1.404  -1.116  1.00 95.03           C  
ATOM    537  OH  TYR A  66       5.067   3.624  -0.641  1.00 95.03           O  
ATOM    538  CZ  TYR A  66       5.815   2.756  -1.405  1.00 95.03           C  
ATOM    539  N   LYS A  67       8.890  -0.820  -6.849  1.00 93.97           N  
ATOM    540  CA  LYS A  67       9.914  -1.428  -7.693  1.00 93.97           C  
ATOM    541  C   LYS A  67      10.983  -0.410  -8.081  1.00 93.97           C  
ATOM    542  CB  LYS A  67       9.286  -2.033  -8.949  1.00 93.97           C  
ATOM    543  O   LYS A  67      10.726   0.795  -8.087  1.00 93.97           O  
ATOM    544  CG  LYS A  67       8.393  -3.235  -8.678  1.00 93.97           C  
ATOM    545  CD  LYS A  67       7.895  -3.865  -9.972  1.00 93.97           C  
ATOM    546  CE  LYS A  67       7.049  -5.102  -9.703  1.00 93.97           C  
ATOM    547  NZ  LYS A  67       6.549  -5.718 -10.968  1.00 93.97           N  
ATOM    548  N   ARG A  68      12.101  -1.008  -8.338  1.00 92.10           N  
ATOM    549  CA  ARG A  68      13.176  -0.137  -8.804  1.00 92.10           C  
ATOM    550  C   ARG A  68      13.024   0.173 -10.289  1.00 92.10           C  
ATOM    551  CB  ARG A  68      14.540  -0.777  -8.538  1.00 92.10           C  
ATOM    552  O   ARG A  68      12.655  -0.701 -11.077  1.00 92.10           O  
ATOM    553  CG  ARG A  68      14.933  -0.802  -7.070  1.00 92.10           C  
ATOM    554  CD  ARG A  68      16.377  -1.246  -6.880  1.00 92.10           C  
ATOM    555  NE  ARG A  68      16.682  -1.502  -5.475  1.00 92.10           N  
ATOM    556  NH1 ARG A  68      18.490  -2.874  -5.903  1.00 92.10           N  
ATOM    557  NH2 ARG A  68      17.867  -2.433  -3.742  1.00 92.10           N  
ATOM    558  CZ  ARG A  68      17.679  -2.269  -5.044  1.00 92.10           C  
ATOM    559  N   ASP A  69      13.136   1.384 -10.682  1.00 87.54           N  
ATOM    560  CA  ASP A  69      13.107   1.770 -12.090  1.00 87.54           C  
ATOM    561  C   ASP A  69      14.442   1.472 -12.769  1.00 87.54           C  
ATOM    562  CB  ASP A  69      12.765   3.255 -12.232  1.00 87.54           C  
ATOM    563  O   ASP A  69      15.320   0.845 -12.173  1.00 87.54           O  
ATOM    564  CG  ASP A  69      13.853   4.168 -11.697  1.00 87.54           C  
ATOM    565  OD1 ASP A  69      14.966   3.683 -11.401  1.00 87.54           O  
ATOM    566  OD2 ASP A  69      13.595   5.385 -11.568  1.00 87.54           O  
ATOM    567  N   GLU A  70      14.597   1.906 -14.026  1.00 88.88           N  
ATOM    568  CA  GLU A  70      15.771   1.583 -14.831  1.00 88.88           C  
ATOM    569  C   GLU A  70      17.041   2.156 -14.209  1.00 88.88           C  
ATOM    570  CB  GLU A  70      15.603   2.106 -16.260  1.00 88.88           C  
ATOM    571  O   GLU A  70      18.139   1.647 -14.446  1.00 88.88           O  
ATOM    572  CG  GLU A  70      14.470   1.442 -17.029  1.00 88.88           C  
ATOM    573  CD  GLU A  70      14.267   2.023 -18.419  1.00 88.88           C  
ATOM    574  OE1 GLU A  70      13.391   1.526 -19.163  1.00 88.88           O  
ATOM    575  OE2 GLU A  70      14.989   2.984 -18.767  1.00 88.88           O  
ATOM    576  N   ASN A  71      16.892   3.174 -13.361  1.00 92.41           N  
ATOM    577  CA  ASN A  71      18.034   3.825 -12.727  1.00 92.41           C  
ATOM    578  C   ASN A  71      18.315   3.241 -11.346  1.00 92.41           C  
ATOM    579  CB  ASN A  71      17.806   5.334 -12.630  1.00 92.41           C  
ATOM    580  O   ASN A  71      19.230   3.690 -10.653  1.00 92.41           O  
ATOM    581  CG  ASN A  71      17.649   5.990 -13.988  1.00 92.41           C  
ATOM    582  ND2 ASN A  71      16.787   6.997 -14.064  1.00 92.41           N  
ATOM    583  OD1 ASN A  71      18.297   5.594 -14.961  1.00 92.41           O  
ATOM    584  N   GLY A  72      17.541   2.228 -10.978  1.00 90.60           N  
ATOM    585  CA  GLY A  72      17.740   1.599  -9.683  1.00 90.60           C  
ATOM    586  C   GLY A  72      17.030   2.320  -8.553  1.00 90.60           C  
ATOM    587  O   GLY A  72      17.218   1.987  -7.381  1.00 90.60           O  
ATOM    588  N   GLU A  73      16.320   3.331  -8.885  1.00 91.33           N  
ATOM    589  CA  GLU A  73      15.573   4.067  -7.870  1.00 91.33           C  
ATOM    590  C   GLU A  73      14.220   3.415  -7.599  1.00 91.33           C  
ATOM    591  CB  GLU A  73      15.379   5.524  -8.296  1.00 91.33           C  
ATOM    592  O   GLU A  73      13.511   3.034  -8.533  1.00 91.33           O  
ATOM    593  CG  GLU A  73      16.677   6.312  -8.400  1.00 91.33           C  
ATOM    594  CD  GLU A  73      16.469   7.758  -8.822  1.00 91.33           C  
ATOM    595  OE1 GLU A  73      17.278   8.628  -8.427  1.00 91.33           O  
ATOM    596  OE2 GLU A  73      15.488   8.023  -9.553  1.00 91.33           O  
ATOM    597  N   GLU A  74      13.962   3.342  -6.335  1.00 90.51           N  
ATOM    598  CA  GLU A  74      12.670   2.770  -5.966  1.00 90.51           C  
ATOM    599  C   GLU A  74      11.531   3.741  -6.265  1.00 90.51           C  
ATOM    600  CB  GLU A  74      12.657   2.382  -4.486  1.00 90.51           C  
ATOM    601  O   GLU A  74      11.589   4.911  -5.880  1.00 90.51           O  
ATOM    602  CG  GLU A  74      11.427   1.587  -4.069  1.00 90.51           C  
ATOM    603  CD  GLU A  74      11.446   1.176  -2.606  1.00 90.51           C  
ATOM    604  OE1 GLU A  74      11.148   2.023  -1.734  1.00 90.51           O  
ATOM    605  OE2 GLU A  74      11.762  -0.002  -2.329  1.00 90.51           O  
ATOM    606  N   LYS A  75      10.513   3.171  -6.897  1.00 90.33           N  
ATOM    607  CA  LYS A  75       9.289   3.917  -7.172  1.00 90.33           C  
ATOM    608  C   LYS A  75       8.053   3.061  -6.909  1.00 90.33           C  
ATOM    609  CB  LYS A  75       9.280   4.421  -8.616  1.00 90.33           C  
ATOM    610  O   LYS A  75       8.117   1.832  -6.976  1.00 90.33           O  
ATOM    611  CG  LYS A  75      10.426   5.365  -8.949  1.00 90.33           C  
ATOM    612  CD  LYS A  75      10.150   6.778  -8.449  1.00 90.33           C  
ATOM    613  CE  LYS A  75      11.231   7.751  -8.897  1.00 90.33           C  
ATOM    614  NZ  LYS A  75      11.003   9.123  -8.351  1.00 90.33           N  
ATOM    615  N   TRP A  76       7.027   3.805  -6.560  1.00 92.48           N  
ATOM    616  CA  TRP A  76       5.809   3.004  -6.495  1.00 92.48           C  
ATOM    617  C   TRP A  76       5.445   2.454  -7.870  1.00 92.48           C  
ATOM    618  CB  TRP A  76       4.648   3.834  -5.940  1.00 92.48           C  
ATOM    619  O   TRP A  76       5.566   3.154  -8.878  1.00 92.48           O  
ATOM    620  CG  TRP A  76       4.228   4.966  -6.830  1.00 92.48           C  
ATOM    621  CD1 TRP A  76       4.651   6.264  -6.767  1.00 92.48           C  
ATOM    622  CD2 TRP A  76       3.297   4.898  -7.914  1.00 92.48           C  
ATOM    623  CE2 TRP A  76       3.203   6.195  -8.466  1.00 92.48           C  
ATOM    624  CE3 TRP A  76       2.532   3.866  -8.474  1.00 92.48           C  
ATOM    625  NE1 TRP A  76       4.038   7.009  -7.748  1.00 92.48           N  
ATOM    626  CH2 TRP A  76       1.637   5.459 -10.080  1.00 92.48           C  
ATOM    627  CZ2 TRP A  76       2.374   6.487  -9.552  1.00 92.48           C  
ATOM    628  CZ3 TRP A  76       1.708   4.159  -9.554  1.00 92.48           C  
ATOM    629  N   ALA A  77       4.982   1.227  -7.934  1.00 92.78           N  
ATOM    630  CA  ALA A  77       4.600   0.519  -9.153  1.00 92.78           C  
ATOM    631  C   ALA A  77       3.087   0.338  -9.231  1.00 92.78           C  
ATOM    632  CB  ALA A  77       5.299  -0.837  -9.222  1.00 92.78           C  
ATOM    633  O   ALA A  77       2.490   0.500 -10.298  1.00 92.78           O  
ATOM    634  N   VAL A  78       2.519   0.009  -8.055  1.00 94.84           N  
ATOM    635  CA  VAL A  78       1.084  -0.248  -7.988  1.00 94.84           C  
ATOM    636  C   VAL A  78       0.550   0.154  -6.615  1.00 94.84           C  
ATOM    637  CB  VAL A  78       0.759  -1.732  -8.273  1.00 94.84           C  
ATOM    638  O   VAL A  78       1.213  -0.060  -5.597  1.00 94.84           O  
ATOM    639  CG1 VAL A  78      -0.743  -1.986  -8.165  1.00 94.84           C  
ATOM    640  CG2 VAL A  78       1.274  -2.135  -9.653  1.00 94.84           C  
ATOM    641  N   LYS A  79      -0.631   0.832  -6.668  1.00 96.83           N  
ATOM    642  CA  LYS A  79      -1.424   1.079  -5.467  1.00 96.83           C  
ATOM    643  C   LYS A  79      -2.826   0.492  -5.603  1.00 96.83           C  
ATOM    644  CB  LYS A  79      -1.509   2.578  -5.179  1.00 96.83           C  
ATOM    645  O   LYS A  79      -3.410   0.511  -6.689  1.00 96.83           O  
ATOM    646  CG  LYS A  79      -0.161   3.239  -4.933  1.00 96.83           C  
ATOM    647  CD  LYS A  79      -0.310   4.731  -4.664  1.00 96.83           C  
ATOM    648  CE  LYS A  79       1.030   5.379  -4.342  1.00 96.83           C  
ATOM    649  NZ  LYS A  79       1.283   5.427  -2.871  1.00 96.83           N  
ATOM    650  N   GLY A  80      -3.307  -0.019  -4.442  1.00 96.76           N  
ATOM    651  CA  GLY A  80      -4.647  -0.571  -4.567  1.00 96.76           C  
ATOM    652  C   GLY A  80      -5.204  -1.088  -3.254  1.00 96.76           C  
ATOM    653  O   GLY A  80      -4.669  -0.788  -2.185  1.00 96.76           O  
ATOM    654  N   CYS A  81      -6.377  -1.792  -3.487  1.00 97.46           N  
ATOM    655  CA  CYS A  81      -7.090  -2.432  -2.388  1.00 97.46           C  
ATOM    656  C   CYS A  81      -6.905  -3.945  -2.425  1.00 97.46           C  
ATOM    657  CB  CYS A  81      -8.578  -2.090  -2.441  1.00 97.46           C  
ATOM    658  O   CYS A  81      -6.807  -4.536  -3.502  1.00 97.46           O  
ATOM    659  SG  CYS A  81      -8.919  -0.317  -2.410  1.00 97.46           S  
ATOM    660  N   ASP A  82      -6.864  -4.513  -1.184  1.00 97.48           N  
ATOM    661  CA  ASP A  82      -6.830  -5.970  -1.104  1.00 97.48           C  
ATOM    662  C   ASP A  82      -7.452  -6.463   0.200  1.00 97.48           C  
ATOM    663  CB  ASP A  82      -5.393  -6.481  -1.227  1.00 97.48           C  
ATOM    664  O   ASP A  82      -7.783  -5.663   1.078  1.00 97.48           O  
ATOM    665  CG  ASP A  82      -5.301  -7.839  -1.899  1.00 97.48           C  
ATOM    666  OD1 ASP A  82      -6.283  -8.611  -1.850  1.00 97.48           O  
ATOM    667  OD2 ASP A  82      -4.237  -8.142  -2.481  1.00 97.48           O  
ATOM    668  N   TYR A  83      -7.750  -7.781   0.243  1.00 95.59           N  
ATOM    669  CA  TYR A  83      -8.308  -8.398   1.441  1.00 95.59           C  
ATOM    670  C   TYR A  83      -7.272  -8.452   2.558  1.00 95.59           C  
ATOM    671  CB  TYR A  83      -8.817  -9.809   1.133  1.00 95.59           C  
ATOM    672  O   TYR A  83      -7.608  -8.287   3.733  1.00 95.59           O  
ATOM    673  CG  TYR A  83      -9.999  -9.836   0.195  1.00 95.59           C  
ATOM    674  CD1 TYR A  83     -11.284  -9.555   0.654  1.00 95.59           C  
ATOM    675  CD2 TYR A  83      -9.834 -10.143  -1.151  1.00 95.59           C  
ATOM    676  CE1 TYR A  83     -12.377  -9.580  -0.206  1.00 95.59           C  
ATOM    677  CE2 TYR A  83     -10.920 -10.172  -2.021  1.00 95.59           C  
ATOM    678  OH  TYR A  83     -13.264  -9.916  -2.395  1.00 95.59           O  
ATOM    679  CZ  TYR A  83     -12.185  -9.889  -1.539  1.00 95.59           C  
ATOM    680  N   SER A  84      -6.089  -8.682   2.164  1.00 95.50           N  
ATOM    681  CA  SER A  84      -4.910  -8.781   3.018  1.00 95.50           C  
ATOM    682  C   SER A  84      -3.667  -8.256   2.307  1.00 95.50           C  
ATOM    683  CB  SER A  84      -4.684 -10.229   3.454  1.00 95.50           C  
ATOM    684  O   SER A  84      -3.704  -7.973   1.108  1.00 95.50           O  
ATOM    685  OG  SER A  84      -4.384 -11.050   2.339  1.00 95.50           O  
ATOM    686  N   CYS A  85      -2.610  -8.087   3.161  1.00 96.30           N  
ATOM    687  CA  CYS A  85      -1.384  -7.578   2.558  1.00 96.30           C  
ATOM    688  C   CYS A  85      -0.806  -8.582   1.567  1.00 96.30           C  
ATOM    689  CB  CYS A  85      -0.349  -7.259   3.636  1.00 96.30           C  
ATOM    690  O   CYS A  85      -0.496  -9.716   1.935  1.00 96.30           O  
ATOM    691  SG  CYS A  85       1.079  -6.337   3.025  1.00 96.30           S  
ATOM    692  N   PRO A  86      -0.725  -8.291   0.227  1.00 95.98           N  
ATOM    693  CA  PRO A  86      -0.176  -9.202  -0.781  1.00 95.98           C  
ATOM    694  C   PRO A  86       1.275  -9.587  -0.500  1.00 95.98           C  
ATOM    695  CB  PRO A  86      -0.286  -8.398  -2.079  1.00 95.98           C  
ATOM    696  O   PRO A  86       1.906  -9.018   0.395  1.00 95.98           O  
ATOM    697  CG  PRO A  86      -1.221  -7.278  -1.757  1.00 95.98           C  
ATOM    698  CD  PRO A  86      -1.143  -7.000  -0.284  1.00 95.98           C  
ATOM    699  N   THR A  87       1.695 -10.512  -1.332  1.00 96.52           N  
ATOM    700  CA  THR A  87       3.084 -10.951  -1.261  1.00 96.52           C  
ATOM    701  C   THR A  87       3.934 -10.228  -2.302  1.00 96.52           C  
ATOM    702  CB  THR A  87       3.201 -12.472  -1.465  1.00 96.52           C  
ATOM    703  O   THR A  87       3.541 -10.121  -3.466  1.00 96.52           O  
ATOM    704  CG2 THR A  87       4.648 -12.936  -1.338  1.00 96.52           C  
ATOM    705  OG1 THR A  87       2.407 -13.143  -0.478  1.00 96.52           O  
ATOM    706  N   ALA A  88       4.985  -9.794  -1.908  1.00 95.49           N  
ATOM    707  CA  ALA A  88       5.895  -9.106  -2.820  1.00 95.49           C  
ATOM    708  C   ALA A  88       6.698 -10.104  -3.650  1.00 95.49           C  
ATOM    709  CB  ALA A  88       6.835  -8.188  -2.043  1.00 95.49           C  
ATOM    710  O   ALA A  88       7.058 -11.178  -3.162  1.00 95.49           O  
ATOM    711  N   GLY A  89       6.871  -9.844  -4.910  1.00 93.11           N  
ATOM    712  CA  GLY A  89       7.773 -10.616  -5.750  1.00 93.11           C  
ATOM    713  C   GLY A  89       9.234 -10.272  -5.531  1.00 93.11           C  
ATOM    714  O   GLY A  89       9.561  -9.446  -4.677  1.00 93.11           O  
ATOM    715  N   PRO A  90      10.092 -10.946  -6.418  1.00 89.49           N  
ATOM    716  CA  PRO A  90      11.517 -10.612  -6.352  1.00 89.49           C  
ATOM    717  C   PRO A  90      11.797  -9.151  -6.696  1.00 89.49           C  
ATOM    718  CB  PRO A  90      12.147 -11.548  -7.386  1.00 89.49           C  
ATOM    719  O   PRO A  90      11.223  -8.617  -7.648  1.00 89.49           O  
ATOM    720  CG  PRO A  90      11.127 -12.618  -7.605  1.00 89.49           C  
ATOM    721  CD  PRO A  90       9.767 -12.043  -7.332  1.00 89.49           C  
ATOM    722  N   ASP A  91      12.410  -8.464  -5.788  1.00 90.26           N  
ATOM    723  CA  ASP A  91      12.883  -7.091  -5.930  1.00 90.26           C  
ATOM    724  C   ASP A  91      11.743  -6.094  -5.736  1.00 90.26           C  
ATOM    725  CB  ASP A  91      13.533  -6.886  -7.301  1.00 90.26           C  
ATOM    726  O   ASP A  91      11.747  -5.014  -6.331  1.00 90.26           O  
ATOM    727  CG  ASP A  91      14.782  -7.727  -7.496  1.00 90.26           C  
ATOM    728  OD1 ASP A  91      15.590  -7.848  -6.550  1.00 90.26           O  
ATOM    729  OD2 ASP A  91      14.962  -8.271  -8.607  1.00 90.26           O  
ATOM    730  N   GLU A  92      10.679  -6.573  -5.169  1.00 94.99           N  
ATOM    731  CA  GLU A  92       9.552  -5.715  -4.816  1.00 94.99           C  
ATOM    732  C   GLU A  92       9.487  -5.480  -3.310  1.00 94.99           C  
ATOM    733  CB  GLU A  92       8.238  -6.323  -5.311  1.00 94.99           C  
ATOM    734  O   GLU A  92       9.936  -6.319  -2.526  1.00 94.99           O  
ATOM    735  CG  GLU A  92       8.122  -6.387  -6.827  1.00 94.99           C  
ATOM    736  CD  GLU A  92       6.822  -7.014  -7.304  1.00 94.99           C  
ATOM    737  OE1 GLU A  92       6.520  -6.937  -8.517  1.00 94.99           O  
ATOM    738  OE2 GLU A  92       6.099  -7.587  -6.458  1.00 94.99           O  
ATOM    739  N   ARG A  93       9.067  -4.367  -3.000  1.00 95.79           N  
ATOM    740  CA  ARG A  93       8.752  -4.028  -1.616  1.00 95.79           C  
ATOM    741  C   ARG A  93       7.282  -3.650  -1.465  1.00 95.79           C  
ATOM    742  CB  ARG A  93       9.641  -2.883  -1.127  1.00 95.79           C  
ATOM    743  O   ARG A  93       6.729  -2.941  -2.309  1.00 95.79           O  
ATOM    744  CG  ARG A  93       9.476  -2.562   0.350  1.00 95.79           C  
ATOM    745  CD  ARG A  93      10.395  -1.430   0.788  1.00 95.79           C  
ATOM    746  NE  ARG A  93       9.990  -0.153   0.209  1.00 95.79           N  
ATOM    747  NH1 ARG A  93       9.155   0.712   2.182  1.00 95.79           N  
ATOM    748  NH2 ARG A  93       9.083   1.957   0.258  1.00 95.79           N  
ATOM    749  CZ  ARG A  93       9.410   0.836   0.884  1.00 95.79           C  
ATOM    750  N   LEU A  94       6.689  -4.104  -0.380  1.00 97.28           N  
ATOM    751  CA  LEU A  94       5.262  -3.897  -0.161  1.00 97.28           C  
ATOM    752  C   LEU A  94       5.016  -3.142   1.141  1.00 97.28           C  
ATOM    753  CB  LEU A  94       4.523  -5.237  -0.135  1.00 97.28           C  
ATOM    754  O   LEU A  94       5.650  -3.428   2.159  1.00 97.28           O  
ATOM    755  CG  LEU A  94       3.005  -5.178  -0.307  1.00 97.28           C  
ATOM    756  CD1 LEU A  94       2.645  -4.962  -1.773  1.00 97.28           C  
ATOM    757  CD2 LEU A  94       2.356  -6.451   0.226  1.00 97.28           C  
ATOM    758  N   LYS A  95       4.156  -2.125   1.098  1.00 96.82           N  
ATOM    759  CA  LYS A  95       3.613  -1.446   2.271  1.00 96.82           C  
ATOM    760  C   LYS A  95       2.093  -1.578   2.328  1.00 96.82           C  
ATOM    761  CB  LYS A  95       4.010   0.031   2.269  1.00 96.82           C  
ATOM    762  O   LYS A  95       1.404  -1.307   1.342  1.00 96.82           O  
ATOM    763  CG  LYS A  95       3.588   0.787   3.520  1.00 96.82           C  
ATOM    764  CD  LYS A  95       4.028   2.245   3.467  1.00 96.82           C  
ATOM    765  CE  LYS A  95       3.537   3.022   4.681  1.00 96.82           C  
ATOM    766  NZ  LYS A  95       3.989   4.445   4.648  1.00 96.82           N  
ATOM    767  N   CYS A  96       1.633  -2.002   3.473  1.00 98.06           N  
ATOM    768  CA  CYS A  96       0.194  -2.159   3.656  1.00 98.06           C  
ATOM    769  C   CYS A  96      -0.295  -1.350   4.852  1.00 98.06           C  
ATOM    770  CB  CYS A  96      -0.164  -3.633   3.845  1.00 98.06           C  
ATOM    771  O   CYS A  96       0.459  -1.114   5.798  1.00 98.06           O  
ATOM    772  SG  CYS A  96       0.406  -4.698   2.503  1.00 98.06           S  
ATOM    773  N   CYS A  97      -1.551  -0.970   4.833  1.00 96.92           N  
ATOM    774  CA  CYS A  97      -2.149  -0.187   5.908  1.00 96.92           C  
ATOM    775  C   CYS A  97      -3.665  -0.347   5.921  1.00 96.92           C  
ATOM    776  CB  CYS A  97      -1.785   1.290   5.762  1.00 96.92           C  
ATOM    777  O   CYS A  97      -4.254  -0.794   4.935  1.00 96.92           O  
ATOM    778  SG  CYS A  97      -2.376   2.038   4.228  1.00 96.92           S  
ATOM    779  N   TYR A  98      -4.305  -0.069   7.143  1.00 92.95           N  
ATOM    780  CA  TYR A  98      -5.729  -0.342   7.297  1.00 92.95           C  
ATOM    781  C   TYR A  98      -6.493   0.928   7.651  1.00 92.95           C  
ATOM    782  CB  TYR A  98      -5.959  -1.407   8.373  1.00 92.95           C  
ATOM    783  O   TYR A  98      -7.288   0.939   8.594  1.00 92.95           O  
ATOM    784  CG  TYR A  98      -5.508  -2.789   7.966  1.00 92.95           C  
ATOM    785  CD1 TYR A  98      -6.347  -3.632   7.243  1.00 92.95           C  
ATOM    786  CD2 TYR A  98      -4.242  -3.254   8.306  1.00 92.95           C  
ATOM    787  CE1 TYR A  98      -5.937  -4.907   6.867  1.00 92.95           C  
ATOM    788  CE2 TYR A  98      -3.820  -4.527   7.936  1.00 92.95           C  
ATOM    789  OH  TYR A  98      -4.261  -6.606   6.849  1.00 92.95           O  
ATOM    790  CZ  TYR A  98      -4.673  -5.345   7.217  1.00 92.95           C  
ATOM    791  N   TYR A  99      -6.242   2.001   6.978  1.00 93.19           N  
ATOM    792  CA  TYR A  99      -7.054   3.201   7.151  1.00 93.19           C  
ATOM    793  C   TYR A  99      -7.173   3.971   5.841  1.00 93.19           C  
ATOM    794  CB  TYR A  99      -6.458   4.103   8.235  1.00 93.19           C  
ATOM    795  O   TYR A  99      -6.391   3.754   4.912  1.00 93.19           O  
ATOM    796  CG  TYR A  99      -5.039   4.535   7.953  1.00 93.19           C  
ATOM    797  CD1 TYR A  99      -3.958   3.764   8.376  1.00 93.19           C  
ATOM    798  CD2 TYR A  99      -4.777   5.715   7.265  1.00 93.19           C  
ATOM    799  CE1 TYR A  99      -2.649   4.159   8.120  1.00 93.19           C  
ATOM    800  CE2 TYR A  99      -3.472   6.120   7.004  1.00 93.19           C  
ATOM    801  OH  TYR A  99      -1.123   5.732   7.178  1.00 93.19           O  
ATOM    802  CZ  TYR A  99      -2.416   5.336   7.434  1.00 93.19           C  
ATOM    803  N   ASN A 100      -8.234   4.769   5.654  1.00 94.76           N  
ATOM    804  CA  ASN A 100      -8.510   5.462   4.400  1.00 94.76           C  
ATOM    805  C   ASN A 100      -7.300   6.261   3.923  1.00 94.76           C  
ATOM    806  CB  ASN A 100      -9.726   6.378   4.548  1.00 94.76           C  
ATOM    807  O   ASN A 100      -6.651   6.945   4.716  1.00 94.76           O  
ATOM    808  CG  ASN A 100     -11.028   5.607   4.655  1.00 94.76           C  
ATOM    809  ND2 ASN A 100     -12.033   6.222   5.267  1.00 94.76           N  
ATOM    810  OD1 ASN A 100     -11.129   4.468   4.192  1.00 94.76           O  
ATOM    811  N   ASN A 101      -7.094   6.069   2.591  1.00 95.61           N  
ATOM    812  CA  ASN A 101      -6.121   6.909   1.900  1.00 95.61           C  
ATOM    813  C   ASN A 101      -4.719   6.731   2.475  1.00 95.61           C  
ATOM    814  CB  ASN A 101      -6.539   8.379   1.965  1.00 95.61           C  
ATOM    815  O   ASN A 101      -3.901   7.651   2.424  1.00 95.61           O  
ATOM    816  CG  ASN A 101      -7.947   8.609   1.451  1.00 95.61           C  
ATOM    817  ND2 ASN A 101      -8.592   9.661   1.942  1.00 95.61           N  
ATOM    818  OD1 ASN A 101      -8.451   7.848   0.621  1.00 95.61           O  
ATOM    819  N   CYS A 102      -4.362   5.737   3.111  1.00 96.03           N  
ATOM    820  CA  CYS A 102      -3.111   5.527   3.832  1.00 96.03           C  
ATOM    821  C   CYS A 102      -1.987   5.153   2.874  1.00 96.03           C  
ATOM    822  CB  CYS A 102      -3.278   4.436   4.888  1.00 96.03           C  
ATOM    823  O   CYS A 102      -0.829   5.043   3.282  1.00 96.03           O  
ATOM    824  SG  CYS A 102      -3.709   2.820   4.205  1.00 96.03           S  
ATOM    825  N   ASN A 103      -2.369   4.924   1.713  1.00 96.18           N  
ATOM    826  CA  ASN A 103      -1.302   4.616   0.766  1.00 96.18           C  
ATOM    827  C   ASN A 103      -1.040   5.782  -0.182  1.00 96.18           C  
ATOM    828  CB  ASN A 103      -1.637   3.351  -0.027  1.00 96.18           C  
ATOM    829  O   ASN A 103      -0.805   5.577  -1.374  1.00 96.18           O  
ATOM    830  CG  ASN A 103      -2.859   3.521  -0.908  1.00 96.18           C  
ATOM    831  ND2 ASN A 103      -2.962   2.697  -1.944  1.00 96.18           N  
ATOM    832  OD1 ASN A 103      -3.703   4.386  -0.660  1.00 96.18           O  
ATOM    833  N   GLU A 104      -1.164   6.987   0.388  1.00 88.63           N  
ATOM    834  CA  GLU A 104      -0.806   8.217  -0.311  1.00 88.63           C  
ATOM    835  C   GLU A 104       0.708   8.402  -0.363  1.00 88.63           C  
ATOM    836  CB  GLU A 104      -1.461   9.427   0.360  1.00 88.63           C  
ATOM    837  O   GLU A 104       1.423   7.967   0.542  1.00 88.63           O  
ATOM    838  CG  GLU A 104      -0.947   9.704   1.765  1.00 88.63           C  
ATOM    839  CD  GLU A 104      -1.597  10.916   2.414  1.00 88.63           C  
ATOM    840  OE1 GLU A 104      -1.186  11.300   3.533  1.00 88.63           O  
ATOM    841  OE2 GLU A 104      -2.525  11.487   1.799  1.00 88.63           O  
ATOM    842  N   TYR A 105       1.346   8.882  -1.568  1.00 74.76           N  
ATOM    843  CA  TYR A 105       2.674   9.308  -1.996  1.00 74.76           C  
ATOM    844  C   TYR A 105       3.726   8.271  -1.624  1.00 74.76           C  
ATOM    845  CB  TYR A 105       3.031  10.661  -1.374  1.00 74.76           C  
ATOM    846  O   TYR A 105       3.882   7.930  -0.449  1.00 74.76           O  
ATOM    847  CG  TYR A 105       2.157  11.797  -1.847  1.00 74.76           C  
ATOM    848  CD1 TYR A 105       2.387  12.415  -3.074  1.00 74.76           C  
ATOM    849  CD2 TYR A 105       1.100  12.256  -1.068  1.00 74.76           C  
ATOM    850  CE1 TYR A 105       1.586  13.463  -3.514  1.00 74.76           C  
ATOM    851  CE2 TYR A 105       0.292  13.303  -1.497  1.00 74.76           C  
ATOM    852  OH  TYR A 105      -0.255  14.937  -3.150  1.00 74.76           O  
ATOM    853  CZ  TYR A 105       0.542  13.899  -2.720  1.00 74.76           C  
TER     854      TYR A 105                                                      
ENDMDL                                                                          
END                                                                             
