# Supplementary material for: Domain loss enabled evolution of novel functions in the snake three-finger toxin gene superfamily
Source: Nat Commun. 2023 Aug 11;14:4861. doi: 10.1038/s41467-023-40550-0 (PMC10421932; doi:10.1038/s41467-023-40550-0)
Supplement: Supplementary file 5 — Supplementary Data 2 [file 41467_2023_40550_MOESM5_ESM.zip › SD2_structure_predictions/full_sequence/None|Chmy_5|Chelonia_mydas.pdb]

MODEL     1                                                                     
ATOM      1  N   MET A   1     -37.503  -2.426  25.669  1.00 61.92           N  
ATOM      2  CA  MET A   1     -36.651  -3.360  24.939  1.00 61.92           C  
ATOM      3  C   MET A   1     -36.010  -2.683  23.732  1.00 61.92           C  
ATOM      4  CB  MET A   1     -37.454  -4.581  24.487  1.00 61.92           C  
ATOM      5  O   MET A   1     -34.939  -3.092  23.282  1.00 61.92           O  
ATOM      6  CG  MET A   1     -38.841  -4.665  25.104  1.00 61.92           C  
ATOM      7  SD  MET A   1     -39.725  -6.205  24.641  1.00 61.92           S  
ATOM      8  CE  MET A   1     -41.443  -5.631  24.742  1.00 61.92           C  
ATOM      9  N   LYS A   2     -36.427  -1.416  23.455  1.00 71.19           N  
ATOM     10  CA  LYS A   2     -35.993  -0.590  22.331  1.00 71.19           C  
ATOM     11  C   LYS A   2     -34.882   0.368  22.750  1.00 71.19           C  
ATOM     12  CB  LYS A   2     -37.172   0.195  21.755  1.00 71.19           C  
ATOM     13  O   LYS A   2     -34.006   0.699  21.949  1.00 71.19           O  
ATOM     14  CG  LYS A   2     -38.373  -0.666  21.394  1.00 71.19           C  
ATOM     15  CD  LYS A   2     -39.666   0.138  21.420  1.00 71.19           C  
ATOM     16  CE  LYS A   2     -40.856  -0.701  20.974  1.00 71.19           C  
ATOM     17  NZ  LYS A   2     -42.149   0.020  21.175  1.00 71.19           N  
ATOM     18  N   ALA A   3     -34.883   0.664  24.120  1.00 73.62           N  
ATOM     19  CA  ALA A   3     -33.868   1.543  24.697  1.00 73.62           C  
ATOM     20  C   ALA A   3     -32.563   0.790  24.936  1.00 73.62           C  
ATOM     21  CB  ALA A   3     -34.374   2.154  26.001  1.00 73.62           C  
ATOM     22  O   ALA A   3     -31.477   1.347  24.762  1.00 73.62           O  
ATOM     23  N   PHE A   4     -32.662  -0.489  25.192  1.00 73.47           N  
ATOM     24  CA  PHE A   4     -31.527  -1.392  25.343  1.00 73.47           C  
ATOM     25  C   PHE A   4     -30.913  -1.721  23.988  1.00 73.47           C  
ATOM     26  CB  PHE A   4     -31.954  -2.680  26.053  1.00 73.47           C  
ATOM     27  O   PHE A   4     -29.689  -1.779  23.852  1.00 73.47           O  
ATOM     28  CG  PHE A   4     -30.820  -3.408  26.723  1.00 73.47           C  
ATOM     29  CD1 PHE A   4     -30.164  -4.448  26.076  1.00 73.47           C  
ATOM     30  CD2 PHE A   4     -30.411  -3.052  28.002  1.00 73.47           C  
ATOM     31  CE1 PHE A   4     -29.114  -5.123  26.695  1.00 73.47           C  
ATOM     32  CE2 PHE A   4     -29.363  -3.723  28.626  1.00 73.47           C  
ATOM     33  CZ  PHE A   4     -28.717  -4.758  27.971  1.00 73.47           C  
ATOM     34  N   LEU A   5     -31.729  -1.826  22.946  1.00 73.88           N  
ATOM     35  CA  LEU A   5     -31.319  -2.092  21.571  1.00 73.88           C  
ATOM     36  C   LEU A   5     -30.646  -0.868  20.959  1.00 73.88           C  
ATOM     37  CB  LEU A   5     -32.524  -2.504  20.722  1.00 73.88           C  
ATOM     38  O   LEU A   5     -29.656  -0.997  20.234  1.00 73.88           O  
ATOM     39  CG  LEU A   5     -33.016  -3.942  20.896  1.00 73.88           C  
ATOM     40  CD1 LEU A   5     -34.430  -4.089  20.344  1.00 73.88           C  
ATOM     41  CD2 LEU A   5     -32.065  -4.919  20.211  1.00 73.88           C  
ATOM     42  N   LEU A   6     -31.093   0.344  21.327  1.00 75.67           N  
ATOM     43  CA  LEU A   6     -30.530   1.612  20.878  1.00 75.67           C  
ATOM     44  C   LEU A   6     -29.202   1.894  21.573  1.00 75.67           C  
ATOM     45  CB  LEU A   6     -31.510   2.758  21.143  1.00 75.67           C  
ATOM     46  O   LEU A   6     -28.263   2.392  20.949  1.00 75.67           O  
ATOM     47  CG  LEU A   6     -32.427   3.146  19.982  1.00 75.67           C  
ATOM     48  CD1 LEU A   6     -33.770   3.641  20.510  1.00 75.67           C  
ATOM     49  CD2 LEU A   6     -31.766   4.208  19.110  1.00 75.67           C  
ATOM     50  N   SER A   7     -29.119   1.552  22.844  1.00 75.94           N  
ATOM     51  CA  SER A   7     -27.886   1.647  23.619  1.00 75.94           C  
ATOM     52  C   SER A   7     -26.836   0.664  23.112  1.00 75.94           C  
ATOM     53  CB  SER A   7     -28.163   1.390  25.101  1.00 75.94           C  
ATOM     54  O   SER A   7     -25.654   1.002  23.021  1.00 75.94           O  
ATOM     55  OG  SER A   7     -26.955   1.362  25.841  1.00 75.94           O  
ATOM     56  N   LEU A   8     -27.183  -0.521  22.754  1.00 78.41           N  
ATOM     57  CA  LEU A   8     -26.319  -1.559  22.203  1.00 78.41           C  
ATOM     58  C   LEU A   8     -25.845  -1.186  20.803  1.00 78.41           C  
ATOM     59  CB  LEU A   8     -27.053  -2.902  22.166  1.00 78.41           C  
ATOM     60  O   LEU A   8     -24.680  -1.400  20.459  1.00 78.41           O  
ATOM     61  CG  LEU A   8     -26.210  -4.126  21.803  1.00 78.41           C  
ATOM     62  CD1 LEU A   8     -25.296  -4.503  22.965  1.00 78.41           C  
ATOM     63  CD2 LEU A   8     -27.106  -5.298  21.419  1.00 78.41           C  
ATOM     64  N   LEU A   9     -26.628  -0.578  19.977  1.00 75.33           N  
ATOM     65  CA  LEU A   9     -26.323  -0.077  18.641  1.00 75.33           C  
ATOM     66  C   LEU A   9     -25.337   1.084  18.708  1.00 75.33           C  
ATOM     67  CB  LEU A   9     -27.604   0.368  17.930  1.00 75.33           C  
ATOM     68  O   LEU A   9     -24.389   1.145  17.922  1.00 75.33           O  
ATOM     69  CG  LEU A   9     -27.459   0.770  16.461  1.00 75.33           C  
ATOM     70  CD1 LEU A   9     -27.452  -0.467  15.570  1.00 75.33           C  
ATOM     71  CD2 LEU A   9     -28.579   1.722  16.055  1.00 75.33           C  
ATOM     72  N   VAL A  10     -25.492   1.998  19.664  1.00 77.76           N  
ATOM     73  CA  VAL A  10     -24.598   3.128  19.896  1.00 77.76           C  
ATOM     74  C   VAL A  10     -23.245   2.623  20.394  1.00 77.76           C  
ATOM     75  CB  VAL A  10     -25.198   4.129  20.908  1.00 77.76           C  
ATOM     76  O   VAL A  10     -22.198   3.131  19.987  1.00 77.76           O  
ATOM     77  CG1 VAL A  10     -24.186   5.218  21.256  1.00 77.76           C  
ATOM     78  CG2 VAL A  10     -26.481   4.745  20.352  1.00 77.76           C  
ATOM     79  N   ALA A  11     -23.215   1.632  21.240  1.00 78.72           N  
ATOM     80  CA  ALA A  11     -22.016   0.999  21.782  1.00 78.72           C  
ATOM     81  C   ALA A  11     -21.222   0.297  20.683  1.00 78.72           C  
ATOM     82  CB  ALA A  11     -22.388   0.006  22.881  1.00 78.72           C  
ATOM     83  O   ALA A  11     -19.992   0.379  20.649  1.00 78.72           O  
ATOM     84  N   VAL A  12     -21.824  -0.379  19.737  1.00 75.54           N  
ATOM     85  CA  VAL A  12     -21.206  -1.081  18.617  1.00 75.54           C  
ATOM     86  C   VAL A  12     -20.634  -0.070  17.625  1.00 75.54           C  
ATOM     87  CB  VAL A  12     -22.212  -2.014  17.906  1.00 75.54           C  
ATOM     88  O   VAL A  12     -19.543  -0.269  17.086  1.00 75.54           O  
ATOM     89  CG1 VAL A  12     -21.614  -2.571  16.616  1.00 75.54           C  
ATOM     90  CG2 VAL A  12     -22.636  -3.148  18.837  1.00 75.54           C  
ATOM     91  N   LEU A  13     -21.306   1.051  17.447  1.00 71.64           N  
ATOM     92  CA  LEU A  13     -20.884   2.100  16.525  1.00 71.64           C  
ATOM     93  C   LEU A  13     -19.713   2.890  17.099  1.00 71.64           C  
ATOM     94  CB  LEU A  13     -22.050   3.044  16.218  1.00 71.64           C  
ATOM     95  O   LEU A  13     -18.932   3.482  16.350  1.00 71.64           O  
ATOM     96  CG  LEU A  13     -23.163   2.481  15.333  1.00 71.64           C  
ATOM     97  CD1 LEU A  13     -24.369   3.415  15.340  1.00 71.64           C  
ATOM     98  CD2 LEU A  13     -22.658   2.262  13.911  1.00 71.64           C  
ATOM     99  N   CYS A  14     -19.606   2.894  18.446  1.00 68.51           N  
ATOM    100  CA  CYS A  14     -18.564   3.631  19.153  1.00 68.51           C  
ATOM    101  C   CYS A  14     -17.318   2.772  19.337  1.00 68.51           C  
ATOM    102  CB  CYS A  14     -19.072   4.106  20.514  1.00 68.51           C  
ATOM    103  O   CYS A  14     -16.292   3.254  19.819  1.00 68.51           O  
ATOM    104  SG  CYS A  14     -19.889   5.716  20.464  1.00 68.51           S  
ATOM    105  N   MET A  15     -17.431   1.392  18.964  1.00 67.16           N  
ATOM    106  CA  MET A  15     -16.287   0.491  19.076  1.00 67.16           C  
ATOM    107  C   MET A  15     -15.302   0.718  17.935  1.00 67.16           C  
ATOM    108  CB  MET A  15     -16.750  -0.967  19.085  1.00 67.16           C  
ATOM    109  O   MET A  15     -15.708   0.914  16.788  1.00 67.16           O  
ATOM    110  CG  MET A  15     -17.527  -1.356  20.332  1.00 67.16           C  
ATOM    111  SD  MET A  15     -16.430  -1.718  21.759  1.00 67.16           S  
ATOM    112  CE  MET A  15     -17.173  -0.641  23.015  1.00 67.16           C  
ATOM    113  N   GLU A  16     -14.181   1.370  18.204  1.00 61.10           N  
ATOM    114  CA  GLU A  16     -13.067   1.493  17.269  1.00 61.10           C  
ATOM    115  C   GLU A  16     -12.639   0.129  16.738  1.00 61.10           C  
ATOM    116  CB  GLU A  16     -11.881   2.194  17.936  1.00 61.10           C  
ATOM    117  O   GLU A  16     -12.360  -0.787  17.515  1.00 61.10           O  
ATOM    118  CG  GLU A  16     -11.039   3.024  16.978  1.00 61.10           C  
ATOM    119  CD  GLU A  16     -10.376   4.220  17.642  1.00 61.10           C  
ATOM    120  OE1 GLU A  16      -9.131   4.230  17.772  1.00 61.10           O  
ATOM    121  OE2 GLU A  16     -11.109   5.155  18.037  1.00 61.10           O  
ATOM    122  N   GLN A  17     -13.364  -0.498  15.823  1.00 58.87           N  
ATOM    123  CA  GLN A  17     -12.994  -1.755  15.181  1.00 58.87           C  
ATOM    124  C   GLN A  17     -11.485  -1.845  14.976  1.00 58.87           C  
ATOM    125  CB  GLN A  17     -13.715  -1.906  13.841  1.00 58.87           C  
ATOM    126  O   GLN A  17     -10.866  -0.912  14.460  1.00 58.87           O  
ATOM    127  CG  GLN A  17     -15.130  -2.456  13.962  1.00 58.87           C  
ATOM    128  CD  GLN A  17     -15.831  -2.575  12.622  1.00 58.87           C  
ATOM    129  NE2 GLN A  17     -16.751  -1.656  12.349  1.00 58.87           N  
ATOM    130  OE1 GLN A  17     -15.547  -3.486  11.837  1.00 58.87           O  
ATOM    131  N   ALA A  18     -10.696  -2.625  15.892  1.00 60.41           N  
ATOM    132  CA  ALA A  18      -9.265  -2.870  15.734  1.00 60.41           C  
ATOM    133  C   ALA A  18      -9.005  -3.944  14.681  1.00 60.41           C  
ATOM    134  CB  ALA A  18      -8.644  -3.276  17.068  1.00 60.41           C  
ATOM    135  O   ALA A  18      -9.180  -5.136  14.945  1.00 60.41           O  
ATOM    136  N   HIS A  19      -9.361  -3.740  13.469  1.00 67.07           N  
ATOM    137  CA  HIS A  19      -9.032  -4.660  12.386  1.00 67.07           C  
ATOM    138  C   HIS A  19      -7.606  -4.440  11.891  1.00 67.07           C  
ATOM    139  CB  HIS A  19     -10.020  -4.501  11.229  1.00 67.07           C  
ATOM    140  O   HIS A  19      -7.066  -3.338  12.011  1.00 67.07           O  
ATOM    141  CG  HIS A  19     -11.317  -5.213  11.446  1.00 67.07           C  
ATOM    142  CD2 HIS A  19     -12.567  -4.738  11.662  1.00 67.07           C  
ATOM    143  ND1 HIS A  19     -11.419  -6.587  11.460  1.00 67.07           N  
ATOM    144  CE1 HIS A  19     -12.679  -6.927  11.674  1.00 67.07           C  
ATOM    145  NE2 HIS A  19     -13.396  -5.823  11.800  1.00 67.07           N  
ATOM    146  N   SER A  20      -6.876  -5.651  12.009  1.00 83.71           N  
ATOM    147  CA  SER A  20      -5.569  -5.617  11.360  1.00 83.71           C  
ATOM    148  C   SER A  20      -5.675  -5.097   9.930  1.00 83.71           C  
ATOM    149  CB  SER A  20      -4.935  -7.009  11.359  1.00 83.71           C  
ATOM    150  O   SER A  20      -6.608  -5.447   9.204  1.00 83.71           O  
ATOM    151  OG  SER A  20      -5.669  -7.896  10.533  1.00 83.71           O  
ATOM    152  N   LEU A  21      -5.037  -4.045   9.637  1.00 92.94           N  
ATOM    153  CA  LEU A  21      -4.986  -3.436   8.312  1.00 92.94           C  
ATOM    154  C   LEU A  21      -4.492  -4.437   7.273  1.00 92.94           C  
ATOM    155  CB  LEU A  21      -4.078  -2.204   8.323  1.00 92.94           C  
ATOM    156  O   LEU A  21      -3.518  -5.155   7.510  1.00 92.94           O  
ATOM    157  CG  LEU A  21      -3.972  -1.427   7.010  1.00 92.94           C  
ATOM    158  CD1 LEU A  21      -5.320  -0.810   6.649  1.00 92.94           C  
ATOM    159  CD2 LEU A  21      -2.895  -0.352   7.108  1.00 92.94           C  
ATOM    160  N   VAL A  22      -5.240  -4.594   6.171  1.00 95.63           N  
ATOM    161  CA  VAL A  22      -4.856  -5.412   5.025  1.00 95.63           C  
ATOM    162  C   VAL A  22      -4.493  -4.512   3.846  1.00 95.63           C  
ATOM    163  CB  VAL A  22      -5.983  -6.390   4.622  1.00 95.63           C  
ATOM    164  O   VAL A  22      -5.283  -3.654   3.445  1.00 95.63           O  
ATOM    165  CG1 VAL A  22      -5.543  -7.267   3.451  1.00 95.63           C  
ATOM    166  CG2 VAL A  22      -6.393  -7.251   5.815  1.00 95.63           C  
ATOM    167  N   CYS A  23      -3.232  -4.757   3.283  1.00 96.25           N  
ATOM    168  CA  CYS A  23      -2.724  -3.973   2.163  1.00 96.25           C  
ATOM    169  C   CYS A  23      -2.266  -4.880   1.026  1.00 96.25           C  
ATOM    170  CB  CYS A  23      -1.568  -3.081   2.613  1.00 96.25           C  
ATOM    171  O   CYS A  23      -1.990  -6.061   1.242  1.00 96.25           O  
ATOM    172  SG  CYS A  23      -2.016  -1.911   3.914  1.00 96.25           S  
ATOM    173  N   PHE A  24      -2.208  -4.291  -0.166  1.00 97.20           N  
ATOM    174  CA  PHE A  24      -1.520  -4.980  -1.252  1.00 97.20           C  
ATOM    175  C   PHE A  24      -0.009  -4.857  -1.099  1.00 97.20           C  
ATOM    176  CB  PHE A  24      -1.958  -4.419  -2.608  1.00 97.20           C  
ATOM    177  O   PHE A  24       0.502  -3.783  -0.774  1.00 97.20           O  
ATOM    178  CG  PHE A  24      -3.371  -4.774  -2.984  1.00 97.20           C  
ATOM    179  CD1 PHE A  24      -3.760  -6.102  -3.109  1.00 97.20           C  
ATOM    180  CD2 PHE A  24      -4.312  -3.778  -3.213  1.00 97.20           C  
ATOM    181  CE1 PHE A  24      -5.067  -6.434  -3.457  1.00 97.20           C  
ATOM    182  CE2 PHE A  24      -5.620  -4.102  -3.561  1.00 97.20           C  
ATOM    183  CZ  PHE A  24      -5.996  -5.430  -3.683  1.00 97.20           C  
ATOM    184  N   THR A  25       0.707  -6.010  -1.367  1.00 96.99           N  
ATOM    185  CA  THR A  25       2.159  -6.029  -1.231  1.00 96.99           C  
ATOM    186  C   THR A  25       2.815  -6.548  -2.508  1.00 96.99           C  
ATOM    187  CB  THR A  25       2.598  -6.896  -0.037  1.00 96.99           C  
ATOM    188  O   THR A  25       2.264  -7.420  -3.184  1.00 96.99           O  
ATOM    189  CG2 THR A  25       1.920  -6.441   1.251  1.00 96.99           C  
ATOM    190  OG1 THR A  25       2.247  -8.262  -0.291  1.00 96.99           O  
ATOM    191  N   CYS A  26       3.856  -6.039  -2.818  1.00 97.01           N  
ATOM    192  CA  CYS A  26       4.660  -6.441  -3.966  1.00 97.01           C  
ATOM    193  C   CYS A  26       5.995  -5.706  -3.981  1.00 97.01           C  
ATOM    194  CB  CYS A  26       3.906  -6.175  -5.268  1.00 97.01           C  
ATOM    195  O   CYS A  26       6.165  -4.704  -3.285  1.00 97.01           O  
ATOM    196  SG  CYS A  26       3.631  -4.421  -5.605  1.00 97.01           S  
ATOM    197  N   ASN A  27       6.910  -6.208  -4.734  1.00 96.58           N  
ATOM    198  CA  ASN A  27       8.244  -5.627  -4.845  1.00 96.58           C  
ATOM    199  C   ASN A  27       8.644  -5.418  -6.303  1.00 96.58           C  
ATOM    200  CB  ASN A  27       9.274  -6.507  -4.133  1.00 96.58           C  
ATOM    201  O   ASN A  27       8.722  -6.376  -7.073  1.00 96.58           O  
ATOM    202  CG  ASN A  27      10.626  -5.834  -4.003  1.00 96.58           C  
ATOM    203  ND2 ASN A  27      11.454  -6.337  -3.095  1.00 96.58           N  
ATOM    204  OD1 ASN A  27      10.924  -4.870  -4.713  1.00 96.58           O  
ATOM    205  N   GLU A  28       8.782  -4.180  -6.674  1.00 95.16           N  
ATOM    206  CA  GLU A  28       9.336  -3.727  -7.947  1.00 95.16           C  
ATOM    207  C   GLU A  28       8.637  -4.403  -9.124  1.00 95.16           C  
ATOM    208  CB  GLU A  28      10.842  -3.996  -8.005  1.00 95.16           C  
ATOM    209  O   GLU A  28       9.294  -4.943 -10.016  1.00 95.16           O  
ATOM    210  CG  GLU A  28      11.639  -3.258  -6.940  1.00 95.16           C  
ATOM    211  CD  GLU A  28      13.143  -3.388  -7.118  1.00 95.16           C  
ATOM    212  OE1 GLU A  28      13.798  -2.393  -7.504  1.00 95.16           O  
ATOM    213  OE2 GLU A  28      13.672  -4.495  -6.871  1.00 95.16           O  
ATOM    214  N   GLU A  29       7.399  -4.296  -9.231  1.00 96.21           N  
ATOM    215  CA  GLU A  29       6.600  -4.809 -10.340  1.00 96.21           C  
ATOM    216  C   GLU A  29       6.438  -3.759 -11.435  1.00 96.21           C  
ATOM    217  CB  GLU A  29       5.227  -5.271  -9.846  1.00 96.21           C  
ATOM    218  O   GLU A  29       6.438  -2.559 -11.156  1.00 96.21           O  
ATOM    219  CG  GLU A  29       5.268  -6.549  -9.021  1.00 96.21           C  
ATOM    220  CD  GLU A  29       5.701  -7.767  -9.822  1.00 96.21           C  
ATOM    221  OE1 GLU A  29       6.093  -8.787  -9.212  1.00 96.21           O  
ATOM    222  OE2 GLU A  29       5.647  -7.700 -11.070  1.00 96.21           O  
ATOM    223  N   SER A  30       6.321  -4.236 -12.619  1.00 92.95           N  
ATOM    224  CA  SER A  30       6.294  -3.381 -13.802  1.00 92.95           C  
ATOM    225  C   SER A  30       4.903  -2.802 -14.034  1.00 92.95           C  
ATOM    226  CB  SER A  30       6.743  -4.162 -15.037  1.00 92.95           C  
ATOM    227  O   SER A  30       4.744  -1.834 -14.781  1.00 92.95           O  
ATOM    228  OG  SER A  30       5.919  -5.296 -15.243  1.00 92.95           O  
ATOM    229  N   SER A  31       3.941  -3.378 -13.299  1.00 91.28           N  
ATOM    230  CA  SER A  31       2.577  -2.885 -13.458  1.00 91.28           C  
ATOM    231  C   SER A  31       1.788  -3.014 -12.160  1.00 91.28           C  
ATOM    232  CB  SER A  31       1.861  -3.641 -14.577  1.00 91.28           C  
ATOM    233  O   SER A  31       2.106  -3.852 -11.314  1.00 91.28           O  
ATOM    234  OG  SER A  31       1.590  -4.977 -14.189  1.00 91.28           O  
ATOM    235  N   ASN A  32       0.833  -2.282 -12.059  1.00 91.84           N  
ATOM    236  CA  ASN A  32      -0.064  -2.331 -10.909  1.00 91.84           C  
ATOM    237  C   ASN A  32      -0.816  -3.657 -10.842  1.00 91.84           C  
ATOM    238  CB  ASN A  32      -1.051  -1.162 -10.948  1.00 91.84           C  
ATOM    239  O   ASN A  32      -1.023  -4.204  -9.757  1.00 91.84           O  
ATOM    240  CG  ASN A  32      -1.910  -1.081  -9.702  1.00 91.84           C  
ATOM    241  ND2 ASN A  32      -1.391  -0.434  -8.665  1.00 91.84           N  
ATOM    242  OD1 ASN A  32      -3.030  -1.597  -9.670  1.00 91.84           O  
ATOM    243  N   TRP A  33      -1.178  -4.168 -11.896  1.00 91.69           N  
ATOM    244  CA  TRP A  33      -1.947  -5.405 -11.974  1.00 91.69           C  
ATOM    245  C   TRP A  33      -1.154  -6.576 -11.403  1.00 91.69           C  
ATOM    246  CB  TRP A  33      -2.345  -5.700 -13.423  1.00 91.69           C  
ATOM    247  O   TRP A  33      -1.730  -7.499 -10.822  1.00 91.69           O  
ATOM    248  CG  TRP A  33      -3.355  -4.744 -13.984  1.00 91.69           C  
ATOM    249  CD1 TRP A  33      -3.136  -3.764 -14.911  1.00 91.69           C  
ATOM    250  CD2 TRP A  33      -4.744  -4.675 -13.648  1.00 91.69           C  
ATOM    251  CE2 TRP A  33      -5.307  -3.629 -14.411  1.00 91.69           C  
ATOM    252  CE3 TRP A  33      -5.569  -5.398 -12.775  1.00 91.69           C  
ATOM    253  NE1 TRP A  33      -4.306  -3.090 -15.173  1.00 91.69           N  
ATOM    254  CH2 TRP A  33      -7.443  -4.010 -13.466  1.00 91.69           C  
ATOM    255  CZ2 TRP A  33      -6.659  -3.287 -14.328  1.00 91.69           C  
ATOM    256  CZ3 TRP A  33      -6.914  -5.057 -12.693  1.00 91.69           C  
ATOM    257  N   ALA A  34       0.128  -6.482 -11.617  1.00 93.02           N  
ATOM    258  CA  ALA A  34       1.027  -7.527 -11.134  1.00 93.02           C  
ATOM    259  C   ALA A  34       1.390  -7.305  -9.669  1.00 93.02           C  
ATOM    260  CB  ALA A  34       2.291  -7.579 -11.989  1.00 93.02           C  
ATOM    261  O   ALA A  34       2.087  -8.123  -9.064  1.00 93.02           O  
ATOM    262  N   CYS A  35       0.844  -6.178  -9.075  1.00 94.55           N  
ATOM    263  CA  CYS A  35       1.212  -5.758  -7.728  1.00 94.55           C  
ATOM    264  C   CYS A  35      -0.016  -5.672  -6.829  1.00 94.55           C  
ATOM    265  CB  CYS A  35       1.925  -4.407  -7.763  1.00 94.55           C  
ATOM    266  O   CYS A  35      -0.207  -4.679  -6.125  1.00 94.55           O  
ATOM    267  SG  CYS A  35       2.896  -4.058  -6.281  1.00 94.55           S  
ATOM    268  N   LEU A  36      -0.849  -6.759  -6.762  1.00 95.07           N  
ATOM    269  CA  LEU A  36      -2.116  -6.737  -6.038  1.00 95.07           C  
ATOM    270  C   LEU A  36      -2.230  -7.938  -5.106  1.00 95.07           C  
ATOM    271  CB  LEU A  36      -3.293  -6.722  -7.017  1.00 95.07           C  
ATOM    272  O   LEU A  36      -3.331  -8.435  -4.858  1.00 95.07           O  
ATOM    273  CG  LEU A  36      -3.476  -5.445  -7.838  1.00 95.07           C  
ATOM    274  CD1 LEU A  36      -4.553  -5.646  -8.899  1.00 95.07           C  
ATOM    275  CD2 LEU A  36      -3.825  -4.271  -6.930  1.00 95.07           C  
ATOM    276  N   ALA A  37      -1.125  -8.352  -4.551  1.00 96.85           N  
ATOM    277  CA  ALA A  37      -1.153  -9.439  -3.576  1.00 96.85           C  
ATOM    278  C   ALA A  37      -1.524  -8.922  -2.189  1.00 96.85           C  
ATOM    279  CB  ALA A  37       0.198 -10.149  -3.531  1.00 96.85           C  
ATOM    280  O   ALA A  37      -0.794  -8.118  -1.604  1.00 96.85           O  
ATOM    281  N   PRO A  38      -2.641  -9.391  -1.638  1.00 96.95           N  
ATOM    282  CA  PRO A  38      -3.078  -8.936  -0.316  1.00 96.95           C  
ATOM    283  C   PRO A  38      -2.284  -9.576   0.820  1.00 96.95           C  
ATOM    284  CB  PRO A  38      -4.547  -9.363  -0.265  1.00 96.95           C  
ATOM    285  O   PRO A  38      -1.917 -10.751   0.736  1.00 96.95           O  
ATOM    286  CG  PRO A  38      -4.647 -10.504  -1.225  1.00 96.95           C  
ATOM    287  CD  PRO A  38      -3.595 -10.331  -2.283  1.00 96.95           C  
ATOM    288  N   ALA A  39      -2.048  -8.730   1.917  1.00 96.87           N  
ATOM    289  CA  ALA A  39      -1.349  -9.216   3.104  1.00 96.87           C  
ATOM    290  C   ALA A  39      -1.787  -8.450   4.349  1.00 96.87           C  
ATOM    291  CB  ALA A  39       0.161  -9.102   2.916  1.00 96.87           C  
ATOM    292  O   ALA A  39      -2.062  -7.249   4.282  1.00 96.87           O  
ATOM    293  N   ILE A  40      -1.886  -9.264   5.433  1.00 96.49           N  
ATOM    294  CA  ILE A  40      -2.210  -8.656   6.718  1.00 96.49           C  
ATOM    295  C   ILE A  40      -0.999  -7.889   7.246  1.00 96.49           C  
ATOM    296  CB  ILE A  40      -2.663  -9.716   7.748  1.00 96.49           C  
ATOM    297  O   ILE A  40       0.105  -8.434   7.318  1.00 96.49           O  
ATOM    298  CG1 ILE A  40      -3.923 -10.435   7.254  1.00 96.49           C  
ATOM    299  CG2 ILE A  40      -2.901  -9.072   9.117  1.00 96.49           C  
ATOM    300  CD1 ILE A  40      -4.292 -11.667   8.068  1.00 96.49           C  
ATOM    301  N   CYS A  41      -1.214  -6.587   7.668  1.00 95.52           N  
ATOM    302  CA  CYS A  41      -0.140  -5.749   8.187  1.00 95.52           C  
ATOM    303  C   CYS A  41       0.113  -6.038   9.662  1.00 95.52           C  
ATOM    304  CB  CYS A  41      -0.474  -4.270   7.997  1.00 95.52           C  
ATOM    305  O   CYS A  41      -0.806  -6.411  10.392  1.00 95.52           O  
ATOM    306  SG  CYS A  41      -0.572  -3.762   6.267  1.00 95.52           S  
ATOM    307  N   PRO A  42       1.330  -5.897  10.049  1.00 94.22           N  
ATOM    308  CA  PRO A  42       1.614  -6.004  11.482  1.00 94.22           C  
ATOM    309  C   PRO A  42       0.849  -4.976  12.313  1.00 94.22           C  
ATOM    310  CB  PRO A  42       3.123  -5.757  11.562  1.00 94.22           C  
ATOM    311  O   PRO A  42       0.398  -3.959  11.780  1.00 94.22           O  
ATOM    312  CG  PRO A  42       3.449  -4.983  10.325  1.00 94.22           C  
ATOM    313  CD  PRO A  42       2.420  -5.300   9.279  1.00 94.22           C  
ATOM    314  N   SER A  43       0.668  -5.192  13.504  1.00 90.31           N  
ATOM    315  CA  SER A  43      -0.149  -4.393  14.411  1.00 90.31           C  
ATOM    316  C   SER A  43       0.400  -2.976  14.545  1.00 90.31           C  
ATOM    317  CB  SER A  43      -0.224  -5.052  15.788  1.00 90.31           C  
ATOM    318  O   SER A  43      -0.348  -2.040  14.835  1.00 90.31           O  
ATOM    319  OG  SER A  43       1.074  -5.353  16.273  1.00 90.31           O  
ATOM    320  N   ASP A  44       1.651  -2.819  14.244  1.00 90.92           N  
ATOM    321  CA  ASP A  44       2.308  -1.527  14.417  1.00 90.92           C  
ATOM    322  C   ASP A  44       2.335  -0.745  13.106  1.00 90.92           C  
ATOM    323  CB  ASP A  44       3.731  -1.716  14.947  1.00 90.92           C  
ATOM    324  O   ASP A  44       2.760   0.412  13.076  1.00 90.92           O  
ATOM    325  CG  ASP A  44       4.603  -2.545  14.022  1.00 90.92           C  
ATOM    326  OD1 ASP A  44       4.199  -3.666  13.644  1.00 90.92           O  
ATOM    327  OD2 ASP A  44       5.706  -2.075  13.669  1.00 90.92           O  
ATOM    328  N   ALA A  45       1.838  -1.389  12.031  1.00 93.87           N  
ATOM    329  CA  ALA A  45       1.747  -0.751  10.720  1.00 93.87           C  
ATOM    330  C   ALA A  45       0.332  -0.245  10.454  1.00 93.87           C  
ATOM    331  CB  ALA A  45       2.175  -1.724   9.625  1.00 93.87           C  
ATOM    332  O   ALA A  45      -0.593  -1.039  10.265  1.00 93.87           O  
ATOM    333  N   ASN A  46       0.285   1.125  10.313  1.00 92.20           N  
ATOM    334  CA  ASN A  46      -1.035   1.738  10.216  1.00 92.20           C  
ATOM    335  C   ASN A  46      -1.286   2.313   8.825  1.00 92.20           C  
ATOM    336  CB  ASN A  46      -1.200   2.828  11.278  1.00 92.20           C  
ATOM    337  O   ASN A  46      -2.306   2.962   8.591  1.00 92.20           O  
ATOM    338  CG  ASN A  46      -1.099   2.287  12.691  1.00 92.20           C  
ATOM    339  ND2 ASN A  46      -0.166   2.827  13.467  1.00 92.20           N  
ATOM    340  OD1 ASN A  46      -1.851   1.390  13.081  1.00 92.20           O  
ATOM    341  N   TYR A  47      -0.346   2.022   7.905  1.00 94.20           N  
ATOM    342  CA  TYR A  47      -0.474   2.612   6.577  1.00 94.20           C  
ATOM    343  C   TYR A  47      -0.163   1.587   5.493  1.00 94.20           C  
ATOM    344  CB  TYR A  47       0.454   3.822   6.433  1.00 94.20           C  
ATOM    345  O   TYR A  47       0.738   0.760   5.652  1.00 94.20           O  
ATOM    346  CG  TYR A  47       0.144   4.942   7.396  1.00 94.20           C  
ATOM    347  CD1 TYR A  47      -0.888   5.842   7.138  1.00 94.20           C  
ATOM    348  CD2 TYR A  47       0.882   5.105   8.563  1.00 94.20           C  
ATOM    349  CE1 TYR A  47      -1.176   6.878   8.021  1.00 94.20           C  
ATOM    350  CE2 TYR A  47       0.603   6.136   9.453  1.00 94.20           C  
ATOM    351  OH  TYR A  47      -0.708   8.040  10.052  1.00 94.20           O  
ATOM    352  CZ  TYR A  47      -0.427   7.016   9.174  1.00 94.20           C  
ATOM    353  N   CYS A  48      -0.966   1.616   4.475  1.00 95.29           N  
ATOM    354  CA  CYS A  48      -0.573   1.008   3.209  1.00 95.29           C  
ATOM    355  C   CYS A  48       0.280   1.965   2.385  1.00 95.29           C  
ATOM    356  CB  CYS A  48      -1.807   0.592   2.408  1.00 95.29           C  
ATOM    357  O   CYS A  48      -0.068   3.137   2.231  1.00 95.29           O  
ATOM    358  SG  CYS A  48      -2.830  -0.644   3.237  1.00 95.29           S  
ATOM    359  N   VAL A  49       1.387   1.490   1.835  1.00 95.26           N  
ATOM    360  CA  VAL A  49       2.324   2.362   1.135  1.00 95.26           C  
ATOM    361  C   VAL A  49       2.510   1.876  -0.300  1.00 95.26           C  
ATOM    362  CB  VAL A  49       3.689   2.426   1.858  1.00 95.26           C  
ATOM    363  O   VAL A  49       2.681   0.678  -0.539  1.00 95.26           O  
ATOM    364  CG1 VAL A  49       4.658   3.334   1.103  1.00 95.26           C  
ATOM    365  CG2 VAL A  49       3.509   2.909   3.296  1.00 95.26           C  
ATOM    366  N   THR A  50       2.489   2.821  -1.163  1.00 95.45           N  
ATOM    367  CA  THR A  50       2.777   2.567  -2.570  1.00 95.45           C  
ATOM    368  C   THR A  50       3.948   3.422  -3.045  1.00 95.45           C  
ATOM    369  CB  THR A  50       1.544   2.844  -3.451  1.00 95.45           C  
ATOM    370  O   THR A  50       3.924   4.647  -2.909  1.00 95.45           O  
ATOM    371  CG2 THR A  50       1.823   2.502  -4.910  1.00 95.45           C  
ATOM    372  OG1 THR A  50       0.445   2.051  -2.987  1.00 95.45           O  
ATOM    373  N   THR A  51       4.934   2.747  -3.595  1.00 94.89           N  
ATOM    374  CA  THR A  51       6.091   3.438  -4.153  1.00 94.89           C  
ATOM    375  C   THR A  51       6.150   3.259  -5.667  1.00 94.89           C  
ATOM    376  CB  THR A  51       7.402   2.932  -3.522  1.00 94.89           C  
ATOM    377  O   THR A  51       6.107   2.132  -6.166  1.00 94.89           O  
ATOM    378  CG2 THR A  51       8.597   3.745  -4.010  1.00 94.89           C  
ATOM    379  OG1 THR A  51       7.313   3.041  -2.096  1.00 94.89           O  
ATOM    380  N   TYR A  52       6.261   4.425  -6.257  1.00 94.09           N  
ATOM    381  CA  TYR A  52       6.325   4.423  -7.714  1.00 94.09           C  
ATOM    382  C   TYR A  52       7.641   5.014  -8.204  1.00 94.09           C  
ATOM    383  CB  TYR A  52       5.149   5.207  -8.305  1.00 94.09           C  
ATOM    384  O   TYR A  52       8.058   6.081  -7.746  1.00 94.09           O  
ATOM    385  CG  TYR A  52       5.231   5.388  -9.801  1.00 94.09           C  
ATOM    386  CD1 TYR A  52       5.771   6.548 -10.353  1.00 94.09           C  
ATOM    387  CD2 TYR A  52       4.768   4.402 -10.665  1.00 94.09           C  
ATOM    388  CE1 TYR A  52       5.846   6.721 -11.731  1.00 94.09           C  
ATOM    389  CE2 TYR A  52       4.839   4.564 -12.045  1.00 94.09           C  
ATOM    390  OH  TYR A  52       5.452   5.890 -13.933  1.00 94.09           O  
ATOM    391  CZ  TYR A  52       5.379   5.725 -12.568  1.00 94.09           C  
ATOM    392  N   LEU A  53       8.251   4.319  -9.142  1.00 94.61           N  
ATOM    393  CA  LEU A  53       9.458   4.800  -9.805  1.00 94.61           C  
ATOM    394  C   LEU A  53       9.327   4.688 -11.321  1.00 94.61           C  
ATOM    395  CB  LEU A  53      10.682   4.013  -9.328  1.00 94.61           C  
ATOM    396  O   LEU A  53       9.009   3.617 -11.843  1.00 94.61           O  
ATOM    397  CG  LEU A  53      12.047   4.602  -9.685  1.00 94.61           C  
ATOM    398  CD1 LEU A  53      12.260   5.926  -8.958  1.00 94.61           C  
ATOM    399  CD2 LEU A  53      13.160   3.616  -9.347  1.00 94.61           C  
ATOM    400  N   GLY A  54       9.503   5.789 -11.880  1.00 94.31           N  
ATOM    401  CA  GLY A  54       9.442   5.823 -13.332  1.00 94.31           C  
ATOM    402  C   GLY A  54      10.622   6.539 -13.962  1.00 94.31           C  
ATOM    403  O   GLY A  54      11.099   7.546 -13.433  1.00 94.31           O  
ATOM    404  N   ALA A  55      11.157   5.999 -15.003  1.00 93.63           N  
ATOM    405  CA  ALA A  55      12.260   6.599 -15.749  1.00 93.63           C  
ATOM    406  C   ALA A  55      12.034   6.478 -17.254  1.00 93.63           C  
ATOM    407  CB  ALA A  55      13.584   5.947 -15.359  1.00 93.63           C  
ATOM    408  O   ALA A  55      11.521   5.463 -17.731  1.00 93.63           O  
ATOM    409  N   GLY A  56      12.331   7.576 -17.856  1.00 91.90           N  
ATOM    410  CA  GLY A  56      12.183   7.545 -19.303  1.00 91.90           C  
ATOM    411  C   GLY A  56      13.141   8.477 -20.020  1.00 91.90           C  
ATOM    412  O   GLY A  56      13.353   9.611 -19.587  1.00 91.90           O  
ATOM    413  N   ILE A  57      13.851   7.944 -21.093  1.00 89.77           N  
ATOM    414  CA  ILE A  57      14.704   8.736 -21.973  1.00 89.77           C  
ATOM    415  C   ILE A  57      14.379   8.417 -23.430  1.00 89.77           C  
ATOM    416  CB  ILE A  57      16.201   8.479 -21.689  1.00 89.77           C  
ATOM    417  O   ILE A  57      14.397   7.253 -23.837  1.00 89.77           O  
ATOM    418  CG1 ILE A  57      16.452   8.392 -20.179  1.00 89.77           C  
ATOM    419  CG2 ILE A  57      17.066   9.571 -22.326  1.00 89.77           C  
ATOM    420  CD1 ILE A  57      17.811   7.814 -19.810  1.00 89.77           C  
ATOM    421  N   GLY A  58      13.966   9.439 -24.152  1.00 86.74           N  
ATOM    422  CA  GLY A  58      13.618   9.214 -25.545  1.00 86.74           C  
ATOM    423  C   GLY A  58      12.365   8.376 -25.720  1.00 86.74           C  
ATOM    424  O   GLY A  58      11.331   8.662 -25.113  1.00 86.74           O  
ATOM    425  N   GLY A  59      12.329   7.255 -26.418  1.00 86.90           N  
ATOM    426  CA  GLY A  59      11.225   6.336 -26.646  1.00 86.90           C  
ATOM    427  C   GLY A  59      11.198   5.181 -25.663  1.00 86.90           C  
ATOM    428  O   GLY A  59      10.314   4.324 -25.729  1.00 86.90           O  
ATOM    429  N   TYR A  60      12.160   5.218 -24.738  1.00 88.06           N  
ATOM    430  CA  TYR A  60      12.286   4.148 -23.754  1.00 88.06           C  
ATOM    431  C   TYR A  60      11.799   4.605 -22.385  1.00 88.06           C  
ATOM    432  CB  TYR A  60      13.739   3.672 -23.660  1.00 88.06           C  
ATOM    433  O   TYR A  60      12.182   5.677 -21.909  1.00 88.06           O  
ATOM    434  CG  TYR A  60      14.273   3.093 -24.947  1.00 88.06           C  
ATOM    435  CD1 TYR A  60      13.983   1.781 -25.316  1.00 88.06           C  
ATOM    436  CD2 TYR A  60      15.068   3.854 -25.796  1.00 88.06           C  
ATOM    437  CE1 TYR A  60      14.474   1.242 -26.501  1.00 88.06           C  
ATOM    438  CE2 TYR A  60      15.565   3.326 -26.983  1.00 88.06           C  
ATOM    439  OH  TYR A  60      15.752   1.492 -28.500  1.00 88.06           O  
ATOM    440  CZ  TYR A  60      15.263   2.021 -27.326  1.00 88.06           C  
ATOM    441  N   SER A  61      10.848   3.876 -21.763  1.00 91.25           N  
ATOM    442  CA  SER A  61      10.315   4.176 -20.438  1.00 91.25           C  
ATOM    443  C   SER A  61      10.209   2.916 -19.586  1.00 91.25           C  
ATOM    444  CB  SER A  61       8.944   4.844 -20.550  1.00 91.25           C  
ATOM    445  O   SER A  61      10.074   1.811 -20.117  1.00 91.25           O  
ATOM    446  OG  SER A  61       7.986   3.940 -21.074  1.00 91.25           O  
ATOM    447  N   SER A  62      10.561   3.047 -18.361  1.00 93.44           N  
ATOM    448  CA  SER A  62      10.423   1.970 -17.386  1.00 93.44           C  
ATOM    449  C   SER A  62       9.799   2.475 -16.090  1.00 93.44           C  
ATOM    450  CB  SER A  62      11.782   1.334 -17.093  1.00 93.44           C  
ATOM    451  O   SER A  62       9.956   3.644 -15.733  1.00 93.44           O  
ATOM    452  OG  SER A  62      11.656   0.294 -16.139  1.00 93.44           O  
ATOM    453  N   GLN A  63       9.074   1.562 -15.488  1.00 93.66           N  
ATOM    454  CA  GLN A  63       8.463   1.898 -14.206  1.00 93.66           C  
ATOM    455  C   GLN A  63       8.531   0.719 -13.239  1.00 93.66           C  
ATOM    456  CB  GLN A  63       7.010   2.334 -14.401  1.00 93.66           C  
ATOM    457  O   GLN A  63       8.609  -0.436 -13.664  1.00 93.66           O  
ATOM    458  CG  GLN A  63       6.091   1.218 -14.878  1.00 93.66           C  
ATOM    459  CD  GLN A  63       4.696   1.709 -15.213  1.00 93.66           C  
ATOM    460  NE2 GLN A  63       3.692   1.139 -14.554  1.00 93.66           N  
ATOM    461  OE1 GLN A  63       4.520   2.595 -16.056  1.00 93.66           O  
ATOM    462  N   SER A  64       8.501   1.083 -12.033  1.00 95.13           N  
ATOM    463  CA  SER A  64       8.492   0.086 -10.968  1.00 95.13           C  
ATOM    464  C   SER A  64       7.571   0.505  -9.826  1.00 95.13           C  
ATOM    465  CB  SER A  64       9.908  -0.141 -10.434  1.00 95.13           C  
ATOM    466  O   SER A  64       7.603   1.656  -9.386  1.00 95.13           O  
ATOM    467  OG  SER A  64       9.895  -1.044  -9.343  1.00 95.13           O  
ATOM    468  N   ILE A  65       6.784  -0.487  -9.370  1.00 95.63           N  
ATOM    469  CA  ILE A  65       5.817  -0.253  -8.303  1.00 95.63           C  
ATOM    470  C   ILE A  65       6.092  -1.202  -7.139  1.00 95.63           C  
ATOM    471  CB  ILE A  65       4.367  -0.429  -8.807  1.00 95.63           C  
ATOM    472  O   ILE A  65       6.276  -2.405  -7.341  1.00 95.63           O  
ATOM    473  CG1 ILE A  65       4.100   0.494 -10.002  1.00 95.63           C  
ATOM    474  CG2 ILE A  65       3.367  -0.166  -7.678  1.00 95.63           C  
ATOM    475  CD1 ILE A  65       2.866   0.119 -10.811  1.00 95.63           C  
ATOM    476  N   SER A  66       6.139  -0.664  -5.963  1.00 96.20           N  
ATOM    477  CA  SER A  66       6.233  -1.425  -4.721  1.00 96.20           C  
ATOM    478  C   SER A  66       5.140  -1.018  -3.739  1.00 96.20           C  
ATOM    479  CB  SER A  66       7.607  -1.232  -4.077  1.00 96.20           C  
ATOM    480  O   SER A  66       4.834   0.168  -3.600  1.00 96.20           O  
ATOM    481  OG  SER A  66       8.632  -1.727  -4.921  1.00 96.20           O  
ATOM    482  N   LYS A  67       4.498  -2.053  -3.155  1.00 96.34           N  
ATOM    483  CA  LYS A  67       3.459  -1.835  -2.153  1.00 96.34           C  
ATOM    484  C   LYS A  67       3.772  -2.587  -0.863  1.00 96.34           C  
ATOM    485  CB  LYS A  67       2.094  -2.267  -2.693  1.00 96.34           C  
ATOM    486  O   LYS A  67       4.439  -3.624  -0.889  1.00 96.34           O  
ATOM    487  CG  LYS A  67       1.636  -1.484  -3.915  1.00 96.34           C  
ATOM    488  CD  LYS A  67       0.269  -1.951  -4.397  1.00 96.34           C  
ATOM    489  CE  LYS A  67      -0.194  -1.163  -5.616  1.00 96.34           C  
ATOM    490  NZ  LYS A  67      -1.273  -0.191  -5.269  1.00 96.34           N  
ATOM    491  N   GLY A  68       3.285  -2.019   0.236  1.00 95.71           N  
ATOM    492  CA  GLY A  68       3.512  -2.680   1.510  1.00 95.71           C  
ATOM    493  C   GLY A  68       2.894  -1.943   2.684  1.00 95.71           C  
ATOM    494  O   GLY A  68       2.051  -1.063   2.496  1.00 95.71           O  
ATOM    495  N   CYS A  69       3.238  -2.425   3.869  1.00 96.10           N  
ATOM    496  CA  CYS A  69       2.766  -1.877   5.136  1.00 96.10           C  
ATOM    497  C   CYS A  69       3.863  -1.074   5.825  1.00 96.10           C  
ATOM    498  CB  CYS A  69       2.284  -2.996   6.058  1.00 96.10           C  
ATOM    499  O   CYS A  69       5.031  -1.467   5.805  1.00 96.10           O  
ATOM    500  SG  CYS A  69       0.960  -4.002   5.352  1.00 96.10           S  
ATOM    501  N   ALA A  70       3.454   0.076   6.457  1.00 95.30           N  
ATOM    502  CA  ALA A  70       4.435   0.907   7.150  1.00 95.30           C  
ATOM    503  C   ALA A  70       3.819   1.577   8.375  1.00 95.30           C  
ATOM    504  CB  ALA A  70       5.006   1.959   6.203  1.00 95.30           C  
ATOM    505  O   ALA A  70       2.612   1.827   8.412  1.00 95.30           O  
ATOM    506  N   SER A  71       4.642   1.822   9.359  1.00 94.54           N  
ATOM    507  CA  SER A  71       4.221   2.500  10.580  1.00 94.54           C  
ATOM    508  C   SER A  71       4.150   4.010  10.378  1.00 94.54           C  
ATOM    509  CB  SER A  71       5.176   2.176  11.730  1.00 94.54           C  
ATOM    510  O   SER A  71       3.358   4.692  11.031  1.00 94.54           O  
ATOM    511  OG  SER A  71       6.513   2.491  11.378  1.00 94.54           O  
ATOM    512  N   ILE A  72       4.999   4.408   9.494  1.00 93.43           N  
ATOM    513  CA  ILE A  72       5.062   5.827   9.161  1.00 93.43           C  
ATOM    514  C   ILE A  72       4.827   6.016   7.664  1.00 93.43           C  
ATOM    515  CB  ILE A  72       6.418   6.444   9.572  1.00 93.43           C  
ATOM    516  O   ILE A  72       5.226   5.176   6.855  1.00 93.43           O  
ATOM    517  CG1 ILE A  72       6.643   6.282  11.080  1.00 93.43           C  
ATOM    518  CG2 ILE A  72       6.486   7.919   9.164  1.00 93.43           C  
ATOM    519  CD1 ILE A  72       8.098   6.417  11.507  1.00 93.43           C  
ATOM    520  N   CYS A  73       4.197   7.207   7.354  1.00 89.96           N  
ATOM    521  CA  CYS A  73       3.894   7.483   5.954  1.00 89.96           C  
ATOM    522  C   CYS A  73       4.788   8.590   5.411  1.00 89.96           C  
ATOM    523  CB  CYS A  73       2.425   7.875   5.791  1.00 89.96           C  
ATOM    524  O   CYS A  73       4.502   9.774   5.598  1.00 89.96           O  
ATOM    525  SG  CYS A  73       1.918   8.097   4.072  1.00 89.96           S  
ATOM    526  N   PRO A  74       5.863   8.172   4.704  1.00 81.96           N  
ATOM    527  CA  PRO A  74       6.665   9.250   4.119  1.00 81.96           C  
ATOM    528  C   PRO A  74       6.130   9.714   2.766  1.00 81.96           C  
ATOM    529  CB  PRO A  74       8.051   8.617   3.970  1.00 81.96           C  
ATOM    530  O   PRO A  74       6.571   9.224   1.723  1.00 81.96           O  
ATOM    531  CG  PRO A  74       7.787   7.157   3.791  1.00 81.96           C  
ATOM    532  CD  PRO A  74       6.483   6.822   4.456  1.00 81.96           C  
ATOM    533  N   SER A  75       5.006  10.280   2.682  1.00 85.42           N  
ATOM    534  CA  SER A  75       4.403  10.733   1.433  1.00 85.42           C  
ATOM    535  C   SER A  75       5.269  11.789   0.752  1.00 85.42           C  
ATOM    536  CB  SER A  75       3.004  11.295   1.685  1.00 85.42           C  
ATOM    537  O   SER A  75       5.897  12.610   1.423  1.00 85.42           O  
ATOM    538  OG  SER A  75       2.189  10.339   2.342  1.00 85.42           O  
ATOM    539  N   GLY A  76       5.445  11.705  -0.543  1.00 87.58           N  
ATOM    540  CA  GLY A  76       6.237  12.634  -1.333  1.00 87.58           C  
ATOM    541  C   GLY A  76       6.507  12.140  -2.741  1.00 87.58           C  
ATOM    542  O   GLY A  76       6.238  10.980  -3.061  1.00 87.58           O  
ATOM    543  N   GLY A  77       6.907  13.041  -3.493  1.00 89.79           N  
ATOM    544  CA  GLY A  77       7.179  12.687  -4.878  1.00 89.79           C  
ATOM    545  C   GLY A  77       8.071  13.690  -5.585  1.00 89.79           C  
ATOM    546  O   GLY A  77       8.137  14.856  -5.192  1.00 89.79           O  
ATOM    547  N   ILE A  78       8.831  13.177  -6.508  1.00 91.78           N  
ATOM    548  CA  ILE A  78       9.711  13.996  -7.334  1.00 91.78           C  
ATOM    549  C   ILE A  78       9.532  13.624  -8.804  1.00 91.78           C  
ATOM    550  CB  ILE A  78      11.190  13.835  -6.917  1.00 91.78           C  
ATOM    551  O   ILE A  78       9.368  12.448  -9.138  1.00 91.78           O  
ATOM    552  CG1 ILE A  78      12.091  14.711  -7.795  1.00 91.78           C  
ATOM    553  CG2 ILE A  78      11.615  12.366  -6.989  1.00 91.78           C  
ATOM    554  CD1 ILE A  78      13.490  14.919  -7.233  1.00 91.78           C  
ATOM    555  N   ASN A  79       9.505  14.635  -9.537  1.00 91.29           N  
ATOM    556  CA  ASN A  79       9.424  14.457 -10.983  1.00 91.29           C  
ATOM    557  C   ASN A  79      10.364  15.408 -11.719  1.00 91.29           C  
ATOM    558  CB  ASN A  79       7.985  14.651 -11.468  1.00 91.29           C  
ATOM    559  O   ASN A  79      10.139  16.619 -11.736  1.00 91.29           O  
ATOM    560  CG  ASN A  79       7.210  13.350 -11.532  1.00 91.29           C  
ATOM    561  ND2 ASN A  79       6.329  13.136 -10.563  1.00 91.29           N  
ATOM    562  OD1 ASN A  79       7.402  12.544 -12.446  1.00 91.29           O  
ATOM    563  N   ILE A  80      11.387  14.943 -12.333  1.00 90.54           N  
ATOM    564  CA  ILE A  80      12.398  15.813 -12.925  1.00 90.54           C  
ATOM    565  C   ILE A  80      12.479  15.561 -14.429  1.00 90.54           C  
ATOM    566  CB  ILE A  80      13.781  15.599 -12.270  1.00 90.54           C  
ATOM    567  O   ILE A  80      13.466  15.925 -15.073  1.00 90.54           O  
ATOM    568  CG1 ILE A  80      14.140  14.109 -12.254  1.00 90.54           C  
ATOM    569  CG2 ILE A  80      13.804  16.183 -10.854  1.00 90.54           C  
ATOM    570  CD1 ILE A  80      15.599  13.827 -11.924  1.00 90.54           C  
ATOM    571  N   GLY A  81      11.311  15.092 -15.036  1.00 87.68           N  
ATOM    572  CA  GLY A  81      11.168  14.888 -16.468  1.00 87.68           C  
ATOM    573  C   GLY A  81      11.582  13.500 -16.918  1.00 87.68           C  
ATOM    574  O   GLY A  81      10.787  12.773 -17.517  1.00 87.68           O  
ATOM    575  N   ILE A  82      12.770  13.079 -16.595  1.00 90.44           N  
ATOM    576  CA  ILE A  82      13.313  11.807 -17.057  1.00 90.44           C  
ATOM    577  C   ILE A  82      13.189  10.761 -15.950  1.00 90.44           C  
ATOM    578  CB  ILE A  82      14.787  11.948 -17.498  1.00 90.44           C  
ATOM    579  O   ILE A  82      13.356   9.565 -16.197  1.00 90.44           O  
ATOM    580  CG1 ILE A  82      15.600  12.675 -16.420  1.00 90.44           C  
ATOM    581  CG2 ILE A  82      14.882  12.678 -18.840  1.00 90.44           C  
ATOM    582  CD1 ILE A  82      17.104  12.471 -16.536  1.00 90.44           C  
ATOM    583  N   LEU A  83      12.845  11.230 -14.805  1.00 92.89           N  
ATOM    584  CA  LEU A  83      12.707  10.387 -13.622  1.00 92.89           C  
ATOM    585  C   LEU A  83      11.555  10.866 -12.745  1.00 92.89           C  
ATOM    586  CB  LEU A  83      14.008  10.377 -12.816  1.00 92.89           C  
ATOM    587  O   LEU A  83      11.398  12.068 -12.520  1.00 92.89           O  
ATOM    588  CG  LEU A  83      14.015   9.519 -11.550  1.00 92.89           C  
ATOM    589  CD1 LEU A  83      13.901   8.041 -11.911  1.00 92.89           C  
ATOM    590  CD2 LEU A  83      15.277   9.779 -10.734  1.00 92.89           C  
ATOM    591  N   ALA A  84      10.738   9.901 -12.330  1.00 93.50           N  
ATOM    592  CA  ALA A  84       9.631  10.195 -11.425  1.00 93.50           C  
ATOM    593  C   ALA A  84       9.587   9.199 -10.269  1.00 93.50           C  
ATOM    594  CB  ALA A  84       8.306  10.184 -12.183  1.00 93.50           C  
ATOM    595  O   ALA A  84       9.769   7.996 -10.471  1.00 93.50           O  
ATOM    596  N   ALA A  85       9.446   9.718  -9.065  1.00 94.02           N  
ATOM    597  CA  ALA A  85       9.278   8.908  -7.861  1.00 94.02           C  
ATOM    598  C   ALA A  85       8.146   9.447  -6.991  1.00 94.02           C  
ATOM    599  CB  ALA A  85      10.580   8.860  -7.066  1.00 94.02           C  
ATOM    600  O   ALA A  85       8.019  10.660  -6.808  1.00 94.02           O  
ATOM    601  N   SER A  86       7.357   8.556  -6.578  1.00 93.52           N  
ATOM    602  CA  SER A  86       6.266   8.976  -5.705  1.00 93.52           C  
ATOM    603  C   SER A  86       5.970   7.923  -4.643  1.00 93.52           C  
ATOM    604  CB  SER A  86       5.004   9.257  -6.522  1.00 93.52           C  
ATOM    605  O   SER A  86       6.169   6.728  -4.874  1.00 93.52           O  
ATOM    606  OG  SER A  86       4.509   8.065  -7.108  1.00 93.52           O  
ATOM    607  N   VAL A  87       5.637   8.445  -3.456  1.00 93.68           N  
ATOM    608  CA  VAL A  87       5.195   7.602  -2.350  1.00 93.68           C  
ATOM    609  C   VAL A  87       3.807   8.041  -1.888  1.00 93.68           C  
ATOM    610  CB  VAL A  87       6.189   7.648  -1.168  1.00 93.68           C  
ATOM    611  O   VAL A  87       3.586   9.219  -1.598  1.00 93.68           O  
ATOM    612  CG1 VAL A  87       5.676   6.811   0.002  1.00 93.68           C  
ATOM    613  CG2 VAL A  87       7.568   7.163  -1.613  1.00 93.68           C  
ATOM    614  N   SER A  88       2.871   7.140  -1.882  1.00 92.73           N  
ATOM    615  CA  SER A  88       1.513   7.411  -1.419  1.00 92.73           C  
ATOM    616  C   SER A  88       1.116   6.468  -0.289  1.00 92.73           C  
ATOM    617  CB  SER A  88       0.518   7.285  -2.574  1.00 92.73           C  
ATOM    618  O   SER A  88       1.517   5.303  -0.275  1.00 92.73           O  
ATOM    619  OG  SER A  88       0.877   8.143  -3.643  1.00 92.73           O  
ATOM    620  N   CYS A  89       0.328   7.059   0.597  1.00 93.21           N  
ATOM    621  CA  CYS A  89      -0.078   6.268   1.753  1.00 93.21           C  
ATOM    622  C   CYS A  89      -1.587   6.337   1.959  1.00 93.21           C  
ATOM    623  CB  CYS A  89       0.640   6.751   3.013  1.00 93.21           C  
ATOM    624  O   CYS A  89      -2.217   7.343   1.628  1.00 93.21           O  
ATOM    625  SG  CYS A  89       2.440   6.744   2.873  1.00 93.21           S  
ATOM    626  N   CYS A  90      -2.138   5.314   2.549  1.00 92.57           N  
ATOM    627  CA  CYS A  90      -3.536   5.237   2.959  1.00 92.57           C  
ATOM    628  C   CYS A  90      -3.711   4.270   4.123  1.00 92.57           C  
ATOM    629  CB  CYS A  90      -4.415   4.802   1.786  1.00 92.57           C  
ATOM    630  O   CYS A  90      -2.809   3.485   4.425  1.00 92.57           O  
ATOM    631  SG  CYS A  90      -4.057   3.136   1.187  1.00 92.57           S  
ATOM    632  N   SER A  91      -4.835   4.354   4.914  1.00 91.74           N  
ATOM    633  CA  SER A  91      -4.928   3.613   6.167  1.00 91.74           C  
ATOM    634  C   SER A  91      -6.209   2.788   6.228  1.00 91.74           C  
ATOM    635  CB  SER A  91      -4.870   4.568   7.361  1.00 91.74           C  
ATOM    636  O   SER A  91      -6.632   2.367   7.307  1.00 91.74           O  
ATOM    637  OG  SER A  91      -5.866   5.570   7.252  1.00 91.74           O  
ATOM    638  N   SER A  92      -6.812   2.461   5.004  1.00 89.86           N  
ATOM    639  CA  SER A  92      -8.017   1.639   4.980  1.00 89.86           C  
ATOM    640  C   SER A  92      -7.748   0.282   4.338  1.00 89.86           C  
ATOM    641  CB  SER A  92      -9.140   2.354   4.228  1.00 89.86           C  
ATOM    642  O   SER A  92      -6.662   0.045   3.806  1.00 89.86           O  
ATOM    643  OG  SER A  92      -8.797   2.533   2.864  1.00 89.86           O  
ATOM    644  N   PHE A  93      -8.678  -0.640   4.460  1.00 91.71           N  
ATOM    645  CA  PHE A  93      -8.572  -1.998   3.938  1.00 91.71           C  
ATOM    646  C   PHE A  93      -8.292  -1.982   2.440  1.00 91.71           C  
ATOM    647  CB  PHE A  93      -9.854  -2.786   4.224  1.00 91.71           C  
ATOM    648  O   PHE A  93      -9.041  -1.378   1.670  1.00 91.71           O  
ATOM    649  CG  PHE A  93      -9.789  -4.227   3.796  1.00 91.71           C  
ATOM    650  CD1 PHE A  93     -10.387  -4.643   2.613  1.00 91.71           C  
ATOM    651  CD2 PHE A  93      -9.128  -5.167   4.577  1.00 91.71           C  
ATOM    652  CE1 PHE A  93     -10.328  -5.977   2.214  1.00 91.71           C  
ATOM    653  CE2 PHE A  93      -9.065  -6.501   4.186  1.00 91.71           C  
ATOM    654  CZ  PHE A  93      -9.667  -6.904   3.004  1.00 91.71           C  
ATOM    655  N   LEU A  94      -7.112  -2.489   2.036  1.00 93.52           N  
ATOM    656  CA  LEU A  94      -6.705  -2.638   0.643  1.00 93.52           C  
ATOM    657  C   LEU A  94      -6.777  -1.303  -0.091  1.00 93.52           C  
ATOM    658  CB  LEU A  94      -7.586  -3.671  -0.066  1.00 93.52           C  
ATOM    659  O   LEU A  94      -7.156  -1.253  -1.263  1.00 93.52           O  
ATOM    660  CG  LEU A  94      -7.546  -5.094   0.494  1.00 93.52           C  
ATOM    661  CD1 LEU A  94      -8.541  -5.982  -0.245  1.00 93.52           C  
ATOM    662  CD2 LEU A  94      -6.136  -5.667   0.398  1.00 93.52           C  
ATOM    663  N   CYS A  95      -6.570  -0.209   0.479  1.00 93.18           N  
ATOM    664  CA  CYS A  95      -6.695   1.154  -0.027  1.00 93.18           C  
ATOM    665  C   CYS A  95      -5.622   1.450  -1.067  1.00 93.18           C  
ATOM    666  CB  CYS A  95      -6.601   2.161   1.119  1.00 93.18           C  
ATOM    667  O   CYS A  95      -5.753   2.394  -1.849  1.00 93.18           O  
ATOM    668  SG  CYS A  95      -4.969   2.236   1.889  1.00 93.18           S  
ATOM    669  N   ASN A  96      -4.504   0.678  -1.074  1.00 93.67           N  
ATOM    670  CA  ASN A  96      -3.416   0.935  -2.011  1.00 93.67           C  
ATOM    671  C   ASN A  96      -3.618   0.186  -3.325  1.00 93.67           C  
ATOM    672  CB  ASN A  96      -2.070   0.558  -1.387  1.00 93.67           C  
ATOM    673  O   ASN A  96      -2.657  -0.302  -3.921  1.00 93.67           O  
ATOM    674  CG  ASN A  96      -1.989  -0.910  -1.017  1.00 93.67           C  
ATOM    675  ND2 ASN A  96      -0.796  -1.483  -1.122  1.00 93.67           N  
ATOM    676  OD1 ASN A  96      -2.991  -1.525  -0.641  1.00 93.67           O  
ATOM    677  N   ILE A  97      -4.898  -0.085  -3.687  1.00 92.43           N  
ATOM    678  CA  ILE A  97      -5.219  -0.795  -4.920  1.00 92.43           C  
ATOM    679  C   ILE A  97      -4.794   0.043  -6.124  1.00 92.43           C  
ATOM    680  CB  ILE A  97      -6.725  -1.129  -5.005  1.00 92.43           C  
ATOM    681  O   ILE A  97      -4.341  -0.498  -7.136  1.00 92.43           O  
ATOM    682  CG1 ILE A  97      -7.005  -2.034  -6.210  1.00 92.43           C  
ATOM    683  CG2 ILE A  97      -7.559   0.153  -5.077  1.00 92.43           C  
ATOM    684  CD1 ILE A  97      -8.356  -2.734  -6.158  1.00 92.43           C  
ATOM    685  N   SER A  98      -4.929   1.440  -5.903  1.00 80.30           N  
ATOM    686  CA  SER A  98      -4.493   2.388  -6.923  1.00 80.30           C  
ATOM    687  C   SER A  98      -3.593   3.465  -6.329  1.00 80.30           C  
ATOM    688  CB  SER A  98      -5.700   3.038  -7.602  1.00 80.30           C  
ATOM    689  O   SER A  98      -3.593   3.682  -5.115  1.00 80.30           O  
ATOM    690  OG  SER A  98      -6.569   2.052  -8.133  1.00 80.30           O  
ATOM    691  N   GLY A  99      -2.428   3.755  -6.879  1.00 62.55           N  
ATOM    692  CA  GLY A  99      -1.504   4.802  -6.474  1.00 62.55           C  
ATOM    693  C   GLY A  99      -2.179   6.142  -6.254  1.00 62.55           C  
ATOM    694  O   GLY A  99      -1.523   7.122  -5.895  1.00 62.55           O  
ATOM    695  N   ALA A 100      -3.630   6.236  -6.342  1.00 59.53           N  
ATOM    696  CA  ALA A 100      -4.416   7.456  -6.180  1.00 59.53           C  
ATOM    697  C   ALA A 100      -5.214   7.426  -4.880  1.00 59.53           C  
ATOM    698  CB  ALA A 100      -5.351   7.649  -7.371  1.00 59.53           C  
ATOM    699  O   ALA A 100      -5.537   6.352  -4.368  1.00 59.53           O  
ATOM    700  N   SER A 101      -5.030   8.418  -4.053  1.00 54.62           N  
ATOM    701  CA  SER A 101      -5.785   8.606  -2.818  1.00 54.62           C  
ATOM    702  C   SER A 101      -7.260   8.270  -3.015  1.00 54.62           C  
ATOM    703  CB  SER A 101      -5.644  10.044  -2.317  1.00 54.62           C  
ATOM    704  O   SER A 101      -7.861   8.657  -4.020  1.00 54.62           O  
ATOM    705  OG  SER A 101      -4.664  10.127  -1.296  1.00 54.62           O  
ATOM    706  N   SER A 102      -7.778   7.044  -2.747  1.00 56.07           N  
ATOM    707  CA  SER A 102      -9.170   6.607  -2.743  1.00 56.07           C  
ATOM    708  C   SER A 102     -10.054   7.580  -1.970  1.00 56.07           C  
ATOM    709  CB  SER A 102      -9.291   5.207  -2.140  1.00 56.07           C  
ATOM    710  O   SER A 102      -9.587   8.254  -1.050  1.00 56.07           O  
ATOM    711  OG  SER A 102     -10.556   4.640  -2.434  1.00 56.07           O  
ATOM    712  N   VAL A 103     -11.098   8.147  -2.583  1.00 58.54           N  
ATOM    713  CA  VAL A 103     -12.206   8.907  -2.014  1.00 58.54           C  
ATOM    714  C   VAL A 103     -12.717   8.212  -0.754  1.00 58.54           C  
ATOM    715  CB  VAL A 103     -13.357   9.081  -3.031  1.00 58.54           C  
ATOM    716  O   VAL A 103     -12.998   7.011  -0.771  1.00 58.54           O  
ATOM    717  CG1 VAL A 103     -14.496   9.895  -2.422  1.00 58.54           C  
ATOM    718  CG2 VAL A 103     -12.844   9.744  -4.308  1.00 58.54           C  
ATOM    719  N   LYS A 104     -12.284   8.623   0.422  1.00 61.82           N  
ATOM    720  CA  LYS A 104     -12.754   8.111   1.705  1.00 61.82           C  
ATOM    721  C   LYS A 104     -14.245   8.379   1.892  1.00 61.82           C  
ATOM    722  CB  LYS A 104     -11.962   8.734   2.855  1.00 61.82           C  
ATOM    723  O   LYS A 104     -14.703   9.511   1.722  1.00 61.82           O  
ATOM    724  CG  LYS A 104     -10.699   7.969   3.222  1.00 61.82           C  
ATOM    725  CD  LYS A 104     -10.054   8.527   4.484  1.00 61.82           C  
ATOM    726  CE  LYS A 104      -8.717   7.858   4.774  1.00 61.82           C  
ATOM    727  NZ  LYS A 104      -8.157   8.285   6.091  1.00 61.82           N  
ATOM    728  N   VAL A 105     -15.094   7.409   1.614  1.00 64.63           N  
ATOM    729  CA  VAL A 105     -16.505   7.545   1.961  1.00 64.63           C  
ATOM    730  C   VAL A 105     -16.654   7.682   3.474  1.00 64.63           C  
ATOM    731  CB  VAL A 105     -17.333   6.345   1.450  1.00 64.63           C  
ATOM    732  O   VAL A 105     -16.121   6.869   4.233  1.00 64.63           O  
ATOM    733  CG1 VAL A 105     -18.800   6.491   1.853  1.00 64.63           C  
ATOM    734  CG2 VAL A 105     -17.203   6.214  -0.066  1.00 64.63           C  
ATOM    735  N   SER A 106     -17.060   8.914   3.958  1.00 72.50           N  
ATOM    736  CA  SER A 106     -17.306   9.183   5.372  1.00 72.50           C  
ATOM    737  C   SER A 106     -18.565   8.474   5.858  1.00 72.50           C  
ATOM    738  CB  SER A 106     -17.430  10.687   5.618  1.00 72.50           C  
ATOM    739  O   SER A 106     -19.642   8.647   5.284  1.00 72.50           O  
ATOM    740  OG  SER A 106     -17.974  10.943   6.901  1.00 72.50           O  
ATOM    741  N   TYR A 107     -18.441   7.532   6.584  1.00 72.73           N  
ATOM    742  CA  TYR A 107     -19.527   6.769   7.190  1.00 72.73           C  
ATOM    743  C   TYR A 107     -20.536   7.695   7.859  1.00 72.73           C  
ATOM    744  CB  TYR A 107     -18.978   5.771   8.213  1.00 72.73           C  
ATOM    745  O   TYR A 107     -21.730   7.390   7.909  1.00 72.73           O  
ATOM    746  CG  TYR A 107     -18.246   4.606   7.591  1.00 72.73           C  
ATOM    747  CD1 TYR A 107     -18.943   3.573   6.968  1.00 72.73           C  
ATOM    748  CD2 TYR A 107     -16.858   4.535   7.626  1.00 72.73           C  
ATOM    749  CE1 TYR A 107     -18.273   2.496   6.396  1.00 72.73           C  
ATOM    750  CE2 TYR A 107     -16.177   3.464   7.057  1.00 72.73           C  
ATOM    751  OH  TYR A 107     -16.224   1.388   5.880  1.00 72.73           O  
ATOM    752  CZ  TYR A 107     -16.892   2.451   6.445  1.00 72.73           C  
ATOM    753  N   SER A 108     -20.122   8.860   8.279  1.00 72.52           N  
ATOM    754  CA  SER A 108     -20.996   9.855   8.892  1.00 72.52           C  
ATOM    755  C   SER A 108     -21.927  10.483   7.860  1.00 72.52           C  
ATOM    756  CB  SER A 108     -20.171  10.946   9.576  1.00 72.52           C  
ATOM    757  O   SER A 108     -23.103  10.722   8.142  1.00 72.52           O  
ATOM    758  OG  SER A 108     -19.259  11.534   8.664  1.00 72.52           O  
ATOM    759  N   VAL A 109     -21.377  10.649   6.785  1.00 79.91           N  
ATOM    760  CA  VAL A 109     -22.145  11.227   5.688  1.00 79.91           C  
ATOM    761  C   VAL A 109     -23.203  10.232   5.216  1.00 79.91           C  
ATOM    762  CB  VAL A 109     -21.233  11.634   4.509  1.00 79.91           C  
ATOM    763  O   VAL A 109     -24.345  10.612   4.946  1.00 79.91           O  
ATOM    764  CG1 VAL A 109     -22.066  12.104   3.318  1.00 79.91           C  
ATOM    765  CG2 VAL A 109     -20.254  12.723   4.943  1.00 79.91           C  
ATOM    766  N   LEU A 110     -22.855   8.991   5.161  1.00 81.43           N  
ATOM    767  CA  LEU A 110     -23.797   7.946   4.773  1.00 81.43           C  
ATOM    768  C   LEU A 110     -24.900   7.794   5.815  1.00 81.43           C  
ATOM    769  CB  LEU A 110     -23.070   6.612   4.583  1.00 81.43           C  
ATOM    770  O   LEU A 110     -26.070   7.628   5.466  1.00 81.43           O  
ATOM    771  CG  LEU A 110     -22.220   6.477   3.319  1.00 81.43           C  
ATOM    772  CD1 LEU A 110     -21.272   5.289   3.442  1.00 81.43           C  
ATOM    773  CD2 LEU A 110     -23.109   6.333   2.089  1.00 81.43           C  
ATOM    774  N   ALA A 111     -24.506   7.826   7.056  1.00 80.92           N  
ATOM    775  CA  ALA A 111     -25.455   7.711   8.160  1.00 80.92           C  
ATOM    776  C   ALA A 111     -26.433   8.882   8.168  1.00 80.92           C  
ATOM    777  CB  ALA A 111     -24.714   7.632   9.493  1.00 80.92           C  
ATOM    778  O   ALA A 111     -27.633   8.695   8.387  1.00 80.92           O  
ATOM    779  N   MET A 112     -25.912  10.089   7.901  1.00 84.62           N  
ATOM    780  CA  MET A 112     -26.770  11.269   7.834  1.00 84.62           C  
ATOM    781  C   MET A 112     -27.737  11.173   6.659  1.00 84.62           C  
ATOM    782  CB  MET A 112     -25.927  12.540   7.716  1.00 84.62           C  
ATOM    783  O   MET A 112     -28.888  11.600   6.761  1.00 84.62           O  
ATOM    784  CG  MET A 112     -25.167  12.892   8.984  1.00 84.62           C  
ATOM    785  SD  MET A 112     -26.280  13.383  10.358  1.00 84.62           S  
ATOM    786  CE  MET A 112     -26.794  15.025   9.782  1.00 84.62           C  
ATOM    787  N   ALA A 113     -27.217  10.645   5.574  1.00 86.06           N  
ATOM    788  CA  ALA A 113     -28.038  10.463   4.380  1.00 86.06           C  
ATOM    789  C   ALA A 113     -29.164   9.465   4.635  1.00 86.06           C  
ATOM    790  CB  ALA A 113     -27.177  10.001   3.207  1.00 86.06           C  
ATOM    791  O   ALA A 113     -30.297   9.673   4.195  1.00 86.06           O  
ATOM    792  N   ILE A 114     -28.843   8.424   5.271  1.00 86.05           N  
ATOM    793  CA  ILE A 114     -29.813   7.386   5.605  1.00 86.05           C  
ATOM    794  C   ILE A 114     -30.838   7.937   6.593  1.00 86.05           C  
ATOM    795  CB  ILE A 114     -29.122   6.135   6.191  1.00 86.05           C  
ATOM    796  O   ILE A 114     -32.039   7.697   6.449  1.00 86.05           O  
ATOM    797  CG1 ILE A 114     -28.223   5.478   5.137  1.00 86.05           C  
ATOM    798  CG2 ILE A 114     -30.161   5.142   6.720  1.00 86.05           C  
ATOM    799  CD1 ILE A 114     -27.359   4.347   5.679  1.00 86.05           C  
ATOM    800  N   LEU A 115     -30.350   8.678   7.595  1.00 84.56           N  
ATOM    801  CA  LEU A 115     -31.230   9.304   8.575  1.00 84.56           C  
ATOM    802  C   LEU A 115     -32.134  10.338   7.911  1.00 84.56           C  
ATOM    803  CB  LEU A 115     -30.411   9.965   9.687  1.00 84.56           C  
ATOM    804  O   LEU A 115     -33.322  10.426   8.230  1.00 84.56           O  
ATOM    805  CG  LEU A 115     -29.858   9.033  10.767  1.00 84.56           C  
ATOM    806  CD1 LEU A 115     -28.784   9.745  11.582  1.00 84.56           C  
ATOM    807  CD2 LEU A 115     -30.982   8.537  11.671  1.00 84.56           C  
ATOM    808  N   ALA A 116     -31.628  11.139   7.050  1.00 85.01           N  
ATOM    809  CA  ALA A 116     -32.378  12.136   6.291  1.00 85.01           C  
ATOM    810  C   ALA A 116     -33.436  11.474   5.412  1.00 85.01           C  
ATOM    811  CB  ALA A 116     -31.433  12.977   5.437  1.00 85.01           C  
ATOM    812  O   ALA A 116     -34.553  11.982   5.285  1.00 85.01           O  
ATOM    813  N   SER A 117     -33.114  10.351   4.781  1.00 85.05           N  
ATOM    814  CA  SER A 117     -34.029   9.572   3.953  1.00 85.05           C  
ATOM    815  C   SER A 117     -35.168   8.991   4.785  1.00 85.05           C  
ATOM    816  CB  SER A 117     -33.281   8.446   3.239  1.00 85.05           C  
ATOM    817  O   SER A 117     -36.317   8.962   4.339  1.00 85.05           O  
ATOM    818  OG  SER A 117     -32.310   8.971   2.351  1.00 85.05           O  
ATOM    819  N   PHE A 118     -34.819   8.493   5.925  1.00 79.51           N  
ATOM    820  CA  PHE A 118     -35.803   7.946   6.852  1.00 79.51           C  
ATOM    821  C   PHE A 118     -36.735   9.039   7.360  1.00 79.51           C  
ATOM    822  CB  PHE A 118     -35.108   7.258   8.031  1.00 79.51           C  
ATOM    823  O   PHE A 118     -37.943   8.827   7.478  1.00 79.51           O  
ATOM    824  CG  PHE A 118     -34.956   5.771   7.864  1.00 79.51           C  
ATOM    825  CD1 PHE A 118     -35.998   4.911   8.188  1.00 79.51           C  
ATOM    826  CD2 PHE A 118     -33.770   5.232   7.381  1.00 79.51           C  
ATOM    827  CE1 PHE A 118     -35.860   3.533   8.033  1.00 79.51           C  
ATOM    828  CE2 PHE A 118     -33.625   3.856   7.224  1.00 79.51           C  
ATOM    829  CZ  PHE A 118     -34.671   3.009   7.552  1.00 79.51           C  
ATOM    830  N   VAL A 119     -36.250  10.244   7.673  1.00 80.40           N  
ATOM    831  CA  VAL A 119     -37.022  11.401   8.114  1.00 80.40           C  
ATOM    832  C   VAL A 119     -37.910  11.895   6.974  1.00 80.40           C  
ATOM    833  CB  VAL A 119     -36.105  12.541   8.609  1.00 80.40           C  
ATOM    834  O   VAL A 119     -39.063  12.272   7.196  1.00 80.40           O  
ATOM    835  CG1 VAL A 119     -36.912  13.814   8.859  1.00 80.40           C  
ATOM    836  CG2 VAL A 119     -35.363  12.118   9.875  1.00 80.40           C  
ATOM    837  N   TYR A 120     -37.297  11.883   5.665  1.00 82.27           N  
ATOM    838  CA  TYR A 120     -38.004  12.259   4.446  1.00 82.27           C  
ATOM    839  C   TYR A 120     -39.161  11.306   4.171  1.00 82.27           C  
ATOM    840  CB  TYR A 120     -37.045  12.275   3.251  1.00 82.27           C  
ATOM    841  O   TYR A 120     -40.249  11.737   3.780  1.00 82.27           O  
ATOM    842  CG  TYR A 120     -37.563  13.057   2.068  1.00 82.27           C  
ATOM    843  CD1 TYR A 120     -38.235  12.421   1.027  1.00 82.27           C  
ATOM    844  CD2 TYR A 120     -37.380  14.434   1.989  1.00 82.27           C  
ATOM    845  CE1 TYR A 120     -38.711  13.137  -0.066  1.00 82.27           C  
ATOM    846  CE2 TYR A 120     -37.852  15.160   0.901  1.00 82.27           C  
ATOM    847  OH  TYR A 120     -38.986  15.219  -1.199  1.00 82.27           O  
ATOM    848  CZ  TYR A 120     -38.516  14.504  -0.120  1.00 82.27           C  
ATOM    849  N   ILE A 121     -39.016   9.979   4.417  1.00 79.72           N  
ATOM    850  CA  ILE A 121     -40.021   8.941   4.210  1.00 79.72           C  
ATOM    851  C   ILE A 121     -41.076   9.018   5.311  1.00 79.72           C  
ATOM    852  CB  ILE A 121     -39.382   7.535   4.178  1.00 79.72           C  
ATOM    853  O   ILE A 121     -42.269   8.844   5.050  1.00 79.72           O  
ATOM    854  CG1 ILE A 121     -38.418   7.414   2.992  1.00 79.72           C  
ATOM    855  CG2 ILE A 121     -40.464   6.452   4.116  1.00 79.72           C  
ATOM    856  CD1 ILE A 121     -37.543   6.168   3.031  1.00 79.72           C  
ATOM    857  N   ARG A 122     -40.718   9.294   6.595  1.00 76.60           N  
ATOM    858  CA  ARG A 122     -41.606   9.362   7.750  1.00 76.60           C  
ATOM    859  C   ARG A 122     -42.359  10.688   7.786  1.00 76.60           C  
ATOM    860  CB  ARG A 122     -40.818   9.171   9.048  1.00 76.60           C  
ATOM    861  O   ARG A 122     -43.464  10.766   8.326  1.00 76.60           O  
ATOM    862  CG  ARG A 122     -40.280   7.762   9.241  1.00 76.60           C  
ATOM    863  CD  ARG A 122     -41.399   6.763   9.501  1.00 76.60           C  
ATOM    864  NE  ARG A 122     -41.491   6.412  10.916  1.00 76.60           N  
ATOM    865  NH1 ARG A 122     -43.144   4.825  10.628  1.00 76.60           N  
ATOM    866  NH2 ARG A 122     -42.319   5.260  12.721  1.00 76.60           N  
ATOM    867  CZ  ARG A 122     -42.318   5.500  11.418  1.00 76.60           C  
ATOM    868  N   ALA A 123     -41.748  11.801   7.223  1.00 76.44           N  
ATOM    869  CA  ALA A 123     -42.344  13.132   7.147  1.00 76.44           C  
ATOM    870  C   ALA A 123     -43.197  13.280   5.890  1.00 76.44           C  
ATOM    871  CB  ALA A 123     -41.258  14.205   7.179  1.00 76.44           C  
ATOM    872  O   ALA A 123     -43.930  14.261   5.742  1.00 76.44           O  
ATOM    873  N   GLY A 124     -43.551  12.047   5.138  1.00 56.44           N  
ATOM    874  CA  GLY A 124     -44.573  12.049   4.104  1.00 56.44           C  
ATOM    875  C   GLY A 124     -44.304  13.055   3.001  1.00 56.44           C  
ATOM    876  O   GLY A 124     -45.213  13.423   2.254  1.00 56.44           O  
ATOM    877  N   LEU A 125     -43.138  13.591   2.642  1.00 51.23           N  
ATOM    878  CA  LEU A 125     -42.736  14.367   1.474  1.00 51.23           C  
ATOM    879  C   LEU A 125     -42.089  13.471   0.423  1.00 51.23           C  
ATOM    880  CB  LEU A 125     -41.767  15.481   1.878  1.00 51.23           C  
ATOM    881  O   LEU A 125     -41.341  12.551   0.761  1.00 51.23           O  
ATOM    882  CG  LEU A 125     -41.827  16.765   1.048  1.00 51.23           C  
ATOM    883  CD1 LEU A 125     -43.088  17.555   1.383  1.00 51.23           C  
ATOM    884  CD2 LEU A 125     -40.581  17.612   1.284  1.00 51.23           C  
TER     885      ALA A   1                                                      
ENDMDL                                                                          
END                                                                             
