# Supplementary material for: Domain loss enabled evolution of novel functions in the snake three-finger toxin gene superfamily
Source: Nat Commun. 2023 Aug 11;14:4861. doi: 10.1038/s41467-023-40550-0 (PMC10421932; doi:10.1038/s41467-023-40550-0)
Supplement: Supplementary file 5 — Supplementary Data 2 [file 41467_2023_40550_MOESM5_ESM.zip › SD2_structure_predictions/full_sequence/SP|Q8AY55|Bungarus_candidus.pdb]

MODEL     1                                                                     
ATOM      1  N   MET A   1     -35.496   4.277  32.836  1.00 62.25           N  
ATOM      2  CA  MET A   1     -34.158   4.859  32.807  1.00 62.25           C  
ATOM      3  C   MET A   1     -33.121   3.819  32.394  1.00 62.25           C  
ATOM      4  CB  MET A   1     -33.795   5.446  34.172  1.00 62.25           C  
ATOM      5  O   MET A   1     -31.943   4.141  32.232  1.00 62.25           O  
ATOM      6  CG  MET A   1     -34.448   4.727  35.341  1.00 62.25           C  
ATOM      7  SD  MET A   1     -34.065   5.513  36.954  1.00 62.25           S  
ATOM      8  CE  MET A   1     -34.953   4.397  38.074  1.00 62.25           C  
ATOM      9  N   LYS A   2     -33.551   2.572  32.002  1.00 68.47           N  
ATOM     10  CA  LYS A   2     -32.776   1.396  31.619  1.00 68.47           C  
ATOM     11  C   LYS A   2     -32.763   1.216  30.103  1.00 68.47           C  
ATOM     12  CB  LYS A   2     -33.335   0.141  32.290  1.00 68.47           C  
ATOM     13  O   LYS A   2     -31.802   0.681  29.544  1.00 68.47           O  
ATOM     14  CG  LYS A   2     -32.924  -0.017  33.747  1.00 68.47           C  
ATOM     15  CD  LYS A   2     -33.709  -1.128  34.432  1.00 68.47           C  
ATOM     16  CE  LYS A   2     -33.093  -1.504  35.773  1.00 68.47           C  
ATOM     17  NZ  LYS A   2     -33.850  -0.911  36.916  1.00 68.47           N  
ATOM     18  N   THR A   3     -33.773   1.862  29.485  1.00 66.47           N  
ATOM     19  CA  THR A   3     -33.882   1.798  28.031  1.00 66.47           C  
ATOM     20  C   THR A   3     -33.046   2.894  27.378  1.00 66.47           C  
ATOM     21  CB  THR A   3     -35.347   1.925  27.575  1.00 66.47           C  
ATOM     22  O   THR A   3     -32.543   2.719  26.266  1.00 66.47           O  
ATOM     23  CG2 THR A   3     -36.144   0.674  27.932  1.00 66.47           C  
ATOM     24  OG1 THR A   3     -35.945   3.058  28.216  1.00 66.47           O  
ATOM     25  N   LEU A   4     -32.779   3.919  28.144  1.00 65.63           N  
ATOM     26  CA  LEU A   4     -31.928   5.032  27.737  1.00 65.63           C  
ATOM     27  C   LEU A   4     -30.454   4.669  27.878  1.00 65.63           C  
ATOM     28  CB  LEU A   4     -32.241   6.278  28.570  1.00 65.63           C  
ATOM     29  O   LEU A   4     -29.632   5.058  27.045  1.00 65.63           O  
ATOM     30  CG  LEU A   4     -33.258   7.253  27.975  1.00 65.63           C  
ATOM     31  CD1 LEU A   4     -33.947   8.042  29.084  1.00 65.63           C  
ATOM     32  CD2 LEU A   4     -32.581   8.194  26.984  1.00 65.63           C  
ATOM     33  N   LEU A   5     -30.136   3.803  28.787  1.00 66.71           N  
ATOM     34  CA  LEU A   5     -28.797   3.286  29.045  1.00 66.71           C  
ATOM     35  C   LEU A   5     -28.435   2.190  28.048  1.00 66.71           C  
ATOM     36  CB  LEU A   5     -28.697   2.745  30.474  1.00 66.71           C  
ATOM     37  O   LEU A   5     -27.286   2.099  27.610  1.00 66.71           O  
ATOM     38  CG  LEU A   5     -28.348   3.762  31.562  1.00 66.71           C  
ATOM     39  CD1 LEU A   5     -28.907   3.312  32.907  1.00 66.71           C  
ATOM     40  CD2 LEU A   5     -26.838   3.960  31.644  1.00 66.71           C  
ATOM     41  N   LEU A   6     -29.412   1.485  27.525  1.00 64.46           N  
ATOM     42  CA  LEU A   6     -29.259   0.394  26.568  1.00 64.46           C  
ATOM     43  C   LEU A   6     -29.125   0.932  25.147  1.00 64.46           C  
ATOM     44  CB  LEU A   6     -30.448  -0.565  26.653  1.00 64.46           C  
ATOM     45  O   LEU A   6     -28.351   0.400  24.348  1.00 64.46           O  
ATOM     46  CG  LEU A   6     -30.413  -1.591  27.788  1.00 64.46           C  
ATOM     47  CD1 LEU A   6     -31.818  -2.107  28.080  1.00 64.46           C  
ATOM     48  CD2 LEU A   6     -29.476  -2.742  27.439  1.00 64.46           C  
ATOM     49  N   THR A   7     -29.673   2.036  24.846  1.00 66.21           N  
ATOM     50  CA  THR A   7     -29.598   2.739  23.570  1.00 66.21           C  
ATOM     51  C   THR A   7     -28.297   3.530  23.464  1.00 66.21           C  
ATOM     52  CB  THR A   7     -30.796   3.688  23.383  1.00 66.21           C  
ATOM     53  O   THR A   7     -27.717   3.639  22.382  1.00 66.21           O  
ATOM     54  CG2 THR A   7     -32.102   2.908  23.270  1.00 66.21           C  
ATOM     55  OG1 THR A   7     -30.877   4.573  24.507  1.00 66.21           O  
ATOM     56  N   LEU A   8     -27.706   3.999  24.511  1.00 64.13           N  
ATOM     57  CA  LEU A   8     -26.438   4.711  24.628  1.00 64.13           C  
ATOM     58  C   LEU A   8     -25.261   3.748  24.520  1.00 64.13           C  
ATOM     59  CB  LEU A   8     -26.371   5.471  25.956  1.00 64.13           C  
ATOM     60  O   LEU A   8     -24.243   4.072  23.903  1.00 64.13           O  
ATOM     61  CG  LEU A   8     -25.246   6.498  26.093  1.00 64.13           C  
ATOM     62  CD1 LEU A   8     -25.599   7.774  25.337  1.00 64.13           C  
ATOM     63  CD2 LEU A   8     -24.974   6.799  27.563  1.00 64.13           C  
ATOM     64  N   VAL A   9     -25.389   2.509  24.870  1.00 65.53           N  
ATOM     65  CA  VAL A   9     -24.413   1.427  24.809  1.00 65.53           C  
ATOM     66  C   VAL A   9     -24.386   0.833  23.403  1.00 65.53           C  
ATOM     67  CB  VAL A   9     -24.722   0.325  25.847  1.00 65.53           C  
ATOM     68  O   VAL A   9     -23.316   0.532  22.869  1.00 65.53           O  
ATOM     69  CG1 VAL A   9     -23.799  -0.877  25.650  1.00 65.53           C  
ATOM     70  CG2 VAL A   9     -24.591   0.877  27.265  1.00 65.53           C  
ATOM     71  N   VAL A  10     -25.491   0.882  22.685  1.00 64.67           N  
ATOM     72  CA  VAL A  10     -25.647   0.378  21.324  1.00 64.67           C  
ATOM     73  C   VAL A  10     -25.149   1.421  20.326  1.00 64.67           C  
ATOM     74  CB  VAL A  10     -27.117   0.009  21.021  1.00 64.67           C  
ATOM     75  O   VAL A  10     -24.509   1.078  19.329  1.00 64.67           O  
ATOM     76  CG1 VAL A  10     -27.274  -0.429  19.566  1.00 64.67           C  
ATOM     77  CG2 VAL A  10     -27.597  -1.088  21.968  1.00 64.67           C  
ATOM     78  N   VAL A  11     -25.180   2.801  20.587  1.00 62.22           N  
ATOM     79  CA  VAL A  11     -24.717   3.943  19.806  1.00 62.22           C  
ATOM     80  C   VAL A  11     -23.217   4.140  20.016  1.00 62.22           C  
ATOM     81  CB  VAL A  11     -25.482   5.233  20.178  1.00 62.22           C  
ATOM     82  O   VAL A  11     -22.493   4.487  19.080  1.00 62.22           O  
ATOM     83  CG1 VAL A  11     -24.890   6.439  19.452  1.00 62.22           C  
ATOM     84  CG2 VAL A  11     -26.967   5.084  19.854  1.00 62.22           C  
ATOM     85  N   THR A  12     -22.654   3.785  21.115  1.00 61.64           N  
ATOM     86  CA  THR A  12     -21.234   3.810  21.448  1.00 61.64           C  
ATOM     87  C   THR A  12     -20.519   2.596  20.863  1.00 61.64           C  
ATOM     88  CB  THR A  12     -21.019   3.850  22.973  1.00 61.64           C  
ATOM     89  O   THR A  12     -19.355   2.685  20.468  1.00 61.64           O  
ATOM     90  CG2 THR A  12     -21.579   5.135  23.574  1.00 61.64           C  
ATOM     91  OG1 THR A  12     -21.679   2.729  23.572  1.00 61.64           O  
ATOM     92  N   ILE A  13     -21.168   1.499  20.584  1.00 62.10           N  
ATOM     93  CA  ILE A  13     -20.690   0.241  20.019  1.00 62.10           C  
ATOM     94  C   ILE A  13     -20.774   0.295  18.496  1.00 62.10           C  
ATOM     95  CB  ILE A  13     -21.495  -0.962  20.559  1.00 62.10           C  
ATOM     96  O   ILE A  13     -19.915  -0.252  17.801  1.00 62.10           O  
ATOM     97  CG1 ILE A  13     -21.277  -1.117  22.068  1.00 62.10           C  
ATOM     98  CG2 ILE A  13     -21.112  -2.245  19.815  1.00 62.10           C  
ATOM     99  CD1 ILE A  13     -22.210  -2.123  22.728  1.00 62.10           C  
ATOM    100  N   VAL A  14     -21.689   1.112  17.871  1.00 59.16           N  
ATOM    101  CA  VAL A  14     -21.891   1.360  16.448  1.00 59.16           C  
ATOM    102  C   VAL A  14     -20.991   2.506  15.990  1.00 59.16           C  
ATOM    103  CB  VAL A  14     -23.368   1.685  16.132  1.00 59.16           C  
ATOM    104  O   VAL A  14     -20.526   2.520  14.848  1.00 59.16           O  
ATOM    105  CG1 VAL A  14     -23.538   2.050  14.659  1.00 59.16           C  
ATOM    106  CG2 VAL A  14     -24.264   0.504  16.500  1.00 59.16           C  
ATOM    107  N   CYS A  15     -20.460   3.366  16.961  1.00 57.14           N  
ATOM    108  CA  CYS A  15     -19.496   4.429  16.698  1.00 57.14           C  
ATOM    109  C   CYS A  15     -18.069   3.927  16.880  1.00 57.14           C  
ATOM    110  CB  CYS A  15     -19.749   5.622  17.619  1.00 57.14           C  
ATOM    111  O   CYS A  15     -17.112   4.624  16.537  1.00 57.14           O  
ATOM    112  SG  CYS A  15     -21.178   6.619  17.144  1.00 57.14           S  
ATOM    113  N   LEU A  16     -17.891   2.756  17.479  1.00 53.70           N  
ATOM    114  CA  LEU A  16     -16.629   2.027  17.547  1.00 53.70           C  
ATOM    115  C   LEU A  16     -16.329   1.334  16.222  1.00 53.70           C  
ATOM    116  CB  LEU A  16     -16.665   0.996  18.678  1.00 53.70           C  
ATOM    117  O   LEU A  16     -16.162   0.113  16.178  1.00 53.70           O  
ATOM    118  CG  LEU A  16     -16.475   1.538  20.096  1.00 53.70           C  
ATOM    119  CD1 LEU A  16     -17.242   0.681  21.098  1.00 53.70           C  
ATOM    120  CD2 LEU A  16     -14.994   1.592  20.454  1.00 53.70           C  
ATOM    121  N   ASP A  17     -17.161   1.701  15.204  1.00 52.60           N  
ATOM    122  CA  ASP A  17     -16.603   1.262  13.928  1.00 52.60           C  
ATOM    123  C   ASP A  17     -15.081   1.163  13.999  1.00 52.60           C  
ATOM    124  CB  ASP A  17     -17.017   2.216  12.805  1.00 52.60           C  
ATOM    125  O   ASP A  17     -14.397   2.168  14.202  1.00 52.60           O  
ATOM    126  CG  ASP A  17     -18.059   1.620  11.875  1.00 52.60           C  
ATOM    127  OD1 ASP A  17     -17.961   0.420  11.538  1.00 52.60           O  
ATOM    128  OD2 ASP A  17     -18.984   2.358  11.472  1.00 52.60           O  
ATOM    129  N   LEU A  18     -14.536   0.651  15.093  1.00 53.86           N  
ATOM    130  CA  LEU A  18     -13.292  -0.101  14.970  1.00 53.86           C  
ATOM    131  C   LEU A  18     -12.647   0.135  13.609  1.00 53.86           C  
ATOM    132  CB  LEU A  18     -13.547  -1.596  15.175  1.00 53.86           C  
ATOM    133  O   LEU A  18     -13.117  -0.386  12.595  1.00 53.86           O  
ATOM    134  CG  LEU A  18     -13.263  -2.147  16.573  1.00 53.86           C  
ATOM    135  CD1 LEU A  18     -14.526  -2.100  17.427  1.00 53.86           C  
ATOM    136  CD2 LEU A  18     -12.722  -3.570  16.489  1.00 53.86           C  
ATOM    137  N   GLY A  19     -12.656   1.435  13.200  1.00 57.13           N  
ATOM    138  CA  GLY A  19     -11.685   1.842  12.196  1.00 57.13           C  
ATOM    139  C   GLY A  19     -10.520   0.879  12.069  1.00 57.13           C  
ATOM    140  O   GLY A  19      -9.663   0.813  12.952  1.00 57.13           O  
ATOM    141  N   TYR A  20     -10.776  -0.482  11.947  1.00 61.46           N  
ATOM    142  CA  TYR A  20      -9.674  -1.391  11.656  1.00 61.46           C  
ATOM    143  C   TYR A  20      -8.588  -0.691  10.847  1.00 61.46           C  
ATOM    144  CB  TYR A  20     -10.179  -2.622  10.896  1.00 61.46           C  
ATOM    145  O   TYR A  20      -8.852  -0.173   9.760  1.00 61.46           O  
ATOM    146  CG  TYR A  20     -11.057  -3.528  11.723  1.00 61.46           C  
ATOM    147  CD1 TYR A  20     -10.503  -4.441  12.618  1.00 61.46           C  
ATOM    148  CD2 TYR A  20     -12.443  -3.475  11.612  1.00 61.46           C  
ATOM    149  CE1 TYR A  20     -11.309  -5.280  13.381  1.00 61.46           C  
ATOM    150  CE2 TYR A  20     -13.258  -4.309  12.370  1.00 61.46           C  
ATOM    151  OH  TYR A  20     -13.485  -6.034  14.004  1.00 61.46           O  
ATOM    152  CZ  TYR A  20     -12.683  -5.206  13.251  1.00 61.46           C  
ATOM    153  N   THR A  21      -7.851   0.141  11.768  1.00 75.04           N  
ATOM    154  CA  THR A  21      -6.713   0.735  11.075  1.00 75.04           C  
ATOM    155  C   THR A  21      -5.815  -0.348  10.483  1.00 75.04           C  
ATOM    156  CB  THR A  21      -5.888   1.629  12.020  1.00 75.04           C  
ATOM    157  O   THR A  21      -5.563  -1.371  11.122  1.00 75.04           O  
ATOM    158  CG2 THR A  21      -6.726   2.788  12.551  1.00 75.04           C  
ATOM    159  OG1 THR A  21      -5.423   0.845  13.125  1.00 75.04           O  
ATOM    160  N   ARG A  22      -5.868  -0.530   9.233  1.00 89.52           N  
ATOM    161  CA  ARG A  22      -5.046  -1.446   8.448  1.00 89.52           C  
ATOM    162  C   ARG A  22      -3.605  -0.953   8.365  1.00 89.52           C  
ATOM    163  CB  ARG A  22      -5.623  -1.617   7.042  1.00 89.52           C  
ATOM    164  O   ARG A  22      -3.360   0.249   8.247  1.00 89.52           O  
ATOM    165  CG  ARG A  22      -6.875  -2.478   6.991  1.00 89.52           C  
ATOM    166  CD  ARG A  22      -6.580  -3.926   7.359  1.00 89.52           C  
ATOM    167  NE  ARG A  22      -7.764  -4.769   7.223  1.00 89.52           N  
ATOM    168  NH1 ARG A  22      -6.969  -6.461   8.580  1.00 89.52           N  
ATOM    169  NH2 ARG A  22      -9.041  -6.638   7.614  1.00 89.52           N  
ATOM    170  CZ  ARG A  22      -7.922  -5.954   7.806  1.00 89.52           C  
ATOM    171  N   THR A  23      -2.689  -2.021   8.562  1.00 94.80           N  
ATOM    172  CA  THR A  23      -1.272  -1.707   8.406  1.00 94.80           C  
ATOM    173  C   THR A  23      -0.728  -2.294   7.106  1.00 94.80           C  
ATOM    174  CB  THR A  23      -0.449  -2.237   9.595  1.00 94.80           C  
ATOM    175  O   THR A  23      -0.998  -3.452   6.781  1.00 94.80           O  
ATOM    176  CG2 THR A  23      -0.840  -1.534  10.891  1.00 94.80           C  
ATOM    177  OG1 THR A  23      -0.680  -3.644   9.739  1.00 94.80           O  
ATOM    178  N   CYS A  24      -0.003  -1.485   6.330  1.00 96.00           N  
ATOM    179  CA  CYS A  24       0.610  -1.875   5.066  1.00 96.00           C  
ATOM    180  C   CYS A  24       2.100  -1.554   5.060  1.00 96.00           C  
ATOM    181  CB  CYS A  24      -0.077  -1.171   3.897  1.00 96.00           C  
ATOM    182  O   CYS A  24       2.559  -0.705   5.827  1.00 96.00           O  
ATOM    183  SG  CYS A  24      -1.826  -1.587   3.722  1.00 96.00           S  
ATOM    184  N   LEU A  25       2.827  -2.225   4.255  1.00 95.93           N  
ATOM    185  CA  LEU A  25       4.230  -1.889   4.034  1.00 95.93           C  
ATOM    186  C   LEU A  25       4.360  -0.666   3.131  1.00 95.93           C  
ATOM    187  CB  LEU A  25       4.974  -3.075   3.416  1.00 95.93           C  
ATOM    188  O   LEU A  25       3.738  -0.606   2.068  1.00 95.93           O  
ATOM    189  CG  LEU A  25       4.915  -4.392   4.193  1.00 95.93           C  
ATOM    190  CD1 LEU A  25       5.555  -5.514   3.383  1.00 95.93           C  
ATOM    191  CD2 LEU A  25       5.599  -4.245   5.547  1.00 95.93           C  
ATOM    192  N   ILE A  26       5.071   0.402   3.677  1.00 90.14           N  
ATOM    193  CA  ILE A  26       5.207   1.663   2.956  1.00 90.14           C  
ATOM    194  C   ILE A  26       6.655   1.849   2.509  1.00 90.14           C  
ATOM    195  CB  ILE A  26       4.755   2.861   3.821  1.00 90.14           C  
ATOM    196  O   ILE A  26       7.586   1.577   3.271  1.00 90.14           O  
ATOM    197  CG1 ILE A  26       3.382   2.582   4.444  1.00 90.14           C  
ATOM    198  CG2 ILE A  26       4.728   4.147   2.991  1.00 90.14           C  
ATOM    199  CD1 ILE A  26       2.919   3.649   5.426  1.00 90.14           C  
ATOM    200  N   SER A  27       6.889   1.816   1.240  1.00 80.03           N  
ATOM    201  CA  SER A  27       8.200   2.132   0.682  1.00 80.03           C  
ATOM    202  C   SER A  27       8.987   0.863   0.369  1.00 80.03           C  
ATOM    203  CB  SER A  27       8.996   3.010   1.648  1.00 80.03           C  
ATOM    204  O   SER A  27       8.601  -0.231   0.784  1.00 80.03           O  
ATOM    205  OG  SER A  27      10.342   3.134   1.221  1.00 80.03           O  
ATOM    206  N   PRO A  28       9.942   1.047  -0.412  1.00 73.18           N  
ATOM    207  CA  PRO A  28      10.782  -0.116  -0.708  1.00 73.18           C  
ATOM    208  C   PRO A  28      11.436  -0.705   0.540  1.00 73.18           C  
ATOM    209  CB  PRO A  28      11.837   0.445  -1.664  1.00 73.18           C  
ATOM    210  O   PRO A  28      11.895  -1.850   0.520  1.00 73.18           O  
ATOM    211  CG  PRO A  28      11.315   1.787  -2.065  1.00 73.18           C  
ATOM    212  CD  PRO A  28      10.264   2.204  -1.076  1.00 73.18           C  
ATOM    213  N   SER A  29      11.469   0.070   1.631  1.00 75.25           N  
ATOM    214  CA  SER A  29      12.095  -0.334   2.886  1.00 75.25           C  
ATOM    215  C   SER A  29      11.188  -1.269   3.679  1.00 75.25           C  
ATOM    216  CB  SER A  29      12.442   0.892   3.732  1.00 75.25           C  
ATOM    217  O   SER A  29      11.621  -1.880   4.659  1.00 75.25           O  
ATOM    218  OG  SER A  29      11.280   1.650   4.019  1.00 75.25           O  
ATOM    219  N   SER A  30       9.878  -1.591   3.119  1.00 84.22           N  
ATOM    220  CA  SER A  30       8.947  -2.571   3.669  1.00 84.22           C  
ATOM    221  C   SER A  30       8.646  -2.284   5.137  1.00 84.22           C  
ATOM    222  CB  SER A  30       9.509  -3.985   3.523  1.00 84.22           C  
ATOM    223  O   SER A  30       8.599  -3.203   5.957  1.00 84.22           O  
ATOM    224  OG  SER A  30       9.702  -4.311   2.157  1.00 84.22           O  
ATOM    225  N   THR A  31       8.573  -0.961   5.447  1.00 91.09           N  
ATOM    226  CA  THR A  31       8.217  -0.539   6.797  1.00 91.09           C  
ATOM    227  C   THR A  31       6.702  -0.528   6.978  1.00 91.09           C  
ATOM    228  CB  THR A  31       8.785   0.857   7.113  1.00 91.09           C  
ATOM    229  O   THR A  31       5.978   0.046   6.163  1.00 91.09           O  
ATOM    230  CG2 THR A  31      10.310   0.847   7.100  1.00 91.09           C  
ATOM    231  OG1 THR A  31       8.316   1.791   6.132  1.00 91.09           O  
ATOM    232  N   PRO A  32       6.216  -1.249   7.943  1.00 94.11           N  
ATOM    233  CA  PRO A  32       4.778  -1.269   8.222  1.00 94.11           C  
ATOM    234  C   PRO A  32       4.262   0.067   8.754  1.00 94.11           C  
ATOM    235  CB  PRO A  32       4.639  -2.368   9.278  1.00 94.11           C  
ATOM    236  O   PRO A  32       4.891   0.673   9.625  1.00 94.11           O  
ATOM    237  CG  PRO A  32       5.895  -3.170   9.163  1.00 94.11           C  
ATOM    238  CD  PRO A  32       6.994  -2.267   8.681  1.00 94.11           C  
ATOM    239  N   GLN A  33       3.158   0.513   8.205  1.00 93.54           N  
ATOM    240  CA  GLN A  33       2.523   1.754   8.637  1.00 93.54           C  
ATOM    241  C   GLN A  33       1.002   1.636   8.598  1.00 93.54           C  
ATOM    242  CB  GLN A  33       2.982   2.923   7.765  1.00 93.54           C  
ATOM    243  O   GLN A  33       0.451   0.912   7.766  1.00 93.54           O  
ATOM    244  CG  GLN A  33       4.447   3.293   7.952  1.00 93.54           C  
ATOM    245  CD  GLN A  33       4.839   4.543   7.188  1.00 93.54           C  
ATOM    246  NE2 GLN A  33       6.139   4.806   7.108  1.00 93.54           N  
ATOM    247  OE1 GLN A  33       3.981   5.267   6.672  1.00 93.54           O  
ATOM    248  N   THR A  34       0.388   2.355   9.603  1.00 94.03           N  
ATOM    249  CA  THR A  34      -1.070   2.400   9.637  1.00 94.03           C  
ATOM    250  C   THR A  34      -1.612   3.234   8.480  1.00 94.03           C  
ATOM    251  CB  THR A  34      -1.580   2.975  10.972  1.00 94.03           C  
ATOM    252  O   THR A  34      -1.144   4.348   8.238  1.00 94.03           O  
ATOM    253  CG2 THR A  34      -3.104   2.974  11.024  1.00 94.03           C  
ATOM    254  OG1 THR A  34      -1.075   2.179  12.052  1.00 94.03           O  
ATOM    255  N   CYS A  35      -2.696   2.630   7.750  1.00 92.54           N  
ATOM    256  CA  CYS A  35      -3.284   3.342   6.621  1.00 92.54           C  
ATOM    257  C   CYS A  35      -4.227   4.440   7.100  1.00 92.54           C  
ATOM    258  CB  CYS A  35      -4.037   2.374   5.709  1.00 92.54           C  
ATOM    259  O   CYS A  35      -4.888   4.291   8.129  1.00 92.54           O  
ATOM    260  SG  CYS A  35      -2.971   1.162   4.897  1.00 92.54           S  
ATOM    261  N   PRO A  36      -4.132   5.538   6.358  1.00 91.99           N  
ATOM    262  CA  PRO A  36      -5.113   6.579   6.675  1.00 91.99           C  
ATOM    263  C   PRO A  36      -6.553   6.081   6.582  1.00 91.99           C  
ATOM    264  CB  PRO A  36      -4.838   7.655   5.621  1.00 91.99           C  
ATOM    265  O   PRO A  36      -6.820   5.075   5.919  1.00 91.99           O  
ATOM    266  CG  PRO A  36      -3.486   7.321   5.078  1.00 91.99           C  
ATOM    267  CD  PRO A  36      -3.249   5.849   5.259  1.00 91.99           C  
ATOM    268  N   GLN A  37      -7.421   6.761   7.245  1.00 89.84           N  
ATOM    269  CA  GLN A  37      -8.837   6.416   7.170  1.00 89.84           C  
ATOM    270  C   GLN A  37      -9.326   6.413   5.725  1.00 89.84           C  
ATOM    271  CB  GLN A  37      -9.672   7.388   8.005  1.00 89.84           C  
ATOM    272  O   GLN A  37      -8.996   7.314   4.950  1.00 89.84           O  
ATOM    273  CG  GLN A  37     -11.119   6.953   8.190  1.00 89.84           C  
ATOM    274  CD  GLN A  37     -11.899   7.881   9.103  1.00 89.84           C  
ATOM    275  NE2 GLN A  37     -13.113   7.477   9.462  1.00 89.84           N  
ATOM    276  OE1 GLN A  37     -11.414   8.951   9.483  1.00 89.84           O  
ATOM    277  N   GLY A  38     -10.067   5.338   5.349  1.00 88.38           N  
ATOM    278  CA  GLY A  38     -10.614   5.326   4.001  1.00 88.38           C  
ATOM    279  C   GLY A  38      -9.696   4.664   2.991  1.00 88.38           C  
ATOM    280  O   GLY A  38     -10.062   4.501   1.825  1.00 88.38           O  
ATOM    281  N   GLN A  39      -8.439   4.246   3.454  1.00 92.48           N  
ATOM    282  CA  GLN A  39      -7.471   3.523   2.637  1.00 92.48           C  
ATOM    283  C   GLN A  39      -7.137   2.166   3.251  1.00 92.48           C  
ATOM    284  CB  GLN A  39      -6.195   4.347   2.460  1.00 92.48           C  
ATOM    285  O   GLN A  39      -6.040   1.971   3.780  1.00 92.48           O  
ATOM    286  CG  GLN A  39      -6.410   5.664   1.725  1.00 92.48           C  
ATOM    287  CD  GLN A  39      -5.113   6.397   1.443  1.00 92.48           C  
ATOM    288  NE2 GLN A  39      -5.221   7.656   1.031  1.00 92.48           N  
ATOM    289  OE1 GLN A  39      -4.022   5.838   1.594  1.00 92.48           O  
ATOM    290  N   GLY A  40      -7.981   1.174   3.049  1.00 91.81           N  
ATOM    291  CA  GLY A  40      -7.907  -0.113   3.722  1.00 91.81           C  
ATOM    292  C   GLY A  40      -7.294  -1.202   2.863  1.00 91.81           C  
ATOM    293  O   GLY A  40      -7.340  -2.381   3.219  1.00 91.81           O  
ATOM    294  N   ILE A  41      -6.780  -0.821   1.728  1.00 95.21           N  
ATOM    295  CA  ILE A  41      -6.199  -1.778   0.792  1.00 95.21           C  
ATOM    296  C   ILE A  41      -4.691  -1.558   0.699  1.00 95.21           C  
ATOM    297  CB  ILE A  41      -6.845  -1.664  -0.607  1.00 95.21           C  
ATOM    298  O   ILE A  41      -4.232  -0.428   0.516  1.00 95.21           O  
ATOM    299  CG1 ILE A  41      -8.350  -1.944  -0.524  1.00 95.21           C  
ATOM    300  CG2 ILE A  41      -6.164  -2.614  -1.595  1.00 95.21           C  
ATOM    301  CD1 ILE A  41      -9.112  -1.611  -1.799  1.00 95.21           C  
ATOM    302  N   CYS A  42      -3.950  -2.651   0.877  1.00 96.12           N  
ATOM    303  CA  CYS A  42      -2.512  -2.617   0.638  1.00 96.12           C  
ATOM    304  C   CYS A  42      -2.196  -2.903  -0.826  1.00 96.12           C  
ATOM    305  CB  CYS A  42      -1.796  -3.631   1.530  1.00 96.12           C  
ATOM    306  O   CYS A  42      -2.820  -3.768  -1.442  1.00 96.12           O  
ATOM    307  SG  CYS A  42      -2.013  -3.325   3.297  1.00 96.12           S  
ATOM    308  N   PHE A  43      -1.264  -2.158  -1.376  1.00 96.39           N  
ATOM    309  CA  PHE A  43      -0.901  -2.440  -2.760  1.00 96.39           C  
ATOM    310  C   PHE A  43       0.613  -2.518  -2.917  1.00 96.39           C  
ATOM    311  CB  PHE A  43      -1.472  -1.370  -3.695  1.00 96.39           C  
ATOM    312  O   PHE A  43       1.355  -1.911  -2.142  1.00 96.39           O  
ATOM    313  CG  PHE A  43      -0.643  -0.116  -3.761  1.00 96.39           C  
ATOM    314  CD1 PHE A  43      -0.764   0.866  -2.786  1.00 96.39           C  
ATOM    315  CD2 PHE A  43       0.259   0.080  -4.799  1.00 96.39           C  
ATOM    316  CE1 PHE A  43       0.002   2.028  -2.845  1.00 96.39           C  
ATOM    317  CE2 PHE A  43       1.028   1.238  -4.864  1.00 96.39           C  
ATOM    318  CZ  PHE A  43       0.898   2.211  -3.887  1.00 96.39           C  
ATOM    319  N   LEU A  44       1.074  -3.281  -3.850  1.00 95.79           N  
ATOM    320  CA  LEU A  44       2.436  -3.383  -4.362  1.00 95.79           C  
ATOM    321  C   LEU A  44       2.444  -3.408  -5.886  1.00 95.79           C  
ATOM    322  CB  LEU A  44       3.121  -4.639  -3.816  1.00 95.79           C  
ATOM    323  O   LEU A  44       1.755  -4.226  -6.501  1.00 95.79           O  
ATOM    324  CG  LEU A  44       4.586  -4.838  -4.210  1.00 95.79           C  
ATOM    325  CD1 LEU A  44       5.343  -5.550  -3.095  1.00 95.79           C  
ATOM    326  CD2 LEU A  44       4.686  -5.620  -5.516  1.00 95.79           C  
ATOM    327  N   LYS A  45       3.176  -2.420  -6.345  1.00 95.00           N  
ATOM    328  CA  LYS A  45       3.260  -2.390  -7.802  1.00 95.00           C  
ATOM    329  C   LYS A  45       4.707  -2.260  -8.267  1.00 95.00           C  
ATOM    330  CB  LYS A  45       2.423  -1.241  -8.365  1.00 95.00           C  
ATOM    331  O   LYS A  45       5.500  -1.543  -7.652  1.00 95.00           O  
ATOM    332  CG  LYS A  45       3.001   0.139  -8.087  1.00 95.00           C  
ATOM    333  CD  LYS A  45       2.159   1.237  -8.725  1.00 95.00           C  
ATOM    334  CE  LYS A  45       2.720   2.620  -8.423  1.00 95.00           C  
ATOM    335  NZ  LYS A  45       1.851   3.702  -8.974  1.00 95.00           N  
ATOM    336  N   ALA A  46       5.004  -2.957  -9.294  1.00 94.57           N  
ATOM    337  CA  ALA A  46       6.286  -2.870  -9.990  1.00 94.57           C  
ATOM    338  C   ALA A  46       6.108  -2.314 -11.400  1.00 94.57           C  
ATOM    339  CB  ALA A  46       6.957  -4.240 -10.042  1.00 94.57           C  
ATOM    340  O   ALA A  46       5.341  -2.859 -12.196  1.00 94.57           O  
ATOM    341  N   GLN A  47       6.803  -1.172 -11.650  1.00 94.56           N  
ATOM    342  CA  GLN A  47       6.660  -0.519 -12.947  1.00 94.56           C  
ATOM    343  C   GLN A  47       8.021  -0.275 -13.593  1.00 94.56           C  
ATOM    344  CB  GLN A  47       5.902   0.801 -12.804  1.00 94.56           C  
ATOM    345  O   GLN A  47       9.020  -0.087 -12.895  1.00 94.56           O  
ATOM    346  CG  GLN A  47       6.577   1.801 -11.875  1.00 94.56           C  
ATOM    347  CD  GLN A  47       5.719   3.022 -11.604  1.00 94.56           C  
ATOM    348  NE2 GLN A  47       6.349   4.191 -11.559  1.00 94.56           N  
ATOM    349  OE1 GLN A  47       4.500   2.916 -11.436  1.00 94.56           O  
ATOM    350  N   CYS A  48       7.996  -0.258 -14.906  1.00 94.51           N  
ATOM    351  CA  CYS A  48       9.230  -0.051 -15.656  1.00 94.51           C  
ATOM    352  C   CYS A  48       9.200   1.278 -16.400  1.00 94.51           C  
ATOM    353  CB  CYS A  48       9.455  -1.195 -16.644  1.00 94.51           C  
ATOM    354  O   CYS A  48       8.211   1.602 -17.061  1.00 94.51           O  
ATOM    355  SG  CYS A  48      10.033  -2.722 -15.872  1.00 94.51           S  
ATOM    356  N   ASP A  49      10.220   2.046 -16.199  1.00 91.77           N  
ATOM    357  CA  ASP A  49      10.409   3.254 -16.996  1.00 91.77           C  
ATOM    358  C   ASP A  49      11.544   3.075 -18.003  1.00 91.77           C  
ATOM    359  CB  ASP A  49      10.693   4.455 -16.092  1.00 91.77           C  
ATOM    360  O   ASP A  49      12.028   1.960 -18.209  1.00 91.77           O  
ATOM    361  CG  ASP A  49      11.998   4.326 -15.326  1.00 91.77           C  
ATOM    362  OD1 ASP A  49      12.826   3.458 -15.675  1.00 91.77           O  
ATOM    363  OD2 ASP A  49      12.198   5.098 -14.363  1.00 91.77           O  
ATOM    364  N   LYS A  50      11.953   4.229 -18.620  1.00 92.96           N  
ATOM    365  CA  LYS A  50      12.934   4.200 -19.701  1.00 92.96           C  
ATOM    366  C   LYS A  50      14.263   3.622 -19.222  1.00 92.96           C  
ATOM    367  CB  LYS A  50      13.147   5.603 -20.270  1.00 92.96           C  
ATOM    368  O   LYS A  50      15.047   3.108 -20.022  1.00 92.96           O  
ATOM    369  CG  LYS A  50      13.816   6.569 -19.302  1.00 92.96           C  
ATOM    370  CD  LYS A  50      14.044   7.933 -19.941  1.00 92.96           C  
ATOM    371  CE  LYS A  50      14.687   8.908 -18.965  1.00 92.96           C  
ATOM    372  NZ  LYS A  50      14.895  10.253 -19.581  1.00 92.96           N  
ATOM    373  N   PHE A  51      14.523   3.563 -17.951  1.00 92.76           N  
ATOM    374  CA  PHE A  51      15.792   3.099 -17.403  1.00 92.76           C  
ATOM    375  C   PHE A  51      15.636   1.723 -16.766  1.00 92.76           C  
ATOM    376  CB  PHE A  51      16.331   4.096 -16.373  1.00 92.76           C  
ATOM    377  O   PHE A  51      16.511   1.275 -16.022  1.00 92.76           O  
ATOM    378  CG  PHE A  51      16.627   5.457 -16.943  1.00 92.76           C  
ATOM    379  CD1 PHE A  51      17.738   5.661 -17.751  1.00 92.76           C  
ATOM    380  CD2 PHE A  51      15.792   6.533 -16.669  1.00 92.76           C  
ATOM    381  CE1 PHE A  51      18.014   6.920 -18.280  1.00 92.76           C  
ATOM    382  CE2 PHE A  51      16.061   7.794 -17.194  1.00 92.76           C  
ATOM    383  CZ  PHE A  51      17.173   7.986 -17.998  1.00 92.76           C  
ATOM    384  N   CYS A  52      14.603   0.983 -16.933  1.00 94.11           N  
ATOM    385  CA  CYS A  52      14.276  -0.288 -16.296  1.00 94.11           C  
ATOM    386  C   CYS A  52      15.298  -1.358 -16.660  1.00 94.11           C  
ATOM    387  CB  CYS A  52      12.876  -0.747 -16.701  1.00 94.11           C  
ATOM    388  O   CYS A  52      15.658  -2.189 -15.824  1.00 94.11           O  
ATOM    389  SG  CYS A  52      12.272  -2.162 -15.756  1.00 94.11           S  
ATOM    390  N   SER A  53      15.787  -1.192 -17.859  1.00 92.64           N  
ATOM    391  CA  SER A  53      16.760  -2.169 -18.338  1.00 92.64           C  
ATOM    392  C   SER A  53      18.072  -2.066 -17.567  1.00 92.64           C  
ATOM    393  CB  SER A  53      17.021  -1.977 -19.832  1.00 92.64           C  
ATOM    394  O   SER A  53      18.783  -3.060 -17.405  1.00 92.64           O  
ATOM    395  OG  SER A  53      15.842  -2.211 -20.583  1.00 92.64           O  
ATOM    396  N   ILE A  54      18.353  -0.959 -16.977  1.00 95.37           N  
ATOM    397  CA  ILE A  54      19.598  -0.713 -16.257  1.00 95.37           C  
ATOM    398  C   ILE A  54      19.364  -0.861 -14.756  1.00 95.37           C  
ATOM    399  CB  ILE A  54      20.168   0.687 -16.576  1.00 95.37           C  
ATOM    400  O   ILE A  54      20.149  -1.511 -14.060  1.00 95.37           O  
ATOM    401  CG1 ILE A  54      20.390   0.843 -18.085  1.00 95.37           C  
ATOM    402  CG2 ILE A  54      21.467   0.930 -15.803  1.00 95.37           C  
ATOM    403  CD1 ILE A  54      20.604   2.282 -18.534  1.00 95.37           C  
ATOM    404  N   ARG A  55      18.268  -0.400 -14.126  1.00 93.21           N  
ATOM    405  CA  ARG A  55      18.062  -0.333 -12.683  1.00 93.21           C  
ATOM    406  C   ARG A  55      16.986  -1.317 -12.237  1.00 93.21           C  
ATOM    407  CB  ARG A  55      17.682   1.088 -12.259  1.00 93.21           C  
ATOM    408  O   ARG A  55      16.837  -1.582 -11.042  1.00 93.21           O  
ATOM    409  CG  ARG A  55      18.742   2.130 -12.577  1.00 93.21           C  
ATOM    410  CD  ARG A  55      18.315   3.522 -12.134  1.00 93.21           C  
ATOM    411  NE  ARG A  55      18.603   4.525 -13.156  1.00 93.21           N  
ATOM    412  NH1 ARG A  55      17.558   6.259 -12.044  1.00 93.21           N  
ATOM    413  NH2 ARG A  55      18.552   6.629 -14.076  1.00 93.21           N  
ATOM    414  CZ  ARG A  55      18.237   5.802 -13.089  1.00 93.21           C  
ATOM    415  N   GLY A  56      16.300  -1.924 -13.242  1.00 93.15           N  
ATOM    416  CA  GLY A  56      15.180  -2.776 -12.877  1.00 93.15           C  
ATOM    417  C   GLY A  56      13.894  -2.005 -12.645  1.00 93.15           C  
ATOM    418  O   GLY A  56      13.842  -0.793 -12.866  1.00 93.15           O  
ATOM    419  N   PRO A  57      12.807  -2.744 -12.208  1.00 93.70           N  
ATOM    420  CA  PRO A  57      11.507  -2.103 -11.998  1.00 93.70           C  
ATOM    421  C   PRO A  57      11.480  -1.217 -10.755  1.00 93.70           C  
ATOM    422  CB  PRO A  57      10.550  -3.288 -11.844  1.00 93.70           C  
ATOM    423  O   PRO A  57      12.207  -1.475  -9.792  1.00 93.70           O  
ATOM    424  CG  PRO A  57      11.401  -4.401 -11.323  1.00 93.70           C  
ATOM    425  CD  PRO A  57      12.793  -4.229 -11.860  1.00 93.70           C  
ATOM    426  N   VAL A  58      10.711  -0.226 -10.825  1.00 92.76           N  
ATOM    427  CA  VAL A  58      10.407   0.630  -9.683  1.00 92.76           C  
ATOM    428  C   VAL A  58       9.267   0.022  -8.870  1.00 92.76           C  
ATOM    429  CB  VAL A  58      10.039   2.063 -10.130  1.00 92.76           C  
ATOM    430  O   VAL A  58       8.206  -0.291  -9.416  1.00 92.76           O  
ATOM    431  CG1 VAL A  58       9.707   2.937  -8.921  1.00 92.76           C  
ATOM    432  CG2 VAL A  58      11.178   2.678 -10.940  1.00 92.76           C  
ATOM    433  N   ILE A  59       9.606  -0.161  -7.606  1.00 92.80           N  
ATOM    434  CA  ILE A  59       8.615  -0.779  -6.732  1.00 92.80           C  
ATOM    435  C   ILE A  59       7.927   0.295  -5.892  1.00 92.80           C  
ATOM    436  CB  ILE A  59       9.256  -1.847  -5.818  1.00 92.80           C  
ATOM    437  O   ILE A  59       8.592   1.147  -5.298  1.00 92.80           O  
ATOM    438  CG1 ILE A  59       9.986  -2.901  -6.658  1.00 92.80           C  
ATOM    439  CG2 ILE A  59       8.196  -2.498  -4.923  1.00 92.80           C  
ATOM    440  CD1 ILE A  59       9.067  -3.736  -7.538  1.00 92.80           C  
ATOM    441  N   GLU A  60       6.621   0.177  -5.890  1.00 93.55           N  
ATOM    442  CA  GLU A  60       5.792   1.046  -5.059  1.00 93.55           C  
ATOM    443  C   GLU A  60       4.803   0.234  -4.228  1.00 93.55           C  
ATOM    444  CB  GLU A  60       5.043   2.062  -5.925  1.00 93.55           C  
ATOM    445  O   GLU A  60       4.171  -0.694  -4.738  1.00 93.55           O  
ATOM    446  CG  GLU A  60       5.950   3.075  -6.608  1.00 93.55           C  
ATOM    447  CD  GLU A  60       5.188   4.112  -7.417  1.00 93.55           C  
ATOM    448  OE1 GLU A  60       5.832   4.959  -8.078  1.00 93.55           O  
ATOM    449  OE2 GLU A  60       3.938   4.079  -7.389  1.00 93.55           O  
ATOM    450  N   GLN A  61       4.735   0.495  -3.052  1.00 94.97           N  
ATOM    451  CA  GLN A  61       3.767  -0.157  -2.177  1.00 94.97           C  
ATOM    452  C   GLN A  61       3.225   0.816  -1.134  1.00 94.97           C  
ATOM    453  CB  GLN A  61       4.397  -1.369  -1.487  1.00 94.97           C  
ATOM    454  O   GLN A  61       3.879   1.807  -0.803  1.00 94.97           O  
ATOM    455  CG  GLN A  61       5.662  -1.043  -0.705  1.00 94.97           C  
ATOM    456  CD  GLN A  61       6.443  -2.282  -0.310  1.00 94.97           C  
ATOM    457  NE2 GLN A  61       7.479  -2.096   0.502  1.00 94.97           N  
ATOM    458  OE1 GLN A  61       6.119  -3.397  -0.731  1.00 94.97           O  
ATOM    459  N   GLY A  62       2.043   0.555  -0.622  1.00 95.06           N  
ATOM    460  CA  GLY A  62       1.401   1.451   0.327  1.00 95.06           C  
ATOM    461  C   GLY A  62      -0.081   1.175   0.500  1.00 95.06           C  
ATOM    462  O   GLY A  62      -0.522   0.031   0.380  1.00 95.06           O  
ATOM    463  N   CYS A  63      -0.729   2.260   0.930  1.00 95.07           N  
ATOM    464  CA  CYS A  63      -2.155   2.192   1.229  1.00 95.07           C  
ATOM    465  C   CYS A  63      -2.971   2.910   0.161  1.00 95.07           C  
ATOM    466  CB  CYS A  63      -2.444   2.801   2.600  1.00 95.07           C  
ATOM    467  O   CYS A  63      -2.636   4.028  -0.235  1.00 95.07           O  
ATOM    468  SG  CYS A  63      -1.507   2.043   3.946  1.00 95.07           S  
ATOM    469  N   VAL A  64      -4.154   2.274  -0.211  1.00 95.97           N  
ATOM    470  CA  VAL A  64      -5.037   2.918  -1.178  1.00 95.97           C  
ATOM    471  C   VAL A  64      -6.493   2.623  -0.824  1.00 95.97           C  
ATOM    472  CB  VAL A  64      -4.734   2.453  -2.620  1.00 95.97           C  
ATOM    473  O   VAL A  64      -6.788   1.628  -0.159  1.00 95.97           O  
ATOM    474  CG1 VAL A  64      -3.382   2.988  -3.087  1.00 95.97           C  
ATOM    475  CG2 VAL A  64      -4.768   0.928  -2.707  1.00 95.97           C  
ATOM    476  N   ALA A  65      -7.316   3.495  -1.213  1.00 95.85           N  
ATOM    477  CA  ALA A  65      -8.749   3.290  -1.016  1.00 95.85           C  
ATOM    478  C   ALA A  65      -9.293   2.246  -1.987  1.00 95.85           C  
ATOM    479  CB  ALA A  65      -9.502   4.608  -1.181  1.00 95.85           C  
ATOM    480  O   ALA A  65     -10.146   1.434  -1.621  1.00 95.85           O  
ATOM    481  N   THR A  66      -8.786   2.411  -3.191  1.00 96.28           N  
ATOM    482  CA  THR A  66      -9.140   1.513  -4.285  1.00 96.28           C  
ATOM    483  C   THR A  66      -7.888   0.991  -4.984  1.00 96.28           C  
ATOM    484  CB  THR A  66     -10.049   2.215  -5.311  1.00 96.28           C  
ATOM    485  O   THR A  66      -6.930   1.738  -5.193  1.00 96.28           O  
ATOM    486  CG2 THR A  66     -10.572   1.227  -6.349  1.00 96.28           C  
ATOM    487  OG1 THR A  66     -11.161   2.808  -4.629  1.00 96.28           O  
ATOM    488  N   CYS A  67      -7.968  -0.345  -5.321  1.00 95.86           N  
ATOM    489  CA  CYS A  67      -6.834  -0.931  -6.026  1.00 95.86           C  
ATOM    490  C   CYS A  67      -6.688  -0.330  -7.419  1.00 95.86           C  
ATOM    491  CB  CYS A  67      -6.991  -2.448  -6.129  1.00 95.86           C  
ATOM    492  O   CYS A  67      -7.652  -0.291  -8.187  1.00 95.86           O  
ATOM    493  SG  CYS A  67      -5.501  -3.298  -6.693  1.00 95.86           S  
ATOM    494  N   PRO A  68      -5.466   0.176  -7.734  1.00 93.68           N  
ATOM    495  CA  PRO A  68      -5.245   0.731  -9.071  1.00 93.68           C  
ATOM    496  C   PRO A  68      -5.481  -0.291 -10.181  1.00 93.68           C  
ATOM    497  CB  PRO A  68      -3.778   1.167  -9.034  1.00 93.68           C  
ATOM    498  O   PRO A  68      -5.367  -1.497  -9.949  1.00 93.68           O  
ATOM    499  CG  PRO A  68      -3.173   0.375  -7.920  1.00 93.68           C  
ATOM    500  CD  PRO A  68      -4.266  -0.031  -6.974  1.00 93.68           C  
ATOM    501  N   GLN A  69      -5.785   0.308 -11.295  1.00 95.71           N  
ATOM    502  CA  GLN A  69      -5.906  -0.535 -12.479  1.00 95.71           C  
ATOM    503  C   GLN A  69      -4.534  -0.888 -13.047  1.00 95.71           C  
ATOM    504  CB  GLN A  69      -6.754   0.157 -13.547  1.00 95.71           C  
ATOM    505  O   GLN A  69      -3.612  -0.071 -13.007  1.00 95.71           O  
ATOM    506  CG  GLN A  69      -8.175   0.471 -13.097  1.00 95.71           C  
ATOM    507  CD  GLN A  69      -9.018  -0.775 -12.903  1.00 95.71           C  
ATOM    508  NE2 GLN A  69      -9.956  -0.716 -11.963  1.00 95.71           N  
ATOM    509  OE1 GLN A  69      -8.829  -1.782 -13.592  1.00 95.71           O  
ATOM    510  N   PHE A  70      -4.498  -2.023 -13.476  1.00 94.19           N  
ATOM    511  CA  PHE A  70      -3.250  -2.440 -14.105  1.00 94.19           C  
ATOM    512  C   PHE A  70      -2.983  -1.630 -15.368  1.00 94.19           C  
ATOM    513  CB  PHE A  70      -3.288  -3.934 -14.438  1.00 94.19           C  
ATOM    514  O   PHE A  70      -3.862  -1.494 -16.222  1.00 94.19           O  
ATOM    515  CG  PHE A  70      -1.938  -4.520 -14.754  1.00 94.19           C  
ATOM    516  CD1 PHE A  70      -1.479  -4.576 -16.064  1.00 94.19           C  
ATOM    517  CD2 PHE A  70      -1.128  -5.015 -13.740  1.00 94.19           C  
ATOM    518  CE1 PHE A  70      -0.230  -5.117 -16.360  1.00 94.19           C  
ATOM    519  CE2 PHE A  70       0.121  -5.558 -14.028  1.00 94.19           C  
ATOM    520  CZ  PHE A  70       0.568  -5.608 -15.339  1.00 94.19           C  
ATOM    521  N   ARG A  71      -1.705  -1.105 -15.533  1.00 93.91           N  
ATOM    522  CA  ARG A  71      -1.277  -0.338 -16.699  1.00 93.91           C  
ATOM    523  C   ARG A  71      -0.180  -1.071 -17.464  1.00 93.91           C  
ATOM    524  CB  ARG A  71      -0.787   1.049 -16.280  1.00 93.91           C  
ATOM    525  O   ARG A  71       0.462  -1.975 -16.925  1.00 93.91           O  
ATOM    526  CG  ARG A  71      -1.863   1.918 -15.649  1.00 93.91           C  
ATOM    527  CD  ARG A  71      -1.426   3.373 -15.547  1.00 93.91           C  
ATOM    528  NE  ARG A  71      -2.466   4.208 -14.954  1.00 93.91           N  
ATOM    529  NH1 ARG A  71      -1.315   6.193 -15.223  1.00 93.91           N  
ATOM    530  NH2 ARG A  71      -3.395   6.191 -14.260  1.00 93.91           N  
ATOM    531  CZ  ARG A  71      -2.389   5.529 -14.814  1.00 93.91           C  
ATOM    532  N   SER A  72      -0.030  -0.694 -18.723  1.00 91.89           N  
ATOM    533  CA  SER A  72       0.877  -1.380 -19.638  1.00 91.89           C  
ATOM    534  C   SER A  72       2.318  -1.309 -19.143  1.00 91.89           C  
ATOM    535  CB  SER A  72       0.781  -0.778 -21.040  1.00 91.89           C  
ATOM    536  O   SER A  72       3.100  -2.237 -19.359  1.00 91.89           O  
ATOM    537  OG  SER A  72       1.174   0.583 -21.032  1.00 91.89           O  
ATOM    538  N   ASN A  73       2.613  -0.362 -18.426  1.00 92.46           N  
ATOM    539  CA  ASN A  73       3.987  -0.193 -17.967  1.00 92.46           C  
ATOM    540  C   ASN A  73       4.224  -0.900 -16.635  1.00 92.46           C  
ATOM    541  CB  ASN A  73       4.335   1.292 -17.848  1.00 92.46           C  
ATOM    542  O   ASN A  73       5.354  -0.952 -16.147  1.00 92.46           O  
ATOM    543  CG  ASN A  73       3.465   2.017 -16.841  1.00 92.46           C  
ATOM    544  ND2 ASN A  73       4.092   2.804 -15.973  1.00 92.46           N  
ATOM    545  OD1 ASN A  73       2.240   1.872 -16.842  1.00 92.46           O  
ATOM    546  N   TYR A  74       3.163  -1.468 -16.034  1.00 94.83           N  
ATOM    547  CA  TYR A  74       3.281  -2.242 -14.804  1.00 94.83           C  
ATOM    548  C   TYR A  74       3.783  -3.652 -15.092  1.00 94.83           C  
ATOM    549  CB  TYR A  74       1.934  -2.306 -14.077  1.00 94.83           C  
ATOM    550  O   TYR A  74       3.287  -4.320 -16.002  1.00 94.83           O  
ATOM    551  CG  TYR A  74       1.497  -0.985 -13.492  1.00 94.83           C  
ATOM    552  CD1 TYR A  74       2.181   0.191 -13.790  1.00 94.83           C  
ATOM    553  CD2 TYR A  74       0.401  -0.911 -12.640  1.00 94.83           C  
ATOM    554  CE1 TYR A  74       1.783   1.411 -13.251  1.00 94.83           C  
ATOM    555  CE2 TYR A  74      -0.006   0.303 -12.095  1.00 94.83           C  
ATOM    556  OH  TYR A  74       0.291   2.660 -11.871  1.00 94.83           O  
ATOM    557  CZ  TYR A  74       0.690   1.456 -12.407  1.00 94.83           C  
ATOM    558  N   ARG A  75       4.663  -4.115 -14.387  1.00 94.33           N  
ATOM    559  CA  ARG A  75       5.101  -5.505 -14.454  1.00 94.33           C  
ATOM    560  C   ARG A  75       4.233  -6.396 -13.572  1.00 94.33           C  
ATOM    561  CB  ARG A  75       6.569  -5.628 -14.038  1.00 94.33           C  
ATOM    562  O   ARG A  75       3.920  -7.530 -13.943  1.00 94.33           O  
ATOM    563  CG  ARG A  75       7.553  -5.223 -15.124  1.00 94.33           C  
ATOM    564  CD  ARG A  75       8.710  -6.207 -15.232  1.00 94.33           C  
ATOM    565  NE  ARG A  75       9.731  -5.737 -16.164  1.00 94.33           N  
ATOM    566  NH1 ARG A  75      10.579  -7.839 -16.615  1.00 94.33           N  
ATOM    567  NH2 ARG A  75      11.484  -5.991 -17.627  1.00 94.33           N  
ATOM    568  CZ  ARG A  75      10.596  -6.523 -16.800  1.00 94.33           C  
ATOM    569  N   SER A  76       3.820  -5.823 -12.462  1.00 95.11           N  
ATOM    570  CA  SER A  76       2.964  -6.533 -11.518  1.00 95.11           C  
ATOM    571  C   SER A  76       2.183  -5.561 -10.640  1.00 95.11           C  
ATOM    572  CB  SER A  76       3.795  -7.471 -10.641  1.00 95.11           C  
ATOM    573  O   SER A  76       2.606  -4.421 -10.439  1.00 95.11           O  
ATOM    574  OG  SER A  76       4.655  -6.733  -9.790  1.00 95.11           O  
ATOM    575  N   LEU A  77       1.012  -6.013 -10.213  1.00 96.74           N  
ATOM    576  CA  LEU A  77       0.167  -5.287  -9.271  1.00 96.74           C  
ATOM    577  C   LEU A  77      -0.493  -6.244  -8.284  1.00 96.74           C  
ATOM    578  CB  LEU A  77      -0.904  -4.487 -10.018  1.00 96.74           C  
ATOM    579  O   LEU A  77      -1.138  -7.213  -8.690  1.00 96.74           O  
ATOM    580  CG  LEU A  77      -1.921  -3.743  -9.151  1.00 96.74           C  
ATOM    581  CD1 LEU A  77      -1.227  -2.669  -8.321  1.00 96.74           C  
ATOM    582  CD2 LEU A  77      -3.016  -3.131 -10.019  1.00 96.74           C  
ATOM    583  N   LEU A  78      -0.259  -6.028  -7.006  1.00 96.36           N  
ATOM    584  CA  LEU A  78      -0.859  -6.791  -5.917  1.00 96.36           C  
ATOM    585  C   LEU A  78      -1.701  -5.888  -5.021  1.00 96.36           C  
ATOM    586  CB  LEU A  78       0.224  -7.486  -5.088  1.00 96.36           C  
ATOM    587  O   LEU A  78      -1.247  -4.819  -4.607  1.00 96.36           O  
ATOM    588  CG  LEU A  78      -0.243  -8.179  -3.808  1.00 96.36           C  
ATOM    589  CD1 LEU A  78      -1.040  -9.435  -4.145  1.00 96.36           C  
ATOM    590  CD2 LEU A  78       0.949  -8.519  -2.919  1.00 96.36           C  
ATOM    591  N   CYS A  79      -2.894  -6.327  -4.771  1.00 97.22           N  
ATOM    592  CA  CYS A  79      -3.777  -5.686  -3.803  1.00 97.22           C  
ATOM    593  C   CYS A  79      -4.321  -6.701  -2.805  1.00 97.22           C  
ATOM    594  CB  CYS A  79      -4.934  -4.985  -4.514  1.00 97.22           C  
ATOM    595  O   CYS A  79      -4.779  -7.777  -3.195  1.00 97.22           O  
ATOM    596  SG  CYS A  79      -4.414  -3.630  -5.589  1.00 97.22           S  
ATOM    597  N   CYS A  80      -4.263  -6.332  -1.622  1.00 96.58           N  
ATOM    598  CA  CYS A  80      -4.760  -7.238  -0.592  1.00 96.58           C  
ATOM    599  C   CYS A  80      -5.329  -6.462   0.589  1.00 96.58           C  
ATOM    600  CB  CYS A  80      -3.645  -8.168  -0.114  1.00 96.58           C  
ATOM    601  O   CYS A  80      -5.039  -5.277   0.756  1.00 96.58           O  
ATOM    602  SG  CYS A  80      -2.243  -7.302   0.627  1.00 96.58           S  
ATOM    603  N   THR A  81      -6.189  -7.109   1.436  1.00 94.54           N  
ATOM    604  CA  THR A  81      -6.952  -6.389   2.449  1.00 94.54           C  
ATOM    605  C   THR A  81      -6.598  -6.886   3.848  1.00 94.54           C  
ATOM    606  CB  THR A  81      -8.467  -6.537   2.218  1.00 94.54           C  
ATOM    607  O   THR A  81      -7.333  -6.636   4.806  1.00 94.54           O  
ATOM    608  CG2 THR A  81      -8.899  -5.829   0.938  1.00 94.54           C  
ATOM    609  OG1 THR A  81      -8.796  -7.928   2.115  1.00 94.54           O  
ATOM    610  N   THR A  82      -5.424  -7.651   3.882  1.00 94.17           N  
ATOM    611  CA  THR A  82      -4.942  -8.061   5.196  1.00 94.17           C  
ATOM    612  C   THR A  82      -3.696  -7.271   5.586  1.00 94.17           C  
ATOM    613  CB  THR A  82      -4.629  -9.569   5.231  1.00 94.17           C  
ATOM    614  O   THR A  82      -3.053  -6.654   4.734  1.00 94.17           O  
ATOM    615  CG2 THR A  82      -5.864 -10.395   4.888  1.00 94.17           C  
ATOM    616  OG1 THR A  82      -3.596  -9.858   4.281  1.00 94.17           O  
ATOM    617  N   ASP A  83      -3.304  -7.219   6.894  1.00 94.52           N  
ATOM    618  CA  ASP A  83      -2.162  -6.452   7.380  1.00 94.52           C  
ATOM    619  C   ASP A  83      -0.860  -6.950   6.757  1.00 94.52           C  
ATOM    620  CB  ASP A  83      -2.076  -6.527   8.906  1.00 94.52           C  
ATOM    621  O   ASP A  83      -0.604  -8.155   6.720  1.00 94.52           O  
ATOM    622  CG  ASP A  83      -3.171  -5.736   9.601  1.00 94.52           C  
ATOM    623  OD1 ASP A  83      -3.809  -4.879   8.953  1.00 94.52           O  
ATOM    624  OD2 ASP A  83      -3.396  -5.972  10.808  1.00 94.52           O  
ATOM    625  N   ASN A  84      -0.101  -5.944   6.203  1.00 94.63           N  
ATOM    626  CA  ASN A  84       1.234  -6.210   5.678  1.00 94.63           C  
ATOM    627  C   ASN A  84       1.207  -7.281   4.591  1.00 94.63           C  
ATOM    628  CB  ASN A  84       2.183  -6.621   6.806  1.00 94.63           C  
ATOM    629  O   ASN A  84       2.129  -8.092   4.490  1.00 94.63           O  
ATOM    630  CG  ASN A  84       2.240  -5.598   7.923  1.00 94.63           C  
ATOM    631  ND2 ASN A  84       2.180  -6.069   9.163  1.00 94.63           N  
ATOM    632  OD1 ASN A  84       2.337  -4.393   7.674  1.00 94.63           O  
ATOM    633  N   CYS A  85       0.292  -7.461   3.816  1.00 95.21           N  
ATOM    634  CA  CYS A  85       0.089  -8.487   2.798  1.00 95.21           C  
ATOM    635  C   CYS A  85       0.816  -8.126   1.508  1.00 95.21           C  
ATOM    636  CB  CYS A  85      -1.401  -8.677   2.519  1.00 95.21           C  
ATOM    637  O   CYS A  85       0.898  -8.942   0.588  1.00 95.21           O  
ATOM    638  SG  CYS A  85      -2.200  -7.223   1.806  1.00 95.21           S  
ATOM    639  N   ASN A  86       1.325  -6.923   1.470  1.00 94.52           N  
ATOM    640  CA  ASN A  86       1.972  -6.462   0.247  1.00 94.52           C  
ATOM    641  C   ASN A  86       3.479  -6.700   0.286  1.00 94.52           C  
ATOM    642  CB  ASN A  86       1.675  -4.980   0.008  1.00 94.52           C  
ATOM    643  O   ASN A  86       4.264  -5.755   0.185  1.00 94.52           O  
ATOM    644  CG  ASN A  86       2.016  -4.115   1.205  1.00 94.52           C  
ATOM    645  ND2 ASN A  86       2.490  -2.902   0.945  1.00 94.52           N  
ATOM    646  OD1 ASN A  86       1.854  -4.534   2.355  1.00 94.52           O  
ATOM    647  N   HIS A  87       4.096  -7.980   0.516  1.00 87.83           N  
ATOM    648  CA  HIS A  87       5.488  -8.415   0.496  1.00 87.83           C  
ATOM    649  C   HIS A  87       5.918  -8.824  -0.909  1.00 87.83           C  
ATOM    650  CB  HIS A  87       5.700  -9.577   1.468  1.00 87.83           C  
ATOM    651  O   HIS A  87       5.077  -9.149  -1.750  1.00 87.83           O  
ATOM    652  CG  HIS A  87       5.415  -9.226   2.894  1.00 87.83           C  
ATOM    653  CD2 HIS A  87       4.321  -9.442   3.661  1.00 87.83           C  
ATOM    654  ND1 HIS A  87       6.323  -8.566   3.693  1.00 87.83           N  
ATOM    655  CE1 HIS A  87       5.797  -8.392   4.894  1.00 87.83           C  
ATOM    656  NE2 HIS A  87       4.583  -8.914   4.901  1.00 87.83           N  
TER     657      ALA A   1                                                      
ENDMDL                                                                          
END                                                                             
