# Supplementary material for: Domain loss enabled evolution of novel functions in the snake three-finger toxin gene superfamily
Source: Nat Commun. 2023 Aug 11;14:4861. doi: 10.1038/s41467-023-40550-0 (PMC10421932; doi:10.1038/s41467-023-40550-0)
Supplement: Supplementary file 5 — Supplementary Data 2 [file 41467_2023_40550_MOESM5_ESM.zip › SD2_structure_predictions/full_sequence/SP|P60302|Naja_sputatrix.pdb]

MODEL     1                                                                     
ATOM      1  N   MET A   1     -40.588 -12.288  18.834  1.00 63.24           N  
ATOM      2  CA  MET A   1     -39.263 -12.901  18.869  1.00 63.24           C  
ATOM      3  C   MET A   1     -38.533 -12.696  17.546  1.00 63.24           C  
ATOM      4  CB  MET A   1     -39.370 -14.395  19.181  1.00 63.24           C  
ATOM      5  O   MET A   1     -37.314 -12.856  17.474  1.00 63.24           O  
ATOM      6  CG  MET A   1     -40.792 -14.869  19.431  1.00 63.24           C  
ATOM      7  SD  MET A   1     -40.867 -16.629  19.946  1.00 63.24           S  
ATOM      8  CE  MET A   1     -42.632 -16.771  20.344  1.00 63.24           C  
ATOM      9  N   LYS A   2     -39.170 -12.061  16.551  1.00 73.22           N  
ATOM     10  CA  LYS A   2     -38.708 -11.780  15.195  1.00 73.22           C  
ATOM     11  C   LYS A   2     -38.131 -10.371  15.092  1.00 73.22           C  
ATOM     12  CB  LYS A   2     -39.850 -11.953  14.193  1.00 73.22           C  
ATOM     13  O   LYS A   2     -37.210 -10.128  14.309  1.00 73.22           O  
ATOM     14  CG  LYS A   2     -40.171 -13.404  13.863  1.00 73.22           C  
ATOM     15  CD  LYS A   2     -41.563 -13.546  13.262  1.00 73.22           C  
ATOM     16  CE  LYS A   2     -41.807 -14.957  12.743  1.00 73.22           C  
ATOM     17  NZ  LYS A   2     -43.119 -15.498  13.207  1.00 73.22           N  
ATOM     18  N   THR A   3     -38.578  -9.512  16.028  1.00 72.37           N  
ATOM     19  CA  THR A   3     -38.098  -8.135  16.063  1.00 72.37           C  
ATOM     20  C   THR A   3     -36.776  -8.042  16.820  1.00 72.37           C  
ATOM     21  CB  THR A   3     -39.133  -7.200  16.716  1.00 72.37           C  
ATOM     22  O   THR A   3     -35.938  -7.192  16.514  1.00 72.37           O  
ATOM     23  CG2 THR A   3     -40.302  -6.931  15.774  1.00 72.37           C  
ATOM     24  OG1 THR A   3     -39.630  -7.808  17.914  1.00 72.37           O  
ATOM     25  N   LEU A   4     -36.530  -8.989  17.691  1.00 73.50           N  
ATOM     26  CA  LEU A   4     -35.292  -9.129  18.449  1.00 73.50           C  
ATOM     27  C   LEU A   4     -34.192  -9.737  17.585  1.00 73.50           C  
ATOM     28  CB  LEU A   4     -35.518  -9.995  19.691  1.00 73.50           C  
ATOM     29  O   LEU A   4     -33.028  -9.341  17.686  1.00 73.50           O  
ATOM     30  CG  LEU A   4     -35.492  -9.269  21.037  1.00 73.50           C  
ATOM     31  CD1 LEU A   4     -36.653  -9.731  21.911  1.00 73.50           C  
ATOM     32  CD2 LEU A   4     -34.160  -9.500  21.744  1.00 73.50           C  
ATOM     33  N   LEU A   5     -34.525 -10.601  16.660  1.00 74.74           N  
ATOM     34  CA  LEU A   5     -33.621 -11.254  15.718  1.00 74.74           C  
ATOM     35  C   LEU A   5     -33.227 -10.302  14.594  1.00 74.74           C  
ATOM     36  CB  LEU A   5     -34.272 -12.510  15.134  1.00 74.74           C  
ATOM     37  O   LEU A   5     -32.077 -10.301  14.150  1.00 74.74           O  
ATOM     38  CG  LEU A   5     -34.096 -13.801  15.935  1.00 74.74           C  
ATOM     39  CD1 LEU A   5     -35.324 -14.692  15.783  1.00 74.74           C  
ATOM     40  CD2 LEU A   5     -32.836 -14.538  15.492  1.00 74.74           C  
ATOM     41  N   LEU A   6     -34.096  -9.381  14.194  1.00 74.24           N  
ATOM     42  CA  LEU A   6     -33.876  -8.374  13.162  1.00 74.24           C  
ATOM     43  C   LEU A   6     -33.005  -7.238  13.689  1.00 74.24           C  
ATOM     44  CB  LEU A   6     -35.211  -7.818  12.661  1.00 74.24           C  
ATOM     45  O   LEU A   6     -32.133  -6.736  12.976  1.00 74.24           O  
ATOM     46  CG  LEU A   6     -35.978  -8.691  11.667  1.00 74.24           C  
ATOM     47  CD1 LEU A   6     -37.457  -8.316  11.663  1.00 74.24           C  
ATOM     48  CD2 LEU A   6     -35.384  -8.558  10.269  1.00 74.24           C  
ATOM     49  N   THR A   7     -33.074  -6.906  14.927  1.00 77.53           N  
ATOM     50  CA  THR A   7     -32.277  -5.885  15.598  1.00 77.53           C  
ATOM     51  C   THR A   7     -30.877  -6.408  15.906  1.00 77.53           C  
ATOM     52  CB  THR A   7     -32.951  -5.416  16.901  1.00 77.53           C  
ATOM     53  O   THR A   7     -29.898  -5.662  15.828  1.00 77.53           O  
ATOM     54  CG2 THR A   7     -34.270  -4.708  16.613  1.00 77.53           C  
ATOM     55  OG1 THR A   7     -33.203  -6.552  17.737  1.00 77.53           O  
ATOM     56  N   LEU A   8     -30.638  -7.630  16.129  1.00 75.70           N  
ATOM     57  CA  LEU A   8     -29.376  -8.320  16.373  1.00 75.70           C  
ATOM     58  C   LEU A   8     -28.589  -8.489  15.077  1.00 75.70           C  
ATOM     59  CB  LEU A   8     -29.628  -9.688  17.012  1.00 75.70           C  
ATOM     60  O   LEU A   8     -27.366  -8.335  15.065  1.00 75.70           O  
ATOM     61  CG  LEU A   8     -28.424 -10.359  17.674  1.00 75.70           C  
ATOM     62  CD1 LEU A   8     -28.101  -9.680  19.001  1.00 75.70           C  
ATOM     63  CD2 LEU A   8     -28.686 -11.847  17.879  1.00 75.70           C  
ATOM     64  N   VAL A   9     -29.264  -8.673  13.928  1.00 76.31           N  
ATOM     65  CA  VAL A   9     -28.681  -8.806  12.597  1.00 76.31           C  
ATOM     66  C   VAL A   9     -28.243  -7.435  12.086  1.00 76.31           C  
ATOM     67  CB  VAL A   9     -29.673  -9.452  11.605  1.00 76.31           C  
ATOM     68  O   VAL A   9     -27.161  -7.296  11.511  1.00 76.31           O  
ATOM     69  CG1 VAL A   9     -29.101  -9.447  10.188  1.00 76.31           C  
ATOM     70  CG2 VAL A   9     -30.013 -10.876  12.042  1.00 76.31           C  
ATOM     71  N   VAL A  10     -28.952  -6.394  12.413  1.00 72.27           N  
ATOM     72  CA  VAL A  10     -28.674  -5.015  12.026  1.00 72.27           C  
ATOM     73  C   VAL A  10     -27.522  -4.466  12.864  1.00 72.27           C  
ATOM     74  CB  VAL A  10     -29.923  -4.119  12.184  1.00 72.27           C  
ATOM     75  O   VAL A  10     -26.642  -3.776  12.344  1.00 72.27           O  
ATOM     76  CG1 VAL A  10     -29.579  -2.659  11.893  1.00 72.27           C  
ATOM     77  CG2 VAL A  10     -31.044  -4.600  11.265  1.00 72.27           C  
ATOM     78  N   VAL A  11     -27.318  -4.816  14.150  1.00 67.84           N  
ATOM     79  CA  VAL A  11     -26.257  -4.440  15.079  1.00 67.84           C  
ATOM     80  C   VAL A  11     -24.979  -5.203  14.741  1.00 67.84           C  
ATOM     81  CB  VAL A  11     -26.666  -4.707  16.545  1.00 67.84           C  
ATOM     82  O   VAL A  11     -23.882  -4.642  14.788  1.00 67.84           O  
ATOM     83  CG1 VAL A  11     -25.491  -4.452  17.488  1.00 67.84           C  
ATOM     84  CG2 VAL A  11     -27.863  -3.840  16.931  1.00 67.84           C  
ATOM     85  N   THR A  12     -25.075  -6.391  14.274  1.00 66.73           N  
ATOM     86  CA  THR A  12     -23.961  -7.238  13.862  1.00 66.73           C  
ATOM     87  C   THR A  12     -23.435  -6.813  12.494  1.00 66.73           C  
ATOM     88  CB  THR A  12     -24.374  -8.721  13.818  1.00 66.73           C  
ATOM     89  O   THR A  12     -22.228  -6.853  12.247  1.00 66.73           O  
ATOM     90  CG2 THR A  12     -24.774  -9.222  15.202  1.00 66.73           C  
ATOM     91  OG1 THR A  12     -25.485  -8.875  12.926  1.00 66.73           O  
ATOM     92  N   ILE A  13     -24.228  -6.319  11.542  1.00 66.83           N  
ATOM     93  CA  ILE A  13     -23.905  -5.821  10.209  1.00 66.83           C  
ATOM     94  C   ILE A  13     -23.321  -4.414  10.311  1.00 66.83           C  
ATOM     95  CB  ILE A  13     -25.147  -5.820   9.290  1.00 66.83           C  
ATOM     96  O   ILE A  13     -22.377  -4.073   9.595  1.00 66.83           O  
ATOM     97  CG1 ILE A  13     -25.634  -7.254   9.049  1.00 66.83           C  
ATOM     98  CG2 ILE A  13     -24.838  -5.117   7.965  1.00 66.83           C  
ATOM     99  CD1 ILE A  13     -26.976  -7.340   8.334  1.00 66.83           C  
ATOM    100  N   VAL A  14     -23.732  -3.589  11.218  1.00 63.23           N  
ATOM    101  CA  VAL A  14     -23.265  -2.238  11.511  1.00 63.23           C  
ATOM    102  C   VAL A  14     -21.975  -2.303  12.326  1.00 63.23           C  
ATOM    103  CB  VAL A  14     -24.334  -1.420  12.269  1.00 63.23           C  
ATOM    104  O   VAL A  14     -21.083  -1.468  12.156  1.00 63.23           O  
ATOM    105  CG1 VAL A  14     -23.773  -0.065  12.698  1.00 63.23           C  
ATOM    106  CG2 VAL A  14     -25.578  -1.237  11.402  1.00 63.23           C  
ATOM    107  N   CYS A  15     -21.722  -3.417  13.065  1.00 62.60           N  
ATOM    108  CA  CYS A  15     -20.529  -3.647  13.872  1.00 62.60           C  
ATOM    109  C   CYS A  15     -19.456  -4.367  13.065  1.00 62.60           C  
ATOM    110  CB  CYS A  15     -20.874  -4.461  15.119  1.00 62.60           C  
ATOM    111  O   CYS A  15     -18.290  -4.397  13.462  1.00 62.60           O  
ATOM    112  SG  CYS A  15     -21.562  -3.474  16.466  1.00 62.60           S  
ATOM    113  N   LEU A  16     -19.808  -4.887  11.887  1.00 58.94           N  
ATOM    114  CA  LEU A  16     -18.875  -5.554  10.986  1.00 58.94           C  
ATOM    115  C   LEU A  16     -18.176  -4.544  10.082  1.00 58.94           C  
ATOM    116  CB  LEU A  16     -19.604  -6.598  10.137  1.00 58.94           C  
ATOM    117  O   LEU A  16     -17.096  -4.819   9.555  1.00 58.94           O  
ATOM    118  CG  LEU A  16     -20.009  -7.889  10.850  1.00 58.94           C  
ATOM    119  CD1 LEU A  16     -21.123  -8.592  10.081  1.00 58.94           C  
ATOM    120  CD2 LEU A  16     -18.805  -8.810  11.016  1.00 58.94           C  
ATOM    121  N   ASP A  17     -18.703  -3.277  10.203  1.00 56.35           N  
ATOM    122  CA  ASP A  17     -18.043  -2.152   9.547  1.00 56.35           C  
ATOM    123  C   ASP A  17     -17.066  -1.461  10.495  1.00 56.35           C  
ATOM    124  CB  ASP A  17     -19.077  -1.148   9.033  1.00 56.35           C  
ATOM    125  O   ASP A  17     -16.651  -0.326  10.248  1.00 56.35           O  
ATOM    126  CG  ASP A  17     -19.258  -1.203   7.526  1.00 56.35           C  
ATOM    127  OD1 ASP A  17     -18.278  -1.489   6.804  1.00 56.35           O  
ATOM    128  OD2 ASP A  17     -20.390  -0.955   7.057  1.00 56.35           O  
ATOM    129  N   LEU A  18     -16.803  -2.016  11.652  1.00 54.67           N  
ATOM    130  CA  LEU A  18     -15.816  -1.552  12.621  1.00 54.67           C  
ATOM    131  C   LEU A  18     -14.401  -1.721  12.079  1.00 54.67           C  
ATOM    132  CB  LEU A  18     -15.963  -2.313  13.942  1.00 54.67           C  
ATOM    133  O   LEU A  18     -13.971  -2.840  11.790  1.00 54.67           O  
ATOM    134  CG  LEU A  18     -16.600  -1.543  15.100  1.00 54.67           C  
ATOM    135  CD1 LEU A  18     -18.085  -1.876  15.205  1.00 54.67           C  
ATOM    136  CD2 LEU A  18     -15.883  -1.855  16.408  1.00 54.67           C  
ATOM    137  N   GLY A  19     -14.064  -1.061  10.935  1.00 60.45           N  
ATOM    138  CA  GLY A  19     -12.887  -0.258  10.642  1.00 60.45           C  
ATOM    139  C   GLY A  19     -11.670  -1.091  10.288  1.00 60.45           C  
ATOM    140  O   GLY A  19     -10.813  -1.340  11.138  1.00 60.45           O  
ATOM    141  N   TYR A  20     -11.930  -2.202   9.453  1.00 68.22           N  
ATOM    142  CA  TYR A  20     -10.708  -2.865   9.013  1.00 68.22           C  
ATOM    143  C   TYR A  20      -9.751  -1.871   8.365  1.00 68.22           C  
ATOM    144  CB  TYR A  20     -11.032  -3.994   8.030  1.00 68.22           C  
ATOM    145  O   TYR A  20     -10.095  -1.228   7.370  1.00 68.22           O  
ATOM    146  CG  TYR A  20     -11.525  -5.256   8.697  1.00 68.22           C  
ATOM    147  CD1 TYR A  20     -10.629  -6.209   9.177  1.00 68.22           C  
ATOM    148  CD2 TYR A  20     -12.886  -5.498   8.847  1.00 68.22           C  
ATOM    149  CE1 TYR A  20     -11.079  -7.374   9.790  1.00 68.22           C  
ATOM    150  CE2 TYR A  20     -13.347  -6.659   9.458  1.00 68.22           C  
ATOM    151  OH  TYR A  20     -12.888  -8.741  10.532  1.00 68.22           O  
ATOM    152  CZ  TYR A  20     -12.437  -7.589   9.926  1.00 68.22           C  
ATOM    153  N   THR A  21      -8.907  -1.314   9.367  1.00 86.20           N  
ATOM    154  CA  THR A  21      -7.901  -0.386   8.862  1.00 86.20           C  
ATOM    155  C   THR A  21      -6.697  -1.142   8.308  1.00 86.20           C  
ATOM    156  CB  THR A  21      -7.438   0.588   9.962  1.00 86.20           C  
ATOM    157  O   THR A  21      -6.277  -2.152   8.877  1.00 86.20           O  
ATOM    158  CG2 THR A  21      -8.592   1.459  10.446  1.00 86.20           C  
ATOM    159  OG1 THR A  21      -6.922  -0.161  11.069  1.00 86.20           O  
ATOM    160  N   LEU A  22      -6.352  -0.985   7.086  1.00 94.39           N  
ATOM    161  CA  LEU A  22      -5.243  -1.598   6.362  1.00 94.39           C  
ATOM    162  C   LEU A  22      -3.904  -1.150   6.939  1.00 94.39           C  
ATOM    163  CB  LEU A  22      -5.314  -1.246   4.874  1.00 94.39           C  
ATOM    164  O   LEU A  22      -3.693   0.042   7.176  1.00 94.39           O  
ATOM    165  CG  LEU A  22      -4.274  -1.909   3.970  1.00 94.39           C  
ATOM    166  CD1 LEU A  22      -4.507  -3.415   3.910  1.00 94.39           C  
ATOM    167  CD2 LEU A  22      -4.314  -1.301   2.573  1.00 94.39           C  
ATOM    168  N   LYS A  23      -3.048  -2.175   7.296  1.00 95.15           N  
ATOM    169  CA  LYS A  23      -1.686  -1.934   7.764  1.00 95.15           C  
ATOM    170  C   LYS A  23      -0.666  -2.253   6.674  1.00 95.15           C  
ATOM    171  CB  LYS A  23      -1.393  -2.763   9.015  1.00 95.15           C  
ATOM    172  O   LYS A  23      -0.692  -3.340   6.092  1.00 95.15           O  
ATOM    173  CG  LYS A  23      -2.257  -2.400  10.214  1.00 95.15           C  
ATOM    174  CD  LYS A  23      -1.914  -3.253  11.429  1.00 95.15           C  
ATOM    175  CE  LYS A  23      -2.802  -2.916  12.619  1.00 95.15           C  
ATOM    176  NZ  LYS A  23      -2.504  -3.785  13.796  1.00 95.15           N  
ATOM    177  N   CYS A  24       0.282  -1.220   6.403  1.00 96.34           N  
ATOM    178  CA  CYS A  24       1.296  -1.409   5.372  1.00 96.34           C  
ATOM    179  C   CYS A  24       2.695  -1.189   5.937  1.00 96.34           C  
ATOM    180  CB  CYS A  24       1.054  -0.456   4.201  1.00 96.34           C  
ATOM    181  O   CYS A  24       2.876  -0.405   6.870  1.00 96.34           O  
ATOM    182  SG  CYS A  24      -0.501  -0.752   3.332  1.00 96.34           S  
ATOM    183  N   ASN A  25       3.655  -1.866   5.399  1.00 95.10           N  
ATOM    184  CA  ASN A  25       5.041  -1.688   5.818  1.00 95.10           C  
ATOM    185  C   ASN A  25       5.593  -0.338   5.369  1.00 95.10           C  
ATOM    186  CB  ASN A  25       5.914  -2.824   5.280  1.00 95.10           C  
ATOM    187  O   ASN A  25       5.330   0.104   4.250  1.00 95.10           O  
ATOM    188  CG  ASN A  25       5.580  -4.164   5.905  1.00 95.10           C  
ATOM    189  ND2 ASN A  25       5.522  -5.204   5.081  1.00 95.10           N  
ATOM    190  OD1 ASN A  25       5.375  -4.263   7.117  1.00 95.10           O  
ATOM    191  N   LYS A  26       6.215   0.406   6.256  1.00 88.95           N  
ATOM    192  CA  LYS A  26       6.855   1.684   5.957  1.00 88.95           C  
ATOM    193  C   LYS A  26       8.370   1.532   5.864  1.00 88.95           C  
ATOM    194  CB  LYS A  26       6.497   2.725   7.019  1.00 88.95           C  
ATOM    195  O   LYS A  26       9.009   2.142   5.004  1.00 88.95           O  
ATOM    196  CG  LYS A  26       6.824   4.156   6.618  1.00 88.95           C  
ATOM    197  CD  LYS A  26       6.441   5.145   7.711  1.00 88.95           C  
ATOM    198  CE  LYS A  26       6.817   6.571   7.334  1.00 88.95           C  
ATOM    199  NZ  LYS A  26       6.425   7.547   8.394  1.00 88.95           N  
ATOM    200  N   LEU A  27       8.872   0.645   6.699  1.00 82.21           N  
ATOM    201  CA  LEU A  27      10.291   0.314   6.769  1.00 82.21           C  
ATOM    202  C   LEU A  27      10.489  -1.144   7.169  1.00 82.21           C  
ATOM    203  CB  LEU A  27      11.007   1.230   7.765  1.00 82.21           C  
ATOM    204  O   LEU A  27       9.850  -1.628   8.107  1.00 82.21           O  
ATOM    205  CG  LEU A  27      12.535   1.163   7.770  1.00 82.21           C  
ATOM    206  CD1 LEU A  27      13.095   1.748   6.477  1.00 82.21           C  
ATOM    207  CD2 LEU A  27      13.098   1.896   8.983  1.00 82.21           C  
ATOM    208  N   VAL A  28      11.020  -2.045   6.376  1.00 75.83           N  
ATOM    209  CA  VAL A  28      11.374  -3.406   6.765  1.00 75.83           C  
ATOM    210  C   VAL A  28      12.659  -3.390   7.590  1.00 75.83           C  
ATOM    211  CB  VAL A  28      11.544  -4.322   5.532  1.00 75.83           C  
ATOM    212  O   VAL A  28      13.600  -2.660   7.271  1.00 75.83           O  
ATOM    213  CG1 VAL A  28      11.829  -5.760   5.963  1.00 75.83           C  
ATOM    214  CG2 VAL A  28      10.300  -4.263   4.648  1.00 75.83           C  
ATOM    215  N   PRO A  29      12.453  -4.172   8.705  1.00 72.55           N  
ATOM    216  CA  PRO A  29      11.609  -5.351   8.913  1.00 72.55           C  
ATOM    217  C   PRO A  29      10.601  -5.162  10.044  1.00 72.55           C  
ATOM    218  CB  PRO A  29      12.618  -6.450   9.258  1.00 72.55           C  
ATOM    219  O   PRO A  29       9.624  -5.910  10.137  1.00 72.55           O  
ATOM    220  CG  PRO A  29      13.768  -5.730   9.884  1.00 72.55           C  
ATOM    221  CD  PRO A  29      13.799  -4.326   9.351  1.00 72.55           C  
ATOM    222  N   LEU A  30      10.415  -3.900  10.544  1.00 78.59           N  
ATOM    223  CA  LEU A  30       9.676  -3.955  11.801  1.00 78.59           C  
ATOM    224  C   LEU A  30       8.684  -2.800  11.899  1.00 78.59           C  
ATOM    225  CB  LEU A  30      10.638  -3.919  12.991  1.00 78.59           C  
ATOM    226  O   LEU A  30       7.858  -2.762  12.813  1.00 78.59           O  
ATOM    227  CG  LEU A  30      10.942  -5.262  13.657  1.00 78.59           C  
ATOM    228  CD1 LEU A  30      12.390  -5.666  13.399  1.00 78.59           C  
ATOM    229  CD2 LEU A  30      10.659  -5.192  15.154  1.00 78.59           C  
ATOM    230  N   PHE A  31       8.650  -1.963  10.864  1.00 89.57           N  
ATOM    231  CA  PHE A  31       7.795  -0.798  11.053  1.00 89.57           C  
ATOM    232  C   PHE A  31       6.649  -0.799  10.048  1.00 89.57           C  
ATOM    233  CB  PHE A  31       8.607   0.494  10.920  1.00 89.57           C  
ATOM    234  O   PHE A  31       6.848  -1.107   8.871  1.00 89.57           O  
ATOM    235  CG  PHE A  31       9.619   0.690  12.017  1.00 89.57           C  
ATOM    236  CD1 PHE A  31       9.233   1.181  13.258  1.00 89.57           C  
ATOM    237  CD2 PHE A  31      10.957   0.383  11.806  1.00 89.57           C  
ATOM    238  CE1 PHE A  31      10.167   1.364  14.275  1.00 89.57           C  
ATOM    239  CE2 PHE A  31      11.896   0.562  12.818  1.00 89.57           C  
ATOM    240  CZ  PHE A  31      11.499   1.054  14.051  1.00 89.57           C  
ATOM    241  N   TYR A  32       5.420  -0.718  10.616  1.00 93.25           N  
ATOM    242  CA  TYR A  32       4.205  -0.564   9.825  1.00 93.25           C  
ATOM    243  C   TYR A  32       3.341   0.569  10.366  1.00 93.25           C  
ATOM    244  CB  TYR A  32       3.404  -1.870   9.809  1.00 93.25           C  
ATOM    245  O   TYR A  32       3.600   1.089  11.454  1.00 93.25           O  
ATOM    246  CG  TYR A  32       2.938  -2.312  11.175  1.00 93.25           C  
ATOM    247  CD1 TYR A  32       3.723  -3.150  11.963  1.00 93.25           C  
ATOM    248  CD2 TYR A  32       1.711  -1.893  11.680  1.00 93.25           C  
ATOM    249  CE1 TYR A  32       3.296  -3.561  13.222  1.00 93.25           C  
ATOM    250  CE2 TYR A  32       1.274  -2.299  12.937  1.00 93.25           C  
ATOM    251  OH  TYR A  32       1.646  -3.535  14.944  1.00 93.25           O  
ATOM    252  CZ  TYR A  32       2.073  -3.131  13.699  1.00 93.25           C  
ATOM    253  N   LYS A  33       2.466   0.933   9.463  1.00 93.40           N  
ATOM    254  CA  LYS A  33       1.521   1.970   9.867  1.00 93.40           C  
ATOM    255  C   LYS A  33       0.107   1.637   9.400  1.00 93.40           C  
ATOM    256  CB  LYS A  33       1.949   3.331   9.315  1.00 93.40           C  
ATOM    257  O   LYS A  33      -0.075   0.889   8.437  1.00 93.40           O  
ATOM    258  CG  LYS A  33       1.845   3.445   7.801  1.00 93.40           C  
ATOM    259  CD  LYS A  33       2.258   4.828   7.315  1.00 93.40           C  
ATOM    260  CE  LYS A  33       2.110   4.958   5.805  1.00 93.40           C  
ATOM    261  NZ  LYS A  33       2.514   6.314   5.324  1.00 93.40           N  
ATOM    262  N   THR A  34      -0.786   2.114  10.174  1.00 95.18           N  
ATOM    263  CA  THR A  34      -2.181   2.050   9.752  1.00 95.18           C  
ATOM    264  C   THR A  34      -2.459   3.067   8.648  1.00 95.18           C  
ATOM    265  CB  THR A  34      -3.135   2.298  10.935  1.00 95.18           C  
ATOM    266  O   THR A  34      -2.098   4.239   8.772  1.00 95.18           O  
ATOM    267  CG2 THR A  34      -4.592   2.167  10.504  1.00 95.18           C  
ATOM    268  OG1 THR A  34      -2.865   1.342  11.967  1.00 95.18           O  
ATOM    269  N   CYS A  35      -3.084   2.578   7.488  1.00 94.64           N  
ATOM    270  CA  CYS A  35      -3.358   3.478   6.373  1.00 94.64           C  
ATOM    271  C   CYS A  35      -4.495   4.435   6.711  1.00 94.64           C  
ATOM    272  CB  CYS A  35      -3.705   2.683   5.115  1.00 94.64           C  
ATOM    273  O   CYS A  35      -5.479   4.039   7.339  1.00 94.64           O  
ATOM    274  SG  CYS A  35      -2.351   1.653   4.508  1.00 94.64           S  
ATOM    275  N   PRO A  36      -4.249   5.701   6.398  1.00 94.20           N  
ATOM    276  CA  PRO A  36      -5.338   6.660   6.593  1.00 94.20           C  
ATOM    277  C   PRO A  36      -6.584   6.312   5.781  1.00 94.20           C  
ATOM    278  CB  PRO A  36      -4.731   7.984   6.122  1.00 94.20           C  
ATOM    279  O   PRO A  36      -6.524   5.467   4.884  1.00 94.20           O  
ATOM    280  CG  PRO A  36      -3.683   7.592   5.131  1.00 94.20           C  
ATOM    281  CD  PRO A  36      -3.146   6.243   5.513  1.00 94.20           C  
ATOM    282  N   ALA A  37      -7.670   6.910   6.107  1.00 92.13           N  
ATOM    283  CA  ALA A  37      -8.902   6.714   5.347  1.00 92.13           C  
ATOM    284  C   ALA A  37      -8.701   7.067   3.876  1.00 92.13           C  
ATOM    285  CB  ALA A  37     -10.033   7.551   5.942  1.00 92.13           C  
ATOM    286  O   ALA A  37      -8.043   8.059   3.553  1.00 92.13           O  
ATOM    287  N   GLY A  38      -9.156   6.228   2.990  1.00 91.53           N  
ATOM    288  CA  GLY A  38      -9.054   6.553   1.576  1.00 91.53           C  
ATOM    289  C   GLY A  38      -7.833   5.946   0.911  1.00 91.53           C  
ATOM    290  O   GLY A  38      -7.694   6.001  -0.312  1.00 91.53           O  
ATOM    291  N   LYS A  39      -6.943   5.374   1.704  1.00 95.08           N  
ATOM    292  CA  LYS A  39      -5.781   4.630   1.227  1.00 95.08           C  
ATOM    293  C   LYS A  39      -5.934   3.137   1.501  1.00 95.08           C  
ATOM    294  CB  LYS A  39      -4.502   5.155   1.880  1.00 95.08           C  
ATOM    295  O   LYS A  39      -5.475   2.640   2.532  1.00 95.08           O  
ATOM    296  CG  LYS A  39      -4.288   6.652   1.708  1.00 95.08           C  
ATOM    297  CD  LYS A  39      -3.927   7.004   0.271  1.00 95.08           C  
ATOM    298  CE  LYS A  39      -3.626   8.488   0.117  1.00 95.08           C  
ATOM    299  NZ  LYS A  39      -3.343   8.852  -1.304  1.00 95.08           N  
ATOM    300  N   ASN A  40      -6.399   2.415   0.516  1.00 94.85           N  
ATOM    301  CA  ASN A  40      -6.860   1.048   0.730  1.00 94.85           C  
ATOM    302  C   ASN A  40      -5.914   0.031   0.098  1.00 94.85           C  
ATOM    303  CB  ASN A  40      -8.277   0.868   0.182  1.00 94.85           C  
ATOM    304  O   ASN A  40      -6.292  -1.120  -0.124  1.00 94.85           O  
ATOM    305  CG  ASN A  40      -9.292   1.750   0.882  1.00 94.85           C  
ATOM    306  ND2 ASN A  40     -10.123   2.432   0.103  1.00 94.85           N  
ATOM    307  OD1 ASN A  40      -9.328   1.818   2.114  1.00 94.85           O  
ATOM    308  N   LEU A  41      -4.669   0.494  -0.268  1.00 97.11           N  
ATOM    309  CA  LEU A  41      -3.664  -0.382  -0.860  1.00 97.11           C  
ATOM    310  C   LEU A  41      -2.306  -0.177  -0.196  1.00 97.11           C  
ATOM    311  CB  LEU A  41      -3.553  -0.129  -2.366  1.00 97.11           C  
ATOM    312  O   LEU A  41      -1.984   0.931   0.239  1.00 97.11           O  
ATOM    313  CG  LEU A  41      -4.832  -0.319  -3.181  1.00 97.11           C  
ATOM    314  CD1 LEU A  41      -4.657   0.254  -4.583  1.00 97.11           C  
ATOM    315  CD2 LEU A  41      -5.213  -1.794  -3.244  1.00 97.11           C  
ATOM    316  N   CYS A  42      -1.581  -1.257  -0.115  1.00 97.15           N  
ATOM    317  CA  CYS A  42      -0.151  -1.191   0.164  1.00 97.15           C  
ATOM    318  C   CYS A  42       0.657  -1.174  -1.128  1.00 97.15           C  
ATOM    319  CB  CYS A  42       0.281  -2.374   1.030  1.00 97.15           C  
ATOM    320  O   CYS A  42       0.252  -1.772  -2.127  1.00 97.15           O  
ATOM    321  SG  CYS A  42      -0.556  -2.450   2.629  1.00 97.15           S  
ATOM    322  N   TYR A  43       1.794  -0.389  -1.132  1.00 97.25           N  
ATOM    323  CA  TYR A  43       2.580  -0.400  -2.361  1.00 97.25           C  
ATOM    324  C   TYR A  43       4.062  -0.587  -2.059  1.00 97.25           C  
ATOM    325  CB  TYR A  43       2.367   0.897  -3.147  1.00 97.25           C  
ATOM    326  O   TYR A  43       4.533  -0.222  -0.979  1.00 97.25           O  
ATOM    327  CG  TYR A  43       3.160   2.066  -2.615  1.00 97.25           C  
ATOM    328  CD1 TYR A  43       2.664   2.857  -1.581  1.00 97.25           C  
ATOM    329  CD2 TYR A  43       4.405   2.384  -3.147  1.00 97.25           C  
ATOM    330  CE1 TYR A  43       3.390   3.936  -1.089  1.00 97.25           C  
ATOM    331  CE2 TYR A  43       5.140   3.461  -2.663  1.00 97.25           C  
ATOM    332  OH  TYR A  43       5.349   5.298  -1.152  1.00 97.25           O  
ATOM    333  CZ  TYR A  43       4.626   4.230  -1.635  1.00 97.25           C  
ATOM    334  N   LYS A  44       4.835  -1.262  -2.997  1.00 96.08           N  
ATOM    335  CA  LYS A  44       6.287  -1.252  -3.157  1.00 96.08           C  
ATOM    336  C   LYS A  44       6.690  -0.569  -4.461  1.00 96.08           C  
ATOM    337  CB  LYS A  44       6.841  -2.676  -3.119  1.00 96.08           C  
ATOM    338  O   LYS A  44       6.152  -0.882  -5.525  1.00 96.08           O  
ATOM    339  CG  LYS A  44       6.661  -3.375  -1.779  1.00 96.08           C  
ATOM    340  CD  LYS A  44       7.276  -4.768  -1.787  1.00 96.08           C  
ATOM    341  CE  LYS A  44       6.334  -5.793  -2.404  1.00 96.08           C  
ATOM    342  NZ  LYS A  44       6.916  -7.168  -2.375  1.00 96.08           N  
ATOM    343  N   MET A  45       7.585   0.415  -4.315  1.00 95.85           N  
ATOM    344  CA  MET A  45       8.104   1.077  -5.508  1.00 95.85           C  
ATOM    345  C   MET A  45       9.557   0.685  -5.759  1.00 95.85           C  
ATOM    346  CB  MET A  45       7.987   2.596  -5.375  1.00 95.85           C  
ATOM    347  O   MET A  45      10.397   0.797  -4.865  1.00 95.85           O  
ATOM    348  CG  MET A  45       8.382   3.354  -6.632  1.00 95.85           C  
ATOM    349  SD  MET A  45       8.848   5.095  -6.287  1.00 95.85           S  
ATOM    350  CE  MET A  45      10.568   4.867  -5.755  1.00 95.85           C  
ATOM    351  N   PHE A  46       9.821   0.261  -6.938  1.00 96.12           N  
ATOM    352  CA  PHE A  46      11.155  -0.154  -7.355  1.00 96.12           C  
ATOM    353  C   PHE A  46      11.671   0.734  -8.481  1.00 96.12           C  
ATOM    354  CB  PHE A  46      11.147  -1.619  -7.804  1.00 96.12           C  
ATOM    355  O   PHE A  46      10.902   1.161  -9.344  1.00 96.12           O  
ATOM    356  CG  PHE A  46      10.656  -2.574  -6.750  1.00 96.12           C  
ATOM    357  CD1 PHE A  46      11.553  -3.262  -5.942  1.00 96.12           C  
ATOM    358  CD2 PHE A  46       9.295  -2.785  -6.567  1.00 96.12           C  
ATOM    359  CE1 PHE A  46      11.101  -4.147  -4.966  1.00 96.12           C  
ATOM    360  CE2 PHE A  46       8.836  -3.667  -5.594  1.00 96.12           C  
ATOM    361  CZ  PHE A  46       9.740  -4.348  -4.795  1.00 96.12           C  
ATOM    362  N   MET A  47      13.061   0.898  -8.405  1.00 96.28           N  
ATOM    363  CA  MET A  47      13.704   1.384  -9.623  1.00 96.28           C  
ATOM    364  C   MET A  47      13.934   0.244 -10.608  1.00 96.28           C  
ATOM    365  CB  MET A  47      15.032   2.068  -9.294  1.00 96.28           C  
ATOM    366  O   MET A  47      14.416  -0.825 -10.227  1.00 96.28           O  
ATOM    367  CG  MET A  47      14.888   3.290  -8.402  1.00 96.28           C  
ATOM    368  SD  MET A  47      14.034   4.679  -9.244  1.00 96.28           S  
ATOM    369  CE  MET A  47      15.401   5.338 -10.240  1.00 96.28           C  
ATOM    370  N   VAL A  48      13.484   0.403 -11.805  1.00 93.91           N  
ATOM    371  CA  VAL A  48      13.612  -0.653 -12.804  1.00 93.91           C  
ATOM    372  C   VAL A  48      15.077  -1.062 -12.939  1.00 93.91           C  
ATOM    373  CB  VAL A  48      13.054  -0.209 -14.174  1.00 93.91           C  
ATOM    374  O   VAL A  48      15.385  -2.244 -13.111  1.00 93.91           O  
ATOM    375  CG1 VAL A  48      13.390  -1.237 -15.253  1.00 93.91           C  
ATOM    376  CG2 VAL A  48      11.544   0.008 -14.090  1.00 93.91           C  
ATOM    377  N   ALA A  49      15.991  -0.103 -12.803  1.00 94.12           N  
ATOM    378  CA  ALA A  49      17.423  -0.369 -12.914  1.00 94.12           C  
ATOM    379  C   ALA A  49      17.905  -1.261 -11.775  1.00 94.12           C  
ATOM    380  CB  ALA A  49      18.208   0.941 -12.929  1.00 94.12           C  
ATOM    381  O   ALA A  49      18.869  -2.015 -11.933  1.00 94.12           O  
ATOM    382  N   THR A  50      17.135  -1.209 -10.660  1.00 91.54           N  
ATOM    383  CA  THR A  50      17.470  -1.994  -9.477  1.00 91.54           C  
ATOM    384  C   THR A  50      16.211  -2.573  -8.838  1.00 91.54           C  
ATOM    385  CB  THR A  50      18.232  -1.147  -8.442  1.00 91.54           C  
ATOM    386  O   THR A  50      15.781  -2.115  -7.777  1.00 91.54           O  
ATOM    387  CG2 THR A  50      19.599  -0.728  -8.973  1.00 91.54           C  
ATOM    388  OG1 THR A  50      17.469   0.027  -8.139  1.00 91.54           O  
ATOM    389  N   PRO A  51      15.645  -3.687  -9.383  1.00 89.24           N  
ATOM    390  CA  PRO A  51      14.317  -4.183  -9.018  1.00 89.24           C  
ATOM    391  C   PRO A  51      14.333  -5.038  -7.753  1.00 89.24           C  
ATOM    392  CB  PRO A  51      13.905  -5.016 -10.234  1.00 89.24           C  
ATOM    393  O   PRO A  51      13.277  -5.457  -7.272  1.00 89.24           O  
ATOM    394  CG  PRO A  51      15.192  -5.497 -10.822  1.00 89.24           C  
ATOM    395  CD  PRO A  51      16.255  -4.472 -10.545  1.00 89.24           C  
ATOM    396  N   LYS A  52      15.473  -5.143  -7.153  1.00 87.48           N  
ATOM    397  CA  LYS A  52      15.602  -6.113  -6.070  1.00 87.48           C  
ATOM    398  C   LYS A  52      15.207  -5.498  -4.731  1.00 87.48           C  
ATOM    399  CB  LYS A  52      17.031  -6.652  -5.998  1.00 87.48           C  
ATOM    400  O   LYS A  52      14.694  -6.191  -3.850  1.00 87.48           O  
ATOM    401  CG  LYS A  52      17.410  -7.558  -7.160  1.00 87.48           C  
ATOM    402  CD  LYS A  52      18.780  -8.192  -6.951  1.00 87.48           C  
ATOM    403  CE  LYS A  52      19.170  -9.083  -8.123  1.00 87.48           C  
ATOM    404  NZ  LYS A  52      20.511  -9.708  -7.921  1.00 87.48           N  
ATOM    405  N   VAL A  53      15.364  -4.131  -4.629  1.00 87.57           N  
ATOM    406  CA  VAL A  53      15.046  -3.476  -3.365  1.00 87.57           C  
ATOM    407  C   VAL A  53      14.066  -2.330  -3.609  1.00 87.57           C  
ATOM    408  CB  VAL A  53      16.317  -2.949  -2.662  1.00 87.57           C  
ATOM    409  O   VAL A  53      14.339  -1.431  -4.407  1.00 87.57           O  
ATOM    410  CG1 VAL A  53      15.963  -2.273  -1.339  1.00 87.57           C  
ATOM    411  CG2 VAL A  53      17.311  -4.087  -2.435  1.00 87.57           C  
ATOM    412  N   PRO A  54      12.918  -2.533  -2.966  1.00 90.23           N  
ATOM    413  CA  PRO A  54      12.004  -1.398  -3.109  1.00 90.23           C  
ATOM    414  C   PRO A  54      12.590  -0.096  -2.565  1.00 90.23           C  
ATOM    415  CB  PRO A  54      10.779  -1.827  -2.297  1.00 90.23           C  
ATOM    416  O   PRO A  54      13.223  -0.095  -1.506  1.00 90.23           O  
ATOM    417  CG  PRO A  54      11.279  -2.908  -1.394  1.00 90.23           C  
ATOM    418  CD  PRO A  54      12.529  -3.488  -1.991  1.00 90.23           C  
ATOM    419  N   VAL A  55      12.344   0.963  -3.285  1.00 91.78           N  
ATOM    420  CA  VAL A  55      12.822   2.289  -2.909  1.00 91.78           C  
ATOM    421  C   VAL A  55      11.856   2.924  -1.911  1.00 91.78           C  
ATOM    422  CB  VAL A  55      12.989   3.203  -4.144  1.00 91.78           C  
ATOM    423  O   VAL A  55      12.277   3.635  -0.996  1.00 91.78           O  
ATOM    424  CG1 VAL A  55      13.494   4.584  -3.729  1.00 91.78           C  
ATOM    425  CG2 VAL A  55      13.939   2.565  -5.155  1.00 91.78           C  
ATOM    426  N   LYS A  56      10.504   2.461  -2.103  1.00 93.27           N  
ATOM    427  CA  LYS A  56       9.449   3.005  -1.253  1.00 93.27           C  
ATOM    428  C   LYS A  56       8.341   1.981  -1.026  1.00 93.27           C  
ATOM    429  CB  LYS A  56       8.867   4.279  -1.868  1.00 93.27           C  
ATOM    430  O   LYS A  56       8.064   1.156  -1.899  1.00 93.27           O  
ATOM    431  CG  LYS A  56       9.832   5.455  -1.886  1.00 93.27           C  
ATOM    432  CD  LYS A  56       9.161   6.721  -2.402  1.00 93.27           C  
ATOM    433  CE  LYS A  56      10.137   7.889  -2.458  1.00 93.27           C  
ATOM    434  NZ  LYS A  56       9.483   9.133  -2.964  1.00 93.27           N  
ATOM    435  N   ARG A  57       7.831   1.965   0.125  1.00 95.12           N  
ATOM    436  CA  ARG A  57       6.620   1.224   0.464  1.00 95.12           C  
ATOM    437  C   ARG A  57       5.692   2.062   1.337  1.00 95.12           C  
ATOM    438  CB  ARG A  57       6.971  -0.084   1.176  1.00 95.12           C  
ATOM    439  O   ARG A  57       6.132   3.015   1.984  1.00 95.12           O  
ATOM    440  CG  ARG A  57       7.902   0.093   2.366  1.00 95.12           C  
ATOM    441  CD  ARG A  57       8.301  -1.244   2.973  1.00 95.12           C  
ATOM    442  NE  ARG A  57       9.615  -1.678   2.505  1.00 95.12           N  
ATOM    443  NH1 ARG A  57       9.478  -3.788   3.436  1.00 95.12           N  
ATOM    444  NH2 ARG A  57      11.347  -3.167   2.263  1.00 95.12           N  
ATOM    445  CZ  ARG A  57      10.143  -2.877   2.736  1.00 95.12           C  
ATOM    446  N   GLY A  58       4.346   1.805   1.306  1.00 95.42           N  
ATOM    447  CA  GLY A  58       3.402   2.559   2.115  1.00 95.42           C  
ATOM    448  C   GLY A  58       1.962   2.383   1.670  1.00 95.42           C  
ATOM    449  O   GLY A  58       1.592   1.328   1.151  1.00 95.42           O  
ATOM    450  N   CYS A  59       1.222   3.310   2.128  1.00 96.51           N  
ATOM    451  CA  CYS A  59      -0.205   3.314   1.828  1.00 96.51           C  
ATOM    452  C   CYS A  59      -0.503   4.176   0.607  1.00 96.51           C  
ATOM    453  CB  CYS A  59      -1.004   3.821   3.028  1.00 96.51           C  
ATOM    454  O   CYS A  59       0.056   5.264   0.458  1.00 96.51           O  
ATOM    455  SG  CYS A  59      -0.708   2.888   4.546  1.00 96.51           S  
ATOM    456  N   ILE A  60      -1.439   3.645  -0.205  1.00 97.09           N  
ATOM    457  CA  ILE A  60      -1.799   4.427  -1.383  1.00 97.09           C  
ATOM    458  C   ILE A  60      -3.267   4.190  -1.731  1.00 97.09           C  
ATOM    459  CB  ILE A  60      -0.899   4.078  -2.590  1.00 97.09           C  
ATOM    460  O   ILE A  60      -3.842   3.166  -1.356  1.00 97.09           O  
ATOM    461  CG1 ILE A  60      -1.077   5.114  -3.706  1.00 97.09           C  
ATOM    462  CG2 ILE A  60      -1.202   2.666  -3.099  1.00 97.09           C  
ATOM    463  CD1 ILE A  60       0.004   5.063  -4.776  1.00 97.09           C  
ATOM    464  N   ASP A  61      -3.904   5.196  -2.380  1.00 96.80           N  
ATOM    465  CA  ASP A  61      -5.314   5.078  -2.737  1.00 96.80           C  
ATOM    466  C   ASP A  61      -5.482   4.412  -4.101  1.00 96.80           C  
ATOM    467  CB  ASP A  61      -5.984   6.454  -2.738  1.00 96.80           C  
ATOM    468  O   ASP A  61      -6.440   3.667  -4.320  1.00 96.80           O  
ATOM    469  CG  ASP A  61      -5.268   7.461  -3.621  1.00 96.80           C  
ATOM    470  OD1 ASP A  61      -4.158   7.163  -4.111  1.00 96.80           O  
ATOM    471  OD2 ASP A  61      -5.819   8.564  -3.827  1.00 96.80           O  
ATOM    472  N   VAL A  62      -4.622   4.620  -4.980  1.00 97.36           N  
ATOM    473  CA  VAL A  62      -4.628   4.059  -6.327  1.00 97.36           C  
ATOM    474  C   VAL A  62      -3.240   3.522  -6.669  1.00 97.36           C  
ATOM    475  CB  VAL A  62      -5.069   5.104  -7.375  1.00 97.36           C  
ATOM    476  O   VAL A  62      -2.232   4.190  -6.426  1.00 97.36           O  
ATOM    477  CG1 VAL A  62      -5.052   4.502  -8.779  1.00 97.36           C  
ATOM    478  CG2 VAL A  62      -6.459   5.643  -7.039  1.00 97.36           C  
ATOM    479  N   CYS A  63      -3.250   2.313  -7.243  1.00 97.18           N  
ATOM    480  CA  CYS A  63      -1.965   1.755  -7.648  1.00 97.18           C  
ATOM    481  C   CYS A  63      -1.500   2.358  -8.968  1.00 97.18           C  
ATOM    482  CB  CYS A  63      -2.057   0.235  -7.776  1.00 97.18           C  
ATOM    483  O   CYS A  63      -2.100   2.108 -10.015  1.00 97.18           O  
ATOM    484  SG  CYS A  63      -0.453  -0.582  -7.923  1.00 97.18           S  
ATOM    485  N   PRO A  64      -0.385   3.116  -8.939  1.00 96.63           N  
ATOM    486  CA  PRO A  64       0.105   3.740 -10.170  1.00 96.63           C  
ATOM    487  C   PRO A  64       0.525   2.718 -11.224  1.00 96.63           C  
ATOM    488  CB  PRO A  64       1.308   4.560  -9.696  1.00 96.63           C  
ATOM    489  O   PRO A  64       0.894   1.591 -10.883  1.00 96.63           O  
ATOM    490  CG  PRO A  64       1.090   4.743  -8.228  1.00 96.63           C  
ATOM    491  CD  PRO A  64       0.369   3.537  -7.699  1.00 96.63           C  
ATOM    492  N   LYS A  65       0.495   3.170 -12.436  1.00 96.77           N  
ATOM    493  CA  LYS A  65       1.051   2.365 -13.521  1.00 96.77           C  
ATOM    494  C   LYS A  65       2.576   2.413 -13.514  1.00 96.77           C  
ATOM    495  CB  LYS A  65       0.518   2.844 -14.872  1.00 96.77           C  
ATOM    496  O   LYS A  65       3.169   3.468 -13.280  1.00 96.77           O  
ATOM    497  CG  LYS A  65      -0.964   2.573 -15.084  1.00 96.77           C  
ATOM    498  CD  LYS A  65      -1.411   2.974 -16.484  1.00 96.77           C  
ATOM    499  CE  LYS A  65      -2.902   2.737 -16.684  1.00 96.77           C  
ATOM    500  NZ  LYS A  65      -3.357   3.182 -18.036  1.00 96.77           N  
ATOM    501  N   SER A  66       3.136   1.320 -13.798  1.00 96.31           N  
ATOM    502  CA  SER A  66       4.591   1.285 -13.908  1.00 96.31           C  
ATOM    503  C   SER A  66       5.072   2.069 -15.124  1.00 96.31           C  
ATOM    504  CB  SER A  66       5.088  -0.159 -13.992  1.00 96.31           C  
ATOM    505  O   SER A  66       4.349   2.195 -16.114  1.00 96.31           O  
ATOM    506  OG  SER A  66       4.741  -0.880 -12.822  1.00 96.31           O  
ATOM    507  N   SER A  67       6.287   2.634 -15.049  1.00 96.36           N  
ATOM    508  CA  SER A  67       6.929   3.336 -16.156  1.00 96.36           C  
ATOM    509  C   SER A  67       8.272   2.704 -16.507  1.00 96.36           C  
ATOM    510  CB  SER A  67       7.125   4.813 -15.813  1.00 96.36           C  
ATOM    511  O   SER A  67       8.620   1.644 -15.985  1.00 96.36           O  
ATOM    512  OG  SER A  67       8.138   4.972 -14.834  1.00 96.36           O  
ATOM    513  N   LEU A  68       8.996   3.456 -17.399  1.00 96.37           N  
ATOM    514  CA  LEU A  68      10.294   2.959 -17.844  1.00 96.37           C  
ATOM    515  C   LEU A  68      11.321   3.038 -16.718  1.00 96.37           C  
ATOM    516  CB  LEU A  68      10.786   3.755 -19.056  1.00 96.37           C  
ATOM    517  O   LEU A  68      12.330   2.331 -16.743  1.00 96.37           O  
ATOM    518  CG  LEU A  68      10.014   3.550 -20.360  1.00 96.37           C  
ATOM    519  CD1 LEU A  68      10.489   4.540 -21.418  1.00 96.37           C  
ATOM    520  CD2 LEU A  68      10.168   2.116 -20.854  1.00 96.37           C  
ATOM    521  N   LEU A  69      10.999   3.844 -15.674  1.00 95.81           N  
ATOM    522  CA  LEU A  69      11.993   4.102 -14.638  1.00 95.81           C  
ATOM    523  C   LEU A  69      11.582   3.460 -13.318  1.00 95.81           C  
ATOM    524  CB  LEU A  69      12.190   5.608 -14.448  1.00 95.81           C  
ATOM    525  O   LEU A  69      12.437   3.067 -12.521  1.00 95.81           O  
ATOM    526  CG  LEU A  69      12.851   6.357 -15.606  1.00 95.81           C  
ATOM    527  CD1 LEU A  69      12.549   7.849 -15.514  1.00 95.81           C  
ATOM    528  CD2 LEU A  69      14.356   6.111 -15.613  1.00 95.81           C  
ATOM    529  N   VAL A  70      10.239   3.282 -13.105  1.00 96.89           N  
ATOM    530  CA  VAL A  70       9.785   2.838 -11.792  1.00 96.89           C  
ATOM    531  C   VAL A  70       8.717   1.759 -11.952  1.00 96.89           C  
ATOM    532  CB  VAL A  70       9.233   4.014 -10.954  1.00 96.89           C  
ATOM    533  O   VAL A  70       7.939   1.783 -12.909  1.00 96.89           O  
ATOM    534  CG1 VAL A  70      10.333   5.032 -10.662  1.00 96.89           C  
ATOM    535  CG2 VAL A  70       8.062   4.679 -11.676  1.00 96.89           C  
ATOM    536  N   LYS A  71       8.716   0.839 -11.016  1.00 97.12           N  
ATOM    537  CA  LYS A  71       7.727  -0.231 -10.924  1.00 97.12           C  
ATOM    538  C   LYS A  71       6.982  -0.178  -9.593  1.00 97.12           C  
ATOM    539  CB  LYS A  71       8.395  -1.596 -11.096  1.00 97.12           C  
ATOM    540  O   LYS A  71       7.594   0.008  -8.540  1.00 97.12           O  
ATOM    541  CG  LYS A  71       7.426  -2.768 -11.065  1.00 97.12           C  
ATOM    542  CD  LYS A  71       8.148  -4.096 -11.256  1.00 97.12           C  
ATOM    543  CE  LYS A  71       7.186  -5.274 -11.173  1.00 97.12           C  
ATOM    544  NZ  LYS A  71       7.894  -6.579 -11.334  1.00 97.12           N  
ATOM    545  N   TYR A  72       5.582  -0.343  -9.740  1.00 97.37           N  
ATOM    546  CA  TYR A  72       4.747  -0.382  -8.545  1.00 97.37           C  
ATOM    547  C   TYR A  72       4.111  -1.755  -8.368  1.00 97.37           C  
ATOM    548  CB  TYR A  72       3.658   0.693  -8.615  1.00 97.37           C  
ATOM    549  O   TYR A  72       3.600  -2.338  -9.327  1.00 97.37           O  
ATOM    550  CG  TYR A  72       4.171   2.094  -8.388  1.00 97.37           C  
ATOM    551  CD1 TYR A  72       4.184   2.654  -7.113  1.00 97.37           C  
ATOM    552  CD2 TYR A  72       4.644   2.861  -9.448  1.00 97.37           C  
ATOM    553  CE1 TYR A  72       4.654   3.945  -6.899  1.00 97.37           C  
ATOM    554  CE2 TYR A  72       5.116   4.153  -9.246  1.00 97.37           C  
ATOM    555  OH  TYR A  72       5.585   5.965  -7.764  1.00 97.37           O  
ATOM    556  CZ  TYR A  72       5.118   4.686  -7.970  1.00 97.37           C  
ATOM    557  N   VAL A  73       4.203  -2.275  -7.194  1.00 96.78           N  
ATOM    558  CA  VAL A  73       3.463  -3.465  -6.787  1.00 96.78           C  
ATOM    559  C   VAL A  73       2.509  -3.116  -5.647  1.00 96.78           C  
ATOM    560  CB  VAL A  73       4.414  -4.604  -6.355  1.00 96.78           C  
ATOM    561  O   VAL A  73       2.930  -2.581  -4.618  1.00 96.78           O  
ATOM    562  CG1 VAL A  73       3.620  -5.841  -5.938  1.00 96.78           C  
ATOM    563  CG2 VAL A  73       5.385  -4.944  -7.484  1.00 96.78           C  
ATOM    564  N   CYS A  74       1.244  -3.413  -5.864  1.00 97.73           N  
ATOM    565  CA  CYS A  74       0.234  -3.047  -4.877  1.00 97.73           C  
ATOM    566  C   CYS A  74      -0.527  -4.277  -4.395  1.00 97.73           C  
ATOM    567  CB  CYS A  74      -0.744  -2.029  -5.463  1.00 97.73           C  
ATOM    568  O   CYS A  74      -0.698  -5.240  -5.144  1.00 97.73           O  
ATOM    569  SG  CYS A  74       0.047  -0.514  -6.049  1.00 97.73           S  
ATOM    570  N   CYS A  75      -0.901  -4.267  -3.163  1.00 97.35           N  
ATOM    571  CA  CYS A  75      -1.722  -5.311  -2.560  1.00 97.35           C  
ATOM    572  C   CYS A  75      -2.645  -4.732  -1.494  1.00 97.35           C  
ATOM    573  CB  CYS A  75      -0.841  -6.399  -1.948  1.00 97.35           C  
ATOM    574  O   CYS A  75      -2.437  -3.609  -1.031  1.00 97.35           O  
ATOM    575  SG  CYS A  75       0.198  -5.816  -0.590  1.00 97.35           S  
ATOM    576  N   ASN A  76      -3.741  -5.464  -1.126  1.00 95.78           N  
ATOM    577  CA  ASN A  76      -4.781  -4.864  -0.298  1.00 95.78           C  
ATOM    578  C   ASN A  76      -4.987  -5.645   0.997  1.00 95.78           C  
ATOM    579  CB  ASN A  76      -6.096  -4.766  -1.074  1.00 95.78           C  
ATOM    580  O   ASN A  76      -6.061  -5.585   1.599  1.00 95.78           O  
ATOM    581  CG  ASN A  76      -6.629  -6.122  -1.492  1.00 95.78           C  
ATOM    582  ND2 ASN A  76      -7.735  -6.124  -2.228  1.00 95.78           N  
ATOM    583  OD1 ASN A  76      -6.053  -7.160  -1.157  1.00 95.78           O  
ATOM    584  N   THR A  77      -4.010  -6.375   1.454  1.00 94.85           N  
ATOM    585  CA  THR A  77      -4.060  -7.041   2.751  1.00 94.85           C  
ATOM    586  C   THR A  77      -2.987  -6.488   3.684  1.00 94.85           C  
ATOM    587  CB  THR A  77      -3.881  -8.564   2.604  1.00 94.85           C  
ATOM    588  O   THR A  77      -2.067  -5.797   3.241  1.00 94.85           O  
ATOM    589  CG2 THR A  77      -4.966  -9.162   1.714  1.00 94.85           C  
ATOM    590  OG1 THR A  77      -2.599  -8.835   2.022  1.00 94.85           O  
ATOM    591  N   ASP A  78      -3.048  -6.778   5.011  1.00 94.40           N  
ATOM    592  CA  ASP A  78      -2.134  -6.230   6.008  1.00 94.40           C  
ATOM    593  C   ASP A  78      -0.697  -6.668   5.735  1.00 94.40           C  
ATOM    594  CB  ASP A  78      -2.555  -6.657   7.416  1.00 94.40           C  
ATOM    595  O   ASP A  78      -0.434  -7.853   5.514  1.00 94.40           O  
ATOM    596  CG  ASP A  78      -3.764  -5.895   7.930  1.00 94.40           C  
ATOM    597  OD1 ASP A  78      -4.163  -4.891   7.302  1.00 94.40           O  
ATOM    598  OD2 ASP A  78      -4.319  -6.301   8.974  1.00 94.40           O  
ATOM    599  N   ARG A  79       0.113  -5.686   5.680  1.00 93.01           N  
ATOM    600  CA  ARG A  79       1.555  -5.890   5.592  1.00 93.01           C  
ATOM    601  C   ARG A  79       1.916  -6.727   4.369  1.00 93.01           C  
ATOM    602  CB  ARG A  79       2.081  -6.564   6.861  1.00 93.01           C  
ATOM    603  O   ARG A  79       2.850  -7.531   4.414  1.00 93.01           O  
ATOM    604  CG  ARG A  79       1.851  -5.757   8.129  1.00 93.01           C  
ATOM    605  CD  ARG A  79       2.501  -6.410   9.340  1.00 93.01           C  
ATOM    606  NE  ARG A  79       2.339  -5.598  10.543  1.00 93.01           N  
ATOM    607  NH1 ARG A  79       3.543  -7.015  11.913  1.00 93.01           N  
ATOM    608  NH2 ARG A  79       2.630  -5.093  12.764  1.00 93.01           N  
ATOM    609  CZ  ARG A  79       2.838  -5.904  11.737  1.00 93.01           C  
ATOM    610  N   CYS A  80       1.317  -6.595   3.327  1.00 93.97           N  
ATOM    611  CA  CYS A  80       1.496  -7.350   2.092  1.00 93.97           C  
ATOM    612  C   CYS A  80       2.680  -6.817   1.293  1.00 93.97           C  
ATOM    613  CB  CYS A  80       0.228  -7.294   1.241  1.00 93.97           C  
ATOM    614  O   CYS A  80       3.233  -7.523   0.449  1.00 93.97           O  
ATOM    615  SG  CYS A  80      -0.147  -5.648   0.601  1.00 93.97           S  
ATOM    616  N   ASN A  81       3.019  -5.499   1.468  1.00 92.70           N  
ATOM    617  CA  ASN A  81       4.094  -4.863   0.714  1.00 92.70           C  
ATOM    618  C   ASN A  81       5.436  -4.997   1.428  1.00 92.70           C  
ATOM    619  CB  ASN A  81       3.772  -3.388   0.461  1.00 92.70           C  
ATOM    620  O   ASN A  81       5.480  -5.239   2.636  1.00 92.70           O  
ATOM    621  CG  ASN A  81       3.678  -2.583   1.742  1.00 92.70           C  
ATOM    622  ND2 ASN A  81       4.168  -1.350   1.705  1.00 92.70           N  
ATOM    623  OD1 ASN A  81       3.169  -3.066   2.757  1.00 92.70           O  
TER     624      ALA A   1                                                      
ENDMDL                                                                          
END                                                                             
