# Supplementary material for: Domain loss enabled evolution of novel functions in the snake three-finger toxin gene superfamily
Source: Nat Commun. 2023 Aug 11;14:4861. doi: 10.1038/s41467-023-40550-0 (PMC10421932; doi:10.1038/s41467-023-40550-0)
Supplement: Supplementary file 5 — Supplementary Data 2 [file 41467_2023_40550_MOESM5_ESM.zip › SD2_structure_predictions/full_sequence/TR|R4G7H1|Echiopsis_curta.pdb]

MODEL     1                                                                     
ATOM      1  N   MET A   1     -43.940   2.096  24.788  1.00 66.55           N  
ATOM      2  CA  MET A   1     -43.582   2.662  23.490  1.00 66.55           C  
ATOM      3  C   MET A   1     -42.151   3.187  23.502  1.00 66.55           C  
ATOM      4  CB  MET A   1     -44.548   3.784  23.107  1.00 66.55           C  
ATOM      5  O   MET A   1     -41.511   3.283  22.453  1.00 66.55           O  
ATOM      6  CG  MET A   1     -45.345   4.334  24.280  1.00 66.55           C  
ATOM      7  SD  MET A   1     -46.494   5.675  23.782  1.00 66.55           S  
ATOM      8  CE  MET A   1     -48.016   4.719  23.538  1.00 66.55           C  
ATOM      9  N   LYS A   2     -41.547   3.259  24.712  1.00 79.41           N  
ATOM     10  CA  LYS A   2     -40.203   3.771  24.964  1.00 79.41           C  
ATOM     11  C   LYS A   2     -39.149   2.695  24.718  1.00 79.41           C  
ATOM     12  CB  LYS A   2     -40.088   4.299  26.395  1.00 79.41           C  
ATOM     13  O   LYS A   2     -38.037   2.996  24.278  1.00 79.41           O  
ATOM     14  CG  LYS A   2     -40.885   5.569  26.652  1.00 79.41           C  
ATOM     15  CD  LYS A   2     -40.830   5.976  28.119  1.00 79.41           C  
ATOM     16  CE  LYS A   2     -41.404   7.370  28.335  1.00 79.41           C  
ATOM     17  NZ  LYS A   2     -42.453   7.379  29.398  1.00 79.41           N  
ATOM     18  N   THR A   3     -39.578   1.464  24.919  1.00 84.75           N  
ATOM     19  CA  THR A   3     -38.606   0.386  24.776  1.00 84.75           C  
ATOM     20  C   THR A   3     -38.305   0.121  23.304  1.00 84.75           C  
ATOM     21  CB  THR A   3     -39.105  -0.909  25.443  1.00 84.75           C  
ATOM     22  O   THR A   3     -37.171  -0.205  22.946  1.00 84.75           O  
ATOM     23  CG2 THR A   3     -39.100  -0.783  26.963  1.00 84.75           C  
ATOM     24  OG1 THR A   3     -40.441  -1.181  25.002  1.00 84.75           O  
ATOM     25  N   LEU A   4     -39.306   0.403  22.469  1.00 85.49           N  
ATOM     26  CA  LEU A   4     -39.150   0.167  21.038  1.00 85.49           C  
ATOM     27  C   LEU A   4     -38.239   1.217  20.410  1.00 85.49           C  
ATOM     28  CB  LEU A   4     -40.514   0.177  20.342  1.00 85.49           C  
ATOM     29  O   LEU A   4     -37.409   0.894  19.557  1.00 85.49           O  
ATOM     30  CG  LEU A   4     -41.356  -1.092  20.483  1.00 85.49           C  
ATOM     31  CD1 LEU A   4     -42.738  -0.881  19.873  1.00 85.49           C  
ATOM     32  CD2 LEU A   4     -40.653  -2.276  19.829  1.00 85.49           C  
ATOM     33  N   LEU A   5     -38.358   2.470  20.988  1.00 84.50           N  
ATOM     34  CA  LEU A   5     -37.538   3.570  20.491  1.00 84.50           C  
ATOM     35  C   LEU A   5     -36.075   3.374  20.875  1.00 84.50           C  
ATOM     36  CB  LEU A   5     -38.047   4.906  21.037  1.00 84.50           C  
ATOM     37  O   LEU A   5     -35.178   3.632  20.070  1.00 84.50           O  
ATOM     38  CG  LEU A   5     -38.591   5.896  20.006  1.00 84.50           C  
ATOM     39  CD1 LEU A   5     -39.730   6.714  20.606  1.00 84.50           C  
ATOM     40  CD2 LEU A   5     -37.479   6.810  19.502  1.00 84.50           C  
ATOM     41  N   LEU A   6     -35.913   2.821  22.114  1.00 84.16           N  
ATOM     42  CA  LEU A   6     -34.554   2.597  22.594  1.00 84.16           C  
ATOM     43  C   LEU A   6     -33.874   1.487  21.800  1.00 84.16           C  
ATOM     44  CB  LEU A   6     -34.563   2.244  24.084  1.00 84.16           C  
ATOM     45  O   LEU A   6     -32.693   1.594  21.463  1.00 84.16           O  
ATOM     46  CG  LEU A   6     -33.215   2.308  24.803  1.00 84.16           C  
ATOM     47  CD1 LEU A   6     -32.960   3.717  25.327  1.00 84.16           C  
ATOM     48  CD2 LEU A   6     -33.167   1.292  25.940  1.00 84.16           C  
ATOM     49  N   THR A   7     -34.633   0.465  21.436  1.00 82.26           N  
ATOM     50  CA  THR A   7     -34.096  -0.657  20.674  1.00 82.26           C  
ATOM     51  C   THR A   7     -33.731  -0.223  19.257  1.00 82.26           C  
ATOM     52  CB  THR A   7     -35.100  -1.823  20.614  1.00 82.26           C  
ATOM     53  O   THR A   7     -32.702  -0.639  18.721  1.00 82.26           O  
ATOM     54  CG2 THR A   7     -34.977  -2.719  21.842  1.00 82.26           C  
ATOM     55  OG1 THR A   7     -36.431  -1.298  20.550  1.00 82.26           O  
ATOM     56  N   LEU A   8     -34.465   0.631  18.651  1.00 82.77           N  
ATOM     57  CA  LEU A   8     -34.240   1.122  17.296  1.00 82.77           C  
ATOM     58  C   LEU A   8     -32.991   1.994  17.233  1.00 82.77           C  
ATOM     59  CB  LEU A   8     -35.455   1.915  16.805  1.00 82.77           C  
ATOM     60  O   LEU A   8     -32.211   1.901  16.282  1.00 82.77           O  
ATOM     61  CG  LEU A   8     -35.486   2.253  15.314  1.00 82.77           C  
ATOM     62  CD1 LEU A   8     -35.877   1.024  14.500  1.00 82.77           C  
ATOM     63  CD2 LEU A   8     -36.449   3.405  15.047  1.00 82.77           C  
ATOM     64  N   VAL A   9     -32.705   2.827  18.260  1.00 82.58           N  
ATOM     65  CA  VAL A   9     -31.539   3.701  18.341  1.00 82.58           C  
ATOM     66  C   VAL A   9     -30.273   2.861  18.497  1.00 82.58           C  
ATOM     67  CB  VAL A   9     -31.662   4.703  19.510  1.00 82.58           C  
ATOM     68  O   VAL A   9     -29.265   3.119  17.836  1.00 82.58           O  
ATOM     69  CG1 VAL A   9     -30.357   5.477  19.697  1.00 82.58           C  
ATOM     70  CG2 VAL A   9     -32.826   5.663  19.270  1.00 82.58           C  
ATOM     71  N   VAL A  10     -30.359   1.787  19.301  1.00 78.98           N  
ATOM     72  CA  VAL A  10     -29.200   0.936  19.549  1.00 78.98           C  
ATOM     73  C   VAL A  10     -28.849   0.158  18.283  1.00 78.98           C  
ATOM     74  CB  VAL A  10     -29.453  -0.039  20.721  1.00 78.98           C  
ATOM     75  O   VAL A  10     -27.674   0.029  17.931  1.00 78.98           O  
ATOM     76  CG1 VAL A  10     -28.293  -1.023  20.864  1.00 78.98           C  
ATOM     77  CG2 VAL A  10     -29.665   0.734  22.021  1.00 78.98           C  
ATOM     78  N   VAL A  11     -29.853  -0.310  17.531  1.00 77.91           N  
ATOM     79  CA  VAL A  11     -29.652  -1.091  16.315  1.00 77.91           C  
ATOM     80  C   VAL A  11     -29.059  -0.203  15.223  1.00 77.91           C  
ATOM     81  CB  VAL A  11     -30.971  -1.729  15.825  1.00 77.91           C  
ATOM     82  O   VAL A  11     -28.150  -0.620  14.502  1.00 77.91           O  
ATOM     83  CG1 VAL A  11     -30.783  -2.372  14.453  1.00 77.91           C  
ATOM     84  CG2 VAL A  11     -31.473  -2.758  16.837  1.00 77.91           C  
ATOM     85  N   THR A  12     -29.483   1.047  15.092  1.00 73.01           N  
ATOM     86  CA  THR A  12     -28.977   1.978  14.090  1.00 73.01           C  
ATOM     87  C   THR A  12     -27.530   2.362  14.390  1.00 73.01           C  
ATOM     88  CB  THR A  12     -29.844   3.249  14.021  1.00 73.01           C  
ATOM     89  O   THR A  12     -26.723   2.524  13.473  1.00 73.01           O  
ATOM     90  CG2 THR A  12     -31.265   2.922  13.574  1.00 73.01           C  
ATOM     91  OG1 THR A  12     -29.891   3.860  15.316  1.00 73.01           O  
ATOM     92  N   ILE A  13     -27.136   2.488  15.629  1.00 69.85           N  
ATOM     93  CA  ILE A  13     -25.787   2.870  16.033  1.00 69.85           C  
ATOM     94  C   ILE A  13     -24.827   1.708  15.790  1.00 69.85           C  
ATOM     95  CB  ILE A  13     -25.742   3.302  17.516  1.00 69.85           C  
ATOM     96  O   ILE A  13     -23.707   1.909  15.315  1.00 69.85           O  
ATOM     97  CG1 ILE A  13     -26.598   4.555  17.734  1.00 69.85           C  
ATOM     98  CG2 ILE A  13     -24.298   3.541  17.965  1.00 69.85           C  
ATOM     99  CD1 ILE A  13     -26.760   4.948  19.196  1.00 69.85           C  
ATOM    100  N   VAL A  14     -25.294   0.479  16.082  1.00 66.67           N  
ATOM    101  CA  VAL A  14     -24.474  -0.715  15.904  1.00 66.67           C  
ATOM    102  C   VAL A  14     -24.298  -1.004  14.415  1.00 66.67           C  
ATOM    103  CB  VAL A  14     -25.093  -1.940  16.615  1.00 66.67           C  
ATOM    104  O   VAL A  14     -23.214  -1.396  13.976  1.00 66.67           O  
ATOM    105  CG1 VAL A  14     -24.302  -3.207  16.294  1.00 66.67           C  
ATOM    106  CG2 VAL A  14     -25.147  -1.708  18.124  1.00 66.67           C  
ATOM    107  N   CYS A  15     -25.367  -0.717  13.666  1.00 64.75           N  
ATOM    108  CA  CYS A  15     -25.269  -0.996  12.238  1.00 64.75           C  
ATOM    109  C   CYS A  15     -24.410   0.049  11.535  1.00 64.75           C  
ATOM    110  CB  CYS A  15     -26.658  -1.038  11.603  1.00 64.75           C  
ATOM    111  O   CYS A  15     -23.769  -0.245  10.525  1.00 64.75           O  
ATOM    112  SG  CYS A  15     -27.539  -2.590  11.879  1.00 64.75           S  
ATOM    113  N   LEU A  16     -24.333   1.305  12.074  1.00 60.23           N  
ATOM    114  CA  LEU A  16     -23.518   2.345  11.455  1.00 60.23           C  
ATOM    115  C   LEU A  16     -22.033   2.072  11.668  1.00 60.23           C  
ATOM    116  CB  LEU A  16     -23.882   3.720  12.022  1.00 60.23           C  
ATOM    117  O   LEU A  16     -21.207   2.407  10.816  1.00 60.23           O  
ATOM    118  CG  LEU A  16     -25.206   4.321  11.546  1.00 60.23           C  
ATOM    119  CD1 LEU A  16     -25.834   5.163  12.652  1.00 60.23           C  
ATOM    120  CD2 LEU A  16     -24.992   5.155  10.288  1.00 60.23           C  
ATOM    121  N   ASP A  17     -21.676   1.422  12.868  1.00 55.93           N  
ATOM    122  CA  ASP A  17     -20.264   1.142  13.111  1.00 55.93           C  
ATOM    123  C   ASP A  17     -19.815  -0.108  12.358  1.00 55.93           C  
ATOM    124  CB  ASP A  17     -19.999   0.978  14.609  1.00 55.93           C  
ATOM    125  O   ASP A  17     -18.619  -0.315  12.146  1.00 55.93           O  
ATOM    126  CG  ASP A  17     -20.061   2.291  15.370  1.00 55.93           C  
ATOM    127  OD1 ASP A  17     -19.553   3.314  14.862  1.00 55.93           O  
ATOM    128  OD2 ASP A  17     -20.620   2.302  16.488  1.00 55.93           O  
ATOM    129  N   LEU A  18     -20.904  -0.868  11.968  1.00 56.82           N  
ATOM    130  CA  LEU A  18     -20.548  -2.024  11.152  1.00 56.82           C  
ATOM    131  C   LEU A  18     -20.209  -1.599   9.727  1.00 56.82           C  
ATOM    132  CB  LEU A  18     -21.691  -3.042  11.136  1.00 56.82           C  
ATOM    133  O   LEU A  18     -21.078  -1.596   8.853  1.00 56.82           O  
ATOM    134  CG  LEU A  18     -21.287  -4.516  11.209  1.00 56.82           C  
ATOM    135  CD1 LEU A  18     -20.615  -4.815  12.545  1.00 56.82           C  
ATOM    136  CD2 LEU A  18     -22.501  -5.414  11.002  1.00 56.82           C  
ATOM    137  N   GLY A  19     -20.114  -0.236   9.499  1.00 58.29           N  
ATOM    138  CA  GLY A  19     -19.841   0.487   8.268  1.00 58.29           C  
ATOM    139  C   GLY A  19     -18.658  -0.070   7.499  1.00 58.29           C  
ATOM    140  O   GLY A  19     -17.708  -0.581   8.095  1.00 58.29           O  
ATOM    141  N   ASN A  20     -18.844  -1.159   6.815  1.00 64.58           N  
ATOM    142  CA  ASN A  20     -18.124  -1.705   5.669  1.00 64.58           C  
ATOM    143  C   ASN A  20     -16.624  -1.448   5.776  1.00 64.58           C  
ATOM    144  CB  ASN A  20     -18.671  -1.121   4.364  1.00 64.58           C  
ATOM    145  O   ASN A  20     -16.176  -0.304   5.679  1.00 64.58           O  
ATOM    146  CG  ASN A  20     -19.963  -1.781   3.925  1.00 64.58           C  
ATOM    147  ND2 ASN A  20     -19.847  -2.880   3.189  1.00 64.58           N  
ATOM    148  OD1 ASN A  20     -21.056  -1.307   4.244  1.00 64.58           O  
ATOM    149  N   SER A  21     -15.914  -2.235   6.596  1.00 79.89           N  
ATOM    150  CA  SER A  21     -14.467  -2.067   6.684  1.00 79.89           C  
ATOM    151  C   SER A  21     -13.797  -2.329   5.340  1.00 79.89           C  
ATOM    152  CB  SER A  21     -13.882  -3.000   7.745  1.00 79.89           C  
ATOM    153  O   SER A  21     -14.167  -3.265   4.628  1.00 79.89           O  
ATOM    154  OG  SER A  21     -13.930  -4.348   7.311  1.00 79.89           O  
ATOM    155  N   MET A  22     -13.368  -1.321   4.591  1.00 92.42           N  
ATOM    156  CA  MET A  22     -12.557  -1.382   3.379  1.00 92.42           C  
ATOM    157  C   MET A  22     -11.349  -2.291   3.577  1.00 92.42           C  
ATOM    158  CB  MET A  22     -12.097   0.017   2.967  1.00 92.42           C  
ATOM    159  O   MET A  22     -10.692  -2.239   4.619  1.00 92.42           O  
ATOM    160  CG  MET A  22     -11.431   0.067   1.601  1.00 92.42           C  
ATOM    161  SD  MET A  22     -12.646   0.091   0.227  1.00 92.42           S  
ATOM    162  CE  MET A  22     -11.524   0.263  -1.189  1.00 92.42           C  
ATOM    163  N   SER A  23     -11.137  -3.179   2.692  1.00 94.96           N  
ATOM    164  CA  SER A  23      -9.950  -4.028   2.691  1.00 94.96           C  
ATOM    165  C   SER A  23      -9.086  -3.767   1.462  1.00 94.96           C  
ATOM    166  CB  SER A  23     -10.346  -5.504   2.741  1.00 94.96           C  
ATOM    167  O   SER A  23      -9.601  -3.635   0.350  1.00 94.96           O  
ATOM    168  OG  SER A  23     -11.014  -5.805   3.955  1.00 94.96           O  
ATOM    169  N   CYS A  24      -7.739  -3.707   1.679  1.00 96.42           N  
ATOM    170  CA  CYS A  24      -6.796  -3.449   0.597  1.00 96.42           C  
ATOM    171  C   CYS A  24      -5.611  -4.404   0.666  1.00 96.42           C  
ATOM    172  CB  CYS A  24      -6.302  -2.004   0.650  1.00 96.42           C  
ATOM    173  O   CYS A  24      -5.305  -4.944   1.731  1.00 96.42           O  
ATOM    174  SG  CYS A  24      -7.617  -0.778   0.472  1.00 96.42           S  
ATOM    175  N   TYR A  25      -4.966  -4.603  -0.401  1.00 96.17           N  
ATOM    176  CA  TYR A  25      -3.708  -5.343  -0.414  1.00 96.17           C  
ATOM    177  C   TYR A  25      -2.574  -4.500   0.156  1.00 96.17           C  
ATOM    178  CB  TYR A  25      -3.362  -5.791  -1.837  1.00 96.17           C  
ATOM    179  O   TYR A  25      -2.467  -3.308  -0.143  1.00 96.17           O  
ATOM    180  CG  TYR A  25      -4.253  -6.891  -2.360  1.00 96.17           C  
ATOM    181  CD1 TYR A  25      -4.153  -8.189  -1.865  1.00 96.17           C  
ATOM    182  CD2 TYR A  25      -5.194  -6.636  -3.352  1.00 96.17           C  
ATOM    183  CE1 TYR A  25      -4.971  -9.207  -2.345  1.00 96.17           C  
ATOM    184  CE2 TYR A  25      -6.016  -7.646  -3.840  1.00 96.17           C  
ATOM    185  OH  TYR A  25      -6.709  -9.930  -3.811  1.00 96.17           O  
ATOM    186  CZ  TYR A  25      -5.898  -8.926  -3.331  1.00 96.17           C  
ATOM    187  N   LYS A  26      -1.670  -5.132   0.994  1.00 93.96           N  
ATOM    188  CA  LYS A  26      -0.513  -4.443   1.558  1.00 93.96           C  
ATOM    189  C   LYS A  26       0.777  -4.879   0.869  1.00 93.96           C  
ATOM    190  CB  LYS A  26      -0.415  -4.700   3.063  1.00 93.96           C  
ATOM    191  O   LYS A  26       1.767  -4.144   0.871  1.00 93.96           O  
ATOM    192  CG  LYS A  26      -1.618  -4.208   3.854  1.00 93.96           C  
ATOM    193  CD  LYS A  26      -1.681  -2.687   3.886  1.00 93.96           C  
ATOM    194  CE  LYS A  26      -2.807  -2.192   4.784  1.00 93.96           C  
ATOM    195  NZ  LYS A  26      -2.931  -0.704   4.748  1.00 93.96           N  
ATOM    196  N   THR A  27       0.658  -6.102   0.343  1.00 89.10           N  
ATOM    197  CA  THR A  27       1.729  -6.678  -0.462  1.00 89.10           C  
ATOM    198  C   THR A  27       1.169  -7.327  -1.724  1.00 89.10           C  
ATOM    199  CB  THR A  27       2.533  -7.718   0.340  1.00 89.10           C  
ATOM    200  O   THR A  27       0.091  -7.924  -1.695  1.00 89.10           O  
ATOM    201  CG2 THR A  27       3.464  -7.041   1.341  1.00 89.10           C  
ATOM    202  OG1 THR A  27       1.627  -8.572   1.049  1.00 89.10           O  
ATOM    203  N   PRO A  28       1.886  -7.197  -2.778  1.00 86.09           N  
ATOM    204  CA  PRO A  28       1.372  -7.792  -4.014  1.00 86.09           C  
ATOM    205  C   PRO A  28       1.165  -9.301  -3.901  1.00 86.09           C  
ATOM    206  CB  PRO A  28       2.459  -7.465  -5.041  1.00 86.09           C  
ATOM    207  O   PRO A  28       2.081 -10.025  -3.503  1.00 86.09           O  
ATOM    208  CG  PRO A  28       3.165  -6.272  -4.484  1.00 86.09           C  
ATOM    209  CD  PRO A  28       3.153  -6.367  -2.985  1.00 86.09           C  
ATOM    210  N   GLY A  29      -0.046  -9.861  -4.236  1.00 78.74           N  
ATOM    211  CA  GLY A  29      -0.321 -11.278  -4.411  1.00 78.74           C  
ATOM    212  C   GLY A  29      -0.488 -12.020  -3.099  1.00 78.74           C  
ATOM    213  O   GLY A  29      -0.520 -13.253  -3.077  1.00 78.74           O  
ATOM    214  N   VAL A  30      -0.386 -11.403  -2.019  1.00 78.94           N  
ATOM    215  CA  VAL A  30      -0.340 -12.171  -0.779  1.00 78.94           C  
ATOM    216  C   VAL A  30      -1.569 -11.853   0.071  1.00 78.94           C  
ATOM    217  CB  VAL A  30       0.950 -11.883   0.020  1.00 78.94           C  
ATOM    218  O   VAL A  30      -2.441 -12.705   0.255  1.00 78.94           O  
ATOM    219  CG1 VAL A  30       1.015 -12.753   1.274  1.00 78.94           C  
ATOM    220  CG2 VAL A  30       2.181 -12.109  -0.855  1.00 78.94           C  
ATOM    221  N   LYS A  31      -1.542 -10.586   0.770  1.00 80.27           N  
ATOM    222  CA  LYS A  31      -2.406 -10.406   1.934  1.00 80.27           C  
ATOM    223  C   LYS A  31      -3.249  -9.141   1.802  1.00 80.27           C  
ATOM    224  CB  LYS A  31      -1.574 -10.351   3.216  1.00 80.27           C  
ATOM    225  O   LYS A  31      -2.713  -8.053   1.581  1.00 80.27           O  
ATOM    226  CG  LYS A  31      -2.394 -10.479   4.492  1.00 80.27           C  
ATOM    227  CD  LYS A  31      -1.505 -10.510   5.728  1.00 80.27           C  
ATOM    228  CE  LYS A  31      -2.326 -10.597   7.007  1.00 80.27           C  
ATOM    229  NZ  LYS A  31      -1.460 -10.586   8.223  1.00 80.27           N  
ATOM    230  N   SER A  32      -4.543  -9.396   1.735  1.00 91.09           N  
ATOM    231  CA  SER A  32      -5.502  -8.313   1.924  1.00 91.09           C  
ATOM    232  C   SER A  32      -5.912  -8.186   3.387  1.00 91.09           C  
ATOM    233  CB  SER A  32      -6.742  -8.536   1.057  1.00 91.09           C  
ATOM    234  O   SER A  32      -6.120  -9.192   4.069  1.00 91.09           O  
ATOM    235  OG  SER A  32      -7.701  -7.516   1.277  1.00 91.09           O  
ATOM    236  N   GLU A  33      -5.854  -7.003   3.892  1.00 92.72           N  
ATOM    237  CA  GLU A  33      -6.229  -6.744   5.279  1.00 92.72           C  
ATOM    238  C   GLU A  33      -7.241  -5.606   5.373  1.00 92.72           C  
ATOM    239  CB  GLU A  33      -4.991  -6.418   6.119  1.00 92.72           C  
ATOM    240  O   GLU A  33      -7.270  -4.721   4.515  1.00 92.72           O  
ATOM    241  CG  GLU A  33      -3.936  -7.514   6.109  1.00 92.72           C  
ATOM    242  CD  GLU A  33      -2.683  -7.147   6.889  1.00 92.72           C  
ATOM    243  OE1 GLU A  33      -2.254  -7.941   7.757  1.00 92.72           O  
ATOM    244  OE2 GLU A  33      -2.127  -6.056   6.632  1.00 92.72           O  
ATOM    245  N   PRO A  34      -7.973  -5.681   6.479  1.00 94.15           N  
ATOM    246  CA  PRO A  34      -8.880  -4.549   6.681  1.00 94.15           C  
ATOM    247  C   PRO A  34      -8.140  -3.235   6.921  1.00 94.15           C  
ATOM    248  CB  PRO A  34      -9.684  -4.957   7.918  1.00 94.15           C  
ATOM    249  O   PRO A  34      -7.086  -3.225   7.562  1.00 94.15           O  
ATOM    250  CG  PRO A  34      -9.356  -6.400   8.128  1.00 94.15           C  
ATOM    251  CD  PRO A  34      -8.079  -6.709   7.402  1.00 94.15           C  
ATOM    252  N   CYS A  35      -8.744  -2.137   6.368  1.00 94.12           N  
ATOM    253  CA  CYS A  35      -8.158  -0.815   6.557  1.00 94.12           C  
ATOM    254  C   CYS A  35      -8.579  -0.219   7.895  1.00 94.12           C  
ATOM    255  CB  CYS A  35      -8.567   0.121   5.420  1.00 94.12           C  
ATOM    256  O   CYS A  35      -9.654  -0.532   8.409  1.00 94.12           O  
ATOM    257  SG  CYS A  35      -7.957  -0.392   3.800  1.00 94.12           S  
ATOM    258  N   PRO A  36      -7.706   0.604   8.471  1.00 93.05           N  
ATOM    259  CA  PRO A  36      -8.097   1.328   9.683  1.00 93.05           C  
ATOM    260  C   PRO A  36      -9.303   2.238   9.464  1.00 93.05           C  
ATOM    261  CB  PRO A  36      -6.849   2.148  10.022  1.00 93.05           C  
ATOM    262  O   PRO A  36      -9.602   2.609   8.326  1.00 93.05           O  
ATOM    263  CG  PRO A  36      -5.742   1.488   9.266  1.00 93.05           C  
ATOM    264  CD  PRO A  36      -6.315   0.867   8.025  1.00 93.05           C  
ATOM    265  N   PRO A  37      -9.971   2.556  10.562  1.00 90.55           N  
ATOM    266  CA  PRO A  37     -11.105   3.473  10.422  1.00 90.55           C  
ATOM    267  C   PRO A  37     -10.716   4.797   9.769  1.00 90.55           C  
ATOM    268  CB  PRO A  37     -11.564   3.689  11.866  1.00 90.55           C  
ATOM    269  O   PRO A  37      -9.670   5.365  10.094  1.00 90.55           O  
ATOM    270  CG  PRO A  37     -11.008   2.526  12.622  1.00 90.55           C  
ATOM    271  CD  PRO A  37      -9.747   2.074  11.943  1.00 90.55           C  
ATOM    272  N   GLY A  38     -11.499   5.218   8.830  1.00 90.69           N  
ATOM    273  CA  GLY A  38     -11.267   6.500   8.184  1.00 90.69           C  
ATOM    274  C   GLY A  38     -10.458   6.386   6.906  1.00 90.69           C  
ATOM    275  O   GLY A  38     -10.287   7.371   6.183  1.00 90.69           O  
ATOM    276  N   GLN A  39      -9.945   5.154   6.687  1.00 94.92           N  
ATOM    277  CA  GLN A  39      -9.185   4.928   5.463  1.00 94.92           C  
ATOM    278  C   GLN A  39      -9.979   4.085   4.470  1.00 94.92           C  
ATOM    279  CB  GLN A  39      -7.849   4.252   5.777  1.00 94.92           C  
ATOM    280  O   GLN A  39      -9.933   2.854   4.517  1.00 94.92           O  
ATOM    281  CG  GLN A  39      -6.936   5.080   6.670  1.00 94.92           C  
ATOM    282  CD  GLN A  39      -5.563   4.457   6.843  1.00 94.92           C  
ATOM    283  NE2 GLN A  39      -4.795   4.971   7.798  1.00 94.92           N  
ATOM    284  OE1 GLN A  39      -5.196   3.522   6.124  1.00 94.92           O  
ATOM    285  N   ASN A  40     -10.609   4.763   3.558  1.00 94.72           N  
ATOM    286  CA  ASN A  40     -11.583   4.081   2.713  1.00 94.72           C  
ATOM    287  C   ASN A  40     -11.113   4.007   1.263  1.00 94.72           C  
ATOM    288  CB  ASN A  40     -12.944   4.775   2.795  1.00 94.72           C  
ATOM    289  O   ASN A  40     -11.928   3.886   0.347  1.00 94.72           O  
ATOM    290  CG  ASN A  40     -13.537   4.736   4.190  1.00 94.72           C  
ATOM    291  ND2 ASN A  40     -14.089   5.860   4.631  1.00 94.72           N  
ATOM    292  OD1 ASN A  40     -13.497   3.705   4.866  1.00 94.72           O  
ATOM    293  N   LEU A  41      -9.755   4.154   1.111  1.00 96.70           N  
ATOM    294  CA  LEU A  41      -9.150   4.057  -0.213  1.00 96.70           C  
ATOM    295  C   LEU A  41      -8.012   3.042  -0.218  1.00 96.70           C  
ATOM    296  CB  LEU A  41      -8.632   5.424  -0.668  1.00 96.70           C  
ATOM    297  O   LEU A  41      -7.328   2.865   0.792  1.00 96.70           O  
ATOM    298  CG  LEU A  41      -9.676   6.534  -0.801  1.00 96.70           C  
ATOM    299  CD1 LEU A  41      -8.997   7.866  -1.102  1.00 96.70           C  
ATOM    300  CD2 LEU A  41     -10.690   6.187  -1.887  1.00 96.70           C  
ATOM    301  N   CYS A  42      -7.874   2.378  -1.311  1.00 96.87           N  
ATOM    302  CA  CYS A  42      -6.675   1.591  -1.574  1.00 96.87           C  
ATOM    303  C   CYS A  42      -5.737   2.326  -2.524  1.00 96.87           C  
ATOM    304  CB  CYS A  42      -7.045   0.229  -2.160  1.00 96.87           C  
ATOM    305  O   CYS A  42      -6.188   3.076  -3.391  1.00 96.87           O  
ATOM    306  SG  CYS A  42      -8.093  -0.768  -1.079  1.00 96.87           S  
ATOM    307  N   TYR A  43      -4.451   2.150  -2.326  1.00 97.33           N  
ATOM    308  CA  TYR A  43      -3.545   2.796  -3.268  1.00 97.33           C  
ATOM    309  C   TYR A  43      -2.450   1.835  -3.719  1.00 97.33           C  
ATOM    310  CB  TYR A  43      -2.917   4.044  -2.641  1.00 97.33           C  
ATOM    311  O   TYR A  43      -2.125   0.880  -3.011  1.00 97.33           O  
ATOM    312  CG  TYR A  43      -1.912   3.739  -1.557  1.00 97.33           C  
ATOM    313  CD1 TYR A  43      -2.293   3.697  -0.218  1.00 97.33           C  
ATOM    314  CD2 TYR A  43      -0.579   3.494  -1.870  1.00 97.33           C  
ATOM    315  CE1 TYR A  43      -1.370   3.418   0.784  1.00 97.33           C  
ATOM    316  CE2 TYR A  43       0.353   3.215  -0.876  1.00 97.33           C  
ATOM    317  OH  TYR A  43       0.867   2.902   1.434  1.00 97.33           O  
ATOM    318  CZ  TYR A  43      -0.051   3.178   0.446  1.00 97.33           C  
ATOM    319  N   THR A  44      -1.954   2.055  -4.890  1.00 96.97           N  
ATOM    320  CA  THR A  44      -0.746   1.458  -5.448  1.00 96.97           C  
ATOM    321  C   THR A  44       0.283   2.534  -5.783  1.00 96.97           C  
ATOM    322  CB  THR A  44      -1.062   0.636  -6.712  1.00 96.97           C  
ATOM    323  O   THR A  44      -0.017   3.484  -6.508  1.00 96.97           O  
ATOM    324  CG2 THR A  44       0.178  -0.092  -7.219  1.00 96.97           C  
ATOM    325  OG1 THR A  44      -2.077  -0.328  -6.406  1.00 96.97           O  
ATOM    326  N   LYS A  45       1.441   2.395  -5.228  1.00 96.23           N  
ATOM    327  CA  LYS A  45       2.556   3.309  -5.458  1.00 96.23           C  
ATOM    328  C   LYS A  45       3.757   2.574  -6.046  1.00 96.23           C  
ATOM    329  CB  LYS A  45       2.954   4.009  -4.158  1.00 96.23           C  
ATOM    330  O   LYS A  45       4.166   1.532  -5.530  1.00 96.23           O  
ATOM    331  CG  LYS A  45       4.107   4.990  -4.311  1.00 96.23           C  
ATOM    332  CD  LYS A  45       4.527   5.573  -2.968  1.00 96.23           C  
ATOM    333  CE  LYS A  45       3.398   6.365  -2.323  1.00 96.23           C  
ATOM    334  NZ  LYS A  45       3.812   6.956  -1.015  1.00 96.23           N  
ATOM    335  N   THR A  46       4.299   3.173  -7.101  1.00 95.56           N  
ATOM    336  CA  THR A  46       5.449   2.546  -7.742  1.00 95.56           C  
ATOM    337  C   THR A  46       6.542   3.575  -8.018  1.00 95.56           C  
ATOM    338  CB  THR A  46       5.047   1.856  -9.059  1.00 95.56           C  
ATOM    339  O   THR A  46       6.250   4.744  -8.278  1.00 95.56           O  
ATOM    340  CG2 THR A  46       4.006   0.768  -8.814  1.00 95.56           C  
ATOM    341  OG1 THR A  46       4.500   2.831  -9.955  1.00 95.56           O  
ATOM    342  N   TRP A  47       7.734   3.190  -7.905  1.00 95.49           N  
ATOM    343  CA  TRP A  47       8.879   4.031  -8.239  1.00 95.49           C  
ATOM    344  C   TRP A  47      10.104   3.181  -8.559  1.00 95.49           C  
ATOM    345  CB  TRP A  47       9.195   4.991  -7.089  1.00 95.49           C  
ATOM    346  O   TRP A  47      10.116   1.976  -8.299  1.00 95.49           O  
ATOM    347  CG  TRP A  47       9.749   4.319  -5.869  1.00 95.49           C  
ATOM    348  CD1 TRP A  47      11.066   4.193  -5.523  1.00 95.49           C  
ATOM    349  CD2 TRP A  47       8.999   3.674  -4.834  1.00 95.49           C  
ATOM    350  CE2 TRP A  47       9.928   3.180  -3.891  1.00 95.49           C  
ATOM    351  CE3 TRP A  47       7.631   3.467  -4.612  1.00 95.49           C  
ATOM    352  NE1 TRP A  47      11.180   3.510  -4.335  1.00 95.49           N  
ATOM    353  CH2 TRP A  47       8.187   2.302  -2.550  1.00 95.49           C  
ATOM    354  CZ2 TRP A  47       9.531   2.491  -2.743  1.00 95.49           C  
ATOM    355  CZ3 TRP A  47       7.238   2.780  -3.469  1.00 95.49           C  
ATOM    356  N   CYS A  48      11.073   3.849  -9.209  1.00 96.43           N  
ATOM    357  CA  CYS A  48      12.305   3.173  -9.599  1.00 96.43           C  
ATOM    358  C   CYS A  48      13.442   3.518  -8.644  1.00 96.43           C  
ATOM    359  CB  CYS A  48      12.694   3.552 -11.028  1.00 96.43           C  
ATOM    360  O   CYS A  48      13.757   4.693  -8.445  1.00 96.43           O  
ATOM    361  SG  CYS A  48      11.932   2.509 -12.290  1.00 96.43           S  
ATOM    362  N   ASP A  49      13.970   2.466  -8.033  1.00 93.59           N  
ATOM    363  CA  ASP A  49      15.167   2.698  -7.231  1.00 93.59           C  
ATOM    364  C   ASP A  49      16.431   2.386  -8.028  1.00 93.59           C  
ATOM    365  CB  ASP A  49      15.129   1.856  -5.954  1.00 93.59           C  
ATOM    366  O   ASP A  49      16.379   2.232  -9.250  1.00 93.59           O  
ATOM    367  CG  ASP A  49      15.228   0.365  -6.224  1.00 93.59           C  
ATOM    368  OD1 ASP A  49      15.374  -0.034  -7.400  1.00 93.59           O  
ATOM    369  OD2 ASP A  49      15.155  -0.419  -5.253  1.00 93.59           O  
ATOM    370  N   ALA A  50      17.602   2.277  -7.324  1.00 94.19           N  
ATOM    371  CA  ALA A  50      18.893   2.142  -7.993  1.00 94.19           C  
ATOM    372  C   ALA A  50      18.985   0.819  -8.747  1.00 94.19           C  
ATOM    373  CB  ALA A  50      20.032   2.254  -6.981  1.00 94.19           C  
ATOM    374  O   ALA A  50      19.729   0.704  -9.724  1.00 94.19           O  
ATOM    375  N   TRP A  51      18.141  -0.106  -8.377  1.00 94.06           N  
ATOM    376  CA  TRP A  51      18.235  -1.445  -8.950  1.00 94.06           C  
ATOM    377  C   TRP A  51      17.037  -1.737  -9.848  1.00 94.06           C  
ATOM    378  CB  TRP A  51      18.329  -2.499  -7.844  1.00 94.06           C  
ATOM    379  O   TRP A  51      16.709  -2.900 -10.097  1.00 94.06           O  
ATOM    380  CG  TRP A  51      19.540  -2.358  -6.971  1.00 94.06           C  
ATOM    381  CD1 TRP A  51      19.621  -2.606  -5.628  1.00 94.06           C  
ATOM    382  CD2 TRP A  51      20.843  -1.931  -7.379  1.00 94.06           C  
ATOM    383  CE2 TRP A  51      21.666  -1.945  -6.232  1.00 94.06           C  
ATOM    384  CE3 TRP A  51      21.395  -1.539  -8.606  1.00 94.06           C  
ATOM    385  NE1 TRP A  51      20.897  -2.359  -5.178  1.00 94.06           N  
ATOM    386  CH2 TRP A  51      23.529  -1.201  -7.488  1.00 94.06           C  
ATOM    387  CZ2 TRP A  51      23.014  -1.580  -6.276  1.00 94.06           C  
ATOM    388  CZ3 TRP A  51      22.736  -1.177  -8.648  1.00 94.06           C  
ATOM    389  N   CYS A  52      16.332  -0.745 -10.300  1.00 94.34           N  
ATOM    390  CA  CYS A  52      15.098  -0.866 -11.067  1.00 94.34           C  
ATOM    391  C   CYS A  52      15.333  -1.634 -12.362  1.00 94.34           C  
ATOM    392  CB  CYS A  52      14.523   0.515 -11.380  1.00 94.34           C  
ATOM    393  O   CYS A  52      14.515  -2.469 -12.751  1.00 94.34           O  
ATOM    394  SG  CYS A  52      12.893   0.467 -12.155  1.00 94.34           S  
ATOM    395  N   THR A  53      16.498  -1.380 -12.940  1.00 94.01           N  
ATOM    396  CA  THR A  53      16.797  -1.984 -14.234  1.00 94.01           C  
ATOM    397  C   THR A  53      16.908  -3.501 -14.111  1.00 94.01           C  
ATOM    398  CB  THR A  53      18.100  -1.418 -14.827  1.00 94.01           C  
ATOM    399  O   THR A  53      16.476  -4.235 -15.002  1.00 94.01           O  
ATOM    400  CG2 THR A  53      18.315  -1.910 -16.255  1.00 94.01           C  
ATOM    401  OG1 THR A  53      18.034   0.014 -14.832  1.00 94.01           O  
ATOM    402  N   SER A  54      17.348  -3.897 -12.920  1.00 95.67           N  
ATOM    403  CA  SER A  54      17.584  -5.326 -12.742  1.00 95.67           C  
ATOM    404  C   SER A  54      16.402  -6.001 -12.054  1.00 95.67           C  
ATOM    405  CB  SER A  54      18.859  -5.562 -11.931  1.00 95.67           C  
ATOM    406  O   SER A  54      16.035  -7.125 -12.401  1.00 95.67           O  
ATOM    407  OG  SER A  54      19.965  -4.910 -12.531  1.00 95.67           O  
ATOM    408  N   ARG A  55      15.620  -5.183 -11.106  1.00 92.37           N  
ATOM    409  CA  ARG A  55      14.615  -5.840 -10.276  1.00 92.37           C  
ATOM    410  C   ARG A  55      13.213  -5.352 -10.623  1.00 92.37           C  
ATOM    411  CB  ARG A  55      14.902  -5.599  -8.792  1.00 92.37           C  
ATOM    412  O   ARG A  55      12.221  -5.902 -10.141  1.00 92.37           O  
ATOM    413  CG  ARG A  55      16.189  -6.241  -8.301  1.00 92.37           C  
ATOM    414  CD  ARG A  55      16.406  -6.003  -6.813  1.00 92.37           C  
ATOM    415  NE  ARG A  55      17.711  -6.490  -6.374  1.00 92.37           N  
ATOM    416  NH1 ARG A  55      17.576  -5.564  -4.262  1.00 92.37           N  
ATOM    417  NH2 ARG A  55      19.432  -6.761  -4.878  1.00 92.37           N  
ATOM    418  CZ  ARG A  55      18.237  -6.271  -5.173  1.00 92.37           C  
ATOM    419  N   GLY A  56      13.253  -4.318 -11.486  1.00 91.69           N  
ATOM    420  CA  GLY A  56      11.959  -3.697 -11.722  1.00 91.69           C  
ATOM    421  C   GLY A  56      11.617  -2.626 -10.704  1.00 91.69           C  
ATOM    422  O   GLY A  56      12.429  -2.307  -9.833  1.00 91.69           O  
ATOM    423  N   LYS A  57      10.339  -2.126 -10.858  1.00 93.37           N  
ATOM    424  CA  LYS A  57       9.900  -1.031  -9.998  1.00 93.37           C  
ATOM    425  C   LYS A  57       9.588  -1.531  -8.590  1.00 93.37           C  
ATOM    426  CB  LYS A  57       8.673  -0.339 -10.592  1.00 93.37           C  
ATOM    427  O   LYS A  57       9.154  -2.671  -8.412  1.00 93.37           O  
ATOM    428  CG  LYS A  57       8.950   0.403 -11.892  1.00 93.37           C  
ATOM    429  CD  LYS A  57       7.703   1.108 -12.409  1.00 93.37           C  
ATOM    430  CE  LYS A  57       7.978   1.849 -13.711  1.00 93.37           C  
ATOM    431  NZ  LYS A  57       6.746   2.498 -14.250  1.00 93.37           N  
ATOM    432  N   VAL A  58       9.846  -0.633  -7.709  1.00 93.61           N  
ATOM    433  CA  VAL A  58       9.388  -0.864  -6.343  1.00 93.61           C  
ATOM    434  C   VAL A  58       7.885  -0.607  -6.251  1.00 93.61           C  
ATOM    435  CB  VAL A  58      10.144   0.027  -5.332  1.00 93.61           C  
ATOM    436  O   VAL A  58       7.373   0.339  -6.853  1.00 93.61           O  
ATOM    437  CG1 VAL A  58       9.620  -0.200  -3.915  1.00 93.61           C  
ATOM    438  CG2 VAL A  58      11.645  -0.244  -5.401  1.00 93.61           C  
ATOM    439  N   VAL A  59       7.264  -1.505  -5.425  1.00 94.41           N  
ATOM    440  CA  VAL A  59       5.813  -1.392  -5.319  1.00 94.41           C  
ATOM    441  C   VAL A  59       5.407  -1.325  -3.848  1.00 94.41           C  
ATOM    442  CB  VAL A  59       5.099  -2.572  -6.015  1.00 94.41           C  
ATOM    443  O   VAL A  59       5.891  -2.107  -3.027  1.00 94.41           O  
ATOM    444  CG1 VAL A  59       3.583  -2.431  -5.898  1.00 94.41           C  
ATOM    445  CG2 VAL A  59       5.519  -2.659  -7.481  1.00 94.41           C  
ATOM    446  N   GLU A  60       4.550  -0.370  -3.628  1.00 95.11           N  
ATOM    447  CA  GLU A  60       3.910  -0.219  -2.324  1.00 95.11           C  
ATOM    448  C   GLU A  60       2.391  -0.168  -2.458  1.00 95.11           C  
ATOM    449  CB  GLU A  60       4.419   1.040  -1.618  1.00 95.11           C  
ATOM    450  O   GLU A  60       1.858   0.615  -3.247  1.00 95.11           O  
ATOM    451  CG  GLU A  60       3.854   1.231  -0.218  1.00 95.11           C  
ATOM    452  CD  GLU A  60       4.343   2.502   0.458  1.00 95.11           C  
ATOM    453  OE1 GLU A  60       3.534   3.180   1.132  1.00 95.11           O  
ATOM    454  OE2 GLU A  60       5.543   2.823   0.312  1.00 95.11           O  
ATOM    455  N   LEU A  61       1.663  -0.991  -1.658  1.00 96.43           N  
ATOM    456  CA  LEU A  61       0.205  -1.051  -1.628  1.00 96.43           C  
ATOM    457  C   LEU A  61      -0.322  -0.756  -0.228  1.00 96.43           C  
ATOM    458  CB  LEU A  61      -0.284  -2.425  -2.092  1.00 96.43           C  
ATOM    459  O   LEU A  61       0.368  -1.001   0.764  1.00 96.43           O  
ATOM    460  CG  LEU A  61      -0.053  -2.766  -3.565  1.00 96.43           C  
ATOM    461  CD1 LEU A  61       1.435  -2.963  -3.836  1.00 96.43           C  
ATOM    462  CD2 LEU A  61      -0.842  -4.010  -3.957  1.00 96.43           C  
ATOM    463  N   GLY A  62      -1.576  -0.195  -0.245  1.00 96.19           N  
ATOM    464  CA  GLY A  62      -2.094   0.026   1.096  1.00 96.19           C  
ATOM    465  C   GLY A  62      -3.404   0.791   1.111  1.00 96.19           C  
ATOM    466  O   GLY A  62      -4.087   0.883   0.089  1.00 96.19           O  
ATOM    467  N   CYS A  63      -3.691   1.222   2.377  1.00 96.82           N  
ATOM    468  CA  CYS A  63      -4.902   1.991   2.638  1.00 96.82           C  
ATOM    469  C   CYS A  63      -4.581   3.470   2.818  1.00 96.82           C  
ATOM    470  CB  CYS A  63      -5.618   1.461   3.880  1.00 96.82           C  
ATOM    471  O   CYS A  63      -3.501   3.821   3.298  1.00 96.82           O  
ATOM    472  SG  CYS A  63      -6.080  -0.281   3.765  1.00 96.82           S  
ATOM    473  N   ALA A  64      -5.588   4.251   2.440  1.00 97.16           N  
ATOM    474  CA  ALA A  64      -5.384   5.685   2.624  1.00 97.16           C  
ATOM    475  C   ALA A  64      -6.710   6.401   2.866  1.00 97.16           C  
ATOM    476  CB  ALA A  64      -4.674   6.283   1.412  1.00 97.16           C  
ATOM    477  O   ALA A  64      -7.753   5.974   2.365  1.00 97.16           O  
ATOM    478  N   ALA A  65      -6.631   7.391   3.704  1.00 96.46           N  
ATOM    479  CA  ALA A  65      -7.793   8.258   3.883  1.00 96.46           C  
ATOM    480  C   ALA A  65      -8.003   9.152   2.664  1.00 96.46           C  
ATOM    481  CB  ALA A  65      -7.634   9.108   5.141  1.00 96.46           C  
ATOM    482  O   ALA A  65      -9.140   9.385   2.246  1.00 96.46           O  
ATOM    483  N   THR A  66      -6.909   9.686   2.261  1.00 97.34           N  
ATOM    484  CA  THR A  66      -6.842  10.464   1.029  1.00 97.34           C  
ATOM    485  C   THR A  66      -5.777   9.904   0.092  1.00 97.34           C  
ATOM    486  CB  THR A  66      -6.545  11.947   1.320  1.00 97.34           C  
ATOM    487  O   THR A  66      -4.801   9.300   0.543  1.00 97.34           O  
ATOM    488  CG2 THR A  66      -7.681  12.592   2.107  1.00 97.34           C  
ATOM    489  OG1 THR A  66      -5.336  12.045   2.083  1.00 97.34           O  
ATOM    490  N   CYS A  67      -6.006  10.037  -1.178  1.00 96.83           N  
ATOM    491  CA  CYS A  67      -5.026   9.555  -2.145  1.00 96.83           C  
ATOM    492  C   CYS A  67      -3.699  10.286  -1.988  1.00 96.83           C  
ATOM    493  CB  CYS A  67      -5.550   9.731  -3.571  1.00 96.83           C  
ATOM    494  O   CYS A  67      -3.645  11.514  -2.087  1.00 96.83           O  
ATOM    495  SG  CYS A  67      -4.596   8.831  -4.812  1.00 96.83           S  
ATOM    496  N   PRO A  68      -2.588   9.589  -1.692  1.00 96.95           N  
ATOM    497  CA  PRO A  68      -1.280  10.212  -1.478  1.00 96.95           C  
ATOM    498  C   PRO A  68      -0.819  11.043  -2.673  1.00 96.95           C  
ATOM    499  CB  PRO A  68      -0.352   9.016  -1.254  1.00 96.95           C  
ATOM    500  O   PRO A  68      -1.157  10.726  -3.817  1.00 96.95           O  
ATOM    501  CG  PRO A  68      -1.259   7.898  -0.851  1.00 96.95           C  
ATOM    502  CD  PRO A  68      -2.582   8.088  -1.536  1.00 96.95           C  
ATOM    503  N   ILE A  69      -0.106  11.997  -2.326  1.00 96.78           N  
ATOM    504  CA  ILE A  69       0.475  12.861  -3.348  1.00 96.78           C  
ATOM    505  C   ILE A  69       1.799  12.273  -3.830  1.00 96.78           C  
ATOM    506  CB  ILE A  69       0.687  14.298  -2.821  1.00 96.78           C  
ATOM    507  O   ILE A  69       2.678  11.964  -3.022  1.00 96.78           O  
ATOM    508  CG1 ILE A  69      -0.638  14.883  -2.319  1.00 96.78           C  
ATOM    509  CG2 ILE A  69       1.303  15.186  -3.905  1.00 96.78           C  
ATOM    510  CD1 ILE A  69      -0.482  16.161  -1.506  1.00 96.78           C  
ATOM    511  N   PRO A  70       1.934  12.065  -5.060  1.00 95.90           N  
ATOM    512  CA  PRO A  70       3.165  11.462  -5.575  1.00 95.90           C  
ATOM    513  C   PRO A  70       4.383  12.366  -5.400  1.00 95.90           C  
ATOM    514  CB  PRO A  70       2.857  11.242  -7.058  1.00 95.90           C  
ATOM    515  O   PRO A  70       4.281  13.584  -5.566  1.00 95.90           O  
ATOM    516  CG  PRO A  70       1.770  12.219  -7.371  1.00 95.90           C  
ATOM    517  CD  PRO A  70       0.994  12.488  -6.114  1.00 95.90           C  
ATOM    518  N   LYS A  71       5.526  11.825  -4.946  1.00 94.02           N  
ATOM    519  CA  LYS A  71       6.822  12.494  -4.997  1.00 94.02           C  
ATOM    520  C   LYS A  71       7.490  12.297  -6.355  1.00 94.02           C  
ATOM    521  CB  LYS A  71       7.737  11.980  -3.885  1.00 94.02           C  
ATOM    522  O   LYS A  71       6.917  11.670  -7.249  1.00 94.02           O  
ATOM    523  CG  LYS A  71       7.213  12.245  -2.481  1.00 94.02           C  
ATOM    524  CD  LYS A  71       8.169  11.719  -1.418  1.00 94.02           C  
ATOM    525  CE  LYS A  71       7.622  11.938  -0.014  1.00 94.02           C  
ATOM    526  NZ  LYS A  71       8.550  11.411   1.030  1.00 94.02           N  
ATOM    527  N   SER A  72       8.720  12.990  -6.473  1.00 92.06           N  
ATOM    528  CA  SER A  72       9.401  12.846  -7.755  1.00 92.06           C  
ATOM    529  C   SER A  72       9.586  11.377  -8.121  1.00 92.06           C  
ATOM    530  CB  SER A  72      10.759  13.547  -7.723  1.00 92.06           C  
ATOM    531  O   SER A  72      10.012  10.574  -7.288  1.00 92.06           O  
ATOM    532  OG  SER A  72      10.616  14.932  -7.989  1.00 92.06           O  
ATOM    533  N   TYR A  73       9.069  11.046  -9.290  1.00 91.77           N  
ATOM    534  CA  TYR A  73       9.333   9.776  -9.957  1.00 91.77           C  
ATOM    535  C   TYR A  73       8.466   8.665  -9.378  1.00 91.77           C  
ATOM    536  CB  TYR A  73      10.813   9.401  -9.833  1.00 91.77           C  
ATOM    537  O   TYR A  73       8.798   7.483  -9.497  1.00 91.77           O  
ATOM    538  CG  TYR A  73      11.754  10.465 -10.343  1.00 91.77           C  
ATOM    539  CD1 TYR A  73      11.826  10.767 -11.701  1.00 91.77           C  
ATOM    540  CD2 TYR A  73      12.574  11.171  -9.468  1.00 91.77           C  
ATOM    541  CE1 TYR A  73      12.693  11.746 -12.176  1.00 91.77           C  
ATOM    542  CE2 TYR A  73      13.444  12.152  -9.932  1.00 91.77           C  
ATOM    543  OH  TYR A  73      14.356  13.402 -11.749  1.00 91.77           O  
ATOM    544  CZ  TYR A  73      13.496  12.432 -11.285  1.00 91.77           C  
ATOM    545  N   GLU A  74       7.492   9.086  -8.599  1.00 95.53           N  
ATOM    546  CA  GLU A  74       6.515   8.122  -8.103  1.00 95.53           C  
ATOM    547  C   GLU A  74       5.233   8.160  -8.931  1.00 95.53           C  
ATOM    548  CB  GLU A  74       6.196   8.388  -6.630  1.00 95.53           C  
ATOM    549  O   GLU A  74       4.848   9.214  -9.441  1.00 95.53           O  
ATOM    550  CG  GLU A  74       7.343   8.060  -5.684  1.00 95.53           C  
ATOM    551  CD  GLU A  74       7.027   8.368  -4.229  1.00 95.53           C  
ATOM    552  OE1 GLU A  74       7.913   8.184  -3.364  1.00 95.53           O  
ATOM    553  OE2 GLU A  74       5.885   8.797  -3.952  1.00 95.53           O  
ATOM    554  N   ASP A  75       4.696   7.044  -9.071  1.00 95.57           N  
ATOM    555  CA  ASP A  75       3.360   6.913  -9.644  1.00 95.57           C  
ATOM    556  C   ASP A  75       2.389   6.301  -8.637  1.00 95.57           C  
ATOM    557  CB  ASP A  75       3.403   6.065 -10.917  1.00 95.57           C  
ATOM    558  O   ASP A  75       2.667   5.247  -8.060  1.00 95.57           O  
ATOM    559  CG  ASP A  75       2.093   6.084 -11.686  1.00 95.57           C  
ATOM    560  OD1 ASP A  75       1.763   7.120 -12.302  1.00 95.57           O  
ATOM    561  OD2 ASP A  75       1.384   5.054 -11.673  1.00 95.57           O  
ATOM    562  N   ILE A  76       1.253   7.006  -8.471  1.00 97.36           N  
ATOM    563  CA  ILE A  76       0.304   6.510  -7.481  1.00 97.36           C  
ATOM    564  C   ILE A  76      -1.085   6.402  -8.106  1.00 97.36           C  
ATOM    565  CB  ILE A  76       0.261   7.419  -6.233  1.00 97.36           C  
ATOM    566  O   ILE A  76      -1.536   7.321  -8.794  1.00 97.36           O  
ATOM    567  CG1 ILE A  76       1.645   7.493  -5.578  1.00 97.36           C  
ATOM    568  CG2 ILE A  76      -0.791   6.921  -5.237  1.00 97.36           C  
ATOM    569  CD1 ILE A  76       1.714   8.432  -4.381  1.00 97.36           C  
ATOM    570  N   LYS A  77      -1.783   5.294  -7.856  1.00 96.10           N  
ATOM    571  CA  LYS A  77      -3.176   5.070  -8.230  1.00 96.10           C  
ATOM    572  C   LYS A  77      -4.026   4.732  -7.009  1.00 96.10           C  
ATOM    573  CB  LYS A  77      -3.280   3.950  -9.267  1.00 96.10           C  
ATOM    574  O   LYS A  77      -3.616   3.933  -6.163  1.00 96.10           O  
ATOM    575  CG  LYS A  77      -2.729   4.321 -10.636  1.00 96.10           C  
ATOM    576  CD  LYS A  77      -2.960   3.209 -11.652  1.00 96.10           C  
ATOM    577  CE  LYS A  77      -2.349   3.550 -13.004  1.00 96.10           C  
ATOM    578  NZ  LYS A  77      -2.688   2.528 -14.039  1.00 96.10           N  
ATOM    579  N   CYS A  78      -5.112   5.350  -6.994  1.00 96.90           N  
ATOM    580  CA  CYS A  78      -6.040   5.090  -5.899  1.00 96.90           C  
ATOM    581  C   CYS A  78      -7.375   4.578  -6.425  1.00 96.90           C  
ATOM    582  CB  CYS A  78      -6.259   6.355  -5.070  1.00 96.90           C  
ATOM    583  O   CYS A  78      -7.763   4.888  -7.553  1.00 96.90           O  
ATOM    584  SG  CYS A  78      -4.762   6.966  -4.265  1.00 96.90           S  
ATOM    585  N   CYS A  79      -8.062   3.847  -5.567  1.00 96.03           N  
ATOM    586  CA  CYS A  79      -9.384   3.321  -5.885  1.00 96.03           C  
ATOM    587  C   CYS A  79     -10.212   3.124  -4.620  1.00 96.03           C  
ATOM    588  CB  CYS A  79      -9.267   1.997  -6.639  1.00 96.03           C  
ATOM    589  O   CYS A  79      -9.669   3.112  -3.514  1.00 96.03           O  
ATOM    590  SG  CYS A  79      -8.425   0.699  -5.706  1.00 96.03           S  
ATOM    591  N   SER A  80     -11.534   3.042  -4.764  1.00 95.10           N  
ATOM    592  CA  SER A  80     -12.392   3.100  -3.585  1.00 95.10           C  
ATOM    593  C   SER A  80     -13.198   1.815  -3.424  1.00 95.10           C  
ATOM    594  CB  SER A  80     -13.339   4.298  -3.669  1.00 95.10           C  
ATOM    595  O   SER A  80     -14.228   1.803  -2.746  1.00 95.10           O  
ATOM    596  OG  SER A  80     -14.105   4.251  -4.860  1.00 95.10           O  
ATOM    597  N   THR A  81     -12.670   0.730  -4.090  1.00 93.87           N  
ATOM    598  CA  THR A  81     -13.348  -0.546  -3.889  1.00 93.87           C  
ATOM    599  C   THR A  81     -12.427  -1.544  -3.193  1.00 93.87           C  
ATOM    600  CB  THR A  81     -13.833  -1.137  -5.226  1.00 93.87           C  
ATOM    601  O   THR A  81     -11.205  -1.378  -3.199  1.00 93.87           O  
ATOM    602  CG2 THR A  81     -14.814  -0.197  -5.919  1.00 93.87           C  
ATOM    603  OG1 THR A  81     -12.706  -1.352  -6.084  1.00 93.87           O  
ATOM    604  N   ASP A  82     -13.013  -2.538  -2.527  1.00 93.23           N  
ATOM    605  CA  ASP A  82     -12.213  -3.539  -1.828  1.00 93.23           C  
ATOM    606  C   ASP A  82     -11.188  -4.175  -2.764  1.00 93.23           C  
ATOM    607  CB  ASP A  82     -13.113  -4.618  -1.221  1.00 93.23           C  
ATOM    608  O   ASP A  82     -11.525  -4.580  -3.879  1.00 93.23           O  
ATOM    609  CG  ASP A  82     -13.801  -4.167   0.055  1.00 93.23           C  
ATOM    610  OD1 ASP A  82     -13.112  -3.705   0.990  1.00 93.23           O  
ATOM    611  OD2 ASP A  82     -15.044  -4.278   0.128  1.00 93.23           O  
ATOM    612  N   ASN A  83     -10.033  -4.208  -2.266  1.00 93.81           N  
ATOM    613  CA  ASN A  83      -8.956  -4.951  -2.913  1.00 93.81           C  
ATOM    614  C   ASN A  83      -8.765  -4.513  -4.362  1.00 93.81           C  
ATOM    615  CB  ASN A  83      -9.226  -6.455  -2.844  1.00 93.81           C  
ATOM    616  O   ASN A  83      -8.518  -5.343  -5.238  1.00 93.81           O  
ATOM    617  CG  ASN A  83      -9.446  -6.945  -1.426  1.00 93.81           C  
ATOM    618  ND2 ASN A  83      -8.429  -7.578  -0.853  1.00 93.81           N  
ATOM    619  OD1 ASN A  83     -10.521  -6.757  -0.851  1.00 93.81           O  
ATOM    620  N   CYS A  84      -8.954  -3.334  -4.759  1.00 94.39           N  
ATOM    621  CA  CYS A  84      -8.876  -2.811  -6.118  1.00 94.39           C  
ATOM    622  C   CYS A  84      -7.438  -2.460  -6.485  1.00 94.39           C  
ATOM    623  CB  CYS A  84      -9.765  -1.578  -6.271  1.00 94.39           C  
ATOM    624  O   CYS A  84      -7.160  -2.071  -7.621  1.00 94.39           O  
ATOM    625  SG  CYS A  84      -9.254  -0.180  -5.247  1.00 94.39           S  
ATOM    626  N   ASN A  85      -6.542  -2.517  -5.411  1.00 95.29           N  
ATOM    627  CA  ASN A  85      -5.156  -2.155  -5.687  1.00 95.29           C  
ATOM    628  C   ASN A  85      -4.309  -3.384  -6.007  1.00 95.29           C  
ATOM    629  CB  ASN A  85      -4.556  -1.389  -4.506  1.00 95.29           C  
ATOM    630  O   ASN A  85      -3.188  -3.516  -5.514  1.00 95.29           O  
ATOM    631  CG  ASN A  85      -4.532  -2.208  -3.230  1.00 95.29           C  
ATOM    632  ND2 ASN A  85      -3.569  -1.924  -2.362  1.00 95.29           N  
ATOM    633  OD1 ASN A  85      -5.373  -3.088  -3.027  1.00 95.29           O  
ATOM    634  N   THR A  86      -4.818  -4.271  -6.935  1.00 91.65           N  
ATOM    635  CA  THR A  86      -4.095  -5.465  -7.359  1.00 91.65           C  
ATOM    636  C   THR A  86      -2.853  -5.089  -8.161  1.00 91.65           C  
ATOM    637  CB  THR A  86      -4.992  -6.391  -8.201  1.00 91.65           C  
ATOM    638  O   THR A  86      -2.820  -4.041  -8.809  1.00 91.65           O  
ATOM    639  CG2 THR A  86      -6.166  -6.915  -7.381  1.00 91.65           C  
ATOM    640  OG1 THR A  86      -5.497  -5.663  -9.327  1.00 91.65           O  
ATOM    641  N   PHE A  87      -1.768  -5.856  -7.989  1.00 89.61           N  
ATOM    642  CA  PHE A  87      -0.499  -5.750  -8.699  1.00 89.61           C  
ATOM    643  C   PHE A  87       0.133  -7.124  -8.887  1.00 89.61           C  
ATOM    644  CB  PHE A  87       0.465  -4.828  -7.945  1.00 89.61           C  
ATOM    645  O   PHE A  87       0.297  -7.875  -7.923  1.00 89.61           O  
ATOM    646  CG  PHE A  87       1.688  -4.450  -8.736  1.00 89.61           C  
ATOM    647  CD1 PHE A  87       2.853  -5.201  -8.643  1.00 89.61           C  
ATOM    648  CD2 PHE A  87       1.672  -3.343  -9.575  1.00 89.61           C  
ATOM    649  CE1 PHE A  87       3.987  -4.854  -9.374  1.00 89.61           C  
ATOM    650  CE2 PHE A  87       2.800  -2.990 -10.310  1.00 89.61           C  
ATOM    651  CZ  PHE A  87       3.957  -3.746 -10.207  1.00 89.61           C  
ATOM    652  N   PRO A  88       0.730  -7.267 -10.239  1.00 84.86           N  
ATOM    653  CA  PRO A  88       0.685  -6.314 -11.351  1.00 84.86           C  
ATOM    654  C   PRO A  88      -0.735  -6.056 -11.849  1.00 84.86           C  
ATOM    655  CB  PRO A  88       1.527  -6.996 -12.433  1.00 84.86           C  
ATOM    656  O   PRO A  88      -1.645  -6.840 -11.568  1.00 84.86           O  
ATOM    657  CG  PRO A  88       1.648  -8.416 -11.984  1.00 84.86           C  
ATOM    658  CD  PRO A  88       1.158  -8.513 -10.568  1.00 84.86           C  
ATOM    659  N   LEU A  89      -1.023  -4.754 -12.411  1.00 74.53           N  
ATOM    660  CA  LEU A  89      -2.365  -4.471 -12.907  1.00 74.53           C  
ATOM    661  C   LEU A  89      -2.824  -5.553 -13.879  1.00 74.53           C  
ATOM    662  CB  LEU A  89      -2.406  -3.103 -13.593  1.00 74.53           C  
ATOM    663  O   LEU A  89      -2.038  -6.029 -14.702  1.00 74.53           O  
ATOM    664  CG  LEU A  89      -2.153  -1.888 -12.698  1.00 74.53           C  
ATOM    665  CD1 LEU A  89      -1.951  -0.637 -13.547  1.00 74.53           C  
ATOM    666  CD2 LEU A  89      -3.305  -1.696 -11.718  1.00 74.53           C  
ATOM    667  N   ARG A  90      -3.793  -6.345 -13.549  1.00 67.37           N  
ATOM    668  CA  ARG A  90      -4.386  -7.247 -14.531  1.00 67.37           C  
ATOM    669  C   ARG A  90      -5.016  -6.468 -15.680  1.00 67.37           C  
ATOM    670  CB  ARG A  90      -5.434  -8.146 -13.871  1.00 67.37           C  
ATOM    671  O   ARG A  90      -5.475  -5.339 -15.494  1.00 67.37           O  
ATOM    672  CG  ARG A  90      -4.887  -9.002 -12.739  1.00 67.37           C  
ATOM    673  CD  ARG A  90      -5.773 -10.210 -12.468  1.00 67.37           C  
ATOM    674  NE  ARG A  90      -5.371 -10.910 -11.251  1.00 67.37           N  
ATOM    675  NH1 ARG A  90      -5.584 -13.027 -12.151  1.00 67.37           N  
ATOM    676  NH2 ARG A  90      -4.914 -12.764  -9.975  1.00 67.37           N  
ATOM    677  CZ  ARG A  90      -5.290 -12.232 -11.128  1.00 67.37           C  
ATOM    678  N   PRO A  91      -4.688  -6.781 -16.989  1.00 57.25           N  
ATOM    679  CA  PRO A  91      -5.419  -6.100 -18.059  1.00 57.25           C  
ATOM    680  C   PRO A  91      -6.917  -6.002 -17.781  1.00 57.25           C  
ATOM    681  CB  PRO A  91      -5.148  -6.977 -19.285  1.00 57.25           C  
ATOM    682  O   PRO A  91      -7.495  -6.901 -17.164  1.00 57.25           O  
ATOM    683  CG  PRO A  91      -4.254  -8.065 -18.785  1.00 57.25           C  
ATOM    684  CD  PRO A  91      -4.098  -7.910 -17.300  1.00 57.25           C  
ATOM    685  N   ARG A  92      -7.473  -4.784 -17.443  1.00 53.67           N  
ATOM    686  CA  ARG A  92      -8.907  -4.532 -17.348  1.00 53.67           C  
ATOM    687  C   ARG A  92      -9.689  -5.469 -18.263  1.00 53.67           C  
ATOM    688  CB  ARG A  92      -9.222  -3.076 -17.698  1.00 53.67           C  
ATOM    689  O   ARG A  92      -9.315  -5.671 -19.420  1.00 53.67           O  
ATOM    690  CG  ARG A  92      -9.399  -2.176 -16.485  1.00 53.67           C  
ATOM    691  CD  ARG A  92      -9.883  -0.787 -16.879  1.00 53.67           C  
ATOM    692  NE  ARG A  92      -9.244   0.253 -16.078  1.00 53.67           N  
ATOM    693  NH1 ARG A  92     -11.224   1.171 -15.318  1.00 53.67           N  
ATOM    694  NH2 ARG A  92      -9.216   2.061 -14.662  1.00 53.67           N  
ATOM    695  CZ  ARG A  92      -9.896   1.159 -15.355  1.00 53.67           C  
ATOM    696  N   SER A  93      -9.959  -6.760 -17.955  1.00 51.24           N  
ATOM    697  CA  SER A  93     -10.926  -7.432 -18.817  1.00 51.24           C  
ATOM    698  C   SER A  93     -11.909  -6.438 -19.426  1.00 51.24           C  
ATOM    699  CB  SER A  93     -11.689  -8.502 -18.035  1.00 51.24           C  
ATOM    700  O   SER A  93     -12.411  -5.550 -18.734  1.00 51.24           O  
ATOM    701  OG  SER A  93     -11.771  -8.160 -16.662  1.00 51.24           O  
ATOM    702  N   ARG A  94     -11.491  -5.490 -20.332  1.00 46.60           N  
ATOM    703  CA  ARG A  94     -12.454  -4.834 -21.210  1.00 46.60           C  
ATOM    704  C   ARG A  94     -13.858  -5.389 -20.995  1.00 46.60           C  
ATOM    705  CB  ARG A  94     -12.045  -4.998 -22.676  1.00 46.60           C  
ATOM    706  O   ARG A  94     -14.035  -6.598 -20.834  1.00 46.60           O  
ATOM    707  CG  ARG A  94     -12.025  -3.695 -23.459  1.00 46.60           C  
ATOM    708  CD  ARG A  94     -11.393  -3.873 -24.833  1.00 46.60           C  
ATOM    709  NE  ARG A  94     -11.281  -2.602 -25.543  1.00 46.60           N  
ATOM    710  NH1 ARG A  94     -12.248  -3.370 -27.495  1.00 46.60           N  
ATOM    711  NH2 ARG A  94     -11.538  -1.196 -27.340  1.00 46.60           N  
ATOM    712  CZ  ARG A  94     -11.689  -2.393 -26.791  1.00 46.60           C  
ATOM    713  N   PRO A  95     -14.710  -4.688 -20.248  1.00 47.88           N  
ATOM    714  CA  PRO A  95     -16.059  -5.249 -20.159  1.00 47.88           C  
ATOM    715  C   PRO A  95     -16.451  -6.046 -21.402  1.00 47.88           C  
ATOM    716  CB  PRO A  95     -16.947  -4.012 -20.002  1.00 47.88           C  
ATOM    717  O   PRO A  95     -16.170  -5.621 -22.526  1.00 47.88           O  
ATOM    718  CG  PRO A  95     -16.020  -2.853 -20.179  1.00 47.88           C  
ATOM    719  CD  PRO A  95     -14.645  -3.381 -20.471  1.00 47.88           C  
ATOM    720  N   ARG A  96     -16.063  -7.295 -21.638  1.00 48.78           N  
ATOM    721  CA  ARG A  96     -16.772  -8.181 -22.555  1.00 48.78           C  
ATOM    722  C   ARG A  96     -18.210  -7.716 -22.763  1.00 48.78           C  
ATOM    723  CB  ARG A  96     -16.757  -9.620 -22.034  1.00 48.78           C  
ATOM    724  O   ARG A  96     -19.015  -8.426 -23.370  1.00 48.78           O  
ATOM    725  CG  ARG A  96     -15.674 -10.488 -22.655  1.00 48.78           C  
ATOM    726  CD  ARG A  96     -15.684 -11.898 -22.081  1.00 48.78           C  
ATOM    727  NE  ARG A  96     -14.338 -12.456 -21.999  1.00 48.78           N  
ATOM    728  NH1 ARG A  96     -14.643 -13.983 -23.706  1.00 48.78           N  
ATOM    729  NH2 ARG A  96     -12.632 -13.866 -22.612  1.00 48.78           N  
ATOM    730  CZ  ARG A  96     -13.874 -13.434 -22.773  1.00 48.78           C  
ATOM    731  N   GLY A  97     -18.523  -6.448 -22.727  1.00 43.64           N  
ATOM    732  CA  GLY A  97     -19.915  -6.300 -23.119  1.00 43.64           C  
ATOM    733  C   GLY A  97     -20.165  -5.080 -23.985  1.00 43.64           C  
ATOM    734  O   GLY A  97     -21.307  -4.794 -24.349  1.00 43.64           O  
ATOM    735  N   LEU A  98     -19.227  -4.707 -24.870  1.00 45.49           N  
ATOM    736  CA  LEU A  98     -19.868  -3.828 -25.842  1.00 45.49           C  
ATOM    737  C   LEU A  98     -19.488  -4.222 -27.265  1.00 45.49           C  
ATOM    738  CB  LEU A  98     -19.480  -2.370 -25.583  1.00 45.49           C  
ATOM    739  O   LEU A  98     -18.357  -3.988 -27.698  1.00 45.49           O  
ATOM    740  CG  LEU A  98     -20.613  -1.344 -25.657  1.00 45.49           C  
ATOM    741  CD1 LEU A  98     -21.390  -1.317 -24.345  1.00 45.49           C  
ATOM    742  CD2 LEU A  98     -20.061   0.039 -25.987  1.00 45.49           C  
ATOM    743  N   LEU A  99     -19.343  -5.570 -27.466  1.00 45.55           N  
ATOM    744  CA  LEU A  99     -19.338  -5.942 -28.876  1.00 45.55           C  
ATOM    745  C   LEU A  99     -20.717  -6.423 -29.316  1.00 45.55           C  
ATOM    746  CB  LEU A  99     -18.296  -7.032 -29.140  1.00 45.55           C  
ATOM    747  O   LEU A  99     -21.215  -7.434 -28.817  1.00 45.55           O  
ATOM    748  CG  LEU A  99     -16.927  -6.557 -29.629  1.00 45.55           C  
ATOM    749  CD1 LEU A  99     -15.851  -7.572 -29.258  1.00 45.55           C  
ATOM    750  CD2 LEU A  99     -16.949  -6.320 -31.135  1.00 45.55           C  
ATOM    751  N   SER A 100     -21.800  -5.646 -29.183  1.00 40.63           N  
ATOM    752  CA  SER A 100     -22.887  -6.118 -30.035  1.00 40.63           C  
ATOM    753  C   SER A 100     -23.498  -4.974 -30.836  1.00 40.63           C  
ATOM    754  CB  SER A 100     -23.968  -6.800 -29.196  1.00 40.63           C  
ATOM    755  O   SER A 100     -23.736  -3.890 -30.298  1.00 40.63           O  
ATOM    756  OG  SER A 100     -23.388  -7.582 -28.167  1.00 40.63           O  
ATOM    757  N   SER A 101     -23.042  -4.714 -32.084  1.00 38.63           N  
ATOM    758  CA  SER A 101     -23.716  -4.918 -33.362  1.00 38.63           C  
ATOM    759  C   SER A 101     -24.634  -3.746 -33.696  1.00 38.63           C  
ATOM    760  CB  SER A 101     -24.522  -6.217 -33.343  1.00 38.63           C  
ATOM    761  O   SER A 101     -25.605  -3.489 -32.982  1.00 38.63           O  
ATOM    762  OG  SER A 101     -23.669  -7.340 -33.495  1.00 38.63           O  
ATOM    763  N   ILE A 102     -24.182  -2.601 -34.205  1.00 44.80           N  
ATOM    764  CA  ILE A 102     -25.213  -2.151 -35.135  1.00 44.80           C  
ATOM    765  C   ILE A 102     -24.606  -1.951 -36.521  1.00 44.80           C  
ATOM    766  CB  ILE A 102     -25.881  -0.845 -34.649  1.00 44.80           C  
ATOM    767  O   ILE A 102     -23.602  -1.251 -36.672  1.00 44.80           O  
ATOM    768  CG1 ILE A 102     -24.848   0.284 -34.566  1.00 44.80           C  
ATOM    769  CG2 ILE A 102     -26.567  -1.060 -33.296  1.00 44.80           C  
ATOM    770  CD1 ILE A 102     -25.446   1.680 -34.682  1.00 44.80           C  
ATOM    771  N   MET A 103     -24.091  -3.080 -37.186  1.00 38.94           N  
ATOM    772  CA  MET A 103     -24.455  -3.500 -38.537  1.00 38.94           C  
ATOM    773  C   MET A 103     -25.725  -2.796 -39.002  1.00 38.94           C  
ATOM    774  CB  MET A 103     -24.646  -5.017 -38.595  1.00 38.94           C  
ATOM    775  O   MET A 103     -26.737  -2.803 -38.299  1.00 38.94           O  
ATOM    776  CG  MET A 103     -23.361  -5.788 -38.850  1.00 38.94           C  
ATOM    777  SD  MET A 103     -23.038  -6.045 -40.638  1.00 38.94           S  
ATOM    778  CE  MET A 103     -21.377  -6.770 -40.562  1.00 38.94           C  
ATOM    779  N   ASP A 104     -25.588  -1.853 -39.845  1.00 38.75           N  
ATOM    780  CA  ASP A 104     -26.180  -1.665 -41.166  1.00 38.75           C  
ATOM    781  C   ASP A 104     -27.479  -0.867 -41.077  1.00 38.75           C  
ATOM    782  CB  ASP A 104     -26.437  -3.016 -41.836  1.00 38.75           C  
ATOM    783  O   ASP A 104     -28.367  -1.203 -40.292  1.00 38.75           O  
ATOM    784  CG  ASP A 104     -25.163  -3.702 -42.296  1.00 38.75           C  
ATOM    785  OD1 ASP A 104     -24.324  -3.051 -42.956  1.00 38.75           O  
ATOM    786  OD2 ASP A 104     -24.997  -4.905 -41.999  1.00 38.75           O  
ATOM    787  N   HIS A 105     -27.464   0.380 -41.704  1.00 36.92           N  
ATOM    788  CA  HIS A 105     -28.498   0.505 -42.725  1.00 36.92           C  
ATOM    789  C   HIS A 105     -28.588   1.935 -43.247  1.00 36.92           C  
ATOM    790  CB  HIS A 105     -29.854   0.061 -42.172  1.00 36.92           C  
ATOM    791  O   HIS A 105     -28.650   2.884 -42.462  1.00 36.92           O  
ATOM    792  CG  HIS A 105     -30.248  -1.321 -42.586  1.00 36.92           C  
ATOM    793  CD2 HIS A 105     -31.095  -1.753 -43.550  1.00 36.92           C  
ATOM    794  ND1 HIS A 105     -29.750  -2.451 -41.975  1.00 36.92           N  
ATOM    795  CE1 HIS A 105     -30.275  -3.522 -42.547  1.00 36.92           C  
ATOM    796  NE2 HIS A 105     -31.094  -3.125 -43.506  1.00 36.92           N  
ATOM    797  N   PRO A 106     -28.852   2.117 -44.585  1.00 50.71           N  
ATOM    798  CA  PRO A 106     -28.169   1.892 -45.862  1.00 50.71           C  
ATOM    799  C   PRO A 106     -27.542   3.164 -46.428  1.00 50.71           C  
ATOM    800  CB  PRO A 106     -29.288   1.382 -46.774  1.00 50.71           C  
ATOM    801  O   PRO A 106     -27.754   4.253 -45.890  1.00 50.71           O  
ATOM    802  CG  PRO A 106     -30.506   2.133 -46.342  1.00 50.71           C  
ATOM    803  CD  PRO A 106     -30.157   2.952 -45.133  1.00 50.71           C  
TER     804      ALA A   1                                                      
ENDMDL                                                                          
END                                                                             
