# Supplementary material for: Domain loss enabled evolution of novel functions in the snake three-finger toxin gene superfamily
Source: Nat Commun. 2023 Aug 11;14:4861. doi: 10.1038/s41467-023-40550-0 (PMC10421932; doi:10.1038/s41467-023-40550-0)
Supplement: Supplementary file 5 — Supplementary Data 2 [file 41467_2023_40550_MOESM5_ESM.zip › SD2_structure_predictions/full_sequence/TR|A0A898IN78|Calliophis_bivirgatus.pdb]

MODEL     1                                                                     
ATOM      1  N   MET A   1     -49.468  -0.688   3.917  1.00 63.17           N  
ATOM      2  CA  MET A   1     -48.519   0.388   3.646  1.00 63.17           C  
ATOM      3  C   MET A   1     -47.201   0.149   4.374  1.00 63.17           C  
ATOM      4  CB  MET A   1     -49.105   1.740   4.057  1.00 63.17           C  
ATOM      5  O   MET A   1     -46.169   0.709   4.000  1.00 63.17           O  
ATOM      6  CG  MET A   1     -50.455   1.637   4.748  1.00 63.17           C  
ATOM      7  SD  MET A   1     -51.230   3.278   5.024  1.00 63.17           S  
ATOM      8  CE  MET A   1     -52.224   2.918   6.498  1.00 63.17           C  
ATOM      9  N   LYS A   2     -47.084  -0.963   5.103  1.00 72.01           N  
ATOM     10  CA  LYS A   2     -45.939  -1.320   5.935  1.00 72.01           C  
ATOM     11  C   LYS A   2     -45.065  -2.365   5.249  1.00 72.01           C  
ATOM     12  CB  LYS A   2     -46.405  -1.838   7.296  1.00 72.01           C  
ATOM     13  O   LYS A   2     -43.842  -2.362   5.410  1.00 72.01           O  
ATOM     14  CG  LYS A   2     -46.987  -0.763   8.202  1.00 72.01           C  
ATOM     15  CD  LYS A   2     -47.652  -1.368   9.432  1.00 72.01           C  
ATOM     16  CE  LYS A   2     -48.132  -0.291  10.396  1.00 72.01           C  
ATOM     17  NZ  LYS A   2     -49.329  -0.736  11.172  1.00 72.01           N  
ATOM     18  N   THR A   3     -45.711  -3.115   4.290  1.00 73.16           N  
ATOM     19  CA  THR A   3     -44.972  -4.147   3.571  1.00 73.16           C  
ATOM     20  C   THR A   3     -44.246  -3.553   2.368  1.00 73.16           C  
ATOM     21  CB  THR A   3     -45.905  -5.279   3.104  1.00 73.16           C  
ATOM     22  O   THR A   3     -43.164  -4.014   1.999  1.00 73.16           O  
ATOM     23  CG2 THR A   3     -46.330  -6.160   4.274  1.00 73.16           C  
ATOM     24  OG1 THR A   3     -47.073  -4.709   2.500  1.00 73.16           O  
ATOM     25  N   LEU A   4     -44.745  -2.496   1.886  1.00 73.85           N  
ATOM     26  CA  LEU A   4     -44.133  -1.721   0.813  1.00 73.85           C  
ATOM     27  C   LEU A   4     -42.968  -0.889   1.340  1.00 73.85           C  
ATOM     28  CB  LEU A   4     -45.169  -0.808   0.152  1.00 73.85           C  
ATOM     29  O   LEU A   4     -41.926  -0.790   0.689  1.00 73.85           O  
ATOM     30  CG  LEU A   4     -45.458  -1.071  -1.327  1.00 73.85           C  
ATOM     31  CD1 LEU A   4     -46.916  -0.757  -1.646  1.00 73.85           C  
ATOM     32  CD2 LEU A   4     -44.524  -0.250  -2.209  1.00 73.85           C  
ATOM     33  N   LEU A   5     -43.004  -0.443   2.533  1.00 75.05           N  
ATOM     34  CA  LEU A   5     -41.955   0.312   3.209  1.00 75.05           C  
ATOM     35  C   LEU A   5     -40.815  -0.606   3.638  1.00 75.05           C  
ATOM     36  CB  LEU A   5     -42.522   1.045   4.427  1.00 75.05           C  
ATOM     37  O   LEU A   5     -39.642  -0.243   3.522  1.00 75.05           O  
ATOM     38  CG  LEU A   5     -42.479   2.573   4.380  1.00 75.05           C  
ATOM     39  CD1 LEU A   5     -43.668   3.160   5.134  1.00 75.05           C  
ATOM     40  CD2 LEU A   5     -41.166   3.089   4.957  1.00 75.05           C  
ATOM     41  N   LEU A   6     -41.050  -1.846   3.898  1.00 75.25           N  
ATOM     42  CA  LEU A   6     -40.079  -2.848   4.322  1.00 75.25           C  
ATOM     43  C   LEU A   6     -39.318  -3.409   3.125  1.00 75.25           C  
ATOM     44  CB  LEU A   6     -40.774  -3.983   5.078  1.00 75.25           C  
ATOM     45  O   LEU A   6     -38.104  -3.614   3.196  1.00 75.25           O  
ATOM     46  CG  LEU A   6     -40.794  -3.870   6.603  1.00 75.25           C  
ATOM     47  CD1 LEU A   6     -41.950  -4.681   7.179  1.00 75.25           C  
ATOM     48  CD2 LEU A   6     -39.465  -4.331   7.191  1.00 75.25           C  
ATOM     49  N   THR A   7     -39.875  -3.494   2.019  1.00 78.77           N  
ATOM     50  CA  THR A   7     -39.265  -3.939   0.772  1.00 78.77           C  
ATOM     51  C   THR A   7     -38.400  -2.835   0.169  1.00 78.77           C  
ATOM     52  CB  THR A   7     -40.332  -4.373  -0.249  1.00 78.77           C  
ATOM     53  O   THR A   7     -37.342  -3.110  -0.401  1.00 78.77           O  
ATOM     54  CG2 THR A   7     -41.019  -5.663   0.188  1.00 78.77           C  
ATOM     55  OG1 THR A   7     -41.317  -3.339  -0.372  1.00 78.77           O  
ATOM     56  N   LEU A   8     -38.706  -1.578   0.354  1.00 75.06           N  
ATOM     57  CA  LEU A   8     -37.961  -0.405  -0.089  1.00 75.06           C  
ATOM     58  C   LEU A   8     -36.718  -0.194   0.770  1.00 75.06           C  
ATOM     59  CB  LEU A   8     -38.847   0.843  -0.040  1.00 75.06           C  
ATOM     60  O   LEU A   8     -35.649   0.135   0.252  1.00 75.06           O  
ATOM     61  CG  LEU A   8     -38.320   2.077  -0.775  1.00 75.06           C  
ATOM     62  CD1 LEU A   8     -38.972   2.194  -2.148  1.00 75.06           C  
ATOM     63  CD2 LEU A   8     -38.567   3.336   0.049  1.00 75.06           C  
ATOM     64  N   VAL A   9     -36.685  -0.606   2.001  1.00 76.32           N  
ATOM     65  CA  VAL A   9     -35.574  -0.555   2.946  1.00 76.32           C  
ATOM     66  C   VAL A   9     -34.615  -1.713   2.680  1.00 76.32           C  
ATOM     67  CB  VAL A   9     -36.070  -0.599   4.409  1.00 76.32           C  
ATOM     68  O   VAL A   9     -33.395  -1.533   2.697  1.00 76.32           O  
ATOM     69  CG1 VAL A   9     -34.893  -0.708   5.376  1.00 76.32           C  
ATOM     70  CG2 VAL A   9     -36.912   0.636   4.723  1.00 76.32           C  
ATOM     71  N   VAL A  10     -35.083  -2.828   2.221  1.00 72.76           N  
ATOM     72  CA  VAL A  10     -34.294  -4.020   1.926  1.00 72.76           C  
ATOM     73  C   VAL A  10     -33.619  -3.869   0.565  1.00 72.76           C  
ATOM     74  CB  VAL A  10     -35.164  -5.297   1.951  1.00 72.76           C  
ATOM     75  O   VAL A  10     -32.448  -4.218   0.403  1.00 72.76           O  
ATOM     76  CG1 VAL A  10     -34.350  -6.513   1.513  1.00 72.76           C  
ATOM     77  CG2 VAL A  10     -35.748  -5.516   3.345  1.00 72.76           C  
ATOM     78  N   VAL A  11     -34.190  -3.149  -0.468  1.00 71.46           N  
ATOM     79  CA  VAL A  11     -33.673  -2.828  -1.794  1.00 71.46           C  
ATOM     80  C   VAL A  11     -32.675  -1.677  -1.696  1.00 71.46           C  
ATOM     81  CB  VAL A  11     -34.811  -2.464  -2.774  1.00 71.46           C  
ATOM     82  O   VAL A  11     -31.632  -1.693  -2.354  1.00 71.46           O  
ATOM     83  CG1 VAL A  11     -34.242  -1.953  -4.096  1.00 71.46           C  
ATOM     84  CG2 VAL A  11     -35.717  -3.671  -3.011  1.00 71.46           C  
ATOM     85  N   THR A  12     -32.783  -0.698  -0.792  1.00 67.74           N  
ATOM     86  CA  THR A  12     -31.899   0.426  -0.506  1.00 67.74           C  
ATOM     87  C   THR A  12     -30.667  -0.037   0.267  1.00 67.74           C  
ATOM     88  CB  THR A  12     -32.628   1.522   0.293  1.00 67.74           C  
ATOM     89  O   THR A  12     -29.555   0.430   0.011  1.00 67.74           O  
ATOM     90  CG2 THR A  12     -33.655   2.243  -0.573  1.00 67.74           C  
ATOM     91  OG1 THR A  12     -33.296   0.925   1.411  1.00 67.74           O  
ATOM     92  N   ILE A  13     -30.661  -1.056   1.061  1.00 67.58           N  
ATOM     93  CA  ILE A  13     -29.579  -1.661   1.830  1.00 67.58           C  
ATOM     94  C   ILE A  13     -28.805  -2.640   0.949  1.00 67.58           C  
ATOM     95  CB  ILE A  13     -30.113  -2.379   3.089  1.00 67.58           C  
ATOM     96  O   ILE A  13     -27.578  -2.730   1.040  1.00 67.58           O  
ATOM     97  CG1 ILE A  13     -30.710  -1.364   4.070  1.00 67.58           C  
ATOM     98  CG2 ILE A  13     -29.003  -3.197   3.756  1.00 67.58           C  
ATOM     99  CD1 ILE A  13     -31.519  -1.994   5.196  1.00 67.58           C  
ATOM    100  N   LEU A  14     -29.413  -3.302  -0.047  1.00 65.62           N  
ATOM    101  CA  LEU A  14     -28.820  -4.220  -1.014  1.00 65.62           C  
ATOM    102  C   LEU A  14     -28.197  -3.456  -2.178  1.00 65.62           C  
ATOM    103  CB  LEU A  14     -29.873  -5.201  -1.538  1.00 65.62           C  
ATOM    104  O   LEU A  14     -27.230  -3.921  -2.785  1.00 65.62           O  
ATOM    105  CG  LEU A  14     -30.271  -6.336  -0.593  1.00 65.62           C  
ATOM    106  CD1 LEU A  14     -31.517  -7.045  -1.112  1.00 65.62           C  
ATOM    107  CD2 LEU A  14     -29.120  -7.321  -0.424  1.00 65.62           C  
ATOM    108  N   CYS A  15     -28.625  -2.192  -2.417  1.00 62.74           N  
ATOM    109  CA  CYS A  15     -28.097  -1.259  -3.407  1.00 62.74           C  
ATOM    110  C   CYS A  15     -27.041  -0.350  -2.791  1.00 62.74           C  
ATOM    111  CB  CYS A  15     -29.224  -0.416  -4.004  1.00 62.74           C  
ATOM    112  O   CYS A  15     -26.434   0.464  -3.489  1.00 62.74           O  
ATOM    113  SG  CYS A  15     -30.228  -1.298  -5.220  1.00 62.74           S  
ATOM    114  N   LEU A  16     -26.764  -0.371  -1.460  1.00 58.35           N  
ATOM    115  CA  LEU A  16     -25.660   0.374  -0.863  1.00 58.35           C  
ATOM    116  C   LEU A  16     -24.327  -0.307  -1.150  1.00 58.35           C  
ATOM    117  CB  LEU A  16     -25.862   0.509   0.649  1.00 58.35           C  
ATOM    118  O   LEU A  16     -24.114  -1.457  -0.758  1.00 58.35           O  
ATOM    119  CG  LEU A  16     -26.886   1.549   1.106  1.00 58.35           C  
ATOM    120  CD1 LEU A  16     -27.454   1.170   2.470  1.00 58.35           C  
ATOM    121  CD2 LEU A  16     -26.256   2.937   1.150  1.00 58.35           C  
ATOM    122  N   ASP A  17     -24.066  -0.532  -2.371  1.00 54.26           N  
ATOM    123  CA  ASP A  17     -22.654  -0.696  -2.704  1.00 54.26           C  
ATOM    124  C   ASP A  17     -21.772   0.149  -1.788  1.00 54.26           C  
ATOM    125  CB  ASP A  17     -22.401  -0.325  -4.167  1.00 54.26           C  
ATOM    126  O   ASP A  17     -21.807   1.380  -1.846  1.00 54.26           O  
ATOM    127  CG  ASP A  17     -21.682  -1.417  -4.940  1.00 54.26           C  
ATOM    128  OD1 ASP A  17     -20.841  -2.129  -4.350  1.00 54.26           O  
ATOM    129  OD2 ASP A  17     -21.957  -1.564  -6.150  1.00 54.26           O  
ATOM    130  N   LEU A  18     -21.998   0.144  -0.468  1.00 54.72           N  
ATOM    131  CA  LEU A  18     -21.026   0.829   0.377  1.00 54.72           C  
ATOM    132  C   LEU A  18     -19.638   0.795  -0.254  1.00 54.72           C  
ATOM    133  CB  LEU A  18     -20.982   0.192   1.769  1.00 54.72           C  
ATOM    134  O   LEU A  18     -19.052  -0.277  -0.417  1.00 54.72           O  
ATOM    135  CG  LEU A  18     -21.986   0.728   2.791  1.00 54.72           C  
ATOM    136  CD1 LEU A  18     -22.823  -0.413   3.360  1.00 54.72           C  
ATOM    137  CD2 LEU A  18     -21.265   1.477   3.907  1.00 54.72           C  
ATOM    138  N   GLY A  19     -19.511   1.139  -1.603  1.00 60.34           N  
ATOM    139  CA  GLY A  19     -18.228   1.459  -2.206  1.00 60.34           C  
ATOM    140  C   GLY A  19     -17.053   1.205  -1.280  1.00 60.34           C  
ATOM    141  O   GLY A  19     -16.818   1.971  -0.342  1.00 60.34           O  
ATOM    142  N   TYR A  20     -16.926  -0.080  -0.787  1.00 67.39           N  
ATOM    143  CA  TYR A  20     -15.729  -0.444  -0.038  1.00 67.39           C  
ATOM    144  C   TYR A  20     -14.474   0.075  -0.730  1.00 67.39           C  
ATOM    145  CB  TYR A  20     -15.641  -1.963   0.131  1.00 67.39           C  
ATOM    146  O   TYR A  20     -14.199  -0.280  -1.879  1.00 67.39           O  
ATOM    147  CG  TYR A  20     -14.580  -2.405   1.110  1.00 67.39           C  
ATOM    148  CD1 TYR A  20     -13.336  -2.849   0.665  1.00 67.39           C  
ATOM    149  CD2 TYR A  20     -14.818  -2.380   2.479  1.00 67.39           C  
ATOM    150  CE1 TYR A  20     -12.356  -3.259   1.563  1.00 67.39           C  
ATOM    151  CE2 TYR A  20     -13.845  -2.787   3.386  1.00 67.39           C  
ATOM    152  OH  TYR A  20     -11.652  -3.628   3.812  1.00 67.39           O  
ATOM    153  CZ  TYR A  20     -12.619  -3.224   2.919  1.00 67.39           C  
ATOM    154  N   THR A  21     -14.214   1.384  -0.315  1.00 83.36           N  
ATOM    155  CA  THR A  21     -12.958   1.914  -0.833  1.00 83.36           C  
ATOM    156  C   THR A  21     -11.780   1.437   0.011  1.00 83.36           C  
ATOM    157  CB  THR A  21     -12.975   3.453  -0.872  1.00 83.36           C  
ATOM    158  O   THR A  21     -11.893   1.317   1.233  1.00 83.36           O  
ATOM    159  CG2 THR A  21     -14.043   3.967  -1.832  1.00 83.36           C  
ATOM    160  OG1 THR A  21     -13.248   3.955   0.442  1.00 83.36           O  
ATOM    161  N   ILE A  22     -10.827   0.787  -0.519  1.00 92.55           N  
ATOM    162  CA  ILE A  22      -9.656   0.250   0.165  1.00 92.55           C  
ATOM    163  C   ILE A  22      -8.687   1.382   0.498  1.00 92.55           C  
ATOM    164  CB  ILE A  22      -8.949  -0.828  -0.686  1.00 92.55           C  
ATOM    165  O   ILE A  22      -8.543   2.331  -0.277  1.00 92.55           O  
ATOM    166  CG1 ILE A  22      -7.907  -1.575   0.155  1.00 92.55           C  
ATOM    167  CG2 ILE A  22      -8.305  -0.200  -1.926  1.00 92.55           C  
ATOM    168  CD1 ILE A  22      -7.406  -2.864  -0.482  1.00 92.55           C  
ATOM    169  N   LYS A  23      -8.158   1.357   1.734  1.00 94.65           N  
ATOM    170  CA  LYS A  23      -7.133   2.289   2.195  1.00 94.65           C  
ATOM    171  C   LYS A  23      -5.739   1.684   2.059  1.00 94.65           C  
ATOM    172  CB  LYS A  23      -7.389   2.693   3.648  1.00 94.65           C  
ATOM    173  O   LYS A  23      -5.511   0.540   2.460  1.00 94.65           O  
ATOM    174  CG  LYS A  23      -8.683   3.465   3.857  1.00 94.65           C  
ATOM    175  CD  LYS A  23      -8.858   3.880   5.312  1.00 94.65           C  
ATOM    176  CE  LYS A  23     -10.168   4.625   5.529  1.00 94.65           C  
ATOM    177  NZ  LYS A  23     -10.330   5.061   6.948  1.00 94.65           N  
ATOM    178  N   CYS A  24      -4.767   2.592   1.416  1.00 95.95           N  
ATOM    179  CA  CYS A  24      -3.405   2.119   1.197  1.00 95.95           C  
ATOM    180  C   CYS A  24      -2.387   3.133   1.704  1.00 95.95           C  
ATOM    181  CB  CYS A  24      -3.166   1.840  -0.286  1.00 95.95           C  
ATOM    182  O   CYS A  24      -2.654   4.336   1.713  1.00 95.95           O  
ATOM    183  SG  CYS A  24      -4.272   0.593  -0.981  1.00 95.95           S  
ATOM    184  N   TYR A  25      -1.244   2.655   2.100  1.00 95.64           N  
ATOM    185  CA  TYR A  25      -0.136   3.554   2.404  1.00 95.64           C  
ATOM    186  C   TYR A  25       0.429   4.173   1.131  1.00 95.64           C  
ATOM    187  CB  TYR A  25       0.970   2.809   3.158  1.00 95.64           C  
ATOM    188  O   TYR A  25       0.513   3.510   0.095  1.00 95.64           O  
ATOM    189  CG  TYR A  25       0.582   2.405   4.559  1.00 95.64           C  
ATOM    190  CD1 TYR A  25       0.499   3.349   5.580  1.00 95.64           C  
ATOM    191  CD2 TYR A  25       0.299   1.078   4.866  1.00 95.64           C  
ATOM    192  CE1 TYR A  25       0.144   2.980   6.874  1.00 95.64           C  
ATOM    193  CE2 TYR A  25      -0.057   0.698   6.156  1.00 95.64           C  
ATOM    194  OH  TYR A  25      -0.484   1.284   8.430  1.00 95.64           O  
ATOM    195  CZ  TYR A  25      -0.132   1.655   7.151  1.00 95.64           C  
ATOM    196  N   ASN A  26       0.716   5.416   1.171  1.00 91.47           N  
ATOM    197  CA  ASN A  26       1.243   6.107  -0.002  1.00 91.47           C  
ATOM    198  C   ASN A  26       2.628   6.688   0.266  1.00 91.47           C  
ATOM    199  CB  ASN A  26       0.282   7.209  -0.452  1.00 91.47           C  
ATOM    200  O   ASN A  26       3.236   7.288  -0.622  1.00 91.47           O  
ATOM    201  CG  ASN A  26      -0.907   6.669  -1.222  1.00 91.47           C  
ATOM    202  ND2 ASN A  26      -1.988   7.440  -1.261  1.00 91.47           N  
ATOM    203  OD1 ASN A  26      -0.855   5.569  -1.777  1.00 91.47           O  
ATOM    204  N   THR A  27       3.079   6.505   1.425  1.00 89.21           N  
ATOM    205  CA  THR A  27       4.434   6.871   1.822  1.00 89.21           C  
ATOM    206  C   THR A  27       5.053   5.784   2.696  1.00 89.21           C  
ATOM    207  CB  THR A  27       4.451   8.212   2.578  1.00 89.21           C  
ATOM    208  O   THR A  27       4.346   4.912   3.207  1.00 89.21           O  
ATOM    209  CG2 THR A  27       3.534   9.232   1.910  1.00 89.21           C  
ATOM    210  OG1 THR A  27       4.011   8.001   3.925  1.00 89.21           O  
ATOM    211  N   PRO A  28       6.314   5.845   2.796  1.00 86.07           N  
ATOM    212  CA  PRO A  28       7.017   4.879   3.644  1.00 86.07           C  
ATOM    213  C   PRO A  28       6.803   5.138   5.134  1.00 86.07           C  
ATOM    214  CB  PRO A  28       8.486   5.076   3.261  1.00 86.07           C  
ATOM    215  O   PRO A  28       7.170   4.306   5.968  1.00 86.07           O  
ATOM    216  CG  PRO A  28       8.447   5.871   1.996  1.00 86.07           C  
ATOM    217  CD  PRO A  28       7.115   6.558   1.905  1.00 86.07           C  
ATOM    218  N   LEU A  29       6.138   6.226   5.507  1.00 84.66           N  
ATOM    219  CA  LEU A  29       5.880   6.570   6.901  1.00 84.66           C  
ATOM    220  C   LEU A  29       4.635   5.854   7.416  1.00 84.66           C  
ATOM    221  CB  LEU A  29       5.714   8.083   7.058  1.00 84.66           C  
ATOM    222  O   LEU A  29       3.586   5.880   6.767  1.00 84.66           O  
ATOM    223  CG  LEU A  29       6.956   8.933   6.787  1.00 84.66           C  
ATOM    224  CD1 LEU A  29       6.571  10.400   6.629  1.00 84.66           C  
ATOM    225  CD2 LEU A  29       7.977   8.761   7.906  1.00 84.66           C  
ATOM    226  N   PRO A  30       4.792   5.161   8.562  1.00 74.59           N  
ATOM    227  CA  PRO A  30       3.692   4.449   9.217  1.00 74.59           C  
ATOM    228  C   PRO A  30       2.582   5.384   9.690  1.00 74.59           C  
ATOM    229  CB  PRO A  30       4.373   3.764  10.405  1.00 74.59           C  
ATOM    230  O   PRO A  30       2.832   6.565   9.946  1.00 74.59           O  
ATOM    231  CG  PRO A  30       5.612   4.564  10.648  1.00 74.59           C  
ATOM    232  CD  PRO A  30       6.007   5.234   9.363  1.00 74.59           C  
ATOM    233  N   LEU A  31       1.318   5.255   9.083  1.00 83.72           N  
ATOM    234  CA  LEU A  31       0.168   5.947   9.654  1.00 83.72           C  
ATOM    235  C   LEU A  31      -0.370   6.997   8.687  1.00 83.72           C  
ATOM    236  CB  LEU A  31       0.544   6.606  10.984  1.00 83.72           C  
ATOM    237  O   LEU A  31      -1.255   7.778   9.042  1.00 83.72           O  
ATOM    238  CG  LEU A  31       0.945   5.663  12.119  1.00 83.72           C  
ATOM    239  CD1 LEU A  31       1.469   6.459  13.309  1.00 83.72           C  
ATOM    240  CD2 LEU A  31      -0.235   4.790  12.531  1.00 83.72           C  
ATOM    241  N   ILE A  32       0.465   7.117   7.528  1.00 90.53           N  
ATOM    242  CA  ILE A  32      -0.035   7.965   6.451  1.00 90.53           C  
ATOM    243  C   ILE A  32      -0.614   7.095   5.337  1.00 90.53           C  
ATOM    244  CB  ILE A  32       1.074   8.884   5.893  1.00 90.53           C  
ATOM    245  O   ILE A  32       0.096   6.278   4.747  1.00 90.53           O  
ATOM    246  CG1 ILE A  32       1.648   9.766   7.007  1.00 90.53           C  
ATOM    247  CG2 ILE A  32       0.538   9.737   4.739  1.00 90.53           C  
ATOM    248  CD1 ILE A  32       2.810  10.644   6.565  1.00 90.53           C  
ATOM    249  N   TYR A  33      -2.063   7.206   5.199  1.00 93.52           N  
ATOM    250  CA  TYR A  33      -2.761   6.429   4.181  1.00 93.52           C  
ATOM    251  C   TYR A  33      -3.784   7.287   3.447  1.00 93.52           C  
ATOM    252  CB  TYR A  33      -3.452   5.216   4.810  1.00 93.52           C  
ATOM    253  O   TYR A  33      -4.093   8.401   3.878  1.00 93.52           O  
ATOM    254  CG  TYR A  33      -4.416   5.572   5.915  1.00 93.52           C  
ATOM    255  CD1 TYR A  33      -4.003   5.600   7.245  1.00 93.52           C  
ATOM    256  CD2 TYR A  33      -5.743   5.880   5.632  1.00 93.52           C  
ATOM    257  CE1 TYR A  33      -4.888   5.925   8.267  1.00 93.52           C  
ATOM    258  CE2 TYR A  33      -6.637   6.207   6.646  1.00 93.52           C  
ATOM    259  OH  TYR A  33      -7.082   6.551   8.966  1.00 93.52           O  
ATOM    260  CZ  TYR A  33      -6.201   6.228   7.958  1.00 93.52           C  
ATOM    261  N   LYS A  34      -4.103   6.738   2.213  1.00 92.62           N  
ATOM    262  CA  LYS A  34      -5.128   7.403   1.414  1.00 92.62           C  
ATOM    263  C   LYS A  34      -6.175   6.407   0.923  1.00 92.62           C  
ATOM    264  CB  LYS A  34      -4.497   8.129   0.225  1.00 92.62           C  
ATOM    265  O   LYS A  34      -5.897   5.211   0.813  1.00 92.62           O  
ATOM    266  CG  LYS A  34      -3.829   7.203  -0.781  1.00 92.62           C  
ATOM    267  CD  LYS A  34      -3.164   7.987  -1.906  1.00 92.62           C  
ATOM    268  CE  LYS A  34      -2.593   7.061  -2.971  1.00 92.62           C  
ATOM    269  NZ  LYS A  34      -1.941   7.825  -4.077  1.00 92.62           N  
ATOM    270  N   THR A  35      -7.380   6.909   0.758  1.00 94.59           N  
ATOM    271  CA  THR A  35      -8.440   6.119   0.140  1.00 94.59           C  
ATOM    272  C   THR A  35      -8.210   5.989  -1.363  1.00 94.59           C  
ATOM    273  CB  THR A  35      -9.824   6.743   0.399  1.00 94.59           C  
ATOM    274  O   THR A  35      -7.960   6.984  -2.046  1.00 94.59           O  
ATOM    275  CG2 THR A  35     -10.934   5.886  -0.202  1.00 94.59           C  
ATOM    276  OG1 THR A  35     -10.035   6.855   1.812  1.00 94.59           O  
ATOM    277  N   CYS A  36      -8.264   4.608  -1.893  1.00 93.42           N  
ATOM    278  CA  CYS A  36      -8.049   4.400  -3.321  1.00 93.42           C  
ATOM    279  C   CYS A  36      -9.222   4.935  -4.133  1.00 93.42           C  
ATOM    280  CB  CYS A  36      -7.844   2.915  -3.621  1.00 93.42           C  
ATOM    281  O   CYS A  36     -10.379   4.783  -3.735  1.00 93.42           O  
ATOM    282  SG  CYS A  36      -6.302   2.245  -2.961  1.00 93.42           S  
ATOM    283  N   PRO A  37      -8.805   5.659  -5.226  1.00 92.63           N  
ATOM    284  CA  PRO A  37      -9.871   6.118  -6.119  1.00 92.63           C  
ATOM    285  C   PRO A  37     -10.654   4.966  -6.744  1.00 92.63           C  
ATOM    286  CB  PRO A  37      -9.117   6.911  -7.190  1.00 92.63           C  
ATOM    287  O   PRO A  37     -10.242   3.808  -6.643  1.00 92.63           O  
ATOM    288  CG  PRO A  37      -7.751   6.305  -7.222  1.00 92.63           C  
ATOM    289  CD  PRO A  37      -7.431   5.776  -5.854  1.00 92.63           C  
ATOM    290  N   GLU A  38     -11.764   5.220  -7.360  1.00 90.69           N  
ATOM    291  CA  GLU A  38     -12.569   4.213  -8.046  1.00 90.69           C  
ATOM    292  C   GLU A  38     -11.758   3.498  -9.123  1.00 90.69           C  
ATOM    293  CB  GLU A  38     -13.816   4.852  -8.664  1.00 90.69           C  
ATOM    294  O   GLU A  38     -10.996   4.131  -9.857  1.00 90.69           O  
ATOM    295  CG  GLU A  38     -14.871   3.845  -9.099  1.00 90.69           C  
ATOM    296  CD  GLU A  38     -16.137   4.495  -9.634  1.00 90.69           C  
ATOM    297  OE1 GLU A  38     -17.059   3.766 -10.064  1.00 90.69           O  
ATOM    298  OE2 GLU A  38     -16.207   5.744  -9.623  1.00 90.69           O  
ATOM    299  N   GLY A  39     -11.821   2.198  -9.141  1.00 90.13           N  
ATOM    300  CA  GLY A  39     -11.121   1.475 -10.191  1.00 90.13           C  
ATOM    301  C   GLY A  39      -9.753   0.978  -9.763  1.00 90.13           C  
ATOM    302  O   GLY A  39      -9.112   0.211 -10.484  1.00 90.13           O  
ATOM    303  N   LYS A  40      -9.322   1.450  -8.565  1.00 93.41           N  
ATOM    304  CA  LYS A  40      -8.088   0.981  -7.942  1.00 93.41           C  
ATOM    305  C   LYS A  40      -8.381   0.172  -6.682  1.00 93.41           C  
ATOM    306  CB  LYS A  40      -7.175   2.161  -7.606  1.00 93.41           C  
ATOM    307  O   LYS A  40      -8.542   0.737  -5.598  1.00 93.41           O  
ATOM    308  CG  LYS A  40      -6.904   3.089  -8.781  1.00 93.41           C  
ATOM    309  CD  LYS A  40      -5.944   2.457  -9.782  1.00 93.41           C  
ATOM    310  CE  LYS A  40      -5.548   3.440 -10.875  1.00 93.41           C  
ATOM    311  NZ  LYS A  40      -4.734   2.785 -11.941  1.00 93.41           N  
ATOM    312  N   ASN A  41      -8.360  -1.131  -6.787  1.00 92.76           N  
ATOM    313  CA  ASN A  41      -8.897  -1.983  -5.731  1.00 92.76           C  
ATOM    314  C   ASN A  41      -7.806  -2.834  -5.088  1.00 92.76           C  
ATOM    315  CB  ASN A  41     -10.014  -2.875  -6.276  1.00 92.76           C  
ATOM    316  O   ASN A  41      -8.092  -3.882  -4.507  1.00 92.76           O  
ATOM    317  CG  ASN A  41     -11.196  -2.080  -6.795  1.00 92.76           C  
ATOM    318  ND2 ASN A  41     -11.767  -2.524  -7.908  1.00 92.76           N  
ATOM    319  OD1 ASN A  41     -11.593  -1.074  -6.200  1.00 92.76           O  
ATOM    320  N   GLN A  42      -6.535  -2.427  -5.281  1.00 94.68           N  
ATOM    321  CA  GLN A  42      -5.399  -3.141  -4.708  1.00 94.68           C  
ATOM    322  C   GLN A  42      -4.374  -2.170  -4.131  1.00 94.68           C  
ATOM    323  CB  GLN A  42      -4.741  -4.037  -5.759  1.00 94.68           C  
ATOM    324  O   GLN A  42      -4.212  -1.057  -4.636  1.00 94.68           O  
ATOM    325  CG  GLN A  42      -5.646  -5.150  -6.272  1.00 94.68           C  
ATOM    326  CD  GLN A  42      -4.955  -6.049  -7.280  1.00 94.68           C  
ATOM    327  NE2 GLN A  42      -4.643  -7.272  -6.867  1.00 94.68           N  
ATOM    328  OE1 GLN A  42      -4.706  -5.648  -8.421  1.00 94.68           O  
ATOM    329  N   CYS A  43      -3.706  -2.624  -3.028  1.00 96.21           N  
ATOM    330  CA  CYS A  43      -2.544  -1.920  -2.499  1.00 96.21           C  
ATOM    331  C   CYS A  43      -1.250  -2.571  -2.972  1.00 96.21           C  
ATOM    332  CB  CYS A  43      -2.583  -1.892  -0.972  1.00 96.21           C  
ATOM    333  O   CYS A  43      -1.188  -3.791  -3.138  1.00 96.21           O  
ATOM    334  SG  CYS A  43      -3.999  -0.997  -0.296  1.00 96.21           S  
ATOM    335  N   TYR A  44      -0.234  -1.727  -3.292  1.00 96.09           N  
ATOM    336  CA  TYR A  44       1.060  -2.296  -3.654  1.00 96.09           C  
ATOM    337  C   TYR A  44       2.188  -1.612  -2.891  1.00 96.09           C  
ATOM    338  CB  TYR A  44       1.299  -2.173  -5.161  1.00 96.09           C  
ATOM    339  O   TYR A  44       2.070  -0.445  -2.511  1.00 96.09           O  
ATOM    340  CG  TYR A  44       1.712  -0.789  -5.600  1.00 96.09           C  
ATOM    341  CD1 TYR A  44       0.760   0.166  -5.948  1.00 96.09           C  
ATOM    342  CD2 TYR A  44       3.055  -0.434  -5.668  1.00 96.09           C  
ATOM    343  CE1 TYR A  44       1.136   1.442  -6.355  1.00 96.09           C  
ATOM    344  CE2 TYR A  44       3.443   0.839  -6.073  1.00 96.09           C  
ATOM    345  OH  TYR A  44       2.855   3.030  -6.815  1.00 96.09           O  
ATOM    346  CZ  TYR A  44       2.477   1.768  -6.413  1.00 96.09           C  
ATOM    347  N   GLN A  45       3.267  -2.381  -2.684  1.00 95.34           N  
ATOM    348  CA  GLN A  45       4.569  -1.927  -2.206  1.00 95.34           C  
ATOM    349  C   GLN A  45       5.695  -2.472  -3.080  1.00 95.34           C  
ATOM    350  CB  GLN A  45       4.783  -2.347  -0.751  1.00 95.34           C  
ATOM    351  O   GLN A  45       5.829  -3.687  -3.244  1.00 95.34           O  
ATOM    352  CG  GLN A  45       6.115  -1.892  -0.170  1.00 95.34           C  
ATOM    353  CD  GLN A  45       6.421  -2.536   1.170  1.00 95.34           C  
ATOM    354  NE2 GLN A  45       7.705  -2.683   1.478  1.00 95.34           N  
ATOM    355  OE1 GLN A  45       5.511  -2.898   1.922  1.00 95.34           O  
ATOM    356  N   LYS A  46       6.390  -1.582  -3.619  1.00 93.31           N  
ATOM    357  CA  LYS A  46       7.482  -1.954  -4.515  1.00 93.31           C  
ATOM    358  C   LYS A  46       8.813  -1.392  -4.021  1.00 93.31           C  
ATOM    359  CB  LYS A  46       7.202  -1.464  -5.936  1.00 93.31           C  
ATOM    360  O   LYS A  46       8.917  -0.201  -3.721  1.00 93.31           O  
ATOM    361  CG  LYS A  46       8.234  -1.912  -6.960  1.00 93.31           C  
ATOM    362  CD  LYS A  46       7.895  -1.402  -8.355  1.00 93.31           C  
ATOM    363  CE  LYS A  46       8.919  -1.862  -9.384  1.00 93.31           C  
ATOM    364  NZ  LYS A  46       8.584  -1.375 -10.755  1.00 93.31           N  
ATOM    365  N   SER A  47       9.804  -2.299  -3.932  1.00 91.68           N  
ATOM    366  CA  SER A  47      11.148  -1.896  -3.533  1.00 91.68           C  
ATOM    367  C   SER A  47      12.113  -1.944  -4.714  1.00 91.68           C  
ATOM    368  CB  SER A  47      11.664  -2.792  -2.406  1.00 91.68           C  
ATOM    369  O   SER A  47      12.119  -2.910  -5.478  1.00 91.68           O  
ATOM    370  OG  SER A  47      10.804  -2.731  -1.282  1.00 91.68           O  
ATOM    371  N   PHE A  48      12.809  -0.825  -4.918  1.00 88.67           N  
ATOM    372  CA  PHE A  48      13.814  -0.838  -5.974  1.00 88.67           C  
ATOM    373  C   PHE A  48      15.089  -0.140  -5.516  1.00 88.67           C  
ATOM    374  CB  PHE A  48      13.273  -0.168  -7.241  1.00 88.67           C  
ATOM    375  O   PHE A  48      15.051   0.709  -4.623  1.00 88.67           O  
ATOM    376  CG  PHE A  48      12.712   1.208  -7.007  1.00 88.67           C  
ATOM    377  CD1 PHE A  48      11.389   1.378  -6.618  1.00 88.67           C  
ATOM    378  CD2 PHE A  48      13.508   2.334  -7.177  1.00 88.67           C  
ATOM    379  CE1 PHE A  48      10.866   2.651  -6.401  1.00 88.67           C  
ATOM    380  CE2 PHE A  48      12.993   3.609  -6.962  1.00 88.67           C  
ATOM    381  CZ  PHE A  48      11.672   3.765  -6.575  1.00 88.67           C  
ATOM    382  N   LYS A  49      16.194  -0.644  -6.039  1.00 88.24           N  
ATOM    383  CA  LYS A  49      17.523  -0.131  -5.718  1.00 88.24           C  
ATOM    384  C   LYS A  49      17.899   1.032  -6.632  1.00 88.24           C  
ATOM    385  CB  LYS A  49      18.568  -1.243  -5.829  1.00 88.24           C  
ATOM    386  O   LYS A  49      17.737   0.947  -7.851  1.00 88.24           O  
ATOM    387  CG  LYS A  49      18.512  -2.259  -4.698  1.00 88.24           C  
ATOM    388  CD  LYS A  49      19.644  -3.273  -4.801  1.00 88.24           C  
ATOM    389  CE  LYS A  49      19.530  -4.351  -3.732  1.00 88.24           C  
ATOM    390  NZ  LYS A  49      20.580  -5.402  -3.890  1.00 88.24           N  
ATOM    391  N   ILE A  50      18.202   2.191  -6.013  1.00 83.68           N  
ATOM    392  CA  ILE A  50      18.797   3.283  -6.775  1.00 83.68           C  
ATOM    393  C   ILE A  50      20.277   3.412  -6.423  1.00 83.68           C  
ATOM    394  CB  ILE A  50      18.065   4.619  -6.514  1.00 83.68           C  
ATOM    395  O   ILE A  50      20.624   3.782  -5.299  1.00 83.68           O  
ATOM    396  CG1 ILE A  50      16.574   4.484  -6.843  1.00 83.68           C  
ATOM    397  CG2 ILE A  50      18.704   5.752  -7.322  1.00 83.68           C  
ATOM    398  CD1 ILE A  50      15.735   5.680  -6.415  1.00 83.68           C  
ATOM    399  N   GLY A  51      21.175   2.782  -7.292  1.00 85.18           N  
ATOM    400  CA  GLY A  51      22.599   2.774  -6.997  1.00 85.18           C  
ATOM    401  C   GLY A  51      23.012   1.640  -6.078  1.00 85.18           C  
ATOM    402  O   GLY A  51      22.327   0.618  -5.999  1.00 85.18           O  
ATOM    403  N   LYS A  52      24.145   1.789  -5.391  1.00 81.27           N  
ATOM    404  CA  LYS A  52      24.795   0.706  -4.659  1.00 81.27           C  
ATOM    405  C   LYS A  52      24.331   0.668  -3.206  1.00 81.27           C  
ATOM    406  CB  LYS A  52      26.316   0.854  -4.720  1.00 81.27           C  
ATOM    407  O   LYS A  52      24.273  -0.401  -2.595  1.00 81.27           O  
ATOM    408  CG  LYS A  52      26.963   0.124  -5.888  1.00 81.27           C  
ATOM    409  CD  LYS A  52      28.483   0.189  -5.815  1.00 81.27           C  
ATOM    410  CE  LYS A  52      29.130  -0.451  -7.036  1.00 81.27           C  
ATOM    411  NZ  LYS A  52      30.610  -0.251  -7.048  1.00 81.27           N  
ATOM    412  N   PHE A  53      23.491   1.711  -2.773  1.00 78.31           N  
ATOM    413  CA  PHE A  53      23.253   1.685  -1.335  1.00 78.31           C  
ATOM    414  C   PHE A  53      21.863   2.217  -1.006  1.00 78.31           C  
ATOM    415  CB  PHE A  53      24.317   2.505  -0.598  1.00 78.31           C  
ATOM    416  O   PHE A  53      21.452   2.218   0.156  1.00 78.31           O  
ATOM    417  CG  PHE A  53      25.710   1.954  -0.735  1.00 78.31           C  
ATOM    418  CD1 PHE A  53      26.105   0.838  -0.008  1.00 78.31           C  
ATOM    419  CD2 PHE A  53      26.626   2.554  -1.590  1.00 78.31           C  
ATOM    420  CE1 PHE A  53      27.395   0.325  -0.133  1.00 78.31           C  
ATOM    421  CE2 PHE A  53      27.916   2.048  -1.719  1.00 78.31           C  
ATOM    422  CZ  PHE A  53      28.299   0.934  -0.989  1.00 78.31           C  
ATOM    423  N   LYS A  54      21.131   2.537  -2.069  1.00 80.93           N  
ATOM    424  CA  LYS A  54      19.865   3.161  -1.698  1.00 80.93           C  
ATOM    425  C   LYS A  54      18.680   2.318  -2.162  1.00 80.93           C  
ATOM    426  CB  LYS A  54      19.767   4.570  -2.285  1.00 80.93           C  
ATOM    427  O   LYS A  54      18.637   1.880  -3.313  1.00 80.93           O  
ATOM    428  CG  LYS A  54      20.684   5.584  -1.616  1.00 80.93           C  
ATOM    429  CD  LYS A  54      20.485   6.981  -2.189  1.00 80.93           C  
ATOM    430  CE  LYS A  54      21.463   7.979  -1.585  1.00 80.93           C  
ATOM    431  NZ  LYS A  54      21.281   9.348  -2.154  1.00 80.93           N  
ATOM    432  N   ILE A  55      17.763   1.880  -1.167  1.00 85.73           N  
ATOM    433  CA  ILE A  55      16.510   1.190  -1.452  1.00 85.73           C  
ATOM    434  C   ILE A  55      15.349   2.179  -1.382  1.00 85.73           C  
ATOM    435  CB  ILE A  55      16.275   0.017  -0.474  1.00 85.73           C  
ATOM    436  O   ILE A  55      15.221   2.928  -0.410  1.00 85.73           O  
ATOM    437  CG1 ILE A  55      17.393  -1.024  -0.610  1.00 85.73           C  
ATOM    438  CG2 ILE A  55      14.903  -0.620  -0.714  1.00 85.73           C  
ATOM    439  CD1 ILE A  55      17.359  -2.112   0.455  1.00 85.73           C  
ATOM    440  N   TYR A  56      14.676   2.223  -2.466  1.00 88.90           N  
ATOM    441  CA  TYR A  56      13.476   3.048  -2.549  1.00 88.90           C  
ATOM    442  C   TYR A  56      12.218   2.191  -2.475  1.00 88.90           C  
ATOM    443  CB  TYR A  56      13.475   3.866  -3.844  1.00 88.90           C  
ATOM    444  O   TYR A  56      12.170   1.098  -3.044  1.00 88.90           O  
ATOM    445  CG  TYR A  56      12.349   4.868  -3.928  1.00 88.90           C  
ATOM    446  CD1 TYR A  56      11.149   4.545  -4.559  1.00 88.90           C  
ATOM    447  CD2 TYR A  56      12.482   6.138  -3.379  1.00 88.90           C  
ATOM    448  CE1 TYR A  56      10.110   5.465  -4.641  1.00 88.90           C  
ATOM    449  CE2 TYR A  56      11.449   7.066  -3.455  1.00 88.90           C  
ATOM    450  OH  TYR A  56       9.242   7.636  -4.164  1.00 88.90           O  
ATOM    451  CZ  TYR A  56      10.268   6.721  -4.086  1.00 88.90           C  
ATOM    452  N   VAL A  57      11.276   2.764  -1.627  1.00 91.19           N  
ATOM    453  CA  VAL A  57      10.002   2.066  -1.492  1.00 91.19           C  
ATOM    454  C   VAL A  57       8.877   2.929  -2.059  1.00 91.19           C  
ATOM    455  CB  VAL A  57       9.706   1.704  -0.020  1.00 91.19           C  
ATOM    456  O   VAL A  57       8.749   4.104  -1.706  1.00 91.19           O  
ATOM    457  CG1 VAL A  57       8.354   1.003   0.103  1.00 91.19           C  
ATOM    458  CG2 VAL A  57      10.820   0.826   0.548  1.00 91.19           C  
ATOM    459  N   SER A  58       8.248   2.304  -3.067  1.00 91.52           N  
ATOM    460  CA  SER A  58       7.051   2.930  -3.617  1.00 91.52           C  
ATOM    461  C   SER A  58       5.788   2.213  -3.150  1.00 91.52           C  
ATOM    462  CB  SER A  58       7.105   2.940  -5.145  1.00 91.52           C  
ATOM    463  O   SER A  58       5.715   0.983  -3.191  1.00 91.52           O  
ATOM    464  OG  SER A  58       5.958   3.574  -5.685  1.00 91.52           O  
ATOM    465  N   ARG A  59       4.795   3.014  -2.694  1.00 94.66           N  
ATOM    466  CA  ARG A  59       3.526   2.481  -2.207  1.00 94.66           C  
ATOM    467  C   ARG A  59       2.347   3.194  -2.860  1.00 94.66           C  
ATOM    468  CB  ARG A  59       3.438   2.608  -0.685  1.00 94.66           C  
ATOM    469  O   ARG A  59       2.460   4.354  -3.261  1.00 94.66           O  
ATOM    470  CG  ARG A  59       4.543   1.876   0.059  1.00 94.66           C  
ATOM    471  CD  ARG A  59       4.446   2.089   1.564  1.00 94.66           C  
ATOM    472  NE  ARG A  59       5.379   1.232   2.290  1.00 94.66           N  
ATOM    473  NH1 ARG A  59       7.140   2.725   2.203  1.00 94.66           N  
ATOM    474  NH2 ARG A  59       7.399   0.699   3.244  1.00 94.66           N  
ATOM    475  CZ  ARG A  59       6.637   1.554   2.577  1.00 94.66           C  
ATOM    476  N   GLY A  60       1.179   2.448  -2.987  1.00 94.29           N  
ATOM    477  CA  GLY A  60       0.020   3.145  -3.522  1.00 94.29           C  
ATOM    478  C   GLY A  60      -1.114   2.212  -3.902  1.00 94.29           C  
ATOM    479  O   GLY A  60      -1.177   1.077  -3.425  1.00 94.29           O  
ATOM    480  N   CYS A  61      -2.066   2.822  -4.575  1.00 95.37           N  
ATOM    481  CA  CYS A  61      -3.248   2.134  -5.083  1.00 95.37           C  
ATOM    482  C   CYS A  61      -3.051   1.712  -6.534  1.00 95.37           C  
ATOM    483  CB  CYS A  61      -4.481   3.029  -4.966  1.00 95.37           C  
ATOM    484  O   CYS A  61      -2.452   2.445  -7.323  1.00 95.37           O  
ATOM    485  SG  CYS A  61      -4.853   3.538  -3.273  1.00 95.37           S  
ATOM    486  N   THR A  62      -3.562   0.508  -6.880  1.00 95.50           N  
ATOM    487  CA  THR A  62      -3.450   0.049  -8.260  1.00 95.50           C  
ATOM    488  C   THR A  62      -4.636  -0.835  -8.634  1.00 95.50           C  
ATOM    489  CB  THR A  62      -2.138  -0.725  -8.486  1.00 95.50           C  
ATOM    490  O   THR A  62      -5.302  -1.392  -7.759  1.00 95.50           O  
ATOM    491  CG2 THR A  62      -2.132  -2.037  -7.709  1.00 95.50           C  
ATOM    492  OG1 THR A  62      -1.992  -1.009  -9.883  1.00 95.50           O  
ATOM    493  N   ASP A  63      -4.972  -0.832  -9.903  1.00 94.52           N  
ATOM    494  CA  ASP A  63      -6.023  -1.721 -10.387  1.00 94.52           C  
ATOM    495  C   ASP A  63      -5.447  -3.065 -10.824  1.00 94.52           C  
ATOM    496  CB  ASP A  63      -6.783  -1.072 -11.545  1.00 94.52           C  
ATOM    497  O   ASP A  63      -6.163  -4.068 -10.872  1.00 94.52           O  
ATOM    498  CG  ASP A  63      -5.876  -0.654 -12.689  1.00 94.52           C  
ATOM    499  OD1 ASP A  63      -4.643  -0.584 -12.496  1.00 94.52           O  
ATOM    500  OD2 ASP A  63      -6.400  -0.390 -13.793  1.00 94.52           O  
ATOM    501  N   LYS A  64      -4.170  -3.025 -11.046  1.00 94.22           N  
ATOM    502  CA  LYS A  64      -3.436  -4.227 -11.431  1.00 94.22           C  
ATOM    503  C   LYS A  64      -2.104  -4.318 -10.693  1.00 94.22           C  
ATOM    504  CB  LYS A  64      -3.201  -4.250 -12.942  1.00 94.22           C  
ATOM    505  O   LYS A  64      -1.288  -3.396 -10.757  1.00 94.22           O  
ATOM    506  CG  LYS A  64      -2.657  -5.573 -13.463  1.00 94.22           C  
ATOM    507  CD  LYS A  64      -2.506  -5.557 -14.979  1.00 94.22           C  
ATOM    508  CE  LYS A  64      -1.928  -6.866 -15.498  1.00 94.22           C  
ATOM    509  NZ  LYS A  64      -1.814  -6.870 -16.987  1.00 94.22           N  
ATOM    510  N   CYS A  65      -1.928  -5.503 -10.034  1.00 93.03           N  
ATOM    511  CA  CYS A  65      -0.706  -5.707  -9.264  1.00 93.03           C  
ATOM    512  C   CYS A  65       0.476  -5.993 -10.183  1.00 93.03           C  
ATOM    513  CB  CYS A  65      -0.883  -6.857  -8.273  1.00 93.03           C  
ATOM    514  O   CYS A  65       0.463  -6.970 -10.933  1.00 93.03           O  
ATOM    515  SG  CYS A  65       0.450  -6.984  -7.060  1.00 93.03           S  
ATOM    516  N   PRO A  66       1.501  -5.002 -10.080  1.00 89.19           N  
ATOM    517  CA  PRO A  66       2.699  -5.246 -10.888  1.00 89.19           C  
ATOM    518  C   PRO A  66       3.393  -6.558 -10.531  1.00 89.19           C  
ATOM    519  CB  PRO A  66       3.594  -4.048 -10.561  1.00 89.19           C  
ATOM    520  O   PRO A  66       3.303  -7.019  -9.390  1.00 89.19           O  
ATOM    521  CG  PRO A  66       2.676  -3.041  -9.948  1.00 89.19           C  
ATOM    522  CD  PRO A  66       1.516  -3.766  -9.330  1.00 89.19           C  
ATOM    523  N   LYS A  67       3.994  -7.166 -11.539  1.00 88.79           N  
ATOM    524  CA  LYS A  67       4.742  -8.405 -11.345  1.00 88.79           C  
ATOM    525  C   LYS A  67       6.175  -8.119 -10.904  1.00 88.79           C  
ATOM    526  CB  LYS A  67       4.745  -9.238 -12.627  1.00 88.79           C  
ATOM    527  O   LYS A  67       6.718  -7.051 -11.195  1.00 88.79           O  
ATOM    528  CG  LYS A  67       3.368  -9.733 -13.047  1.00 88.79           C  
ATOM    529  CD  LYS A  67       3.449 -10.652 -14.258  1.00 88.79           C  
ATOM    530  CE  LYS A  67       2.073 -11.150 -14.677  1.00 88.79           C  
ATOM    531  NZ  LYS A  67       2.134 -11.957 -15.932  1.00 88.79           N  
ATOM    532  N   GLY A  68       6.733  -8.983  -9.977  1.00 88.14           N  
ATOM    533  CA  GLY A  68       8.122  -8.829  -9.574  1.00 88.14           C  
ATOM    534  C   GLY A  68       8.388  -9.304  -8.158  1.00 88.14           C  
ATOM    535  O   GLY A  68       7.481  -9.321  -7.323  1.00 88.14           O  
ATOM    536  N   LYS A  69       9.606  -9.735  -8.018  1.00 83.96           N  
ATOM    537  CA  LYS A  69      10.049 -10.349  -6.770  1.00 83.96           C  
ATOM    538  C   LYS A  69      10.106  -9.323  -5.642  1.00 83.96           C  
ATOM    539  CB  LYS A  69      11.418 -11.006  -6.951  1.00 83.96           C  
ATOM    540  O   LYS A  69       9.888  -9.661  -4.477  1.00 83.96           O  
ATOM    541  CG  LYS A  69      11.387 -12.288  -7.769  1.00 83.96           C  
ATOM    542  CD  LYS A  69      12.736 -12.995  -7.752  1.00 83.96           C  
ATOM    543  CE  LYS A  69      12.722 -14.249  -8.617  1.00 83.96           C  
ATOM    544  NZ  LYS A  69      14.045 -14.942  -8.608  1.00 83.96           N  
ATOM    545  N   ALA A  70      10.059  -8.006  -6.025  1.00 90.93           N  
ATOM    546  CA  ALA A  70      10.179  -6.954  -5.019  1.00 90.93           C  
ATOM    547  C   ALA A  70       8.863  -6.200  -4.853  1.00 90.93           C  
ATOM    548  CB  ALA A  70      11.299  -5.986  -5.393  1.00 90.93           C  
ATOM    549  O   ALA A  70       8.854  -5.033  -4.456  1.00 90.93           O  
ATOM    550  N   VAL A  71       7.741  -6.901  -5.253  1.00 94.40           N  
ATOM    551  CA  VAL A  71       6.428  -6.266  -5.197  1.00 94.40           C  
ATOM    552  C   VAL A  71       5.518  -7.044  -4.248  1.00 94.40           C  
ATOM    553  CB  VAL A  71       5.783  -6.172  -6.597  1.00 94.40           C  
ATOM    554  O   VAL A  71       5.444  -8.273  -4.317  1.00 94.40           O  
ATOM    555  CG1 VAL A  71       4.361  -5.622  -6.501  1.00 94.40           C  
ATOM    556  CG2 VAL A  71       6.635  -5.302  -7.519  1.00 94.40           C  
ATOM    557  N   LYS A  72       4.913  -6.377  -3.313  1.00 94.44           N  
ATOM    558  CA  LYS A  72       3.850  -6.876  -2.445  1.00 94.44           C  
ATOM    559  C   LYS A  72       2.504  -6.261  -2.816  1.00 94.44           C  
ATOM    560  CB  LYS A  72       4.172  -6.586  -0.979  1.00 94.44           C  
ATOM    561  O   LYS A  72       2.373  -5.037  -2.886  1.00 94.44           O  
ATOM    562  CG  LYS A  72       3.145  -7.134   0.001  1.00 94.44           C  
ATOM    563  CD  LYS A  72       3.536  -6.840   1.443  1.00 94.44           C  
ATOM    564  CE  LYS A  72       2.512  -7.394   2.425  1.00 94.44           C  
ATOM    565  NZ  LYS A  72       2.906  -7.132   3.842  1.00 94.44           N  
ATOM    566  N   CYS A  73       1.558  -7.178  -3.102  1.00 95.38           N  
ATOM    567  CA  CYS A  73       0.210  -6.728  -3.433  1.00 95.38           C  
ATOM    568  C   CYS A  73      -0.816  -7.339  -2.487  1.00 95.38           C  
ATOM    569  CB  CYS A  73      -0.136  -7.089  -4.877  1.00 95.38           C  
ATOM    570  O   CYS A  73      -0.708  -8.510  -2.118  1.00 95.38           O  
ATOM    571  SG  CYS A  73       0.762  -6.116  -6.106  1.00 95.38           S  
ATOM    572  N   CYS A  74      -1.667  -6.418  -2.087  1.00 94.92           N  
ATOM    573  CA  CYS A  74      -2.709  -6.956  -1.219  1.00 94.92           C  
ATOM    574  C   CYS A  74      -4.037  -6.248  -1.460  1.00 94.92           C  
ATOM    575  CB  CYS A  74      -2.307  -6.819   0.249  1.00 94.92           C  
ATOM    576  O   CYS A  74      -4.068  -5.148  -2.014  1.00 94.92           O  
ATOM    577  SG  CYS A  74      -2.012  -5.115   0.768  1.00 94.92           S  
ATOM    578  N   GLU A  75      -5.250  -6.971  -1.145  1.00 93.64           N  
ATOM    579  CA  GLU A  75      -6.589  -6.470  -1.443  1.00 93.64           C  
ATOM    580  C   GLU A  75      -7.302  -6.013  -0.174  1.00 93.64           C  
ATOM    581  CB  GLU A  75      -7.417  -7.542  -2.155  1.00 93.64           C  
ATOM    582  O   GLU A  75      -8.505  -5.745  -0.194  1.00 93.64           O  
ATOM    583  CG  GLU A  75      -6.890  -7.912  -3.534  1.00 93.64           C  
ATOM    584  CD  GLU A  75      -7.692  -9.015  -4.207  1.00 93.64           C  
ATOM    585  OE1 GLU A  75      -7.383  -9.368  -5.368  1.00 93.64           O  
ATOM    586  OE2 GLU A  75      -8.636  -9.530  -3.568  1.00 93.64           O  
ATOM    587  N   THR A  76      -6.521  -5.879   0.939  1.00 93.43           N  
ATOM    588  CA  THR A  76      -7.110  -5.439   2.199  1.00 93.43           C  
ATOM    589  C   THR A  76      -6.571  -4.069   2.599  1.00 93.43           C  
ATOM    590  CB  THR A  76      -6.835  -6.451   3.327  1.00 93.43           C  
ATOM    591  O   THR A  76      -5.576  -3.600   2.041  1.00 93.43           O  
ATOM    592  CG2 THR A  76      -7.421  -7.819   2.994  1.00 93.43           C  
ATOM    593  OG1 THR A  76      -5.419  -6.582   3.509  1.00 93.43           O  
ATOM    594  N   ASN A  77      -7.221  -3.371   3.680  1.00 94.19           N  
ATOM    595  CA  ASN A  77      -6.836  -2.036   4.126  1.00 94.19           C  
ATOM    596  C   ASN A  77      -5.429  -2.025   4.715  1.00 94.19           C  
ATOM    597  CB  ASN A  77      -7.843  -1.499   5.146  1.00 94.19           C  
ATOM    598  O   ASN A  77      -5.086  -2.882   5.531  1.00 94.19           O  
ATOM    599  CG  ASN A  77      -9.166  -1.115   4.514  1.00 94.19           C  
ATOM    600  ND2 ASN A  77     -10.263  -1.530   5.137  1.00 94.19           N  
ATOM    601  OD1 ASN A  77      -9.203  -0.453   3.474  1.00 94.19           O  
ATOM    602  N   LYS A  78      -4.692  -1.092   4.204  1.00 93.57           N  
ATOM    603  CA  LYS A  78      -3.398  -0.806   4.816  1.00 93.57           C  
ATOM    604  C   LYS A  78      -2.524  -2.057   4.865  1.00 93.57           C  
ATOM    605  CB  LYS A  78      -3.583  -0.241   6.225  1.00 93.57           C  
ATOM    606  O   LYS A  78      -1.782  -2.264   5.827  1.00 93.57           O  
ATOM    607  CG  LYS A  78      -4.467   0.997   6.284  1.00 93.57           C  
ATOM    608  CD  LYS A  78      -4.753   1.411   7.721  1.00 93.57           C  
ATOM    609  CE  LYS A  78      -5.786   2.528   7.787  1.00 93.57           C  
ATOM    610  NZ  LYS A  78      -6.130   2.882   9.196  1.00 93.57           N  
ATOM    611  N   CYS A  79      -2.517  -2.890   3.949  1.00 94.11           N  
ATOM    612  CA  CYS A  79      -1.827  -4.175   3.933  1.00 94.11           C  
ATOM    613  C   CYS A  79      -0.415  -4.028   3.379  1.00 94.11           C  
ATOM    614  CB  CYS A  79      -2.608  -5.192   3.102  1.00 94.11           C  
ATOM    615  O   CYS A  79       0.428  -4.905   3.578  1.00 94.11           O  
ATOM    616  SG  CYS A  79      -2.580  -4.858   1.328  1.00 94.11           S  
ATOM    617  N   ASN A  80      -0.231  -2.809   2.634  1.00 93.59           N  
ATOM    618  CA  ASN A  80       1.050  -2.613   1.963  1.00 93.59           C  
ATOM    619  C   ASN A  80       2.081  -1.984   2.897  1.00 93.59           C  
ATOM    620  CB  ASN A  80       0.874  -1.752   0.710  1.00 93.59           C  
ATOM    621  O   ASN A  80       2.715  -0.987   2.547  1.00 93.59           O  
ATOM    622  CG  ASN A  80       0.269  -0.396   1.014  1.00 93.59           C  
ATOM    623  ND2 ASN A  80       0.710   0.626   0.289  1.00 93.59           N  
ATOM    624  OD1 ASN A  80      -0.587  -0.266   1.893  1.00 93.59           O  
ATOM    625  N   LYS A  81       2.371  -2.531   4.069  1.00 89.59           N  
ATOM    626  CA  LYS A  81       3.342  -2.058   5.051  1.00 89.59           C  
ATOM    627  C   LYS A  81       4.768  -2.390   4.619  1.00 89.59           C  
ATOM    628  CB  LYS A  81       3.056  -2.667   6.425  1.00 89.59           C  
ATOM    629  O   LYS A  81       4.992  -3.363   3.897  1.00 89.59           O  
ATOM    630  CG  LYS A  81       1.726  -2.239   7.027  1.00 89.59           C  
ATOM    631  CD  LYS A  81       1.529  -2.823   8.420  1.00 89.59           C  
ATOM    632  CE  LYS A  81       0.180  -2.431   9.006  1.00 89.59           C  
ATOM    633  NZ  LYS A  81      -0.019  -3.004  10.371  1.00 89.59           N  
TER     634      ALA A   1                                                      
ENDMDL                                                                          
END                                                                             
