# Supplementary material for: Domain loss enabled evolution of novel functions in the snake three-finger toxin gene superfamily
Source: Nat Commun. 2023 Aug 11;14:4861. doi: 10.1038/s41467-023-40550-0 (PMC10421932; doi:10.1038/s41467-023-40550-0)
Supplement: Supplementary file 5 — Supplementary Data 2 [file 41467_2023_40550_MOESM5_ESM.zip › SD2_structure_predictions/full_sequence/NCBI|RHASU_OL439258.1_1_255|Rhabdophis_subminiatus.pdb]

MODEL     1                                                                     
ATOM      1  N   MET A   1     -41.260  -1.928  22.819  1.00 63.32           N  
ATOM      2  CA  MET A   1     -39.992  -1.835  23.537  1.00 63.32           C  
ATOM      3  C   MET A   1     -38.954  -2.774  22.932  1.00 63.32           C  
ATOM      4  CB  MET A   1     -40.188  -2.156  25.019  1.00 63.32           C  
ATOM      5  O   MET A   1     -37.766  -2.675  23.242  1.00 63.32           O  
ATOM      6  CG  MET A   1     -41.570  -1.803  25.546  1.00 63.32           C  
ATOM      7  SD  MET A   1     -41.720  -2.064  27.356  1.00 63.32           S  
ATOM      8  CE  MET A   1     -43.454  -1.591  27.604  1.00 63.32           C  
ATOM      9  N   LYS A   2     -39.297  -3.554  21.857  1.00 73.13           N  
ATOM     10  CA  LYS A   2     -38.505  -4.541  21.130  1.00 73.13           C  
ATOM     11  C   LYS A   2     -37.930  -3.949  19.847  1.00 73.13           C  
ATOM     12  CB  LYS A   2     -39.350  -5.774  20.806  1.00 73.13           C  
ATOM     13  O   LYS A   2     -36.850  -4.344  19.403  1.00 73.13           O  
ATOM     14  CG  LYS A   2     -39.737  -6.598  22.025  1.00 73.13           C  
ATOM     15  CD  LYS A   2     -40.790  -7.644  21.682  1.00 73.13           C  
ATOM     16  CE  LYS A   2     -41.077  -8.559  22.864  1.00 73.13           C  
ATOM     17  NZ  LYS A   2     -42.537  -8.834  23.011  1.00 73.13           N  
ATOM     18  N   THR A   3     -38.684  -2.903  19.369  1.00 73.86           N  
ATOM     19  CA  THR A   3     -38.243  -2.222  18.157  1.00 73.86           C  
ATOM     20  C   THR A   3     -37.146  -1.210  18.475  1.00 73.86           C  
ATOM     21  CB  THR A   3     -39.415  -1.510  17.457  1.00 73.86           C  
ATOM     22  O   THR A   3     -36.261  -0.967  17.652  1.00 73.86           O  
ATOM     23  CG2 THR A   3     -40.396  -2.517  16.865  1.00 73.86           C  
ATOM     24  OG1 THR A   3     -40.105  -0.691  18.409  1.00 73.86           O  
ATOM     25  N   LEU A   4     -37.092  -0.724  19.689  1.00 73.41           N  
ATOM     26  CA  LEU A   4     -36.084   0.191  20.215  1.00 73.41           C  
ATOM     27  C   LEU A   4     -34.799  -0.556  20.559  1.00 73.41           C  
ATOM     28  CB  LEU A   4     -36.614   0.917  21.455  1.00 73.41           C  
ATOM     29  O   LEU A   4     -33.700  -0.041  20.343  1.00 73.41           O  
ATOM     30  CG  LEU A   4     -36.940   2.401  21.283  1.00 73.41           C  
ATOM     31  CD1 LEU A   4     -38.184   2.767  22.086  1.00 73.41           C  
ATOM     32  CD2 LEU A   4     -35.753   3.261  21.705  1.00 73.41           C  
ATOM     33  N   LEU A   5     -34.909  -1.773  20.949  1.00 75.22           N  
ATOM     34  CA  LEU A   5     -33.799  -2.669  21.257  1.00 75.22           C  
ATOM     35  C   LEU A   5     -33.136  -3.172  19.980  1.00 75.22           C  
ATOM     36  CB  LEU A   5     -34.285  -3.855  22.095  1.00 75.22           C  
ATOM     37  O   LEU A   5     -31.910  -3.289  19.917  1.00 75.22           O  
ATOM     38  CG  LEU A   5     -34.526  -3.583  23.581  1.00 75.22           C  
ATOM     39  CD1 LEU A   5     -35.221  -4.774  24.232  1.00 75.22           C  
ATOM     40  CD2 LEU A   5     -33.211  -3.272  24.287  1.00 75.22           C  
ATOM     41  N   LEU A   6     -33.840  -3.338  18.932  1.00 76.95           N  
ATOM     42  CA  LEU A   6     -33.367  -3.766  17.620  1.00 76.95           C  
ATOM     43  C   LEU A   6     -32.660  -2.624  16.898  1.00 76.95           C  
ATOM     44  CB  LEU A   6     -34.534  -4.277  16.771  1.00 76.95           C  
ATOM     45  O   LEU A   6     -31.650  -2.841  16.225  1.00 76.95           O  
ATOM     46  CG  LEU A   6     -35.116  -5.635  17.166  1.00 76.95           C  
ATOM     47  CD1 LEU A   6     -36.422  -5.889  16.420  1.00 76.95           C  
ATOM     48  CD2 LEU A   6     -34.111  -6.748  16.889  1.00 76.95           C  
ATOM     49  N   ALA A   7     -33.071  -1.474  17.070  1.00 76.03           N  
ATOM     50  CA  ALA A   7     -32.478  -0.261  16.512  1.00 76.03           C  
ATOM     51  C   ALA A   7     -31.179   0.095  17.229  1.00 76.03           C  
ATOM     52  CB  ALA A   7     -33.465   0.901  16.597  1.00 76.03           C  
ATOM     53  O   ALA A   7     -30.219   0.546  16.600  1.00 76.03           O  
ATOM     54  N   LEU A   8     -30.971  -0.154  18.450  1.00 77.01           N  
ATOM     55  CA  LEU A   8     -29.798   0.056  19.291  1.00 77.01           C  
ATOM     56  C   LEU A   8     -28.727  -0.989  19.001  1.00 77.01           C  
ATOM     57  CB  LEU A   8     -30.185   0.012  20.771  1.00 77.01           C  
ATOM     58  O   LEU A   8     -27.534  -0.677  18.996  1.00 77.01           O  
ATOM     59  CG  LEU A   8     -30.675   1.324  21.384  1.00 77.01           C  
ATOM     60  CD1 LEU A   8     -31.498   1.049  22.638  1.00 77.01           C  
ATOM     61  CD2 LEU A   8     -29.496   2.239  21.702  1.00 77.01           C  
ATOM     62  N   VAL A   9     -29.138  -2.190  18.679  1.00 76.65           N  
ATOM     63  CA  VAL A   9     -28.275  -3.302  18.295  1.00 76.65           C  
ATOM     64  C   VAL A   9     -27.733  -3.072  16.886  1.00 76.65           C  
ATOM     65  CB  VAL A   9     -29.023  -4.652  18.365  1.00 76.65           C  
ATOM     66  O   VAL A   9     -26.559  -3.334  16.615  1.00 76.65           O  
ATOM     67  CG1 VAL A   9     -28.165  -5.775  17.784  1.00 76.65           C  
ATOM     68  CG2 VAL A   9     -29.418  -4.968  19.807  1.00 76.65           C  
ATOM     69  N   MET A  10     -28.484  -2.465  16.018  1.00 67.70           N  
ATOM     70  CA  MET A  10     -28.113  -2.125  14.648  1.00 67.70           C  
ATOM     71  C   MET A  10     -27.159  -0.935  14.621  1.00 67.70           C  
ATOM     72  CB  MET A  10     -29.358  -1.815  13.815  1.00 67.70           C  
ATOM     73  O   MET A  10     -26.193  -0.926  13.857  1.00 67.70           O  
ATOM     74  CG  MET A  10     -30.246  -3.024  13.567  1.00 67.70           C  
ATOM     75  SD  MET A  10     -29.436  -4.287  12.511  1.00 67.70           S  
ATOM     76  CE  MET A  10     -29.513  -3.454  10.900  1.00 67.70           C  
ATOM     77  N   VAL A  11     -27.334   0.071  15.414  1.00 67.97           N  
ATOM     78  CA  VAL A  11     -26.497   1.250  15.607  1.00 67.97           C  
ATOM     79  C   VAL A  11     -25.204   0.855  16.316  1.00 67.97           C  
ATOM     80  CB  VAL A  11     -27.235   2.343  16.413  1.00 67.97           C  
ATOM     81  O   VAL A  11     -24.127   1.355  15.981  1.00 67.97           O  
ATOM     82  CG1 VAL A  11     -26.299   3.511  16.720  1.00 67.97           C  
ATOM     83  CG2 VAL A  11     -28.466   2.828  15.650  1.00 67.97           C  
ATOM     84  N   GLY A  12     -25.205  -0.140  17.142  1.00 66.92           N  
ATOM     85  CA  GLY A  12     -24.066  -0.726  17.831  1.00 66.92           C  
ATOM     86  C   GLY A  12     -23.221  -1.615  16.937  1.00 66.92           C  
ATOM     87  O   GLY A  12     -21.992  -1.602  17.024  1.00 66.92           O  
ATOM     88  N   PHE A  13     -23.811  -2.266  15.962  1.00 66.70           N  
ATOM     89  CA  PHE A  13     -23.178  -3.118  14.962  1.00 66.70           C  
ATOM     90  C   PHE A  13     -22.545  -2.279  13.858  1.00 66.70           C  
ATOM     91  CB  PHE A  13     -24.197  -4.092  14.362  1.00 66.70           C  
ATOM     92  O   PHE A  13     -21.463  -2.606  13.365  1.00 66.70           O  
ATOM     93  CG  PHE A  13     -23.576  -5.188  13.537  1.00 66.70           C  
ATOM     94  CD1 PHE A  13     -23.557  -5.107  12.150  1.00 66.70           C  
ATOM     95  CD2 PHE A  13     -23.012  -6.299  14.150  1.00 66.70           C  
ATOM     96  CE1 PHE A  13     -22.983  -6.120  11.385  1.00 66.70           C  
ATOM     97  CE2 PHE A  13     -22.437  -7.315  13.392  1.00 66.70           C  
ATOM     98  CZ  PHE A  13     -22.424  -7.224  12.010  1.00 66.70           C  
ATOM     99  N   VAL A  14     -23.069  -1.144  13.512  1.00 64.25           N  
ATOM    100  CA  VAL A  14     -22.597  -0.163  12.540  1.00 64.25           C  
ATOM    101  C   VAL A  14     -21.381   0.573  13.097  1.00 64.25           C  
ATOM    102  CB  VAL A  14     -23.707   0.847  12.169  1.00 64.25           C  
ATOM    103  O   VAL A  14     -20.439   0.875  12.360  1.00 64.25           O  
ATOM    104  CG1 VAL A  14     -23.149   1.961  11.285  1.00 64.25           C  
ATOM    105  CG2 VAL A  14     -24.863   0.135  11.470  1.00 64.25           C  
ATOM    106  N   TYR A  15     -21.240   0.700  14.449  1.00 62.74           N  
ATOM    107  CA  TYR A  15     -20.113   1.319  15.137  1.00 62.74           C  
ATOM    108  C   TYR A  15     -19.026   0.293  15.435  1.00 62.74           C  
ATOM    109  CB  TYR A  15     -20.575   1.983  16.437  1.00 62.74           C  
ATOM    110  O   TYR A  15     -17.848   0.641  15.546  1.00 62.74           O  
ATOM    111  CG  TYR A  15     -21.285   3.299  16.227  1.00 62.74           C  
ATOM    112  CD1 TYR A  15     -20.566   4.479  16.046  1.00 62.74           C  
ATOM    113  CD2 TYR A  15     -22.674   3.365  16.211  1.00 62.74           C  
ATOM    114  CE1 TYR A  15     -21.216   5.694  15.854  1.00 62.74           C  
ATOM    115  CE2 TYR A  15     -23.334   4.575  16.020  1.00 62.74           C  
ATOM    116  OH  TYR A  15     -23.246   6.932  15.653  1.00 62.74           O  
ATOM    117  CZ  TYR A  15     -22.597   5.732  15.842  1.00 62.74           C  
ATOM    118  N   LEU A  16     -19.401  -0.974  15.420  1.00 59.42           N  
ATOM    119  CA  LEU A  16     -18.462  -2.066  15.653  1.00 59.42           C  
ATOM    120  C   LEU A  16     -17.851  -2.547  14.341  1.00 59.42           C  
ATOM    121  CB  LEU A  16     -19.157  -3.230  16.363  1.00 59.42           C  
ATOM    122  O   LEU A  16     -16.783  -3.162  14.337  1.00 59.42           O  
ATOM    123  CG  LEU A  16     -19.587  -2.982  17.810  1.00 59.42           C  
ATOM    124  CD1 LEU A  16     -20.475  -4.121  18.302  1.00 59.42           C  
ATOM    125  CD2 LEU A  16     -18.367  -2.821  18.711  1.00 59.42           C  
ATOM    126  N   VAL A  17     -18.513  -2.099  13.258  1.00 58.65           N  
ATOM    127  CA  VAL A  17     -18.109  -2.414  11.892  1.00 58.65           C  
ATOM    128  C   VAL A  17     -17.213  -1.303  11.349  1.00 58.65           C  
ATOM    129  CB  VAL A  17     -19.333  -2.610  10.969  1.00 58.65           C  
ATOM    130  O   VAL A  17     -16.642  -1.433  10.263  1.00 58.65           O  
ATOM    131  CG1 VAL A  17     -18.911  -2.584   9.501  1.00 58.65           C  
ATOM    132  CG2 VAL A  17     -20.046  -3.920  11.301  1.00 58.65           C  
ATOM    133  N   SER A  18     -16.979  -0.148  12.235  1.00 54.92           N  
ATOM    134  CA  SER A  18     -16.057   0.931  11.896  1.00 54.92           C  
ATOM    135  C   SER A  18     -14.609   0.516  12.134  1.00 54.92           C  
ATOM    136  CB  SER A  18     -16.377   2.185  12.711  1.00 54.92           C  
ATOM    137  O   SER A  18     -14.256   0.073  13.228  1.00 54.92           O  
ATOM    138  OG  SER A  18     -15.857   3.342  12.078  1.00 54.92           O  
ATOM    139  N   GLY A  19     -13.976  -0.401  11.231  1.00 58.18           N  
ATOM    140  CA  GLY A  19     -12.893  -0.282  10.268  1.00 58.18           C  
ATOM    141  C   GLY A  19     -11.591  -0.888  10.755  1.00 58.18           C  
ATOM    142  O   GLY A  19     -10.868  -0.270  11.540  1.00 58.18           O  
ATOM    143  N   GLN A  20     -11.726  -2.187  11.142  1.00 65.94           N  
ATOM    144  CA  GLN A  20     -10.432  -2.818  11.379  1.00 65.94           C  
ATOM    145  C   GLN A  20      -9.389  -2.326  10.379  1.00 65.94           C  
ATOM    146  CB  GLN A  20     -10.554  -4.340  11.304  1.00 65.94           C  
ATOM    147  O   GLN A  20      -9.641  -2.301   9.173  1.00 65.94           O  
ATOM    148  CG  GLN A  20     -11.233  -4.963  12.517  1.00 65.94           C  
ATOM    149  CD  GLN A  20     -11.171  -6.479  12.510  1.00 65.94           C  
ATOM    150  NE2 GLN A  20     -12.042  -7.112  13.289  1.00 65.94           N  
ATOM    151  OE1 GLN A  20     -10.348  -7.077  11.809  1.00 65.94           O  
ATOM    152  N   ASN A  21      -8.512  -1.409  10.997  1.00 80.27           N  
ATOM    153  CA  ASN A  21      -7.387  -0.948  10.191  1.00 80.27           C  
ATOM    154  C   ASN A  21      -6.498  -2.109   9.752  1.00 80.27           C  
ATOM    155  CB  ASN A  21      -6.565   0.089  10.959  1.00 80.27           C  
ATOM    156  O   ASN A  21      -6.268  -3.045  10.519  1.00 80.27           O  
ATOM    157  CG  ASN A  21      -7.326   1.378  11.196  1.00 80.27           C  
ATOM    158  ND2 ASN A  21      -6.815   2.212  12.095  1.00 80.27           N  
ATOM    159  OD1 ASN A  21      -8.365   1.623  10.578  1.00 80.27           O  
ATOM    160  N   ARG A  22      -6.291  -2.214   8.507  1.00 88.86           N  
ATOM    161  CA  ARG A  22      -5.449  -3.242   7.905  1.00 88.86           C  
ATOM    162  C   ARG A  22      -3.989  -3.060   8.308  1.00 88.86           C  
ATOM    163  CB  ARG A  22      -5.578  -3.220   6.381  1.00 88.86           C  
ATOM    164  O   ARG A  22      -3.544  -1.937   8.558  1.00 88.86           O  
ATOM    165  CG  ARG A  22      -6.958  -3.609   5.874  1.00 88.86           C  
ATOM    166  CD  ARG A  22      -7.205  -5.106   6.002  1.00 88.86           C  
ATOM    167  NE  ARG A  22      -8.453  -5.503   5.357  1.00 88.86           N  
ATOM    168  NH1 ARG A  22      -8.499  -7.619   6.283  1.00 88.86           N  
ATOM    169  NH2 ARG A  22     -10.174  -6.944   4.871  1.00 88.86           N  
ATOM    170  CZ  ARG A  22      -9.039  -6.688   5.505  1.00 88.86           C  
ATOM    171  N   THR A  23      -3.330  -4.253   8.457  1.00 95.60           N  
ATOM    172  CA  THR A  23      -1.900  -4.243   8.744  1.00 95.60           C  
ATOM    173  C   THR A  23      -1.100  -4.685   7.523  1.00 95.60           C  
ATOM    174  CB  THR A  23      -1.564  -5.154   9.939  1.00 95.60           C  
ATOM    175  O   THR A  23      -1.402  -5.715   6.916  1.00 95.60           O  
ATOM    176  CG2 THR A  23      -0.114  -4.974  10.377  1.00 95.60           C  
ATOM    177  OG1 THR A  23      -2.426  -4.830  11.037  1.00 95.60           O  
ATOM    178  N   CYS A  24      -0.019  -3.877   7.095  1.00 96.93           N  
ATOM    179  CA  CYS A  24       0.814  -4.129   5.924  1.00 96.93           C  
ATOM    180  C   CYS A  24       2.293  -4.009   6.271  1.00 96.93           C  
ATOM    181  CB  CYS A  24       0.465  -3.156   4.799  1.00 96.93           C  
ATOM    182  O   CYS A  24       2.656  -3.334   7.236  1.00 96.93           O  
ATOM    183  SG  CYS A  24      -1.255  -3.260   4.254  1.00 96.93           S  
ATOM    184  N   HIS A  25       3.112  -4.698   5.488  1.00 96.67           N  
ATOM    185  CA  HIS A  25       4.538  -4.400   5.549  1.00 96.67           C  
ATOM    186  C   HIS A  25       4.829  -2.992   5.040  1.00 96.67           C  
ATOM    187  CB  HIS A  25       5.334  -5.426   4.740  1.00 96.67           C  
ATOM    188  O   HIS A  25       4.285  -2.573   4.016  1.00 96.67           O  
ATOM    189  CG  HIS A  25       5.322  -6.799   5.333  1.00 96.67           C  
ATOM    190  CD2 HIS A  25       4.597  -7.897   5.017  1.00 96.67           C  
ATOM    191  ND1 HIS A  25       6.129  -7.159   6.390  1.00 96.67           N  
ATOM    192  CE1 HIS A  25       5.901  -8.425   6.699  1.00 96.67           C  
ATOM    193  NE2 HIS A  25       4.975  -8.896   5.881  1.00 96.67           N  
ATOM    194  N   SER A  26       5.714  -2.283   5.850  1.00 95.43           N  
ATOM    195  CA  SER A  26       6.090  -0.919   5.492  1.00 95.43           C  
ATOM    196  C   SER A  26       7.601  -0.728   5.554  1.00 95.43           C  
ATOM    197  CB  SER A  26       5.402   0.087   6.415  1.00 95.43           C  
ATOM    198  O   SER A  26       8.194  -0.771   6.634  1.00 95.43           O  
ATOM    199  OG  SER A  26       5.761   1.414   6.071  1.00 95.43           O  
ATOM    200  N   CYS A  27       8.106  -0.512   4.451  1.00 93.87           N  
ATOM    201  CA  CYS A  27       9.554  -0.347   4.403  1.00 93.87           C  
ATOM    202  C   CYS A  27      10.023  -0.061   2.981  1.00 93.87           C  
ATOM    203  CB  CYS A  27      10.254  -1.596   4.938  1.00 93.87           C  
ATOM    204  O   CYS A  27       9.250  -0.189   2.030  1.00 93.87           O  
ATOM    205  SG  CYS A  27       9.849  -3.104   4.030  1.00 93.87           S  
ATOM    206  N   THR A  28      11.296   0.437   2.993  1.00 92.42           N  
ATOM    207  CA  THR A  28      12.035   0.580   1.743  1.00 92.42           C  
ATOM    208  C   THR A  28      13.230  -0.368   1.710  1.00 92.42           C  
ATOM    209  CB  THR A  28      12.519   2.028   1.543  1.00 92.42           C  
ATOM    210  O   THR A  28      14.014  -0.420   2.660  1.00 92.42           O  
ATOM    211  CG2 THR A  28      13.211   2.195   0.195  1.00 92.42           C  
ATOM    212  OG1 THR A  28      11.395   2.915   1.604  1.00 92.42           O  
ATOM    213  N   GLY A  29      13.270  -1.228   0.675  1.00 89.33           N  
ATOM    214  CA  GLY A  29      14.438  -2.087   0.556  1.00 89.33           C  
ATOM    215  C   GLY A  29      14.100  -3.564   0.617  1.00 89.33           C  
ATOM    216  O   GLY A  29      12.928  -3.942   0.558  1.00 89.33           O  
ATOM    217  N   THR A  30      15.076  -4.366   0.807  1.00 82.03           N  
ATOM    218  CA  THR A  30      15.018  -5.817   0.666  1.00 82.03           C  
ATOM    219  C   THR A  30      14.600  -6.472   1.979  1.00 82.03           C  
ATOM    220  CB  THR A  30      16.374  -6.388   0.212  1.00 82.03           C  
ATOM    221  O   THR A  30      13.847  -7.448   1.980  1.00 82.03           O  
ATOM    222  CG2 THR A  30      16.571  -6.210  -1.289  1.00 82.03           C  
ATOM    223  OG1 THR A  30      17.428  -5.708   0.905  1.00 82.03           O  
ATOM    224  N   VAL A  31      14.945  -5.881   3.110  1.00 84.74           N  
ATOM    225  CA  VAL A  31      14.586  -6.395   4.428  1.00 84.74           C  
ATOM    226  C   VAL A  31      13.384  -5.626   4.972  1.00 84.74           C  
ATOM    227  CB  VAL A  31      15.770  -6.303   5.415  1.00 84.74           C  
ATOM    228  O   VAL A  31      13.468  -4.418   5.208  1.00 84.74           O  
ATOM    229  CG1 VAL A  31      15.377  -6.857   6.784  1.00 84.74           C  
ATOM    230  CG2 VAL A  31      16.984  -7.048   4.863  1.00 84.74           C  
ATOM    231  N   CYS A  32      12.275  -6.392   4.954  1.00 85.48           N  
ATOM    232  CA  CYS A  32      11.039  -5.708   5.319  1.00 85.48           C  
ATOM    233  C   CYS A  32      10.307  -6.458   6.425  1.00 85.48           C  
ATOM    234  CB  CYS A  32      10.129  -5.559   4.101  1.00 85.48           C  
ATOM    235  O   CYS A  32       9.475  -7.324   6.147  1.00 85.48           O  
ATOM    236  SG  CYS A  32       8.825  -4.327   4.312  1.00 85.48           S  
ATOM    237  N   PHE A  33      10.554  -6.013   7.704  1.00 87.56           N  
ATOM    238  CA  PHE A  33       9.967  -6.702   8.847  1.00 87.56           C  
ATOM    239  C   PHE A  33       9.004  -5.786   9.594  1.00 87.56           C  
ATOM    240  CB  PHE A  33      11.061  -7.200   9.796  1.00 87.56           C  
ATOM    241  O   PHE A  33       8.277  -6.234  10.483  1.00 87.56           O  
ATOM    242  CG  PHE A  33      11.963  -8.241   9.190  1.00 87.56           C  
ATOM    243  CD1 PHE A  33      11.472  -9.497   8.857  1.00 87.56           C  
ATOM    244  CD2 PHE A  33      13.303  -7.962   8.952  1.00 87.56           C  
ATOM    245  CE1 PHE A  33      12.305 -10.463   8.296  1.00 87.56           C  
ATOM    246  CE2 PHE A  33      14.141  -8.921   8.392  1.00 87.56           C  
ATOM    247  CZ  PHE A  33      13.640 -10.171   8.065  1.00 87.56           C  
ATOM    248  N   LYS A  34       9.007  -4.550   9.130  1.00 93.59           N  
ATOM    249  CA  LYS A  34       8.175  -3.571   9.824  1.00 93.59           C  
ATOM    250  C   LYS A  34       6.714  -3.694   9.402  1.00 93.59           C  
ATOM    251  CB  LYS A  34       8.680  -2.152   9.557  1.00 93.59           C  
ATOM    252  O   LYS A  34       6.407  -3.727   8.209  1.00 93.59           O  
ATOM    253  CG  LYS A  34       7.935  -1.074  10.331  1.00 93.59           C  
ATOM    254  CD  LYS A  34       8.483   0.314  10.025  1.00 93.59           C  
ATOM    255  CE  LYS A  34       7.696   1.398  10.748  1.00 93.59           C  
ATOM    256  NZ  LYS A  34       8.211   2.763  10.428  1.00 93.59           N  
ATOM    257  N   LEU A  35       5.883  -3.838  10.387  1.00 95.23           N  
ATOM    258  CA  LEU A  35       4.439  -3.841  10.182  1.00 95.23           C  
ATOM    259  C   LEU A  35       3.827  -2.508  10.602  1.00 95.23           C  
ATOM    260  CB  LEU A  35       3.788  -4.984  10.965  1.00 95.23           C  
ATOM    261  O   LEU A  35       4.258  -1.907  11.588  1.00 95.23           O  
ATOM    262  CG  LEU A  35       4.091  -6.401  10.474  1.00 95.23           C  
ATOM    263  CD1 LEU A  35       3.618  -7.428  11.497  1.00 95.23           C  
ATOM    264  CD2 LEU A  35       3.438  -6.648   9.118  1.00 95.23           C  
ATOM    265  N   GLU A  36       2.903  -2.086   9.734  1.00 94.91           N  
ATOM    266  CA  GLU A  36       2.230  -0.834  10.067  1.00 94.91           C  
ATOM    267  C   GLU A  36       0.716  -0.969   9.932  1.00 94.91           C  
ATOM    268  CB  GLU A  36       2.738   0.303   9.177  1.00 94.91           C  
ATOM    269  O   GLU A  36       0.227  -1.698   9.066  1.00 94.91           O  
ATOM    270  CG  GLU A  36       2.304   0.187   7.723  1.00 94.91           C  
ATOM    271  CD  GLU A  36       2.738   1.369   6.870  1.00 94.91           C  
ATOM    272  OE1 GLU A  36       2.789   1.234   5.627  1.00 94.91           O  
ATOM    273  OE2 GLU A  36       3.031   2.438   7.451  1.00 94.91           O  
ATOM    274  N   GLU A  37       0.017  -0.360  10.961  1.00 95.75           N  
ATOM    275  CA  GLU A  37      -1.436  -0.255  10.859  1.00 95.75           C  
ATOM    276  C   GLU A  37      -1.843   0.825   9.861  1.00 95.75           C  
ATOM    277  CB  GLU A  37      -2.051   0.038  12.230  1.00 95.75           C  
ATOM    278  O   GLU A  37      -1.400   1.971   9.963  1.00 95.75           O  
ATOM    279  CG  GLU A  37      -3.562  -0.134  12.276  1.00 95.75           C  
ATOM    280  CD  GLU A  37      -4.141   0.007  13.675  1.00 95.75           C  
ATOM    281  OE1 GLU A  37      -5.382  -0.050  13.827  1.00 95.75           O  
ATOM    282  OE2 GLU A  37      -3.346   0.175  14.626  1.00 95.75           O  
ATOM    283  N   CYS A  38      -2.726   0.427   8.819  1.00 94.34           N  
ATOM    284  CA  CYS A  38      -3.133   1.382   7.795  1.00 94.34           C  
ATOM    285  C   CYS A  38      -4.160   2.366   8.344  1.00 94.34           C  
ATOM    286  CB  CYS A  38      -3.710   0.654   6.581  1.00 94.34           C  
ATOM    287  O   CYS A  38      -4.932   2.026   9.242  1.00 94.34           O  
ATOM    288  SG  CYS A  38      -2.549  -0.487   5.798  1.00 94.34           S  
ATOM    289  N   LYS A  39      -4.028   3.607   7.867  1.00 92.84           N  
ATOM    290  CA  LYS A  39      -4.989   4.633   8.260  1.00 92.84           C  
ATOM    291  C   LYS A  39      -6.386   4.308   7.738  1.00 92.84           C  
ATOM    292  CB  LYS A  39      -4.546   6.006   7.752  1.00 92.84           C  
ATOM    293  O   LYS A  39      -6.539   3.490   6.829  1.00 92.84           O  
ATOM    294  CG  LYS A  39      -3.223   6.483   8.332  1.00 92.84           C  
ATOM    295  CD  LYS A  39      -2.837   7.854   7.790  1.00 92.84           C  
ATOM    296  CE  LYS A  39      -1.490   8.312   8.334  1.00 92.84           C  
ATOM    297  NZ  LYS A  39      -1.068   9.616   7.740  1.00 92.84           N  
ATOM    298  N   GLU A  40      -7.302   4.975   8.320  1.00 89.93           N  
ATOM    299  CA  GLU A  40      -8.677   4.805   7.859  1.00 89.93           C  
ATOM    300  C   GLU A  40      -8.796   5.084   6.364  1.00 89.93           C  
ATOM    301  CB  GLU A  40      -9.622   5.720   8.642  1.00 89.93           C  
ATOM    302  O   GLU A  40      -8.260   6.076   5.867  1.00 89.93           O  
ATOM    303  CG  GLU A  40     -11.096   5.395   8.444  1.00 89.93           C  
ATOM    304  CD  GLU A  40     -12.021   6.286   9.257  1.00 89.93           C  
ATOM    305  OE1 GLU A  40     -13.260   6.166   9.114  1.00 89.93           O  
ATOM    306  OE2 GLU A  40     -11.504   7.112  10.041  1.00 89.93           O  
ATOM    307  N   GLY A  41      -9.416   4.116   5.643  1.00 89.06           N  
ATOM    308  CA  GLY A  41      -9.606   4.354   4.221  1.00 89.06           C  
ATOM    309  C   GLY A  41      -8.527   3.723   3.361  1.00 89.06           C  
ATOM    310  O   GLY A  41      -8.670   3.639   2.140  1.00 89.06           O  
ATOM    311  N   GLN A  42      -7.401   3.279   3.997  1.00 93.90           N  
ATOM    312  CA  GLN A  42      -6.335   2.547   3.320  1.00 93.90           C  
ATOM    313  C   GLN A  42      -6.550   1.040   3.425  1.00 93.90           C  
ATOM    314  CB  GLN A  42      -4.971   2.925   3.900  1.00 93.90           C  
ATOM    315  O   GLN A  42      -6.016   0.393   4.328  1.00 93.90           O  
ATOM    316  CG  GLN A  42      -4.595   4.384   3.686  1.00 93.90           C  
ATOM    317  CD  GLN A  42      -3.233   4.730   4.259  1.00 93.90           C  
ATOM    318  NE2 GLN A  42      -2.584   5.735   3.681  1.00 93.90           N  
ATOM    319  OE1 GLN A  42      -2.769   4.099   5.214  1.00 93.90           O  
ATOM    320  N   ASN A  43      -7.251   0.479   2.469  1.00 93.28           N  
ATOM    321  CA  ASN A  43      -7.693  -0.908   2.562  1.00 93.28           C  
ATOM    322  C   ASN A  43      -6.838  -1.829   1.696  1.00 93.28           C  
ATOM    323  CB  ASN A  43      -9.168  -1.029   2.171  1.00 93.28           C  
ATOM    324  O   ASN A  43      -7.176  -2.998   1.504  1.00 93.28           O  
ATOM    325  CG  ASN A  43     -10.085  -0.270   3.109  1.00 93.28           C  
ATOM    326  ND2 ASN A  43     -11.044   0.454   2.544  1.00 93.28           N  
ATOM    327  OD1 ASN A  43      -9.933  -0.334   4.332  1.00 93.28           O  
ATOM    328  N   LEU A  44      -5.719  -1.264   1.171  1.00 95.81           N  
ATOM    329  CA  LEU A  44      -4.840  -2.029   0.293  1.00 95.81           C  
ATOM    330  C   LEU A  44      -3.411  -2.034   0.824  1.00 95.81           C  
ATOM    331  CB  LEU A  44      -4.868  -1.454  -1.126  1.00 95.81           C  
ATOM    332  O   LEU A  44      -2.958  -1.047   1.408  1.00 95.81           O  
ATOM    333  CG  LEU A  44      -6.237  -1.390  -1.805  1.00 95.81           C  
ATOM    334  CD1 LEU A  44      -6.164  -0.534  -3.065  1.00 95.81           C  
ATOM    335  CD2 LEU A  44      -6.736  -2.793  -2.134  1.00 95.81           C  
ATOM    336  N   CYS A  45      -2.808  -3.165   0.628  1.00 96.90           N  
ATOM    337  CA  CYS A  45      -1.355  -3.236   0.736  1.00 96.90           C  
ATOM    338  C   CYS A  45      -0.703  -3.183  -0.641  1.00 96.90           C  
ATOM    339  CB  CYS A  45      -0.933  -4.513   1.461  1.00 96.90           C  
ATOM    340  O   CYS A  45      -1.261  -3.689  -1.616  1.00 96.90           O  
ATOM    341  SG  CYS A  45      -1.539  -4.620   3.159  1.00 96.90           S  
ATOM    342  N   PHE A  46       0.485  -2.436  -0.709  1.00 97.44           N  
ATOM    343  CA  PHE A  46       1.134  -2.409  -2.014  1.00 97.44           C  
ATOM    344  C   PHE A  46       2.609  -2.773  -1.892  1.00 97.44           C  
ATOM    345  CB  PHE A  46       0.986  -1.029  -2.662  1.00 97.44           C  
ATOM    346  O   PHE A  46       3.216  -2.582  -0.836  1.00 97.44           O  
ATOM    347  CG  PHE A  46       1.869   0.026  -2.053  1.00 97.44           C  
ATOM    348  CD1 PHE A  46       1.398   0.843  -1.032  1.00 97.44           C  
ATOM    349  CD2 PHE A  46       3.172   0.201  -2.501  1.00 97.44           C  
ATOM    350  CE1 PHE A  46       2.213   1.820  -0.466  1.00 97.44           C  
ATOM    351  CE2 PHE A  46       3.993   1.176  -1.940  1.00 97.44           C  
ATOM    352  CZ  PHE A  46       3.511   1.985  -0.924  1.00 97.44           C  
ATOM    353  N   GLU A  47       3.141  -3.281  -2.980  1.00 95.94           N  
ATOM    354  CA  GLU A  47       4.563  -3.471  -3.255  1.00 95.94           C  
ATOM    355  C   GLU A  47       4.962  -2.814  -4.573  1.00 95.94           C  
ATOM    356  CB  GLU A  47       4.911  -4.961  -3.283  1.00 95.94           C  
ATOM    357  O   GLU A  47       4.449  -3.176  -5.634  1.00 95.94           O  
ATOM    358  CG  GLU A  47       6.390  -5.243  -3.498  1.00 95.94           C  
ATOM    359  CD  GLU A  47       6.696  -6.718  -3.708  1.00 95.94           C  
ATOM    360  OE1 GLU A  47       6.272  -7.285  -4.741  1.00 95.94           O  
ATOM    361  OE2 GLU A  47       7.364  -7.311  -2.832  1.00 95.94           O  
ATOM    362  N   ARG A  48       5.861  -1.921  -4.358  1.00 95.32           N  
ATOM    363  CA  ARG A  48       6.366  -1.211  -5.529  1.00 95.32           C  
ATOM    364  C   ARG A  48       7.828  -1.558  -5.791  1.00 95.32           C  
ATOM    365  CB  ARG A  48       6.209   0.300  -5.351  1.00 95.32           C  
ATOM    366  O   ARG A  48       8.675  -1.408  -4.907  1.00 95.32           O  
ATOM    367  CG  ARG A  48       6.651   1.112  -6.558  1.00 95.32           C  
ATOM    368  CD  ARG A  48       6.573   2.609  -6.291  1.00 95.32           C  
ATOM    369  NE  ARG A  48       7.548   3.029  -5.288  1.00 95.32           N  
ATOM    370  NH1 ARG A  48       8.532   4.640  -6.619  1.00 95.32           N  
ATOM    371  NH2 ARG A  48       9.294   4.286  -4.487  1.00 95.32           N  
ATOM    372  CZ  ARG A  48       8.456   3.984  -5.467  1.00 95.32           C  
ATOM    373  N   LYS A  49       8.093  -1.946  -7.088  1.00 93.74           N  
ATOM    374  CA  LYS A  49       9.438  -2.348  -7.488  1.00 93.74           C  
ATOM    375  C   LYS A  49       9.909  -1.556  -8.704  1.00 93.74           C  
ATOM    376  CB  LYS A  49       9.484  -3.847  -7.790  1.00 93.74           C  
ATOM    377  O   LYS A  49       9.119  -1.259  -9.602  1.00 93.74           O  
ATOM    378  CG  LYS A  49       9.152  -4.729  -6.595  1.00 93.74           C  
ATOM    379  CD  LYS A  49       9.217  -6.207  -6.956  1.00 93.74           C  
ATOM    380  CE  LYS A  49       8.869  -7.090  -5.766  1.00 93.74           C  
ATOM    381  NZ  LYS A  49       8.919  -8.541  -6.119  1.00 93.74           N  
ATOM    382  N   ILE A  50      11.199  -1.231  -8.673  1.00 93.31           N  
ATOM    383  CA  ILE A  50      11.826  -0.634  -9.847  1.00 93.31           C  
ATOM    384  C   ILE A  50      12.390  -1.732 -10.745  1.00 93.31           C  
ATOM    385  CB  ILE A  50      12.941   0.359  -9.449  1.00 93.31           C  
ATOM    386  O   ILE A  50      13.150  -2.588 -10.287  1.00 93.31           O  
ATOM    387  CG1 ILE A  50      12.384   1.442  -8.518  1.00 93.31           C  
ATOM    388  CG2 ILE A  50      13.579   0.982 -10.694  1.00 93.31           C  
ATOM    389  CD1 ILE A  50      11.306   2.310  -9.153  1.00 93.31           C  
ATOM    390  N   ILE A  51      11.889  -1.735 -12.001  1.00 90.27           N  
ATOM    391  CA  ILE A  51      12.377  -2.705 -12.976  1.00 90.27           C  
ATOM    392  C   ILE A  51      13.868  -2.484 -13.222  1.00 90.27           C  
ATOM    393  CB  ILE A  51      11.594  -2.612 -14.305  1.00 90.27           C  
ATOM    394  O   ILE A  51      14.300  -1.359 -13.485  1.00 90.27           O  
ATOM    395  CG1 ILE A  51      10.108  -2.904 -14.070  1.00 90.27           C  
ATOM    396  CG2 ILE A  51      12.183  -3.569 -15.346  1.00 90.27           C  
ATOM    397  CD1 ILE A  51       9.224  -2.623 -15.278  1.00 90.27           C  
ATOM    398  N   GLY A  52      14.713  -3.476 -12.955  1.00 87.17           N  
ATOM    399  CA  GLY A  52      16.147  -3.327 -13.149  1.00 87.17           C  
ATOM    400  C   GLY A  52      16.913  -3.185 -11.847  1.00 87.17           C  
ATOM    401  O   GLY A  52      18.139  -3.058 -11.853  1.00 87.17           O  
ATOM    402  N   ASP A  53      16.127  -3.061 -10.763  1.00 88.23           N  
ATOM    403  CA  ASP A  53      16.704  -3.087  -9.422  1.00 88.23           C  
ATOM    404  C   ASP A  53      17.011  -4.517  -8.984  1.00 88.23           C  
ATOM    405  CB  ASP A  53      15.761  -2.419  -8.419  1.00 88.23           C  
ATOM    406  O   ASP A  53      16.150  -5.198  -8.422  1.00 88.23           O  
ATOM    407  CG  ASP A  53      16.364  -2.295  -7.031  1.00 88.23           C  
ATOM    408  OD1 ASP A  53      17.598  -2.431  -6.887  1.00 88.23           O  
ATOM    409  OD2 ASP A  53      15.598  -2.062  -6.071  1.00 88.23           O  
ATOM    410  N   LEU A  54      18.132  -5.015  -9.253  1.00 80.90           N  
ATOM    411  CA  LEU A  54      18.572  -6.400  -9.120  1.00 80.90           C  
ATOM    412  C   LEU A  54      18.658  -6.805  -7.652  1.00 80.90           C  
ATOM    413  CB  LEU A  54      19.930  -6.599  -9.797  1.00 80.90           C  
ATOM    414  O   LEU A  54      18.359  -7.949  -7.301  1.00 80.90           O  
ATOM    415  CG  LEU A  54      19.902  -6.916 -11.293  1.00 80.90           C  
ATOM    416  CD1 LEU A  54      20.583  -5.804 -12.084  1.00 80.90           C  
ATOM    417  CD2 LEU A  54      20.570  -8.259 -11.568  1.00 80.90           C  
ATOM    418  N   PHE A  55      18.751  -5.783  -6.807  1.00 83.12           N  
ATOM    419  CA  PHE A  55      18.979  -6.095  -5.401  1.00 83.12           C  
ATOM    420  C   PHE A  55      17.765  -5.719  -4.560  1.00 83.12           C  
ATOM    421  CB  PHE A  55      20.223  -5.366  -4.883  1.00 83.12           C  
ATOM    422  O   PHE A  55      17.741  -5.963  -3.352  1.00 83.12           O  
ATOM    423  CG  PHE A  55      21.512  -5.877  -5.466  1.00 83.12           C  
ATOM    424  CD1 PHE A  55      22.070  -7.069  -5.019  1.00 83.12           C  
ATOM    425  CD2 PHE A  55      22.167  -5.165  -6.463  1.00 83.12           C  
ATOM    426  CE1 PHE A  55      23.264  -7.544  -5.557  1.00 83.12           C  
ATOM    427  CE2 PHE A  55      23.360  -5.634  -7.005  1.00 83.12           C  
ATOM    428  CZ  PHE A  55      23.907  -6.823  -6.550  1.00 83.12           C  
ATOM    429  N   GLY A  56      16.652  -5.169  -5.268  1.00 83.53           N  
ATOM    430  CA  GLY A  56      15.408  -4.876  -4.575  1.00 83.53           C  
ATOM    431  C   GLY A  56      15.555  -3.801  -3.514  1.00 83.53           C  
ATOM    432  O   GLY A  56      14.803  -3.779  -2.537  1.00 83.53           O  
ATOM    433  N   MET A  57      16.625  -3.018  -3.608  1.00 85.10           N  
ATOM    434  CA  MET A  57      16.957  -1.976  -2.641  1.00 85.10           C  
ATOM    435  C   MET A  57      15.959  -0.825  -2.717  1.00 85.10           C  
ATOM    436  CB  MET A  57      18.376  -1.455  -2.875  1.00 85.10           C  
ATOM    437  O   MET A  57      15.793  -0.076  -1.753  1.00 85.10           O  
ATOM    438  CG  MET A  57      19.462  -2.459  -2.525  1.00 85.10           C  
ATOM    439  SD  MET A  57      21.120  -1.683  -2.397  1.00 85.10           S  
ATOM    440  CE  MET A  57      22.170  -3.100  -2.824  1.00 85.10           C  
ATOM    441  N   LYS A  58      15.221  -0.948  -3.858  1.00 88.66           N  
ATOM    442  CA  LYS A  58      14.304   0.167  -4.073  1.00 88.66           C  
ATOM    443  C   LYS A  58      12.851  -0.288  -3.969  1.00 88.66           C  
ATOM    444  CB  LYS A  58      14.554   0.814  -5.436  1.00 88.66           C  
ATOM    445  O   LYS A  58      11.939   0.426  -4.391  1.00 88.66           O  
ATOM    446  CG  LYS A  58      15.923   1.465  -5.570  1.00 88.66           C  
ATOM    447  CD  LYS A  58      16.091   2.139  -6.926  1.00 88.66           C  
ATOM    448  CE  LYS A  58      17.461   2.788  -7.062  1.00 88.66           C  
ATOM    449  NZ  LYS A  58      17.612   3.496  -8.369  1.00 88.66           N  
ATOM    450  N   THR A  59      12.646  -1.464  -3.449  1.00 93.42           N  
ATOM    451  CA  THR A  59      11.297  -1.976  -3.233  1.00 93.42           C  
ATOM    452  C   THR A  59      10.627  -1.259  -2.065  1.00 93.42           C  
ATOM    453  CB  THR A  59      11.311  -3.493  -2.968  1.00 93.42           C  
ATOM    454  O   THR A  59      11.220  -1.118  -0.993  1.00 93.42           O  
ATOM    455  CG2 THR A  59       9.899  -4.028  -2.758  1.00 93.42           C  
ATOM    456  OG1 THR A  59      11.902  -4.163  -4.088  1.00 93.42           O  
ATOM    457  N   VAL A  60       9.448  -0.802  -2.413  1.00 95.06           N  
ATOM    458  CA  VAL A  60       8.676  -0.080  -1.407  1.00 95.06           C  
ATOM    459  C   VAL A  60       7.386  -0.839  -1.102  1.00 95.06           C  
ATOM    460  CB  VAL A  60       8.351   1.359  -1.866  1.00 95.06           C  
ATOM    461  O   VAL A  60       6.688  -1.282  -2.018  1.00 95.06           O  
ATOM    462  CG1 VAL A  60       7.580   2.110  -0.782  1.00 95.06           C  
ATOM    463  CG2 VAL A  60       9.634   2.105  -2.227  1.00 95.06           C  
ATOM    464  N   ARG A  61       7.117  -1.005   0.170  1.00 96.28           N  
ATOM    465  CA  ARG A  61       5.881  -1.617   0.649  1.00 96.28           C  
ATOM    466  C   ARG A  61       5.117  -0.664   1.562  1.00 96.28           C  
ATOM    467  CB  ARG A  61       6.179  -2.924   1.386  1.00 96.28           C  
ATOM    468  O   ARG A  61       5.721   0.142   2.272  1.00 96.28           O  
ATOM    469  CG  ARG A  61       6.803  -3.998   0.509  1.00 96.28           C  
ATOM    470  CD  ARG A  61       7.111  -5.263   1.299  1.00 96.28           C  
ATOM    471  NE  ARG A  61       7.629  -6.322   0.438  1.00 96.28           N  
ATOM    472  NH1 ARG A  61       9.787  -5.500   0.375  1.00 96.28           N  
ATOM    473  NH2 ARG A  61       9.252  -7.418  -0.761  1.00 96.28           N  
ATOM    474  CZ  ARG A  61       8.888  -6.411   0.019  1.00 96.28           C  
ATOM    475  N   GLY A  62       3.754  -0.788   1.496  1.00 96.22           N  
ATOM    476  CA  GLY A  62       2.976   0.087   2.358  1.00 96.22           C  
ATOM    477  C   GLY A  62       1.480  -0.039   2.141  1.00 96.22           C  
ATOM    478  O   GLY A  62       1.012  -1.021   1.561  1.00 96.22           O  
ATOM    479  N   CYS A  63       0.778   0.910   2.721  1.00 96.87           N  
ATOM    480  CA  CYS A  63      -0.677   0.993   2.655  1.00 96.87           C  
ATOM    481  C   CYS A  63      -1.120   1.940   1.547  1.00 96.87           C  
ATOM    482  CB  CYS A  63      -1.249   1.457   3.995  1.00 96.87           C  
ATOM    483  O   CYS A  63      -0.446   2.933   1.268  1.00 96.87           O  
ATOM    484  SG  CYS A  63      -0.813   0.387   5.383  1.00 96.87           S  
ATOM    485  N   ALA A  64      -2.274   1.602   0.956  1.00 96.57           N  
ATOM    486  CA  ALA A  64      -2.793   2.455  -0.111  1.00 96.57           C  
ATOM    487  C   ALA A  64      -4.317   2.520  -0.069  1.00 96.57           C  
ATOM    488  CB  ALA A  64      -2.321   1.949  -1.472  1.00 96.57           C  
ATOM    489  O   ALA A  64      -4.977   1.532   0.262  1.00 96.57           O  
ATOM    490  N   LYS A  65      -4.773   3.694  -0.334  1.00 95.47           N  
ATOM    491  CA  LYS A  65      -6.216   3.879  -0.463  1.00 95.47           C  
ATOM    492  C   LYS A  65      -6.706   3.445  -1.841  1.00 95.47           C  
ATOM    493  CB  LYS A  65      -6.594   5.339  -0.207  1.00 95.47           C  
ATOM    494  O   LYS A  65      -7.760   2.819  -1.962  1.00 95.47           O  
ATOM    495  CG  LYS A  65      -8.093   5.600  -0.218  1.00 95.47           C  
ATOM    496  CD  LYS A  65      -8.410   7.049   0.132  1.00 95.47           C  
ATOM    497  CE  LYS A  65      -9.908   7.322   0.083  1.00 95.47           C  
ATOM    498  NZ  LYS A  65     -10.225   8.736   0.444  1.00 95.47           N  
ATOM    499  N   THR A  66      -5.908   3.793  -2.852  1.00 95.57           N  
ATOM    500  CA  THR A  66      -6.229   3.487  -4.241  1.00 95.57           C  
ATOM    501  C   THR A  66      -5.015   2.907  -4.961  1.00 95.57           C  
ATOM    502  CB  THR A  66      -6.723   4.739  -4.990  1.00 95.57           C  
ATOM    503  O   THR A  66      -3.887   3.016  -4.475  1.00 95.57           O  
ATOM    504  CG2 THR A  66      -7.977   5.310  -4.338  1.00 95.57           C  
ATOM    505  OG1 THR A  66      -5.693   5.736  -4.973  1.00 95.57           O  
ATOM    506  N   CYS A  67      -5.348   2.308  -6.133  1.00 95.47           N  
ATOM    507  CA  CYS A  67      -4.279   1.789  -6.978  1.00 95.47           C  
ATOM    508  C   CYS A  67      -3.656   2.901  -7.815  1.00 95.47           C  
ATOM    509  CB  CYS A  67      -4.807   0.685  -7.894  1.00 95.47           C  
ATOM    510  O   CYS A  67      -4.370   3.692  -8.433  1.00 95.47           O  
ATOM    511  SG  CYS A  67      -5.406  -0.771  -7.008  1.00 95.47           S  
ATOM    512  N   ALA A  68      -2.306   2.986  -7.710  1.00 93.57           N  
ATOM    513  CA  ALA A  68      -1.586   3.955  -8.531  1.00 93.57           C  
ATOM    514  C   ALA A  68      -1.112   3.323  -9.837  1.00 93.57           C  
ATOM    515  CB  ALA A  68      -0.400   4.530  -7.761  1.00 93.57           C  
ATOM    516  O   ALA A  68      -0.946   2.104  -9.919  1.00 93.57           O  
ATOM    517  N   THR A  69      -0.997   4.237 -10.811  1.00 94.10           N  
ATOM    518  CA  THR A  69      -0.427   3.813 -12.085  1.00 94.10           C  
ATOM    519  C   THR A  69       1.094   3.735 -11.997  1.00 94.10           C  
ATOM    520  CB  THR A  69      -0.830   4.769 -13.223  1.00 94.10           C  
ATOM    521  O   THR A  69       1.745   4.678 -11.543  1.00 94.10           O  
ATOM    522  CG2 THR A  69      -0.332   4.260 -14.571  1.00 94.10           C  
ATOM    523  OG1 THR A  69      -2.258   4.879 -13.264  1.00 94.10           O  
ATOM    524  N   PRO A  70       1.642   2.599 -12.329  1.00 94.41           N  
ATOM    525  CA  PRO A  70       3.101   2.482 -12.254  1.00 94.41           C  
ATOM    526  C   PRO A  70       3.818   3.424 -13.217  1.00 94.41           C  
ATOM    527  CB  PRO A  70       3.357   1.020 -12.627  1.00 94.41           C  
ATOM    528  O   PRO A  70       3.308   3.708 -14.304  1.00 94.41           O  
ATOM    529  CG  PRO A  70       2.027   0.351 -12.486  1.00 94.41           C  
ATOM    530  CD  PRO A  70       0.952   1.384 -12.663  1.00 94.41           C  
ATOM    531  N   GLY A  71       4.910   4.024 -12.850  1.00 92.43           N  
ATOM    532  CA  GLY A  71       5.786   4.797 -13.717  1.00 92.43           C  
ATOM    533  C   GLY A  71       6.585   3.937 -14.678  1.00 92.43           C  
ATOM    534  O   GLY A  71       6.427   2.714 -14.703  1.00 92.43           O  
ATOM    535  N   GLU A  72       7.441   4.691 -15.545  1.00 90.84           N  
ATOM    536  CA  GLU A  72       8.327   3.997 -16.475  1.00 90.84           C  
ATOM    537  C   GLU A  72       9.370   3.168 -15.730  1.00 90.84           C  
ATOM    538  CB  GLU A  72       9.017   4.996 -17.407  1.00 90.84           C  
ATOM    539  O   GLU A  72       9.979   3.645 -14.770  1.00 90.84           O  
ATOM    540  CG  GLU A  72       9.756   4.345 -18.568  1.00 90.84           C  
ATOM    541  CD  GLU A  72      10.373   5.352 -19.526  1.00 90.84           C  
ATOM    542  OE1 GLU A  72      11.053   4.933 -20.491  1.00 90.84           O  
ATOM    543  OE2 GLU A  72      10.176   6.568 -19.310  1.00 90.84           O  
ATOM    544  N   ASN A  73       9.254   1.810 -15.791  1.00 91.85           N  
ATOM    545  CA  ASN A  73      10.190   0.859 -15.199  1.00 91.85           C  
ATOM    546  C   ASN A  73       9.808   0.517 -13.762  1.00 91.85           C  
ATOM    547  CB  ASN A  73      11.617   1.407 -15.254  1.00 91.85           C  
ATOM    548  O   ASN A  73      10.680   0.324 -12.913  1.00 91.85           O  
ATOM    549  CG  ASN A  73      12.126   1.572 -16.672  1.00 91.85           C  
ATOM    550  ND2 ASN A  73      12.846   2.659 -16.921  1.00 91.85           N  
ATOM    551  OD1 ASN A  73      11.874   0.729 -17.537  1.00 91.85           O  
ATOM    552  N   GLU A  74       8.588   0.608 -13.579  1.00 94.66           N  
ATOM    553  CA  GLU A  74       8.049   0.305 -12.256  1.00 94.66           C  
ATOM    554  C   GLU A  74       6.970  -0.772 -12.333  1.00 94.66           C  
ATOM    555  CB  GLU A  74       7.484   1.569 -11.604  1.00 94.66           C  
ATOM    556  O   GLU A  74       6.210  -0.829 -13.302  1.00 94.66           O  
ATOM    557  CG  GLU A  74       7.044   1.372 -10.160  1.00 94.66           C  
ATOM    558  CD  GLU A  74       6.443   2.623  -9.540  1.00 94.66           C  
ATOM    559  OE1 GLU A  74       6.791   2.954  -8.383  1.00 94.66           O  
ATOM    560  OE2 GLU A  74       5.618   3.277 -10.215  1.00 94.66           O  
ATOM    561  N   LYS A  75       6.948  -1.626 -11.343  1.00 94.23           N  
ATOM    562  CA  LYS A  75       5.891  -2.611 -11.131  1.00 94.23           C  
ATOM    563  C   LYS A  75       5.252  -2.444  -9.755  1.00 94.23           C  
ATOM    564  CB  LYS A  75       6.441  -4.029 -11.284  1.00 94.23           C  
ATOM    565  O   LYS A  75       5.954  -2.350  -8.746  1.00 94.23           O  
ATOM    566  CG  LYS A  75       5.387  -5.119 -11.154  1.00 94.23           C  
ATOM    567  CD  LYS A  75       5.982  -6.502 -11.387  1.00 94.23           C  
ATOM    568  CE  LYS A  75       4.931  -7.595 -11.242  1.00 94.23           C  
ATOM    569  NZ  LYS A  75       5.513  -8.954 -11.452  1.00 94.23           N  
ATOM    570  N   ILE A  76       3.859  -2.335  -9.778  1.00 96.51           N  
ATOM    571  CA  ILE A  76       3.149  -2.211  -8.509  1.00 96.51           C  
ATOM    572  C   ILE A  76       2.126  -3.337  -8.378  1.00 96.51           C  
ATOM    573  CB  ILE A  76       2.453  -0.837  -8.384  1.00 96.51           C  
ATOM    574  O   ILE A  76       1.337  -3.578  -9.295  1.00 96.51           O  
ATOM    575  CG1 ILE A  76       3.455   0.295  -8.639  1.00 96.51           C  
ATOM    576  CG2 ILE A  76       1.797  -0.688  -7.008  1.00 96.51           C  
ATOM    577  CD1 ILE A  76       2.839   1.687  -8.604  1.00 96.51           C  
ATOM    578  N   THR A  77       2.207  -4.003  -7.218  1.00 95.84           N  
ATOM    579  CA  THR A  77       1.228  -5.036  -6.896  1.00 95.84           C  
ATOM    580  C   THR A  77       0.420  -4.649  -5.661  1.00 95.84           C  
ATOM    581  CB  THR A  77       1.910  -6.396  -6.661  1.00 95.84           C  
ATOM    582  O   THR A  77       0.949  -4.033  -4.734  1.00 95.84           O  
ATOM    583  CG2 THR A  77       2.547  -6.921  -7.944  1.00 95.84           C  
ATOM    584  OG1 THR A  77       2.925  -6.249  -5.661  1.00 95.84           O  
ATOM    585  N   TYR A  78      -0.843  -5.002  -5.749  1.00 97.05           N  
ATOM    586  CA  TYR A  78      -1.735  -4.695  -4.637  1.00 97.05           C  
ATOM    587  C   TYR A  78      -2.415  -5.956  -4.117  1.00 97.05           C  
ATOM    588  CB  TYR A  78      -2.791  -3.670  -5.062  1.00 97.05           C  
ATOM    589  O   TYR A  78      -2.650  -6.899  -4.876  1.00 97.05           O  
ATOM    590  CG  TYR A  78      -2.211  -2.354  -5.519  1.00 97.05           C  
ATOM    591  CD1 TYR A  78      -2.094  -1.279  -4.640  1.00 97.05           C  
ATOM    592  CD2 TYR A  78      -1.779  -2.182  -6.830  1.00 97.05           C  
ATOM    593  CE1 TYR A  78      -1.561  -0.064  -5.057  1.00 97.05           C  
ATOM    594  CE2 TYR A  78      -1.245  -0.971  -7.258  1.00 97.05           C  
ATOM    595  OH  TYR A  78      -0.612   1.281  -6.784  1.00 97.05           O  
ATOM    596  CZ  TYR A  78      -1.140   0.081  -6.366  1.00 97.05           C  
ATOM    597  N   CYS A  79      -2.781  -5.930  -2.855  1.00 96.26           N  
ATOM    598  CA  CYS A  79      -3.586  -6.978  -2.238  1.00 96.26           C  
ATOM    599  C   CYS A  79      -4.404  -6.424  -1.077  1.00 96.26           C  
ATOM    600  CB  CYS A  79      -2.697  -8.120  -1.749  1.00 96.26           C  
ATOM    601  O   CYS A  79      -4.105  -5.347  -0.560  1.00 96.26           O  
ATOM    602  SG  CYS A  79      -1.532  -7.633  -0.457  1.00 96.26           S  
ATOM    603  N   SER A  80      -5.496  -7.178  -0.639  1.00 93.80           N  
ATOM    604  CA  SER A  80      -6.480  -6.602   0.272  1.00 93.80           C  
ATOM    605  C   SER A  80      -6.537  -7.376   1.585  1.00 93.80           C  
ATOM    606  CB  SER A  80      -7.864  -6.581  -0.377  1.00 93.80           C  
ATOM    607  O   SER A  80      -7.452  -7.181   2.388  1.00 93.80           O  
ATOM    608  OG  SER A  80      -8.242  -7.881  -0.799  1.00 93.80           O  
ATOM    609  N   THR A  81      -5.556  -8.292   1.764  1.00 93.72           N  
ATOM    610  CA  THR A  81      -5.503  -9.005   3.035  1.00 93.72           C  
ATOM    611  C   THR A  81      -4.331  -8.515   3.881  1.00 93.72           C  
ATOM    612  CB  THR A  81      -5.382 -10.525   2.818  1.00 93.72           C  
ATOM    613  O   THR A  81      -3.404  -7.888   3.364  1.00 93.72           O  
ATOM    614  CG2 THR A  81      -6.563 -11.062   2.016  1.00 93.72           C  
ATOM    615  OG1 THR A  81      -4.170 -10.806   2.108  1.00 93.72           O  
ATOM    616  N   ASP A  82      -4.329  -8.784   5.264  1.00 94.80           N  
ATOM    617  CA  ASP A  82      -3.274  -8.349   6.174  1.00 94.80           C  
ATOM    618  C   ASP A  82      -1.934  -8.982   5.803  1.00 94.80           C  
ATOM    619  CB  ASP A  82      -3.636  -8.695   7.620  1.00 94.80           C  
ATOM    620  O   ASP A  82      -1.863 -10.181   5.529  1.00 94.80           O  
ATOM    621  CG  ASP A  82      -4.744  -7.820   8.179  1.00 94.80           C  
ATOM    622  OD1 ASP A  82      -5.028  -6.750   7.598  1.00 94.80           O  
ATOM    623  OD2 ASP A  82      -5.335  -8.201   9.212  1.00 94.80           O  
ATOM    624  N   ASN A  83      -0.925  -8.106   5.763  1.00 94.63           N  
ATOM    625  CA  ASN A  83       0.449  -8.551   5.558  1.00 94.63           C  
ATOM    626  C   ASN A  83       0.615  -9.258   4.215  1.00 94.63           C  
ATOM    627  CB  ASN A  83       0.893  -9.469   6.699  1.00 94.63           C  
ATOM    628  O   ASN A  83       1.410 -10.192   4.095  1.00 94.63           O  
ATOM    629  CG  ASN A  83       0.659  -8.855   8.066  1.00 94.63           C  
ATOM    630  ND2 ASN A  83       0.262  -9.681   9.027  1.00 94.63           N  
ATOM    631  OD1 ASN A  83       0.833  -7.649   8.256  1.00 94.63           O  
ATOM    632  N   CYS A  84      -0.078  -9.022   3.172  1.00 95.15           N  
ATOM    633  CA  CYS A  84      -0.112  -9.730   1.898  1.00 95.15           C  
ATOM    634  C   CYS A  84       0.981  -9.226   0.964  1.00 95.15           C  
ATOM    635  CB  CYS A  84      -1.479  -9.570   1.232  1.00 95.15           C  
ATOM    636  O   CYS A  84       1.226  -9.818  -0.089  1.00 95.15           O  
ATOM    637  SG  CYS A  84      -1.850  -7.875   0.731  1.00 95.15           S  
ATOM    638  N   ASN A  85       1.567  -8.152   1.347  1.00 93.86           N  
ATOM    639  CA  ASN A  85       2.547  -7.526   0.466  1.00 93.86           C  
ATOM    640  C   ASN A  85       3.964  -7.996   0.780  1.00 93.86           C  
ATOM    641  CB  ASN A  85       2.459  -6.001   0.564  1.00 93.86           C  
ATOM    642  O   ASN A  85       4.909  -7.207   0.733  1.00 93.86           O  
ATOM    643  CG  ASN A  85       2.705  -5.491   1.970  1.00 93.86           C  
ATOM    644  ND2 ASN A  85       3.219  -4.271   2.077  1.00 93.86           N  
ATOM    645  OD1 ASN A  85       2.436  -6.188   2.952  1.00 93.86           O  
ATOM    646  N   ILE A  86       4.227  -9.378   0.863  1.00 87.02           N  
ATOM    647  CA  ILE A  86       5.533  -9.965   1.145  1.00 87.02           C  
ATOM    648  C   ILE A  86       6.329 -10.098  -0.151  1.00 87.02           C  
ATOM    649  CB  ILE A  86       5.397 -11.341   1.834  1.00 87.02           C  
ATOM    650  O   ILE A  86       5.751 -10.230  -1.232  1.00 87.02           O  
ATOM    651  CG1 ILE A  86       6.767 -11.835   2.313  1.00 87.02           C  
ATOM    652  CG2 ILE A  86       4.749 -12.357   0.889  1.00 87.02           C  
ATOM    653  CD1 ILE A  86       6.695 -12.913   3.386  1.00 87.02           C  
TER     654      ALA A   1                                                      
ENDMDL                                                                          
END                                                                             
