# Supplementary material for: Domain loss enabled evolution of novel functions in the snake three-finger toxin gene superfamily
Source: Nat Commun. 2023 Aug 11;14:4861. doi: 10.1038/s41467-023-40550-0 (PMC10421932; doi:10.1038/s41467-023-40550-0)
Supplement: Supplementary file 5 — Supplementary Data 2 [file 41467_2023_40550_MOESM5_ESM.zip › SD2_structure_predictions/full_sequence/TR|A0A898IPM2|Calliophis_bivirgatus.pdb]

MODEL     1                                                                     
ATOM      1  N   MET A   1     -10.670  15.623  41.897  1.00 62.54           N  
ATOM      2  CA  MET A   1     -10.689  16.201  40.556  1.00 62.54           C  
ATOM      3  C   MET A   1      -9.539  15.658  39.714  1.00 62.54           C  
ATOM      4  CB  MET A   1     -10.611  17.727  40.627  1.00 62.54           C  
ATOM      5  O   MET A   1      -9.417  15.992  38.534  1.00 62.54           O  
ATOM      6  CG  MET A   1      -9.958  18.250  41.896  1.00 62.54           C  
ATOM      7  SD  MET A   1     -10.046  20.078  42.031  1.00 62.54           S  
ATOM      8  CE  MET A   1      -8.396  20.523  41.424  1.00 62.54           C  
ATOM      9  N   LYS A   2      -8.763  14.679  40.232  1.00 69.28           N  
ATOM     10  CA  LYS A   2      -7.580  14.046  39.656  1.00 69.28           C  
ATOM     11  C   LYS A   2      -7.932  12.708  39.012  1.00 69.28           C  
ATOM     12  CB  LYS A   2      -6.504  13.847  40.724  1.00 69.28           C  
ATOM     13  O   LYS A   2      -7.283  12.286  38.053  1.00 69.28           O  
ATOM     14  CG  LYS A   2      -5.822  15.134  41.164  1.00 69.28           C  
ATOM     15  CD  LYS A   2      -4.917  14.904  42.368  1.00 69.28           C  
ATOM     16  CE  LYS A   2      -4.174  16.174  42.761  1.00 69.28           C  
ATOM     17  NZ  LYS A   2      -4.449  16.561  44.177  1.00 69.28           N  
ATOM     18  N   THR A   3      -9.109  12.166  39.485  1.00 69.32           N  
ATOM     19  CA  THR A   3      -9.586  10.900  38.940  1.00 69.32           C  
ATOM     20  C   THR A   3     -10.382  11.128  37.658  1.00 69.32           C  
ATOM     21  CB  THR A   3     -10.457  10.144  39.961  1.00 69.32           C  
ATOM     22  O   THR A   3     -10.437  10.254  36.791  1.00 69.32           O  
ATOM     23  CG2 THR A   3      -9.628   9.679  41.154  1.00 69.32           C  
ATOM     24  OG1 THR A   3     -11.498  11.011  40.426  1.00 69.32           O  
ATOM     25  N   LEU A   4     -10.881  12.356  37.516  1.00 69.83           N  
ATOM     26  CA  LEU A   4     -11.612  12.787  36.329  1.00 69.83           C  
ATOM     27  C   LEU A   4     -10.652  13.123  35.193  1.00 69.83           C  
ATOM     28  CB  LEU A   4     -12.487  14.001  36.650  1.00 69.83           C  
ATOM     29  O   LEU A   4     -10.936  12.832  34.029  1.00 69.83           O  
ATOM     30  CG  LEU A   4     -13.999  13.786  36.573  1.00 69.83           C  
ATOM     31  CD1 LEU A   4     -14.718  14.718  37.543  1.00 69.83           C  
ATOM     32  CD2 LEU A   4     -14.498  14.001  35.148  1.00 69.83           C  
ATOM     33  N   LEU A   5      -9.481  13.580  35.535  1.00 69.31           N  
ATOM     34  CA  LEU A   5      -8.431  13.940  34.588  1.00 69.31           C  
ATOM     35  C   LEU A   5      -7.702  12.698  34.087  1.00 69.31           C  
ATOM     36  CB  LEU A   5      -7.435  14.906  35.234  1.00 69.31           C  
ATOM     37  O   LEU A   5      -7.350  12.613  32.908  1.00 69.31           O  
ATOM     38  CG  LEU A   5      -7.885  16.363  35.356  1.00 69.31           C  
ATOM     39  CD1 LEU A   5      -6.988  17.114  36.335  1.00 69.31           C  
ATOM     40  CD2 LEU A   5      -7.879  17.041  33.990  1.00 69.31           C  
ATOM     41  N   LEU A   6      -7.608  11.673  34.932  1.00 66.89           N  
ATOM     42  CA  LEU A   6      -6.956  10.403  34.629  1.00 66.89           C  
ATOM     43  C   LEU A   6      -7.850   9.527  33.758  1.00 66.89           C  
ATOM     44  CB  LEU A   6      -6.598   9.663  35.920  1.00 66.89           C  
ATOM     45  O   LEU A   6      -7.366   8.851  32.847  1.00 66.89           O  
ATOM     46  CG  LEU A   6      -5.403  10.208  36.705  1.00 66.89           C  
ATOM     47  CD1 LEU A   6      -5.370   9.605  38.106  1.00 66.89           C  
ATOM     48  CD2 LEU A   6      -4.101   9.923  35.964  1.00 66.89           C  
ATOM     49  N   THR A   7      -9.120   9.628  33.853  1.00 70.00           N  
ATOM     50  CA  THR A   7     -10.117   8.909  33.068  1.00 70.00           C  
ATOM     51  C   THR A   7     -10.296   9.557  31.698  1.00 70.00           C  
ATOM     52  CB  THR A   7     -11.472   8.860  33.797  1.00 70.00           C  
ATOM     53  O   THR A   7     -10.523   8.865  30.703  1.00 70.00           O  
ATOM     54  CG2 THR A   7     -11.374   8.050  35.086  1.00 70.00           C  
ATOM     55  OG1 THR A   7     -11.887  10.194  34.114  1.00 70.00           O  
ATOM     56  N   LEU A   8     -10.087  10.808  31.525  1.00 67.20           N  
ATOM     57  CA  LEU A   8     -10.162  11.593  30.298  1.00 67.20           C  
ATOM     58  C   LEU A   8      -8.920  11.379  29.439  1.00 67.20           C  
ATOM     59  CB  LEU A   8     -10.322  13.081  30.622  1.00 67.20           C  
ATOM     60  O   LEU A   8      -9.017  11.281  28.213  1.00 67.20           O  
ATOM     61  CG  LEU A   8     -10.744  13.985  29.463  1.00 67.20           C  
ATOM     62  CD1 LEU A   8     -12.259  14.166  29.456  1.00 67.20           C  
ATOM     63  CD2 LEU A   8     -10.040  15.335  29.553  1.00 67.20           C  
ATOM     64  N   VAL A   9      -7.751  11.132  30.045  1.00 69.71           N  
ATOM     65  CA  VAL A   9      -6.473  10.861  29.395  1.00 69.71           C  
ATOM     66  C   VAL A   9      -6.441   9.418  28.898  1.00 69.71           C  
ATOM     67  CB  VAL A   9      -5.285  11.124  30.347  1.00 69.71           C  
ATOM     68  O   VAL A   9      -5.973   9.146  27.790  1.00 69.71           O  
ATOM     69  CG1 VAL A   9      -3.973  10.662  29.714  1.00 69.71           C  
ATOM     70  CG2 VAL A   9      -5.212  12.605  30.713  1.00 69.71           C  
ATOM     71  N   VAL A  10      -7.093   8.510  29.572  1.00 66.46           N  
ATOM     72  CA  VAL A  10      -7.191   7.089  29.256  1.00 66.46           C  
ATOM     73  C   VAL A  10      -8.214   6.877  28.143  1.00 66.46           C  
ATOM     74  CB  VAL A  10      -7.576   6.256  30.499  1.00 66.46           C  
ATOM     75  O   VAL A  10      -8.000   6.064  27.240  1.00 66.46           O  
ATOM     76  CG1 VAL A  10      -7.790   4.791  30.123  1.00 66.46           C  
ATOM     77  CG2 VAL A  10      -6.502   6.382  31.578  1.00 66.46           C  
ATOM     78  N   VAL A  11      -9.293   7.667  27.978  1.00 64.16           N  
ATOM     79  CA  VAL A  11     -10.349   7.644  26.971  1.00 64.16           C  
ATOM     80  C   VAL A  11      -9.854   8.305  25.687  1.00 64.16           C  
ATOM     81  CB  VAL A  11     -11.628   8.349  27.474  1.00 64.16           C  
ATOM     82  O   VAL A  11     -10.157   7.841  24.585  1.00 64.16           O  
ATOM     83  CG1 VAL A  11     -12.656   8.468  26.351  1.00 64.16           C  
ATOM     84  CG2 VAL A  11     -12.219   7.595  28.665  1.00 64.16           C  
ATOM     85  N   THR A  12      -8.945   9.218  25.731  1.00 62.42           N  
ATOM     86  CA  THR A  12      -8.344   9.921  24.603  1.00 62.42           C  
ATOM     87  C   THR A  12      -7.209   9.101  23.997  1.00 62.42           C  
ATOM     88  CB  THR A  12      -7.815  11.304  25.024  1.00 62.42           C  
ATOM     89  O   THR A  12      -7.000   9.122  22.782  1.00 62.42           O  
ATOM     90  CG2 THR A  12      -8.948  12.203  25.508  1.00 62.42           C  
ATOM     91  OG1 THR A  12      -6.863  11.142  26.083  1.00 62.42           O  
ATOM     92  N   ILE A  13      -6.559   8.210  24.748  1.00 63.11           N  
ATOM     93  CA  ILE A  13      -5.457   7.344  24.343  1.00 63.11           C  
ATOM     94  C   ILE A  13      -6.009   6.040  23.770  1.00 63.11           C  
ATOM     95  CB  ILE A  13      -4.506   7.050  25.524  1.00 63.11           C  
ATOM     96  O   ILE A  13      -5.444   5.480  22.828  1.00 63.11           O  
ATOM     97  CG1 ILE A  13      -3.793   8.333  25.967  1.00 63.11           C  
ATOM     98  CG2 ILE A  13      -3.494   5.964  25.146  1.00 63.11           C  
ATOM     99  CD1 ILE A  13      -3.028   8.196  27.277  1.00 63.11           C  
ATOM    100  N   VAL A  14      -7.194   5.592  24.207  1.00 59.68           N  
ATOM    101  CA  VAL A  14      -7.896   4.383  23.789  1.00 59.68           C  
ATOM    102  C   VAL A  14      -8.710   4.667  22.529  1.00 59.68           C  
ATOM    103  CB  VAL A  14      -8.817   3.846  24.908  1.00 59.68           C  
ATOM    104  O   VAL A  14      -8.867   3.792  21.674  1.00 59.68           O  
ATOM    105  CG1 VAL A  14      -9.662   2.680  24.399  1.00 59.68           C  
ATOM    106  CG2 VAL A  14      -7.990   3.421  26.121  1.00 59.68           C  
ATOM    107  N   CYS A  15      -9.004   5.916  22.163  1.00 58.01           N  
ATOM    108  CA  CYS A  15      -9.715   6.333  20.960  1.00 58.01           C  
ATOM    109  C   CYS A  15      -8.740   6.647  19.831  1.00 58.01           C  
ATOM    110  CB  CYS A  15     -10.586   7.556  21.249  1.00 58.01           C  
ATOM    111  O   CYS A  15      -9.127   6.675  18.661  1.00 58.01           O  
ATOM    112  SG  CYS A  15     -12.154   7.159  22.052  1.00 58.01           S  
ATOM    113  N   LEU A  16      -7.490   6.603  20.101  1.00 56.14           N  
ATOM    114  CA  LEU A  16      -6.442   6.931  19.140  1.00 56.14           C  
ATOM    115  C   LEU A  16      -5.855   5.667  18.523  1.00 56.14           C  
ATOM    116  CB  LEU A  16      -5.334   7.746  19.813  1.00 56.14           C  
ATOM    117  O   LEU A  16      -5.334   5.701  17.406  1.00 56.14           O  
ATOM    118  CG  LEU A  16      -5.671   9.200  20.149  1.00 56.14           C  
ATOM    119  CD1 LEU A  16      -4.712   9.735  21.207  1.00 56.14           C  
ATOM    120  CD2 LEU A  16      -5.624  10.063  18.893  1.00 56.14           C  
ATOM    121  N   ASP A  17      -6.488   4.515  19.007  1.00 55.56           N  
ATOM    122  CA  ASP A  17      -5.894   3.284  18.494  1.00 55.56           C  
ATOM    123  C   ASP A  17      -6.943   2.412  17.808  1.00 55.56           C  
ATOM    124  CB  ASP A  17      -5.218   2.503  19.623  1.00 55.56           C  
ATOM    125  O   ASP A  17      -6.735   1.211  17.623  1.00 55.56           O  
ATOM    126  CG  ASP A  17      -3.703   2.507  19.522  1.00 55.56           C  
ATOM    127  OD1 ASP A  17      -3.165   2.351  18.404  1.00 55.56           O  
ATOM    128  OD2 ASP A  17      -3.040   2.665  20.570  1.00 55.56           O  
ATOM    129  N   LEU A  18      -8.147   2.965  17.565  1.00 55.28           N  
ATOM    130  CA  LEU A  18      -9.119   2.254  16.741  1.00 55.28           C  
ATOM    131  C   LEU A  18      -8.793   2.412  15.259  1.00 55.28           C  
ATOM    132  CB  LEU A  18     -10.535   2.764  17.021  1.00 55.28           C  
ATOM    133  O   LEU A  18      -8.775   3.530  14.739  1.00 55.28           O  
ATOM    134  CG  LEU A  18     -11.289   2.080  18.162  1.00 55.28           C  
ATOM    135  CD1 LEU A  18     -11.877   3.121  19.109  1.00 55.28           C  
ATOM    136  CD2 LEU A  18     -12.383   1.171  17.612  1.00 55.28           C  
ATOM    137  N   GLY A  19      -7.548   1.937  14.829  1.00 60.91           N  
ATOM    138  CA  GLY A  19      -6.898   1.789  13.537  1.00 60.91           C  
ATOM    139  C   GLY A  19      -7.872   1.794  12.374  1.00 60.91           C  
ATOM    140  O   GLY A  19      -8.614   0.830  12.174  1.00 60.91           O  
ATOM    141  N   TYR A  20      -8.662   2.889  12.180  1.00 65.74           N  
ATOM    142  CA  TYR A  20      -9.368   3.016  10.910  1.00 65.74           C  
ATOM    143  C   TYR A  20      -8.497   2.542   9.752  1.00 65.74           C  
ATOM    144  CB  TYR A  20      -9.800   4.467  10.677  1.00 65.74           C  
ATOM    145  O   TYR A  20      -7.272   2.678   9.793  1.00 65.74           O  
ATOM    146  CG  TYR A  20     -10.990   4.886  11.506  1.00 65.74           C  
ATOM    147  CD1 TYR A  20     -12.289   4.611  11.085  1.00 65.74           C  
ATOM    148  CD2 TYR A  20     -10.818   5.560  12.711  1.00 65.74           C  
ATOM    149  CE1 TYR A  20     -13.388   4.997  11.845  1.00 65.74           C  
ATOM    150  CE2 TYR A  20     -11.910   5.951  13.479  1.00 65.74           C  
ATOM    151  OH  TYR A  20     -14.274   6.049  13.794  1.00 65.74           O  
ATOM    152  CZ  TYR A  20     -13.189   5.665  13.038  1.00 65.74           C  
ATOM    153  N   PRO A  21      -9.198   1.563   8.992  1.00 74.71           N  
ATOM    154  CA  PRO A  21      -8.384   1.133   7.853  1.00 74.71           C  
ATOM    155  C   PRO A  21      -7.682   2.296   7.157  1.00 74.71           C  
ATOM    156  CB  PRO A  21      -9.403   0.473   6.920  1.00 74.71           C  
ATOM    157  O   PRO A  21      -8.281   3.358   6.964  1.00 74.71           O  
ATOM    158  CG  PRO A  21     -10.735   0.911   7.439  1.00 74.71           C  
ATOM    159  CD  PRO A  21     -10.550   1.458   8.825  1.00 74.71           C  
ATOM    160  N   SER A  22      -6.355   2.319   7.160  1.00 84.65           N  
ATOM    161  CA  SER A  22      -5.556   3.319   6.459  1.00 84.65           C  
ATOM    162  C   SER A  22      -5.792   3.258   4.953  1.00 84.65           C  
ATOM    163  CB  SER A  22      -4.069   3.123   6.758  1.00 84.65           C  
ATOM    164  O   SER A  22      -6.016   2.181   4.398  1.00 84.65           O  
ATOM    165  OG  SER A  22      -3.623   1.863   6.288  1.00 84.65           O  
ATOM    166  N   ARG A  23      -6.046   4.446   4.352  1.00 94.38           N  
ATOM    167  CA  ARG A  23      -6.197   4.572   2.906  1.00 94.38           C  
ATOM    168  C   ARG A  23      -4.854   4.851   2.238  1.00 94.38           C  
ATOM    169  CB  ARG A  23      -7.193   5.682   2.564  1.00 94.38           C  
ATOM    170  O   ARG A  23      -4.100   5.717   2.686  1.00 94.38           O  
ATOM    171  CG  ARG A  23      -8.601   5.425   3.076  1.00 94.38           C  
ATOM    172  CD  ARG A  23      -9.565   6.525   2.652  1.00 94.38           C  
ATOM    173  NE  ARG A  23     -10.894   6.327   3.223  1.00 94.38           N  
ATOM    174  NH1 ARG A  23     -11.633   8.469   2.774  1.00 94.38           N  
ATOM    175  NH2 ARG A  23     -13.020   6.966   3.810  1.00 94.38           N  
ATOM    176  CZ  ARG A  23     -11.846   7.255   3.268  1.00 94.38           C  
ATOM    177  N   CYS A  24      -4.547   4.080   1.165  1.00 96.59           N  
ATOM    178  CA  CYS A  24      -3.304   4.203   0.412  1.00 96.59           C  
ATOM    179  C   CYS A  24      -3.583   4.397  -1.073  1.00 96.59           C  
ATOM    180  CB  CYS A  24      -2.428   2.968   0.619  1.00 96.59           C  
ATOM    181  O   CYS A  24      -4.653   4.030  -1.561  1.00 96.59           O  
ATOM    182  SG  CYS A  24      -1.936   2.703   2.337  1.00 96.59           S  
ATOM    183  N   TYR A  25      -2.641   5.011  -1.737  1.00 97.20           N  
ATOM    184  CA  TYR A  25      -2.692   5.020  -3.194  1.00 97.20           C  
ATOM    185  C   TYR A  25      -2.262   3.673  -3.764  1.00 97.20           C  
ATOM    186  CB  TYR A  25      -1.803   6.133  -3.756  1.00 97.20           C  
ATOM    187  O   TYR A  25      -1.353   3.030  -3.233  1.00 97.20           O  
ATOM    188  CG  TYR A  25      -2.372   7.518  -3.569  1.00 97.20           C  
ATOM    189  CD1 TYR A  25      -3.574   7.886  -4.171  1.00 97.20           C  
ATOM    190  CD2 TYR A  25      -1.710   8.462  -2.791  1.00 97.20           C  
ATOM    191  CE1 TYR A  25      -4.101   9.162  -4.003  1.00 97.20           C  
ATOM    192  CE2 TYR A  25      -2.228   9.741  -2.616  1.00 97.20           C  
ATOM    193  OH  TYR A  25      -3.941  11.345  -3.055  1.00 97.20           O  
ATOM    194  CZ  TYR A  25      -3.423  10.081  -3.224  1.00 97.20           C  
ATOM    195  N   GLN A  26      -3.022   3.211  -4.751  1.00 95.47           N  
ATOM    196  CA  GLN A  26      -2.743   1.977  -5.478  1.00 95.47           C  
ATOM    197  C   GLN A  26      -2.628   2.235  -6.977  1.00 95.47           C  
ATOM    198  CB  GLN A  26      -3.830   0.936  -5.206  1.00 95.47           C  
ATOM    199  O   GLN A  26      -3.428   2.980  -7.547  1.00 95.47           O  
ATOM    200  CG  GLN A  26      -3.536  -0.432  -5.808  1.00 95.47           C  
ATOM    201  CD  GLN A  26      -4.407  -1.529  -5.226  1.00 95.47           C  
ATOM    202  NE2 GLN A  26      -3.997  -2.778  -5.420  1.00 95.47           N  
ATOM    203  OE1 GLN A  26      -5.440  -1.257  -4.606  1.00 95.47           O  
ATOM    204  N   GLY A  27      -1.574   1.486  -7.551  1.00 89.93           N  
ATOM    205  CA  GLY A  27      -1.380   1.614  -8.986  1.00 89.93           C  
ATOM    206  C   GLY A  27      -0.418   2.726  -9.361  1.00 89.93           C  
ATOM    207  O   GLY A  27       0.221   3.321  -8.491  1.00 89.93           O  
ATOM    208  N   ASP A  28      -0.137   2.909 -10.667  1.00 86.01           N  
ATOM    209  CA  ASP A  28       0.733   3.938 -11.229  1.00 86.01           C  
ATOM    210  C   ASP A  28       0.080   4.611 -12.434  1.00 86.01           C  
ATOM    211  CB  ASP A  28       2.084   3.340 -11.628  1.00 86.01           C  
ATOM    212  O   ASP A  28      -0.083   3.990 -13.486  1.00 86.01           O  
ATOM    213  CG  ASP A  28       3.122   4.394 -11.967  1.00 86.01           C  
ATOM    214  OD1 ASP A  28       2.981   5.554 -11.524  1.00 86.01           O  
ATOM    215  OD2 ASP A  28       4.090   4.063 -12.686  1.00 86.01           O  
ATOM    216  N   ASN A  29      -0.468   5.854 -12.207  1.00 84.43           N  
ATOM    217  CA  ASN A  29      -1.053   6.737 -13.211  1.00 84.43           C  
ATOM    218  C   ASN A  29      -2.131   6.026 -14.023  1.00 84.43           C  
ATOM    219  CB  ASN A  29       0.032   7.289 -14.138  1.00 84.43           C  
ATOM    220  O   ASN A  29      -1.903   5.655 -15.176  1.00 84.43           O  
ATOM    221  CG  ASN A  29       0.864   8.373 -13.482  1.00 84.43           C  
ATOM    222  ND2 ASN A  29       2.027   8.658 -14.057  1.00 84.43           N  
ATOM    223  OD1 ASN A  29       0.466   8.950 -12.467  1.00 84.43           O  
ATOM    224  N   PRO A  30      -3.467   5.873 -13.703  1.00 88.62           N  
ATOM    225  CA  PRO A  30      -3.805   6.696 -12.540  1.00 88.62           C  
ATOM    226  C   PRO A  30      -3.703   5.929 -11.224  1.00 88.62           C  
ATOM    227  CB  PRO A  30      -5.251   7.118 -12.814  1.00 88.62           C  
ATOM    228  O   PRO A  30      -3.770   4.697 -11.217  1.00 88.62           O  
ATOM    229  CG  PRO A  30      -5.833   5.993 -13.607  1.00 88.62           C  
ATOM    230  CD  PRO A  30      -4.743   5.382 -14.440  1.00 88.62           C  
ATOM    231  N   LYS A  31      -3.253   6.634 -10.259  1.00 92.60           N  
ATOM    232  CA  LYS A  31      -3.342   6.041  -8.928  1.00 92.60           C  
ATOM    233  C   LYS A  31      -4.714   6.286  -8.307  1.00 92.60           C  
ATOM    234  CB  LYS A  31      -2.248   6.599  -8.016  1.00 92.60           C  
ATOM    235  O   LYS A  31      -5.379   7.273  -8.627  1.00 92.60           O  
ATOM    236  CG  LYS A  31      -2.287   8.112  -7.858  1.00 92.60           C  
ATOM    237  CD  LYS A  31      -1.106   8.619  -7.040  1.00 92.60           C  
ATOM    238  CE  LYS A  31      -1.119  10.137  -6.919  1.00 92.60           C  
ATOM    239  NZ  LYS A  31       0.127  10.653  -6.276  1.00 92.60           N  
ATOM    240  N   THR A  32      -5.216   5.276  -7.562  1.00 95.12           N  
ATOM    241  CA  THR A  32      -6.507   5.357  -6.888  1.00 95.12           C  
ATOM    242  C   THR A  32      -6.346   5.154  -5.385  1.00 95.12           C  
ATOM    243  CB  THR A  32      -7.495   4.315  -7.446  1.00 95.12           C  
ATOM    244  O   THR A  32      -5.447   4.436  -4.942  1.00 95.12           O  
ATOM    245  CG2 THR A  32      -7.811   4.587  -8.913  1.00 95.12           C  
ATOM    246  OG1 THR A  32      -6.919   3.008  -7.328  1.00 95.12           O  
ATOM    247  N   ARG A  33      -7.170   5.842  -4.751  1.00 95.51           N  
ATOM    248  CA  ARG A  33      -7.177   5.687  -3.300  1.00 95.51           C  
ATOM    249  C   ARG A  33      -8.027   4.493  -2.881  1.00 95.51           C  
ATOM    250  CB  ARG A  33      -7.692   6.960  -2.626  1.00 95.51           C  
ATOM    251  O   ARG A  33      -9.176   4.362  -3.308  1.00 95.51           O  
ATOM    252  CG  ARG A  33      -7.397   7.032  -1.136  1.00 95.51           C  
ATOM    253  CD  ARG A  33      -7.921   8.321  -0.519  1.00 95.51           C  
ATOM    254  NE  ARG A  33      -7.179   9.486  -0.992  1.00 95.51           N  
ATOM    255  NH1 ARG A  33      -7.926  10.897   0.678  1.00 95.51           N  
ATOM    256  NH2 ARG A  33      -6.484  11.674  -0.927  1.00 95.51           N  
ATOM    257  CZ  ARG A  33      -7.198  10.683  -0.412  1.00 95.51           C  
ATOM    258  N   VAL A  34      -7.385   3.597  -2.019  1.00 95.48           N  
ATOM    259  CA  VAL A  34      -8.108   2.400  -1.600  1.00 95.48           C  
ATOM    260  C   VAL A  34      -7.988   2.227  -0.088  1.00 95.48           C  
ATOM    261  CB  VAL A  34      -7.585   1.139  -2.324  1.00 95.48           C  
ATOM    262  O   VAL A  34      -7.008   2.667   0.518  1.00 95.48           O  
ATOM    263  CG1 VAL A  34      -7.740   1.282  -3.837  1.00 95.48           C  
ATOM    264  CG2 VAL A  34      -6.126   0.879  -1.955  1.00 95.48           C  
ATOM    265  N   THR A  35      -9.069   1.655   0.499  1.00 95.41           N  
ATOM    266  CA  THR A  35      -9.022   1.250   1.899  1.00 95.41           C  
ATOM    267  C   THR A  35      -8.271  -0.070   2.055  1.00 95.41           C  
ATOM    268  CB  THR A  35     -10.437   1.110   2.489  1.00 95.41           C  
ATOM    269  O   THR A  35      -8.579  -1.050   1.374  1.00 95.41           O  
ATOM    270  CG2 THR A  35     -10.384   0.747   3.969  1.00 95.41           C  
ATOM    271  OG1 THR A  35     -11.135   2.353   2.338  1.00 95.41           O  
ATOM    272  N   CYS A  36      -7.208  -0.058   2.960  1.00 93.28           N  
ATOM    273  CA  CYS A  36      -6.418  -1.270   3.147  1.00 93.28           C  
ATOM    274  C   CYS A  36      -7.203  -2.318   3.926  1.00 93.28           C  
ATOM    275  CB  CYS A  36      -5.113  -0.951   3.877  1.00 93.28           C  
ATOM    276  O   CYS A  36      -8.008  -1.978   4.795  1.00 93.28           O  
ATOM    277  SG  CYS A  36      -4.048   0.208   2.991  1.00 93.28           S  
ATOM    278  N   SER A  37      -7.013  -3.553   3.482  1.00 92.41           N  
ATOM    279  CA  SER A  37      -7.642  -4.663   4.190  1.00 92.41           C  
ATOM    280  C   SER A  37      -7.128  -4.768   5.622  1.00 92.41           C  
ATOM    281  CB  SER A  37      -7.393  -5.980   3.452  1.00 92.41           C  
ATOM    282  O   SER A  37      -6.072  -4.223   5.949  1.00 92.41           O  
ATOM    283  OG  SER A  37      -7.924  -5.929   2.139  1.00 92.41           O  
ATOM    284  N   LYS A  38      -7.828  -5.420   6.414  1.00 89.87           N  
ATOM    285  CA  LYS A  38      -7.416  -5.644   7.797  1.00 89.87           C  
ATOM    286  C   LYS A  38      -6.027  -6.273   7.862  1.00 89.87           C  
ATOM    287  CB  LYS A  38      -8.428  -6.534   8.521  1.00 89.87           C  
ATOM    288  O   LYS A  38      -5.721  -7.195   7.103  1.00 89.87           O  
ATOM    289  CG  LYS A  38      -8.250  -6.569  10.032  1.00 89.87           C  
ATOM    290  CD  LYS A  38      -9.325  -7.416  10.702  1.00 89.87           C  
ATOM    291  CE  LYS A  38      -9.122  -7.490  12.209  1.00 89.87           C  
ATOM    292  NZ  LYS A  38     -10.167  -8.329  12.868  1.00 89.87           N  
ATOM    293  N   GLY A  39      -5.112  -5.680   8.691  1.00 88.15           N  
ATOM    294  CA  GLY A  39      -3.801  -6.289   8.850  1.00 88.15           C  
ATOM    295  C   GLY A  39      -2.754  -5.703   7.920  1.00 88.15           C  
ATOM    296  O   GLY A  39      -1.564  -5.996   8.054  1.00 88.15           O  
ATOM    297  N   LYS A  40      -3.168  -4.849   6.938  1.00 92.26           N  
ATOM    298  CA  LYS A  40      -2.302  -4.097   6.034  1.00 92.26           C  
ATOM    299  C   LYS A  40      -2.328  -2.607   6.360  1.00 92.26           C  
ATOM    300  CB  LYS A  40      -2.719  -4.323   4.580  1.00 92.26           C  
ATOM    301  O   LYS A  40      -2.922  -1.815   5.625  1.00 92.26           O  
ATOM    302  CG  LYS A  40      -2.666  -5.778   4.140  1.00 92.26           C  
ATOM    303  CD  LYS A  40      -2.798  -5.910   2.628  1.00 92.26           C  
ATOM    304  CE  LYS A  40      -2.670  -7.359   2.179  1.00 92.26           C  
ATOM    305  NZ  LYS A  40      -2.724  -7.485   0.691  1.00 92.26           N  
ATOM    306  N   ASN A  41      -1.658  -2.220   7.363  1.00 90.07           N  
ATOM    307  CA  ASN A  41      -1.799  -0.902   7.972  1.00 90.07           C  
ATOM    308  C   ASN A  41      -0.735   0.067   7.463  1.00 90.07           C  
ATOM    309  CB  ASN A  41      -1.737  -1.005   9.497  1.00 90.07           C  
ATOM    310  O   ASN A  41      -0.625   1.190   7.958  1.00 90.07           O  
ATOM    311  CG  ASN A  41      -2.866  -1.837  10.072  1.00 90.07           C  
ATOM    312  ND2 ASN A  41      -2.540  -2.701  11.027  1.00 90.07           N  
ATOM    313  OD1 ASN A  41      -4.022  -1.706   9.661  1.00 90.07           O  
ATOM    314  N   LEU A  42       0.093  -0.382   6.487  1.00 94.28           N  
ATOM    315  CA  LEU A  42       1.150   0.462   5.940  1.00 94.28           C  
ATOM    316  C   LEU A  42       0.918   0.730   4.457  1.00 94.28           C  
ATOM    317  CB  LEU A  42       2.518  -0.194   6.145  1.00 94.28           C  
ATOM    318  O   LEU A  42       0.401  -0.129   3.740  1.00 94.28           O  
ATOM    319  CG  LEU A  42       2.927  -0.474   7.592  1.00 94.28           C  
ATOM    320  CD1 LEU A  42       4.203  -1.308   7.630  1.00 94.28           C  
ATOM    321  CD2 LEU A  42       3.112   0.832   8.358  1.00 94.28           C  
ATOM    322  N   CYS A  43       1.255   1.912   4.089  1.00 96.09           N  
ATOM    323  CA  CYS A  43       1.349   2.236   2.669  1.00 96.09           C  
ATOM    324  C   CYS A  43       2.773   2.048   2.161  1.00 96.09           C  
ATOM    325  CB  CYS A  43       0.892   3.673   2.416  1.00 96.09           C  
ATOM    326  O   CYS A  43       3.735   2.365   2.863  1.00 96.09           O  
ATOM    327  SG  CYS A  43      -0.815   3.992   2.911  1.00 96.09           S  
ATOM    328  N   TYR A  44       2.930   1.427   0.917  1.00 96.66           N  
ATOM    329  CA  TYR A  44       4.280   1.297   0.379  1.00 96.66           C  
ATOM    330  C   TYR A  44       4.404   2.011  -0.961  1.00 96.66           C  
ATOM    331  CB  TYR A  44       4.656  -0.179   0.222  1.00 96.66           C  
ATOM    332  O   TYR A  44       3.412   2.184  -1.674  1.00 96.66           O  
ATOM    333  CG  TYR A  44       3.956  -0.865  -0.926  1.00 96.66           C  
ATOM    334  CD1 TYR A  44       2.818  -1.640  -0.710  1.00 96.66           C  
ATOM    335  CD2 TYR A  44       4.430  -0.741  -2.227  1.00 96.66           C  
ATOM    336  CE1 TYR A  44       2.170  -2.275  -1.764  1.00 96.66           C  
ATOM    337  CE2 TYR A  44       3.790  -1.372  -3.289  1.00 96.66           C  
ATOM    338  OH  TYR A  44       2.025  -2.763  -4.095  1.00 96.66           O  
ATOM    339  CZ  TYR A  44       2.663  -2.136  -3.048  1.00 96.66           C  
ATOM    340  N   ARG A  45       5.592   2.440  -1.279  1.00 96.06           N  
ATOM    341  CA  ARG A  45       5.989   3.027  -2.555  1.00 96.06           C  
ATOM    342  C   ARG A  45       7.364   2.526  -2.984  1.00 96.06           C  
ATOM    343  CB  ARG A  45       5.991   4.554  -2.467  1.00 96.06           C  
ATOM    344  O   ARG A  45       8.295   2.484  -2.177  1.00 96.06           O  
ATOM    345  CG  ARG A  45       6.377   5.245  -3.765  1.00 96.06           C  
ATOM    346  CD  ARG A  45       6.344   6.761  -3.628  1.00 96.06           C  
ATOM    347  NE  ARG A  45       6.855   7.422  -4.826  1.00 96.06           N  
ATOM    348  NH1 ARG A  45       8.316   8.806  -3.692  1.00 96.06           N  
ATOM    349  NH2 ARG A  45       8.172   8.910  -5.977  1.00 96.06           N  
ATOM    350  CZ  ARG A  45       7.780   8.378  -4.829  1.00 96.06           C  
ATOM    351  N   LYS A  46       7.406   2.140  -4.255  1.00 95.25           N  
ATOM    352  CA  LYS A  46       8.666   1.677  -4.830  1.00 95.25           C  
ATOM    353  C   LYS A  46       8.785   2.089  -6.295  1.00 95.25           C  
ATOM    354  CB  LYS A  46       8.790   0.159  -4.700  1.00 95.25           C  
ATOM    355  O   LYS A  46       7.887   1.821  -7.095  1.00 95.25           O  
ATOM    356  CG  LYS A  46      10.046  -0.416  -5.338  1.00 95.25           C  
ATOM    357  CD  LYS A  46      10.151  -1.919  -5.111  1.00 95.25           C  
ATOM    358  CE  LYS A  46      11.414  -2.493  -5.737  1.00 95.25           C  
ATOM    359  NZ  LYS A  46      11.546  -3.958  -5.475  1.00 95.25           N  
ATOM    360  N   THR A  47       9.918   2.671  -6.519  1.00 94.13           N  
ATOM    361  CA  THR A  47      10.201   3.041  -7.901  1.00 94.13           C  
ATOM    362  C   THR A  47      11.157   2.040  -8.545  1.00 94.13           C  
ATOM    363  CB  THR A  47      10.800   4.457  -7.989  1.00 94.13           C  
ATOM    364  O   THR A  47      12.234   1.770  -8.009  1.00 94.13           O  
ATOM    365  CG2 THR A  47      11.062   4.855  -9.438  1.00 94.13           C  
ATOM    366  OG1 THR A  47       9.886   5.393  -7.405  1.00 94.13           O  
ATOM    367  N   ILE A  48      10.632   1.459  -9.621  1.00 93.24           N  
ATOM    368  CA  ILE A  48      11.457   0.523 -10.376  1.00 93.24           C  
ATOM    369  C   ILE A  48      12.393   1.294 -11.305  1.00 93.24           C  
ATOM    370  CB  ILE A  48      10.591  -0.466 -11.189  1.00 93.24           C  
ATOM    371  O   ILE A  48      11.940   1.973 -12.229  1.00 93.24           O  
ATOM    372  CG1 ILE A  48       9.597  -1.185 -10.269  1.00 93.24           C  
ATOM    373  CG2 ILE A  48      11.475  -1.471 -11.933  1.00 93.24           C  
ATOM    374  CD1 ILE A  48       8.568  -2.028 -11.009  1.00 93.24           C  
ATOM    375  N   PRO A  49      13.700   1.179 -11.047  1.00 92.44           N  
ATOM    376  CA  PRO A  49      14.685   1.986 -11.771  1.00 92.44           C  
ATOM    377  C   PRO A  49      14.677   1.718 -13.274  1.00 92.44           C  
ATOM    378  CB  PRO A  49      16.016   1.558 -11.148  1.00 92.44           C  
ATOM    379  O   PRO A  49      14.859   2.643 -14.071  1.00 92.44           O  
ATOM    380  CG  PRO A  49      15.652   1.014  -9.804  1.00 92.44           C  
ATOM    381  CD  PRO A  49      14.263   0.447  -9.880  1.00 92.44           C  
ATOM    382  N   GLU A  50      14.354   0.515 -13.746  1.00 94.67           N  
ATOM    383  CA  GLU A  50      14.411   0.104 -15.145  1.00 94.67           C  
ATOM    384  C   GLU A  50      13.268   0.716 -15.949  1.00 94.67           C  
ATOM    385  CB  GLU A  50      14.376  -1.423 -15.259  1.00 94.67           C  
ATOM    386  O   GLU A  50      13.463   1.147 -17.087  1.00 94.67           O  
ATOM    387  CG  GLU A  50      15.616  -2.110 -14.706  1.00 94.67           C  
ATOM    388  CD  GLU A  50      15.559  -2.331 -13.203  1.00 94.67           C  
ATOM    389  OE1 GLU A  50      16.561  -2.806 -12.622  1.00 94.67           O  
ATOM    390  OE2 GLU A  50      14.504  -2.029 -12.603  1.00 94.67           O  
ATOM    391  N   THR A  51      12.105   0.788 -15.259  1.00 93.13           N  
ATOM    392  CA  THR A  51      10.907   1.213 -15.974  1.00 93.13           C  
ATOM    393  C   THR A  51      10.410   2.555 -15.446  1.00 93.13           C  
ATOM    394  CB  THR A  51       9.785   0.165 -15.857  1.00 93.13           C  
ATOM    395  O   THR A  51       9.534   3.180 -16.049  1.00 93.13           O  
ATOM    396  CG2 THR A  51      10.228  -1.180 -16.425  1.00 93.13           C  
ATOM    397  OG1 THR A  51       9.438  -0.003 -14.477  1.00 93.13           O  
ATOM    398  N   MET A  52      11.044   3.018 -14.390  1.00 90.72           N  
ATOM    399  CA  MET A  52      10.622   4.239 -13.711  1.00 90.72           C  
ATOM    400  C   MET A  52       9.169   4.135 -13.258  1.00 90.72           C  
ATOM    401  CB  MET A  52      10.799   5.453 -14.626  1.00 90.72           C  
ATOM    402  O   MET A  52       8.531   5.149 -12.966  1.00 90.72           O  
ATOM    403  CG  MET A  52      12.248   5.752 -14.974  1.00 90.72           C  
ATOM    404  SD  MET A  52      13.282   6.042 -13.486  1.00 90.72           S  
ATOM    405  CE  MET A  52      12.711   7.699 -13.018  1.00 90.72           C  
ATOM    406  N   GLU A  53       8.679   2.958 -13.261  1.00 92.18           N  
ATOM    407  CA  GLU A  53       7.347   2.669 -12.738  1.00 92.18           C  
ATOM    408  C   GLU A  53       7.328   2.721 -11.213  1.00 92.18           C  
ATOM    409  CB  GLU A  53       6.863   1.300 -13.224  1.00 92.18           C  
ATOM    410  O   GLU A  53       8.261   2.250 -10.560  1.00 92.18           O  
ATOM    411  CG  GLU A  53       5.416   0.997 -12.866  1.00 92.18           C  
ATOM    412  CD  GLU A  53       4.967  -0.388 -13.305  1.00 92.18           C  
ATOM    413  OE1 GLU A  53       3.819  -0.781 -12.994  1.00 92.18           O  
ATOM    414  OE2 GLU A  53       5.769  -1.086 -13.964  1.00 92.18           O  
ATOM    415  N   THR A  54       6.287   3.355 -10.676  1.00 93.90           N  
ATOM    416  CA  THR A  54       6.123   3.446  -9.230  1.00 93.90           C  
ATOM    417  C   THR A  54       5.020   2.506  -8.750  1.00 93.90           C  
ATOM    418  CB  THR A  54       5.798   4.887  -8.793  1.00 93.90           C  
ATOM    419  O   THR A  54       3.898   2.546  -9.260  1.00 93.90           O  
ATOM    420  CG2 THR A  54       5.685   4.990  -7.276  1.00 93.90           C  
ATOM    421  OG1 THR A  54       6.839   5.762  -9.244  1.00 93.90           O  
ATOM    422  N   LEU A  55       5.437   1.647  -7.869  1.00 94.45           N  
ATOM    423  CA  LEU A  55       4.487   0.743  -7.231  1.00 94.45           C  
ATOM    424  C   LEU A  55       3.968   1.333  -5.924  1.00 94.45           C  
ATOM    425  CB  LEU A  55       5.138  -0.618  -6.966  1.00 94.45           C  
ATOM    426  O   LEU A  55       4.746   1.849  -5.118  1.00 94.45           O  
ATOM    427  CG  LEU A  55       5.752  -1.322  -8.177  1.00 94.45           C  
ATOM    428  CD1 LEU A  55       6.479  -2.590  -7.740  1.00 94.45           C  
ATOM    429  CD2 LEU A  55       4.679  -1.645  -9.210  1.00 94.45           C  
ATOM    430  N   ARG A  56       2.698   1.289  -5.723  1.00 96.30           N  
ATOM    431  CA  ARG A  56       2.041   1.756  -4.506  1.00 96.30           C  
ATOM    432  C   ARG A  56       1.023   0.736  -4.007  1.00 96.30           C  
ATOM    433  CB  ARG A  56       1.358   3.104  -4.748  1.00 96.30           C  
ATOM    434  O   ARG A  56       0.432   0.001  -4.802  1.00 96.30           O  
ATOM    435  CG  ARG A  56       2.307   4.204  -5.195  1.00 96.30           C  
ATOM    436  CD  ARG A  56       1.558   5.471  -5.585  1.00 96.30           C  
ATOM    437  NE  ARG A  56       2.472   6.578  -5.848  1.00 96.30           N  
ATOM    438  NH1 ARG A  56       2.733   6.102  -8.093  1.00 96.30           N  
ATOM    439  NH2 ARG A  56       3.830   7.886  -7.160  1.00 96.30           N  
ATOM    440  CZ  ARG A  56       3.010   6.853  -7.033  1.00 96.30           C  
ATOM    441  N   GLY A  57       0.787   0.745  -2.714  1.00 95.79           N  
ATOM    442  CA  GLY A  57      -0.231  -0.157  -2.200  1.00 95.79           C  
ATOM    443  C   GLY A  57      -0.182  -0.315  -0.692  1.00 95.79           C  
ATOM    444  O   GLY A  57       0.381   0.529   0.008  1.00 95.79           O  
ATOM    445  N   CYS A  58      -0.946  -1.264  -0.263  1.00 95.91           N  
ATOM    446  CA  CYS A  58      -1.063  -1.593   1.153  1.00 95.91           C  
ATOM    447  C   CYS A  58      -0.219  -2.813   1.502  1.00 95.91           C  
ATOM    448  CB  CYS A  58      -2.523  -1.849   1.525  1.00 95.91           C  
ATOM    449  O   CYS A  58      -0.148  -3.767   0.726  1.00 95.91           O  
ATOM    450  SG  CYS A  58      -3.623  -0.466   1.152  1.00 95.91           S  
ATOM    451  N   THR A  59       0.376  -2.742   2.690  1.00 95.76           N  
ATOM    452  CA  THR A  59       1.179  -3.888   3.102  1.00 95.76           C  
ATOM    453  C   THR A  59       1.158  -4.045   4.620  1.00 95.76           C  
ATOM    454  CB  THR A  59       2.634  -3.753   2.618  1.00 95.76           C  
ATOM    455  O   THR A  59       0.940  -3.074   5.347  1.00 95.76           O  
ATOM    456  CG2 THR A  59       3.352  -2.618   3.341  1.00 95.76           C  
ATOM    457  OG1 THR A  59       3.331  -4.980   2.868  1.00 95.76           O  
ATOM    458  N   SER A  60       1.233  -5.255   5.062  1.00 95.10           N  
ATOM    459  CA  SER A  60       1.285  -5.530   6.494  1.00 95.10           C  
ATOM    460  C   SER A  60       2.683  -5.288   7.053  1.00 95.10           C  
ATOM    461  CB  SER A  60       0.854  -6.969   6.781  1.00 95.10           C  
ATOM    462  O   SER A  60       2.837  -4.941   8.226  1.00 95.10           O  
ATOM    463  OG  SER A  60       1.671  -7.888   6.077  1.00 95.10           O  
ATOM    464  N   ARG A  61       3.675  -5.519   6.219  1.00 94.83           N  
ATOM    465  CA  ARG A  61       5.085  -5.312   6.537  1.00 94.83           C  
ATOM    466  C   ARG A  61       5.797  -4.572   5.410  1.00 94.83           C  
ATOM    467  CB  ARG A  61       5.777  -6.650   6.806  1.00 94.83           C  
ATOM    468  O   ARG A  61       5.430  -4.708   4.241  1.00 94.83           O  
ATOM    469  CG  ARG A  61       5.265  -7.371   8.043  1.00 94.83           C  
ATOM    470  CD  ARG A  61       5.965  -8.708   8.246  1.00 94.83           C  
ATOM    471  NE  ARG A  61       5.307  -9.509   9.274  1.00 94.83           N  
ATOM    472  NH1 ARG A  61       7.243 -10.531  10.010  1.00 94.83           N  
ATOM    473  NH2 ARG A  61       5.233 -11.036  10.988  1.00 94.83           N  
ATOM    474  CZ  ARG A  61       5.929 -10.357  10.088  1.00 94.83           C  
ATOM    475  N   CYS A  62       6.785  -3.755   5.881  1.00 95.11           N  
ATOM    476  CA  CYS A  62       7.521  -2.987   4.883  1.00 95.11           C  
ATOM    477  C   CYS A  62       8.652  -3.814   4.284  1.00 95.11           C  
ATOM    478  CB  CYS A  62       8.083  -1.707   5.500  1.00 95.11           C  
ATOM    479  O   CYS A  62       9.666  -4.055   4.942  1.00 95.11           O  
ATOM    480  SG  CYS A  62       8.748  -0.545   4.286  1.00 95.11           S  
ATOM    481  N   PRO A  63       8.479  -4.281   2.987  1.00 93.94           N  
ATOM    482  CA  PRO A  63       9.526  -5.060   2.322  1.00 93.94           C  
ATOM    483  C   PRO A  63      10.825  -4.276   2.150  1.00 93.94           C  
ATOM    484  CB  PRO A  63       8.907  -5.395   0.963  1.00 93.94           C  
ATOM    485  O   PRO A  63      10.801  -3.046   2.058  1.00 93.94           O  
ATOM    486  CG  PRO A  63       7.439  -5.177   1.148  1.00 93.94           C  
ATOM    487  CD  PRO A  63       7.243  -4.104   2.179  1.00 93.94           C  
ATOM    488  N   PRO A  64      11.950  -4.974   2.101  1.00 94.61           N  
ATOM    489  CA  PRO A  64      13.204  -4.283   1.792  1.00 94.61           C  
ATOM    490  C   PRO A  64      13.182  -3.601   0.427  1.00 94.61           C  
ATOM    491  CB  PRO A  64      14.242  -5.408   1.824  1.00 94.61           C  
ATOM    492  O   PRO A  64      12.675  -4.170  -0.544  1.00 94.61           O  
ATOM    493  CG  PRO A  64      13.570  -6.528   2.550  1.00 94.61           C  
ATOM    494  CD  PRO A  64      12.085  -6.382   2.383  1.00 94.61           C  
ATOM    495  N   GLY A  65      13.739  -2.362   0.530  1.00 93.08           N  
ATOM    496  CA  GLY A  65      13.804  -1.708  -0.767  1.00 93.08           C  
ATOM    497  C   GLY A  65      12.561  -0.901  -1.092  1.00 93.08           C  
ATOM    498  O   GLY A  65      12.490  -0.256  -2.140  1.00 93.08           O  
ATOM    499  N   TYR A  66      11.519  -0.904  -0.174  1.00 95.85           N  
ATOM    500  CA  TYR A  66      10.302  -0.106  -0.272  1.00 95.85           C  
ATOM    501  C   TYR A  66      10.324   1.047   0.725  1.00 95.85           C  
ATOM    502  CB  TYR A  66       9.066  -0.979  -0.033  1.00 95.85           C  
ATOM    503  O   TYR A  66      10.932   0.940   1.793  1.00 95.85           O  
ATOM    504  CG  TYR A  66       8.771  -1.935  -1.163  1.00 95.85           C  
ATOM    505  CD1 TYR A  66       7.570  -1.865  -1.866  1.00 95.85           C  
ATOM    506  CD2 TYR A  66       9.691  -2.912  -1.529  1.00 95.85           C  
ATOM    507  CE1 TYR A  66       7.293  -2.746  -2.906  1.00 95.85           C  
ATOM    508  CE2 TYR A  66       9.425  -3.798  -2.568  1.00 95.85           C  
ATOM    509  OH  TYR A  66       7.956  -4.581  -4.279  1.00 95.85           O  
ATOM    510  CZ  TYR A  66       8.225  -3.707  -3.250  1.00 95.85           C  
ATOM    511  N   SER A  67       9.701   2.075   0.342  1.00 96.04           N  
ATOM    512  CA  SER A  67       9.374   3.147   1.277  1.00 96.04           C  
ATOM    513  C   SER A  67       7.981   2.960   1.867  1.00 96.04           C  
ATOM    514  CB  SER A  67       9.466   4.508   0.586  1.00 96.04           C  
ATOM    515  O   SER A  67       6.998   2.857   1.131  1.00 96.04           O  
ATOM    516  OG  SER A  67      10.782   4.745   0.115  1.00 96.04           O  
ATOM    517  N   CYS A  68       7.889   2.908   3.226  1.00 96.56           N  
ATOM    518  CA  CYS A  68       6.607   2.644   3.870  1.00 96.56           C  
ATOM    519  C   CYS A  68       6.245   3.761   4.842  1.00 96.56           C  
ATOM    520  CB  CYS A  68       6.642   1.306   4.607  1.00 96.56           C  
ATOM    521  O   CYS A  68       7.129   4.396   5.421  1.00 96.56           O  
ATOM    522  SG  CYS A  68       6.931  -0.113   3.526  1.00 96.56           S  
ATOM    523  N   CYS A  69       4.989   3.982   4.992  1.00 95.10           N  
ATOM    524  CA  CYS A  69       4.465   4.941   5.957  1.00 95.10           C  
ATOM    525  C   CYS A  69       3.074   4.535   6.431  1.00 95.10           C  
ATOM    526  CB  CYS A  69       4.417   6.342   5.349  1.00 95.10           C  
ATOM    527  O   CYS A  69       2.375   3.786   5.746  1.00 95.10           O  
ATOM    528  SG  CYS A  69       3.323   6.478   3.918  1.00 95.10           S  
ATOM    529  N   ALA A  70       2.648   5.010   7.582  1.00 91.92           N  
ATOM    530  CA  ALA A  70       1.424   4.539   8.225  1.00 91.92           C  
ATOM    531  C   ALA A  70       0.314   5.581   8.122  1.00 91.92           C  
ATOM    532  CB  ALA A  70       1.690   4.192   9.688  1.00 91.92           C  
ATOM    533  O   ALA A  70      -0.859   5.272   8.345  1.00 91.92           O  
ATOM    534  N   ALA A  71       0.715   6.792   7.647  1.00 91.01           N  
ATOM    535  CA  ALA A  71      -0.278   7.859   7.536  1.00 91.01           C  
ATOM    536  C   ALA A  71      -1.183   7.642   6.327  1.00 91.01           C  
ATOM    537  CB  ALA A  71       0.410   9.219   7.446  1.00 91.01           C  
ATOM    538  O   ALA A  71      -0.787   6.995   5.355  1.00 91.01           O  
ATOM    539  N   ASP A  72      -2.414   8.180   6.357  1.00 92.28           N  
ATOM    540  CA  ASP A  72      -3.380   8.098   5.267  1.00 92.28           C  
ATOM    541  C   ASP A  72      -2.818   8.713   3.987  1.00 92.28           C  
ATOM    542  CB  ASP A  72      -4.687   8.794   5.654  1.00 92.28           C  
ATOM    543  O   ASP A  72      -2.320   9.841   4.001  1.00 92.28           O  
ATOM    544  CG  ASP A  72      -5.824   8.497   4.693  1.00 92.28           C  
ATOM    545  OD1 ASP A  72      -5.878   7.378   4.138  1.00 92.28           O  
ATOM    546  OD2 ASP A  72      -6.673   9.392   4.486  1.00 92.28           O  
ATOM    547  N   SER A  73      -2.869   7.894   2.923  1.00 93.68           N  
ATOM    548  CA  SER A  73      -2.435   8.342   1.604  1.00 93.68           C  
ATOM    549  C   SER A  73      -1.016   8.901   1.649  1.00 93.68           C  
ATOM    550  CB  SER A  73      -3.391   9.400   1.054  1.00 93.68           C  
ATOM    551  O   SER A  73      -0.708   9.881   0.969  1.00 93.68           O  
ATOM    552  OG  SER A  73      -4.714   8.896   0.985  1.00 93.68           O  
ATOM    553  N   CYS A  74      -0.085   8.458   2.354  1.00 94.75           N  
ATOM    554  CA  CYS A  74       1.271   8.945   2.582  1.00 94.75           C  
ATOM    555  C   CYS A  74       2.202   8.514   1.455  1.00 94.75           C  
ATOM    556  CB  CYS A  74       1.806   8.436   3.920  1.00 94.75           C  
ATOM    557  O   CYS A  74       3.307   9.042   1.320  1.00 94.75           O  
ATOM    558  SG  CYS A  74       2.085   6.652   3.961  1.00 94.75           S  
ATOM    559  N   ASN A  75       1.703   7.582   0.680  1.00 94.51           N  
ATOM    560  CA  ASN A  75       2.542   7.075  -0.400  1.00 94.51           C  
ATOM    561  C   ASN A  75       2.292   7.827  -1.705  1.00 94.51           C  
ATOM    562  CB  ASN A  75       2.314   5.575  -0.599  1.00 94.51           C  
ATOM    563  O   ASN A  75       2.281   7.225  -2.780  1.00 94.51           O  
ATOM    564  CG  ASN A  75       0.880   5.247  -0.965  1.00 94.51           C  
ATOM    565  ND2 ASN A  75       0.678   4.098  -1.601  1.00 94.51           N  
ATOM    566  OD1 ASN A  75      -0.039   6.019  -0.680  1.00 94.51           O  
ATOM    567  N   LYS A  76       2.069   9.173  -1.733  1.00 89.04           N  
ATOM    568  CA  LYS A  76       1.890  10.022  -2.907  1.00 89.04           C  
ATOM    569  C   LYS A  76       3.124   9.989  -3.803  1.00 89.04           C  
ATOM    570  CB  LYS A  76       1.585  11.461  -2.488  1.00 89.04           C  
ATOM    571  O   LYS A  76       4.242   9.790  -3.322  1.00 89.04           O  
ATOM    572  CG  LYS A  76       0.260  11.626  -1.759  1.00 89.04           C  
ATOM    573  CD  LYS A  76       0.001  13.082  -1.392  1.00 89.04           C  
ATOM    574  CE  LYS A  76      -1.294  13.240  -0.607  1.00 89.04           C  
ATOM    575  NZ  LYS A  76      -1.533  14.661  -0.213  1.00 89.04           N  
TER     576      ALA A   1                                                      
ENDMDL                                                                          
END                                                                             
