# Supplementary material for: Domain loss enabled evolution of novel functions in the snake three-finger toxin gene superfamily
Source: Nat Commun. 2023 Aug 11;14:4861. doi: 10.1038/s41467-023-40550-0 (PMC10421932; doi:10.1038/s41467-023-40550-0)
Supplement: Supplementary file 5 — Supplementary Data 2 [file 41467_2023_40550_MOESM5_ESM.zip › SD2_structure_predictions/full_sequence/TR|R4G2J7|Pseudonaja_modesta.pdb]

MODEL     1                                                                     
ATOM      1  N   MET A   1     -39.124  -9.959  21.203  1.00 63.60           N  
ATOM      2  CA  MET A   1     -38.318  -8.742  21.219  1.00 63.60           C  
ATOM      3  C   MET A   1     -36.830  -9.075  21.239  1.00 63.60           C  
ATOM      4  CB  MET A   1     -38.675  -7.875  22.428  1.00 63.60           C  
ATOM      5  O   MET A   1     -35.991  -8.204  21.004  1.00 63.60           O  
ATOM      6  CG  MET A   1     -39.560  -8.577  23.446  1.00 63.60           C  
ATOM      7  SD  MET A   1     -40.124  -7.453  24.781  1.00 63.60           S  
ATOM      8  CE  MET A   1     -39.919  -8.538  26.221  1.00 63.60           C  
ATOM      9  N   LYS A   2     -36.471 -10.369  21.311  1.00 73.96           N  
ATOM     10  CA  LYS A   2     -35.127 -10.936  21.381  1.00 73.96           C  
ATOM     11  C   LYS A   2     -34.614 -11.309  19.993  1.00 73.96           C  
ATOM     12  CB  LYS A   2     -35.110 -12.164  22.293  1.00 73.96           C  
ATOM     13  O   LYS A   2     -33.417 -11.205  19.719  1.00 73.96           O  
ATOM     14  CG  LYS A   2     -35.074 -11.832  23.778  1.00 73.96           C  
ATOM     15  CD  LYS A   2     -35.485 -13.027  24.628  1.00 73.96           C  
ATOM     16  CE  LYS A   2     -35.230 -12.775  26.108  1.00 73.96           C  
ATOM     17  NZ  LYS A   2     -36.382 -13.215  26.951  1.00 73.96           N  
ATOM     18  N   THR A   3     -35.561 -11.556  19.086  1.00 75.55           N  
ATOM     19  CA  THR A   3     -35.206 -11.915  17.717  1.00 75.55           C  
ATOM     20  C   THR A   3     -34.968 -10.665  16.875  1.00 75.55           C  
ATOM     21  CB  THR A   3     -36.301 -12.778  17.064  1.00 75.55           C  
ATOM     22  O   THR A   3     -34.163 -10.683  15.942  1.00 75.55           O  
ATOM     23  CG2 THR A   3     -36.397 -14.145  17.733  1.00 75.55           C  
ATOM     24  OG1 THR A   3     -37.563 -12.110  17.184  1.00 75.55           O  
ATOM     25  N   LEU A   4     -35.584  -9.600  17.245  1.00 77.11           N  
ATOM     26  CA  LEU A   4     -35.408  -8.292  16.624  1.00 77.11           C  
ATOM     27  C   LEU A   4     -34.082  -7.665  17.041  1.00 77.11           C  
ATOM     28  CB  LEU A   4     -36.566  -7.361  16.996  1.00 77.11           C  
ATOM     29  O   LEU A   4     -33.405  -7.034  16.227  1.00 77.11           O  
ATOM     30  CG  LEU A   4     -37.841  -7.499  16.164  1.00 77.11           C  
ATOM     31  CD1 LEU A   4     -39.004  -6.794  16.855  1.00 77.11           C  
ATOM     32  CD2 LEU A   4     -37.628  -6.941  14.761  1.00 77.11           C  
ATOM     33  N   LEU A   5     -33.644  -7.953  18.201  1.00 79.22           N  
ATOM     34  CA  LEU A   5     -32.375  -7.496  18.756  1.00 79.22           C  
ATOM     35  C   LEU A   5     -31.209  -8.282  18.166  1.00 79.22           C  
ATOM     36  CB  LEU A   5     -32.377  -7.632  20.281  1.00 79.22           C  
ATOM     37  O   LEU A   5     -30.151  -7.714  17.884  1.00 79.22           O  
ATOM     38  CG  LEU A   5     -33.101  -6.531  21.059  1.00 79.22           C  
ATOM     39  CD1 LEU A   5     -33.360  -6.979  22.493  1.00 79.22           C  
ATOM     40  CD2 LEU A   5     -32.293  -5.238  21.034  1.00 79.22           C  
ATOM     41  N   LEU A   6     -31.382  -9.527  17.846  1.00 80.13           N  
ATOM     42  CA  LEU A   6     -30.377 -10.411  17.266  1.00 80.13           C  
ATOM     43  C   LEU A   6     -30.175 -10.107  15.785  1.00 80.13           C  
ATOM     44  CB  LEU A   6     -30.782 -11.876  17.447  1.00 80.13           C  
ATOM     45  O   LEU A   6     -29.044 -10.117  15.293  1.00 80.13           O  
ATOM     46  CG  LEU A   6     -30.524 -12.485  18.826  1.00 80.13           C  
ATOM     47  CD1 LEU A   6     -31.290 -13.795  18.979  1.00 80.13           C  
ATOM     48  CD2 LEU A   6     -29.031 -12.705  19.044  1.00 80.13           C  
ATOM     49  N   THR A   7     -31.171  -9.749  15.075  1.00 81.17           N  
ATOM     50  CA  THR A   7     -31.141  -9.356  13.670  1.00 81.17           C  
ATOM     51  C   THR A   7     -30.516  -7.974  13.508  1.00 81.17           C  
ATOM     52  CB  THR A   7     -32.555  -9.359  13.059  1.00 81.17           C  
ATOM     53  O   THR A   7     -29.790  -7.724  12.543  1.00 81.17           O  
ATOM     54  CG2 THR A   7     -33.145 -10.765  13.044  1.00 81.17           C  
ATOM     55  OG1 THR A   7     -33.405  -8.504  13.833  1.00 81.17           O  
ATOM     56  N   LEU A   8     -30.657  -7.055  14.364  1.00 81.19           N  
ATOM     57  CA  LEU A   8     -30.082  -5.715  14.412  1.00 81.19           C  
ATOM     58  C   LEU A   8     -28.591  -5.774  14.726  1.00 81.19           C  
ATOM     59  CB  LEU A   8     -30.803  -4.860  15.458  1.00 81.19           C  
ATOM     60  O   LEU A   8     -27.799  -5.034  14.139  1.00 81.19           O  
ATOM     61  CG  LEU A   8     -30.467  -3.368  15.461  1.00 81.19           C  
ATOM     62  CD1 LEU A   8     -31.227  -2.651  14.351  1.00 81.19           C  
ATOM     63  CD2 LEU A   8     -30.785  -2.751  16.819  1.00 81.19           C  
ATOM     64  N   VAL A   9     -28.139  -6.701  15.515  1.00 81.53           N  
ATOM     65  CA  VAL A   9     -26.745  -6.944  15.875  1.00 81.53           C  
ATOM     66  C   VAL A   9     -26.011  -7.579  14.696  1.00 81.53           C  
ATOM     67  CB  VAL A   9     -26.631  -7.847  17.123  1.00 81.53           C  
ATOM     68  O   VAL A   9     -24.880  -7.199  14.384  1.00 81.53           O  
ATOM     69  CG1 VAL A   9     -25.175  -8.235  17.377  1.00 81.53           C  
ATOM     70  CG2 VAL A   9     -27.221  -7.146  18.345  1.00 81.53           C  
ATOM     71  N   VAL A  10     -26.700  -8.449  13.950  1.00 77.21           N  
ATOM     72  CA  VAL A  10     -26.153  -9.132  12.782  1.00 77.21           C  
ATOM     73  C   VAL A  10     -26.049  -8.156  11.613  1.00 77.21           C  
ATOM     74  CB  VAL A  10     -27.013 -10.352  12.383  1.00 77.21           C  
ATOM     75  O   VAL A  10     -25.052  -8.149  10.888  1.00 77.21           O  
ATOM     76  CG1 VAL A  10     -26.487 -10.986  11.096  1.00 77.21           C  
ATOM     77  CG2 VAL A  10     -27.040 -11.378  13.515  1.00 77.21           C  
ATOM     78  N   VAL A  11     -26.940  -7.211  11.356  1.00 75.53           N  
ATOM     79  CA  VAL A  11     -26.986  -6.170  10.334  1.00 75.53           C  
ATOM     80  C   VAL A  11     -25.957  -5.087  10.653  1.00 75.53           C  
ATOM     81  CB  VAL A  11     -28.396  -5.548  10.220  1.00 75.53           C  
ATOM     82  O   VAL A  11     -25.278  -4.584   9.755  1.00 75.53           O  
ATOM     83  CG1 VAL A  11     -28.384  -4.355   9.267  1.00 75.53           C  
ATOM     84  CG2 VAL A  11     -29.405  -6.597   9.756  1.00 75.53           C  
ATOM     85  N   THR A  12     -25.707  -4.729  11.902  1.00 72.01           N  
ATOM     86  CA  THR A  12     -24.717  -3.778  12.395  1.00 72.01           C  
ATOM     87  C   THR A  12     -23.308  -4.350  12.269  1.00 72.01           C  
ATOM     88  CB  THR A  12     -24.989  -3.399  13.862  1.00 72.01           C  
ATOM     89  O   THR A  12     -22.365  -3.626  11.941  1.00 72.01           O  
ATOM     90  CG2 THR A  12     -26.329  -2.684  14.006  1.00 72.01           C  
ATOM     91  OG1 THR A  12     -25.006  -4.587  14.663  1.00 72.01           O  
ATOM     92  N   ILE A  13     -23.059  -5.615  12.420  1.00 71.02           N  
ATOM     93  CA  ILE A  13     -21.793  -6.330  12.308  1.00 71.02           C  
ATOM     94  C   ILE A  13     -21.446  -6.538  10.836  1.00 71.02           C  
ATOM     95  CB  ILE A  13     -21.844  -7.688  13.043  1.00 71.02           C  
ATOM     96  O   ILE A  13     -20.283  -6.419  10.443  1.00 71.02           O  
ATOM     97  CG1 ILE A  13     -21.998  -7.473  14.553  1.00 71.02           C  
ATOM     98  CG2 ILE A  13     -20.595  -8.518  12.733  1.00 71.02           C  
ATOM     99  CD1 ILE A  13     -22.259  -8.751  15.338  1.00 71.02           C  
ATOM    100  N   VAL A  14     -22.427  -6.805   9.926  1.00 67.51           N  
ATOM    101  CA  VAL A  14     -22.318  -6.954   8.478  1.00 67.51           C  
ATOM    102  C   VAL A  14     -22.107  -5.587   7.832  1.00 67.51           C  
ATOM    103  CB  VAL A  14     -23.568  -7.638   7.882  1.00 67.51           C  
ATOM    104  O   VAL A  14     -21.366  -5.463   6.854  1.00 67.51           O  
ATOM    105  CG1 VAL A  14     -23.492  -7.667   6.356  1.00 67.51           C  
ATOM    106  CG2 VAL A  14     -23.720  -9.052   8.439  1.00 67.51           C  
ATOM    107  N   CYS A  15     -22.616  -4.528   8.420  1.00 66.06           N  
ATOM    108  CA  CYS A  15     -22.462  -3.149   7.969  1.00 66.06           C  
ATOM    109  C   CYS A  15     -21.183  -2.533   8.525  1.00 66.06           C  
ATOM    110  CB  CYS A  15     -23.668  -2.310   8.389  1.00 66.06           C  
ATOM    111  O   CYS A  15     -20.717  -1.506   8.029  1.00 66.06           O  
ATOM    112  SG  CYS A  15     -25.135  -2.584   7.372  1.00 66.06           S  
ATOM    113  N   LEU A  16     -20.574  -3.154   9.575  1.00 60.85           N  
ATOM    114  CA  LEU A  16     -19.294  -2.832  10.195  1.00 60.85           C  
ATOM    115  C   LEU A  16     -18.135  -3.354   9.351  1.00 60.85           C  
ATOM    116  CB  LEU A  16     -19.218  -3.421  11.606  1.00 60.85           C  
ATOM    117  O   LEU A  16     -16.980  -3.309   9.780  1.00 60.85           O  
ATOM    118  CG  LEU A  16     -20.034  -2.707  12.684  1.00 60.85           C  
ATOM    119  CD1 LEU A  16     -20.300  -3.644  13.857  1.00 60.85           C  
ATOM    120  CD2 LEU A  16     -19.315  -1.446  13.152  1.00 60.85           C  
ATOM    121  N   ASP A  17     -18.496  -3.980   8.226  1.00 56.74           N  
ATOM    122  CA  ASP A  17     -17.315  -4.054   7.371  1.00 56.74           C  
ATOM    123  C   ASP A  17     -16.622  -2.697   7.273  1.00 56.74           C  
ATOM    124  CB  ASP A  17     -17.693  -4.554   5.976  1.00 56.74           C  
ATOM    125  O   ASP A  17     -16.280  -2.247   6.178  1.00 56.74           O  
ATOM    126  CG  ASP A  17     -17.057  -5.889   5.631  1.00 56.74           C  
ATOM    127  OD1 ASP A  17     -15.931  -6.166   6.098  1.00 56.74           O  
ATOM    128  OD2 ASP A  17     -17.685  -6.669   4.883  1.00 56.74           O  
ATOM    129  N   LEU A  18     -16.854  -1.823   8.275  1.00 56.35           N  
ATOM    130  CA  LEU A  18     -16.288  -0.553   8.716  1.00 56.35           C  
ATOM    131  C   LEU A  18     -14.764  -0.593   8.677  1.00 56.35           C  
ATOM    132  CB  LEU A  18     -16.765  -0.217  10.132  1.00 56.35           C  
ATOM    133  O   LEU A  18     -14.142  -1.408   9.363  1.00 56.35           O  
ATOM    134  CG  LEU A  18     -17.693   0.992  10.266  1.00 56.35           C  
ATOM    135  CD1 LEU A  18     -19.151   0.552  10.180  1.00 56.35           C  
ATOM    136  CD2 LEU A  18     -17.427   1.728  11.574  1.00 56.35           C  
ATOM    137  N   GLY A  19     -14.084  -0.726   7.521  1.00 61.70           N  
ATOM    138  CA  GLY A  19     -12.872   0.044   7.288  1.00 61.70           C  
ATOM    139  C   GLY A  19     -11.657  -0.823   7.020  1.00 61.70           C  
ATOM    140  O   GLY A  19     -10.723  -0.857   7.825  1.00 61.70           O  
ATOM    141  N   TYR A  20     -11.965  -2.124   6.442  1.00 69.88           N  
ATOM    142  CA  TYR A  20     -10.740  -2.863   6.161  1.00 69.88           C  
ATOM    143  C   TYR A  20      -9.849  -2.094   5.192  1.00 69.88           C  
ATOM    144  CB  TYR A  20     -11.065  -4.245   5.586  1.00 69.88           C  
ATOM    145  O   TYR A  20     -10.291  -1.704   4.109  1.00 69.88           O  
ATOM    146  CG  TYR A  20      -9.860  -5.145   5.449  1.00 69.88           C  
ATOM    147  CD1 TYR A  20      -9.222  -5.305   4.221  1.00 69.88           C  
ATOM    148  CD2 TYR A  20      -9.359  -5.836   6.546  1.00 69.88           C  
ATOM    149  CE1 TYR A  20      -8.113  -6.134   4.090  1.00 69.88           C  
ATOM    150  CE2 TYR A  20      -8.250  -6.668   6.426  1.00 69.88           C  
ATOM    151  OH  TYR A  20      -6.538  -7.632   5.072  1.00 69.88           O  
ATOM    152  CZ  TYR A  20      -7.635  -6.810   5.196  1.00 69.88           C  
ATOM    153  N   THR A  21      -8.888  -1.415   5.945  1.00 85.02           N  
ATOM    154  CA  THR A  21      -7.911  -0.689   5.142  1.00 85.02           C  
ATOM    155  C   THR A  21      -6.718  -1.580   4.806  1.00 85.02           C  
ATOM    156  CB  THR A  21      -7.421   0.577   5.868  1.00 85.02           C  
ATOM    157  O   THR A  21      -6.285  -2.385   5.634  1.00 85.02           O  
ATOM    158  CG2 THR A  21      -8.571   1.547   6.119  1.00 85.02           C  
ATOM    159  OG1 THR A  21      -6.840   0.206   7.124  1.00 85.02           O  
ATOM    160  N   LEU A  22      -6.476  -1.807   3.642  1.00 94.82           N  
ATOM    161  CA  LEU A  22      -5.352  -2.556   3.091  1.00 94.82           C  
ATOM    162  C   LEU A  22      -4.031  -1.861   3.401  1.00 94.82           C  
ATOM    163  CB  LEU A  22      -5.511  -2.725   1.578  1.00 94.82           C  
ATOM    164  O   LEU A  22      -3.903  -0.649   3.212  1.00 94.82           O  
ATOM    165  CG  LEU A  22      -4.471  -3.605   0.881  1.00 94.82           C  
ATOM    166  CD1 LEU A  22      -4.596  -5.049   1.356  1.00 94.82           C  
ATOM    167  CD2 LEU A  22      -4.626  -3.519  -0.633  1.00 94.82           C  
ATOM    168  N   THR A  23      -3.102  -2.671   4.040  1.00 96.83           N  
ATOM    169  CA  THR A  23      -1.756  -2.181   4.317  1.00 96.83           C  
ATOM    170  C   THR A  23      -0.741  -2.829   3.380  1.00 96.83           C  
ATOM    171  CB  THR A  23      -1.354  -2.450   5.779  1.00 96.83           C  
ATOM    172  O   THR A  23      -0.722  -4.052   3.226  1.00 96.83           O  
ATOM    173  CG2 THR A  23      -0.003  -1.821   6.102  1.00 96.83           C  
ATOM    174  OG1 THR A  23      -2.347  -1.897   6.651  1.00 96.83           O  
ATOM    175  N   CYS A  24       0.174  -1.902   2.721  1.00 97.15           N  
ATOM    176  CA  CYS A  24       1.158  -2.368   1.750  1.00 97.15           C  
ATOM    177  C   CYS A  24       2.550  -1.852   2.094  1.00 97.15           C  
ATOM    178  CB  CYS A  24       0.773  -1.921   0.340  1.00 97.15           C  
ATOM    179  O   CYS A  24       2.690  -0.860   2.812  1.00 97.15           O  
ATOM    180  SG  CYS A  24      -0.835  -2.537  -0.204  1.00 97.15           S  
ATOM    181  N   TYR A  25       3.537  -2.523   1.555  1.00 97.43           N  
ATOM    182  CA  TYR A  25       4.893  -1.991   1.642  1.00 97.43           C  
ATOM    183  C   TYR A  25       5.082  -0.821   0.685  1.00 97.43           C  
ATOM    184  CB  TYR A  25       5.920  -3.085   1.338  1.00 97.43           C  
ATOM    185  O   TYR A  25       4.669  -0.886  -0.475  1.00 97.43           O  
ATOM    186  CG  TYR A  25       6.156  -4.033   2.489  1.00 97.43           C  
ATOM    187  CD1 TYR A  25       6.845  -3.620   3.627  1.00 97.43           C  
ATOM    188  CD2 TYR A  25       5.692  -5.343   2.441  1.00 97.43           C  
ATOM    189  CE1 TYR A  25       7.067  -4.490   4.690  1.00 97.43           C  
ATOM    190  CE2 TYR A  25       5.908  -6.222   3.497  1.00 97.43           C  
ATOM    191  OH  TYR A  25       6.811  -6.653   5.664  1.00 97.43           O  
ATOM    192  CZ  TYR A  25       6.595  -5.787   4.616  1.00 97.43           C  
ATOM    193  N   LYS A  26       5.645   0.337   1.197  1.00 95.36           N  
ATOM    194  CA  LYS A  26       5.981   1.496   0.376  1.00 95.36           C  
ATOM    195  C   LYS A  26       7.474   1.538   0.067  1.00 95.36           C  
ATOM    196  CB  LYS A  26       5.554   2.789   1.073  1.00 95.36           C  
ATOM    197  O   LYS A  26       7.891   2.129  -0.931  1.00 95.36           O  
ATOM    198  CG  LYS A  26       5.906   4.053   0.302  1.00 95.36           C  
ATOM    199  CD  LYS A  26       5.546   5.307   1.089  1.00 95.36           C  
ATOM    200  CE  LYS A  26       5.941   6.572   0.339  1.00 95.36           C  
ATOM    201  NZ  LYS A  26       5.587   7.804   1.106  1.00 95.36           N  
ATOM    202  N   SER A  27       8.236   0.853   0.903  1.00 92.02           N  
ATOM    203  CA  SER A  27       9.673   0.625   0.787  1.00 92.02           C  
ATOM    204  C   SER A  27      10.096  -0.633   1.538  1.00 92.02           C  
ATOM    205  CB  SER A  27      10.451   1.830   1.316  1.00 92.02           C  
ATOM    206  O   SER A  27       9.250  -1.381   2.033  1.00 92.02           O  
ATOM    207  OG  SER A  27      10.320   1.936   2.723  1.00 92.02           O  
ATOM    208  N   PHE A  28      11.343  -0.959   1.609  1.00 87.46           N  
ATOM    209  CA  PHE A  28      11.871  -2.175   2.215  1.00 87.46           C  
ATOM    210  C   PHE A  28      11.442  -2.285   3.673  1.00 87.46           C  
ATOM    211  CB  PHE A  28      13.399  -2.208   2.114  1.00 87.46           C  
ATOM    212  O   PHE A  28      11.102  -3.372   4.145  1.00 87.46           O  
ATOM    213  CG  PHE A  28      13.909  -2.663   0.773  1.00 87.46           C  
ATOM    214  CD1 PHE A  28      13.903  -4.010   0.432  1.00 87.46           C  
ATOM    215  CD2 PHE A  28      14.395  -1.743  -0.147  1.00 87.46           C  
ATOM    216  CE1 PHE A  28      14.375  -4.434  -0.808  1.00 87.46           C  
ATOM    217  CE2 PHE A  28      14.868  -2.159  -1.388  1.00 87.46           C  
ATOM    218  CZ  PHE A  28      14.858  -3.505  -1.717  1.00 87.46           C  
ATOM    219  N   SER A  29      11.244  -1.147   4.336  1.00 89.14           N  
ATOM    220  CA  SER A  29      11.025  -1.222   5.777  1.00 89.14           C  
ATOM    221  C   SER A  29       9.815  -0.395   6.197  1.00 89.14           C  
ATOM    222  CB  SER A  29      12.266  -0.746   6.534  1.00 89.14           C  
ATOM    223  O   SER A  29       9.374  -0.468   7.346  1.00 89.14           O  
ATOM    224  OG  SER A  29      12.705   0.508   6.041  1.00 89.14           O  
ATOM    225  N   ASP A  30       9.258   0.306   5.168  1.00 95.59           N  
ATOM    226  CA  ASP A  30       8.136   1.182   5.491  1.00 95.59           C  
ATOM    227  C   ASP A  30       6.834   0.646   4.900  1.00 95.59           C  
ATOM    228  CB  ASP A  30       8.400   2.601   4.984  1.00 95.59           C  
ATOM    229  O   ASP A  30       6.838   0.024   3.836  1.00 95.59           O  
ATOM    230  CG  ASP A  30       9.517   3.302   5.736  1.00 95.59           C  
ATOM    231  OD1 ASP A  30       9.799   2.930   6.896  1.00 95.59           O  
ATOM    232  OD2 ASP A  30      10.120   4.236   5.165  1.00 95.59           O  
ATOM    233  N   THR A  31       5.710   0.905   5.695  1.00 97.46           N  
ATOM    234  CA  THR A  31       4.378   0.513   5.246  1.00 97.46           C  
ATOM    235  C   THR A  31       3.446   1.721   5.200  1.00 97.46           C  
ATOM    236  CB  THR A  31       3.776  -0.569   6.160  1.00 97.46           C  
ATOM    237  O   THR A  31       3.717   2.744   5.832  1.00 97.46           O  
ATOM    238  CG2 THR A  31       4.714  -1.766   6.287  1.00 97.46           C  
ATOM    239  OG1 THR A  31       3.548  -0.015   7.461  1.00 97.46           O  
ATOM    240  N   VAL A  32       2.373   1.474   4.348  1.00 97.04           N  
ATOM    241  CA  VAL A  32       1.385   2.540   4.214  1.00 97.04           C  
ATOM    242  C   VAL A  32      -0.019   1.941   4.177  1.00 97.04           C  
ATOM    243  CB  VAL A  32       1.636   3.390   2.948  1.00 97.04           C  
ATOM    244  O   VAL A  32      -0.226   0.861   3.619  1.00 97.04           O  
ATOM    245  CG1 VAL A  32       1.472   2.542   1.688  1.00 97.04           C  
ATOM    246  CG2 VAL A  32       0.690   4.589   2.916  1.00 97.04           C  
ATOM    247  N   VAL A  33      -1.000   2.673   4.835  1.00 96.76           N  
ATOM    248  CA  VAL A  33      -2.409   2.305   4.735  1.00 96.76           C  
ATOM    249  C   VAL A  33      -2.989   2.832   3.425  1.00 96.76           C  
ATOM    250  CB  VAL A  33      -3.222   2.843   5.933  1.00 96.76           C  
ATOM    251  O   VAL A  33      -2.890   4.026   3.130  1.00 96.76           O  
ATOM    252  CG1 VAL A  33      -4.701   2.490   5.784  1.00 96.76           C  
ATOM    253  CG2 VAL A  33      -2.668   2.291   7.245  1.00 96.76           C  
ATOM    254  N   CYS A  34      -3.621   1.880   2.609  1.00 94.82           N  
ATOM    255  CA  CYS A  34      -4.154   2.273   1.309  1.00 94.82           C  
ATOM    256  C   CYS A  34      -5.448   3.063   1.467  1.00 94.82           C  
ATOM    257  CB  CYS A  34      -4.401   1.042   0.437  1.00 94.82           C  
ATOM    258  O   CYS A  34      -6.174   2.884   2.446  1.00 94.82           O  
ATOM    259  SG  CYS A  34      -2.919   0.057   0.132  1.00 94.82           S  
ATOM    260  N   LYS A  35      -5.632   3.959   0.506  1.00 94.05           N  
ATOM    261  CA  LYS A  35      -6.923   4.639   0.442  1.00 94.05           C  
ATOM    262  C   LYS A  35      -8.054   3.647   0.187  1.00 94.05           C  
ATOM    263  CB  LYS A  35      -6.910   5.712  -0.648  1.00 94.05           C  
ATOM    264  O   LYS A  35      -7.829   2.568  -0.365  1.00 94.05           O  
ATOM    265  CG  LYS A  35      -5.894   6.819  -0.415  1.00 94.05           C  
ATOM    266  CD  LYS A  35      -5.888   7.823  -1.560  1.00 94.05           C  
ATOM    267  CE  LYS A  35      -4.797   8.870  -1.382  1.00 94.05           C  
ATOM    268  NZ  LYS A  35      -4.725   9.800  -2.548  1.00 94.05           N  
ATOM    269  N   PRO A  36      -9.218   3.975   0.556  1.00 90.01           N  
ATOM    270  CA  PRO A  36     -10.357   3.062   0.444  1.00 90.01           C  
ATOM    271  C   PRO A  36     -10.564   2.548  -0.979  1.00 90.01           C  
ATOM    272  CB  PRO A  36     -11.543   3.921   0.891  1.00 90.01           C  
ATOM    273  O   PRO A  36     -10.949   1.392  -1.172  1.00 90.01           O  
ATOM    274  CG  PRO A  36     -10.952   4.934   1.818  1.00 90.01           C  
ATOM    275  CD  PRO A  36      -9.562   5.257   1.349  1.00 90.01           C  
ATOM    276  N   HIS A  37     -10.254   3.309  -2.012  1.00 91.14           N  
ATOM    277  CA  HIS A  37     -10.476   2.907  -3.397  1.00 91.14           C  
ATOM    278  C   HIS A  37      -9.293   2.109  -3.935  1.00 91.14           C  
ATOM    279  CB  HIS A  37     -10.726   4.132  -4.277  1.00 91.14           C  
ATOM    280  O   HIS A  37      -9.366   1.544  -5.029  1.00 91.14           O  
ATOM    281  CG  HIS A  37      -9.598   5.114  -4.273  1.00 91.14           C  
ATOM    282  CD2 HIS A  37      -8.620   5.347  -5.179  1.00 91.14           C  
ATOM    283  ND1 HIS A  37      -9.385   5.999  -3.238  1.00 91.14           N  
ATOM    284  CE1 HIS A  37      -8.321   6.736  -3.509  1.00 91.14           C  
ATOM    285  NE2 HIS A  37      -7.838   6.361  -4.681  1.00 91.14           N  
ATOM    286  N   GLU A  38      -8.179   2.013  -3.185  1.00 94.20           N  
ATOM    287  CA  GLU A  38      -7.009   1.207  -3.521  1.00 94.20           C  
ATOM    288  C   GLU A  38      -7.108  -0.189  -2.912  1.00 94.20           C  
ATOM    289  CB  GLU A  38      -5.727   1.897  -3.049  1.00 94.20           C  
ATOM    290  O   GLU A  38      -6.956  -0.356  -1.700  1.00 94.20           O  
ATOM    291  CG  GLU A  38      -5.462   3.233  -3.727  1.00 94.20           C  
ATOM    292  CD  GLU A  38      -4.292   3.993  -3.121  1.00 94.20           C  
ATOM    293  OE1 GLU A  38      -3.548   4.662  -3.873  1.00 94.20           O  
ATOM    294  OE2 GLU A  38      -4.118   3.917  -1.884  1.00 94.20           O  
ATOM    295  N   THR A  39      -7.272  -1.135  -3.808  1.00 94.23           N  
ATOM    296  CA  THR A  39      -7.616  -2.463  -3.312  1.00 94.23           C  
ATOM    297  C   THR A  39      -6.492  -3.455  -3.598  1.00 94.23           C  
ATOM    298  CB  THR A  39      -8.926  -2.973  -3.941  1.00 94.23           C  
ATOM    299  O   THR A  39      -6.647  -4.658  -3.376  1.00 94.23           O  
ATOM    300  CG2 THR A  39     -10.102  -2.078  -3.563  1.00 94.23           C  
ATOM    301  OG1 THR A  39      -8.791  -2.988  -5.367  1.00 94.23           O  
ATOM    302  N   LYS A  40      -5.369  -2.909  -4.083  1.00 95.19           N  
ATOM    303  CA  LYS A  40      -4.267  -3.784  -4.473  1.00 95.19           C  
ATOM    304  C   LYS A  40      -2.941  -3.283  -3.908  1.00 95.19           C  
ATOM    305  CB  LYS A  40      -4.180  -3.892  -5.996  1.00 95.19           C  
ATOM    306  O   LYS A  40      -2.722  -2.074  -3.802  1.00 95.19           O  
ATOM    307  CG  LYS A  40      -5.466  -4.366  -6.657  1.00 95.19           C  
ATOM    308  CD  LYS A  40      -5.732  -5.838  -6.371  1.00 95.19           C  
ATOM    309  CE  LYS A  40      -6.947  -6.347  -7.134  1.00 95.19           C  
ATOM    310  NZ  LYS A  40      -7.228  -7.783  -6.835  1.00 95.19           N  
ATOM    311  N   CYS A  41      -2.046  -4.215  -3.518  1.00 96.46           N  
ATOM    312  CA  CYS A  41      -0.628  -3.954  -3.298  1.00 96.46           C  
ATOM    313  C   CYS A  41       0.193  -4.327  -4.527  1.00 96.46           C  
ATOM    314  CB  CYS A  41      -0.123  -4.729  -2.082  1.00 96.46           C  
ATOM    315  O   CYS A  41      -0.115  -5.306  -5.210  1.00 96.46           O  
ATOM    316  SG  CYS A  41      -0.891  -4.225  -0.527  1.00 96.46           S  
ATOM    317  N   PHE A  42       1.215  -3.483  -4.819  1.00 95.51           N  
ATOM    318  CA  PHE A  42       2.032  -3.829  -5.977  1.00 95.51           C  
ATOM    319  C   PHE A  42       3.514  -3.660  -5.664  1.00 95.51           C  
ATOM    320  CB  PHE A  42       1.648  -2.966  -7.183  1.00 95.51           C  
ATOM    321  O   PHE A  42       3.884  -2.864  -4.799  1.00 95.51           O  
ATOM    322  CG  PHE A  42       2.155  -1.551  -7.104  1.00 95.51           C  
ATOM    323  CD1 PHE A  42       1.368  -0.546  -6.556  1.00 95.51           C  
ATOM    324  CD2 PHE A  42       3.420  -1.227  -7.577  1.00 95.51           C  
ATOM    325  CE1 PHE A  42       1.835   0.765  -6.481  1.00 95.51           C  
ATOM    326  CE2 PHE A  42       3.894   0.080  -7.505  1.00 95.51           C  
ATOM    327  CZ  PHE A  42       3.099   1.074  -6.958  1.00 95.51           C  
ATOM    328  N   GLN A  43       4.282  -4.427  -6.394  1.00 93.85           N  
ATOM    329  CA  GLN A  43       5.738  -4.327  -6.409  1.00 93.85           C  
ATOM    330  C   GLN A  43       6.294  -4.604  -7.803  1.00 93.85           C  
ATOM    331  CB  GLN A  43       6.354  -5.293  -5.397  1.00 93.85           C  
ATOM    332  O   GLN A  43       5.920  -5.590  -8.442  1.00 93.85           O  
ATOM    333  CG  GLN A  43       7.876  -5.268  -5.370  1.00 93.85           C  
ATOM    334  CD  GLN A  43       8.472  -6.508  -4.732  1.00 93.85           C  
ATOM    335  NE2 GLN A  43       9.699  -6.842  -5.117  1.00 93.85           N  
ATOM    336  OE1 GLN A  43       7.836  -7.161  -3.898  1.00 93.85           O  
ATOM    337  N   TYR A  44       7.089  -3.670  -8.271  1.00 91.65           N  
ATOM    338  CA  TYR A  44       7.790  -3.918  -9.526  1.00 91.65           C  
ATOM    339  C   TYR A  44       9.182  -3.296  -9.505  1.00 91.65           C  
ATOM    340  CB  TYR A  44       6.989  -3.364 -10.708  1.00 91.65           C  
ATOM    341  O   TYR A  44       9.479  -2.453  -8.656  1.00 91.65           O  
ATOM    342  CG  TYR A  44       6.870  -1.860 -10.709  1.00 91.65           C  
ATOM    343  CD1 TYR A  44       5.826  -1.223 -10.042  1.00 91.65           C  
ATOM    344  CD2 TYR A  44       7.800  -1.071 -11.379  1.00 91.65           C  
ATOM    345  CE1 TYR A  44       5.711   0.163 -10.042  1.00 91.65           C  
ATOM    346  CE2 TYR A  44       7.695   0.316 -11.385  1.00 91.65           C  
ATOM    347  OH  TYR A  44       6.540   2.295 -10.718  1.00 91.65           O  
ATOM    348  CZ  TYR A  44       6.649   0.923 -10.715  1.00 91.65           C  
ATOM    349  N   SER A  45      10.054  -3.784 -10.318  1.00 88.76           N  
ATOM    350  CA  SER A  45      11.418  -3.273 -10.396  1.00 88.76           C  
ATOM    351  C   SER A  45      11.776  -2.869 -11.823  1.00 88.76           C  
ATOM    352  CB  SER A  45      12.413  -4.318  -9.889  1.00 88.76           C  
ATOM    353  O   SER A  45      11.207  -3.392 -12.783  1.00 88.76           O  
ATOM    354  OG  SER A  45      12.426  -5.453 -10.737  1.00 88.76           O  
ATOM    355  N   PHE A  46      12.494  -1.809 -11.955  1.00 86.58           N  
ATOM    356  CA  PHE A  46      13.007  -1.408 -13.259  1.00 86.58           C  
ATOM    357  C   PHE A  46      14.452  -0.936 -13.151  1.00 86.58           C  
ATOM    358  CB  PHE A  46      12.138  -0.301 -13.864  1.00 86.58           C  
ATOM    359  O   PHE A  46      14.936  -0.648 -12.054  1.00 86.58           O  
ATOM    360  CG  PHE A  46      12.087   0.953 -13.033  1.00 86.58           C  
ATOM    361  CD1 PHE A  46      11.189   1.070 -11.980  1.00 86.58           C  
ATOM    362  CD2 PHE A  46      12.940   2.015 -13.307  1.00 86.58           C  
ATOM    363  CE1 PHE A  46      11.140   2.230 -11.210  1.00 86.58           C  
ATOM    364  CE2 PHE A  46      12.897   3.177 -12.541  1.00 86.58           C  
ATOM    365  CZ  PHE A  46      11.996   3.283 -11.494  1.00 86.58           C  
ATOM    366  N   CYS A  47      15.167  -0.966 -14.241  1.00 87.13           N  
ATOM    367  CA  CYS A  47      16.583  -0.623 -14.298  1.00 87.13           C  
ATOM    368  C   CYS A  47      16.809   0.621 -15.150  1.00 87.13           C  
ATOM    369  CB  CYS A  47      17.395  -1.790 -14.859  1.00 87.13           C  
ATOM    370  O   CYS A  47      16.926   0.528 -16.373  1.00 87.13           O  
ATOM    371  SG  CYS A  47      17.386  -3.256 -13.804  1.00 87.13           S  
ATOM    372  N   PRO A  48      16.736   1.765 -14.562  1.00 81.55           N  
ATOM    373  CA  PRO A  48      16.882   3.002 -15.332  1.00 81.55           C  
ATOM    374  C   PRO A  48      18.318   3.245 -15.791  1.00 81.55           C  
ATOM    375  CB  PRO A  48      16.433   4.085 -14.348  1.00 81.55           C  
ATOM    376  O   PRO A  48      18.540   3.890 -16.819  1.00 81.55           O  
ATOM    377  CG  PRO A  48      16.571   3.456 -12.999  1.00 81.55           C  
ATOM    378  CD  PRO A  48      16.427   1.969 -13.149  1.00 81.55           C  
ATOM    379  N   PHE A  49      19.403   2.557 -15.140  1.00 82.79           N  
ATOM    380  CA  PHE A  49      20.825   2.639 -15.452  1.00 82.79           C  
ATOM    381  C   PHE A  49      21.481   1.267 -15.356  1.00 82.79           C  
ATOM    382  CB  PHE A  49      21.526   3.624 -14.512  1.00 82.79           C  
ATOM    383  O   PHE A  49      21.047   0.420 -14.572  1.00 82.79           O  
ATOM    384  CG  PHE A  49      20.963   5.019 -14.563  1.00 82.79           C  
ATOM    385  CD1 PHE A  49      21.252   5.862 -15.628  1.00 82.79           C  
ATOM    386  CD2 PHE A  49      20.143   5.486 -13.544  1.00 82.79           C  
ATOM    387  CE1 PHE A  49      20.732   7.153 -15.678  1.00 82.79           C  
ATOM    388  CE2 PHE A  49      19.619   6.776 -13.587  1.00 82.79           C  
ATOM    389  CZ  PHE A  49      19.916   7.607 -14.654  1.00 82.79           C  
ATOM    390  N   ARG A  50      22.413   0.825 -16.266  1.00 72.87           N  
ATOM    391  CA  ARG A  50      23.066  -0.445 -16.563  1.00 72.87           C  
ATOM    392  C   ARG A  50      23.643  -1.073 -15.298  1.00 72.87           C  
ATOM    393  CB  ARG A  50      24.172  -0.252 -17.603  1.00 72.87           C  
ATOM    394  O   ARG A  50      23.829  -2.290 -15.232  1.00 72.87           O  
ATOM    395  CG  ARG A  50      23.732  -0.538 -19.030  1.00 72.87           C  
ATOM    396  CD  ARG A  50      24.895  -0.451 -20.007  1.00 72.87           C  
ATOM    397  NE  ARG A  50      24.453  -0.618 -21.389  1.00 72.87           N  
ATOM    398  NH1 ARG A  50      26.581  -0.819 -22.264  1.00 72.87           N  
ATOM    399  NH2 ARG A  50      24.754  -0.931 -23.644  1.00 72.87           N  
ATOM    400  CZ  ARG A  50      25.264  -0.789 -22.429  1.00 72.87           C  
ATOM    401  N   ASN A  51      22.847  -0.778 -14.015  1.00 77.56           N  
ATOM    402  CA  ASN A  51      23.365  -1.560 -12.898  1.00 77.56           C  
ATOM    403  C   ASN A  51      22.645  -1.222 -11.595  1.00 77.56           C  
ATOM    404  CB  ASN A  51      24.872  -1.344 -12.743  1.00 77.56           C  
ATOM    405  O   ASN A  51      23.079  -1.631 -10.517  1.00 77.56           O  
ATOM    406  CG  ASN A  51      25.685  -2.192 -13.702  1.00 77.56           C  
ATOM    407  ND2 ASN A  51      26.918  -2.501 -13.320  1.00 77.56           N  
ATOM    408  OD1 ASN A  51      25.208  -2.565 -14.777  1.00 77.56           O  
ATOM    409  N   ARG A  52      21.592  -0.427 -11.764  1.00 84.81           N  
ATOM    410  CA  ARG A  52      20.839  -0.124 -10.551  1.00 84.81           C  
ATOM    411  C   ARG A  52      19.371  -0.505 -10.709  1.00 84.81           C  
ATOM    412  CB  ARG A  52      20.961   1.360 -10.198  1.00 84.81           C  
ATOM    413  O   ARG A  52      18.684   0.005 -11.596  1.00 84.81           O  
ATOM    414  CG  ARG A  52      22.278   1.729  -9.535  1.00 84.81           C  
ATOM    415  CD  ARG A  52      22.248   3.142  -8.969  1.00 84.81           C  
ATOM    416  NE  ARG A  52      23.578   3.591  -8.569  1.00 84.81           N  
ATOM    417  NH1 ARG A  52      22.863   4.683  -6.663  1.00 84.81           N  
ATOM    418  NH2 ARG A  52      25.088   4.667  -7.214  1.00 84.81           N  
ATOM    419  CZ  ARG A  52      23.840   4.313  -7.483  1.00 84.81           C  
ATOM    420  N   VAL A  53      18.977  -1.491  -9.953  1.00 86.94           N  
ATOM    421  CA  VAL A  53      17.583  -1.923  -9.930  1.00 86.94           C  
ATOM    422  C   VAL A  53      16.799  -1.083  -8.923  1.00 86.94           C  
ATOM    423  CB  VAL A  53      17.459  -3.423  -9.583  1.00 86.94           C  
ATOM    424  O   VAL A  53      17.250  -0.874  -7.795  1.00 86.94           O  
ATOM    425  CG1 VAL A  53      15.992  -3.843  -9.518  1.00 86.94           C  
ATOM    426  CG2 VAL A  53      18.216  -4.270 -10.605  1.00 86.94           C  
ATOM    427  N   ILE A  54      15.728  -0.534  -9.439  1.00 87.47           N  
ATOM    428  CA  ILE A  54      14.833   0.232  -8.580  1.00 87.47           C  
ATOM    429  C   ILE A  54      13.564  -0.573  -8.308  1.00 87.47           C  
ATOM    430  CB  ILE A  54      14.477   1.598  -9.208  1.00 87.47           C  
ATOM    431  O   ILE A  54      12.966  -1.131  -9.231  1.00 87.47           O  
ATOM    432  CG1 ILE A  54      15.742   2.442  -9.403  1.00 87.47           C  
ATOM    433  CG2 ILE A  54      13.452   2.339  -8.345  1.00 87.47           C  
ATOM    434  CD1 ILE A  54      15.501   3.761 -10.124  1.00 87.47           C  
ATOM    435  N   TYR A  55      13.216  -0.615  -6.982  1.00 88.78           N  
ATOM    436  CA  TYR A  55      11.985  -1.283  -6.576  1.00 88.78           C  
ATOM    437  C   TYR A  55      10.899  -0.268  -6.239  1.00 88.78           C  
ATOM    438  CB  TYR A  55      12.239  -2.195  -5.371  1.00 88.78           C  
ATOM    439  O   TYR A  55      11.143   0.689  -5.501  1.00 88.78           O  
ATOM    440  CG  TYR A  55      13.142  -3.365  -5.676  1.00 88.78           C  
ATOM    441  CD1 TYR A  55      12.617  -4.582  -6.104  1.00 88.78           C  
ATOM    442  CD2 TYR A  55      14.522  -3.257  -5.536  1.00 88.78           C  
ATOM    443  CE1 TYR A  55      13.445  -5.665  -6.384  1.00 88.78           C  
ATOM    444  CE2 TYR A  55      15.359  -4.333  -5.813  1.00 88.78           C  
ATOM    445  OH  TYR A  55      15.637  -6.598  -6.512  1.00 88.78           O  
ATOM    446  CZ  TYR A  55      14.813  -5.530  -6.236  1.00 88.78           C  
ATOM    447  N   VAL A  56       9.812  -0.569  -6.863  1.00 91.68           N  
ATOM    448  CA  VAL A  56       8.653   0.276  -6.592  1.00 91.68           C  
ATOM    449  C   VAL A  56       7.553  -0.551  -5.931  1.00 91.68           C  
ATOM    450  CB  VAL A  56       8.120   0.938  -7.882  1.00 91.68           C  
ATOM    451  O   VAL A  56       7.220  -1.642  -6.401  1.00 91.68           O  
ATOM    452  CG1 VAL A  56       6.966   1.887  -7.565  1.00 91.68           C  
ATOM    453  CG2 VAL A  56       9.243   1.680  -8.604  1.00 91.68           C  
ATOM    454  N   ARG A  57       7.062   0.004  -4.790  1.00 94.94           N  
ATOM    455  CA  ARG A  57       5.999  -0.637  -4.022  1.00 94.94           C  
ATOM    456  C   ARG A  57       4.902   0.361  -3.667  1.00 94.94           C  
ATOM    457  CB  ARG A  57       6.563  -1.271  -2.749  1.00 94.94           C  
ATOM    458  O   ARG A  57       5.158   1.563  -3.566  1.00 94.94           O  
ATOM    459  CG  ARG A  57       7.614  -2.339  -3.006  1.00 94.94           C  
ATOM    460  CD  ARG A  57       8.235  -2.843  -1.710  1.00 94.94           C  
ATOM    461  NE  ARG A  57       9.199  -3.912  -1.954  1.00 94.94           N  
ATOM    462  NH1 ARG A  57      10.879  -2.509  -2.694  1.00 94.94           N  
ATOM    463  NH2 ARG A  57      11.227  -4.773  -2.602  1.00 94.94           N  
ATOM    464  CZ  ARG A  57      10.433  -3.729  -2.416  1.00 94.94           C  
ATOM    465  N   GLY A  58       3.695  -0.204  -3.464  1.00 95.34           N  
ATOM    466  CA  GLY A  58       2.661   0.712  -3.011  1.00 95.34           C  
ATOM    467  C   GLY A  58       1.257   0.168  -3.199  1.00 95.34           C  
ATOM    468  O   GLY A  58       1.064  -1.047  -3.288  1.00 95.34           O  
ATOM    469  N   CYS A  59       0.312   1.150  -3.073  1.00 96.05           N  
ATOM    470  CA  CYS A  59      -1.111   0.859  -3.207  1.00 96.05           C  
ATOM    471  C   CYS A  59      -1.623   1.259  -4.586  1.00 96.05           C  
ATOM    472  CB  CYS A  59      -1.911   1.586  -2.126  1.00 96.05           C  
ATOM    473  O   CYS A  59      -1.211   2.284  -5.132  1.00 96.05           O  
ATOM    474  SG  CYS A  59      -1.404   1.171  -0.443  1.00 96.05           S  
ATOM    475  N   SER A  60      -2.535   0.443  -5.123  1.00 95.20           N  
ATOM    476  CA  SER A  60      -3.098   0.732  -6.438  1.00 95.20           C  
ATOM    477  C   SER A  60      -4.522   0.198  -6.559  1.00 95.20           C  
ATOM    478  CB  SER A  60      -2.224   0.130  -7.540  1.00 95.20           C  
ATOM    479  O   SER A  60      -4.921  -0.697  -5.812  1.00 95.20           O  
ATOM    480  OG  SER A  60      -2.700   0.506  -8.821  1.00 95.20           O  
ATOM    481  N   THR A  61      -5.235   0.883  -7.424  1.00 94.46           N  
ATOM    482  CA  THR A  61      -6.584   0.404  -7.706  1.00 94.46           C  
ATOM    483  C   THR A  61      -6.545  -0.805  -8.636  1.00 94.46           C  
ATOM    484  CB  THR A  61      -7.449   1.512  -8.336  1.00 94.46           C  
ATOM    485  O   THR A  61      -7.472  -1.618  -8.645  1.00 94.46           O  
ATOM    486  CG2 THR A  61      -7.753   2.614  -7.326  1.00 94.46           C  
ATOM    487  OG1 THR A  61      -6.751   2.080  -9.451  1.00 94.46           O  
ATOM    488  N   SER A  62      -5.413  -0.938  -9.368  1.00 92.92           N  
ATOM    489  CA  SER A  62      -5.218  -2.025 -10.321  1.00 92.92           C  
ATOM    490  C   SER A  62      -3.777  -2.523 -10.306  1.00 92.92           C  
ATOM    491  CB  SER A  62      -5.595  -1.574 -11.733  1.00 92.92           C  
ATOM    492  O   SER A  62      -2.908  -1.907  -9.685  1.00 92.92           O  
ATOM    493  OG  SER A  62      -4.755  -0.517 -12.164  1.00 92.92           O  
ATOM    494  N   CYS A  63      -3.521  -3.679 -10.932  1.00 89.31           N  
ATOM    495  CA  CYS A  63      -2.176  -4.241 -10.990  1.00 89.31           C  
ATOM    496  C   CYS A  63      -1.389  -3.652 -12.154  1.00 89.31           C  
ATOM    497  CB  CYS A  63      -2.236  -5.763 -11.121  1.00 89.31           C  
ATOM    498  O   CYS A  63      -1.833  -3.712 -13.303  1.00 89.31           O  
ATOM    499  SG  CYS A  63      -2.826  -6.598  -9.632  1.00 89.31           S  
ATOM    500  N   PRO A  64      -0.343  -2.932 -11.676  1.00 81.80           N  
ATOM    501  CA  PRO A  64       0.503  -2.432 -12.762  1.00 81.80           C  
ATOM    502  C   PRO A  64       1.055  -3.550 -13.643  1.00 81.80           C  
ATOM    503  CB  PRO A  64       1.633  -1.708 -12.026  1.00 81.80           C  
ATOM    504  O   PRO A  64       1.189  -4.689 -13.188  1.00 81.80           O  
ATOM    505  CG  PRO A  64       1.460  -2.091 -10.591  1.00 81.80           C  
ATOM    506  CD  PRO A  64       0.145  -2.801 -10.442  1.00 81.80           C  
ATOM    507  N   GLY A  65       0.878  -3.501 -14.960  1.00 78.04           N  
ATOM    508  CA  GLY A  65       1.366  -4.412 -15.983  1.00 78.04           C  
ATOM    509  C   GLY A  65       2.877  -4.398 -16.123  1.00 78.04           C  
ATOM    510  O   GLY A  65       3.541  -3.478 -15.640  1.00 78.04           O  
ATOM    511  N   GLY A  66       3.546  -5.557 -16.283  1.00 72.06           N  
ATOM    512  CA  GLY A  66       4.982  -5.632 -16.499  1.00 72.06           C  
ATOM    513  C   GLY A  66       5.603  -6.899 -15.943  1.00 72.06           C  
ATOM    514  O   GLY A  66       4.958  -7.637 -15.196  1.00 72.06           O  
ATOM    515  N   ASN A  67       6.753  -7.262 -16.594  1.00 66.70           N  
ATOM    516  CA  ASN A  67       7.563  -8.411 -16.203  1.00 66.70           C  
ATOM    517  C   ASN A  67       8.217  -8.198 -14.841  1.00 66.70           C  
ATOM    518  CB  ASN A  67       8.627  -8.703 -17.263  1.00 66.70           C  
ATOM    519  O   ASN A  67       8.534  -7.067 -14.469  1.00 66.70           O  
ATOM    520  CG  ASN A  67       8.051  -9.352 -18.506  1.00 66.70           C  
ATOM    521  ND2 ASN A  67       8.749  -9.212 -19.626  1.00 66.70           N  
ATOM    522  OD1 ASN A  67       6.986  -9.973 -18.460  1.00 66.70           O  
ATOM    523  N   ASN A  68       7.759  -9.095 -13.714  1.00 73.00           N  
ATOM    524  CA  ASN A  68       8.360  -9.123 -12.384  1.00 73.00           C  
ATOM    525  C   ASN A  68       7.579  -8.258 -11.398  1.00 73.00           C  
ATOM    526  CB  ASN A  68       9.821  -8.673 -12.445  1.00 73.00           C  
ATOM    527  O   ASN A  68       8.167  -7.633 -10.514  1.00 73.00           O  
ATOM    528  CG  ASN A  68      10.697  -9.636 -13.222  1.00 73.00           C  
ATOM    529  ND2 ASN A  68      11.663  -9.098 -13.957  1.00 73.00           N  
ATOM    530  OD1 ASN A  68      10.506 -10.853 -13.163  1.00 73.00           O  
ATOM    531  N   ALA A  69       6.237  -8.107 -11.690  1.00 87.22           N  
ATOM    532  CA  ALA A  69       5.357  -7.335 -10.817  1.00 87.22           C  
ATOM    533  C   ALA A  69       4.575  -8.250  -9.878  1.00 87.22           C  
ATOM    534  CB  ALA A  69       4.398  -6.484 -11.647  1.00 87.22           C  
ATOM    535  O   ALA A  69       4.191  -9.358 -10.259  1.00 87.22           O  
ATOM    536  N   VAL A  70       4.679  -8.027  -8.599  1.00 91.86           N  
ATOM    537  CA  VAL A  70       3.825  -8.640  -7.587  1.00 91.86           C  
ATOM    538  C   VAL A  70       2.571  -7.792  -7.386  1.00 91.86           C  
ATOM    539  CB  VAL A  70       4.571  -8.813  -6.245  1.00 91.86           C  
ATOM    540  O   VAL A  70       2.655  -6.569  -7.257  1.00 91.86           O  
ATOM    541  CG1 VAL A  70       3.645  -9.407  -5.185  1.00 91.86           C  
ATOM    542  CG2 VAL A  70       5.807  -9.691  -6.432  1.00 91.86           C  
ATOM    543  N   CYS A  71       1.497  -8.500  -7.502  1.00 94.19           N  
ATOM    544  CA  CYS A  71       0.209  -7.855  -7.275  1.00 94.19           C  
ATOM    545  C   CYS A  71      -0.703  -8.740  -6.433  1.00 94.19           C  
ATOM    546  CB  CYS A  71      -0.470  -7.530  -8.605  1.00 94.19           C  
ATOM    547  O   CYS A  71      -0.926  -9.905  -6.767  1.00 94.19           O  
ATOM    548  SG  CYS A  71      -1.851  -6.375  -8.455  1.00 94.19           S  
ATOM    549  N   CYS A  72      -1.222  -8.141  -5.388  1.00 95.13           N  
ATOM    550  CA  CYS A  72      -2.035  -8.938  -4.476  1.00 95.13           C  
ATOM    551  C   CYS A  72      -2.990  -8.054  -3.682  1.00 95.13           C  
ATOM    552  CB  CYS A  72      -1.146  -9.731  -3.519  1.00 95.13           C  
ATOM    553  O   CYS A  72      -2.879  -6.827  -3.716  1.00 95.13           O  
ATOM    554  SG  CYS A  72      -0.050  -8.701  -2.520  1.00 95.13           S  
ATOM    555  N   SER A  73      -4.009  -8.664  -2.939  1.00 94.92           N  
ATOM    556  CA  SER A  73      -5.080  -7.899  -2.310  1.00 94.92           C  
ATOM    557  C   SER A  73      -5.120  -8.139  -0.805  1.00 94.92           C  
ATOM    558  CB  SER A  73      -6.431  -8.260  -2.928  1.00 94.92           C  
ATOM    559  O   SER A  73      -6.119  -7.836  -0.149  1.00 94.92           O  
ATOM    560  OG  SER A  73      -6.451  -7.949  -4.311  1.00 94.92           O  
ATOM    561  N   THR A  74      -4.023  -8.704  -0.313  1.00 95.09           N  
ATOM    562  CA  THR A  74      -3.960  -8.927   1.128  1.00 95.09           C  
ATOM    563  C   THR A  74      -2.891  -8.045   1.765  1.00 95.09           C  
ATOM    564  CB  THR A  74      -3.671 -10.404   1.452  1.00 95.09           C  
ATOM    565  O   THR A  74      -2.034  -7.497   1.068  1.00 95.09           O  
ATOM    566  CG2 THR A  74      -4.731 -11.318   0.846  1.00 95.09           C  
ATOM    567  OG1 THR A  74      -2.388 -10.762   0.922  1.00 95.09           O  
ATOM    568  N   ASP A  75      -2.862  -7.878   3.144  1.00 95.74           N  
ATOM    569  CA  ASP A  75      -1.929  -7.006   3.852  1.00 95.74           C  
ATOM    570  C   ASP A  75      -0.487  -7.466   3.652  1.00 95.74           C  
ATOM    571  CB  ASP A  75      -2.265  -6.959   5.344  1.00 95.74           C  
ATOM    572  O   ASP A  75      -0.184  -8.653   3.795  1.00 95.74           O  
ATOM    573  CG  ASP A  75      -3.517  -6.154   5.645  1.00 95.74           C  
ATOM    574  OD1 ASP A  75      -3.928  -5.327   4.803  1.00 95.74           O  
ATOM    575  OD2 ASP A  75      -4.096  -6.346   6.736  1.00 95.74           O  
ATOM    576  N   LEU A  76       0.304  -6.452   3.261  1.00 95.46           N  
ATOM    577  CA  LEU A  76       1.752  -6.628   3.221  1.00 95.46           C  
ATOM    578  C   LEU A  76       2.135  -7.767   2.282  1.00 95.46           C  
ATOM    579  CB  LEU A  76       2.298  -6.903   4.625  1.00 95.46           C  
ATOM    580  O   LEU A  76       3.102  -8.489   2.537  1.00 95.46           O  
ATOM    581  CG  LEU A  76       1.942  -5.878   5.703  1.00 95.46           C  
ATOM    582  CD1 LEU A  76       2.462  -6.336   7.061  1.00 95.46           C  
ATOM    583  CD2 LEU A  76       2.504  -4.506   5.344  1.00 95.46           C  
ATOM    584  N   CYS A  77       1.498  -8.012   1.264  1.00 95.12           N  
ATOM    585  CA  CYS A  77       1.677  -9.114   0.326  1.00 95.12           C  
ATOM    586  C   CYS A  77       2.746  -8.781  -0.709  1.00 95.12           C  
ATOM    587  CB  CYS A  77       0.360  -9.440  -0.377  1.00 95.12           C  
ATOM    588  O   CYS A  77       3.243  -9.669  -1.402  1.00 95.12           O  
ATOM    589  SG  CYS A  77      -0.227  -8.127  -1.470  1.00 95.12           S  
ATOM    590  N   ASN A  78       3.068  -7.440  -0.768  1.00 94.03           N  
ATOM    591  CA  ASN A  78       4.021  -6.998  -1.781  1.00 94.03           C  
ATOM    592  C   ASN A  78       5.439  -6.921  -1.222  1.00 94.03           C  
ATOM    593  CB  ASN A  78       3.603  -5.644  -2.358  1.00 94.03           C  
ATOM    594  O   ASN A  78       6.174  -5.976  -1.513  1.00 94.03           O  
ATOM    595  CG  ASN A  78       3.523  -4.559  -1.302  1.00 94.03           C  
ATOM    596  ND2 ASN A  78       3.814  -3.325  -1.697  1.00 94.03           N  
ATOM    597  OD1 ASN A  78       3.204  -4.828  -0.141  1.00 94.03           O  
ATOM    598  N   LYS A  79       5.950  -7.934  -0.539  1.00 88.74           N  
ATOM    599  CA  LYS A  79       7.304  -7.992   0.005  1.00 88.74           C  
ATOM    600  C   LYS A  79       8.346  -7.962  -1.109  1.00 88.74           C  
ATOM    601  CB  LYS A  79       7.486  -9.248   0.859  1.00 88.74           C  
ATOM    602  O   LYS A  79       8.115  -8.495  -2.197  1.00 88.74           O  
ATOM    603  CG  LYS A  79       8.731  -9.228   1.732  1.00 88.74           C  
ATOM    604  CD  LYS A  79       8.753 -10.402   2.703  1.00 88.74           C  
ATOM    605  CE  LYS A  79       9.984 -10.366   3.598  1.00 88.74           C  
ATOM    606  NZ  LYS A  79       9.982 -11.485   4.588  1.00 88.74           N  
TER     607      ALA A   1                                                      
ENDMDL                                                                          
END                                                                             
