# Supplementary material for: Domain loss enabled evolution of novel functions in the snake three-finger toxin gene superfamily
Source: Nat Commun. 2023 Aug 11;14:4861. doi: 10.1038/s41467-023-40550-0 (PMC10421932; doi:10.1038/s41467-023-40550-0)
Supplement: Supplementary file 5 — Supplementary Data 2 [file 41467_2023_40550_MOESM5_ESM.zip › SD2_structure_predictions/full_sequence/None|Phci_16|Phascolarctos_cinereus.pdb]

MODEL     1                                                                     
ATOM      1  N   MET A   1     -30.812  -8.500  38.673  1.00 60.12           N  
ATOM      2  CA  MET A   1     -29.462  -8.781  38.192  1.00 60.12           C  
ATOM      3  C   MET A   1     -29.479  -9.171  36.718  1.00 60.12           C  
ATOM      4  CB  MET A   1     -28.816  -9.893  39.020  1.00 60.12           C  
ATOM      5  O   MET A   1     -28.439  -9.163  36.057  1.00 60.12           O  
ATOM      6  CG  MET A   1     -28.624  -9.534  40.485  1.00 60.12           C  
ATOM      7  SD  MET A   1     -27.852 -10.893  41.446  1.00 60.12           S  
ATOM      8  CE  MET A   1     -26.265 -10.124  41.870  1.00 60.12           C  
ATOM      9  N   LYS A   2     -30.704  -9.289  36.101  1.00 74.64           N  
ATOM     10  CA  LYS A   2     -30.973  -9.677  34.720  1.00 74.64           C  
ATOM     11  C   LYS A   2     -30.947  -8.465  33.793  1.00 74.64           C  
ATOM     12  CB  LYS A   2     -32.323 -10.388  34.615  1.00 74.64           C  
ATOM     13  O   LYS A   2     -30.526  -8.569  32.639  1.00 74.64           O  
ATOM     14  CG  LYS A   2     -32.407 -11.679  35.416  1.00 74.64           C  
ATOM     15  CD  LYS A   2     -33.843 -12.176  35.526  1.00 74.64           C  
ATOM     16  CE  LYS A   2     -33.897 -13.654  35.889  1.00 74.64           C  
ATOM     17  NZ  LYS A   2     -35.284 -14.088  36.237  1.00 74.64           N  
ATOM     18  N   ILE A   3     -31.279  -7.358  34.475  1.00 79.55           N  
ATOM     19  CA  ILE A   3     -31.355  -6.133  33.686  1.00 79.55           C  
ATOM     20  C   ILE A   3     -29.948  -5.607  33.413  1.00 79.55           C  
ATOM     21  CB  ILE A   3     -32.203  -5.055  34.397  1.00 79.55           C  
ATOM     22  O   ILE A   3     -29.656  -5.140  32.309  1.00 79.55           O  
ATOM     23  CG1 ILE A   3     -33.668  -5.497  34.481  1.00 79.55           C  
ATOM     24  CG2 ILE A   3     -32.077  -3.708  33.677  1.00 79.55           C  
ATOM     25  CD1 ILE A   3     -34.562  -4.533  35.249  1.00 79.55           C  
ATOM     26  N   LEU A   4     -29.095  -5.846  34.387  1.00 79.93           N  
ATOM     27  CA  LEU A   4     -27.723  -5.373  34.240  1.00 79.93           C  
ATOM     28  C   LEU A   4     -26.981  -6.178  33.178  1.00 79.93           C  
ATOM     29  CB  LEU A   4     -26.980  -5.463  35.576  1.00 79.93           C  
ATOM     30  O   LEU A   4     -26.221  -5.616  32.386  1.00 79.93           O  
ATOM     31  CG  LEU A   4     -27.287  -4.366  36.597  1.00 79.93           C  
ATOM     32  CD1 LEU A   4     -26.622  -4.685  37.932  1.00 79.93           C  
ATOM     33  CD2 LEU A   4     -26.830  -3.008  36.077  1.00 79.93           C  
ATOM     34  N   ILE A   5     -27.325  -7.466  33.116  1.00 79.74           N  
ATOM     35  CA  ILE A   5     -26.685  -8.347  32.145  1.00 79.74           C  
ATOM     36  C   ILE A   5     -27.157  -7.992  30.736  1.00 79.74           C  
ATOM     37  CB  ILE A   5     -26.979  -9.833  32.450  1.00 79.74           C  
ATOM     38  O   ILE A   5     -26.360  -7.970  29.795  1.00 79.74           O  
ATOM     39  CG1 ILE A   5     -26.355 -10.237  33.791  1.00 79.74           C  
ATOM     40  CG2 ILE A   5     -26.470 -10.729  31.317  1.00 79.74           C  
ATOM     41  CD1 ILE A   5     -26.751 -11.628  34.264  1.00 79.74           C  
ATOM     42  N   SER A   6     -28.505  -7.603  30.660  1.00 79.33           N  
ATOM     43  CA  SER A   6     -29.060  -7.248  29.357  1.00 79.33           C  
ATOM     44  C   SER A   6     -28.456  -5.948  28.835  1.00 79.33           C  
ATOM     45  CB  SER A   6     -30.581  -7.115  29.441  1.00 79.33           C  
ATOM     46  O   SER A   6     -28.156  -5.832  27.645  1.00 79.33           O  
ATOM     47  OG  SER A   6     -31.178  -8.358  29.766  1.00 79.33           O  
ATOM     48  N   VAL A   7     -28.202  -5.076  29.674  1.00 83.18           N  
ATOM     49  CA  VAL A   7     -27.625  -3.784  29.320  1.00 83.18           C  
ATOM     50  C   VAL A   7     -26.166  -3.965  28.907  1.00 83.18           C  
ATOM     51  CB  VAL A   7     -27.726  -2.777  30.487  1.00 83.18           C  
ATOM     52  O   VAL A   7     -25.715  -3.376  27.922  1.00 83.18           O  
ATOM     53  CG1 VAL A   7     -26.979  -1.486  30.154  1.00 83.18           C  
ATOM     54  CG2 VAL A   7     -29.190  -2.482  30.810  1.00 83.18           C  
ATOM     55  N   LEU A   8     -25.502  -4.801  29.631  1.00 81.03           N  
ATOM     56  CA  LEU A   8     -24.095  -5.058  29.342  1.00 81.03           C  
ATOM     57  C   LEU A   8     -23.935  -5.751  27.993  1.00 81.03           C  
ATOM     58  CB  LEU A   8     -23.469  -5.914  30.446  1.00 81.03           C  
ATOM     59  O   LEU A   8     -23.047  -5.401  27.212  1.00 81.03           O  
ATOM     60  CG  LEU A   8     -21.954  -6.113  30.372  1.00 81.03           C  
ATOM     61  CD1 LEU A   8     -21.231  -4.856  30.843  1.00 81.03           C  
ATOM     62  CD2 LEU A   8     -21.532  -7.321  31.202  1.00 81.03           C  
ATOM     63  N   LEU A   9     -24.847  -6.665  27.659  1.00 80.57           N  
ATOM     64  CA  LEU A   9     -24.812  -7.379  26.387  1.00 80.57           C  
ATOM     65  C   LEU A   9     -25.115  -6.437  25.227  1.00 80.57           C  
ATOM     66  CB  LEU A   9     -25.813  -8.537  26.394  1.00 80.57           C  
ATOM     67  O   LEU A   9     -24.490  -6.528  24.168  1.00 80.57           O  
ATOM     68  CG  LEU A   9     -25.292  -9.886  25.896  1.00 80.57           C  
ATOM     69  CD1 LEU A   9     -24.406 -10.536  26.954  1.00 80.57           C  
ATOM     70  CD2 LEU A   9     -26.452 -10.804  25.526  1.00 80.57           C  
ATOM     71  N   GLY A  10     -26.114  -5.539  25.474  1.00 81.24           N  
ATOM     72  CA  GLY A  10     -26.419  -4.525  24.476  1.00 81.24           C  
ATOM     73  C   GLY A  10     -25.258  -3.588  24.203  1.00 81.24           C  
ATOM     74  O   GLY A  10     -24.989  -3.245  23.050  1.00 81.24           O  
ATOM     75  N   ALA A  11     -24.540  -3.205  25.267  1.00 77.09           N  
ATOM     76  CA  ALA A  11     -23.399  -2.298  25.168  1.00 77.09           C  
ATOM     77  C   ALA A  11     -22.248  -2.947  24.405  1.00 77.09           C  
ATOM     78  CB  ALA A  11     -22.937  -1.870  26.559  1.00 77.09           C  
ATOM     79  O   ALA A  11     -21.578  -2.291  23.603  1.00 77.09           O  
ATOM     80  N   LEU A  12     -22.064  -4.205  24.629  1.00 75.89           N  
ATOM     81  CA  LEU A  12     -20.963  -4.894  23.964  1.00 75.89           C  
ATOM     82  C   LEU A  12     -21.244  -5.053  22.474  1.00 75.89           C  
ATOM     83  CB  LEU A  12     -20.728  -6.266  24.600  1.00 75.89           C  
ATOM     84  O   LEU A  12     -20.314  -5.099  21.664  1.00 75.89           O  
ATOM     85  CG  LEU A  12     -19.999  -6.274  25.945  1.00 75.89           C  
ATOM     86  CD1 LEU A  12     -20.260  -7.583  26.682  1.00 75.89           C  
ATOM     87  CD2 LEU A  12     -18.503  -6.058  25.744  1.00 75.89           C  
ATOM     88  N   LEU A  13     -22.583  -5.149  22.144  1.00 74.42           N  
ATOM     89  CA  LEU A  13     -22.939  -5.290  20.736  1.00 74.42           C  
ATOM     90  C   LEU A  13     -22.661  -3.999  19.973  1.00 74.42           C  
ATOM     91  CB  LEU A  13     -24.413  -5.675  20.591  1.00 74.42           C  
ATOM     92  O   LEU A  13     -22.421  -4.027  18.764  1.00 74.42           O  
ATOM     93  CG  LEU A  13     -24.796  -7.081  21.056  1.00 74.42           C  
ATOM     94  CD1 LEU A  13     -26.313  -7.242  21.064  1.00 74.42           C  
ATOM     95  CD2 LEU A  13     -24.146  -8.135  20.166  1.00 74.42           C  
ATOM     96  N   PHE A  14     -22.558  -2.899  20.773  1.00 70.28           N  
ATOM     97  CA  PHE A  14     -22.360  -1.627  20.089  1.00 70.28           C  
ATOM     98  C   PHE A  14     -20.880  -1.267  20.032  1.00 70.28           C  
ATOM     99  CB  PHE A  14     -23.144  -0.512  20.788  1.00 70.28           C  
ATOM    100  O   PHE A  14     -20.505  -0.247  19.450  1.00 70.28           O  
ATOM    101  CG  PHE A  14     -24.636  -0.629  20.630  1.00 70.28           C  
ATOM    102  CD1 PHE A  14     -25.271  -0.135  19.497  1.00 70.28           C  
ATOM    103  CD2 PHE A  14     -25.405  -1.234  21.616  1.00 70.28           C  
ATOM    104  CE1 PHE A  14     -26.651  -0.242  19.349  1.00 70.28           C  
ATOM    105  CE2 PHE A  14     -26.785  -1.345  21.475  1.00 70.28           C  
ATOM    106  CZ  PHE A  14     -27.407  -0.847  20.341  1.00 70.28           C  
ATOM    107  N   VAL A  15     -20.044  -2.071  20.607  1.00 71.84           N  
ATOM    108  CA  VAL A  15     -18.624  -1.737  20.615  1.00 71.84           C  
ATOM    109  C   VAL A  15     -18.023  -2.001  19.236  1.00 71.84           C  
ATOM    110  CB  VAL A  15     -17.858  -2.539  21.691  1.00 71.84           C  
ATOM    111  O   VAL A  15     -18.137  -3.107  18.703  1.00 71.84           O  
ATOM    112  CG1 VAL A  15     -16.353  -2.303  21.572  1.00 71.84           C  
ATOM    113  CG2 VAL A  15     -18.352  -2.163  23.087  1.00 71.84           C  
ATOM    114  N   GLU A  16     -18.245  -1.237  18.296  1.00 66.21           N  
ATOM    115  CA  GLU A  16     -17.534  -1.224  17.021  1.00 66.21           C  
ATOM    116  C   GLU A  16     -16.028  -1.353  17.227  1.00 66.21           C  
ATOM    117  CB  GLU A  16     -17.851   0.055  16.241  1.00 66.21           C  
ATOM    118  O   GLU A  16     -15.455  -0.685  18.090  1.00 66.21           O  
ATOM    119  CG  GLU A  16     -17.671  -0.081  14.736  1.00 66.21           C  
ATOM    120  CD  GLU A  16     -18.311   1.052  13.950  1.00 66.21           C  
ATOM    121  OE1 GLU A  16     -17.993   1.213  12.750  1.00 66.21           O  
ATOM    122  OE2 GLU A  16     -19.136   1.785  14.540  1.00 66.21           O  
ATOM    123  N   SER A  17     -15.558  -2.509  17.404  1.00 65.08           N  
ATOM    124  CA  SER A  17     -14.121  -2.759  17.421  1.00 65.08           C  
ATOM    125  C   SER A  17     -13.384  -1.810  16.482  1.00 65.08           C  
ATOM    126  CB  SER A  17     -13.823  -4.208  17.032  1.00 65.08           C  
ATOM    127  O   SER A  17     -13.851  -1.537  15.374  1.00 65.08           O  
ATOM    128  OG  SER A  17     -14.616  -4.604  15.926  1.00 65.08           O  
ATOM    129  N   ALA A  18     -12.786  -0.719  17.053  1.00 68.98           N  
ATOM    130  CA  ALA A  18     -11.880   0.160  16.319  1.00 68.98           C  
ATOM    131  C   ALA A  18     -10.607  -0.578  15.914  1.00 68.98           C  
ATOM    132  CB  ALA A  18     -11.536   1.389  17.157  1.00 68.98           C  
ATOM    133  O   ALA A  18      -9.824  -0.993  16.772  1.00 68.98           O  
ATOM    134  N   HIS A  19     -10.629  -1.422  14.963  1.00 74.23           N  
ATOM    135  CA  HIS A  19      -9.392  -2.025  14.480  1.00 74.23           C  
ATOM    136  C   HIS A  19      -8.573  -1.028  13.668  1.00 74.23           C  
ATOM    137  CB  HIS A  19      -9.693  -3.266  13.638  1.00 74.23           C  
ATOM    138  O   HIS A  19      -9.126  -0.089  13.091  1.00 74.23           O  
ATOM    139  CG  HIS A  19     -10.378  -4.356  14.399  1.00 74.23           C  
ATOM    140  CD2 HIS A  19     -11.678  -4.732  14.438  1.00 74.23           C  
ATOM    141  ND1 HIS A  19      -9.704  -5.206  15.250  1.00 74.23           N  
ATOM    142  CE1 HIS A  19     -10.564  -6.060  15.780  1.00 74.23           C  
ATOM    143  NE2 HIS A  19     -11.768  -5.794  15.304  1.00 74.23           N  
ATOM    144  N   CYS A  20      -7.312  -0.990  14.070  1.00 86.38           N  
ATOM    145  CA  CYS A  20      -6.353  -0.237  13.271  1.00 86.38           C  
ATOM    146  C   CYS A  20      -6.004  -0.985  11.989  1.00 86.38           C  
ATOM    147  CB  CYS A  20      -5.081   0.034  14.075  1.00 86.38           C  
ATOM    148  O   CYS A  20      -5.933  -2.215  11.983  1.00 86.38           O  
ATOM    149  SG  CYS A  20      -5.289   1.279  15.367  1.00 86.38           S  
ATOM    150  N   LEU A  21      -6.030  -0.336  10.846  1.00 94.09           N  
ATOM    151  CA  LEU A  21      -5.727  -0.875   9.525  1.00 94.09           C  
ATOM    152  C   LEU A  21      -4.339  -1.505   9.500  1.00 94.09           C  
ATOM    153  CB  LEU A  21      -5.821   0.224   8.463  1.00 94.09           C  
ATOM    154  O   LEU A  21      -3.377  -0.916   9.998  1.00 94.09           O  
ATOM    155  CG  LEU A  21      -5.573  -0.207   7.017  1.00 94.09           C  
ATOM    156  CD1 LEU A  21      -6.679  -1.145   6.546  1.00 94.09           C  
ATOM    157  CD2 LEU A  21      -5.473   1.011   6.105  1.00 94.09           C  
ATOM    158  N   GLN A  22      -4.220  -2.733   9.021  1.00 95.21           N  
ATOM    159  CA  GLN A  22      -2.959  -3.444   8.843  1.00 95.21           C  
ATOM    160  C   GLN A  22      -2.594  -3.556   7.365  1.00 95.21           C  
ATOM    161  CB  GLN A  22      -3.034  -4.836   9.472  1.00 95.21           C  
ATOM    162  O   GLN A  22      -3.424  -3.953   6.544  1.00 95.21           O  
ATOM    163  CG  GLN A  22      -2.996  -4.826  10.995  1.00 95.21           C  
ATOM    164  CD  GLN A  22      -2.841  -6.213  11.588  1.00 95.21           C  
ATOM    165  NE2 GLN A  22      -2.595  -6.277  12.892  1.00 95.21           N  
ATOM    166  OE1 GLN A  22      -2.941  -7.220  10.879  1.00 95.21           O  
ATOM    167  N   CYS A  23      -1.335  -3.214   7.069  1.00 96.12           N  
ATOM    168  CA  CYS A  23      -0.859  -3.262   5.691  1.00 96.12           C  
ATOM    169  C   CYS A  23       0.498  -3.950   5.606  1.00 96.12           C  
ATOM    170  CB  CYS A  23      -0.763  -1.852   5.107  1.00 96.12           C  
ATOM    171  O   CYS A  23       1.208  -4.058   6.608  1.00 96.12           O  
ATOM    172  SG  CYS A  23      -2.348  -0.990   5.021  1.00 96.12           S  
ATOM    173  N   HIS A  24       0.814  -4.479   4.457  1.00 94.96           N  
ATOM    174  CA  HIS A  24       2.182  -4.909   4.190  1.00 94.96           C  
ATOM    175  C   HIS A  24       3.092  -3.715   3.922  1.00 94.96           C  
ATOM    176  CB  HIS A  24       2.219  -5.874   3.004  1.00 94.96           C  
ATOM    177  O   HIS A  24       2.708  -2.783   3.212  1.00 94.96           O  
ATOM    178  CG  HIS A  24       1.556  -7.186   3.278  1.00 94.96           C  
ATOM    179  CD2 HIS A  24       0.435  -7.741   2.761  1.00 94.96           C  
ATOM    180  ND1 HIS A  24       2.051  -8.094   4.189  1.00 94.96           N  
ATOM    181  CE1 HIS A  24       1.261  -9.154   4.219  1.00 94.96           C  
ATOM    182  NE2 HIS A  24       0.272  -8.965   3.362  1.00 94.96           N  
ATOM    183  N   ALA A  25       4.374  -3.758   4.544  1.00 94.65           N  
ATOM    184  CA  ALA A  25       5.321  -2.658   4.375  1.00 94.65           C  
ATOM    185  C   ALA A  25       6.708  -3.180   4.009  1.00 94.65           C  
ATOM    186  CB  ALA A  25       5.391  -1.815   5.646  1.00 94.65           C  
ATOM    187  O   ALA A  25       7.288  -3.985   4.742  1.00 94.65           O  
ATOM    188  N   CYS A  26       7.243  -2.613   2.880  1.00 92.96           N  
ATOM    189  CA  CYS A  26       8.561  -3.047   2.430  1.00 92.96           C  
ATOM    190  C   CYS A  26       9.002  -2.263   1.199  1.00 92.96           C  
ATOM    191  CB  CYS A  26       8.556  -4.543   2.118  1.00 92.96           C  
ATOM    192  O   CYS A  26       8.193  -1.576   0.573  1.00 92.96           O  
ATOM    193  SG  CYS A  26       7.414  -5.008   0.798  1.00 92.96           S  
ATOM    194  N   THR A  27      10.290  -2.371   1.020  1.00 90.60           N  
ATOM    195  CA  THR A  27      10.930  -1.963  -0.226  1.00 90.60           C  
ATOM    196  C   THR A  27      11.755  -3.106  -0.810  1.00 90.60           C  
ATOM    197  CB  THR A  27      11.831  -0.732  -0.014  1.00 90.60           C  
ATOM    198  O   THR A  27      12.737  -3.542  -0.205  1.00 90.60           O  
ATOM    199  CG2 THR A  27      12.431  -0.256  -1.333  1.00 90.60           C  
ATOM    200  OG1 THR A  27      11.053   0.329   0.554  1.00 90.60           O  
ATOM    201  N   VAL A  28      11.278  -3.678  -1.854  1.00 84.63           N  
ATOM    202  CA  VAL A  28      11.953  -4.842  -2.417  1.00 84.63           C  
ATOM    203  C   VAL A  28      12.340  -4.565  -3.868  1.00 84.63           C  
ATOM    204  CB  VAL A  28      11.068  -6.107  -2.333  1.00 84.63           C  
ATOM    205  O   VAL A  28      11.569  -3.961  -4.618  1.00 84.63           O  
ATOM    206  CG1 VAL A  28      11.810  -7.322  -2.888  1.00 84.63           C  
ATOM    207  CG2 VAL A  28      10.630  -6.356  -0.892  1.00 84.63           C  
ATOM    208  N   VAL A  29      13.626  -5.002  -4.137  1.00 76.93           N  
ATOM    209  CA  VAL A  29      14.140  -4.980  -5.502  1.00 76.93           C  
ATOM    210  C   VAL A  29      14.220  -6.404  -6.048  1.00 76.93           C  
ATOM    211  CB  VAL A  29      15.527  -4.303  -5.576  1.00 76.93           C  
ATOM    212  O   VAL A  29      14.730  -7.305  -5.378  1.00 76.93           O  
ATOM    213  CG1 VAL A  29      16.042  -4.281  -7.014  1.00 76.93           C  
ATOM    214  CG2 VAL A  29      15.459  -2.886  -5.008  1.00 76.93           C  
ATOM    215  N   ASN A  30      13.549  -6.692  -7.172  1.00 74.77           N  
ATOM    216  CA  ASN A  30      13.656  -7.976  -7.856  1.00 74.77           C  
ATOM    217  C   ASN A  30      12.869  -9.064  -7.131  1.00 74.77           C  
ATOM    218  CB  ASN A  30      15.122  -8.388  -8.000  1.00 74.77           C  
ATOM    219  O   ASN A  30      13.080 -10.254  -7.372  1.00 74.77           O  
ATOM    220  CG  ASN A  30      15.894  -7.483  -8.940  1.00 74.77           C  
ATOM    221  ND2 ASN A  30      17.154  -7.222  -8.611  1.00 74.77           N  
ATOM    222  OD1 ASN A  30      15.361  -7.021  -9.952  1.00 74.77           O  
ATOM    223  N   HIS A  31      11.549  -9.016  -6.890  1.00 70.10           N  
ATOM    224  CA  HIS A  31      10.506  -9.886  -6.358  1.00 70.10           C  
ATOM    225  C   HIS A  31      11.040 -10.758  -5.226  1.00 70.10           C  
ATOM    226  CB  HIS A  31       9.923 -10.763  -7.467  1.00 70.10           C  
ATOM    227  O   HIS A  31      10.300 -11.562  -4.655  1.00 70.10           O  
ATOM    228  CG  HIS A  31       9.130 -10.002  -8.480  1.00 70.10           C  
ATOM    229  CD2 HIS A  31       9.480  -9.496  -9.686  1.00 70.10           C  
ATOM    230  ND1 HIS A  31       7.802  -9.680  -8.297  1.00 70.10           N  
ATOM    231  CE1 HIS A  31       7.369  -9.008  -9.351  1.00 70.10           C  
ATOM    232  NE2 HIS A  31       8.368  -8.883 -10.208  1.00 70.10           N  
ATOM    233  N   ALA A  32      12.339 -10.600  -4.825  1.00 68.47           N  
ATOM    234  CA  ALA A  32      12.921 -11.525  -3.856  1.00 68.47           C  
ATOM    235  C   ALA A  32      12.873 -10.943  -2.445  1.00 68.47           C  
ATOM    236  CB  ALA A  32      14.360 -11.862  -4.240  1.00 68.47           C  
ATOM    237  O   ALA A  32      13.385 -11.548  -1.500  1.00 68.47           O  
ATOM    238  N   GLY A  33      11.881 -10.162  -2.166  1.00 72.28           N  
ATOM    239  CA  GLY A  33      11.873  -9.621  -0.817  1.00 72.28           C  
ATOM    240  C   GLY A  33      10.637 -10.006  -0.026  1.00 72.28           C  
ATOM    241  O   GLY A  33       9.673 -10.529  -0.588  1.00 72.28           O  
ATOM    242  N   VAL A  34      10.862 -10.144   1.272  1.00 81.81           N  
ATOM    243  CA  VAL A  34       9.791 -10.431   2.220  1.00 81.81           C  
ATOM    244  C   VAL A  34       9.237  -9.126   2.785  1.00 81.81           C  
ATOM    245  CB  VAL A  34      10.279 -11.344   3.368  1.00 81.81           C  
ATOM    246  O   VAL A  34       9.996  -8.208   3.104  1.00 81.81           O  
ATOM    247  CG1 VAL A  34       9.128 -11.684   4.313  1.00 81.81           C  
ATOM    248  CG2 VAL A  34      10.907 -12.618   2.805  1.00 81.81           C  
ATOM    249  N   CYS A  35       7.837  -9.033   2.700  1.00 88.58           N  
ATOM    250  CA  CYS A  35       7.166  -7.886   3.302  1.00 88.58           C  
ATOM    251  C   CYS A  35       6.678  -8.216   4.708  1.00 88.58           C  
ATOM    252  CB  CYS A  35       5.989  -7.438   2.436  1.00 88.58           C  
ATOM    253  O   CYS A  35       6.288  -9.351   4.984  1.00 88.58           O  
ATOM    254  SG  CYS A  35       6.483  -6.681   0.873  1.00 88.58           S  
ATOM    255  N   GLN A  36       6.868  -7.179   5.588  1.00 92.31           N  
ATOM    256  CA  GLN A  36       6.358  -7.315   6.949  1.00 92.31           C  
ATOM    257  C   GLN A  36       5.009  -6.619   7.103  1.00 92.31           C  
ATOM    258  CB  GLN A  36       7.360  -6.749   7.957  1.00 92.31           C  
ATOM    259  O   GLN A  36       4.683  -5.709   6.338  1.00 92.31           O  
ATOM    260  CG  GLN A  36       8.722  -7.429   7.918  1.00 92.31           C  
ATOM    261  CD  GLN A  36       8.688  -8.842   8.468  1.00 92.31           C  
ATOM    262  NE2 GLN A  36       9.644  -9.665   8.048  1.00 92.31           N  
ATOM    263  OE1 GLN A  36       7.811  -9.193   9.263  1.00 92.31           O  
ATOM    264  N   THR A  37       4.250  -7.189   7.956  1.00 94.30           N  
ATOM    265  CA  THR A  37       2.979  -6.552   8.281  1.00 94.30           C  
ATOM    266  C   THR A  37       3.170  -5.473   9.343  1.00 94.30           C  
ATOM    267  CB  THR A  37       1.947  -7.584   8.772  1.00 94.30           C  
ATOM    268  O   THR A  37       3.984  -5.630  10.255  1.00 94.30           O  
ATOM    269  CG2 THR A  37       0.578  -6.941   8.970  1.00 94.30           C  
ATOM    270  OG1 THR A  37       1.834  -8.636   7.806  1.00 94.30           O  
ATOM    271  N   LYS A  38       2.411  -4.367   9.121  1.00 94.13           N  
ATOM    272  CA  LYS A  38       2.471  -3.271  10.084  1.00 94.13           C  
ATOM    273  C   LYS A  38       1.091  -2.660  10.309  1.00 94.13           C  
ATOM    274  CB  LYS A  38       3.450  -2.195   9.612  1.00 94.13           C  
ATOM    275  O   LYS A  38       0.232  -2.711   9.425  1.00 94.13           O  
ATOM    276  CG  LYS A  38       2.948  -1.376   8.432  1.00 94.13           C  
ATOM    277  CD  LYS A  38       3.870  -0.201   8.134  1.00 94.13           C  
ATOM    278  CE  LYS A  38       3.291   0.707   7.057  1.00 94.13           C  
ATOM    279  NZ  LYS A  38       4.019   2.008   6.980  1.00 94.13           N  
ATOM    280  N   THR A  39       0.935  -2.207  11.564  1.00 95.96           N  
ATOM    281  CA  THR A  39      -0.275  -1.474  11.919  1.00 95.96           C  
ATOM    282  C   THR A  39      -0.150  -0.003  11.531  1.00 95.96           C  
ATOM    283  CB  THR A  39      -0.576  -1.587  13.425  1.00 95.96           C  
ATOM    284  O   THR A  39       0.815   0.664  11.911  1.00 95.96           O  
ATOM    285  CG2 THR A  39      -1.886  -0.889  13.778  1.00 95.96           C  
ATOM    286  OG1 THR A  39      -0.673  -2.971  13.784  1.00 95.96           O  
ATOM    287  N   CYS A  40      -1.160   0.517  10.757  1.00 95.23           N  
ATOM    288  CA  CYS A  40      -1.121   1.899  10.293  1.00 95.23           C  
ATOM    289  C   CYS A  40      -1.404   2.866  11.437  1.00 95.23           C  
ATOM    290  CB  CYS A  40      -2.134   2.116   9.169  1.00 95.23           C  
ATOM    291  O   CYS A  40      -2.138   2.534  12.369  1.00 95.23           O  
ATOM    292  SG  CYS A  40      -1.836   1.089   7.713  1.00 95.23           S  
ATOM    293  N   SER A  41      -0.693   3.955  11.402  1.00 94.24           N  
ATOM    294  CA  SER A  41      -0.875   4.983  12.421  1.00 94.24           C  
ATOM    295  C   SER A  41      -2.213   5.695  12.256  1.00 94.24           C  
ATOM    296  CB  SER A  41       0.264   6.002  12.365  1.00 94.24           C  
ATOM    297  O   SER A  41      -2.909   5.496  11.258  1.00 94.24           O  
ATOM    298  OG  SER A  41       1.515   5.370  12.576  1.00 94.24           O  
ATOM    299  N   HIS A  42      -2.554   6.470  13.262  1.00 90.48           N  
ATOM    300  CA  HIS A  42      -3.774   7.268  13.220  1.00 90.48           C  
ATOM    301  C   HIS A  42      -3.805   8.163  11.986  1.00 90.48           C  
ATOM    302  CB  HIS A  42      -3.904   8.116  14.487  1.00 90.48           C  
ATOM    303  O   HIS A  42      -2.826   8.853  11.690  1.00 90.48           O  
ATOM    304  CG  HIS A  42      -5.194   8.866  14.578  1.00 90.48           C  
ATOM    305  CD2 HIS A  42      -5.481  10.171  14.360  1.00 90.48           C  
ATOM    306  ND1 HIS A  42      -6.381   8.263  14.935  1.00 90.48           N  
ATOM    307  CE1 HIS A  42      -7.346   9.169  14.932  1.00 90.48           C  
ATOM    308  NE2 HIS A  42      -6.826  10.334  14.586  1.00 90.48           N  
ATOM    309  N   GLY A  43      -4.858   8.091  11.217  1.00 91.01           N  
ATOM    310  CA  GLY A  43      -5.010   8.921  10.033  1.00 91.01           C  
ATOM    311  C   GLY A  43      -4.660   8.196   8.747  1.00 91.01           C  
ATOM    312  O   GLY A  43      -5.092   8.598   7.664  1.00 91.01           O  
ATOM    313  N   GLU A  44      -3.783   7.143   8.906  1.00 94.78           N  
ATOM    314  CA  GLU A  44      -3.453   6.327   7.742  1.00 94.78           C  
ATOM    315  C   GLU A  44      -4.520   5.265   7.491  1.00 94.78           C  
ATOM    316  CB  GLU A  44      -2.084   5.665   7.920  1.00 94.78           C  
ATOM    317  O   GLU A  44      -4.471   4.179   8.072  1.00 94.78           O  
ATOM    318  CG  GLU A  44      -0.933   6.654   8.036  1.00 94.78           C  
ATOM    319  CD  GLU A  44       0.419   5.982   8.215  1.00 94.78           C  
ATOM    320  OE1 GLU A  44       1.438   6.532   7.739  1.00 94.78           O  
ATOM    321  OE2 GLU A  44       0.460   4.896   8.836  1.00 94.78           O  
ATOM    322  N   SER A  45      -5.394   5.567   6.601  1.00 94.48           N  
ATOM    323  CA  SER A  45      -6.545   4.695   6.391  1.00 94.48           C  
ATOM    324  C   SER A  45      -6.438   3.947   5.067  1.00 94.48           C  
ATOM    325  CB  SER A  45      -7.843   5.503   6.427  1.00 94.48           C  
ATOM    326  O   SER A  45      -7.421   3.377   4.589  1.00 94.48           O  
ATOM    327  OG  SER A  45      -7.816   6.542   5.463  1.00 94.48           O  
ATOM    328  N   THR A  46      -5.190   4.018   4.491  1.00 96.23           N  
ATOM    329  CA  THR A  46      -5.037   3.434   3.163  1.00 96.23           C  
ATOM    330  C   THR A  46      -3.712   2.686   3.051  1.00 96.23           C  
ATOM    331  CB  THR A  46      -5.115   4.513   2.067  1.00 96.23           C  
ATOM    332  O   THR A  46      -2.686   3.151   3.552  1.00 96.23           O  
ATOM    333  CG2 THR A  46      -5.076   3.887   0.676  1.00 96.23           C  
ATOM    334  OG1 THR A  46      -6.336   5.248   2.214  1.00 96.23           O  
ATOM    335  N   CYS A  47      -3.744   1.512   2.473  1.00 96.72           N  
ATOM    336  CA  CYS A  47      -2.539   0.796   2.069  1.00 96.72           C  
ATOM    337  C   CYS A  47      -2.178   1.108   0.622  1.00 96.72           C  
ATOM    338  CB  CYS A  47      -2.728  -0.711   2.243  1.00 96.72           C  
ATOM    339  O   CYS A  47      -3.061   1.323  -0.210  1.00 96.72           O  
ATOM    340  SG  CYS A  47      -3.181  -1.199   3.922  1.00 96.72           S  
ATOM    341  N   PHE A  48      -0.886   1.224   0.328  1.00 96.17           N  
ATOM    342  CA  PHE A  48      -0.531   1.417  -1.073  1.00 96.17           C  
ATOM    343  C   PHE A  48       0.544   0.425  -1.501  1.00 96.17           C  
ATOM    344  CB  PHE A  48      -0.050   2.851  -1.315  1.00 96.17           C  
ATOM    345  O   PHE A  48       1.315  -0.060  -0.670  1.00 96.17           O  
ATOM    346  CG  PHE A  48       1.279   3.160  -0.679  1.00 96.17           C  
ATOM    347  CD1 PHE A  48       1.343   3.739   0.583  1.00 96.17           C  
ATOM    348  CD2 PHE A  48       2.464   2.871  -1.343  1.00 96.17           C  
ATOM    349  CE1 PHE A  48       2.572   4.026   1.174  1.00 96.17           C  
ATOM    350  CE2 PHE A  48       3.695   3.155  -0.758  1.00 96.17           C  
ATOM    351  CZ  PHE A  48       3.747   3.734   0.499  1.00 96.17           C  
ATOM    352  N   LYS A  49       0.494   0.073  -2.725  1.00 94.27           N  
ATOM    353  CA  LYS A  49       1.477  -0.736  -3.440  1.00 94.27           C  
ATOM    354  C   LYS A  49       1.958  -0.028  -4.703  1.00 94.27           C  
ATOM    355  CB  LYS A  49       0.889  -2.102  -3.797  1.00 94.27           C  
ATOM    356  O   LYS A  49       1.151   0.359  -5.551  1.00 94.27           O  
ATOM    357  CG  LYS A  49       1.838  -2.999  -4.578  1.00 94.27           C  
ATOM    358  CD  LYS A  49       1.179  -4.321  -4.950  1.00 94.27           C  
ATOM    359  CE  LYS A  49       2.103  -5.190  -5.793  1.00 94.27           C  
ATOM    360  NZ  LYS A  49       1.480  -6.508  -6.118  1.00 94.27           N  
ATOM    361  N   VAL A  50       3.339   0.150  -4.740  1.00 94.06           N  
ATOM    362  CA  VAL A  50       3.920   0.832  -5.891  1.00 94.06           C  
ATOM    363  C   VAL A  50       4.836  -0.125  -6.651  1.00 94.06           C  
ATOM    364  CB  VAL A  50       4.702   2.095  -5.467  1.00 94.06           C  
ATOM    365  O   VAL A  50       5.720  -0.749  -6.059  1.00 94.06           O  
ATOM    366  CG1 VAL A  50       5.334   2.773  -6.682  1.00 94.06           C  
ATOM    367  CG2 VAL A  50       3.785   3.066  -4.726  1.00 94.06           C  
ATOM    368  N   LEU A  51       4.557  -0.208  -7.916  1.00 92.00           N  
ATOM    369  CA  LEU A  51       5.429  -0.959  -8.813  1.00 92.00           C  
ATOM    370  C   LEU A  51       6.222  -0.018  -9.713  1.00 92.00           C  
ATOM    371  CB  LEU A  51       4.610  -1.932  -9.666  1.00 92.00           C  
ATOM    372  O   LEU A  51       5.640   0.731 -10.501  1.00 92.00           O  
ATOM    373  CG  LEU A  51       5.389  -2.747 -10.700  1.00 92.00           C  
ATOM    374  CD1 LEU A  51       6.381  -3.675 -10.007  1.00 92.00           C  
ATOM    375  CD2 LEU A  51       4.434  -3.541 -11.585  1.00 92.00           C  
ATOM    376  N   LEU A  52       7.568  -0.102  -9.507  1.00 92.01           N  
ATOM    377  CA  LEU A  52       8.473   0.693 -10.331  1.00 92.01           C  
ATOM    378  C   LEU A  52       9.245  -0.194 -11.301  1.00 92.01           C  
ATOM    379  CB  LEU A  52       9.449   1.478  -9.451  1.00 92.01           C  
ATOM    380  O   LEU A  52       9.861  -1.180 -10.892  1.00 92.01           O  
ATOM    381  CG  LEU A  52       8.827   2.463  -8.460  1.00 92.01           C  
ATOM    382  CD1 LEU A  52       9.757   2.675  -7.269  1.00 92.01           C  
ATOM    383  CD2 LEU A  52       8.519   3.790  -9.146  1.00 92.01           C  
ATOM    384  N   THR A  53       9.115   0.222 -12.558  1.00 92.30           N  
ATOM    385  CA  THR A  53       9.835  -0.511 -13.593  1.00 92.30           C  
ATOM    386  C   THR A  53      10.754   0.422 -14.376  1.00 92.30           C  
ATOM    387  CB  THR A  53       8.863  -1.210 -14.562  1.00 92.30           C  
ATOM    388  O   THR A  53      10.298   1.411 -14.955  1.00 92.30           O  
ATOM    389  CG2 THR A  53       9.614  -2.093 -15.553  1.00 92.30           C  
ATOM    390  OG1 THR A  53       7.951  -2.021 -13.812  1.00 92.30           O  
ATOM    391  N   HIS A  54      12.048   0.064 -14.261  1.00 90.67           N  
ATOM    392  CA  HIS A  54      13.001   0.838 -15.047  1.00 90.67           C  
ATOM    393  C   HIS A  54      12.882   0.514 -16.532  1.00 90.67           C  
ATOM    394  CB  HIS A  54      14.430   0.578 -14.566  1.00 90.67           C  
ATOM    395  O   HIS A  54      12.895  -0.656 -16.920  1.00 90.67           O  
ATOM    396  CG  HIS A  54      15.438   1.520 -15.143  1.00 90.67           C  
ATOM    397  CD2 HIS A  54      15.813   2.764 -14.762  1.00 90.67           C  
ATOM    398  ND1 HIS A  54      16.193   1.213 -16.254  1.00 90.67           N  
ATOM    399  CE1 HIS A  54      16.991   2.230 -16.532  1.00 90.67           C  
ATOM    400  NE2 HIS A  54      16.780   3.184 -15.641  1.00 90.67           N  
ATOM    401  N   SER A  55      12.737   1.502 -17.420  1.00 88.20           N  
ATOM    402  CA  SER A  55      12.447   1.355 -18.843  1.00 88.20           C  
ATOM    403  C   SER A  55      13.592   0.658 -19.571  1.00 88.20           C  
ATOM    404  CB  SER A  55      12.182   2.719 -19.481  1.00 88.20           C  
ATOM    405  O   SER A  55      13.360  -0.196 -20.429  1.00 88.20           O  
ATOM    406  OG  SER A  55      11.050   3.337 -18.893  1.00 88.20           O  
ATOM    407  N   ALA A  56      14.839   0.865 -19.163  1.00 89.57           N  
ATOM    408  CA  ALA A  56      16.001   0.335 -19.871  1.00 89.57           C  
ATOM    409  C   ALA A  56      16.372  -1.052 -19.356  1.00 89.57           C  
ATOM    410  CB  ALA A  56      17.188   1.286 -19.731  1.00 89.57           C  
ATOM    411  O   ALA A  56      16.577  -1.979 -20.143  1.00 89.57           O  
ATOM    412  N   SER A  57      16.493  -1.220 -18.034  1.00 88.24           N  
ATOM    413  CA  SER A  57      16.973  -2.463 -17.438  1.00 88.24           C  
ATOM    414  C   SER A  57      15.825  -3.435 -17.187  1.00 88.24           C  
ATOM    415  CB  SER A  57      17.707  -2.179 -16.126  1.00 88.24           C  
ATOM    416  O   SER A  57      16.045  -4.639 -17.044  1.00 88.24           O  
ATOM    417  OG  SER A  57      16.813  -1.679 -15.147  1.00 88.24           O  
ATOM    418  N   ARG A  58      14.586  -2.905 -17.226  1.00 86.49           N  
ATOM    419  CA  ARG A  58      13.386  -3.681 -16.931  1.00 86.49           C  
ATOM    420  C   ARG A  58      13.414  -4.209 -15.500  1.00 86.49           C  
ATOM    421  CB  ARG A  58      13.241  -4.843 -17.916  1.00 86.49           C  
ATOM    422  O   ARG A  58      12.746  -5.196 -15.184  1.00 86.49           O  
ATOM    423  CG  ARG A  58      12.894  -4.411 -19.332  1.00 86.49           C  
ATOM    424  CD  ARG A  58      12.349  -5.568 -20.157  1.00 86.49           C  
ATOM    425  NE  ARG A  58      13.419  -6.438 -20.638  1.00 86.49           N  
ATOM    426  NH1 ARG A  58      13.090  -5.952 -22.873  1.00 86.49           N  
ATOM    427  NH2 ARG A  58      14.737  -7.416 -22.244  1.00 86.49           N  
ATOM    428  CZ  ARG A  58      13.746  -6.600 -21.917  1.00 86.49           C  
ATOM    429  N   VAL A  59      14.225  -3.644 -14.731  1.00 89.23           N  
ATOM    430  CA  VAL A  59      14.273  -4.001 -13.317  1.00 89.23           C  
ATOM    431  C   VAL A  59      13.013  -3.500 -12.614  1.00 89.23           C  
ATOM    432  CB  VAL A  59      15.531  -3.426 -12.629  1.00 89.23           C  
ATOM    433  O   VAL A  59      12.622  -2.342 -12.779  1.00 89.23           O  
ATOM    434  CG1 VAL A  59      15.482  -3.671 -11.122  1.00 89.23           C  
ATOM    435  CG2 VAL A  59      16.795  -4.037 -13.232  1.00 89.23           C  
ATOM    436  N   LYS A  60      12.345  -4.415 -11.829  1.00 90.31           N  
ATOM    437  CA  LYS A  60      11.111  -4.088 -11.122  1.00 90.31           C  
ATOM    438  C   LYS A  60      11.364  -3.908  -9.628  1.00 90.31           C  
ATOM    439  CB  LYS A  60      10.059  -5.175 -11.348  1.00 90.31           C  
ATOM    440  O   LYS A  60      12.078  -4.703  -9.014  1.00 90.31           O  
ATOM    441  CG  LYS A  60       9.596  -5.299 -12.792  1.00 90.31           C  
ATOM    442  CD  LYS A  60       8.515  -6.361 -12.944  1.00 90.31           C  
ATOM    443  CE  LYS A  60       8.072  -6.507 -14.393  1.00 90.31           C  
ATOM    444  NZ  LYS A  60       6.997  -7.532 -14.544  1.00 90.31           N  
ATOM    445  N   SER A  61      10.824  -2.829  -9.115  1.00 90.26           N  
ATOM    446  CA  SER A  61      10.854  -2.560  -7.681  1.00 90.26           C  
ATOM    447  C   SER A  61       9.450  -2.327  -7.133  1.00 90.26           C  
ATOM    448  CB  SER A  61      11.736  -1.347  -7.381  1.00 90.26           C  
ATOM    449  O   SER A  61       8.585  -1.798  -7.833  1.00 90.26           O  
ATOM    450  OG  SER A  61      13.045  -1.539  -7.888  1.00 90.26           O  
ATOM    451  N   TYR A  62       9.258  -2.864  -5.887  1.00 90.46           N  
ATOM    452  CA  TYR A  62       7.964  -2.675  -5.242  1.00 90.46           C  
ATOM    453  C   TYR A  62       8.120  -1.963  -3.904  1.00 90.46           C  
ATOM    454  CB  TYR A  62       7.263  -4.022  -5.038  1.00 90.46           C  
ATOM    455  O   TYR A  62       9.076  -2.215  -3.167  1.00 90.46           O  
ATOM    456  CG  TYR A  62       7.088  -4.814  -6.311  1.00 90.46           C  
ATOM    457  CD1 TYR A  62       5.916  -4.720  -7.057  1.00 90.46           C  
ATOM    458  CD2 TYR A  62       8.094  -5.658  -6.768  1.00 90.46           C  
ATOM    459  CE1 TYR A  62       5.750  -5.450  -8.230  1.00 90.46           C  
ATOM    460  CE2 TYR A  62       7.939  -6.393  -7.940  1.00 90.46           C  
ATOM    461  OH  TYR A  62       6.606  -7.006  -9.822  1.00 90.46           O  
ATOM    462  CZ  TYR A  62       6.765  -6.282  -8.662  1.00 90.46           C  
ATOM    463  N   VAL A  63       7.177  -1.042  -3.751  1.00 93.37           N  
ATOM    464  CA  VAL A  63       7.070  -0.362  -2.464  1.00 93.37           C  
ATOM    465  C   VAL A  63       5.643  -0.485  -1.932  1.00 93.37           C  
ATOM    466  CB  VAL A  63       7.472   1.125  -2.572  1.00 93.37           C  
ATOM    467  O   VAL A  63       4.681  -0.201  -2.649  1.00 93.37           O  
ATOM    468  CG1 VAL A  63       7.381   1.810  -1.210  1.00 93.37           C  
ATOM    469  CG2 VAL A  63       8.882   1.255  -3.146  1.00 93.37           C  
ATOM    470  N   LYS A  64       5.569  -0.951  -0.674  1.00 94.72           N  
ATOM    471  CA  LYS A  64       4.282  -1.062   0.005  1.00 94.72           C  
ATOM    472  C   LYS A  64       4.304  -0.340   1.349  1.00 94.72           C  
ATOM    473  CB  LYS A  64       3.906  -2.531   0.206  1.00 94.72           C  
ATOM    474  O   LYS A  64       5.319  -0.353   2.049  1.00 94.72           O  
ATOM    475  CG  LYS A  64       3.836  -3.335  -1.085  1.00 94.72           C  
ATOM    476  CD  LYS A  64       3.458  -4.786  -0.820  1.00 94.72           C  
ATOM    477  CE  LYS A  64       3.386  -5.591  -2.111  1.00 94.72           C  
ATOM    478  NZ  LYS A  64       3.036  -7.020  -1.854  1.00 94.72           N  
ATOM    479  N   ASP A  65       3.196   0.248   1.742  1.00 96.05           N  
ATOM    480  CA  ASP A  65       3.129   0.931   3.031  1.00 96.05           C  
ATOM    481  C   ASP A  65       1.741   1.521   3.268  1.00 96.05           C  
ATOM    482  CB  ASP A  65       4.189   2.031   3.111  1.00 96.05           C  
ATOM    483  O   ASP A  65       0.824   1.305   2.472  1.00 96.05           O  
ATOM    484  CG  ASP A  65       4.679   2.281   4.526  1.00 96.05           C  
ATOM    485  OD1 ASP A  65       3.940   1.982   5.489  1.00 96.05           O  
ATOM    486  OD2 ASP A  65       5.813   2.784   4.680  1.00 96.05           O  
ATOM    487  N   CYS A  66       1.646   2.162   4.434  1.00 96.85           N  
ATOM    488  CA  CYS A  66       0.438   2.884   4.815  1.00 96.85           C  
ATOM    489  C   CYS A  66       0.523   4.348   4.401  1.00 96.85           C  
ATOM    490  CB  CYS A  66       0.207   2.784   6.323  1.00 96.85           C  
ATOM    491  O   CYS A  66       1.612   4.925   4.365  1.00 96.85           O  
ATOM    492  SG  CYS A  66       0.062   1.088   6.926  1.00 96.85           S  
ATOM    493  N   THR A  67      -0.663   4.899   4.090  1.00 97.09           N  
ATOM    494  CA  THR A  67      -0.687   6.312   3.729  1.00 97.09           C  
ATOM    495  C   THR A  67      -2.019   6.947   4.117  1.00 97.09           C  
ATOM    496  CB  THR A  67      -0.442   6.507   2.221  1.00 97.09           C  
ATOM    497  O   THR A  67      -3.007   6.243   4.338  1.00 97.09           O  
ATOM    498  CG2 THR A  67      -1.603   5.958   1.399  1.00 97.09           C  
ATOM    499  OG1 THR A  67      -0.294   7.906   1.944  1.00 97.09           O  
ATOM    500  N   THR A  68      -1.961   8.248   4.287  1.00 96.51           N  
ATOM    501  CA  THR A  68      -3.180   8.999   4.566  1.00 96.51           C  
ATOM    502  C   THR A  68      -3.950   9.279   3.278  1.00 96.51           C  
ATOM    503  CB  THR A  68      -2.867  10.328   5.279  1.00 96.51           C  
ATOM    504  O   THR A  68      -5.175   9.410   3.297  1.00 96.51           O  
ATOM    505  CG2 THR A  68      -2.248  10.082   6.651  1.00 96.51           C  
ATOM    506  OG1 THR A  68      -1.950  11.086   4.482  1.00 96.51           O  
ATOM    507  N   SER A  69      -3.173   9.412   2.164  1.00 95.38           N  
ATOM    508  CA  SER A  69      -3.777   9.793   0.891  1.00 95.38           C  
ATOM    509  C   SER A  69      -3.062   9.128  -0.280  1.00 95.38           C  
ATOM    510  CB  SER A  69      -3.752  11.312   0.719  1.00 95.38           C  
ATOM    511  O   SER A  69      -1.866   9.343  -0.487  1.00 95.38           O  
ATOM    512  OG  SER A  69      -4.182  11.678  -0.581  1.00 95.38           O  
ATOM    513  N   CYS A  70      -3.898   8.451  -1.009  1.00 95.04           N  
ATOM    514  CA  CYS A  70      -3.385   7.795  -2.206  1.00 95.04           C  
ATOM    515  C   CYS A  70      -2.989   8.819  -3.263  1.00 95.04           C  
ATOM    516  CB  CYS A  70      -4.426   6.834  -2.779  1.00 95.04           C  
ATOM    517  O   CYS A  70      -1.998   8.635  -3.972  1.00 95.04           O  
ATOM    518  SG  CYS A  70      -3.778   5.733  -4.055  1.00 95.04           S  
ATOM    519  N   LYS A  71      -3.618   9.808  -3.336  1.00 95.59           N  
ATOM    520  CA  LYS A  71      -3.340  10.886  -4.280  1.00 95.59           C  
ATOM    521  C   LYS A  71      -1.949  11.470  -4.054  1.00 95.59           C  
ATOM    522  CB  LYS A  71      -4.396  11.986  -4.165  1.00 95.59           C  
ATOM    523  O   LYS A  71      -1.217  11.734  -5.010  1.00 95.59           O  
ATOM    524  CG  LYS A  71      -4.260  13.086  -5.207  1.00 95.59           C  
ATOM    525  CD  LYS A  71      -5.349  14.140  -5.053  1.00 95.59           C  
ATOM    526  CE  LYS A  71      -5.161  15.288  -6.036  1.00 95.59           C  
ATOM    527  NZ  LYS A  71      -6.189  16.355  -5.846  1.00 95.59           N  
ATOM    528  N   ASP A  72      -1.602  11.664  -2.809  1.00 94.47           N  
ATOM    529  CA  ASP A  72      -0.293  12.203  -2.455  1.00 94.47           C  
ATOM    530  C   ASP A  72       0.826  11.259  -2.889  1.00 94.47           C  
ATOM    531  CB  ASP A  72      -0.209  12.463  -0.950  1.00 94.47           C  
ATOM    532  O   ASP A  72       1.874  11.705  -3.359  1.00 94.47           O  
ATOM    533  CG  ASP A  72      -1.044  13.651  -0.505  1.00 94.47           C  
ATOM    534  OD1 ASP A  72      -1.436  14.475  -1.359  1.00 94.47           O  
ATOM    535  OD2 ASP A  72      -1.310  13.765   0.711  1.00 94.47           O  
ATOM    536  N   VAL A  73       0.589  10.023  -2.683  1.00 93.90           N  
ATOM    537  CA  VAL A  73       1.568   9.029  -3.109  1.00 93.90           C  
ATOM    538  C   VAL A  73       1.772   9.117  -4.619  1.00 93.90           C  
ATOM    539  CB  VAL A  73       1.135   7.599  -2.712  1.00 93.90           C  
ATOM    540  O   VAL A  73       2.908   9.142  -5.098  1.00 93.90           O  
ATOM    541  CG1 VAL A  73       2.096   6.563  -3.291  1.00 93.90           C  
ATOM    542  CG2 VAL A  73       1.056   7.469  -1.192  1.00 93.90           C  
ATOM    543  N   LYS A  74       0.722   9.153  -5.391  1.00 93.83           N  
ATOM    544  CA  LYS A  74       0.786   9.220  -6.848  1.00 93.83           C  
ATOM    545  C   LYS A  74       1.511  10.482  -7.309  1.00 93.83           C  
ATOM    546  CB  LYS A  74      -0.619   9.174  -7.450  1.00 93.83           C  
ATOM    547  O   LYS A  74       2.341  10.430  -8.219  1.00 93.83           O  
ATOM    548  CG  LYS A  74      -1.284   7.808  -7.364  1.00 93.83           C  
ATOM    549  CD  LYS A  74      -2.657   7.812  -8.024  1.00 93.83           C  
ATOM    550  CE  LYS A  74      -3.331   6.451  -7.922  1.00 93.83           C  
ATOM    551  NZ  LYS A  74      -4.652   6.433  -8.620  1.00 93.83           N  
ATOM    552  N   SER A  75       1.234  11.563  -6.640  1.00 92.99           N  
ATOM    553  CA  SER A  75       1.831  12.842  -7.013  1.00 92.99           C  
ATOM    554  C   SER A  75       3.327  12.862  -6.714  1.00 92.99           C  
ATOM    555  CB  SER A  75       1.141  13.991  -6.278  1.00 92.99           C  
ATOM    556  O   SER A  75       4.113  13.405  -7.492  1.00 92.99           O  
ATOM    557  OG  SER A  75      -0.205  14.124  -6.704  1.00 92.99           O  
ATOM    558  N   SER A  76       3.714  12.231  -5.626  1.00 89.90           N  
ATOM    559  CA  SER A  76       5.110  12.216  -5.203  1.00 89.90           C  
ATOM    560  C   SER A  76       5.961  11.361  -6.136  1.00 89.90           C  
ATOM    561  CB  SER A  76       5.231  11.695  -3.770  1.00 89.90           C  
ATOM    562  O   SER A  76       7.160  11.605  -6.289  1.00 89.90           O  
ATOM    563  OG  SER A  76       4.608  12.584  -2.858  1.00 89.90           O  
ATOM    564  N   LEU A  77       5.320  10.484  -6.810  1.00 89.45           N  
ATOM    565  CA  LEU A  77       6.069   9.543  -7.636  1.00 89.45           C  
ATOM    566  C   LEU A  77       6.020   9.950  -9.105  1.00 89.45           C  
ATOM    567  CB  LEU A  77       5.515   8.125  -7.469  1.00 89.45           C  
ATOM    568  O   LEU A  77       6.582   9.265  -9.962  1.00 89.45           O  
ATOM    569  CG  LEU A  77       5.730   7.470  -6.104  1.00 89.45           C  
ATOM    570  CD1 LEU A  77       4.847   6.235  -5.963  1.00 89.45           C  
ATOM    571  CD2 LEU A  77       7.199   7.108  -5.909  1.00 89.45           C  
ATOM    572  N   ALA A  78       5.331  10.975  -9.385  1.00 85.93           N  
ATOM    573  CA  ALA A  78       5.161  11.456 -10.753  1.00 85.93           C  
ATOM    574  C   ALA A  78       6.504  11.828 -11.374  1.00 85.93           C  
ATOM    575  CB  ALA A  78       4.215  12.654 -10.782  1.00 85.93           C  
ATOM    576  O   ALA A  78       6.725  11.609 -12.568  1.00 85.93           O  
ATOM    577  N   MET A  79       7.442  12.258 -10.547  1.00 86.98           N  
ATOM    578  CA  MET A  79       8.738  12.729 -11.027  1.00 86.98           C  
ATOM    579  C   MET A  79       9.597  11.564 -11.506  1.00 86.98           C  
ATOM    580  CB  MET A  79       9.470  13.502  -9.929  1.00 86.98           C  
ATOM    581  O   MET A  79      10.458  11.737 -12.371  1.00 86.98           O  
ATOM    582  CG  MET A  79      10.708  14.237 -10.417  1.00 86.98           C  
ATOM    583  SD  MET A  79      11.457  15.294  -9.118  1.00 86.98           S  
ATOM    584  CE  MET A  79      10.009  15.577  -8.062  1.00 86.98           C  
ATOM    585  N   LEU A  80       9.286  10.344 -11.013  1.00 85.43           N  
ATOM    586  CA  LEU A  80      10.058   9.160 -11.376  1.00 85.43           C  
ATOM    587  C   LEU A  80       9.764   8.739 -12.812  1.00 85.43           C  
ATOM    588  CB  LEU A  80       9.749   8.005 -10.420  1.00 85.43           C  
ATOM    589  O   LEU A  80      10.591   8.088 -13.455  1.00 85.43           O  
ATOM    590  CG  LEU A  80      10.311   8.129  -9.003  1.00 85.43           C  
ATOM    591  CD1 LEU A  80       9.810   6.982  -8.132  1.00 85.43           C  
ATOM    592  CD2 LEU A  80      11.835   8.160  -9.032  1.00 85.43           C  
ATOM    593  N   GLN A  81       8.629   9.127 -13.275  1.00 82.91           N  
ATOM    594  CA  GLN A  81       8.267   8.813 -14.653  1.00 82.91           C  
ATOM    595  C   GLN A  81       9.171   9.546 -15.640  1.00 82.91           C  
ATOM    596  CB  GLN A  81       6.803   9.167 -14.918  1.00 82.91           C  
ATOM    597  O   GLN A  81       9.539   8.995 -16.679  1.00 82.91           O  
ATOM    598  CG  GLN A  81       5.811   8.222 -14.254  1.00 82.91           C  
ATOM    599  CD  GLN A  81       4.369   8.641 -14.467  1.00 82.91           C  
ATOM    600  NE2 GLN A  81       3.514   7.678 -14.795  1.00 82.91           N  
ATOM    601  OE1 GLN A  81       4.025   9.820 -14.338  1.00 82.91           O  
ATOM    602  N   ILE A  82       9.631  10.697 -15.262  1.00 83.21           N  
ATOM    603  CA  ILE A  82      10.491  11.510 -16.115  1.00 83.21           C  
ATOM    604  C   ILE A  82      11.911  10.948 -16.102  1.00 83.21           C  
ATOM    605  CB  ILE A  82      10.496  12.989 -15.667  1.00 83.21           C  
ATOM    606  O   ILE A  82      12.660  11.114 -17.068  1.00 83.21           O  
ATOM    607  CG1 ILE A  82       9.076  13.565 -15.712  1.00 83.21           C  
ATOM    608  CG2 ILE A  82      11.450  13.814 -16.536  1.00 83.21           C  
ATOM    609  CD1 ILE A  82       8.932  14.912 -15.016  1.00 83.21           C  
ATOM    610  N   GLN A  83      12.204  10.097 -15.219  1.00 85.63           N  
ATOM    611  CA  GLN A  83      13.540   9.528 -15.081  1.00 85.63           C  
ATOM    612  C   GLN A  83      13.622   8.152 -15.735  1.00 85.63           C  
ATOM    613  CB  GLN A  83      13.933   9.432 -13.606  1.00 85.63           C  
ATOM    614  O   GLN A  83      14.594   7.420 -15.535  1.00 85.63           O  
ATOM    615  CG  GLN A  83      14.140  10.784 -12.935  1.00 85.63           C  
ATOM    616  CD  GLN A  83      14.738  10.664 -11.546  1.00 85.63           C  
ATOM    617  NE2 GLN A  83      14.854  11.791 -10.851  1.00 85.63           N  
ATOM    618  OE1 GLN A  83      15.092   9.568 -11.100  1.00 85.63           O  
ATOM    619  N   GLY A  84      12.574   7.790 -16.445  1.00 88.55           N  
ATOM    620  CA  GLY A  84      12.638   6.544 -17.192  1.00 88.55           C  
ATOM    621  C   GLY A  84      11.970   5.385 -16.477  1.00 88.55           C  
ATOM    622  O   GLY A  84      12.200   4.223 -16.819  1.00 88.55           O  
ATOM    623  N   PHE A  85      11.268   5.640 -15.415  1.00 90.60           N  
ATOM    624  CA  PHE A  85      10.557   4.596 -14.687  1.00 90.60           C  
ATOM    625  C   PHE A  85       9.077   4.595 -15.050  1.00 90.60           C  
ATOM    626  CB  PHE A  85      10.727   4.782 -13.176  1.00 90.60           C  
ATOM    627  O   PHE A  85       8.478   5.656 -15.240  1.00 90.60           O  
ATOM    628  CG  PHE A  85      12.098   4.421 -12.671  1.00 90.60           C  
ATOM    629  CD1 PHE A  85      12.386   3.123 -12.268  1.00 90.60           C  
ATOM    630  CD2 PHE A  85      13.099   5.381 -12.598  1.00 90.60           C  
ATOM    631  CE1 PHE A  85      13.654   2.786 -11.800  1.00 90.60           C  
ATOM    632  CE2 PHE A  85      14.368   5.052 -12.131  1.00 90.60           C  
ATOM    633  CZ  PHE A  85      14.644   3.754 -11.732  1.00 90.60           C  
ATOM    634  N   SER A  86       8.570   3.434 -15.248  1.00 91.84           N  
ATOM    635  CA  SER A  86       7.123   3.247 -15.251  1.00 91.84           C  
ATOM    636  C   SER A  86       6.594   3.010 -13.840  1.00 91.84           C  
ATOM    637  CB  SER A  86       6.735   2.075 -16.154  1.00 91.84           C  
ATOM    638  O   SER A  86       7.096   2.144 -13.121  1.00 91.84           O  
ATOM    639  OG  SER A  86       5.328   1.916 -16.194  1.00 91.84           O  
ATOM    640  N   VAL A  87       5.621   3.821 -13.457  1.00 93.09           N  
ATOM    641  CA  VAL A  87       5.130   3.793 -12.083  1.00 93.09           C  
ATOM    642  C   VAL A  87       3.672   3.341 -12.065  1.00 93.09           C  
ATOM    643  CB  VAL A  87       5.269   5.173 -11.402  1.00 93.09           C  
ATOM    644  O   VAL A  87       2.832   3.903 -12.771  1.00 93.09           O  
ATOM    645  CG1 VAL A  87       4.763   5.117  -9.962  1.00 93.09           C  
ATOM    646  CG2 VAL A  87       6.721   5.645 -11.445  1.00 93.09           C  
ATOM    647  N   HIS A  88       3.365   2.317 -11.303  1.00 92.83           N  
ATOM    648  CA  HIS A  88       2.009   1.837 -11.064  1.00 92.83           C  
ATOM    649  C   HIS A  88       1.672   1.854  -9.577  1.00 92.83           C  
ATOM    650  CB  HIS A  88       1.833   0.425 -11.626  1.00 92.83           C  
ATOM    651  O   HIS A  88       2.369   1.232  -8.771  1.00 92.83           O  
ATOM    652  CG  HIS A  88       0.404   0.001 -11.747  1.00 92.83           C  
ATOM    653  CD2 HIS A  88      -0.507   0.214 -12.725  1.00 92.83           C  
ATOM    654  ND1 HIS A  88      -0.237  -0.737 -10.776  1.00 92.83           N  
ATOM    655  CE1 HIS A  88      -1.485  -0.960 -11.153  1.00 92.83           C  
ATOM    656  NE2 HIS A  88      -1.674  -0.393 -12.333  1.00 92.83           N  
ATOM    657  N   VAL A  89       0.639   2.578  -9.290  1.00 94.53           N  
ATOM    658  CA  VAL A  89       0.246   2.732  -7.893  1.00 94.53           C  
ATOM    659  C   VAL A  89      -1.122   2.093  -7.668  1.00 94.53           C  
ATOM    660  CB  VAL A  89       0.216   4.218  -7.472  1.00 94.53           C  
ATOM    661  O   VAL A  89      -2.066   2.351  -8.419  1.00 94.53           O  
ATOM    662  CG1 VAL A  89      -0.168   4.354  -6.000  1.00 94.53           C  
ATOM    663  CG2 VAL A  89       1.569   4.875  -7.738  1.00 94.53           C  
ATOM    664  N   ASN A  90      -1.286   1.276  -6.618  1.00 94.32           N  
ATOM    665  CA  ASN A  90      -2.540   0.676  -6.175  1.00 94.32           C  
ATOM    666  C   ASN A  90      -2.801   0.951  -4.697  1.00 94.32           C  
ATOM    667  CB  ASN A  90      -2.537  -0.831  -6.442  1.00 94.32           C  
ATOM    668  O   ASN A  90      -1.925   0.738  -3.857  1.00 94.32           O  
ATOM    669  CG  ASN A  90      -3.890  -1.470  -6.194  1.00 94.32           C  
ATOM    670  ND2 ASN A  90      -3.915  -2.499  -5.355  1.00 94.32           N  
ATOM    671  OD1 ASN A  90      -4.903  -1.043  -6.754  1.00 94.32           O  
ATOM    672  N   CYS A  91      -3.996   1.356  -4.504  1.00 95.54           N  
ATOM    673  CA  CYS A  91      -4.399   1.655  -3.135  1.00 95.54           C  
ATOM    674  C   CYS A  91      -5.636   0.855  -2.743  1.00 95.54           C  
ATOM    675  CB  CYS A  91      -4.675   3.149  -2.972  1.00 95.54           C  
ATOM    676  O   CYS A  91      -6.471   0.540  -3.592  1.00 95.54           O  
ATOM    677  SG  CYS A  91      -3.235   4.194  -3.287  1.00 95.54           S  
ATOM    678  N   CYS A  92      -5.724   0.504  -1.480  1.00 95.30           N  
ATOM    679  CA  CYS A  92      -6.856  -0.219  -0.913  1.00 95.30           C  
ATOM    680  C   CYS A  92      -7.011   0.086   0.572  1.00 95.30           C  
ATOM    681  CB  CYS A  92      -6.688  -1.724  -1.118  1.00 95.30           C  
ATOM    682  O   CYS A  92      -6.122   0.683   1.183  1.00 95.30           O  
ATOM    683  SG  CYS A  92      -5.237  -2.414  -0.292  1.00 95.30           S  
ATOM    684  N   ASP A  93      -8.219  -0.223   1.199  1.00 94.09           N  
ATOM    685  CA  ASP A  93      -8.453   0.259   2.557  1.00 94.09           C  
ATOM    686  C   ASP A  93      -8.945  -0.867   3.463  1.00 94.09           C  
ATOM    687  CB  ASP A  93      -9.462   1.409   2.551  1.00 94.09           C  
ATOM    688  O   ASP A  93      -9.632  -0.617   4.455  1.00 94.09           O  
ATOM    689  CG  ASP A  93     -10.794   1.026   1.931  1.00 94.09           C  
ATOM    690  OD1 ASP A  93     -10.926  -0.106   1.419  1.00 94.09           O  
ATOM    691  OD2 ASP A  93     -11.720   1.866   1.951  1.00 94.09           O  
ATOM    692  N   THR A  94      -8.570  -2.096   3.117  1.00 92.45           N  
ATOM    693  CA  THR A  94      -8.867  -3.219   3.998  1.00 92.45           C  
ATOM    694  C   THR A  94      -7.580  -3.856   4.515  1.00 92.45           C  
ATOM    695  CB  THR A  94      -9.717  -4.284   3.280  1.00 92.45           C  
ATOM    696  O   THR A  94      -6.492  -3.559   4.018  1.00 92.45           O  
ATOM    697  CG2 THR A  94     -11.055  -3.707   2.829  1.00 92.45           C  
ATOM    698  OG1 THR A  94      -9.004  -4.761   2.133  1.00 92.45           O  
ATOM    699  N   ASP A  95      -7.707  -4.610   5.543  1.00 93.18           N  
ATOM    700  CA  ASP A  95      -6.533  -5.222   6.156  1.00 93.18           C  
ATOM    701  C   ASP A  95      -5.761  -6.064   5.143  1.00 93.18           C  
ATOM    702  CB  ASP A  95      -6.940  -6.083   7.354  1.00 93.18           C  
ATOM    703  O   ASP A  95      -6.348  -6.881   4.430  1.00 93.18           O  
ATOM    704  CG  ASP A  95      -7.306  -5.261   8.578  1.00 93.18           C  
ATOM    705  OD1 ASP A  95      -6.831  -4.112   8.705  1.00 93.18           O  
ATOM    706  OD2 ASP A  95      -8.075  -5.768   9.423  1.00 93.18           O  
ATOM    707  N   LEU A  96      -4.522  -5.769   5.070  1.00 93.18           N  
ATOM    708  CA  LEU A  96      -3.564  -6.533   4.278  1.00 93.18           C  
ATOM    709  C   LEU A  96      -3.987  -6.586   2.814  1.00 93.18           C  
ATOM    710  CB  LEU A  96      -3.423  -7.954   4.832  1.00 93.18           C  
ATOM    711  O   LEU A  96      -3.734  -7.577   2.125  1.00 93.18           O  
ATOM    712  CG  LEU A  96      -3.045  -8.071   6.310  1.00 93.18           C  
ATOM    713  CD1 LEU A  96      -3.021  -9.535   6.736  1.00 93.18           C  
ATOM    714  CD2 LEU A  96      -1.695  -7.410   6.570  1.00 93.18           C  
ATOM    715  N   CYS A  97      -4.744  -5.694   2.322  1.00 93.36           N  
ATOM    716  CA  CYS A  97      -5.310  -5.649   0.979  1.00 93.36           C  
ATOM    717  C   CYS A  97      -4.220  -5.447  -0.066  1.00 93.36           C  
ATOM    718  CB  CYS A  97      -6.347  -4.531   0.871  1.00 93.36           C  
ATOM    719  O   CYS A  97      -4.430  -5.719  -1.250  1.00 93.36           O  
ATOM    720  SG  CYS A  97      -5.654  -2.875   1.067  1.00 93.36           S  
ATOM    721  N   ASN A  98      -3.023  -4.884   0.370  1.00 93.47           N  
ATOM    722  CA  ASN A  98      -1.969  -4.613  -0.602  1.00 93.47           C  
ATOM    723  C   ASN A  98      -1.046  -5.816  -0.777  1.00 93.47           C  
ATOM    724  CB  ASN A  98      -1.162  -3.380  -0.189  1.00 93.47           C  
ATOM    725  O   ASN A  98       0.128  -5.658  -1.116  1.00 93.47           O  
ATOM    726  CG  ASN A  98      -0.439  -3.570   1.129  1.00 93.47           C  
ATOM    727  ND2 ASN A  98       0.620  -2.797   1.342  1.00 93.47           N  
ATOM    728  OD1 ASN A  98      -0.828  -4.406   1.950  1.00 93.47           O  
ATOM    729  N   GLY A  99      -1.490  -7.008  -0.462  1.00 86.84           N  
ATOM    730  CA  GLY A  99      -0.733  -8.238  -0.634  1.00 86.84           C  
ATOM    731  C   GLY A  99      -0.787  -8.778  -2.051  1.00 86.84           C  
ATOM    732  O   GLY A  99      -1.194  -8.072  -2.975  1.00 86.84           O  
ATOM    733  N   VAL A 100      -0.171  -9.953  -2.332  1.00 73.01           N  
ATOM    734  CA  VAL A 100      -0.052 -10.614  -3.627  1.00 73.01           C  
ATOM    735  C   VAL A 100      -1.437 -11.005  -4.137  1.00 73.01           C  
ATOM    736  CB  VAL A 100       0.859 -11.860  -3.547  1.00 73.01           C  
ATOM    737  O   VAL A 100      -2.330 -11.320  -3.347  1.00 73.01           O  
ATOM    738  CG1 VAL A 100       2.318 -11.451  -3.358  1.00 73.01           C  
ATOM    739  CG2 VAL A 100       0.407 -12.778  -2.412  1.00 73.01           C  
ATOM    740  N   ASP A 101      -1.944 -10.335  -5.276  1.00 59.69           N  
ATOM    741  CA  ASP A 101      -3.168 -10.647  -6.009  1.00 59.69           C  
ATOM    742  C   ASP A 101      -3.404 -12.154  -6.067  1.00 59.69           C  
ATOM    743  CB  ASP A 101      -3.107 -10.069  -7.424  1.00 59.69           C  
ATOM    744  O   ASP A 101      -2.691 -12.874  -6.769  1.00 59.69           O  
ATOM    745  CG  ASP A 101      -3.195  -8.553  -7.450  1.00 59.69           C  
ATOM    746  OD1 ASP A 101      -3.956  -7.972  -6.647  1.00 59.69           O  
ATOM    747  OD2 ASP A 101      -2.498  -7.934  -8.284  1.00 59.69           O  
ATOM    748  N   GLY A 102      -3.401 -12.981  -4.906  1.00 48.90           N  
ATOM    749  CA  GLY A 102      -3.892 -14.334  -5.114  1.00 48.90           C  
ATOM    750  C   GLY A 102      -4.387 -14.992  -3.839  1.00 48.90           C  
ATOM    751  O   GLY A 102      -4.919 -16.103  -3.874  1.00 48.90           O  
ATOM    752  N   VAL A 103      -5.137 -14.300  -3.023  1.00 48.99           N  
ATOM    753  CA  VAL A 103      -5.950 -15.197  -2.209  1.00 48.99           C  
ATOM    754  C   VAL A 103      -7.156 -14.441  -1.656  1.00 48.99           C  
ATOM    755  CB  VAL A 103      -5.132 -15.814  -1.053  1.00 48.99           C  
ATOM    756  O   VAL A 103      -7.004 -13.521  -0.849  1.00 48.99           O  
ATOM    757  CG1 VAL A 103      -6.019 -16.688  -0.169  1.00 48.99           C  
ATOM    758  CG2 VAL A 103      -3.958 -16.623  -1.603  1.00 48.99           C  
ATOM    759  N   ARG A 104      -7.759 -13.555  -2.454  1.00 50.06           N  
ATOM    760  CA  ARG A 104      -9.134 -13.219  -2.101  1.00 50.06           C  
ATOM    761  C   ARG A 104      -9.769 -14.320  -1.259  1.00 50.06           C  
ATOM    762  CB  ARG A 104      -9.969 -12.975  -3.360  1.00 50.06           C  
ATOM    763  O   ARG A 104      -9.877 -15.465  -1.703  1.00 50.06           O  
ATOM    764  CG  ARG A 104     -11.309 -12.308  -3.092  1.00 50.06           C  
ATOM    765  CD  ARG A 104     -11.990 -11.872  -4.382  1.00 50.06           C  
ATOM    766  NE  ARG A 104     -13.268 -11.217  -4.121  1.00 50.06           N  
ATOM    767  NH1 ARG A 104     -13.990 -11.293  -6.314  1.00 50.06           N  
ATOM    768  NH2 ARG A 104     -15.318 -10.356  -4.698  1.00 50.06           N  
ATOM    769  CZ  ARG A 104     -14.189 -10.957  -5.045  1.00 50.06           C  
ATOM    770  N   SER A 105      -9.067 -14.760  -0.202  1.00 51.25           N  
ATOM    771  CA  SER A 105      -9.678 -15.652   0.779  1.00 51.25           C  
ATOM    772  C   SER A 105     -11.166 -15.359   0.942  1.00 51.25           C  
ATOM    773  CB  SER A 105      -8.974 -15.524   2.131  1.00 51.25           C  
ATOM    774  O   SER A 105     -11.554 -14.221   1.211  1.00 51.25           O  
ATOM    775  OG  SER A 105      -9.281 -14.282   2.742  1.00 51.25           O  
ATOM    776  N   ASN A 106     -11.926 -15.347  -0.095  1.00 51.98           N  
ATOM    777  CA  ASN A 106     -13.379 -15.473  -0.049  1.00 51.98           C  
ATOM    778  C   ASN A 106     -13.862 -15.882   1.339  1.00 51.98           C  
ATOM    779  CB  ASN A 106     -13.864 -16.477  -1.097  1.00 51.98           C  
ATOM    780  O   ASN A 106     -13.640 -17.015   1.770  1.00 51.98           O  
ATOM    781  CG  ASN A 106     -15.285 -16.205  -1.552  1.00 51.98           C  
ATOM    782  ND2 ASN A 106     -15.956 -17.237  -2.050  1.00 51.98           N  
ATOM    783  OD1 ASN A 106     -15.774 -15.076  -1.458  1.00 51.98           O  
ATOM    784  N   LEU A 107     -13.697 -15.083   2.294  1.00 53.39           N  
ATOM    785  CA  LEU A 107     -14.431 -15.152   3.553  1.00 53.39           C  
ATOM    786  C   LEU A 107     -15.759 -15.878   3.369  1.00 53.39           C  
ATOM    787  CB  LEU A 107     -14.677 -13.746   4.107  1.00 53.39           C  
ATOM    788  O   LEU A 107     -16.211 -16.591   4.268  1.00 53.39           O  
ATOM    789  CG  LEU A 107     -13.581 -13.169   5.004  1.00 53.39           C  
ATOM    790  CD1 LEU A 107     -13.506 -11.654   4.842  1.00 53.39           C  
ATOM    791  CD2 LEU A 107     -13.828 -13.545   6.461  1.00 53.39           C  
ATOM    792  N   TRP A 108     -16.251 -15.958   2.169  1.00 57.06           N  
ATOM    793  CA  TRP A 108     -17.444 -16.770   1.951  1.00 57.06           C  
ATOM    794  C   TRP A 108     -17.083 -18.246   1.824  1.00 57.06           C  
ATOM    795  CB  TRP A 108     -18.190 -16.304   0.697  1.00 57.06           C  
ATOM    796  O   TRP A 108     -17.880 -19.119   2.175  1.00 57.06           O  
ATOM    797  CG  TRP A 108     -18.840 -14.961   0.839  1.00 57.06           C  
ATOM    798  CD1 TRP A 108     -18.277 -13.742   0.581  1.00 57.06           C  
ATOM    799  CD2 TRP A 108     -20.177 -14.701   1.278  1.00 57.06           C  
ATOM    800  CE2 TRP A 108     -20.357 -13.300   1.261  1.00 57.06           C  
ATOM    801  CE3 TRP A 108     -21.241 -15.518   1.683  1.00 57.06           C  
ATOM    802  NE1 TRP A 108     -19.185 -12.739   0.833  1.00 57.06           N  
ATOM    803  CH2 TRP A 108     -22.586 -13.520   2.027  1.00 57.06           C  
ATOM    804  CZ2 TRP A 108     -21.561 -12.698   1.635  1.00 57.06           C  
ATOM    805  CZ3 TRP A 108     -22.438 -14.917   2.055  1.00 57.06           C  
ATOM    806  N   ALA A 109     -15.868 -18.509   1.531  1.00 55.96           N  
ATOM    807  CA  ALA A 109     -15.531 -19.929   1.471  1.00 55.96           C  
ATOM    808  C   ALA A 109     -15.384 -20.517   2.872  1.00 55.96           C  
ATOM    809  CB  ALA A 109     -14.247 -20.138   0.673  1.00 55.96           C  
ATOM    810  O   ALA A 109     -15.769 -21.663   3.114  1.00 55.96           O  
ATOM    811  N   LEU A 110     -14.920 -19.649   3.833  1.00 52.99           N  
ATOM    812  CA  LEU A 110     -14.887 -20.223   5.174  1.00 52.99           C  
ATOM    813  C   LEU A 110     -16.268 -20.177   5.819  1.00 52.99           C  
ATOM    814  CB  LEU A 110     -13.876 -19.479   6.051  1.00 52.99           C  
ATOM    815  O   LEU A 110     -16.625 -21.066   6.595  1.00 52.99           O  
ATOM    816  CG  LEU A 110     -12.401 -19.665   5.691  1.00 52.99           C  
ATOM    817  CD1 LEU A 110     -11.531 -18.724   6.519  1.00 52.99           C  
ATOM    818  CD2 LEU A 110     -11.978 -21.115   5.901  1.00 52.99           C  
ATOM    819  N   ALA A 111     -17.059 -19.148   5.470  1.00 57.49           N  
ATOM    820  CA  ALA A 111     -18.418 -19.114   6.003  1.00 57.49           C  
ATOM    821  C   ALA A 111     -19.259 -20.253   5.433  1.00 57.49           C  
ATOM    822  CB  ALA A 111     -19.075 -17.769   5.703  1.00 57.49           C  
ATOM    823  O   ALA A 111     -20.082 -20.839   6.140  1.00 57.49           O  
ATOM    824  N   GLY A 112     -18.951 -20.669   4.262  1.00 57.56           N  
ATOM    825  CA  GLY A 112     -19.662 -21.836   3.765  1.00 57.56           C  
ATOM    826  C   GLY A 112     -19.209 -23.131   4.413  1.00 57.56           C  
ATOM    827  O   GLY A 112     -20.019 -24.031   4.646  1.00 57.56           O  
ATOM    828  N   ALA A 113     -18.007 -23.200   4.943  1.00 61.02           N  
ATOM    829  CA  ALA A 113     -17.586 -24.430   5.608  1.00 61.02           C  
ATOM    830  C   ALA A 113     -18.087 -24.475   7.048  1.00 61.02           C  
ATOM    831  CB  ALA A 113     -16.065 -24.560   5.573  1.00 61.02           C  
ATOM    832  O   ALA A 113     -18.445 -25.541   7.555  1.00 61.02           O  
ATOM    833  N   LEU A 114     -18.330 -23.311   7.666  1.00 58.35           N  
ATOM    834  CA  LEU A 114     -18.821 -23.375   9.038  1.00 58.35           C  
ATOM    835  C   LEU A 114     -20.332 -23.578   9.067  1.00 58.35           C  
ATOM    836  CB  LEU A 114     -18.452 -22.099   9.800  1.00 58.35           C  
ATOM    837  O   LEU A 114     -20.853 -24.276   9.940  1.00 58.35           O  
ATOM    838  CG  LEU A 114     -17.568 -22.278  11.035  1.00 58.35           C  
ATOM    839  CD1 LEU A 114     -16.106 -22.022  10.683  1.00 58.35           C  
ATOM    840  CD2 LEU A 114     -18.023 -21.352  12.157  1.00 58.35           C  
ATOM    841  N   LEU A 115     -21.018 -23.149   7.994  1.00 57.93           N  
ATOM    842  CA  LEU A 115     -22.457 -23.385   8.029  1.00 57.93           C  
ATOM    843  C   LEU A 115     -22.782 -24.825   7.644  1.00 57.93           C  
ATOM    844  CB  LEU A 115     -23.182 -22.417   7.090  1.00 57.93           C  
ATOM    845  O   LEU A 115     -23.751 -25.401   8.142  1.00 57.93           O  
ATOM    846  CG  LEU A 115     -23.484 -21.027   7.650  1.00 57.93           C  
ATOM    847  CD1 LEU A 115     -23.378 -19.977   6.549  1.00 57.93           C  
ATOM    848  CD2 LEU A 115     -24.866 -20.997   8.294  1.00 57.93           C  
ATOM    849  N   LEU A 116     -21.945 -25.545   7.053  1.00 57.01           N  
ATOM    850  CA  LEU A 116     -22.282 -26.934   6.761  1.00 57.01           C  
ATOM    851  C   LEU A 116     -21.893 -27.844   7.921  1.00 57.01           C  
ATOM    852  CB  LEU A 116     -21.585 -27.397   5.479  1.00 57.01           C  
ATOM    853  O   LEU A 116     -22.424 -28.948   8.055  1.00 57.01           O  
ATOM    854  CG  LEU A 116     -22.156 -26.860   4.165  1.00 57.01           C  
ATOM    855  CD1 LEU A 116     -21.145 -27.035   3.037  1.00 57.01           C  
ATOM    856  CD2 LEU A 116     -23.468 -27.560   3.827  1.00 57.01           C  
ATOM    857  N   SER A 117     -21.110 -27.364   8.827  1.00 62.29           N  
ATOM    858  CA  SER A 117     -20.866 -28.314   9.908  1.00 62.29           C  
ATOM    859  C   SER A 117     -21.840 -28.101  11.062  1.00 62.29           C  
ATOM    860  CB  SER A 117     -19.428 -28.193  10.414  1.00 62.29           C  
ATOM    861  O   SER A 117     -22.140 -29.035  11.808  1.00 62.29           O  
ATOM    862  OG  SER A 117     -19.370 -27.377  11.571  1.00 62.29           O  
ATOM    863  N   LEU A 118     -22.507 -26.959  11.063  1.00 55.63           N  
ATOM    864  CA  LEU A 118     -23.441 -26.851  12.179  1.00 55.63           C  
ATOM    865  C   LEU A 118     -24.857 -27.208  11.739  1.00 55.63           C  
ATOM    866  CB  LEU A 118     -23.417 -25.436  12.762  1.00 55.63           C  
ATOM    867  O   LEU A 118     -25.785 -27.194  12.551  1.00 55.63           O  
ATOM    868  CG  LEU A 118     -22.173 -25.055  13.567  1.00 55.63           C  
ATOM    869  CD1 LEU A 118     -22.097 -23.542  13.742  1.00 55.63           C  
ATOM    870  CD2 LEU A 118     -22.177 -25.756  14.921  1.00 55.63           C  
ATOM    871  N   GLY A 119     -25.076 -27.400  10.487  1.00 60.14           N  
ATOM    872  CA  GLY A 119     -26.396 -27.766   9.999  1.00 60.14           C  
ATOM    873  C   GLY A 119     -26.804 -29.176  10.384  1.00 60.14           C  
ATOM    874  O   GLY A 119     -27.943 -29.407  10.797  1.00 60.14           O  
ATOM    875  N   PRO A 120     -25.920 -30.044  10.609  1.00 59.24           N  
ATOM    876  CA  PRO A 120     -26.462 -31.319  11.083  1.00 59.24           C  
ATOM    877  C   PRO A 120     -26.409 -31.455  12.603  1.00 59.24           C  
ATOM    878  CB  PRO A 120     -25.561 -32.358  10.410  1.00 59.24           C  
ATOM    879  O   PRO A 120     -27.045 -32.348  13.169  1.00 59.24           O  
ATOM    880  CG  PRO A 120     -24.683 -31.566   9.496  1.00 59.24           C  
ATOM    881  CD  PRO A 120     -24.898 -30.106   9.774  1.00 59.24           C  
ATOM    882  N   ALA A 121     -25.806 -30.628  13.370  1.00 57.38           N  
ATOM    883  CA  ALA A 121     -25.908 -30.728  14.823  1.00 57.38           C  
ATOM    884  C   ALA A 121     -27.177 -30.051  15.332  1.00 57.38           C  
ATOM    885  CB  ALA A 121     -24.677 -30.114  15.487  1.00 57.38           C  
ATOM    886  O   ALA A 121     -27.768 -30.489  16.322  1.00 57.38           O  
ATOM    887  N   LEU A 122     -27.774 -29.250  14.562  1.00 54.19           N  
ATOM    888  CA  LEU A 122     -29.018 -28.659  15.042  1.00 54.19           C  
ATOM    889  C   LEU A 122     -30.221 -29.471  14.574  1.00 54.19           C  
ATOM    890  CB  LEU A 122     -29.145 -27.211  14.560  1.00 54.19           C  
ATOM    891  O   LEU A 122     -31.302 -29.380  15.161  1.00 54.19           O  
ATOM    892  CG  LEU A 122     -28.321 -26.169  15.318  1.00 54.19           C  
ATOM    893  CD1 LEU A 122     -28.125 -24.923  14.460  1.00 54.19           C  
ATOM    894  CD2 LEU A 122     -28.992 -25.815  16.640  1.00 54.19           C  
ATOM    895  N   LEU A 123     -30.002 -30.406  13.687  1.00 57.30           N  
ATOM    896  CA  LEU A 123     -31.174 -31.230  13.411  1.00 57.30           C  
ATOM    897  C   LEU A 123     -31.143 -32.512  14.237  1.00 57.30           C  
ATOM    898  CB  LEU A 123     -31.249 -31.571  11.921  1.00 57.30           C  
ATOM    899  O   LEU A 123     -32.123 -33.259  14.267  1.00 57.30           O  
ATOM    900  CG  LEU A 123     -31.704 -30.446  10.990  1.00 57.30           C  
ATOM    901  CD1 LEU A 123     -31.420 -30.813   9.537  1.00 57.30           C  
ATOM    902  CD2 LEU A 123     -33.186 -30.149  11.192  1.00 57.30           C  
ATOM    903  N   TRP A 124     -30.120 -32.714  15.059  1.00 51.72           N  
ATOM    904  CA  TRP A 124     -30.260 -33.828  15.992  1.00 51.72           C  
ATOM    905  C   TRP A 124     -30.847 -33.356  17.319  1.00 51.72           C  
ATOM    906  CB  TRP A 124     -28.906 -34.503  16.230  1.00 51.72           C  
ATOM    907  O   TRP A 124     -31.472 -34.137  18.040  1.00 51.72           O  
ATOM    908  CG  TRP A 124     -28.929 -35.992  16.052  1.00 51.72           C  
ATOM    909  CD1 TRP A 124     -30.021 -36.813  16.118  1.00 51.72           C  
ATOM    910  CD2 TRP A 124     -27.807 -36.837  15.784  1.00 51.72           C  
ATOM    911  CE2 TRP A 124     -28.291 -38.161  15.698  1.00 51.72           C  
ATOM    912  CE3 TRP A 124     -26.436 -36.603  15.606  1.00 51.72           C  
ATOM    913  NE1 TRP A 124     -29.644 -38.119  15.906  1.00 51.72           N  
ATOM    914  CH2 TRP A 124     -26.116 -38.992  15.273  1.00 51.72           C  
ATOM    915  CZ2 TRP A 124     -27.452 -39.248  15.443  1.00 51.72           C  
ATOM    916  CZ3 TRP A 124     -25.603 -37.687  15.352  1.00 51.72           C  
ATOM    917  N   PHE A 125     -31.002 -32.091  17.474  1.00 50.52           N  
ATOM    918  CA  PHE A 125     -31.722 -31.804  18.710  1.00 50.52           C  
ATOM    919  C   PHE A 125     -33.013 -31.048  18.421  1.00 50.52           C  
ATOM    920  CB  PHE A 125     -30.843 -30.995  19.669  1.00 50.52           C  
ATOM    921  O   PHE A 125     -33.797 -30.777  19.333  1.00 50.52           O  
ATOM    922  CG  PHE A 125     -30.016 -31.843  20.597  1.00 50.52           C  
ATOM    923  CD1 PHE A 125     -30.575 -32.386  21.748  1.00 50.52           C  
ATOM    924  CD2 PHE A 125     -28.680 -32.098  20.318  1.00 50.52           C  
ATOM    925  CE1 PHE A 125     -29.812 -33.172  22.608  1.00 50.52           C  
ATOM    926  CE2 PHE A 125     -27.911 -32.882  21.173  1.00 50.52           C  
ATOM    927  CZ  PHE A 125     -28.478 -33.417  22.318  1.00 50.52           C  
ATOM    928  N   GLY A 126     -33.546 -31.081  17.311  1.00 49.94           N  
ATOM    929  CA  GLY A 126     -34.895 -30.539  17.289  1.00 49.94           C  
ATOM    930  C   GLY A 126     -35.755 -31.125  16.186  1.00 49.94           C  
ATOM    931  O   GLY A 126     -35.390 -31.067  15.010  1.00 49.94           O  
ATOM    932  N   LEU A 127     -36.079 -32.345  16.177  1.00 52.04           N  
ATOM    933  CA  LEU A 127     -37.321 -32.969  15.734  1.00 52.04           C  
ATOM    934  C   LEU A 127     -37.438 -34.390  16.275  1.00 52.04           C  
ATOM    935  CB  LEU A 127     -37.397 -32.985  14.205  1.00 52.04           C  
ATOM    936  O   LEU A 127     -36.471 -35.154  16.242  1.00 52.04           O  
ATOM    937  CG  LEU A 127     -38.797 -33.080  13.597  1.00 52.04           C  
ATOM    938  CD1 LEU A 127     -39.554 -31.772  13.803  1.00 52.04           C  
ATOM    939  CD2 LEU A 127     -38.715 -33.428  12.114  1.00 52.04           C  
TER     940      LEU A 127                                                      
ENDMDL                                                                          
END                                                                             
