# Supplementary material for: Domain loss enabled evolution of novel functions in the snake three-finger toxin gene superfamily
Source: Nat Commun. 2023 Aug 11;14:4861. doi: 10.1038/s41467-023-40550-0 (PMC10421932; doi:10.1038/s41467-023-40550-0)
Supplement: Supplementary file 5 — Supplementary Data 2 [file 41467_2023_40550_MOESM5_ESM.zip › SD2_structure_predictions/full_sequence/SP|A6MFK4|Demansia_vestigiata.pdb]

MODEL     1                                                                     
ATOM      1  N   MET A   1     -34.209 -10.927  33.916  1.00 63.05           N  
ATOM      2  CA  MET A   1     -34.437 -10.838  32.477  1.00 63.05           C  
ATOM      3  C   MET A   1     -33.786  -9.586  31.899  1.00 63.05           C  
ATOM      4  CB  MET A   1     -35.936 -10.838  32.168  1.00 63.05           C  
ATOM      5  O   MET A   1     -33.698  -9.433  30.679  1.00 63.05           O  
ATOM      6  CG  MET A   1     -36.745  -9.912  33.062  1.00 63.05           C  
ATOM      7  SD  MET A   1     -38.550 -10.036  32.751  1.00 63.05           S  
ATOM      8  CE  MET A   1     -38.997  -8.278  32.760  1.00 63.05           C  
ATOM      9  N   LYS A   2     -33.113  -8.757  32.709  1.00 68.53           N  
ATOM     10  CA  LYS A   2     -32.458  -7.485  32.417  1.00 68.53           C  
ATOM     11  C   LYS A   2     -30.952  -7.668  32.253  1.00 68.53           C  
ATOM     12  CB  LYS A   2     -32.746  -6.467  33.521  1.00 68.53           C  
ATOM     13  O   LYS A   2     -30.313  -6.942  31.487  1.00 68.53           O  
ATOM     14  CG  LYS A   2     -34.147  -5.876  33.469  1.00 68.53           C  
ATOM     15  CD  LYS A   2     -34.424  -4.986  34.673  1.00 68.53           C  
ATOM     16  CE  LYS A   2     -35.779  -4.300  34.563  1.00 68.53           C  
ATOM     17  NZ  LYS A   2     -36.452  -4.187  35.892  1.00 68.53           N  
ATOM     18  N   THR A   3     -30.462  -8.787  32.784  1.00 67.90           N  
ATOM     19  CA  THR A   3     -29.042  -9.108  32.699  1.00 67.90           C  
ATOM     20  C   THR A   3     -28.737  -9.878  31.417  1.00 67.90           C  
ATOM     21  CB  THR A   3     -28.581  -9.929  33.917  1.00 67.90           C  
ATOM     22  O   THR A   3     -27.644  -9.757  30.860  1.00 67.90           O  
ATOM     23  CG2 THR A   3     -28.497  -9.060  35.167  1.00 67.90           C  
ATOM     24  OG1 THR A   3     -29.514 -10.992  34.150  1.00 67.90           O  
ATOM     25  N   LEU A   4     -29.766 -10.532  30.897  1.00 66.63           N  
ATOM     26  CA  LEU A   4     -29.695 -11.250  29.629  1.00 66.63           C  
ATOM     27  C   LEU A   4     -29.831 -10.290  28.453  1.00 66.63           C  
ATOM     28  CB  LEU A   4     -30.786 -12.322  29.558  1.00 66.63           C  
ATOM     29  O   LEU A   4     -29.169 -10.461  27.427  1.00 66.63           O  
ATOM     30  CG  LEU A   4     -30.394 -13.721  30.035  1.00 66.63           C  
ATOM     31  CD1 LEU A   4     -31.619 -14.465  30.558  1.00 66.63           C  
ATOM     32  CD2 LEU A   4     -29.728 -14.503  28.908  1.00 66.63           C  
ATOM     33  N   LEU A   5     -30.530  -9.207  28.662  1.00 65.90           N  
ATOM     34  CA  LEU A   5     -30.733  -8.141  27.687  1.00 65.90           C  
ATOM     35  C   LEU A   5     -29.521  -7.216  27.632  1.00 65.90           C  
ATOM     36  CB  LEU A   5     -31.989  -7.335  28.027  1.00 65.90           C  
ATOM     37  O   LEU A   5     -29.131  -6.760  26.555  1.00 65.90           O  
ATOM     38  CG  LEU A   5     -33.313  -7.886  27.495  1.00 65.90           C  
ATOM     39  CD1 LEU A   5     -34.478  -7.360  28.325  1.00 65.90           C  
ATOM     40  CD2 LEU A   5     -33.491  -7.524  26.024  1.00 65.90           C  
ATOM     41  N   LEU A   6     -28.806  -7.090  28.731  1.00 63.84           N  
ATOM     42  CA  LEU A   6     -27.615  -6.256  28.854  1.00 63.84           C  
ATOM     43  C   LEU A   6     -26.387  -6.978  28.311  1.00 63.84           C  
ATOM     44  CB  LEU A   6     -27.385  -5.862  30.316  1.00 63.84           C  
ATOM     45  O   LEU A   6     -25.525  -6.360  27.683  1.00 63.84           O  
ATOM     46  CG  LEU A   6     -28.235  -4.708  30.848  1.00 63.84           C  
ATOM     47  CD1 LEU A   6     -28.222  -4.699  32.373  1.00 63.84           C  
ATOM     48  CD2 LEU A   6     -27.736  -3.377  30.297  1.00 63.84           C  
ATOM     49  N   THR A   7     -26.319  -8.237  28.333  1.00 66.93           N  
ATOM     50  CA  THR A   7     -25.272  -9.100  27.799  1.00 66.93           C  
ATOM     51  C   THR A   7     -25.446  -9.295  26.295  1.00 66.93           C  
ATOM     52  CB  THR A   7     -25.267 -10.471  28.500  1.00 66.93           C  
ATOM     53  O   THR A   7     -24.463  -9.376  25.557  1.00 66.93           O  
ATOM     54  CG2 THR A   7     -24.882 -10.336  29.970  1.00 66.93           C  
ATOM     55  OG1 THR A   7     -26.574 -11.052  28.411  1.00 66.93           O  
ATOM     56  N   LEU A   8     -26.604  -9.257  25.792  1.00 63.39           N  
ATOM     57  CA  LEU A   8     -26.951  -9.345  24.377  1.00 63.39           C  
ATOM     58  C   LEU A   8     -26.696  -8.017  23.671  1.00 63.39           C  
ATOM     59  CB  LEU A   8     -28.417  -9.751  24.209  1.00 63.39           C  
ATOM     60  O   LEU A   8     -26.217  -7.995  22.535  1.00 63.39           O  
ATOM     61  CG  LEU A   8     -28.746 -10.614  22.990  1.00 63.39           C  
ATOM     62  CD1 LEU A   8     -29.433 -11.905  23.423  1.00 63.39           C  
ATOM     63  CD2 LEU A   8     -29.619  -9.841  22.007  1.00 63.39           C  
ATOM     64  N   VAL A   9     -26.742  -6.932  24.340  1.00 65.06           N  
ATOM     65  CA  VAL A   9     -26.502  -5.580  23.846  1.00 65.06           C  
ATOM     66  C   VAL A   9     -25.003  -5.290  23.841  1.00 65.06           C  
ATOM     67  CB  VAL A   9     -27.246  -4.526  24.696  1.00 65.06           C  
ATOM     68  O   VAL A   9     -24.484  -4.687  22.898  1.00 65.06           O  
ATOM     69  CG1 VAL A   9     -26.879  -3.113  24.245  1.00 65.06           C  
ATOM     70  CG2 VAL A   9     -28.756  -4.742  24.611  1.00 65.06           C  
ATOM     71  N   VAL A  10     -24.244  -5.881  24.698  1.00 63.65           N  
ATOM     72  CA  VAL A  10     -22.798  -5.743  24.832  1.00 63.65           C  
ATOM     73  C   VAL A  10     -22.096  -6.655  23.829  1.00 63.65           C  
ATOM     74  CB  VAL A  10     -22.327  -6.067  26.268  1.00 63.65           C  
ATOM     75  O   VAL A  10     -21.090  -6.270  23.228  1.00 63.65           O  
ATOM     76  CG1 VAL A  10     -20.804  -5.998  26.365  1.00 63.65           C  
ATOM     77  CG2 VAL A  10     -22.974  -5.112  27.269  1.00 63.65           C  
ATOM     78  N   VAL A  11     -22.643  -7.806  23.428  1.00 61.70           N  
ATOM     79  CA  VAL A  11     -22.159  -8.773  22.448  1.00 61.70           C  
ATOM     80  C   VAL A  11     -22.503  -8.297  21.038  1.00 61.70           C  
ATOM     81  CB  VAL A  11     -22.753 -10.177  22.696  1.00 61.70           C  
ATOM     82  O   VAL A  11     -21.712  -8.468  20.108  1.00 61.70           O  
ATOM     83  CG1 VAL A  11     -22.321 -11.148  21.598  1.00 61.70           C  
ATOM     84  CG2 VAL A  11     -22.334 -10.698  24.069  1.00 61.70           C  
ATOM     85  N   THR A  12     -23.521  -7.514  20.844  1.00 60.52           N  
ATOM     86  CA  THR A  12     -23.935  -6.895  19.590  1.00 60.52           C  
ATOM     87  C   THR A  12     -23.142  -5.618  19.328  1.00 60.52           C  
ATOM     88  CB  THR A  12     -25.442  -6.575  19.596  1.00 60.52           C  
ATOM     89  O   THR A  12     -22.832  -5.299  18.179  1.00 60.52           O  
ATOM     90  CG2 THR A  12     -26.273  -7.845  19.745  1.00 60.52           C  
ATOM     91  OG1 THR A  12     -25.733  -5.696  20.689  1.00 60.52           O  
ATOM     92  N   ILE A  13     -22.616  -4.937  20.255  1.00 61.00           N  
ATOM     93  CA  ILE A  13     -21.852  -3.696  20.190  1.00 61.00           C  
ATOM     94  C   ILE A  13     -20.367  -4.013  20.033  1.00 61.00           C  
ATOM     95  CB  ILE A  13     -22.085  -2.822  21.442  1.00 61.00           C  
ATOM     96  O   ILE A  13     -19.646  -3.305  19.326  1.00 61.00           O  
ATOM     97  CG1 ILE A  13     -23.542  -2.348  21.499  1.00 61.00           C  
ATOM     98  CG2 ILE A  13     -21.121  -1.633  21.458  1.00 61.00           C  
ATOM     99  CD1 ILE A  13     -23.922  -1.671  22.809  1.00 61.00           C  
ATOM    100  N   VAL A  14     -19.803  -5.096  20.502  1.00 58.87           N  
ATOM    101  CA  VAL A  14     -18.441  -5.613  20.423  1.00 58.87           C  
ATOM    102  C   VAL A  14     -18.249  -6.367  19.109  1.00 58.87           C  
ATOM    103  CB  VAL A  14     -18.113  -6.534  21.620  1.00 58.87           C  
ATOM    104  O   VAL A  14     -17.167  -6.332  18.519  1.00 58.87           O  
ATOM    105  CG1 VAL A  14     -16.741  -7.182  21.442  1.00 58.87           C  
ATOM    106  CG2 VAL A  14     -18.172  -5.750  22.929  1.00 58.87           C  
ATOM    107  N   CYS A  15     -19.329  -6.796  18.476  1.00 58.78           N  
ATOM    108  CA  CYS A  15     -19.317  -7.423  17.159  1.00 58.78           C  
ATOM    109  C   CYS A  15     -19.557  -6.393  16.062  1.00 58.78           C  
ATOM    110  CB  CYS A  15     -20.377  -8.522  17.079  1.00 58.78           C  
ATOM    111  O   CYS A  15     -19.316  -6.665  14.885  1.00 58.78           O  
ATOM    112  SG  CYS A  15     -19.925 -10.033  17.959  1.00 58.78           S  
ATOM    113  N   LEU A  16     -19.907  -5.157  16.450  1.00 56.24           N  
ATOM    114  CA  LEU A  16     -20.144  -4.016  15.572  1.00 56.24           C  
ATOM    115  C   LEU A  16     -18.942  -3.077  15.565  1.00 56.24           C  
ATOM    116  CB  LEU A  16     -21.398  -3.255  16.009  1.00 56.24           C  
ATOM    117  O   LEU A  16     -19.083  -1.884  15.288  1.00 56.24           O  
ATOM    118  CG  LEU A  16     -22.740  -3.904  15.664  1.00 56.24           C  
ATOM    119  CD1 LEU A  16     -23.816  -3.449  16.643  1.00 56.24           C  
ATOM    120  CD2 LEU A  16     -23.140  -3.576  14.230  1.00 56.24           C  
ATOM    121  N   ASP A  17     -17.873  -3.520  16.323  1.00 52.99           N  
ATOM    122  CA  ASP A  17     -16.690  -2.693  16.103  1.00 52.99           C  
ATOM    123  C   ASP A  17     -16.308  -2.663  14.625  1.00 52.99           C  
ATOM    124  CB  ASP A  17     -15.516  -3.202  16.941  1.00 52.99           C  
ATOM    125  O   ASP A  17     -15.763  -3.636  14.100  1.00 52.99           O  
ATOM    126  CG  ASP A  17     -15.352  -2.454  18.252  1.00 52.99           C  
ATOM    127  OD1 ASP A  17     -15.706  -1.257  18.319  1.00 52.99           O  
ATOM    128  OD2 ASP A  17     -14.863  -3.065  19.226  1.00 52.99           O  
ATOM    129  N   PHE A  18     -17.265  -2.643  13.832  1.00 55.04           N  
ATOM    130  CA  PHE A  18     -17.083  -2.261  12.437  1.00 55.04           C  
ATOM    131  C   PHE A  18     -16.074  -1.125  12.314  1.00 55.04           C  
ATOM    132  CB  PHE A  18     -18.419  -1.846  11.813  1.00 55.04           C  
ATOM    133  O   PHE A  18     -16.373   0.018  12.666  1.00 55.04           O  
ATOM    134  CG  PHE A  18     -19.131  -2.965  11.103  1.00 55.04           C  
ATOM    135  CD1 PHE A  18     -18.822  -3.278   9.785  1.00 55.04           C  
ATOM    136  CD2 PHE A  18     -20.110  -3.705  11.754  1.00 55.04           C  
ATOM    137  CE1 PHE A  18     -19.480  -4.314   9.125  1.00 55.04           C  
ATOM    138  CE2 PHE A  18     -20.771  -4.741  11.101  1.00 55.04           C  
ATOM    139  CZ  PHE A  18     -20.455  -5.043   9.786  1.00 55.04           C  
ATOM    140  N   GLY A  19     -15.017  -1.182  13.099  1.00 61.14           N  
ATOM    141  CA  GLY A  19     -13.870  -0.316  12.879  1.00 61.14           C  
ATOM    142  C   GLY A  19     -13.843   0.299  11.492  1.00 61.14           C  
ATOM    143  O   GLY A  19     -14.213  -0.351  10.513  1.00 61.14           O  
ATOM    144  N   TYR A  20     -14.586   1.340  11.242  1.00 65.39           N  
ATOM    145  CA  TYR A  20     -14.477   2.097  10.000  1.00 65.39           C  
ATOM    146  C   TYR A  20     -13.282   1.628   9.179  1.00 65.39           C  
ATOM    147  CB  TYR A  20     -14.354   3.595  10.292  1.00 65.39           C  
ATOM    148  O   TYR A  20     -12.144   1.662   9.652  1.00 65.39           O  
ATOM    149  CG  TYR A  20     -15.570   4.185  10.964  1.00 65.39           C  
ATOM    150  CD1 TYR A  20     -16.686   4.563  10.222  1.00 65.39           C  
ATOM    151  CD2 TYR A  20     -15.604   4.366  12.343  1.00 65.39           C  
ATOM    152  CE1 TYR A  20     -17.808   5.108  10.837  1.00 65.39           C  
ATOM    153  CE2 TYR A  20     -16.721   4.910  12.969  1.00 65.39           C  
ATOM    154  OH  TYR A  20     -18.925   5.817  12.823  1.00 65.39           O  
ATOM    155  CZ  TYR A  20     -17.816   5.277  12.209  1.00 65.39           C  
ATOM    156  N   ALA A  21     -13.596   0.527   8.445  1.00 78.79           N  
ATOM    157  CA  ALA A  21     -12.533   0.060   7.558  1.00 78.79           C  
ATOM    158  C   ALA A  21     -12.014   1.195   6.681  1.00 78.79           C  
ATOM    159  CB  ALA A  21     -13.032  -1.093   6.691  1.00 78.79           C  
ATOM    160  O   ALA A  21     -12.796   1.990   6.154  1.00 78.79           O  
ATOM    161  N   ARG A  22     -10.777   1.553   6.865  1.00 89.37           N  
ATOM    162  CA  ARG A  22     -10.076   2.499   6.003  1.00 89.37           C  
ATOM    163  C   ARG A  22     -10.193   2.094   4.537  1.00 89.37           C  
ATOM    164  CB  ARG A  22      -8.602   2.600   6.402  1.00 89.37           C  
ATOM    165  O   ARG A  22     -10.168   0.905   4.212  1.00 89.37           O  
ATOM    166  CG  ARG A  22      -7.856   3.735   5.718  1.00 89.37           C  
ATOM    167  CD  ARG A  22      -8.271   5.094   6.265  1.00 89.37           C  
ATOM    168  NE  ARG A  22      -7.462   5.481   7.417  1.00 89.37           N  
ATOM    169  NH1 ARG A  22      -8.409   7.577   7.638  1.00 89.37           N  
ATOM    170  NH2 ARG A  22      -6.761   6.901   9.081  1.00 89.37           N  
ATOM    171  CZ  ARG A  22      -7.546   6.652   8.042  1.00 89.37           C  
ATOM    172  N   THR A  23     -10.453   3.144   3.694  1.00 93.87           N  
ATOM    173  CA  THR A  23     -10.498   2.893   2.258  1.00 93.87           C  
ATOM    174  C   THR A  23      -9.247   3.438   1.574  1.00 93.87           C  
ATOM    175  CB  THR A  23     -11.750   3.523   1.620  1.00 93.87           C  
ATOM    176  O   THR A  23      -8.769   4.522   1.914  1.00 93.87           O  
ATOM    177  CG2 THR A  23     -13.025   2.909   2.189  1.00 93.87           C  
ATOM    178  OG1 THR A  23     -11.755   4.932   1.880  1.00 93.87           O  
ATOM    179  N   CYS A  24      -8.705   2.632   0.638  1.00 95.18           N  
ATOM    180  CA  CYS A  24      -7.531   3.005  -0.142  1.00 95.18           C  
ATOM    181  C   CYS A  24      -7.755   2.739  -1.626  1.00 95.18           C  
ATOM    182  CB  CYS A  24      -6.300   2.240   0.343  1.00 95.18           C  
ATOM    183  O   CYS A  24      -8.562   1.883  -1.992  1.00 95.18           O  
ATOM    184  SG  CYS A  24      -5.850   2.595   2.055  1.00 95.18           S  
ATOM    185  N   LEU A  25      -7.017   3.418  -2.423  1.00 94.89           N  
ATOM    186  CA  LEU A  25      -7.001   3.127  -3.852  1.00 94.89           C  
ATOM    187  C   LEU A  25      -6.144   1.900  -4.148  1.00 94.89           C  
ATOM    188  CB  LEU A  25      -6.477   4.331  -4.638  1.00 94.89           C  
ATOM    189  O   LEU A  25      -5.048   1.758  -3.602  1.00 94.89           O  
ATOM    190  CG  LEU A  25      -7.265   5.634  -4.489  1.00 94.89           C  
ATOM    191  CD1 LEU A  25      -6.519   6.784  -5.157  1.00 94.89           C  
ATOM    192  CD2 LEU A  25      -8.663   5.483  -5.077  1.00 94.89           C  
ATOM    193  N   LYS A  26      -6.599   0.947  -4.977  1.00 90.92           N  
ATOM    194  CA  LYS A  26      -5.877  -0.282  -5.294  1.00 90.92           C  
ATOM    195  C   LYS A  26      -5.365  -0.265  -6.731  1.00 90.92           C  
ATOM    196  CB  LYS A  26      -6.772  -1.502  -5.071  1.00 90.92           C  
ATOM    197  O   LYS A  26      -4.427  -0.989  -7.070  1.00 90.92           O  
ATOM    198  CG  LYS A  26      -7.143  -1.740  -3.615  1.00 90.92           C  
ATOM    199  CD  LYS A  26      -5.963  -2.280  -2.818  1.00 90.92           C  
ATOM    200  CE  LYS A  26      -6.359  -2.610  -1.385  1.00 90.92           C  
ATOM    201  NZ  LYS A  26      -5.191  -3.082  -0.582  1.00 90.92           N  
ATOM    202  N   THR A  27      -6.016   0.570  -7.498  1.00 85.74           N  
ATOM    203  CA  THR A  27      -5.557   0.782  -8.866  1.00 85.74           C  
ATOM    204  C   THR A  27      -5.582   2.266  -9.221  1.00 85.74           C  
ATOM    205  CB  THR A  27      -6.417  -0.004  -9.873  1.00 85.74           C  
ATOM    206  O   THR A  27      -6.273   3.053  -8.572  1.00 85.74           O  
ATOM    207  CG2 THR A  27      -6.424  -1.493  -9.546  1.00 85.74           C  
ATOM    208  OG1 THR A  27      -7.762   0.489  -9.831  1.00 85.74           O  
ATOM    209  N   PRO A  28      -4.684   2.527 -10.125  1.00 76.85           N  
ATOM    210  CA  PRO A  28      -4.613   3.920 -10.573  1.00 76.85           C  
ATOM    211  C   PRO A  28      -5.929   4.415 -11.169  1.00 76.85           C  
ATOM    212  CB  PRO A  28      -3.509   3.893 -11.633  1.00 76.85           C  
ATOM    213  O   PRO A  28      -6.170   5.624 -11.222  1.00 76.85           O  
ATOM    214  CG  PRO A  28      -2.832   2.574 -11.446  1.00 76.85           C  
ATOM    215  CD  PRO A  28      -3.752   1.670 -10.678  1.00 76.85           C  
ATOM    216  N   GLU A  29      -6.928   3.599 -11.560  1.00 74.99           N  
ATOM    217  CA  GLU A  29      -8.227   3.894 -12.156  1.00 74.99           C  
ATOM    218  C   GLU A  29      -9.287   4.127 -11.082  1.00 74.99           C  
ATOM    219  CB  GLU A  29      -8.663   2.761 -13.088  1.00 74.99           C  
ATOM    220  O   GLU A  29     -10.474   4.250 -11.390  1.00 74.99           O  
ATOM    221  CG  GLU A  29      -7.802   2.625 -14.336  1.00 74.99           C  
ATOM    222  CD  GLU A  29      -8.123   1.385 -15.154  1.00 74.99           C  
ATOM    223  OE1 GLU A  29      -7.415   1.116 -16.151  1.00 74.99           O  
ATOM    224  OE2 GLU A  29      -9.090   0.676 -14.795  1.00 74.99           O  
ATOM    225  N   VAL A  30      -8.760   4.597  -9.724  1.00 71.33           N  
ATOM    226  CA  VAL A  30      -9.493   5.186  -8.608  1.00 71.33           C  
ATOM    227  C   VAL A  30     -10.432   4.146  -8.001  1.00 71.33           C  
ATOM    228  CB  VAL A  30     -10.292   6.433  -9.048  1.00 71.33           C  
ATOM    229  O   VAL A  30     -11.646   4.355  -7.943  1.00 71.33           O  
ATOM    230  CG1 VAL A  30     -10.908   7.134  -7.839  1.00 71.33           C  
ATOM    231  CG2 VAL A  30      -9.395   7.393  -9.827  1.00 71.33           C  
ATOM    232  N   LYS A  31     -10.160   2.945  -8.175  1.00 83.84           N  
ATOM    233  CA  LYS A  31     -10.982   1.974  -7.459  1.00 83.84           C  
ATOM    234  C   LYS A  31     -10.629   1.942  -5.975  1.00 83.84           C  
ATOM    235  CB  LYS A  31     -10.819   0.580  -8.066  1.00 83.84           C  
ATOM    236  O   LYS A  31      -9.519   1.555  -5.604  1.00 83.84           O  
ATOM    237  CG  LYS A  31     -11.869  -0.422  -7.608  1.00 83.84           C  
ATOM    238  CD  LYS A  31     -11.726  -1.753  -8.334  1.00 83.84           C  
ATOM    239  CE  LYS A  31     -12.739  -2.774  -7.835  1.00 83.84           C  
ATOM    240  NZ  LYS A  31     -12.605  -4.081  -8.547  1.00 83.84           N  
ATOM    241  N   SER A  32     -11.546   2.562  -5.239  1.00 91.36           N  
ATOM    242  CA  SER A  32     -11.438   2.606  -3.784  1.00 91.36           C  
ATOM    243  C   SER A  32     -12.040   1.358  -3.147  1.00 91.36           C  
ATOM    244  CB  SER A  32     -12.128   3.854  -3.233  1.00 91.36           C  
ATOM    245  O   SER A  32     -13.140   0.937  -3.512  1.00 91.36           O  
ATOM    246  OG  SER A  32     -12.050   3.888  -1.818  1.00 91.36           O  
ATOM    247  N   GLU A  33     -11.248   0.766  -2.299  1.00 91.66           N  
ATOM    248  CA  GLU A  33     -11.718  -0.432  -1.610  1.00 91.66           C  
ATOM    249  C   GLU A  33     -11.390  -0.377  -0.121  1.00 91.66           C  
ATOM    250  CB  GLU A  33     -11.107  -1.688  -2.237  1.00 91.66           C  
ATOM    251  O   GLU A  33     -10.355   0.165   0.273  1.00 91.66           O  
ATOM    252  CG  GLU A  33     -11.521  -1.917  -3.684  1.00 91.66           C  
ATOM    253  CD  GLU A  33     -10.982  -3.214  -4.264  1.00 91.66           C  
ATOM    254  OE1 GLU A  33     -11.347  -3.565  -5.409  1.00 91.66           O  
ATOM    255  OE2 GLU A  33     -10.188  -3.886  -3.568  1.00 91.66           O  
ATOM    256  N   PRO A  34     -12.358  -0.994   0.658  1.00 92.98           N  
ATOM    257  CA  PRO A  34     -12.024  -1.085   2.081  1.00 92.98           C  
ATOM    258  C   PRO A  34     -10.794  -1.951   2.344  1.00 92.98           C  
ATOM    259  CB  PRO A  34     -13.276  -1.714   2.698  1.00 92.98           C  
ATOM    260  O   PRO A  34     -10.592  -2.964   1.670  1.00 92.98           O  
ATOM    261  CG  PRO A  34     -14.330  -1.576   1.647  1.00 92.98           C  
ATOM    262  CD  PRO A  34     -13.658  -1.461   0.309  1.00 92.98           C  
ATOM    263  N   CYS A  35      -9.956  -1.448   3.338  1.00 92.71           N  
ATOM    264  CA  CYS A  35      -8.789  -2.235   3.720  1.00 92.71           C  
ATOM    265  C   CYS A  35      -9.182  -3.379   4.647  1.00 92.71           C  
ATOM    266  CB  CYS A  35      -7.745  -1.350   4.401  1.00 92.71           C  
ATOM    267  O   CYS A  35     -10.108  -3.243   5.449  1.00 92.71           O  
ATOM    268  SG  CYS A  35      -7.025  -0.104   3.310  1.00 92.71           S  
ATOM    269  N   PRO A  36      -8.492  -4.530   4.425  1.00 91.81           N  
ATOM    270  CA  PRO A  36      -8.706  -5.626   5.373  1.00 91.81           C  
ATOM    271  C   PRO A  36      -8.443  -5.215   6.820  1.00 91.81           C  
ATOM    272  CB  PRO A  36      -7.702  -6.688   4.916  1.00 91.81           C  
ATOM    273  O   PRO A  36      -7.708  -4.256   7.069  1.00 91.81           O  
ATOM    274  CG  PRO A  36      -7.340  -6.296   3.520  1.00 91.81           C  
ATOM    275  CD  PRO A  36      -7.488  -4.808   3.389  1.00 91.81           C  
ATOM    276  N   PRO A  37      -9.075  -5.885   7.717  1.00 89.79           N  
ATOM    277  CA  PRO A  37      -8.794  -5.574   9.121  1.00 89.79           C  
ATOM    278  C   PRO A  37      -7.302  -5.591   9.441  1.00 89.79           C  
ATOM    279  CB  PRO A  37      -9.529  -6.681   9.881  1.00 89.79           C  
ATOM    280  O   PRO A  37      -6.577  -6.475   8.979  1.00 89.79           O  
ATOM    281  CG  PRO A  37     -10.574  -7.169   8.930  1.00 89.79           C  
ATOM    282  CD  PRO A  37     -10.058  -7.007   7.529  1.00 89.79           C  
ATOM    283  N   GLY A  38      -6.824  -4.528  10.201  1.00 89.47           N  
ATOM    284  CA  GLY A  38      -5.423  -4.516  10.592  1.00 89.47           C  
ATOM    285  C   GLY A  38      -4.535  -3.777   9.608  1.00 89.47           C  
ATOM    286  O   GLY A  38      -3.341  -3.596   9.856  1.00 89.47           O  
ATOM    287  N   GLN A  39      -5.156  -3.337   8.471  1.00 93.76           N  
ATOM    288  CA  GLN A  39      -4.454  -2.543   7.468  1.00 93.76           C  
ATOM    289  C   GLN A  39      -4.977  -1.111   7.435  1.00 93.76           C  
ATOM    290  CB  GLN A  39      -4.588  -3.184   6.086  1.00 93.76           C  
ATOM    291  O   GLN A  39      -5.937  -0.811   6.721  1.00 93.76           O  
ATOM    292  CG  GLN A  39      -3.950  -4.563   5.983  1.00 93.76           C  
ATOM    293  CD  GLN A  39      -3.859  -5.062   4.553  1.00 93.76           C  
ATOM    294  NE2 GLN A  39      -3.535  -6.340   4.390  1.00 93.76           N  
ATOM    295  OE1 GLN A  39      -4.078  -4.305   3.602  1.00 93.76           O  
ATOM    296  N   GLU A  40      -4.275  -0.232   8.109  1.00 91.57           N  
ATOM    297  CA  GLU A  40      -4.808   1.107   8.339  1.00 91.57           C  
ATOM    298  C   GLU A  40      -4.008   2.158   7.574  1.00 91.57           C  
ATOM    299  CB  GLU A  40      -4.812   1.436   9.834  1.00 91.57           C  
ATOM    300  O   GLU A  40      -4.208   3.359   7.766  1.00 91.57           O  
ATOM    301  CG  GLU A  40      -5.677   0.501  10.667  1.00 91.57           C  
ATOM    302  CD  GLU A  40      -7.163   0.640  10.375  1.00 91.57           C  
ATOM    303  OE1 GLU A  40      -7.894  -0.373  10.453  1.00 91.57           O  
ATOM    304  OE2 GLU A  40      -7.599   1.771  10.066  1.00 91.57           O  
ATOM    305  N   VAL A  41      -3.061   1.660   6.754  1.00 95.21           N  
ATOM    306  CA  VAL A  41      -2.180   2.562   6.018  1.00 95.21           C  
ATOM    307  C   VAL A  41      -2.379   2.368   4.517  1.00 95.21           C  
ATOM    308  CB  VAL A  41      -0.698   2.339   6.393  1.00 95.21           C  
ATOM    309  O   VAL A  41      -2.460   1.236   4.036  1.00 95.21           O  
ATOM    310  CG1 VAL A  41       0.211   3.239   5.559  1.00 95.21           C  
ATOM    311  CG2 VAL A  41      -0.482   2.590   7.885  1.00 95.21           C  
ATOM    312  N   CYS A  42      -2.538   3.449   3.825  1.00 95.91           N  
ATOM    313  CA  CYS A  42      -2.508   3.415   2.367  1.00 95.91           C  
ATOM    314  C   CYS A  42      -1.095   3.648   1.845  1.00 95.91           C  
ATOM    315  CB  CYS A  42      -3.456   4.464   1.786  1.00 95.91           C  
ATOM    316  O   CYS A  42      -0.356   4.471   2.388  1.00 95.91           O  
ATOM    317  SG  CYS A  42      -5.183   4.224   2.257  1.00 95.91           S  
ATOM    318  N   TYR A  43      -0.730   2.908   0.790  1.00 95.89           N  
ATOM    319  CA  TYR A  43       0.612   3.131   0.265  1.00 95.89           C  
ATOM    320  C   TYR A  43       0.583   3.312  -1.248  1.00 95.89           C  
ATOM    321  CB  TYR A  43       1.535   1.965   0.633  1.00 95.89           C  
ATOM    322  O   TYR A  43      -0.310   2.795  -1.924  1.00 95.89           O  
ATOM    323  CG  TYR A  43       1.203   0.679  -0.084  1.00 95.89           C  
ATOM    324  CD1 TYR A  43       0.369  -0.272   0.501  1.00 95.89           C  
ATOM    325  CD2 TYR A  43       1.722   0.411  -1.346  1.00 95.89           C  
ATOM    326  CE1 TYR A  43       0.062  -1.460  -0.155  1.00 95.89           C  
ATOM    327  CE2 TYR A  43       1.421  -0.773  -2.011  1.00 95.89           C  
ATOM    328  OH  TYR A  43       0.290  -2.875  -2.063  1.00 95.89           O  
ATOM    329  CZ  TYR A  43       0.591  -1.701  -1.409  1.00 95.89           C  
ATOM    330  N   THR A  44       1.499   4.034  -1.760  1.00 95.51           N  
ATOM    331  CA  THR A  44       1.851   4.174  -3.169  1.00 95.51           C  
ATOM    332  C   THR A  44       3.300   3.759  -3.408  1.00 95.51           C  
ATOM    333  CB  THR A  44       1.641   5.619  -3.657  1.00 95.51           C  
ATOM    334  O   THR A  44       4.215   4.286  -2.772  1.00 95.51           O  
ATOM    335  CG2 THR A  44       1.932   5.744  -5.148  1.00 95.51           C  
ATOM    336  OG1 THR A  44       0.284   6.008  -3.412  1.00 95.51           O  
ATOM    337  N   LYS A  45       3.443   2.805  -4.245  1.00 94.75           N  
ATOM    338  CA  LYS A  45       4.765   2.348  -4.665  1.00 94.75           C  
ATOM    339  C   LYS A  45       4.971   2.561  -6.162  1.00 94.75           C  
ATOM    340  CB  LYS A  45       4.960   0.872  -4.313  1.00 94.75           C  
ATOM    341  O   LYS A  45       4.146   2.136  -6.973  1.00 94.75           O  
ATOM    342  CG  LYS A  45       6.387   0.377  -4.493  1.00 94.75           C  
ATOM    343  CD  LYS A  45       6.533  -1.076  -4.059  1.00 94.75           C  
ATOM    344  CE  LYS A  45       7.957  -1.579  -4.253  1.00 94.75           C  
ATOM    345  NZ  LYS A  45       8.127  -2.973  -3.745  1.00 94.75           N  
ATOM    346  N   ALA A  46       6.010   3.185  -6.472  1.00 94.47           N  
ATOM    347  CA  ALA A  46       6.313   3.486  -7.869  1.00 94.47           C  
ATOM    348  C   ALA A  46       7.756   3.122  -8.209  1.00 94.47           C  
ATOM    349  CB  ALA A  46       6.057   4.962  -8.162  1.00 94.47           C  
ATOM    350  O   ALA A  46       8.674   3.412  -7.437  1.00 94.47           O  
ATOM    351  N   TRP A  47       7.908   2.503  -9.325  1.00 94.78           N  
ATOM    352  CA  TRP A  47       9.247   2.136  -9.772  1.00 94.78           C  
ATOM    353  C   TRP A  47       9.303   2.024 -11.292  1.00 94.78           C  
ATOM    354  CB  TRP A  47       9.685   0.815  -9.134  1.00 94.78           C  
ATOM    355  O   TRP A  47       8.265   1.952 -11.953  1.00 94.78           O  
ATOM    356  CG  TRP A  47       9.006  -0.393  -9.708  1.00 94.78           C  
ATOM    357  CD1 TRP A  47       9.494  -1.231 -10.672  1.00 94.78           C  
ATOM    358  CD2 TRP A  47       7.713  -0.893  -9.358  1.00 94.78           C  
ATOM    359  CE2 TRP A  47       7.480  -2.040 -10.149  1.00 94.78           C  
ATOM    360  CE3 TRP A  47       6.727  -0.484  -8.450  1.00 94.78           C  
ATOM    361  NE1 TRP A  47       8.581  -2.224 -10.941  1.00 94.78           N  
ATOM    362  CH2 TRP A  47       5.352  -2.360  -9.162  1.00 94.78           C  
ATOM    363  CZ2 TRP A  47       6.300  -2.783 -10.058  1.00 94.78           C  
ATOM    364  CZ3 TRP A  47       5.554  -1.224  -8.362  1.00 94.78           C  
ATOM    365  N   CYS A  48      10.501   2.080 -11.891  1.00 94.83           N  
ATOM    366  CA  CYS A  48      10.735   1.957 -13.325  1.00 94.83           C  
ATOM    367  C   CYS A  48      11.250   0.566 -13.676  1.00 94.83           C  
ATOM    368  CB  CYS A  48      11.731   3.014 -13.799  1.00 94.83           C  
ATOM    369  O   CYS A  48      12.288   0.137 -13.168  1.00 94.83           O  
ATOM    370  SG  CYS A  48      11.665   3.333 -15.575  1.00 94.83           S  
ATOM    371  N   ASP A  49      10.426  -0.160 -14.483  1.00 93.58           N  
ATOM    372  CA  ASP A  49      10.899  -1.458 -14.954  1.00 93.58           C  
ATOM    373  C   ASP A  49      11.530  -1.343 -16.340  1.00 93.58           C  
ATOM    374  CB  ASP A  49       9.752  -2.470 -14.981  1.00 93.58           C  
ATOM    375  O   ASP A  49      11.788  -0.238 -16.820  1.00 93.58           O  
ATOM    376  CG  ASP A  49       8.687  -2.132 -16.010  1.00 93.58           C  
ATOM    377  OD1 ASP A  49       8.860  -1.153 -16.767  1.00 93.58           O  
ATOM    378  OD2 ASP A  49       7.666  -2.851 -16.063  1.00 93.58           O  
ATOM    379  N   ARG A  50      11.757  -2.495 -17.055  1.00 94.11           N  
ATOM    380  CA  ARG A  50      12.471  -2.535 -18.327  1.00 94.11           C  
ATOM    381  C   ARG A  50      11.700  -1.789 -19.411  1.00 94.11           C  
ATOM    382  CB  ARG A  50      12.718  -3.981 -18.760  1.00 94.11           C  
ATOM    383  O   ARG A  50      12.292  -1.296 -20.373  1.00 94.11           O  
ATOM    384  CG  ARG A  50      13.773  -4.700 -17.935  1.00 94.11           C  
ATOM    385  CD  ARG A  50      14.107  -6.068 -18.514  1.00 94.11           C  
ATOM    386  NE  ARG A  50      14.927  -6.855 -17.598  1.00 94.11           N  
ATOM    387  NH1 ARG A  50      16.470  -7.490 -19.197  1.00 94.11           N  
ATOM    388  NH2 ARG A  50      16.701  -8.199 -17.029  1.00 94.11           N  
ATOM    389  CZ  ARG A  50      16.031  -7.513 -17.943  1.00 94.11           C  
ATOM    390  N   MET A  51      10.415  -1.607 -19.207  1.00 94.27           N  
ATOM    391  CA  MET A  51       9.555  -0.973 -20.203  1.00 94.27           C  
ATOM    392  C   MET A  51       9.226   0.461 -19.804  1.00 94.27           C  
ATOM    393  CB  MET A  51       8.265  -1.774 -20.388  1.00 94.27           C  
ATOM    394  O   MET A  51       8.284   1.056 -20.330  1.00 94.27           O  
ATOM    395  CG  MET A  51       8.486  -3.174 -20.937  1.00 94.27           C  
ATOM    396  SD  MET A  51       9.285  -3.164 -22.589  1.00 94.27           S  
ATOM    397  CE  MET A  51      10.995  -3.546 -22.119  1.00 94.27           C  
ATOM    398  N   CYS A  52       9.876   1.044 -18.843  1.00 94.49           N  
ATOM    399  CA  CYS A  52       9.578   2.358 -18.285  1.00 94.49           C  
ATOM    400  C   CYS A  52       9.593   3.428 -19.371  1.00 94.49           C  
ATOM    401  CB  CYS A  52      10.582   2.716 -17.190  1.00 94.49           C  
ATOM    402  O   CYS A  52       8.762   4.338 -19.363  1.00 94.49           O  
ATOM    403  SG  CYS A  52      10.055   4.088 -16.139  1.00 94.49           S  
ATOM    404  N   SER A  53      10.473   3.284 -20.341  1.00 93.34           N  
ATOM    405  CA  SER A  53      10.623   4.255 -21.420  1.00 93.34           C  
ATOM    406  C   SER A  53       9.412   4.242 -22.347  1.00 93.34           C  
ATOM    407  CB  SER A  53      11.893   3.974 -22.223  1.00 93.34           C  
ATOM    408  O   SER A  53       9.057   5.270 -22.928  1.00 93.34           O  
ATOM    409  OG  SER A  53      13.047   4.156 -21.420  1.00 93.34           O  
ATOM    410  N   PHE A  54       8.678   3.157 -22.384  1.00 94.24           N  
ATOM    411  CA  PHE A  54       7.546   2.993 -23.288  1.00 94.24           C  
ATOM    412  C   PHE A  54       6.231   3.236 -22.558  1.00 94.24           C  
ATOM    413  CB  PHE A  54       7.552   1.593 -23.909  1.00 94.24           C  
ATOM    414  O   PHE A  54       5.349   3.928 -23.071  1.00 94.24           O  
ATOM    415  CG  PHE A  54       8.715   1.342 -24.831  1.00 94.24           C  
ATOM    416  CD1 PHE A  54       8.669   1.751 -26.158  1.00 94.24           C  
ATOM    417  CD2 PHE A  54       9.854   0.696 -24.369  1.00 94.24           C  
ATOM    418  CE1 PHE A  54       9.744   1.520 -27.013  1.00 94.24           C  
ATOM    419  CE2 PHE A  54      10.933   0.461 -25.218  1.00 94.24           C  
ATOM    420  CZ  PHE A  54      10.875   0.873 -26.539  1.00 94.24           C  
ATOM    421  N   ARG A  55       6.046   2.796 -21.163  1.00 91.42           N  
ATOM    422  CA  ARG A  55       4.761   2.818 -20.472  1.00 91.42           C  
ATOM    423  C   ARG A  55       4.814   3.723 -19.246  1.00 91.42           C  
ATOM    424  CB  ARG A  55       4.346   1.404 -20.062  1.00 91.42           C  
ATOM    425  O   ARG A  55       3.778   4.054 -18.667  1.00 91.42           O  
ATOM    426  CG  ARG A  55       4.038   0.487 -21.236  1.00 91.42           C  
ATOM    427  CD  ARG A  55       3.637  -0.906 -20.774  1.00 91.42           C  
ATOM    428  NE  ARG A  55       3.409  -1.804 -21.902  1.00 91.42           N  
ATOM    429  NH1 ARG A  55       2.955  -3.659 -20.602  1.00 91.42           N  
ATOM    430  NH2 ARG A  55       2.905  -3.816 -22.889  1.00 91.42           N  
ATOM    431  CZ  ARG A  55       3.090  -3.091 -21.795  1.00 91.42           C  
ATOM    432  N   GLY A  56       6.080   4.200 -18.945  1.00 92.16           N  
ATOM    433  CA  GLY A  56       6.221   4.982 -17.726  1.00 92.16           C  
ATOM    434  C   GLY A  56       6.437   4.128 -16.491  1.00 92.16           C  
ATOM    435  O   GLY A  56       6.742   2.938 -16.598  1.00 92.16           O  
ATOM    436  N   LYS A  57       6.300   4.738 -15.258  1.00 93.09           N  
ATOM    437  CA  LYS A  57       6.544   4.059 -13.989  1.00 93.09           C  
ATOM    438  C   LYS A  57       5.429   3.066 -13.674  1.00 93.09           C  
ATOM    439  CB  LYS A  57       6.676   5.075 -12.854  1.00 93.09           C  
ATOM    440  O   LYS A  57       4.272   3.287 -14.037  1.00 93.09           O  
ATOM    441  CG  LYS A  57       7.929   5.935 -12.935  1.00 93.09           C  
ATOM    442  CD  LYS A  57       8.038   6.879 -11.745  1.00 93.09           C  
ATOM    443  CE  LYS A  57       9.282   7.753 -11.835  1.00 93.09           C  
ATOM    444  NZ  LYS A  57       9.389   8.685 -10.673  1.00 93.09           N  
ATOM    445  N   VAL A  58       5.819   1.988 -13.054  1.00 92.77           N  
ATOM    446  CA  VAL A  58       4.870   1.067 -12.437  1.00 92.77           C  
ATOM    447  C   VAL A  58       4.374   1.645 -11.114  1.00 92.77           C  
ATOM    448  CB  VAL A  58       5.498  -0.326 -12.208  1.00 92.77           C  
ATOM    449  O   VAL A  58       5.168   2.133 -10.306  1.00 92.77           O  
ATOM    450  CG1 VAL A  58       4.494  -1.270 -11.549  1.00 92.77           C  
ATOM    451  CG2 VAL A  58       5.998  -0.909 -13.528  1.00 92.77           C  
ATOM    452  N   ILE A  59       3.001   1.589 -11.035  1.00 93.40           N  
ATOM    453  CA  ILE A  59       2.418   2.126  -9.811  1.00 93.40           C  
ATOM    454  C   ILE A  59       1.622   1.035  -9.097  1.00 93.40           C  
ATOM    455  CB  ILE A  59       1.514   3.345 -10.103  1.00 93.40           C  
ATOM    456  O   ILE A  59       0.770   0.382  -9.703  1.00 93.40           O  
ATOM    457  CG1 ILE A  59       2.311   4.442 -10.817  1.00 93.40           C  
ATOM    458  CG2 ILE A  59       0.889   3.876  -8.809  1.00 93.40           C  
ATOM    459  CD1 ILE A  59       1.464   5.615 -11.288  1.00 93.40           C  
ATOM    460  N   GLU A  60       1.982   0.921  -7.853  1.00 93.61           N  
ATOM    461  CA  GLU A  60       1.254   0.006  -6.978  1.00 93.61           C  
ATOM    462  C   GLU A  60       0.622   0.750  -5.805  1.00 93.61           C  
ATOM    463  CB  GLU A  60       2.181  -1.097  -6.463  1.00 93.61           C  
ATOM    464  O   GLU A  60       1.300   1.502  -5.103  1.00 93.61           O  
ATOM    465  CG  GLU A  60       1.465  -2.187  -5.679  1.00 93.61           C  
ATOM    466  CD  GLU A  60       2.395  -3.284  -5.188  1.00 93.61           C  
ATOM    467  OE1 GLU A  60       1.982  -4.089  -4.322  1.00 93.61           O  
ATOM    468  OE2 GLU A  60       3.548  -3.339  -5.672  1.00 93.61           O  
ATOM    469  N   LEU A  61      -0.709   0.568  -5.662  1.00 94.82           N  
ATOM    470  CA  LEU A  61      -1.474   1.179  -4.580  1.00 94.82           C  
ATOM    471  C   LEU A  61      -2.127   0.112  -3.707  1.00 94.82           C  
ATOM    472  CB  LEU A  61      -2.542   2.120  -5.142  1.00 94.82           C  
ATOM    473  O   LEU A  61      -2.466  -0.970  -4.192  1.00 94.82           O  
ATOM    474  CG  LEU A  61      -2.063   3.164  -6.151  1.00 94.82           C  
ATOM    475  CD1 LEU A  61      -3.251   3.783  -6.879  1.00 94.82           C  
ATOM    476  CD2 LEU A  61      -1.236   4.240  -5.455  1.00 94.82           C  
ATOM    477  N   GLY A  62      -2.284   0.442  -2.404  1.00 94.52           N  
ATOM    478  CA  GLY A  62      -2.961  -0.558  -1.594  1.00 94.52           C  
ATOM    479  C   GLY A  62      -2.942  -0.236  -0.111  1.00 94.52           C  
ATOM    480  O   GLY A  62      -2.699   0.908   0.278  1.00 94.52           O  
ATOM    481  N   CYS A  63      -3.376  -1.259   0.640  1.00 95.52           N  
ATOM    482  CA  CYS A  63      -3.456  -1.183   2.094  1.00 95.52           C  
ATOM    483  C   CYS A  63      -2.335  -1.984   2.745  1.00 95.52           C  
ATOM    484  CB  CYS A  63      -4.811  -1.693   2.584  1.00 95.52           C  
ATOM    485  O   CYS A  63      -1.946  -3.038   2.241  1.00 95.52           O  
ATOM    486  SG  CYS A  63      -6.220  -0.825   1.863  1.00 95.52           S  
ATOM    487  N   ALA A  64      -1.879  -1.457   3.860  1.00 95.89           N  
ATOM    488  CA  ALA A  64      -0.867  -2.176   4.631  1.00 95.89           C  
ATOM    489  C   ALA A  64      -1.022  -1.905   6.125  1.00 95.89           C  
ATOM    490  CB  ALA A  64       0.533  -1.786   4.165  1.00 95.89           C  
ATOM    491  O   ALA A  64      -1.581  -0.881   6.522  1.00 95.89           O  
ATOM    492  N   ALA A  65      -0.606  -2.901   6.879  1.00 95.31           N  
ATOM    493  CA  ALA A  65      -0.595  -2.701   8.326  1.00 95.31           C  
ATOM    494  C   ALA A  65       0.369  -1.585   8.717  1.00 95.31           C  
ATOM    495  CB  ALA A  65      -0.223  -3.997   9.040  1.00 95.31           C  
ATOM    496  O   ALA A  65       0.073  -0.783   9.606  1.00 95.31           O  
ATOM    497  N   THR A  66       1.525  -1.620   8.118  1.00 96.00           N  
ATOM    498  CA  THR A  66       2.564  -0.605   8.245  1.00 96.00           C  
ATOM    499  C   THR A  66       3.065  -0.168   6.872  1.00 96.00           C  
ATOM    500  CB  THR A  66       3.747  -1.119   9.086  1.00 96.00           C  
ATOM    501  O   THR A  66       2.887  -0.884   5.884  1.00 96.00           O  
ATOM    502  CG2 THR A  66       3.300  -1.488  10.497  1.00 96.00           C  
ATOM    503  OG1 THR A  66       4.306  -2.278   8.456  1.00 96.00           O  
ATOM    504  N   CYS A  67       3.663   1.037   6.904  1.00 96.05           N  
ATOM    505  CA  CYS A  67       4.206   1.510   5.636  1.00 96.05           C  
ATOM    506  C   CYS A  67       5.319   0.592   5.143  1.00 96.05           C  
ATOM    507  CB  CYS A  67       4.736   2.937   5.778  1.00 96.05           C  
ATOM    508  O   CYS A  67       6.260   0.298   5.882  1.00 96.05           O  
ATOM    509  SG  CYS A  67       5.077   3.747   4.201  1.00 96.05           S  
ATOM    510  N   PRO A  68       5.178   0.037   3.898  1.00 95.31           N  
ATOM    511  CA  PRO A  68       6.207  -0.844   3.340  1.00 95.31           C  
ATOM    512  C   PRO A  68       7.610  -0.250   3.442  1.00 95.31           C  
ATOM    513  CB  PRO A  68       5.784  -0.998   1.877  1.00 95.31           C  
ATOM    514  O   PRO A  68       7.775   0.970   3.373  1.00 95.31           O  
ATOM    515  CG  PRO A  68       4.324  -0.677   1.866  1.00 95.31           C  
ATOM    516  CD  PRO A  68       4.054   0.358   2.920  1.00 95.31           C  
ATOM    517  N   ARG A  69       8.493  -1.126   3.567  1.00 94.80           N  
ATOM    518  CA  ARG A  69       9.887  -0.713   3.700  1.00 94.80           C  
ATOM    519  C   ARG A  69      10.408  -0.118   2.396  1.00 94.80           C  
ATOM    520  CB  ARG A  69      10.760  -1.896   4.122  1.00 94.80           C  
ATOM    521  O   ARG A  69       9.996  -0.531   1.311  1.00 94.80           O  
ATOM    522  CG  ARG A  69      10.490  -2.389   5.535  1.00 94.80           C  
ATOM    523  CD  ARG A  69      11.461  -3.487   5.945  1.00 94.80           C  
ATOM    524  NE  ARG A  69      11.219  -3.938   7.313  1.00 94.80           N  
ATOM    525  NH1 ARG A  69      12.749  -5.667   7.234  1.00 94.80           N  
ATOM    526  NH2 ARG A  69      11.539  -5.286   9.144  1.00 94.80           N  
ATOM    527  CZ  ARG A  69      11.836  -4.962   7.894  1.00 94.80           C  
ATOM    528  N   GLN A  70      11.298   0.789   2.573  1.00 93.11           N  
ATOM    529  CA  GLN A  70      11.944   1.389   1.411  1.00 93.11           C  
ATOM    530  C   GLN A  70      12.806   0.369   0.672  1.00 93.11           C  
ATOM    531  CB  GLN A  70      12.794   2.590   1.829  1.00 93.11           C  
ATOM    532  O   GLN A  70      13.503  -0.431   1.299  1.00 93.11           O  
ATOM    533  CG  GLN A  70      11.988   3.738   2.421  1.00 93.11           C  
ATOM    534  CD  GLN A  70      11.066   4.392   1.409  1.00 93.11           C  
ATOM    535  NE2 GLN A  70       9.820   4.627   1.806  1.00 93.11           N  
ATOM    536  OE1 GLN A  70      11.471   4.684   0.279  1.00 93.11           O  
ATOM    537  N   GLU A  71      12.655   0.289  -0.635  1.00 93.48           N  
ATOM    538  CA  GLU A  71      13.428  -0.559  -1.536  1.00 93.48           C  
ATOM    539  C   GLU A  71      14.188   0.276  -2.563  1.00 93.48           C  
ATOM    540  CB  GLU A  71      12.515  -1.562  -2.246  1.00 93.48           C  
ATOM    541  O   GLU A  71      13.701   1.317  -3.008  1.00 93.48           O  
ATOM    542  CG  GLU A  71      11.793  -2.512  -1.302  1.00 93.48           C  
ATOM    543  CD  GLU A  71      10.822  -3.442  -2.013  1.00 93.48           C  
ATOM    544  OE1 GLU A  71       9.745  -3.740  -1.449  1.00 93.48           O  
ATOM    545  OE2 GLU A  71      11.143  -3.876  -3.142  1.00 93.48           O  
ATOM    546  N   PRO A  72      15.454  -0.204  -2.907  1.00 93.99           N  
ATOM    547  CA  PRO A  72      16.212   0.541  -3.916  1.00 93.99           C  
ATOM    548  C   PRO A  72      15.476   0.643  -5.250  1.00 93.99           C  
ATOM    549  CB  PRO A  72      17.499  -0.275  -4.063  1.00 93.99           C  
ATOM    550  O   PRO A  72      14.945  -0.354  -5.744  1.00 93.99           O  
ATOM    551  CG  PRO A  72      17.594  -1.069  -2.801  1.00 93.99           C  
ATOM    552  CD  PRO A  72      16.204  -1.336  -2.298  1.00 93.99           C  
ATOM    553  N   GLY A  73      15.407   1.951  -5.665  1.00 92.54           N  
ATOM    554  CA  GLY A  73      14.843   2.101  -6.997  1.00 92.54           C  
ATOM    555  C   GLY A  73      13.329   2.189  -6.998  1.00 92.54           C  
ATOM    556  O   GLY A  73      12.705   2.228  -8.060  1.00 92.54           O  
ATOM    557  N   LYS A  74      12.713   2.149  -5.735  1.00 95.09           N  
ATOM    558  CA  LYS A  74      11.267   2.282  -5.584  1.00 95.09           C  
ATOM    559  C   LYS A  74      10.915   3.462  -4.683  1.00 95.09           C  
ATOM    560  CB  LYS A  74      10.665   0.994  -5.020  1.00 95.09           C  
ATOM    561  O   LYS A  74      11.545   3.665  -3.643  1.00 95.09           O  
ATOM    562  CG  LYS A  74      10.841  -0.218  -5.923  1.00 95.09           C  
ATOM    563  CD  LYS A  74      10.100  -1.433  -5.378  1.00 95.09           C  
ATOM    564  CE  LYS A  74      10.311  -2.658  -6.257  1.00 95.09           C  
ATOM    565  NZ  LYS A  74       9.516  -3.828  -5.777  1.00 95.09           N  
ATOM    566  N   GLU A  75      10.006   4.271  -5.164  1.00 94.38           N  
ATOM    567  CA  GLU A  75       9.442   5.358  -4.371  1.00 94.38           C  
ATOM    568  C   GLU A  75       8.197   4.903  -3.616  1.00 94.38           C  
ATOM    569  CB  GLU A  75       9.108   6.557  -5.263  1.00 94.38           C  
ATOM    570  O   GLU A  75       7.225   4.452  -4.226  1.00 94.38           O  
ATOM    571  CG  GLU A  75       8.663   7.791  -4.492  1.00 94.38           C  
ATOM    572  CD  GLU A  75       8.289   8.958  -5.392  1.00 94.38           C  
ATOM    573  OE1 GLU A  75       7.898  10.027  -4.870  1.00 94.38           O  
ATOM    574  OE2 GLU A  75       8.387   8.802  -6.630  1.00 94.38           O  
ATOM    575  N   ILE A  76       8.320   5.038  -2.272  1.00 95.45           N  
ATOM    576  CA  ILE A  76       7.208   4.570  -1.450  1.00 95.45           C  
ATOM    577  C   ILE A  76       6.663   5.725  -0.613  1.00 95.45           C  
ATOM    578  CB  ILE A  76       7.635   3.400  -0.536  1.00 95.45           C  
ATOM    579  O   ILE A  76       7.420   6.406   0.084  1.00 95.45           O  
ATOM    580  CG1 ILE A  76       8.174   2.236  -1.374  1.00 95.45           C  
ATOM    581  CG2 ILE A  76       6.465   2.947   0.342  1.00 95.45           C  
ATOM    582  CD1 ILE A  76       8.857   1.148  -0.556  1.00 95.45           C  
ATOM    583  N   THR A  77       5.339   5.991  -0.705  1.00 95.34           N  
ATOM    584  CA  THR A  77       4.657   6.986   0.116  1.00 95.34           C  
ATOM    585  C   THR A  77       3.462   6.367   0.835  1.00 95.34           C  
ATOM    586  CB  THR A  77       4.186   8.182  -0.732  1.00 95.34           C  
ATOM    587  O   THR A  77       2.792   5.487   0.291  1.00 95.34           O  
ATOM    588  CG2 THR A  77       5.369   8.903  -1.371  1.00 95.34           C  
ATOM    589  OG1 THR A  77       3.312   7.713  -1.765  1.00 95.34           O  
ATOM    590  N   CYS A  78       3.242   6.861   2.052  1.00 96.08           N  
ATOM    591  CA  CYS A  78       2.142   6.322   2.845  1.00 96.08           C  
ATOM    592  C   CYS A  78       1.308   7.444   3.453  1.00 96.08           C  
ATOM    593  CB  CYS A  78       2.675   5.414   3.953  1.00 96.08           C  
ATOM    594  O   CYS A  78       1.825   8.526   3.733  1.00 96.08           O  
ATOM    595  SG  CYS A  78       3.666   4.031   3.346  1.00 96.08           S  
ATOM    596  N   CYS A  79       0.082   7.121   3.688  1.00 95.87           N  
ATOM    597  CA  CYS A  79      -0.856   8.041   4.322  1.00 95.87           C  
ATOM    598  C   CYS A  79      -1.935   7.281   5.083  1.00 95.87           C  
ATOM    599  CB  CYS A  79      -1.501   8.953   3.278  1.00 95.87           C  
ATOM    600  O   CYS A  79      -2.116   6.079   4.877  1.00 95.87           O  
ATOM    601  SG  CYS A  79      -2.505   8.072   2.063  1.00 95.87           S  
ATOM    602  N   SER A  80      -2.627   7.999   6.006  1.00 93.84           N  
ATOM    603  CA  SER A  80      -3.501   7.267   6.918  1.00 93.84           C  
ATOM    604  C   SER A  80      -4.922   7.818   6.883  1.00 93.84           C  
ATOM    605  CB  SER A  80      -2.957   7.327   8.346  1.00 93.84           C  
ATOM    606  O   SER A  80      -5.685   7.642   7.835  1.00 93.84           O  
ATOM    607  OG  SER A  80      -1.701   6.676   8.433  1.00 93.84           O  
ATOM    608  N   THR A  81      -5.251   8.572   5.764  1.00 93.34           N  
ATOM    609  CA  THR A  81      -6.632   8.995   5.559  1.00 93.34           C  
ATOM    610  C   THR A  81      -7.254   8.256   4.377  1.00 93.34           C  
ATOM    611  CB  THR A  81      -6.722  10.514   5.323  1.00 93.34           C  
ATOM    612  O   THR A  81      -6.546   7.615   3.597  1.00 93.34           O  
ATOM    613  CG2 THR A  81      -6.179  11.289   6.519  1.00 93.34           C  
ATOM    614  OG1 THR A  81      -5.958  10.857   4.160  1.00 93.34           O  
ATOM    615  N   ASP A  82      -8.613   8.265   4.213  1.00 93.29           N  
ATOM    616  CA  ASP A  82      -9.315   7.567   3.140  1.00 93.29           C  
ATOM    617  C   ASP A  82      -8.871   8.077   1.771  1.00 93.29           C  
ATOM    618  CB  ASP A  82     -10.829   7.728   3.296  1.00 93.29           C  
ATOM    619  O   ASP A  82      -8.826   9.287   1.538  1.00 93.29           O  
ATOM    620  CG  ASP A  82     -11.390   6.949   4.472  1.00 93.29           C  
ATOM    621  OD1 ASP A  82     -10.699   6.045   4.991  1.00 93.29           O  
ATOM    622  OD2 ASP A  82     -12.534   7.239   4.883  1.00 93.29           O  
ATOM    623  N   ASP A  83      -8.498   7.055   0.945  1.00 92.81           N  
ATOM    624  CA  ASP A  83      -8.162   7.325  -0.450  1.00 92.81           C  
ATOM    625  C   ASP A  83      -7.059   8.377  -0.555  1.00 92.81           C  
ATOM    626  CB  ASP A  83      -9.401   7.784  -1.222  1.00 92.81           C  
ATOM    627  O   ASP A  83      -7.098   9.239  -1.435  1.00 92.81           O  
ATOM    628  CG  ASP A  83     -10.496   6.732  -1.264  1.00 92.81           C  
ATOM    629  OD1 ASP A  83     -10.180   5.523  -1.263  1.00 92.81           O  
ATOM    630  OD2 ASP A  83     -11.685   7.117  -1.301  1.00 92.81           O  
ATOM    631  N   CYS A  84      -6.112   8.441   0.292  1.00 94.15           N  
ATOM    632  CA  CYS A  84      -5.045   9.430   0.398  1.00 94.15           C  
ATOM    633  C   CYS A  84      -3.859   9.049  -0.479  1.00 94.15           C  
ATOM    634  CB  CYS A  84      -4.592   9.576   1.850  1.00 94.15           C  
ATOM    635  O   CYS A  84      -2.912   9.825  -0.622  1.00 94.15           O  
ATOM    636  SG  CYS A  84      -3.764   8.111   2.505  1.00 94.15           S  
ATOM    637  N   ASN A  85      -3.848   7.860  -0.956  1.00 94.26           N  
ATOM    638  CA  ASN A  85      -2.727   7.377  -1.754  1.00 94.26           C  
ATOM    639  C   ASN A  85      -2.946   7.633  -3.242  1.00 94.26           C  
ATOM    640  CB  ASN A  85      -2.490   5.886  -1.501  1.00 94.26           C  
ATOM    641  O   ASN A  85      -2.921   6.700  -4.047  1.00 94.26           O  
ATOM    642  CG  ASN A  85      -3.715   5.042  -1.795  1.00 94.26           C  
ATOM    643  ND2 ASN A  85      -3.497   3.846  -2.327  1.00 94.26           N  
ATOM    644  OD1 ASN A  85      -4.848   5.463  -1.547  1.00 94.26           O  
ATOM    645  N   THR A  86      -3.240   8.945  -3.538  1.00 88.69           N  
ATOM    646  CA  THR A  86      -3.424   9.353  -4.926  1.00 88.69           C  
ATOM    647  C   THR A  86      -2.091   9.359  -5.669  1.00 88.69           C  
ATOM    648  CB  THR A  86      -4.072  10.746  -5.018  1.00 88.69           C  
ATOM    649  O   THR A  86      -1.030   9.479  -5.052  1.00 88.69           O  
ATOM    650  CG2 THR A  86      -5.457  10.752  -4.380  1.00 88.69           C  
ATOM    651  OG1 THR A  86      -3.242  11.698  -4.341  1.00 88.69           O  
ATOM    652  N   HIS A  87      -2.073   8.829  -6.851  1.00 77.36           N  
ATOM    653  CA  HIS A  87      -0.886   8.810  -7.699  1.00 77.36           C  
ATOM    654  C   HIS A  87      -0.933   9.925  -8.738  1.00 77.36           C  
ATOM    655  CB  HIS A  87      -0.744   7.453  -8.392  1.00 77.36           C  
ATOM    656  O   HIS A  87      -2.015  10.354  -9.146  1.00 77.36           O  
ATOM    657  CG  HIS A  87       0.494   7.330  -9.222  1.00 77.36           C  
ATOM    658  CD2 HIS A  87       1.682   6.734  -8.965  1.00 77.36           C  
ATOM    659  ND1 HIS A  87       0.597   7.867 -10.487  1.00 77.36           N  
ATOM    660  CE1 HIS A  87       1.799   7.604 -10.974  1.00 77.36           C  
ATOM    661  NE2 HIS A  87       2.476   6.917 -10.070  1.00 77.36           N  
ATOM    662  N   PRO A  88       0.198  10.817  -8.938  1.00 63.17           N  
ATOM    663  CA  PRO A  88       0.196  11.764 -10.056  1.00 63.17           C  
ATOM    664  C   PRO A  88      -0.060  11.088 -11.401  1.00 63.17           C  
ATOM    665  CB  PRO A  88       1.600  12.370 -10.008  1.00 63.17           C  
ATOM    666  O   PRO A  88       0.196   9.890 -11.553  1.00 63.17           O  
ATOM    667  CG  PRO A  88       2.361  11.496  -9.063  1.00 63.17           C  
ATOM    668  CD  PRO A  88       1.387  10.607  -8.346  1.00 63.17           C  
TER     669      ALA A   1                                                      
ENDMDL                                                                          
END                                                                             
