# Supplementary material for: Domain loss enabled evolution of novel functions in the snake three-finger toxin gene superfamily
Source: Nat Commun. 2023 Aug 11;14:4861. doi: 10.1038/s41467-023-40550-0 (PMC10421932; doi:10.1038/s41467-023-40550-0)
Supplement: Supplementary file 5 — Supplementary Data 2 [file 41467_2023_40550_MOESM5_ESM.zip › SD2_structure_predictions/full_sequence/SP|A8N285|Ophiophagus_hannah.pdb]

MODEL     1                                                                     
ATOM      1  N   MET A   1     -44.306  16.074  23.315  1.00 61.31           N  
ATOM      2  CA  MET A   1     -43.087  15.521  23.898  1.00 61.31           C  
ATOM      3  C   MET A   1     -42.524  14.405  23.025  1.00 61.31           C  
ATOM      4  CB  MET A   1     -43.356  14.996  25.309  1.00 61.31           C  
ATOM      5  O   MET A   1     -41.449  13.874  23.306  1.00 61.31           O  
ATOM      6  CG  MET A   1     -44.608  15.573  25.950  1.00 61.31           C  
ATOM      7  SD  MET A   1     -44.554  15.508  27.783  1.00 61.31           S  
ATOM      8  CE  MET A   1     -46.300  15.817  28.166  1.00 61.31           C  
ATOM      9  N   LYS A   2     -43.194  14.186  21.839  1.00 70.98           N  
ATOM     10  CA  LYS A   2     -42.884  13.153  20.855  1.00 70.98           C  
ATOM     11  C   LYS A   2     -41.864  13.653  19.836  1.00 70.98           C  
ATOM     12  CB  LYS A   2     -44.155  12.693  20.140  1.00 70.98           C  
ATOM     13  O   LYS A   2     -41.060  12.874  19.321  1.00 70.98           O  
ATOM     14  CG  LYS A   2     -45.087  11.860  21.009  1.00 70.98           C  
ATOM     15  CD  LYS A   2     -46.326  11.422  20.240  1.00 70.98           C  
ATOM     16  CE  LYS A   2     -47.268  10.604  21.113  1.00 70.98           C  
ATOM     17  NZ  LYS A   2     -48.628  10.492  20.507  1.00 70.98           N  
ATOM     18  N   THR A   3     -41.800  14.996  19.669  1.00 71.63           N  
ATOM     19  CA  THR A   3     -40.887  15.529  18.664  1.00 71.63           C  
ATOM     20  C   THR A   3     -39.459  15.575  19.200  1.00 71.63           C  
ATOM     21  CB  THR A   3     -41.314  16.938  18.213  1.00 71.63           C  
ATOM     22  O   THR A   3     -38.499  15.460  18.435  1.00 71.63           O  
ATOM     23  CG2 THR A   3     -42.668  16.903  17.511  1.00 71.63           C  
ATOM     24  OG1 THR A   3     -41.404  17.793  19.359  1.00 71.63           O  
ATOM     25  N   LEU A   4     -39.346  15.636  20.585  1.00 70.70           N  
ATOM     26  CA  LEU A   4     -38.022  15.706  21.194  1.00 70.70           C  
ATOM     27  C   LEU A   4     -37.317  14.356  21.118  1.00 70.70           C  
ATOM     28  CB  LEU A   4     -38.127  16.159  22.653  1.00 70.70           C  
ATOM     29  O   LEU A   4     -36.109  14.295  20.876  1.00 70.70           O  
ATOM     30  CG  LEU A   4     -38.529  17.617  22.883  1.00 70.70           C  
ATOM     31  CD1 LEU A   4     -38.798  17.865  24.364  1.00 70.70           C  
ATOM     32  CD2 LEU A   4     -37.447  18.559  22.366  1.00 70.70           C  
ATOM     33  N   LEU A   5     -38.134  13.215  21.197  1.00 72.74           N  
ATOM     34  CA  LEU A   5     -37.596  11.861  21.139  1.00 72.74           C  
ATOM     35  C   LEU A   5     -37.115  11.527  19.731  1.00 72.74           C  
ATOM     36  CB  LEU A   5     -38.651  10.845  21.585  1.00 72.74           C  
ATOM     37  O   LEU A   5     -36.083  10.873  19.561  1.00 72.74           O  
ATOM     38  CG  LEU A   5     -38.915  10.757  23.089  1.00 72.74           C  
ATOM     39  CD1 LEU A   5     -40.267  10.104  23.352  1.00 72.74           C  
ATOM     40  CD2 LEU A   5     -37.798   9.986  23.784  1.00 72.74           C  
ATOM     41  N   LEU A   6     -37.799  12.137  18.679  1.00 70.94           N  
ATOM     42  CA  LEU A   6     -37.431  11.867  17.294  1.00 70.94           C  
ATOM     43  C   LEU A   6     -36.121  12.560  16.934  1.00 70.94           C  
ATOM     44  CB  LEU A   6     -38.541  12.324  16.345  1.00 70.94           C  
ATOM     45  O   LEU A   6     -35.292  11.996  16.216  1.00 70.94           O  
ATOM     46  CG  LEU A   6     -39.514  11.244  15.868  1.00 70.94           C  
ATOM     47  CD1 LEU A   6     -40.942  11.781  15.865  1.00 70.94           C  
ATOM     48  CD2 LEU A   6     -39.122  10.745  14.482  1.00 70.94           C  
ATOM     49  N   THR A   7     -35.925  13.764  17.488  1.00 72.46           N  
ATOM     50  CA  THR A   7     -34.703  14.509  17.206  1.00 72.46           C  
ATOM     51  C   THR A   7     -33.494  13.825  17.838  1.00 72.46           C  
ATOM     52  CB  THR A   7     -34.801  15.958  17.717  1.00 72.46           C  
ATOM     53  O   THR A   7     -32.408  13.807  17.255  1.00 72.46           O  
ATOM     54  CG2 THR A   7     -35.882  16.733  16.969  1.00 72.46           C  
ATOM     55  OG1 THR A   7     -35.118  15.946  19.114  1.00 72.46           O  
ATOM     56  N   LEU A   8     -33.606  13.206  19.024  1.00 72.03           N  
ATOM     57  CA  LEU A   8     -32.543  12.505  19.734  1.00 72.03           C  
ATOM     58  C   LEU A   8     -32.135  11.238  18.989  1.00 72.03           C  
ATOM     59  CB  LEU A   8     -32.988  12.154  21.156  1.00 72.03           C  
ATOM     60  O   LEU A   8     -30.947  10.922  18.897  1.00 72.03           O  
ATOM     61  CG  LEU A   8     -31.892  11.681  22.113  1.00 72.03           C  
ATOM     62  CD1 LEU A   8     -30.991  12.848  22.504  1.00 72.03           C  
ATOM     63  CD2 LEU A   8     -32.505  11.034  23.350  1.00 72.03           C  
ATOM     64  N   VAL A   9     -33.062  10.539  18.327  1.00 76.62           N  
ATOM     65  CA  VAL A   9     -32.793   9.312  17.584  1.00 76.62           C  
ATOM     66  C   VAL A   9     -32.031   9.641  16.302  1.00 76.62           C  
ATOM     67  CB  VAL A   9     -34.096   8.553  17.250  1.00 76.62           C  
ATOM     68  O   VAL A   9     -31.075   8.949  15.945  1.00 76.62           O  
ATOM     69  CG1 VAL A   9     -33.803   7.335  16.376  1.00 76.62           C  
ATOM     70  CG2 VAL A   9     -34.814   8.136  18.532  1.00 76.62           C  
ATOM     71  N   VAL A  10     -32.362  10.813  15.657  1.00 73.78           N  
ATOM     72  CA  VAL A  10     -31.725  11.214  14.407  1.00 73.78           C  
ATOM     73  C   VAL A  10     -30.280  11.629  14.673  1.00 73.78           C  
ATOM     74  CB  VAL A  10     -32.494  12.367  13.723  1.00 73.78           C  
ATOM     75  O   VAL A  10     -29.382  11.311  13.889  1.00 73.78           O  
ATOM     76  CG1 VAL A  10     -31.773  12.819  12.454  1.00 73.78           C  
ATOM     77  CG2 VAL A  10     -33.925  11.939  13.404  1.00 73.78           C  
ATOM     78  N   VAL A  11     -29.954  12.273  15.838  1.00 72.59           N  
ATOM     79  CA  VAL A  11     -28.613  12.723  16.199  1.00 72.59           C  
ATOM     80  C   VAL A  11     -27.734  11.517  16.522  1.00 72.59           C  
ATOM     81  CB  VAL A  11     -28.644  13.697  17.397  1.00 72.59           C  
ATOM     82  O   VAL A  11     -26.556  11.485  16.159  1.00 72.59           O  
ATOM     83  CG1 VAL A  11     -27.227  14.075  17.823  1.00 72.59           C  
ATOM     84  CG2 VAL A  11     -29.451  14.946  17.048  1.00 72.59           C  
ATOM     85  N   THR A  12     -28.323  10.421  17.168  1.00 69.22           N  
ATOM     86  CA  THR A  12     -27.527   9.244  17.497  1.00 69.22           C  
ATOM     87  C   THR A  12     -27.182   8.455  16.237  1.00 69.22           C  
ATOM     88  CB  THR A  12     -28.267   8.329  18.491  1.00 69.22           C  
ATOM     89  O   THR A  12     -26.097   7.878  16.137  1.00 69.22           O  
ATOM     90  CG2 THR A  12     -28.463   9.023  19.835  1.00 69.22           C  
ATOM     91  OG1 THR A  12     -29.550   7.986  17.952  1.00 69.22           O  
ATOM     92  N   ILE A  13     -28.043   8.515  15.228  1.00 69.35           N  
ATOM     93  CA  ILE A  13     -27.819   7.748  14.007  1.00 69.35           C  
ATOM     94  C   ILE A  13     -26.753   8.434  13.155  1.00 69.35           C  
ATOM     95  CB  ILE A  13     -29.124   7.579  13.198  1.00 69.35           C  
ATOM     96  O   ILE A  13     -25.947   7.767  12.503  1.00 69.35           O  
ATOM     97  CG1 ILE A  13     -30.131   6.728  13.982  1.00 69.35           C  
ATOM     98  CG2 ILE A  13     -28.834   6.960  11.828  1.00 69.35           C  
ATOM     99  CD1 ILE A  13     -31.537   6.738  13.397  1.00 69.35           C  
ATOM    100  N   VAL A  14     -26.639   9.798  13.258  1.00 68.27           N  
ATOM    101  CA  VAL A  14     -25.689  10.543  12.438  1.00 68.27           C  
ATOM    102  C   VAL A  14     -24.275  10.350  12.981  1.00 68.27           C  
ATOM    103  CB  VAL A  14     -26.040  12.046  12.386  1.00 68.27           C  
ATOM    104  O   VAL A  14     -23.305  10.352  12.220  1.00 68.27           O  
ATOM    105  CG1 VAL A  14     -24.983  12.821  11.601  1.00 68.27           C  
ATOM    106  CG2 VAL A  14     -27.423  12.250  11.772  1.00 68.27           C  
ATOM    107  N   CYS A  15     -24.180   9.796  14.237  1.00 66.51           N  
ATOM    108  CA  CYS A  15     -22.840   9.661  14.797  1.00 66.51           C  
ATOM    109  C   CYS A  15     -22.310   8.244  14.607  1.00 66.51           C  
ATOM    110  CB  CYS A  15     -22.841  10.019  16.283  1.00 66.51           C  
ATOM    111  O   CYS A  15     -21.266   7.889  15.157  1.00 66.51           O  
ATOM    112  SG  CYS A  15     -23.133  11.772  16.608  1.00 66.51           S  
ATOM    113  N   LEU A  16     -23.089   7.332  13.990  1.00 62.87           N  
ATOM    114  CA  LEU A  16     -22.509   6.012  13.768  1.00 62.87           C  
ATOM    115  C   LEU A  16     -21.342   6.088  12.790  1.00 62.87           C  
ATOM    116  CB  LEU A  16     -23.570   5.042  13.241  1.00 62.87           C  
ATOM    117  O   LEU A  16     -21.504   6.556  11.660  1.00 62.87           O  
ATOM    118  CG  LEU A  16     -24.715   4.704  14.197  1.00 62.87           C  
ATOM    119  CD1 LEU A  16     -25.876   4.076  13.433  1.00 62.87           C  
ATOM    120  CD2 LEU A  16     -24.232   3.774  15.304  1.00 62.87           C  
ATOM    121  N   ASP A  17     -20.300   6.775  13.112  1.00 61.33           N  
ATOM    122  CA  ASP A  17     -19.030   6.738  12.393  1.00 61.33           C  
ATOM    123  C   ASP A  17     -18.747   5.339  11.850  1.00 61.33           C  
ATOM    124  CB  ASP A  17     -17.886   7.191  13.302  1.00 61.33           C  
ATOM    125  O   ASP A  17     -18.637   4.380  12.617  1.00 61.33           O  
ATOM    126  CG  ASP A  17     -16.701   7.746  12.532  1.00 61.33           C  
ATOM    127  OD1 ASP A  17     -16.557   7.438  11.329  1.00 61.33           O  
ATOM    128  OD2 ASP A  17     -15.902   8.495  13.134  1.00 61.33           O  
ATOM    129  N   LEU A  18     -19.629   4.761  11.017  1.00 63.25           N  
ATOM    130  CA  LEU A  18     -19.318   3.500  10.352  1.00 63.25           C  
ATOM    131  C   LEU A  18     -17.812   3.329  10.188  1.00 63.25           C  
ATOM    132  CB  LEU A  18     -20.003   3.433   8.985  1.00 63.25           C  
ATOM    133  O   LEU A  18     -17.134   4.220   9.669  1.00 63.25           O  
ATOM    134  CG  LEU A  18     -21.451   2.940   8.975  1.00 63.25           C  
ATOM    135  CD1 LEU A  18     -22.410   4.107   9.187  1.00 63.25           C  
ATOM    136  CD2 LEU A  18     -21.761   2.216   7.669  1.00 63.25           C  
ATOM    137  N   GLY A  19     -16.987   3.354  11.304  1.00 67.02           N  
ATOM    138  CA  GLY A  19     -15.591   2.948  11.261  1.00 67.02           C  
ATOM    139  C   GLY A  19     -15.174   2.388   9.915  1.00 67.02           C  
ATOM    140  O   GLY A  19     -15.683   1.351   9.483  1.00 67.02           O  
ATOM    141  N   TYR A  20     -15.182   3.184   8.856  1.00 69.13           N  
ATOM    142  CA  TYR A  20     -14.747   2.721   7.542  1.00 69.13           C  
ATOM    143  C   TYR A  20     -13.478   1.885   7.651  1.00 69.13           C  
ATOM    144  CB  TYR A  20     -14.510   3.910   6.605  1.00 69.13           C  
ATOM    145  O   TYR A  20     -12.507   2.298   8.290  1.00 69.13           O  
ATOM    146  CG  TYR A  20     -15.759   4.700   6.300  1.00 69.13           C  
ATOM    147  CD1 TYR A  20     -16.653   4.276   5.320  1.00 69.13           C  
ATOM    148  CD2 TYR A  20     -16.046   5.873   6.990  1.00 69.13           C  
ATOM    149  CE1 TYR A  20     -17.804   5.003   5.033  1.00 69.13           C  
ATOM    150  CE2 TYR A  20     -17.194   6.608   6.712  1.00 69.13           C  
ATOM    151  OH  TYR A  20     -19.204   6.888   5.455  1.00 69.13           O  
ATOM    152  CZ  TYR A  20     -18.066   6.165   5.734  1.00 69.13           C  
ATOM    153  N   THR A  21     -13.733   0.520   7.672  1.00 84.08           N  
ATOM    154  CA  THR A  21     -12.563  -0.344   7.558  1.00 84.08           C  
ATOM    155  C   THR A  21     -12.173  -0.535   6.095  1.00 84.08           C  
ATOM    156  CB  THR A  21     -12.816  -1.716   8.208  1.00 84.08           C  
ATOM    157  O   THR A  21     -13.039  -0.669   5.229  1.00 84.08           O  
ATOM    158  CG2 THR A  21     -13.120  -1.573   9.696  1.00 84.08           C  
ATOM    159  OG1 THR A  21     -13.930  -2.346   7.563  1.00 84.08           O  
ATOM    160  N   THR A  22     -10.928  -0.105   5.667  1.00 93.29           N  
ATOM    161  CA  THR A  22     -10.393  -0.248   4.318  1.00 93.29           C  
ATOM    162  C   THR A  22      -9.862  -1.661   4.094  1.00 93.29           C  
ATOM    163  CB  THR A  22      -9.273   0.773   4.049  1.00 93.29           C  
ATOM    164  O   THR A  22      -9.203  -2.228   4.969  1.00 93.29           O  
ATOM    165  CG2 THR A  22      -8.688   0.593   2.652  1.00 93.29           C  
ATOM    166  OG1 THR A  22      -9.805   2.099   4.165  1.00 93.29           O  
ATOM    167  N   LYS A  23     -10.282  -2.283   3.050  1.00 95.29           N  
ATOM    168  CA  LYS A  23      -9.787  -3.598   2.650  1.00 95.29           C  
ATOM    169  C   LYS A  23      -8.825  -3.487   1.471  1.00 95.29           C  
ATOM    170  CB  LYS A  23     -10.951  -4.523   2.291  1.00 95.29           C  
ATOM    171  O   LYS A  23      -9.096  -2.768   0.507  1.00 95.29           O  
ATOM    172  CG  LYS A  23     -11.858  -4.861   3.466  1.00 95.29           C  
ATOM    173  CD  LYS A  23     -12.916  -5.885   3.078  1.00 95.29           C  
ATOM    174  CE  LYS A  23     -13.779  -6.278   4.270  1.00 95.29           C  
ATOM    175  NZ  LYS A  23     -14.762  -7.345   3.915  1.00 95.29           N  
ATOM    176  N   CYS A  24      -7.672  -4.186   1.544  1.00 96.68           N  
ATOM    177  CA  CYS A  24      -6.662  -4.209   0.493  1.00 96.68           C  
ATOM    178  C   CYS A  24      -6.230  -5.638   0.183  1.00 96.68           C  
ATOM    179  CB  CYS A  24      -5.446  -3.376   0.899  1.00 96.68           C  
ATOM    180  O   CYS A  24      -6.384  -6.532   1.016  1.00 96.68           O  
ATOM    181  SG  CYS A  24      -5.827  -1.640   1.216  1.00 96.68           S  
ATOM    182  N   TYR A  25      -5.792  -5.906  -0.996  1.00 96.05           N  
ATOM    183  CA  TYR A  25      -5.104  -7.162  -1.273  1.00 96.05           C  
ATOM    184  C   TYR A  25      -3.724  -7.182  -0.626  1.00 96.05           C  
ATOM    185  CB  TYR A  25      -4.976  -7.384  -2.783  1.00 96.05           C  
ATOM    186  O   TYR A  25      -2.972  -6.209  -0.724  1.00 96.05           O  
ATOM    187  CG  TYR A  25      -6.290  -7.677  -3.467  1.00 96.05           C  
ATOM    188  CD1 TYR A  25      -6.991  -8.850  -3.196  1.00 96.05           C  
ATOM    189  CD2 TYR A  25      -6.831  -6.783  -4.384  1.00 96.05           C  
ATOM    190  CE1 TYR A  25      -8.201  -9.126  -3.825  1.00 96.05           C  
ATOM    191  CE2 TYR A  25      -8.040  -7.049  -5.019  1.00 96.05           C  
ATOM    192  OH  TYR A  25      -9.913  -8.488  -5.359  1.00 96.05           O  
ATOM    193  CZ  TYR A  25      -8.716  -8.220  -4.734  1.00 96.05           C  
ATOM    194  N   VAL A  26      -3.401  -8.300   0.051  1.00 94.57           N  
ATOM    195  CA  VAL A  26      -2.147  -8.425   0.786  1.00 94.57           C  
ATOM    196  C   VAL A  26      -1.402  -9.677   0.329  1.00 94.57           C  
ATOM    197  CB  VAL A  26      -2.386  -8.474   2.312  1.00 94.57           C  
ATOM    198  O   VAL A  26      -2.013 -10.728   0.118  1.00 94.57           O  
ATOM    199  CG1 VAL A  26      -1.061  -8.600   3.062  1.00 94.57           C  
ATOM    200  CG2 VAL A  26      -3.147  -7.232   2.772  1.00 94.57           C  
ATOM    201  N   THR A  27      -0.139  -9.580  -0.048  1.00 92.97           N  
ATOM    202  CA  THR A  27       0.710 -10.723  -0.364  1.00 92.97           C  
ATOM    203  C   THR A  27       0.909 -11.605   0.866  1.00 92.97           C  
ATOM    204  CB  THR A  27       2.081 -10.270  -0.900  1.00 92.97           C  
ATOM    205  O   THR A  27       0.783 -11.136   1.999  1.00 92.97           O  
ATOM    206  CG2 THR A  27       1.941  -9.577  -2.251  1.00 92.97           C  
ATOM    207  OG1 THR A  27       2.675  -9.358   0.033  1.00 92.97           O  
ATOM    208  N   PRO A  28       1.137 -12.851   0.732  1.00 89.60           N  
ATOM    209  CA  PRO A  28       1.606 -13.484  -0.502  1.00 89.60           C  
ATOM    210  C   PRO A  28       0.463 -14.013  -1.365  1.00 89.60           C  
ATOM    211  CB  PRO A  28       2.485 -14.631   0.002  1.00 89.60           C  
ATOM    212  O   PRO A  28       0.650 -14.265  -2.558  1.00 89.60           O  
ATOM    213  CG  PRO A  28       1.900 -15.009   1.324  1.00 89.60           C  
ATOM    214  CD  PRO A  28       1.354 -13.771   1.975  1.00 89.60           C  
ATOM    215  N   ASP A  29      -0.727 -14.177  -0.859  1.00 89.31           N  
ATOM    216  CA  ASP A  29      -1.803 -14.849  -1.581  1.00 89.31           C  
ATOM    217  C   ASP A  29      -2.722 -13.838  -2.262  1.00 89.31           C  
ATOM    218  CB  ASP A  29      -2.611 -15.739  -0.634  1.00 89.31           C  
ATOM    219  O   ASP A  29      -3.705 -14.217  -2.902  1.00 89.31           O  
ATOM    220  CG  ASP A  29      -1.793 -16.875  -0.045  1.00 89.31           C  
ATOM    221  OD1 ASP A  29      -0.983 -17.486  -0.776  1.00 89.31           O  
ATOM    222  OD2 ASP A  29      -1.961 -17.164   1.159  1.00 89.31           O  
ATOM    223  N   ALA A  30      -2.414 -12.501  -2.115  1.00 90.61           N  
ATOM    224  CA  ALA A  30      -3.218 -11.439  -2.715  1.00 90.61           C  
ATOM    225  C   ALA A  30      -4.681 -11.557  -2.298  1.00 90.61           C  
ATOM    226  CB  ALA A  30      -3.097 -11.476  -4.236  1.00 90.61           C  
ATOM    227  O   ALA A  30      -5.582 -11.439  -3.132  1.00 90.61           O  
ATOM    228  N   THR A  31      -4.907 -11.921  -1.073  1.00 92.18           N  
ATOM    229  CA  THR A  31      -6.249 -12.033  -0.513  1.00 92.18           C  
ATOM    230  C   THR A  31      -6.707 -10.697   0.065  1.00 92.18           C  
ATOM    231  CB  THR A  31      -6.311 -13.116   0.580  1.00 92.18           C  
ATOM    232  O   THR A  31      -5.906  -9.956   0.639  1.00 92.18           O  
ATOM    233  CG2 THR A  31      -7.746 -13.353   1.039  1.00 92.18           C  
ATOM    234  OG1 THR A  31      -5.778 -14.341   0.060  1.00 92.18           O  
ATOM    235  N   SER A  32      -7.979 -10.464  -0.216  1.00 94.33           N  
ATOM    236  CA  SER A  32      -8.592  -9.257   0.330  1.00 94.33           C  
ATOM    237  C   SER A  32      -8.724  -9.341   1.847  1.00 94.33           C  
ATOM    238  CB  SER A  32      -9.967  -9.023  -0.298  1.00 94.33           C  
ATOM    239  O   SER A  32      -9.348 -10.266   2.370  1.00 94.33           O  
ATOM    240  OG  SER A  32     -10.542  -7.821   0.185  1.00 94.33           O  
ATOM    241  N   GLN A  33      -8.073  -8.388   2.549  1.00 95.02           N  
ATOM    242  CA  GLN A  33      -8.100  -8.358   4.007  1.00 95.02           C  
ATOM    243  C   GLN A  33      -8.390  -6.951   4.523  1.00 95.02           C  
ATOM    244  CB  GLN A  33      -6.776  -8.865   4.580  1.00 95.02           C  
ATOM    245  O   GLN A  33      -8.069  -5.963   3.860  1.00 95.02           O  
ATOM    246  CG  GLN A  33      -6.404 -10.268   4.120  1.00 95.02           C  
ATOM    247  CD  GLN A  33      -5.055 -10.720   4.647  1.00 95.02           C  
ATOM    248  NE2 GLN A  33      -4.775 -12.014   4.527  1.00 95.02           N  
ATOM    249  OE1 GLN A  33      -4.271  -9.914   5.157  1.00 95.02           O  
ATOM    250  N   THR A  34      -9.062  -6.951   5.684  1.00 95.55           N  
ATOM    251  CA  THR A  34      -9.256  -5.673   6.361  1.00 95.55           C  
ATOM    252  C   THR A  34      -7.928  -5.132   6.883  1.00 95.55           C  
ATOM    253  CB  THR A  34     -10.254  -5.804   7.526  1.00 95.55           C  
ATOM    254  O   THR A  34      -7.171  -5.853   7.536  1.00 95.55           O  
ATOM    255  CG2 THR A  34     -10.512  -4.453   8.183  1.00 95.55           C  
ATOM    256  OG1 THR A  34     -11.492  -6.327   7.030  1.00 95.55           O  
ATOM    257  N   CYS A  35      -7.627  -3.798   6.518  1.00 94.66           N  
ATOM    258  CA  CYS A  35      -6.388  -3.180   6.976  1.00 94.66           C  
ATOM    259  C   CYS A  35      -6.471  -2.821   8.454  1.00 94.66           C  
ATOM    260  CB  CYS A  35      -6.077  -1.929   6.154  1.00 94.66           C  
ATOM    261  O   CYS A  35      -7.558  -2.568   8.976  1.00 94.66           O  
ATOM    262  SG  CYS A  35      -5.693  -2.271   4.423  1.00 94.66           S  
ATOM    263  N   PRO A  36      -5.316  -2.939   9.160  1.00 94.50           N  
ATOM    264  CA  PRO A  36      -5.293  -2.519  10.563  1.00 94.50           C  
ATOM    265  C   PRO A  36      -5.751  -1.075  10.755  1.00 94.50           C  
ATOM    266  CB  PRO A  36      -3.822  -2.682  10.955  1.00 94.50           C  
ATOM    267  O   PRO A  36      -5.725  -0.285   9.808  1.00 94.50           O  
ATOM    268  CG  PRO A  36      -3.247  -3.587   9.913  1.00 94.50           C  
ATOM    269  CD  PRO A  36      -4.014  -3.393   8.637  1.00 94.50           C  
ATOM    270  N   ASP A  37      -6.187  -0.796  11.915  1.00 91.59           N  
ATOM    271  CA  ASP A  37      -6.631   0.556  12.241  1.00 91.59           C  
ATOM    272  C   ASP A  37      -5.541   1.581  11.936  1.00 91.59           C  
ATOM    273  CB  ASP A  37      -7.040   0.646  13.713  1.00 91.59           C  
ATOM    274  O   ASP A  37      -4.375   1.375  12.275  1.00 91.59           O  
ATOM    275  CG  ASP A  37      -8.308  -0.129  14.025  1.00 91.59           C  
ATOM    276  OD1 ASP A  37      -9.055  -0.480  13.086  1.00 91.59           O  
ATOM    277  OD2 ASP A  37      -8.565  -0.389  15.220  1.00 91.59           O  
ATOM    278  N   GLY A  38      -5.826   2.624  11.240  1.00 91.58           N  
ATOM    279  CA  GLY A  38      -4.871   3.674  10.923  1.00 91.58           C  
ATOM    280  C   GLY A  38      -4.215   3.494   9.567  1.00 91.58           C  
ATOM    281  O   GLY A  38      -3.498   4.380   9.096  1.00 91.58           O  
ATOM    282  N   GLU A  39      -4.439   2.289   8.949  1.00 94.96           N  
ATOM    283  CA  GLU A  39      -3.873   2.024   7.630  1.00 94.96           C  
ATOM    284  C   GLU A  39      -4.954   2.040   6.552  1.00 94.96           C  
ATOM    285  CB  GLU A  39      -3.141   0.680   7.619  1.00 94.96           C  
ATOM    286  O   GLU A  39      -5.511   0.996   6.208  1.00 94.96           O  
ATOM    287  CG  GLU A  39      -1.961   0.615   8.578  1.00 94.96           C  
ATOM    288  CD  GLU A  39      -1.115  -0.637   8.405  1.00 94.96           C  
ATOM    289  OE1 GLU A  39      -0.190  -0.861   9.218  1.00 94.96           O  
ATOM    290  OE2 GLU A  39      -1.379  -1.399   7.448  1.00 94.96           O  
ATOM    291  N   ASN A  40      -5.166   3.193   5.993  1.00 94.69           N  
ATOM    292  CA  ASN A  40      -6.292   3.373   5.082  1.00 94.69           C  
ATOM    293  C   ASN A  40      -5.829   3.468   3.631  1.00 94.69           C  
ATOM    294  CB  ASN A  40      -7.098   4.616   5.465  1.00 94.69           C  
ATOM    295  O   ASN A  40      -6.588   3.896   2.760  1.00 94.69           O  
ATOM    296  CG  ASN A  40      -7.699   4.518   6.853  1.00 94.69           C  
ATOM    297  ND2 ASN A  40      -7.608   5.600   7.617  1.00 94.69           N  
ATOM    298  OD1 ASN A  40      -8.241   3.477   7.236  1.00 94.69           O  
ATOM    299  N   ILE A  41      -4.543   3.120   3.421  1.00 96.37           N  
ATOM    300  CA  ILE A  41      -3.962   3.205   2.085  1.00 96.37           C  
ATOM    301  C   ILE A  41      -3.542   1.814   1.616  1.00 96.37           C  
ATOM    302  CB  ILE A  41      -2.755   4.169   2.054  1.00 96.37           C  
ATOM    303  O   ILE A  41      -2.930   1.056   2.371  1.00 96.37           O  
ATOM    304  CG1 ILE A  41      -3.196   5.589   2.425  1.00 96.37           C  
ATOM    305  CG2 ILE A  41      -2.081   4.146   0.679  1.00 96.37           C  
ATOM    306  CD1 ILE A  41      -4.107   6.243   1.395  1.00 96.37           C  
ATOM    307  N   CYS A  42      -3.970   1.438   0.442  1.00 96.97           N  
ATOM    308  CA  CYS A  42      -3.483   0.221  -0.198  1.00 96.97           C  
ATOM    309  C   CYS A  42      -2.290   0.518  -1.098  1.00 96.97           C  
ATOM    310  CB  CYS A  42      -4.595  -0.439  -1.012  1.00 96.97           C  
ATOM    311  O   CYS A  42      -2.280   1.523  -1.811  1.00 96.97           O  
ATOM    312  SG  CYS A  42      -6.067  -0.839  -0.043  1.00 96.97           S  
ATOM    313  N   TYR A  43      -1.234  -0.307  -1.017  1.00 96.70           N  
ATOM    314  CA  TYR A  43      -0.100  -0.057  -1.901  1.00 96.70           C  
ATOM    315  C   TYR A  43       0.214  -1.286  -2.746  1.00 96.70           C  
ATOM    316  CB  TYR A  43       1.135   0.347  -1.090  1.00 96.70           C  
ATOM    317  O   TYR A  43      -0.120  -2.411  -2.366  1.00 96.70           O  
ATOM    318  CG  TYR A  43       1.696  -0.768  -0.241  1.00 96.70           C  
ATOM    319  CD1 TYR A  43       1.388  -0.862   1.114  1.00 96.70           C  
ATOM    320  CD2 TYR A  43       2.536  -1.730  -0.793  1.00 96.70           C  
ATOM    321  CE1 TYR A  43       1.904  -1.886   1.900  1.00 96.70           C  
ATOM    322  CE2 TYR A  43       3.058  -2.759  -0.016  1.00 96.70           C  
ATOM    323  OH  TYR A  43       3.250  -3.846   2.100  1.00 96.70           O  
ATOM    324  CZ  TYR A  43       2.736  -2.829   1.327  1.00 96.70           C  
ATOM    325  N   THR A  44       0.787  -1.088  -3.878  1.00 96.15           N  
ATOM    326  CA  THR A  44       1.386  -2.071  -4.774  1.00 96.15           C  
ATOM    327  C   THR A  44       2.842  -1.719  -5.067  1.00 96.15           C  
ATOM    328  CB  THR A  44       0.603  -2.172  -6.096  1.00 96.15           C  
ATOM    329  O   THR A  44       3.125  -0.692  -5.687  1.00 96.15           O  
ATOM    330  CG2 THR A  44       1.154  -3.289  -6.977  1.00 96.15           C  
ATOM    331  OG1 THR A  44      -0.775  -2.440  -5.809  1.00 96.15           O  
ATOM    332  N   LYS A  45       3.746  -2.566  -4.557  1.00 94.65           N  
ATOM    333  CA  LYS A  45       5.171  -2.421  -4.841  1.00 94.65           C  
ATOM    334  C   LYS A  45       5.637  -3.457  -5.860  1.00 94.65           C  
ATOM    335  CB  LYS A  45       5.990  -2.545  -3.556  1.00 94.65           C  
ATOM    336  O   LYS A  45       5.267  -4.630  -5.774  1.00 94.65           O  
ATOM    337  CG  LYS A  45       5.747  -1.424  -2.556  1.00 94.65           C  
ATOM    338  CD  LYS A  45       6.589  -1.604  -1.299  1.00 94.65           C  
ATOM    339  CE  LYS A  45       6.264  -0.547  -0.252  1.00 94.65           C  
ATOM    340  NZ  LYS A  45       6.993  -0.794   1.028  1.00 94.65           N  
ATOM    341  N   SER A  46       6.420  -2.960  -6.775  1.00 93.43           N  
ATOM    342  CA  SER A  46       6.980  -3.871  -7.767  1.00 93.43           C  
ATOM    343  C   SER A  46       8.455  -3.577  -8.018  1.00 93.43           C  
ATOM    344  CB  SER A  46       6.203  -3.777  -9.081  1.00 93.43           C  
ATOM    345  O   SER A  46       8.879  -2.420  -7.973  1.00 93.43           O  
ATOM    346  OG  SER A  46       6.284  -2.469  -9.620  1.00 93.43           O  
ATOM    347  N   TRP A  47       9.284  -4.566  -8.126  1.00 93.40           N  
ATOM    348  CA  TRP A  47      10.715  -4.421  -8.374  1.00 93.40           C  
ATOM    349  C   TRP A  47      11.277  -5.663  -9.058  1.00 93.40           C  
ATOM    350  CB  TRP A  47      11.464  -4.161  -7.064  1.00 93.40           C  
ATOM    351  O   TRP A  47      10.611  -6.699  -9.123  1.00 93.40           O  
ATOM    352  CG  TRP A  47      11.397  -5.297  -6.088  1.00 93.40           C  
ATOM    353  CD1 TRP A  47      12.332  -6.276  -5.896  1.00 93.40           C  
ATOM    354  CD2 TRP A  47      10.332  -5.575  -5.173  1.00 93.40           C  
ATOM    355  CE2 TRP A  47      10.690  -6.738  -4.456  1.00 93.40           C  
ATOM    356  CE3 TRP A  47       9.109  -4.952  -4.890  1.00 93.40           C  
ATOM    357  NE1 TRP A  47      11.913  -7.145  -4.915  1.00 93.40           N  
ATOM    358  CH2 TRP A  47       8.676  -6.662  -3.214  1.00 93.40           C  
ATOM    359  CZ2 TRP A  47       9.867  -7.291  -3.472  1.00 93.40           C  
ATOM    360  CZ3 TRP A  47       8.292  -5.504  -3.910  1.00 93.40           C  
ATOM    361  N   CYS A  48      12.418  -5.487  -9.709  1.00 94.03           N  
ATOM    362  CA  CYS A  48      13.117  -6.573 -10.387  1.00 94.03           C  
ATOM    363  C   CYS A  48      14.209  -7.157  -9.499  1.00 94.03           C  
ATOM    364  CB  CYS A  48      13.724  -6.081 -11.701  1.00 94.03           C  
ATOM    365  O   CYS A  48      15.103  -6.436  -9.052  1.00 94.03           O  
ATOM    366  SG  CYS A  48      12.592  -6.174 -13.105  1.00 94.03           S  
ATOM    367  N   ASP A  49      14.108  -8.428  -9.140  1.00 90.74           N  
ATOM    368  CA  ASP A  49      15.184  -9.086  -8.405  1.00 90.74           C  
ATOM    369  C   ASP A  49      16.155  -9.781  -9.357  1.00 90.74           C  
ATOM    370  CB  ASP A  49      14.614 -10.095  -7.406  1.00 90.74           C  
ATOM    371  O   ASP A  49      16.136  -9.530 -10.564  1.00 90.74           O  
ATOM    372  CG  ASP A  49      13.986 -11.304  -8.078  1.00 90.74           C  
ATOM    373  OD1 ASP A  49      14.016 -11.393  -9.324  1.00 90.74           O  
ATOM    374  OD2 ASP A  49      13.455 -12.173  -7.354  1.00 90.74           O  
ATOM    375  N   VAL A  50      17.121 -10.641  -8.772  1.00 92.32           N  
ATOM    376  CA  VAL A  50      18.198 -11.249  -9.546  1.00 92.32           C  
ATOM    377  C   VAL A  50      17.611 -12.171 -10.612  1.00 92.32           C  
ATOM    378  CB  VAL A  50      19.175 -12.033  -8.642  1.00 92.32           C  
ATOM    379  O   VAL A  50      18.230 -12.398 -11.655  1.00 92.32           O  
ATOM    380  CG1 VAL A  50      20.240 -12.737  -9.481  1.00 92.32           C  
ATOM    381  CG2 VAL A  50      19.824 -11.099  -7.622  1.00 92.32           C  
ATOM    382  N   PHE A  51      16.348 -12.628 -10.471  1.00 91.25           N  
ATOM    383  CA  PHE A  51      15.728 -13.577 -11.387  1.00 91.25           C  
ATOM    384  C   PHE A  51      14.633 -12.904 -12.205  1.00 91.25           C  
ATOM    385  CB  PHE A  51      15.151 -14.770 -10.618  1.00 91.25           C  
ATOM    386  O   PHE A  51      13.726 -13.572 -12.708  1.00 91.25           O  
ATOM    387  CG  PHE A  51      16.178 -15.543  -9.836  1.00 91.25           C  
ATOM    388  CD1 PHE A  51      17.114 -16.337 -10.487  1.00 91.25           C  
ATOM    389  CD2 PHE A  51      16.208 -15.475  -8.450  1.00 91.25           C  
ATOM    390  CE1 PHE A  51      18.066 -17.054  -9.766  1.00 91.25           C  
ATOM    391  CE2 PHE A  51      17.157 -16.188  -7.722  1.00 91.25           C  
ATOM    392  CZ  PHE A  51      18.084 -16.977  -8.382  1.00 91.25           C  
ATOM    393  N   CYS A  52      14.572 -11.580 -12.243  1.00 90.74           N  
ATOM    394  CA  CYS A  52      13.544 -10.788 -12.908  1.00 90.74           C  
ATOM    395  C   CYS A  52      13.439 -11.158 -14.383  1.00 90.74           C  
ATOM    396  CB  CYS A  52      13.841  -9.296 -12.768  1.00 90.74           C  
ATOM    397  O   CYS A  52      12.339 -11.230 -14.933  1.00 90.74           O  
ATOM    398  SG  CYS A  52      12.521  -8.228 -13.383  1.00 90.74           S  
ATOM    399  N   SER A  53      14.586 -11.494 -14.949  1.00 91.34           N  
ATOM    400  CA  SER A  53      14.603 -11.831 -16.369  1.00 91.34           C  
ATOM    401  C   SER A  53      13.826 -13.114 -16.642  1.00 91.34           C  
ATOM    402  CB  SER A  53      16.041 -11.980 -16.867  1.00 91.34           C  
ATOM    403  O   SER A  53      13.180 -13.245 -17.683  1.00 91.34           O  
ATOM    404  OG  SER A  53      16.781 -10.795 -16.629  1.00 91.34           O  
ATOM    405  N   SER A  54      13.851 -14.047 -15.723  1.00 93.00           N  
ATOM    406  CA  SER A  54      13.199 -15.337 -15.927  1.00 93.00           C  
ATOM    407  C   SER A  54      11.803 -15.352 -15.314  1.00 93.00           C  
ATOM    408  CB  SER A  54      14.041 -16.464 -15.327  1.00 93.00           C  
ATOM    409  O   SER A  54      10.860 -15.869 -15.918  1.00 93.00           O  
ATOM    410  OG  SER A  54      13.393 -17.715 -15.488  1.00 93.00           O  
ATOM    411  N   ARG A  55      11.574 -14.587 -14.083  1.00 88.55           N  
ATOM    412  CA  ARG A  55      10.341 -14.724 -13.314  1.00 88.55           C  
ATOM    413  C   ARG A  55       9.487 -13.464 -13.420  1.00 88.55           C  
ATOM    414  CB  ARG A  55      10.652 -15.024 -11.847  1.00 88.55           C  
ATOM    415  O   ARG A  55       8.321 -13.464 -13.022  1.00 88.55           O  
ATOM    416  CG  ARG A  55      11.291 -16.384 -11.618  1.00 88.55           C  
ATOM    417  CD  ARG A  55      11.526 -16.656 -10.139  1.00 88.55           C  
ATOM    418  NE  ARG A  55      12.309 -17.871  -9.932  1.00 88.55           N  
ATOM    419  NH1 ARG A  55      12.701 -17.483  -7.688  1.00 88.55           N  
ATOM    420  NH2 ARG A  55      13.543 -19.362  -8.695  1.00 88.55           N  
ATOM    421  CZ  ARG A  55      12.849 -18.236  -8.772  1.00 88.55           C  
ATOM    422  N   GLY A  56      10.085 -12.430 -13.971  1.00 88.72           N  
ATOM    423  CA  GLY A  56       9.376 -11.161 -13.990  1.00 88.72           C  
ATOM    424  C   GLY A  56       9.549 -10.362 -12.712  1.00 88.72           C  
ATOM    425  O   GLY A  56      10.288 -10.770 -11.814  1.00 88.72           O  
ATOM    426  N   LYS A  57       8.829  -9.287 -12.618  1.00 90.54           N  
ATOM    427  CA  LYS A  57       8.924  -8.394 -11.467  1.00 90.54           C  
ATOM    428  C   LYS A  57       8.266  -9.012 -10.236  1.00 90.54           C  
ATOM    429  CB  LYS A  57       8.282  -7.042 -11.781  1.00 90.54           C  
ATOM    430  O   LYS A  57       7.310  -9.781 -10.357  1.00 90.54           O  
ATOM    431  CG  LYS A  57       9.042  -6.220 -12.811  1.00 90.54           C  
ATOM    432  CD  LYS A  57       8.394  -4.858 -13.029  1.00 90.54           C  
ATOM    433  CE  LYS A  57       9.116  -4.061 -14.107  1.00 90.54           C  
ATOM    434  NZ  LYS A  57       8.475  -2.731 -14.334  1.00 90.54           N  
ATOM    435  N   ARG A  58       8.866  -8.659  -9.101  1.00 90.96           N  
ATOM    436  CA  ARG A  58       8.243  -8.998  -7.826  1.00 90.96           C  
ATOM    437  C   ARG A  58       7.174  -7.977  -7.450  1.00 90.96           C  
ATOM    438  CB  ARG A  58       9.296  -9.087  -6.719  1.00 90.96           C  
ATOM    439  O   ARG A  58       7.319  -6.786  -7.735  1.00 90.96           O  
ATOM    440  CG  ARG A  58      10.378 -10.122  -6.980  1.00 90.96           C  
ATOM    441  CD  ARG A  58       9.813 -11.535  -7.005  1.00 90.96           C  
ATOM    442  NE  ARG A  58      10.661 -12.468  -6.268  1.00 90.96           N  
ATOM    443  NH1 ARG A  58       9.533 -14.362  -6.959  1.00 90.96           N  
ATOM    444  NH2 ARG A  58      11.337 -14.544  -5.557  1.00 90.96           N  
ATOM    445  CZ  ARG A  58      10.508 -13.789  -6.263  1.00 90.96           C  
ATOM    446  N   ILE A  59       6.109  -8.543  -6.939  1.00 92.43           N  
ATOM    447  CA  ILE A  59       5.015  -7.658  -6.557  1.00 92.43           C  
ATOM    448  C   ILE A  59       4.690  -7.849  -5.077  1.00 92.43           C  
ATOM    449  CB  ILE A  59       3.757  -7.908  -7.419  1.00 92.43           C  
ATOM    450  O   ILE A  59       4.574  -8.981  -4.602  1.00 92.43           O  
ATOM    451  CG1 ILE A  59       4.061  -7.640  -8.897  1.00 92.43           C  
ATOM    452  CG2 ILE A  59       2.589  -7.045  -6.934  1.00 92.43           C  
ATOM    453  CD1 ILE A  59       2.936  -8.039  -9.843  1.00 92.43           C  
ATOM    454  N   ASP A  60       4.583  -6.748  -4.332  1.00 94.34           N  
ATOM    455  CA  ASP A  60       4.168  -6.713  -2.933  1.00 94.34           C  
ATOM    456  C   ASP A  60       2.928  -5.842  -2.749  1.00 94.34           C  
ATOM    457  CB  ASP A  60       5.307  -6.201  -2.048  1.00 94.34           C  
ATOM    458  O   ASP A  60       2.917  -4.676  -3.150  1.00 94.34           O  
ATOM    459  CG  ASP A  60       4.991  -6.288  -0.565  1.00 94.34           C  
ATOM    460  OD1 ASP A  60       4.494  -7.339  -0.108  1.00 94.34           O  
ATOM    461  OD2 ASP A  60       5.239  -5.294   0.152  1.00 94.34           O  
ATOM    462  N   LEU A  61       1.837  -6.441  -2.246  1.00 95.82           N  
ATOM    463  CA  LEU A  61       0.592  -5.736  -1.960  1.00 95.82           C  
ATOM    464  C   LEU A  61       0.380  -5.595  -0.456  1.00 95.82           C  
ATOM    465  CB  LEU A  61      -0.596  -6.469  -2.588  1.00 95.82           C  
ATOM    466  O   LEU A  61       0.749  -6.485   0.313  1.00 95.82           O  
ATOM    467  CG  LEU A  61      -0.439  -6.885  -4.052  1.00 95.82           C  
ATOM    468  CD1 LEU A  61      -1.572  -7.821  -4.461  1.00 95.82           C  
ATOM    469  CD2 LEU A  61      -0.400  -5.657  -4.955  1.00 95.82           C  
ATOM    470  N   GLY A  62      -0.246  -4.485  -0.043  1.00 96.17           N  
ATOM    471  CA  GLY A  62      -0.470  -4.356   1.388  1.00 96.17           C  
ATOM    472  C   GLY A  62      -1.175  -3.067   1.767  1.00 96.17           C  
ATOM    473  O   GLY A  62      -1.698  -2.361   0.902  1.00 96.17           O  
ATOM    474  N   CYS A  63      -1.210  -2.930   3.124  1.00 96.54           N  
ATOM    475  CA  CYS A  63      -1.827  -1.773   3.762  1.00 96.54           C  
ATOM    476  C   CYS A  63      -0.772  -0.864   4.380  1.00 96.54           C  
ATOM    477  CB  CYS A  63      -2.821  -2.219   4.835  1.00 96.54           C  
ATOM    478  O   CYS A  63       0.260  -1.339   4.859  1.00 96.54           O  
ATOM    479  SG  CYS A  63      -4.134  -3.290   4.211  1.00 96.54           S  
ATOM    480  N   ALA A  64      -1.096   0.436   4.304  1.00 96.70           N  
ATOM    481  CA  ALA A  64      -0.187   1.393   4.928  1.00 96.70           C  
ATOM    482  C   ALA A  64      -0.943   2.617   5.437  1.00 96.70           C  
ATOM    483  CB  ALA A  64       0.900   1.816   3.942  1.00 96.70           C  
ATOM    484  O   ALA A  64      -2.060   2.893   4.994  1.00 96.70           O  
ATOM    485  N   ALA A  65      -0.400   3.254   6.464  1.00 96.12           N  
ATOM    486  CA  ALA A  65      -0.963   4.509   6.955  1.00 96.12           C  
ATOM    487  C   ALA A  65      -0.743   5.639   5.953  1.00 96.12           C  
ATOM    488  CB  ALA A  65      -0.353   4.873   8.306  1.00 96.12           C  
ATOM    489  O   ALA A  65      -1.601   6.511   5.793  1.00 96.12           O  
ATOM    490  N   THR A  66       0.441   5.651   5.361  1.00 96.43           N  
ATOM    491  CA  THR A  66       0.836   6.558   4.289  1.00 96.43           C  
ATOM    492  C   THR A  66       1.521   5.795   3.159  1.00 96.43           C  
ATOM    493  CB  THR A  66       1.777   7.661   4.810  1.00 96.43           C  
ATOM    494  O   THR A  66       1.966   4.661   3.349  1.00 96.43           O  
ATOM    495  CG2 THR A  66       1.105   8.484   5.905  1.00 96.43           C  
ATOM    496  OG1 THR A  66       2.963   7.058   5.341  1.00 96.43           O  
ATOM    497  N   CYS A  67       1.439   6.359   1.925  1.00 96.10           N  
ATOM    498  CA  CYS A  67       2.112   5.726   0.796  1.00 96.10           C  
ATOM    499  C   CYS A  67       3.603   5.570   1.068  1.00 96.10           C  
ATOM    500  CB  CYS A  67       1.900   6.541  -0.479  1.00 96.10           C  
ATOM    501  O   CYS A  67       4.306   6.558   1.284  1.00 96.10           O  
ATOM    502  SG  CYS A  67       2.372   5.667  -1.988  1.00 96.10           S  
ATOM    503  N   PRO A  68       4.178   4.337   1.169  1.00 95.69           N  
ATOM    504  CA  PRO A  68       5.572   4.066   1.525  1.00 95.69           C  
ATOM    505  C   PRO A  68       6.564   4.738   0.578  1.00 95.69           C  
ATOM    506  CB  PRO A  68       5.671   2.542   1.427  1.00 95.69           C  
ATOM    507  O   PRO A  68       6.294   4.861  -0.620  1.00 95.69           O  
ATOM    508  CG  PRO A  68       4.263   2.058   1.555  1.00 95.69           C  
ATOM    509  CD  PRO A  68       3.349   3.087   0.954  1.00 95.69           C  
ATOM    510  N   LYS A  69       7.603   5.189   1.143  1.00 96.17           N  
ATOM    511  CA  LYS A  69       8.734   5.652   0.345  1.00 96.17           C  
ATOM    512  C   LYS A  69       9.553   4.478  -0.184  1.00 96.17           C  
ATOM    513  CB  LYS A  69       9.626   6.584   1.167  1.00 96.17           C  
ATOM    514  O   LYS A  69       9.780   3.501   0.532  1.00 96.17           O  
ATOM    515  CG  LYS A  69       8.947   7.881   1.584  1.00 96.17           C  
ATOM    516  CD  LYS A  69       9.906   8.798   2.333  1.00 96.17           C  
ATOM    517  CE  LYS A  69       9.215  10.073   2.796  1.00 96.17           C  
ATOM    518  NZ  LYS A  69      10.132  10.943   3.591  1.00 96.17           N  
ATOM    519  N   VAL A  70       9.938   4.524  -1.416  1.00 95.02           N  
ATOM    520  CA  VAL A  70      10.603   3.357  -1.986  1.00 95.02           C  
ATOM    521  C   VAL A  70      12.014   3.734  -2.435  1.00 95.02           C  
ATOM    522  CB  VAL A  70       9.805   2.772  -3.173  1.00 95.02           C  
ATOM    523  O   VAL A  70      12.302   4.909  -2.674  1.00 95.02           O  
ATOM    524  CG1 VAL A  70       8.452   2.241  -2.704  1.00 95.02           C  
ATOM    525  CG2 VAL A  70       9.621   3.826  -4.263  1.00 95.02           C  
ATOM    526  N   LYS A  71      12.913   2.771  -2.446  1.00 93.87           N  
ATOM    527  CA  LYS A  71      14.268   2.886  -2.976  1.00 93.87           C  
ATOM    528  C   LYS A  71      14.262   2.902  -4.502  1.00 93.87           C  
ATOM    529  CB  LYS A  71      15.143   1.739  -2.467  1.00 93.87           C  
ATOM    530  O   LYS A  71      13.276   2.509  -5.129  1.00 93.87           O  
ATOM    531  CG  LYS A  71      15.300   1.705  -0.954  1.00 93.87           C  
ATOM    532  CD  LYS A  71      16.153   0.525  -0.507  1.00 93.87           C  
ATOM    533  CE  LYS A  71      16.258   0.453   1.010  1.00 93.87           C  
ATOM    534  NZ  LYS A  71      17.071  -0.719   1.454  1.00 93.87           N  
ATOM    535  N   PRO A  72      15.392   3.418  -5.084  1.00 93.94           N  
ATOM    536  CA  PRO A  72      15.483   3.346  -6.544  1.00 93.94           C  
ATOM    537  C   PRO A  72      15.321   1.924  -7.076  1.00 93.94           C  
ATOM    538  CB  PRO A  72      16.887   3.882  -6.837  1.00 93.94           C  
ATOM    539  O   PRO A  72      15.839   0.976  -6.481  1.00 93.94           O  
ATOM    540  CG  PRO A  72      17.228   4.727  -5.652  1.00 93.94           C  
ATOM    541  CD  PRO A  72      16.562   4.139  -4.440  1.00 93.94           C  
ATOM    542  N   GLY A  73      14.567   1.742  -8.072  1.00 92.90           N  
ATOM    543  CA  GLY A  73      14.355   0.435  -8.671  1.00 92.90           C  
ATOM    544  C   GLY A  73      13.048  -0.210  -8.248  1.00 92.90           C  
ATOM    545  O   GLY A  73      12.664  -1.254  -8.781  1.00 92.90           O  
ATOM    546  N   VAL A  74      12.395   0.451  -7.265  1.00 95.43           N  
ATOM    547  CA  VAL A  74      11.108  -0.033  -6.778  1.00 95.43           C  
ATOM    548  C   VAL A  74      10.001   0.931  -7.197  1.00 95.43           C  
ATOM    549  CB  VAL A  74      11.111  -0.206  -5.242  1.00 95.43           C  
ATOM    550  O   VAL A  74      10.120   2.144  -7.007  1.00 95.43           O  
ATOM    551  CG1 VAL A  74       9.741  -0.668  -4.748  1.00 95.43           C  
ATOM    552  CG2 VAL A  74      12.196  -1.195  -4.820  1.00 95.43           C  
ATOM    553  N   ASP A  75       9.030   0.366  -7.858  1.00 94.40           N  
ATOM    554  CA  ASP A  75       7.847   1.143  -8.215  1.00 94.40           C  
ATOM    555  C   ASP A  75       6.736   0.956  -7.184  1.00 94.40           C  
ATOM    556  CB  ASP A  75       7.345   0.748  -9.605  1.00 94.40           C  
ATOM    557  O   ASP A  75       6.531  -0.149  -6.677  1.00 94.40           O  
ATOM    558  CG  ASP A  75       8.337   1.073 -10.708  1.00 94.40           C  
ATOM    559  OD1 ASP A  75       8.760   2.243 -10.822  1.00 94.40           O  
ATOM    560  OD2 ASP A  75       8.697   0.150 -11.471  1.00 94.40           O  
ATOM    561  N   ILE A  76       6.054   2.141  -6.824  1.00 95.78           N  
ATOM    562  CA  ILE A  76       4.990   2.031  -5.832  1.00 95.78           C  
ATOM    563  C   ILE A  76       3.761   2.804  -6.306  1.00 95.78           C  
ATOM    564  CB  ILE A  76       5.448   2.548  -4.450  1.00 95.78           C  
ATOM    565  O   ILE A  76       3.886   3.894  -6.871  1.00 95.78           O  
ATOM    566  CG1 ILE A  76       4.357   2.308  -3.401  1.00 95.78           C  
ATOM    567  CG2 ILE A  76       5.820   4.032  -4.525  1.00 95.78           C  
ATOM    568  CD1 ILE A  76       4.854   2.378  -1.964  1.00 95.78           C  
ATOM    569  N   LYS A  77       2.606   2.181  -6.163  1.00 95.53           N  
ATOM    570  CA  LYS A  77       1.309   2.813  -6.390  1.00 95.53           C  
ATOM    571  C   LYS A  77       0.429   2.723  -5.146  1.00 95.53           C  
ATOM    572  CB  LYS A  77       0.599   2.169  -7.582  1.00 95.53           C  
ATOM    573  O   LYS A  77       0.335   1.664  -4.521  1.00 95.53           O  
ATOM    574  CG  LYS A  77      -0.686   2.873  -7.991  1.00 95.53           C  
ATOM    575  CD  LYS A  77      -1.296   2.243  -9.237  1.00 95.53           C  
ATOM    576  CE  LYS A  77      -2.599   2.927  -9.629  1.00 95.53           C  
ATOM    577  NZ  LYS A  77      -3.194   2.322 -10.858  1.00 95.53           N  
ATOM    578  N   CYS A  78      -0.180   3.829  -4.779  1.00 96.51           N  
ATOM    579  CA  CYS A  78      -1.046   3.873  -3.606  1.00 96.51           C  
ATOM    580  C   CYS A  78      -2.444   4.352  -3.978  1.00 96.51           C  
ATOM    581  CB  CYS A  78      -0.452   4.788  -2.535  1.00 96.51           C  
ATOM    582  O   CYS A  78      -2.604   5.171  -4.885  1.00 96.51           O  
ATOM    583  SG  CYS A  78       1.203   4.303  -2.000  1.00 96.51           S  
ATOM    584  N   CYS A  79      -3.384   3.795  -3.297  1.00 95.76           N  
ATOM    585  CA  CYS A  79      -4.778   4.181  -3.486  1.00 95.76           C  
ATOM    586  C   CYS A  79      -5.569   4.017  -2.194  1.00 95.76           C  
ATOM    587  CB  CYS A  79      -5.419   3.348  -4.596  1.00 95.76           C  
ATOM    588  O   CYS A  79      -5.092   3.393  -1.244  1.00 95.76           O  
ATOM    589  SG  CYS A  79      -5.470   1.578  -4.241  1.00 95.76           S  
ATOM    590  N   SER A  80      -6.788   4.646  -1.997  1.00 93.71           N  
ATOM    591  CA  SER A  80      -7.466   4.698  -0.706  1.00 93.71           C  
ATOM    592  C   SER A  80      -8.869   4.107  -0.793  1.00 93.71           C  
ATOM    593  CB  SER A  80      -7.541   6.138  -0.197  1.00 93.71           C  
ATOM    594  O   SER A  80      -9.666   4.245   0.137  1.00 93.71           O  
ATOM    595  OG  SER A  80      -8.164   6.978  -1.153  1.00 93.71           O  
ATOM    596  N   THR A  81      -9.146   3.331  -1.915  1.00 93.38           N  
ATOM    597  CA  THR A  81     -10.439   2.660  -1.997  1.00 93.38           C  
ATOM    598  C   THR A  81     -10.282   1.156  -1.791  1.00 93.38           C  
ATOM    599  CB  THR A  81     -11.122   2.926  -3.351  1.00 93.38           C  
ATOM    600  O   THR A  81      -9.172   0.625  -1.871  1.00 93.38           O  
ATOM    601  CG2 THR A  81     -11.341   4.419  -3.572  1.00 93.38           C  
ATOM    602  OG1 THR A  81     -10.296   2.415  -4.405  1.00 93.38           O  
ATOM    603  N   ASP A  82     -11.405   0.502  -1.357  1.00 94.21           N  
ATOM    604  CA  ASP A  82     -11.338  -0.932  -1.092  1.00 94.21           C  
ATOM    605  C   ASP A  82     -10.800  -1.690  -2.303  1.00 94.21           C  
ATOM    606  CB  ASP A  82     -12.716  -1.471  -0.703  1.00 94.21           C  
ATOM    607  O   ASP A  82     -11.257  -1.477  -3.428  1.00 94.21           O  
ATOM    608  CG  ASP A  82     -13.134  -1.074   0.702  1.00 94.21           C  
ATOM    609  OD1 ASP A  82     -12.298  -0.530   1.456  1.00 94.21           O  
ATOM    610  OD2 ASP A  82     -14.308  -1.309   1.059  1.00 94.21           O  
ATOM    611  N   ASN A  83      -9.788  -2.479  -1.997  1.00 94.18           N  
ATOM    612  CA  ASN A  83      -9.224  -3.395  -2.982  1.00 94.18           C  
ATOM    613  C   ASN A  83      -8.757  -2.656  -4.233  1.00 94.18           C  
ATOM    614  CB  ASN A  83     -10.240  -4.477  -3.353  1.00 94.18           C  
ATOM    615  O   ASN A  83      -8.968  -3.127  -5.352  1.00 94.18           O  
ATOM    616  CG  ASN A  83     -10.579  -5.384  -2.187  1.00 94.18           C  
ATOM    617  ND2 ASN A  83     -11.816  -5.867  -2.151  1.00 94.18           N  
ATOM    618  OD1 ASN A  83      -9.737  -5.648  -1.325  1.00 94.18           O  
ATOM    619  N   CYS A  84      -8.253  -1.494  -4.166  1.00 94.96           N  
ATOM    620  CA  CYS A  84      -7.806  -0.657  -5.274  1.00 94.96           C  
ATOM    621  C   CYS A  84      -6.372  -0.995  -5.667  1.00 94.96           C  
ATOM    622  CB  CYS A  84      -7.908   0.822  -4.903  1.00 94.96           C  
ATOM    623  O   CYS A  84      -5.787  -0.330  -6.524  1.00 94.96           O  
ATOM    624  SG  CYS A  84      -6.843   1.303  -3.526  1.00 94.96           S  
ATOM    625  N   ASN A  85      -5.781  -1.935  -4.999  1.00 94.34           N  
ATOM    626  CA  ASN A  85      -4.419  -2.358  -5.309  1.00 94.34           C  
ATOM    627  C   ASN A  85      -4.399  -3.716  -6.005  1.00 94.34           C  
ATOM    628  CB  ASN A  85      -3.568  -2.400  -4.038  1.00 94.34           C  
ATOM    629  O   ASN A  85      -3.850  -4.683  -5.472  1.00 94.34           O  
ATOM    630  CG  ASN A  85      -4.068  -3.418  -3.033  1.00 94.34           C  
ATOM    631  ND2 ASN A  85      -3.147  -4.025  -2.294  1.00 94.34           N  
ATOM    632  OD1 ASN A  85      -5.274  -3.658  -2.921  1.00 94.34           O  
ATOM    633  N   PRO A  86      -5.156  -3.721  -7.244  1.00 78.54           N  
ATOM    634  CA  PRO A  86      -5.341  -4.984  -7.963  1.00 78.54           C  
ATOM    635  C   PRO A  86      -4.024  -5.705  -8.238  1.00 78.54           C  
ATOM    636  CB  PRO A  86      -6.010  -4.550  -9.270  1.00 78.54           C  
ATOM    637  O   PRO A  86      -2.968  -5.070  -8.292  1.00 78.54           O  
ATOM    638  CG  PRO A  86      -5.570  -3.136  -9.473  1.00 78.54           C  
ATOM    639  CD  PRO A  86      -5.317  -2.517  -8.129  1.00 78.54           C  
ATOM    640  N   PHE A  87      -3.983  -7.006  -8.049  1.00 71.02           N  
ATOM    641  CA  PHE A  87      -2.987  -8.014  -8.392  1.00 71.02           C  
ATOM    642  C   PHE A  87      -3.183  -8.504  -9.822  1.00 71.02           C  
ATOM    643  CB  PHE A  87      -3.058  -9.194  -7.418  1.00 71.02           C  
ATOM    644  O   PHE A  87      -4.282  -8.918 -10.196  1.00 71.02           O  
ATOM    645  CG  PHE A  87      -2.141 -10.333  -7.777  1.00 71.02           C  
ATOM    646  CD1 PHE A  87      -2.651 -11.517  -8.295  1.00 71.02           C  
ATOM    647  CD2 PHE A  87      -0.769 -10.219  -7.596  1.00 71.02           C  
ATOM    648  CE1 PHE A  87      -1.805 -12.573  -8.627  1.00 71.02           C  
ATOM    649  CE2 PHE A  87       0.082 -11.269  -7.926  1.00 71.02           C  
ATOM    650  CZ  PHE A  87      -0.438 -12.445  -8.441  1.00 71.02           C  
ATOM    651  N   THR A  88      -2.471  -7.963 -10.916  1.00 63.75           N  
ATOM    652  CA  THR A  88      -2.644  -8.593 -12.220  1.00 63.75           C  
ATOM    653  C   THR A  88      -1.801  -9.860 -12.325  1.00 63.75           C  
ATOM    654  CB  THR A  88      -2.270  -7.628 -13.361  1.00 63.75           C  
ATOM    655  O   THR A  88      -0.584  -9.820 -12.128  1.00 63.75           O  
ATOM    656  CG2 THR A  88      -3.207  -6.425 -13.393  1.00 63.75           C  
ATOM    657  OG1 THR A  88      -0.927  -7.168 -13.169  1.00 63.75           O  
ATOM    658  N   PRO A  89      -2.334 -11.042 -11.859  1.00 57.94           N  
ATOM    659  CA  PRO A  89      -1.545 -12.251 -12.104  1.00 57.94           C  
ATOM    660  C   PRO A  89      -0.850 -12.237 -13.463  1.00 57.94           C  
ATOM    661  CB  PRO A  89      -2.586 -13.372 -12.035  1.00 57.94           C  
ATOM    662  O   PRO A  89       0.108 -12.985 -13.679  1.00 57.94           O  
ATOM    663  CG  PRO A  89      -3.873 -12.679 -11.724  1.00 57.94           C  
ATOM    664  CD  PRO A  89      -3.629 -11.197 -11.724  1.00 57.94           C  
ATOM    665  N   TRP A  90      -1.117 -11.188 -14.346  1.00 48.02           N  
ATOM    666  CA  TRP A  90      -0.824 -11.369 -15.764  1.00 48.02           C  
ATOM    667  C   TRP A  90       0.536 -10.777 -16.119  1.00 48.02           C  
ATOM    668  CB  TRP A  90      -1.915 -10.726 -16.625  1.00 48.02           C  
ATOM    669  O   TRP A  90       0.799 -10.464 -17.282  1.00 48.02           O  
ATOM    670  CG  TRP A  90      -3.029 -11.660 -16.993  1.00 48.02           C  
ATOM    671  CD1 TRP A  90      -4.140 -11.950 -16.252  1.00 48.02           C  
ATOM    672  CD2 TRP A  90      -3.136 -12.429 -18.195  1.00 48.02           C  
ATOM    673  CE2 TRP A  90      -4.339 -13.164 -18.115  1.00 48.02           C  
ATOM    674  CE3 TRP A  90      -2.330 -12.568 -19.333  1.00 48.02           C  
ATOM    675  NE1 TRP A  90      -4.932 -12.854 -16.921  1.00 48.02           N  
ATOM    676  CH2 TRP A  90      -3.950 -14.144 -20.234  1.00 48.02           C  
ATOM    677  CZ2 TRP A  90      -4.757 -14.027 -19.131  1.00 48.02           C  
ATOM    678  CZ3 TRP A  90      -2.748 -13.427 -20.344  1.00 48.02           C  
ATOM    679  N   LYS A  91       1.397 -10.422 -15.225  1.00 42.74           N  
ATOM    680  CA  LYS A  91       2.701 -10.217 -15.848  1.00 42.74           C  
ATOM    681  C   LYS A  91       3.642 -11.380 -15.549  1.00 42.74           C  
ATOM    682  CB  LYS A  91       3.324  -8.904 -15.370  1.00 42.74           C  
ATOM    683  O   LYS A  91       4.823 -11.173 -15.262  1.00 42.74           O  
ATOM    684  CG  LYS A  91       2.620  -7.659 -15.890  1.00 42.74           C  
ATOM    685  CD  LYS A  91       3.583  -6.740 -16.630  1.00 42.74           C  
ATOM    686  CE  LYS A  91       2.961  -5.377 -16.900  1.00 42.74           C  
ATOM    687  NZ  LYS A  91       3.585  -4.707 -18.080  1.00 42.74           N  
ATOM    688  N   ARG A  92       3.190 -12.669 -15.403  1.00 37.17           N  
ATOM    689  CA  ARG A  92       4.058 -13.830 -15.573  1.00 37.17           C  
ATOM    690  C   ARG A  92       4.285 -14.133 -17.051  1.00 37.17           C  
ATOM    691  CB  ARG A  92       3.464 -15.054 -14.873  1.00 37.17           C  
ATOM    692  O   ARG A  92       3.366 -14.566 -17.749  1.00 37.17           O  
ATOM    693  CG  ARG A  92       3.397 -14.925 -13.359  1.00 37.17           C  
ATOM    694  CD  ARG A  92       3.010 -16.241 -12.698  1.00 37.17           C  
ATOM    695  NE  ARG A  92       4.065 -16.730 -11.814  1.00 37.17           N  
ATOM    696  NH1 ARG A  92       2.642 -17.281 -10.080  1.00 37.17           N  
ATOM    697  NH2 ARG A  92       4.898 -17.631  -9.873  1.00 37.17           N  
ATOM    698  CZ  ARG A  92       3.866 -17.213 -10.591  1.00 37.17           C  
ATOM    699  N   HIS A  93       4.535 -13.169 -17.954  1.00 35.89           N  
ATOM    700  CA  HIS A  93       5.147 -13.717 -19.159  1.00 35.89           C  
ATOM    701  C   HIS A  93       6.606 -14.089 -18.916  1.00 35.89           C  
ATOM    702  CB  HIS A  93       5.045 -12.720 -20.314  1.00 35.89           C  
ATOM    703  O   HIS A  93       7.345 -13.335 -18.277  1.00 35.89           O  
ATOM    704  CG  HIS A  93       3.663 -12.582 -20.868  1.00 35.89           C  
ATOM    705  CD2 HIS A  93       2.802 -11.537 -20.862  1.00 35.89           C  
ATOM    706  ND1 HIS A  93       3.017 -13.610 -21.520  1.00 35.89           N  
ATOM    707  CE1 HIS A  93       1.816 -13.200 -21.894  1.00 35.89           C  
ATOM    708  NE2 HIS A  93       1.661 -11.946 -21.506  1.00 35.89           N  
TER     709      ALA A   1                                                      
ENDMDL                                                                          
END                                                                             
