# Supplementary material for: Domain loss enabled evolution of novel functions in the snake three-finger toxin gene superfamily
Source: Nat Commun. 2023 Aug 11;14:4861. doi: 10.1038/s41467-023-40550-0 (PMC10421932; doi:10.1038/s41467-023-40550-0)
Supplement: Supplementary file 5 — Supplementary Data 2 [file 41467_2023_40550_MOESM5_ESM.zip › SD2_structure_predictions/full_sequence/SP|Q8UW27|Hydrophis_hardwickii.pdb]

MODEL     1                                                                     
ATOM      1  N   MET A   1     -37.771  -9.997  29.889  1.00 63.07           N  
ATOM      2  CA  MET A   1     -36.880 -10.779  29.036  1.00 63.07           C  
ATOM      3  C   MET A   1     -36.642 -10.072  27.706  1.00 63.07           C  
ATOM      4  CB  MET A   1     -37.456 -12.174  28.792  1.00 63.07           C  
ATOM      5  O   MET A   1     -35.771 -10.473  26.932  1.00 63.07           O  
ATOM      6  CG  MET A   1     -38.974 -12.205  28.706  1.00 63.07           C  
ATOM      7  SD  MET A   1     -39.635 -13.908  28.538  1.00 63.07           S  
ATOM      8  CE  MET A   1     -40.917 -13.632  27.284  1.00 63.07           C  
ATOM      9  N   LYS A   2     -37.246  -8.879  27.516  1.00 70.41           N  
ATOM     10  CA  LYS A   2     -37.235  -8.054  26.312  1.00 70.41           C  
ATOM     11  C   LYS A   2     -36.216  -6.924  26.428  1.00 70.41           C  
ATOM     12  CB  LYS A   2     -38.627  -7.479  26.043  1.00 70.41           C  
ATOM     13  O   LYS A   2     -35.615  -6.518  25.431  1.00 70.41           O  
ATOM     14  CG  LYS A   2     -39.604  -8.479  25.442  1.00 70.41           C  
ATOM     15  CD  LYS A   2     -41.032  -7.948  25.466  1.00 70.41           C  
ATOM     16  CE  LYS A   2     -41.972  -8.833  24.659  1.00 70.41           C  
ATOM     17  NZ  LYS A   2     -43.086  -9.368  25.498  1.00 70.41           N  
ATOM     18  N   THR A   3     -35.871  -6.557  27.675  1.00 69.49           N  
ATOM     19  CA  THR A   3     -34.894  -5.507  27.941  1.00 69.49           C  
ATOM     20  C   THR A   3     -33.479  -6.079  27.968  1.00 69.49           C  
ATOM     21  CB  THR A   3     -35.188  -4.795  29.274  1.00 69.49           C  
ATOM     22  O   THR A   3     -32.517  -5.384  27.634  1.00 69.49           O  
ATOM     23  CG2 THR A   3     -36.454  -3.950  29.179  1.00 69.49           C  
ATOM     24  OG1 THR A   3     -35.358  -5.776  30.305  1.00 69.49           O  
ATOM     25  N   LEU A   4     -33.350  -7.348  28.212  1.00 69.48           N  
ATOM     26  CA  LEU A   4     -32.110  -8.116  28.195  1.00 69.48           C  
ATOM     27  C   LEU A   4     -31.717  -8.483  26.767  1.00 69.48           C  
ATOM     28  CB  LEU A   4     -32.252  -9.385  29.040  1.00 69.48           C  
ATOM     29  O   LEU A   4     -30.534  -8.469  26.421  1.00 69.48           O  
ATOM     30  CG  LEU A   4     -31.512  -9.395  30.378  1.00 69.48           C  
ATOM     31  CD1 LEU A   4     -32.363 -10.069  31.449  1.00 69.48           C  
ATOM     32  CD2 LEU A   4     -30.165 -10.096  30.239  1.00 69.48           C  
ATOM     33  N   LEU A   5     -32.703  -8.631  25.928  1.00 70.30           N  
ATOM     34  CA  LEU A   5     -32.541  -8.915  24.506  1.00 70.30           C  
ATOM     35  C   LEU A   5     -32.183  -7.649  23.736  1.00 70.30           C  
ATOM     36  CB  LEU A   5     -33.821  -9.530  23.933  1.00 70.30           C  
ATOM     37  O   LEU A   5     -31.361  -7.687  22.817  1.00 70.30           O  
ATOM     38  CG  LEU A   5     -33.977 -11.043  24.093  1.00 70.30           C  
ATOM     39  CD1 LEU A   5     -35.450 -11.432  24.037  1.00 70.30           C  
ATOM     40  CD2 LEU A   5     -33.183 -11.779  23.020  1.00 70.30           C  
ATOM     41  N   LEU A   6     -32.606  -6.521  24.181  1.00 69.30           N  
ATOM     42  CA  LEU A   6     -32.360  -5.214  23.581  1.00 69.30           C  
ATOM     43  C   LEU A   6     -30.983  -4.688  23.972  1.00 69.30           C  
ATOM     44  CB  LEU A   6     -33.440  -4.217  24.007  1.00 69.30           C  
ATOM     45  O   LEU A   6     -30.284  -4.095  23.147  1.00 69.30           O  
ATOM     46  CG  LEU A   6     -34.781  -4.317  23.277  1.00 69.30           C  
ATOM     47  CD1 LEU A   6     -35.847  -3.514  24.014  1.00 69.30           C  
ATOM     48  CD2 LEU A   6     -34.643  -3.835  21.836  1.00 69.30           C  
ATOM     49  N   THR A   7     -30.472  -4.994  25.084  1.00 71.49           N  
ATOM     50  CA  THR A   7     -29.153  -4.648  25.602  1.00 71.49           C  
ATOM     51  C   THR A   7     -28.082  -5.553  25.001  1.00 71.49           C  
ATOM     52  CB  THR A   7     -29.112  -4.749  27.138  1.00 71.49           C  
ATOM     53  O   THR A   7     -26.961  -5.110  24.740  1.00 71.49           O  
ATOM     54  CG2 THR A   7     -30.017  -3.704  27.782  1.00 71.49           C  
ATOM     55  OG1 THR A   7     -29.548  -6.054  27.537  1.00 71.49           O  
ATOM     56  N   LEU A   8     -28.341  -6.773  24.599  1.00 67.54           N  
ATOM     57  CA  LEU A   8     -27.490  -7.757  23.940  1.00 67.54           C  
ATOM     58  C   LEU A   8     -27.340  -7.440  22.456  1.00 67.54           C  
ATOM     59  CB  LEU A   8     -28.062  -9.166  24.118  1.00 67.54           C  
ATOM     60  O   LEU A   8     -26.252  -7.580  21.894  1.00 67.54           O  
ATOM     61  CG  LEU A   8     -27.148 -10.325  23.718  1.00 67.54           C  
ATOM     62  CD1 LEU A   8     -26.325 -10.788  24.916  1.00 67.54           C  
ATOM     63  CD2 LEU A   8     -27.965 -11.478  23.146  1.00 67.54           C  
ATOM     64  N   VAL A   9     -28.289  -6.793  21.834  1.00 69.37           N  
ATOM     65  CA  VAL A   9     -28.321  -6.364  20.440  1.00 69.37           C  
ATOM     66  C   VAL A   9     -27.555  -5.052  20.285  1.00 69.37           C  
ATOM     67  CB  VAL A   9     -29.771  -6.197  19.930  1.00 69.37           C  
ATOM     68  O   VAL A   9     -26.807  -4.873  19.322  1.00 69.37           O  
ATOM     69  CG1 VAL A   9     -29.783  -5.606  18.522  1.00 69.37           C  
ATOM     70  CG2 VAL A   9     -30.502  -7.538  19.958  1.00 69.37           C  
ATOM     71  N   VAL A  10     -27.504  -4.218  21.275  1.00 67.37           N  
ATOM     72  CA  VAL A  10     -26.819  -2.930  21.323  1.00 67.37           C  
ATOM     73  C   VAL A  10     -25.339  -3.142  21.630  1.00 67.37           C  
ATOM     74  CB  VAL A  10     -27.452  -1.989  22.373  1.00 67.37           C  
ATOM     75  O   VAL A  10     -24.476  -2.482  21.046  1.00 67.37           O  
ATOM     76  CG1 VAL A  10     -26.646  -0.698  22.496  1.00 67.37           C  
ATOM     77  CG2 VAL A  10     -28.904  -1.684  22.009  1.00 67.37           C  
ATOM     78  N   VAL A  11     -24.868  -4.186  22.414  1.00 64.70           N  
ATOM     79  CA  VAL A  11     -23.515  -4.591  22.782  1.00 64.70           C  
ATOM     80  C   VAL A  11     -22.873  -5.356  21.627  1.00 64.70           C  
ATOM     81  CB  VAL A  11     -23.509  -5.456  24.062  1.00 64.70           C  
ATOM     82  O   VAL A  11     -21.681  -5.194  21.353  1.00 64.70           O  
ATOM     83  CG1 VAL A  11     -22.114  -6.019  24.327  1.00 64.70           C  
ATOM     84  CG2 VAL A  11     -23.996  -4.640  25.258  1.00 64.70           C  
ATOM     85  N   THR A  12     -23.590  -6.039  20.768  1.00 63.57           N  
ATOM     86  CA  THR A  12     -23.172  -6.741  19.560  1.00 63.57           C  
ATOM     87  C   THR A  12     -22.996  -5.765  18.401  1.00 63.57           C  
ATOM     88  CB  THR A  12     -24.187  -7.831  19.167  1.00 63.57           C  
ATOM     89  O   THR A  12     -22.110  -5.942  17.562  1.00 63.57           O  
ATOM     90  CG2 THR A  12     -24.286  -8.905  20.246  1.00 63.57           C  
ATOM     91  OG1 THR A  12     -25.476  -7.232  18.985  1.00 63.57           O  
ATOM     92  N   ILE A  13     -23.631  -4.643  18.288  1.00 64.15           N  
ATOM     93  CA  ILE A  13     -23.613  -3.590  17.279  1.00 64.15           C  
ATOM     94  C   ILE A  13     -22.491  -2.601  17.585  1.00 64.15           C  
ATOM     95  CB  ILE A  13     -24.970  -2.855  17.205  1.00 64.15           C  
ATOM     96  O   ILE A  13     -21.836  -2.093  16.672  1.00 64.15           O  
ATOM     97  CG1 ILE A  13     -26.069  -3.810  16.723  1.00 64.15           C  
ATOM     98  CG2 ILE A  13     -24.871  -1.629  16.292  1.00 64.15           C  
ATOM     99  CD1 ILE A  13     -27.474  -3.229  16.807  1.00 64.15           C  
ATOM    100  N   VAL A  14     -22.030  -2.391  18.857  1.00 61.85           N  
ATOM    101  CA  VAL A  14     -20.949  -1.556  19.370  1.00 61.85           C  
ATOM    102  C   VAL A  14     -19.632  -2.326  19.317  1.00 61.85           C  
ATOM    103  CB  VAL A  14     -21.233  -1.083  20.813  1.00 61.85           C  
ATOM    104  O   VAL A  14     -18.572  -1.740  19.085  1.00 61.85           O  
ATOM    105  CG1 VAL A  14     -20.022  -0.350  21.389  1.00 61.85           C  
ATOM    106  CG2 VAL A  14     -22.470  -0.188  20.848  1.00 61.85           C  
ATOM    107  N   CYS A  15     -19.656  -3.680  19.245  1.00 61.01           N  
ATOM    108  CA  CYS A  15     -18.501  -4.563  19.119  1.00 61.01           C  
ATOM    109  C   CYS A  15     -18.182  -4.838  17.655  1.00 61.01           C  
ATOM    110  CB  CYS A  15     -18.752  -5.881  19.852  1.00 61.01           C  
ATOM    111  O   CYS A  15     -17.153  -5.438  17.341  1.00 61.01           O  
ATOM    112  SG  CYS A  15     -18.624  -5.750  21.649  1.00 61.01           S  
ATOM    113  N   LEU A  16     -19.012  -4.406  16.662  1.00 56.59           N  
ATOM    114  CA  LEU A  16     -18.788  -4.382  15.220  1.00 56.59           C  
ATOM    115  C   LEU A  16     -17.847  -3.245  14.836  1.00 56.59           C  
ATOM    116  CB  LEU A  16     -20.116  -4.235  14.473  1.00 56.59           C  
ATOM    117  O   LEU A  16     -18.205  -2.071  14.954  1.00 56.59           O  
ATOM    118  CG  LEU A  16     -21.038  -5.456  14.482  1.00 56.59           C  
ATOM    119  CD1 LEU A  16     -22.470  -5.042  14.161  1.00 56.59           C  
ATOM    120  CD2 LEU A  16     -20.544  -6.506  13.493  1.00 56.59           C  
ATOM    121  N   ASP A  17     -17.101  -2.742  15.798  1.00 54.09           N  
ATOM    122  CA  ASP A  17     -15.958  -1.931  15.389  1.00 54.09           C  
ATOM    123  C   ASP A  17     -15.835  -1.885  13.867  1.00 54.09           C  
ATOM    124  CB  ASP A  17     -14.667  -2.473  16.005  1.00 54.09           C  
ATOM    125  O   ASP A  17     -15.623  -2.916  13.225  1.00 54.09           O  
ATOM    126  CG  ASP A  17     -14.136  -1.602  17.130  1.00 54.09           C  
ATOM    127  OD1 ASP A  17     -14.091  -0.363  16.973  1.00 54.09           O  
ATOM    128  OD2 ASP A  17     -13.756  -2.161  18.182  1.00 54.09           O  
ATOM    129  N   LEU A  18     -16.877  -1.650  13.087  1.00 55.59           N  
ATOM    130  CA  LEU A  18     -16.648  -1.038  11.782  1.00 55.59           C  
ATOM    131  C   LEU A  18     -15.158  -0.818  11.539  1.00 55.59           C  
ATOM    132  CB  LEU A  18     -17.396   0.293  11.675  1.00 55.59           C  
ATOM    133  O   LEU A  18     -14.530   0.004  12.211  1.00 55.59           O  
ATOM    134  CG  LEU A  18     -18.620   0.311  10.758  1.00 55.59           C  
ATOM    135  CD1 LEU A  18     -19.885   0.016  11.557  1.00 55.59           C  
ATOM    136  CD2 LEU A  18     -18.734   1.653  10.043  1.00 55.59           C  
ATOM    137  N   GLY A  19     -14.351  -1.856  11.805  1.00 60.49           N  
ATOM    138  CA  GLY A  19     -12.992  -2.002  11.307  1.00 60.49           C  
ATOM    139  C   GLY A  19     -12.614  -0.945  10.287  1.00 60.49           C  
ATOM    140  O   GLY A  19     -13.064  -0.991   9.140  1.00 60.49           O  
ATOM    141  N   TYR A  20     -12.748   0.390  10.636  1.00 64.98           N  
ATOM    142  CA  TYR A  20     -12.231   1.421   9.743  1.00 64.98           C  
ATOM    143  C   TYR A  20     -10.939   0.966   9.075  1.00 64.98           C  
ATOM    144  CB  TYR A  20     -11.991   2.725  10.509  1.00 64.98           C  
ATOM    145  O   TYR A  20      -9.948   0.685   9.752  1.00 64.98           O  
ATOM    146  CG  TYR A  20     -12.586   3.940   9.840  1.00 64.98           C  
ATOM    147  CD1 TYR A  20     -11.815   4.749   9.009  1.00 64.98           C  
ATOM    148  CD2 TYR A  20     -13.919   4.282  10.039  1.00 64.98           C  
ATOM    149  CE1 TYR A  20     -12.359   5.871   8.392  1.00 64.98           C  
ATOM    150  CE2 TYR A  20     -14.473   5.402   9.427  1.00 64.98           C  
ATOM    151  OH  TYR A  20     -14.230   7.298   7.998  1.00 64.98           O  
ATOM    152  CZ  TYR A  20     -13.687   6.189   8.606  1.00 64.98           C  
ATOM    153  N   THR A  21     -11.252   0.274   7.958  1.00 79.73           N  
ATOM    154  CA  THR A  21     -10.092  -0.143   7.179  1.00 79.73           C  
ATOM    155  C   THR A  21      -9.689   0.943   6.185  1.00 79.73           C  
ATOM    156  CB  THR A  21     -10.368  -1.456   6.424  1.00 79.73           C  
ATOM    157  O   THR A  21     -10.540   1.685   5.690  1.00 79.73           O  
ATOM    158  CG2 THR A  21     -10.736  -2.579   7.389  1.00 79.73           C  
ATOM    159  OG1 THR A  21     -11.451  -1.255   5.507  1.00 79.73           O  
ATOM    160  N   MET A  22      -8.521   1.418   6.302  1.00 90.43           N  
ATOM    161  CA  MET A  22      -7.901   2.372   5.387  1.00 90.43           C  
ATOM    162  C   MET A  22      -7.567   1.709   4.055  1.00 90.43           C  
ATOM    163  CB  MET A  22      -6.636   2.968   6.006  1.00 90.43           C  
ATOM    164  O   MET A  22      -7.112   0.565   4.023  1.00 90.43           O  
ATOM    165  CG  MET A  22      -5.989   4.050   5.157  1.00 90.43           C  
ATOM    166  SD  MET A  22      -4.714   4.997   6.076  1.00 90.43           S  
ATOM    167  CE  MET A  22      -3.407   3.743   6.194  1.00 90.43           C  
ATOM    168  N   THR A  23      -8.021   2.405   2.963  1.00 95.17           N  
ATOM    169  CA  THR A  23      -7.725   1.922   1.618  1.00 95.17           C  
ATOM    170  C   THR A  23      -6.414   2.513   1.108  1.00 95.17           C  
ATOM    171  CB  THR A  23      -8.863   2.266   0.638  1.00 95.17           C  
ATOM    172  O   THR A  23      -6.246   3.734   1.083  1.00 95.17           O  
ATOM    173  CG2 THR A  23      -8.624   1.628  -0.726  1.00 95.17           C  
ATOM    174  OG1 THR A  23     -10.104   1.784   1.168  1.00 95.17           O  
ATOM    175  N   CYS A  24      -5.445   1.597   0.700  1.00 96.60           N  
ATOM    176  CA  CYS A  24      -4.139   2.008   0.198  1.00 96.60           C  
ATOM    177  C   CYS A  24      -3.878   1.422  -1.185  1.00 96.60           C  
ATOM    178  CB  CYS A  24      -3.034   1.576   1.161  1.00 96.60           C  
ATOM    179  O   CYS A  24      -4.432   0.379  -1.537  1.00 96.60           O  
ATOM    180  SG  CYS A  24      -3.155   2.336   2.795  1.00 96.60           S  
ATOM    181  N   CYS A  25      -3.050   2.222  -1.918  1.00 96.59           N  
ATOM    182  CA  CYS A  25      -2.541   1.620  -3.145  1.00 96.59           C  
ATOM    183  C   CYS A  25      -1.522   0.530  -2.836  1.00 96.59           C  
ATOM    184  CB  CYS A  25      -1.907   2.684  -4.041  1.00 96.59           C  
ATOM    185  O   CYS A  25      -0.743   0.652  -1.889  1.00 96.59           O  
ATOM    186  SG  CYS A  25      -3.083   3.903  -4.668  1.00 96.59           S  
ATOM    187  N   ASN A  26      -1.637  -0.605  -3.692  1.00 95.22           N  
ATOM    188  CA  ASN A  26      -0.727  -1.738  -3.558  1.00 95.22           C  
ATOM    189  C   ASN A  26       0.039  -1.997  -4.852  1.00 95.22           C  
ATOM    190  CB  ASN A  26      -1.492  -2.993  -3.133  1.00 95.22           C  
ATOM    191  O   ASN A  26      -0.563  -2.130  -5.919  1.00 95.22           O  
ATOM    192  CG  ASN A  26      -0.587  -4.197  -2.956  1.00 95.22           C  
ATOM    193  ND2 ASN A  26      -0.905  -5.284  -3.649  1.00 95.22           N  
ATOM    194  OD1 ASN A  26       0.389  -4.150  -2.203  1.00 95.22           O  
ATOM    195  N   GLN A  27       1.253  -1.900  -4.678  1.00 94.48           N  
ATOM    196  CA  GLN A  27       2.127  -2.197  -5.808  1.00 94.48           C  
ATOM    197  C   GLN A  27       3.373  -2.952  -5.355  1.00 94.48           C  
ATOM    198  CB  GLN A  27       2.527  -0.910  -6.531  1.00 94.48           C  
ATOM    199  O   GLN A  27       4.259  -2.376  -4.721  1.00 94.48           O  
ATOM    200  CG  GLN A  27       3.306  -1.144  -7.818  1.00 94.48           C  
ATOM    201  CD  GLN A  27       3.718   0.148  -8.498  1.00 94.48           C  
ATOM    202  NE2 GLN A  27       4.530   0.035  -9.544  1.00 94.48           N  
ATOM    203  OE1 GLN A  27       3.310   1.239  -8.087  1.00 94.48           O  
ATOM    204  N   GLN A  28       3.374  -4.271  -5.734  1.00 86.75           N  
ATOM    205  CA  GLN A  28       4.555  -5.076  -5.436  1.00 86.75           C  
ATOM    206  C   GLN A  28       5.436  -5.237  -6.672  1.00 86.75           C  
ATOM    207  CB  GLN A  28       4.148  -6.448  -4.898  1.00 86.75           C  
ATOM    208  O   GLN A  28       4.990  -5.763  -7.694  1.00 86.75           O  
ATOM    209  CG  GLN A  28       3.524  -6.405  -3.510  1.00 86.75           C  
ATOM    210  CD  GLN A  28       3.253  -7.786  -2.944  1.00 86.75           C  
ATOM    211  NE2 GLN A  28       2.485  -7.844  -1.862  1.00 86.75           N  
ATOM    212  OE1 GLN A  28       3.730  -8.794  -3.477  1.00 86.75           O  
ATOM    213  N   SER A  29       6.596  -4.600  -6.670  1.00 80.78           N  
ATOM    214  CA  SER A  29       7.554  -4.764  -7.758  1.00 80.78           C  
ATOM    215  C   SER A  29       7.011  -4.194  -9.064  1.00 80.78           C  
ATOM    216  CB  SER A  29       7.907  -6.240  -7.944  1.00 80.78           C  
ATOM    217  O   SER A  29       6.629  -3.023  -9.125  1.00 80.78           O  
ATOM    218  OG  SER A  29       8.990  -6.389  -8.846  1.00 80.78           O  
ATOM    219  N   SER A  30       6.965  -5.126 -10.094  1.00 81.06           N  
ATOM    220  CA  SER A  30       6.576  -4.658 -11.420  1.00 81.06           C  
ATOM    221  C   SER A  30       5.097  -4.918 -11.687  1.00 81.06           C  
ATOM    222  CB  SER A  30       7.424  -5.335 -12.498  1.00 81.06           C  
ATOM    223  O   SER A  30       4.637  -4.806 -12.825  1.00 81.06           O  
ATOM    224  OG  SER A  30       8.801  -5.072 -12.294  1.00 81.06           O  
ATOM    225  N   GLN A  31       4.372  -5.245 -10.710  1.00 86.59           N  
ATOM    226  CA  GLN A  31       2.951  -5.526 -10.881  1.00 86.59           C  
ATOM    227  C   GLN A  31       2.143  -4.235 -10.980  1.00 86.59           C  
ATOM    228  CB  GLN A  31       2.430  -6.384  -9.727  1.00 86.59           C  
ATOM    229  O   GLN A  31       2.573  -3.189 -10.490  1.00 86.59           O  
ATOM    230  CG  GLN A  31       3.094  -7.750  -9.627  1.00 86.59           C  
ATOM    231  CD  GLN A  31       2.423  -8.656  -8.612  1.00 86.59           C  
ATOM    232  NE2 GLN A  31       2.981  -9.847  -8.420  1.00 86.59           N  
ATOM    233  OE1 GLN A  31       1.413  -8.289  -8.004  1.00 86.59           O  
ATOM    234  N   PRO A  32       0.987  -4.439 -11.658  1.00 90.69           N  
ATOM    235  CA  PRO A  32       0.119  -3.262 -11.742  1.00 90.69           C  
ATOM    236  C   PRO A  32      -0.363  -2.786 -10.373  1.00 90.69           C  
ATOM    237  CB  PRO A  32      -1.054  -3.749 -12.595  1.00 90.69           C  
ATOM    238  O   PRO A  32      -0.528  -3.595  -9.457  1.00 90.69           O  
ATOM    239  CG  PRO A  32      -0.542  -4.970 -13.288  1.00 90.69           C  
ATOM    240  CD  PRO A  32       0.565  -5.559 -12.462  1.00 90.69           C  
ATOM    241  N   LYS A  33      -0.546  -1.488 -10.366  1.00 92.81           N  
ATOM    242  CA  LYS A  33      -1.064  -0.845  -9.162  1.00 92.81           C  
ATOM    243  C   LYS A  33      -2.506  -1.265  -8.891  1.00 92.81           C  
ATOM    244  CB  LYS A  33      -0.976   0.677  -9.285  1.00 92.81           C  
ATOM    245  O   LYS A  33      -3.344  -1.245  -9.795  1.00 92.81           O  
ATOM    246  CG  LYS A  33      -1.454   1.427  -8.050  1.00 92.81           C  
ATOM    247  CD  LYS A  33      -1.351   2.935  -8.238  1.00 92.81           C  
ATOM    248  CE  LYS A  33      -1.928   3.688  -7.047  1.00 92.81           C  
ATOM    249  NZ  LYS A  33      -2.014   5.156  -7.308  1.00 92.81           N  
ATOM    250  N   THR A  34      -2.695  -1.859  -7.677  1.00 95.32           N  
ATOM    251  CA  THR A  34      -4.029  -2.226  -7.216  1.00 95.32           C  
ATOM    252  C   THR A  34      -4.356  -1.531  -5.898  1.00 95.32           C  
ATOM    253  CB  THR A  34      -4.161  -3.750  -7.043  1.00 95.32           C  
ATOM    254  O   THR A  34      -3.509  -0.841  -5.327  1.00 95.32           O  
ATOM    255  CG2 THR A  34      -3.879  -4.479  -8.352  1.00 95.32           C  
ATOM    256  OG1 THR A  34      -3.227  -4.194  -6.051  1.00 95.32           O  
ATOM    257  N   THR A  35      -5.596  -1.644  -5.418  1.00 95.34           N  
ATOM    258  CA  THR A  35      -6.003  -1.116  -4.120  1.00 95.34           C  
ATOM    259  C   THR A  35      -6.355  -2.249  -3.162  1.00 95.34           C  
ATOM    260  CB  THR A  35      -7.205  -0.163  -4.257  1.00 95.34           C  
ATOM    261  O   THR A  35      -6.863  -3.291  -3.583  1.00 95.34           O  
ATOM    262  CG2 THR A  35      -6.835   1.078  -5.063  1.00 95.34           C  
ATOM    263  OG1 THR A  35      -8.276  -0.847  -4.920  1.00 95.34           O  
ATOM    264  N   THR A  36      -5.977  -1.980  -1.894  1.00 93.81           N  
ATOM    265  CA  THR A  36      -6.291  -2.984  -0.884  1.00 93.81           C  
ATOM    266  C   THR A  36      -6.709  -2.321   0.425  1.00 93.81           C  
ATOM    267  CB  THR A  36      -5.093  -3.916  -0.631  1.00 93.81           C  
ATOM    268  O   THR A  36      -6.294  -1.198   0.719  1.00 93.81           O  
ATOM    269  CG2 THR A  36      -3.962  -3.178   0.079  1.00 93.81           C  
ATOM    270  OG1 THR A  36      -5.515  -5.017   0.184  1.00 93.81           O  
ATOM    271  N   ASN A  37      -7.574  -3.026   1.245  1.00 94.19           N  
ATOM    272  CA  ASN A  37      -7.947  -2.567   2.578  1.00 94.19           C  
ATOM    273  C   ASN A  37      -6.902  -2.956   3.619  1.00 94.19           C  
ATOM    274  CB  ASN A  37      -9.319  -3.118   2.971  1.00 94.19           C  
ATOM    275  O   ASN A  37      -6.485  -4.114   3.683  1.00 94.19           O  
ATOM    276  CG  ASN A  37     -10.447  -2.515   2.156  1.00 94.19           C  
ATOM    277  ND2 ASN A  37     -11.477  -3.310   1.891  1.00 94.19           N  
ATOM    278  OD1 ASN A  37     -10.391  -1.346   1.767  1.00 94.19           O  
ATOM    279  N   CYS A  38      -6.461  -1.824   4.420  1.00 90.38           N  
ATOM    280  CA  CYS A  38      -5.403  -2.075   5.392  1.00 90.38           C  
ATOM    281  C   CYS A  38      -5.960  -2.099   6.810  1.00 90.38           C  
ATOM    282  CB  CYS A  38      -4.311  -1.012   5.282  1.00 90.38           C  
ATOM    283  O   CYS A  38      -6.878  -1.344   7.134  1.00 90.38           O  
ATOM    284  SG  CYS A  38      -3.580  -0.887   3.635  1.00 90.38           S  
ATOM    285  N   ALA A  39      -5.416  -3.120   7.504  1.00 89.99           N  
ATOM    286  CA  ALA A  39      -5.750  -3.154   8.925  1.00 89.99           C  
ATOM    287  C   ALA A  39      -5.106  -1.988   9.669  1.00 89.99           C  
ATOM    288  CB  ALA A  39      -5.312  -4.481   9.542  1.00 89.99           C  
ATOM    289  O   ALA A  39      -5.644  -1.508  10.669  1.00 89.99           O  
ATOM    290  N   GLU A  40      -3.984  -1.479   9.029  1.00 88.56           N  
ATOM    291  CA  GLU A  40      -3.242  -0.346   9.575  1.00 88.56           C  
ATOM    292  C   GLU A  40      -3.895   0.978   9.190  1.00 88.56           C  
ATOM    293  CB  GLU A  40      -1.788  -0.374   9.098  1.00 88.56           C  
ATOM    294  O   GLU A  40      -4.648   1.045   8.216  1.00 88.56           O  
ATOM    295  CG  GLU A  40      -1.009  -1.593   9.571  1.00 88.56           C  
ATOM    296  CD  GLU A  40      -1.125  -2.781   8.629  1.00 88.56           C  
ATOM    297  OE1 GLU A  40      -0.272  -3.695   8.697  1.00 88.56           O  
ATOM    298  OE2 GLU A  40      -2.075  -2.798   7.816  1.00 88.56           O  
ATOM    299  N   SER A  41      -3.556   2.019   9.874  1.00 91.05           N  
ATOM    300  CA  SER A  41      -4.172   3.319   9.630  1.00 91.05           C  
ATOM    301  C   SER A  41      -3.261   4.214   8.797  1.00 91.05           C  
ATOM    302  CB  SER A  41      -4.508   4.010  10.953  1.00 91.05           C  
ATOM    303  O   SER A  41      -3.375   5.441   8.845  1.00 91.05           O  
ATOM    304  OG  SER A  41      -3.343   4.180  11.742  1.00 91.05           O  
ATOM    305  N   SER A  42      -2.346   3.499   8.058  1.00 94.74           N  
ATOM    306  CA  SER A  42      -1.406   4.276   7.258  1.00 94.74           C  
ATOM    307  C   SER A  42      -1.073   3.564   5.951  1.00 94.74           C  
ATOM    308  CB  SER A  42      -0.122   4.541   8.045  1.00 94.74           C  
ATOM    309  O   SER A  42      -1.230   2.347   5.843  1.00 94.74           O  
ATOM    310  OG  SER A  42       0.513   3.323   8.396  1.00 94.74           O  
ATOM    311  N   CYS A  43      -0.606   4.417   4.955  1.00 96.55           N  
ATOM    312  CA  CYS A  43      -0.108   3.947   3.667  1.00 96.55           C  
ATOM    313  C   CYS A  43       1.331   4.397   3.441  1.00 96.55           C  
ATOM    314  CB  CYS A  43      -0.995   4.455   2.531  1.00 96.55           C  
ATOM    315  O   CYS A  43       1.793   5.352   4.068  1.00 96.55           O  
ATOM    316  SG  CYS A  43      -2.729   3.977   2.692  1.00 96.55           S  
ATOM    317  N   TYR A  44       2.016   3.620   2.563  1.00 97.35           N  
ATOM    318  CA  TYR A  44       3.362   4.084   2.243  1.00 97.35           C  
ATOM    319  C   TYR A  44       3.625   4.002   0.744  1.00 97.35           C  
ATOM    320  CB  TYR A  44       4.408   3.263   3.003  1.00 97.35           C  
ATOM    321  O   TYR A  44       3.001   3.204   0.041  1.00 97.35           O  
ATOM    322  CG  TYR A  44       4.612   1.875   2.446  1.00 97.35           C  
ATOM    323  CD1 TYR A  44       3.922   0.785   2.971  1.00 97.35           C  
ATOM    324  CD2 TYR A  44       5.496   1.651   1.396  1.00 97.35           C  
ATOM    325  CE1 TYR A  44       4.109  -0.496   2.463  1.00 97.35           C  
ATOM    326  CE2 TYR A  44       5.690   0.374   0.880  1.00 97.35           C  
ATOM    327  OH  TYR A  44       5.181  -1.958   0.911  1.00 97.35           O  
ATOM    328  CZ  TYR A  44       4.993  -0.691   1.418  1.00 97.35           C  
ATOM    329  N   LYS A  45       4.509   4.808   0.277  1.00 96.66           N  
ATOM    330  CA  LYS A  45       5.158   4.775  -1.031  1.00 96.66           C  
ATOM    331  C   LYS A  45       6.677   4.818  -0.892  1.00 96.66           C  
ATOM    332  CB  LYS A  45       4.677   5.940  -1.898  1.00 96.66           C  
ATOM    333  O   LYS A  45       7.230   5.783  -0.360  1.00 96.66           O  
ATOM    334  CG  LYS A  45       5.243   5.934  -3.310  1.00 96.66           C  
ATOM    335  CD  LYS A  45       4.707   7.099  -4.132  1.00 96.66           C  
ATOM    336  CE  LYS A  45       5.286   7.105  -5.540  1.00 96.66           C  
ATOM    337  NZ  LYS A  45       4.746   8.232  -6.357  1.00 96.66           N  
ATOM    338  N   LYS A  46       7.264   3.709  -1.348  1.00 95.23           N  
ATOM    339  CA  LYS A  46       8.721   3.665  -1.265  1.00 95.23           C  
ATOM    340  C   LYS A  46       9.348   3.586  -2.654  1.00 95.23           C  
ATOM    341  CB  LYS A  46       9.176   2.478  -0.416  1.00 95.23           C  
ATOM    342  O   LYS A  46       8.843   2.880  -3.529  1.00 95.23           O  
ATOM    343  CG  LYS A  46       8.859   1.121  -1.029  1.00 95.23           C  
ATOM    344  CD  LYS A  46       9.382  -0.019  -0.164  1.00 95.23           C  
ATOM    345  CE  LYS A  46       9.072  -1.376  -0.779  1.00 95.23           C  
ATOM    346  NZ  LYS A  46       9.506  -2.498   0.105  1.00 95.23           N  
ATOM    347  N   THR A  47      10.391   4.402  -2.807  1.00 94.62           N  
ATOM    348  CA  THR A  47      11.106   4.474  -4.076  1.00 94.62           C  
ATOM    349  C   THR A  47      12.596   4.215  -3.872  1.00 94.62           C  
ATOM    350  CB  THR A  47      10.908   5.842  -4.753  1.00 94.62           C  
ATOM    351  O   THR A  47      13.210   4.777  -2.963  1.00 94.62           O  
ATOM    352  CG2 THR A  47      11.512   5.856  -6.153  1.00 94.62           C  
ATOM    353  OG1 THR A  47       9.506   6.124  -4.847  1.00 94.62           O  
ATOM    354  N   TRP A  48      13.090   3.282  -4.688  1.00 93.93           N  
ATOM    355  CA  TRP A  48      14.520   2.991  -4.648  1.00 93.93           C  
ATOM    356  C   TRP A  48      15.039   2.621  -6.034  1.00 93.93           C  
ATOM    357  CB  TRP A  48      14.812   1.859  -3.660  1.00 93.93           C  
ATOM    358  O   TRP A  48      14.254   2.349  -6.945  1.00 93.93           O  
ATOM    359  CG  TRP A  48      14.429   0.499  -4.162  1.00 93.93           C  
ATOM    360  CD1 TRP A  48      15.251  -0.428  -4.739  1.00 93.93           C  
ATOM    361  CD2 TRP A  48      13.122  -0.084  -4.136  1.00 93.93           C  
ATOM    362  CE2 TRP A  48      13.226  -1.369  -4.713  1.00 93.93           C  
ATOM    363  CE3 TRP A  48      11.873   0.355  -3.679  1.00 93.93           C  
ATOM    364  NE1 TRP A  48      14.534  -1.554  -5.072  1.00 93.93           N  
ATOM    365  CH2 TRP A  48      10.915  -1.765  -4.390  1.00 93.93           C  
ATOM    366  CZ2 TRP A  48      12.126  -2.220  -4.845  1.00 93.93           C  
ATOM    367  CZ3 TRP A  48      10.779  -0.493  -3.811  1.00 93.93           C  
ATOM    368  N   SER A  49      16.367   2.745  -6.139  1.00 92.75           N  
ATOM    369  CA  SER A  49      16.986   2.438  -7.425  1.00 92.75           C  
ATOM    370  C   SER A  49      17.893   1.216  -7.323  1.00 92.75           C  
ATOM    371  CB  SER A  49      17.787   3.636  -7.935  1.00 92.75           C  
ATOM    372  O   SER A  49      18.605   1.046  -6.331  1.00 92.75           O  
ATOM    373  OG  SER A  49      16.939   4.750  -8.155  1.00 92.75           O  
ATOM    374  N   ASP A  50      17.753   0.263  -8.310  1.00 89.51           N  
ATOM    375  CA  ASP A  50      18.685  -0.851  -8.451  1.00 89.51           C  
ATOM    376  C   ASP A  50      19.226  -0.938  -9.877  1.00 89.51           C  
ATOM    377  CB  ASP A  50      18.010  -2.168  -8.064  1.00 89.51           C  
ATOM    378  O   ASP A  50      19.092   0.008 -10.656  1.00 89.51           O  
ATOM    379  CG  ASP A  50      16.914  -2.580  -9.030  1.00 89.51           C  
ATOM    380  OD1 ASP A  50      16.823  -1.998 -10.133  1.00 89.51           O  
ATOM    381  OD2 ASP A  50      16.132  -3.492  -8.685  1.00 89.51           O  
ATOM    382  N   HIS A  51      20.004  -2.090 -10.214  1.00 91.29           N  
ATOM    383  CA  HIS A  51      20.662  -2.266 -11.504  1.00 91.29           C  
ATOM    384  C   HIS A  51      19.651  -2.240 -12.646  1.00 91.29           C  
ATOM    385  CB  HIS A  51      21.450  -3.576 -11.530  1.00 91.29           C  
ATOM    386  O   HIS A  51      20.008  -1.957 -13.791  1.00 91.29           O  
ATOM    387  CG  HIS A  51      20.587  -4.797 -11.471  1.00 91.29           C  
ATOM    388  CD2 HIS A  51      20.246  -5.691 -12.428  1.00 91.29           C  
ATOM    389  ND1 HIS A  51      19.959  -5.209 -10.315  1.00 91.29           N  
ATOM    390  CE1 HIS A  51      19.268  -6.309 -10.565  1.00 91.29           C  
ATOM    391  NE2 HIS A  51      19.426  -6.622 -11.840  1.00 91.29           N  
ATOM    392  N   ARG A  52      18.412  -2.303 -12.361  1.00 88.87           N  
ATOM    393  CA  ARG A  52      17.347  -2.408 -13.353  1.00 88.87           C  
ATOM    394  C   ARG A  52      16.586  -1.093 -13.480  1.00 88.87           C  
ATOM    395  CB  ARG A  52      16.382  -3.539 -12.990  1.00 88.87           C  
ATOM    396  O   ARG A  52      15.736  -0.943 -14.361  1.00 88.87           O  
ATOM    397  CG  ARG A  52      17.013  -4.922 -13.026  1.00 88.87           C  
ATOM    398  CD  ARG A  52      16.011  -6.009 -12.663  1.00 88.87           C  
ATOM    399  NE  ARG A  52      16.660  -7.305 -12.493  1.00 88.87           N  
ATOM    400  NH1 ARG A  52      14.812  -8.544 -13.117  1.00 88.87           N  
ATOM    401  NH2 ARG A  52      16.759  -9.600 -12.526  1.00 88.87           N  
ATOM    402  CZ  ARG A  52      16.076  -8.480 -12.712  1.00 88.87           C  
ATOM    403  N   GLY A  53      16.916  -0.067 -12.594  1.00 90.66           N  
ATOM    404  CA  GLY A  53      16.236   1.218 -12.627  1.00 90.66           C  
ATOM    405  C   GLY A  53      15.524   1.550 -11.329  1.00 90.66           C  
ATOM    406  O   GLY A  53      15.877   1.027 -10.270  1.00 90.66           O  
ATOM    407  N   THR A  54      14.602   2.580 -11.451  1.00 91.61           N  
ATOM    408  CA  THR A  54      13.837   3.057 -10.304  1.00 91.61           C  
ATOM    409  C   THR A  54      12.673   2.117 -10.001  1.00 91.61           C  
ATOM    410  CB  THR A  54      13.302   4.481 -10.542  1.00 91.61           C  
ATOM    411  O   THR A  54      11.906   1.762 -10.898  1.00 91.61           O  
ATOM    412  CG2 THR A  54      12.520   4.984  -9.333  1.00 91.61           C  
ATOM    413  OG1 THR A  54      14.403   5.364 -10.786  1.00 91.61           O  
ATOM    414  N   ARG A  55      12.612   1.681  -8.677  1.00 91.93           N  
ATOM    415  CA  ARG A  55      11.533   0.812  -8.220  1.00 91.93           C  
ATOM    416  C   ARG A  55      10.585   1.560  -7.289  1.00 91.93           C  
ATOM    417  CB  ARG A  55      12.098  -0.421  -7.513  1.00 91.93           C  
ATOM    418  O   ARG A  55      11.020   2.386  -6.484  1.00 91.93           O  
ATOM    419  CG  ARG A  55      12.965  -1.298  -8.402  1.00 91.93           C  
ATOM    420  CD  ARG A  55      12.156  -1.946  -9.516  1.00 91.93           C  
ATOM    421  NE  ARG A  55      12.966  -2.873 -10.302  1.00 91.93           N  
ATOM    422  NH1 ARG A  55      12.573  -1.828 -12.324  1.00 91.93           N  
ATOM    423  NH2 ARG A  55      13.902  -3.693 -12.232  1.00 91.93           N  
ATOM    424  CZ  ARG A  55      13.145  -2.796 -11.617  1.00 91.93           C  
ATOM    425  N   ILE A  56       9.295   1.215  -7.489  1.00 93.03           N  
ATOM    426  CA  ILE A  56       8.283   1.815  -6.626  1.00 93.03           C  
ATOM    427  C   ILE A  56       7.465   0.717  -5.950  1.00 93.03           C  
ATOM    428  CB  ILE A  56       7.356   2.764  -7.417  1.00 93.03           C  
ATOM    429  O   ILE A  56       7.045  -0.243  -6.601  1.00 93.03           O  
ATOM    430  CG1 ILE A  56       8.169   3.895  -8.057  1.00 93.03           C  
ATOM    431  CG2 ILE A  56       6.257   3.325  -6.510  1.00 93.03           C  
ATOM    432  CD1 ILE A  56       7.379   4.746  -9.042  1.00 93.03           C  
ATOM    433  N   GLU A  57       7.377   0.909  -4.638  1.00 94.88           N  
ATOM    434  CA  GLU A  57       6.545   0.003  -3.852  1.00 94.88           C  
ATOM    435  C   GLU A  57       5.525   0.774  -3.019  1.00 94.88           C  
ATOM    436  CB  GLU A  57       7.412  -0.872  -2.943  1.00 94.88           C  
ATOM    437  O   GLU A  57       5.854   1.797  -2.415  1.00 94.88           O  
ATOM    438  CG  GLU A  57       8.208  -1.933  -3.689  1.00 94.88           C  
ATOM    439  CD  GLU A  57       8.964  -2.876  -2.766  1.00 94.88           C  
ATOM    440  OE1 GLU A  57       9.616  -3.821  -3.265  1.00 94.88           O  
ATOM    441  OE2 GLU A  57       8.902  -2.668  -1.533  1.00 94.88           O  
ATOM    442  N   ARG A  58       4.275   0.209  -2.997  1.00 96.31           N  
ATOM    443  CA  ARG A  58       3.190   0.807  -2.226  1.00 96.31           C  
ATOM    444  C   ARG A  58       2.511  -0.231  -1.339  1.00 96.31           C  
ATOM    445  CB  ARG A  58       2.161   1.453  -3.157  1.00 96.31           C  
ATOM    446  O   ARG A  58       2.467  -1.415  -1.681  1.00 96.31           O  
ATOM    447  CG  ARG A  58       2.737   2.539  -4.051  1.00 96.31           C  
ATOM    448  CD  ARG A  58       1.692   3.093  -5.010  1.00 96.31           C  
ATOM    449  NE  ARG A  58       2.221   4.198  -5.805  1.00 96.31           N  
ATOM    450  NH1 ARG A  58       3.394   2.854  -7.272  1.00 96.31           N  
ATOM    451  NH2 ARG A  58       3.441   5.133  -7.511  1.00 96.31           N  
ATOM    452  CZ  ARG A  58       3.018   4.059  -6.861  1.00 96.31           C  
ATOM    453  N   GLY A  59       2.025   0.258  -0.219  1.00 95.50           N  
ATOM    454  CA  GLY A  59       1.341  -0.699   0.635  1.00 95.50           C  
ATOM    455  C   GLY A  59       0.816  -0.085   1.919  1.00 95.50           C  
ATOM    456  O   GLY A  59       0.693   1.137   2.024  1.00 95.50           O  
ATOM    457  N   CYS A  60       0.441  -1.006   2.776  1.00 95.14           N  
ATOM    458  CA  CYS A  60      -0.141  -0.610   4.053  1.00 95.14           C  
ATOM    459  C   CYS A  60       0.941  -0.412   5.108  1.00 95.14           C  
ATOM    460  CB  CYS A  60      -1.147  -1.656   4.531  1.00 95.14           C  
ATOM    461  O   CYS A  60       1.954  -1.114   5.104  1.00 95.14           O  
ATOM    462  SG  CYS A  60      -2.522  -1.919   3.390  1.00 95.14           S  
ATOM    463  N   GLY A  61       0.713   0.616   5.922  1.00 95.05           N  
ATOM    464  CA  GLY A  61       1.642   0.897   7.004  1.00 95.05           C  
ATOM    465  C   GLY A  61       2.728   1.883   6.618  1.00 95.05           C  
ATOM    466  O   GLY A  61       2.684   2.470   5.535  1.00 95.05           O  
ATOM    467  N   CYS A  62       3.614   2.068   7.597  1.00 95.33           N  
ATOM    468  CA  CYS A  62       4.777   2.920   7.383  1.00 95.33           C  
ATOM    469  C   CYS A  62       6.039   2.271   7.939  1.00 95.33           C  
ATOM    470  CB  CYS A  62       4.567   4.287   8.034  1.00 95.33           C  
ATOM    471  O   CYS A  62       6.389   2.479   9.102  1.00 95.33           O  
ATOM    472  SG  CYS A  62       5.669   5.572   7.402  1.00 95.33           S  
ATOM    473  N   PRO A  63       6.659   1.422   6.990  1.00 94.62           N  
ATOM    474  CA  PRO A  63       7.809   0.623   7.422  1.00 94.62           C  
ATOM    475  C   PRO A  63       9.074   1.459   7.603  1.00 94.62           C  
ATOM    476  CB  PRO A  63       7.981  -0.389   6.286  1.00 94.62           C  
ATOM    477  O   PRO A  63       9.141   2.595   7.126  1.00 94.62           O  
ATOM    478  CG  PRO A  63       7.503   0.324   5.063  1.00 94.62           C  
ATOM    479  CD  PRO A  63       6.368   1.228   5.451  1.00 94.62           C  
ATOM    480  N   GLN A  64       9.941   0.839   8.364  1.00 95.63           N  
ATOM    481  CA  GLN A  64      11.295   1.382   8.415  1.00 95.63           C  
ATOM    482  C   GLN A  64      12.104   0.958   7.192  1.00 95.63           C  
ATOM    483  CB  GLN A  64      12.005   0.937   9.694  1.00 95.63           C  
ATOM    484  O   GLN A  64      12.007  -0.186   6.743  1.00 95.63           O  
ATOM    485  CG  GLN A  64      11.380   1.489  10.968  1.00 95.63           C  
ATOM    486  CD  GLN A  64      12.248   1.266  12.192  1.00 95.63           C  
ATOM    487  NE2 GLN A  64      12.530   2.340  12.923  1.00 95.63           N  
ATOM    488  OE1 GLN A  64      12.662   0.139  12.480  1.00 95.63           O  
ATOM    489  N   VAL A  65      12.853   1.852   6.602  1.00 94.98           N  
ATOM    490  CA  VAL A  65      13.594   1.502   5.395  1.00 94.98           C  
ATOM    491  C   VAL A  65      15.081   1.780   5.602  1.00 94.98           C  
ATOM    492  CB  VAL A  65      13.073   2.277   4.164  1.00 94.98           C  
ATOM    493  O   VAL A  65      15.457   2.563   6.477  1.00 94.98           O  
ATOM    494  CG1 VAL A  65      11.616   1.918   3.877  1.00 94.98           C  
ATOM    495  CG2 VAL A  65      13.224   3.782   4.379  1.00 94.98           C  
ATOM    496  N   LYS A  66      15.951   1.040   4.807  1.00 93.49           N  
ATOM    497  CA  LYS A  66      17.393   1.263   4.798  1.00 93.49           C  
ATOM    498  C   LYS A  66      17.735   2.626   4.203  1.00 93.49           C  
ATOM    499  CB  LYS A  66      18.103   0.157   4.015  1.00 93.49           C  
ATOM    500  O   LYS A  66      16.921   3.222   3.495  1.00 93.49           O  
ATOM    501  CG  LYS A  66      17.964  -1.226   4.634  1.00 93.49           C  
ATOM    502  CD  LYS A  66      18.700  -2.281   3.818  1.00 93.49           C  
ATOM    503  CE  LYS A  66      18.546  -3.668   4.426  1.00 93.49           C  
ATOM    504  NZ  LYS A  66      19.241  -4.710   3.612  1.00 93.49           N  
ATOM    505  N   ARG A  67      18.996   3.059   4.440  1.00 91.51           N  
ATOM    506  CA  ARG A  67      19.491   4.295   3.841  1.00 91.51           C  
ATOM    507  C   ARG A  67      19.482   4.207   2.319  1.00 91.51           C  
ATOM    508  CB  ARG A  67      20.903   4.607   4.340  1.00 91.51           C  
ATOM    509  O   ARG A  67      19.783   3.155   1.751  1.00 91.51           O  
ATOM    510  CG  ARG A  67      20.950   5.151   5.759  1.00 91.51           C  
ATOM    511  CD  ARG A  67      22.364   5.534   6.170  1.00 91.51           C  
ATOM    512  NE  ARG A  67      22.438   5.883   7.586  1.00 91.51           N  
ATOM    513  NH1 ARG A  67      24.691   6.393   7.556  1.00 91.51           N  
ATOM    514  NH2 ARG A  67      23.496   6.576   9.503  1.00 91.51           N  
ATOM    515  CZ  ARG A  67      23.542   6.283   8.212  1.00 91.51           C  
ATOM    516  N   GLY A  68      18.939   5.316   1.675  1.00 91.54           N  
ATOM    517  CA  GLY A  68      18.960   5.297   0.221  1.00 91.54           C  
ATOM    518  C   GLY A  68      17.614   4.955  -0.390  1.00 91.54           C  
ATOM    519  O   GLY A  68      17.454   4.989  -1.612  1.00 91.54           O  
ATOM    520  N   ILE A  69      16.620   4.660   0.478  1.00 95.68           N  
ATOM    521  CA  ILE A  69      15.239   4.423   0.071  1.00 95.68           C  
ATOM    522  C   ILE A  69      14.370   5.612   0.476  1.00 95.68           C  
ATOM    523  CB  ILE A  69      14.684   3.119   0.687  1.00 95.68           C  
ATOM    524  O   ILE A  69      14.385   6.033   1.635  1.00 95.68           O  
ATOM    525  CG1 ILE A  69      15.513   1.915   0.224  1.00 95.68           C  
ATOM    526  CG2 ILE A  69      13.207   2.938   0.327  1.00 95.68           C  
ATOM    527  CD1 ILE A  69      15.118   0.601   0.884  1.00 95.68           C  
ATOM    528  N   LYS A  70      13.716   6.157  -0.517  1.00 95.83           N  
ATOM    529  CA  LYS A  70      12.763   7.229  -0.244  1.00 95.83           C  
ATOM    530  C   LYS A  70      11.426   6.668   0.232  1.00 95.83           C  
ATOM    531  CB  LYS A  70      12.555   8.092  -1.490  1.00 95.83           C  
ATOM    532  O   LYS A  70      10.827   5.824  -0.437  1.00 95.83           O  
ATOM    533  CG  LYS A  70      11.668   9.307  -1.260  1.00 95.83           C  
ATOM    534  CD  LYS A  70      11.578  10.177  -2.507  1.00 95.83           C  
ATOM    535  CE  LYS A  70      10.688  11.391  -2.280  1.00 95.83           C  
ATOM    536  NZ  LYS A  70      10.519  12.195  -3.527  1.00 95.83           N  
ATOM    537  N   LEU A  71      11.038   7.159   1.445  1.00 96.91           N  
ATOM    538  CA  LEU A  71       9.811   6.639   2.041  1.00 96.91           C  
ATOM    539  C   LEU A  71       8.824   7.767   2.323  1.00 96.91           C  
ATOM    540  CB  LEU A  71      10.122   5.882   3.334  1.00 96.91           C  
ATOM    541  O   LEU A  71       9.172   8.753   2.977  1.00 96.91           O  
ATOM    542  CG  LEU A  71       8.920   5.332   4.103  1.00 96.91           C  
ATOM    543  CD1 LEU A  71       8.214   4.256   3.285  1.00 96.91           C  
ATOM    544  CD2 LEU A  71       9.357   4.781   5.457  1.00 96.91           C  
ATOM    545  N   GLU A  72       7.591   7.635   1.778  1.00 96.84           N  
ATOM    546  CA  GLU A  72       6.480   8.534   2.073  1.00 96.84           C  
ATOM    547  C   GLU A  72       5.335   7.792   2.756  1.00 96.84           C  
ATOM    548  CB  GLU A  72       5.980   9.208   0.792  1.00 96.84           C  
ATOM    549  O   GLU A  72       4.810   6.817   2.215  1.00 96.84           O  
ATOM    550  CG  GLU A  72       7.014  10.101   0.123  1.00 96.84           C  
ATOM    551  CD  GLU A  72       6.536  10.690  -1.195  1.00 96.84           C  
ATOM    552  OE1 GLU A  72       7.375  11.194  -1.975  1.00 96.84           O  
ATOM    553  OE2 GLU A  72       5.311  10.647  -1.449  1.00 96.84           O  
ATOM    554  N   CYS A  73       5.044   8.300   3.891  1.00 97.01           N  
ATOM    555  CA  CYS A  73       3.923   7.724   4.627  1.00 97.01           C  
ATOM    556  C   CYS A  73       2.766   8.711   4.717  1.00 97.01           C  
ATOM    557  CB  CYS A  73       4.361   7.309   6.031  1.00 97.01           C  
ATOM    558  O   CYS A  73       2.981   9.915   4.868  1.00 97.01           O  
ATOM    559  SG  CYS A  73       5.676   6.070   6.046  1.00 97.01           S  
ATOM    560  N   CYS A  74       1.559   8.179   4.590  1.00 96.00           N  
ATOM    561  CA  CYS A  74       0.398   9.054   4.700  1.00 96.00           C  
ATOM    562  C   CYS A  74      -0.771   8.329   5.356  1.00 96.00           C  
ATOM    563  CB  CYS A  74      -0.018   9.568   3.322  1.00 96.00           C  
ATOM    564  O   CYS A  74      -0.743   7.107   5.507  1.00 96.00           O  
ATOM    565  SG  CYS A  74      -0.563   8.267   2.193  1.00 96.00           S  
ATOM    566  N   HIS A  75      -1.806   9.132   5.829  1.00 95.07           N  
ATOM    567  CA  HIS A  75      -2.826   8.558   6.700  1.00 95.07           C  
ATOM    568  C   HIS A  75      -4.224   8.788   6.137  1.00 95.07           C  
ATOM    569  CB  HIS A  75      -2.723   9.150   8.107  1.00 95.07           C  
ATOM    570  O   HIS A  75      -5.207   8.780   6.882  1.00 95.07           O  
ATOM    571  CG  HIS A  75      -1.398   8.915   8.761  1.00 95.07           C  
ATOM    572  CD2 HIS A  75      -0.316   9.718   8.891  1.00 95.07           C  
ATOM    573  ND1 HIS A  75      -1.074   7.726   9.378  1.00 95.07           N  
ATOM    574  CE1 HIS A  75       0.155   7.809   9.861  1.00 95.07           C  
ATOM    575  NE2 HIS A  75       0.637   9.007   9.579  1.00 95.07           N  
ATOM    576  N   THR A  76      -4.276   9.046   4.829  1.00 94.30           N  
ATOM    577  CA  THR A  76      -5.573   9.175   4.175  1.00 94.30           C  
ATOM    578  C   THR A  76      -5.753   8.095   3.111  1.00 94.30           C  
ATOM    579  CB  THR A  76      -5.738  10.565   3.532  1.00 94.30           C  
ATOM    580  O   THR A  76      -4.780   7.467   2.687  1.00 94.30           O  
ATOM    581  CG2 THR A  76      -5.621  11.671   4.575  1.00 94.30           C  
ATOM    582  OG1 THR A  76      -4.721  10.750   2.539  1.00 94.30           O  
ATOM    583  N   ASN A  77      -7.026   7.798   2.645  1.00 94.60           N  
ATOM    584  CA  ASN A  77      -7.310   6.760   1.659  1.00 94.60           C  
ATOM    585  C   ASN A  77      -6.600   7.033   0.337  1.00 94.60           C  
ATOM    586  CB  ASN A  77      -8.818   6.632   1.435  1.00 94.60           C  
ATOM    587  O   ASN A  77      -6.680   8.140  -0.199  1.00 94.60           O  
ATOM    588  CG  ASN A  77      -9.531   5.994   2.611  1.00 94.60           C  
ATOM    589  ND2 ASN A  77     -10.723   6.489   2.922  1.00 94.60           N  
ATOM    590  OD1 ASN A  77      -9.014   5.063   3.236  1.00 94.60           O  
ATOM    591  N   GLU A  78      -5.851   5.976  -0.069  1.00 94.46           N  
ATOM    592  CA  GLU A  78      -5.181   5.999  -1.366  1.00 94.46           C  
ATOM    593  C   GLU A  78      -4.221   7.181  -1.470  1.00 94.46           C  
ATOM    594  CB  GLU A  78      -6.207   6.054  -2.500  1.00 94.46           C  
ATOM    595  O   GLU A  78      -4.027   7.736  -2.553  1.00 94.46           O  
ATOM    596  CG  GLU A  78      -7.159   4.866  -2.526  1.00 94.46           C  
ATOM    597  CD  GLU A  78      -8.201   4.956  -3.630  1.00 94.46           C  
ATOM    598  OE1 GLU A  78      -8.229   4.069  -4.512  1.00 94.46           O  
ATOM    599  OE2 GLU A  78      -8.995   5.923  -3.612  1.00 94.46           O  
ATOM    600  N   CYS A  79      -3.639   7.776  -0.515  1.00 95.56           N  
ATOM    601  CA  CYS A  79      -2.746   8.928  -0.458  1.00 95.56           C  
ATOM    602  C   CYS A  79      -1.396   8.602  -1.085  1.00 95.56           C  
ATOM    603  CB  CYS A  79      -2.550   9.384   0.987  1.00 95.56           C  
ATOM    604  O   CYS A  79      -0.645   9.506  -1.457  1.00 95.56           O  
ATOM    605  SG  CYS A  79      -1.653   8.195   2.010  1.00 95.56           S  
ATOM    606  N   ASN A  80      -1.172   7.286  -1.146  1.00 94.89           N  
ATOM    607  CA  ASN A  80       0.116   6.854  -1.677  1.00 94.89           C  
ATOM    608  C   ASN A  80       0.057   6.641  -3.187  1.00 94.89           C  
ATOM    609  CB  ASN A  80       0.583   5.576  -0.978  1.00 94.89           C  
ATOM    610  O   ASN A  80       0.795   5.818  -3.731  1.00 94.89           O  
ATOM    611  CG  ASN A  80      -0.388   4.425  -1.154  1.00 94.89           C  
ATOM    612  ND2 ASN A  80       0.123   3.202  -1.084  1.00 94.89           N  
ATOM    613  OD1 ASN A  80      -1.588   4.635  -1.353  1.00 94.89           O  
ATOM    614  N   ASN A  81      -0.939   7.286  -3.874  1.00 89.35           N  
ATOM    615  CA  ASN A  81      -1.019   7.203  -5.328  1.00 89.35           C  
ATOM    616  C   ASN A  81       0.217   7.801  -5.993  1.00 89.35           C  
ATOM    617  CB  ASN A  81      -2.284   7.897  -5.837  1.00 89.35           C  
ATOM    618  O   ASN A  81       0.820   8.737  -5.465  1.00 89.35           O  
ATOM    619  CG  ASN A  81      -2.642   7.494  -7.254  1.00 89.35           C  
ATOM    620  ND2 ASN A  81      -3.402   8.342  -7.937  1.00 89.35           N  
ATOM    621  OD1 ASN A  81      -2.240   6.429  -7.730  1.00 89.35           O  
TER     622      ALA A   1                                                      
ENDMDL                                                                          
END                                                                             
