# Supplementary material for: Domain loss enabled evolution of novel functions in the snake three-finger toxin gene superfamily
Source: Nat Commun. 2023 Aug 11;14:4861. doi: 10.1038/s41467-023-40550-0 (PMC10421932; doi:10.1038/s41467-023-40550-0)
Supplement: Supplementary file 5 — Supplementary Data 2 [file 41467_2023_40550_MOESM5_ESM.zip › SD2_structure_predictions/full_sequence/TR|A0A0H4IVP7|Micrurus_browni.pdb]

MODEL     1                                                                     
ATOM      1  N   MET A   1     -31.527  -8.105  36.253  1.00 64.42           N  
ATOM      2  CA  MET A   1     -31.683  -8.210  34.805  1.00 64.42           C  
ATOM      3  C   MET A   1     -30.926  -7.094  34.094  1.00 64.42           C  
ATOM      4  CB  MET A   1     -33.162  -8.168  34.418  1.00 64.42           C  
ATOM      5  O   MET A   1     -30.757  -7.132  32.874  1.00 64.42           O  
ATOM      6  CG  MET A   1     -34.054  -7.535  35.474  1.00 64.42           C  
ATOM      7  SD  MET A   1     -35.832  -7.603  35.025  1.00 64.42           S  
ATOM      8  CE  MET A   1     -36.535  -6.575  36.345  1.00 64.42           C  
ATOM      9  N   LYS A   2     -30.279  -6.176  34.840  1.00 74.16           N  
ATOM     10  CA  LYS A   2     -29.541  -4.991  34.412  1.00 74.16           C  
ATOM     11  C   LYS A   2     -28.044  -5.277  34.329  1.00 74.16           C  
ATOM     12  CB  LYS A   2     -29.799  -3.824  35.366  1.00 74.16           C  
ATOM     13  O   LYS A   2     -27.346  -4.716  33.481  1.00 74.16           O  
ATOM     14  CG  LYS A   2     -31.136  -3.131  35.149  1.00 74.16           C  
ATOM     15  CD  LYS A   2     -31.392  -2.065  36.206  1.00 74.16           C  
ATOM     16  CE  LYS A   2     -32.627  -1.236  35.879  1.00 74.16           C  
ATOM     17  NZ  LYS A   2     -33.785  -1.603  36.747  1.00 74.16           N  
ATOM     18  N   THR A   3     -27.655  -6.288  35.127  1.00 74.97           N  
ATOM     19  CA  THR A   3     -26.248  -6.675  35.151  1.00 74.97           C  
ATOM     20  C   THR A   3     -25.936  -7.648  34.018  1.00 74.97           C  
ATOM     21  CB  THR A   3     -25.866  -7.312  36.499  1.00 74.97           C  
ATOM     22  O   THR A   3     -24.814  -7.676  33.508  1.00 74.97           O  
ATOM     23  CG2 THR A   3     -25.838  -6.269  37.612  1.00 74.97           C  
ATOM     24  OG1 THR A   3     -26.826  -8.323  36.832  1.00 74.97           O  
ATOM     25  N   LEU A   4     -26.917  -8.354  33.598  1.00 73.99           N  
ATOM     26  CA  LEU A   4     -26.863  -9.270  32.463  1.00 73.99           C  
ATOM     27  C   LEU A   4     -26.877  -8.503  31.145  1.00 73.99           C  
ATOM     28  CB  LEU A   4     -28.037 -10.251  32.509  1.00 73.99           C  
ATOM     29  O   LEU A   4     -26.172  -8.870  30.202  1.00 73.99           O  
ATOM     30  CG  LEU A   4     -27.680 -11.738  32.469  1.00 73.99           C  
ATOM     31  CD1 LEU A   4     -28.422 -12.491  33.569  1.00 73.99           C  
ATOM     32  CD2 LEU A   4     -28.000 -12.328  31.100  1.00 73.99           C  
ATOM     33  N   LEU A   5     -27.554  -7.422  31.127  1.00 75.79           N  
ATOM     34  CA  LEU A   5     -27.650  -6.528  29.977  1.00 75.79           C  
ATOM     35  C   LEU A   5     -26.371  -5.714  29.814  1.00 75.79           C  
ATOM     36  CB  LEU A   5     -28.851  -5.590  30.126  1.00 75.79           C  
ATOM     37  O   LEU A   5     -25.911  -5.493  28.691  1.00 75.79           O  
ATOM     38  CG  LEU A   5     -30.105  -5.963  29.333  1.00 75.79           C  
ATOM     39  CD1 LEU A   5     -31.357  -5.533  30.090  1.00 75.79           C  
ATOM     40  CD2 LEU A   5     -30.068  -5.330  27.947  1.00 75.79           C  
ATOM     41  N   LEU A   6     -25.699  -5.402  30.835  1.00 76.84           N  
ATOM     42  CA  LEU A   6     -24.452  -4.645  30.869  1.00 76.84           C  
ATOM     43  C   LEU A   6     -23.271  -5.525  30.473  1.00 76.84           C  
ATOM     44  CB  LEU A   6     -24.220  -4.057  32.263  1.00 76.84           C  
ATOM     45  O   LEU A   6     -22.371  -5.078  29.759  1.00 76.84           O  
ATOM     46  CG  LEU A   6     -25.013  -2.795  32.607  1.00 76.84           C  
ATOM     47  CD1 LEU A   6     -25.060  -2.594  34.118  1.00 76.84           C  
ATOM     48  CD2 LEU A   6     -24.406  -1.577  31.919  1.00 76.84           C  
ATOM     49  N   THR A   7     -23.288  -6.737  30.783  1.00 78.75           N  
ATOM     50  CA  THR A   7     -22.268  -7.722  30.438  1.00 78.75           C  
ATOM     51  C   THR A   7     -22.391  -8.138  28.975  1.00 78.75           C  
ATOM     52  CB  THR A   7     -22.367  -8.967  31.339  1.00 78.75           C  
ATOM     53  O   THR A   7     -21.384  -8.378  28.306  1.00 78.75           O  
ATOM     54  CG2 THR A   7     -22.075  -8.617  32.794  1.00 78.75           C  
ATOM     55  OG1 THR A   7     -23.688  -9.513  31.246  1.00 78.75           O  
ATOM     56  N   LEU A   8     -23.534  -8.159  28.378  1.00 76.97           N  
ATOM     57  CA  LEU A   8     -23.848  -8.449  26.984  1.00 76.97           C  
ATOM     58  C   LEU A   8     -23.434  -7.292  26.081  1.00 76.97           C  
ATOM     59  CB  LEU A   8     -25.344  -8.731  26.818  1.00 76.97           C  
ATOM     60  O   LEU A   8     -22.906  -7.509  24.988  1.00 76.97           O  
ATOM     61  CG  LEU A   8     -25.794  -9.212  25.438  1.00 76.97           C  
ATOM     62  CD1 LEU A   8     -25.339 -10.648  25.202  1.00 76.97           C  
ATOM     63  CD2 LEU A   8     -27.309  -9.096  25.299  1.00 76.97           C  
ATOM     64  N   VAL A   9     -23.506  -6.094  26.496  1.00 78.53           N  
ATOM     65  CA  VAL A   9     -23.120  -4.874  25.794  1.00 78.53           C  
ATOM     66  C   VAL A   9     -21.598  -4.746  25.780  1.00 78.53           C  
ATOM     67  CB  VAL A   9     -23.755  -3.622  26.439  1.00 78.53           C  
ATOM     68  O   VAL A   9     -21.008  -4.389  24.758  1.00 78.53           O  
ATOM     69  CG1 VAL A   9     -23.203  -2.348  25.802  1.00 78.53           C  
ATOM     70  CG2 VAL A   9     -25.277  -3.671  26.312  1.00 78.53           C  
ATOM     71  N   VAL A  10     -20.922  -5.184  26.797  1.00 73.37           N  
ATOM     72  CA  VAL A  10     -19.473  -5.144  26.962  1.00 73.37           C  
ATOM     73  C   VAL A  10     -18.827  -6.247  26.128  1.00 73.37           C  
ATOM     74  CB  VAL A  10     -19.066  -5.290  28.446  1.00 73.37           C  
ATOM     75  O   VAL A  10     -17.791  -6.030  25.494  1.00 73.37           O  
ATOM     76  CG1 VAL A  10     -17.548  -5.393  28.582  1.00 73.37           C  
ATOM     77  CG2 VAL A  10     -19.601  -4.116  29.263  1.00 73.37           C  
ATOM     78  N   VAL A  11     -19.405  -7.436  25.934  1.00 70.36           N  
ATOM     79  CA  VAL A  11     -18.980  -8.583  25.138  1.00 70.36           C  
ATOM     80  C   VAL A  11     -19.200  -8.294  23.655  1.00 70.36           C  
ATOM     81  CB  VAL A  11     -19.732  -9.868  25.548  1.00 70.36           C  
ATOM     82  O   VAL A  11     -18.364  -8.642  22.818  1.00 70.36           O  
ATOM     83  CG1 VAL A  11     -19.419 -11.009  24.582  1.00 70.36           C  
ATOM     84  CG2 VAL A  11     -19.373 -10.263  26.980  1.00 70.36           C  
ATOM     85  N   THR A  12     -20.194  -7.570  23.260  1.00 68.27           N  
ATOM     86  CA  THR A  12     -20.537  -7.146  21.907  1.00 68.27           C  
ATOM     87  C   THR A  12     -19.611  -6.026  21.440  1.00 68.27           C  
ATOM     88  CB  THR A  12     -22.000  -6.674  21.824  1.00 68.27           C  
ATOM     89  O   THR A  12     -19.235  -5.973  20.268  1.00 68.27           O  
ATOM     90  CG2 THR A  12     -22.964  -7.808  22.158  1.00 68.27           C  
ATOM     91  OG1 THR A  12     -22.204  -5.600  22.751  1.00 68.27           O  
ATOM     92  N   ILE A  13     -19.060  -5.142  22.239  1.00 68.36           N  
ATOM     93  CA  ILE A  13     -18.148  -4.032  21.981  1.00 68.36           C  
ATOM     94  C   ILE A  13     -16.717  -4.554  21.876  1.00 68.36           C  
ATOM     95  CB  ILE A  13     -18.246  -2.953  23.082  1.00 68.36           C  
ATOM     96  O   ILE A  13     -15.938  -4.085  21.043  1.00 68.36           O  
ATOM     97  CG1 ILE A  13     -19.630  -2.294  23.063  1.00 68.36           C  
ATOM     98  CG2 ILE A  13     -17.139  -1.907  22.913  1.00 68.36           C  
ATOM     99  CD1 ILE A  13     -19.889  -1.363  24.240  1.00 68.36           C  
ATOM    100  N   VAL A  14     -16.304  -5.601  22.606  1.00 65.04           N  
ATOM    101  CA  VAL A  14     -15.014  -6.283  22.627  1.00 65.04           C  
ATOM    102  C   VAL A  14     -14.898  -7.206  21.416  1.00 65.04           C  
ATOM    103  CB  VAL A  14     -14.820  -7.089  23.932  1.00 65.04           C  
ATOM    104  O   VAL A  14     -13.806  -7.393  20.873  1.00 65.04           O  
ATOM    105  CG1 VAL A  14     -13.543  -7.924  23.865  1.00 65.04           C  
ATOM    106  CG2 VAL A  14     -14.786  -6.151  25.137  1.00 65.04           C  
ATOM    107  N   CYS A  15     -16.050  -7.594  20.831  1.00 65.00           N  
ATOM    108  CA  CYS A  15     -16.114  -8.425  19.633  1.00 65.00           C  
ATOM    109  C   CYS A  15     -16.161  -7.566  18.375  1.00 65.00           C  
ATOM    110  CB  CYS A  15     -17.336  -9.341  19.681  1.00 65.00           C  
ATOM    111  O   CYS A  15     -16.087  -8.085  17.261  1.00 65.00           O  
ATOM    112  SG  CYS A  15     -17.226 -10.637  20.935  1.00 65.00           S  
ATOM    113  N   LEU A  16     -16.260  -6.200  18.535  1.00 61.89           N  
ATOM    114  CA  LEU A  16     -16.178  -5.268  17.416  1.00 61.89           C  
ATOM    115  C   LEU A  16     -14.726  -5.002  17.035  1.00 61.89           C  
ATOM    116  CB  LEU A  16     -16.876  -3.950  17.764  1.00 61.89           C  
ATOM    117  O   LEU A  16     -13.952  -4.484  17.843  1.00 61.89           O  
ATOM    118  CG  LEU A  16     -18.403  -3.989  17.831  1.00 61.89           C  
ATOM    119  CD1 LEU A  16     -18.933  -2.761  18.564  1.00 61.89           C  
ATOM    120  CD2 LEU A  16     -18.998  -4.078  16.429  1.00 61.89           C  
ATOM    121  N   ASP A  17     -13.942  -6.028  16.832  1.00 57.30           N  
ATOM    122  CA  ASP A  17     -12.657  -5.894  16.154  1.00 57.30           C  
ATOM    123  C   ASP A  17     -12.699  -4.781  15.110  1.00 57.30           C  
ATOM    124  CB  ASP A  17     -12.257  -7.217  15.496  1.00 57.30           C  
ATOM    125  O   ASP A  17     -13.457  -4.860  14.140  1.00 57.30           O  
ATOM    126  CG  ASP A  17     -10.881  -7.698  15.921  1.00 57.30           C  
ATOM    127  OD1 ASP A  17      -9.982  -6.858  16.143  1.00 57.30           O  
ATOM    128  OD2 ASP A  17     -10.693  -8.929  16.032  1.00 57.30           O  
ATOM    129  N   PHE A  18     -13.067  -3.570  15.494  1.00 59.51           N  
ATOM    130  CA  PHE A  18     -12.864  -2.461  14.570  1.00 59.51           C  
ATOM    131  C   PHE A  18     -11.662  -2.720  13.669  1.00 59.51           C  
ATOM    132  CB  PHE A  18     -12.671  -1.149  15.338  1.00 59.51           C  
ATOM    133  O   PHE A  18     -10.524  -2.765  14.141  1.00 59.51           O  
ATOM    134  CG  PHE A  18     -13.905  -0.289  15.389  1.00 59.51           C  
ATOM    135  CD1 PHE A  18     -14.140   0.674  14.416  1.00 59.51           C  
ATOM    136  CD2 PHE A  18     -14.832  -0.445  16.412  1.00 59.51           C  
ATOM    137  CE1 PHE A  18     -15.282   1.471  14.461  1.00 59.51           C  
ATOM    138  CE2 PHE A  18     -15.975   0.348  16.464  1.00 59.51           C  
ATOM    139  CZ  PHE A  18     -16.197   1.306  15.488  1.00 59.51           C  
ATOM    140  N   GLY A  19     -11.721  -3.942  13.017  1.00 63.23           N  
ATOM    141  CA  GLY A  19     -10.759  -4.155  11.948  1.00 63.23           C  
ATOM    142  C   GLY A  19     -10.175  -2.865  11.405  1.00 63.23           C  
ATOM    143  O   GLY A  19     -10.913  -1.948  11.039  1.00 63.23           O  
ATOM    144  N   HIS A  20      -9.307  -2.191  12.151  1.00 68.89           N  
ATOM    145  CA  HIS A  20      -8.592  -1.022  11.652  1.00 68.89           C  
ATOM    146  C   HIS A  20      -8.360  -1.119  10.148  1.00 68.89           C  
ATOM    147  CB  HIS A  20      -7.257  -0.859  12.380  1.00 68.89           C  
ATOM    148  O   HIS A  20      -7.682  -2.036   9.678  1.00 68.89           O  
ATOM    149  CG  HIS A  20      -7.390  -0.288  13.756  1.00 68.89           C  
ATOM    150  CD2 HIS A  20      -6.983  -0.762  14.958  1.00 68.89           C  
ATOM    151  ND1 HIS A  20      -8.011   0.916  14.006  1.00 68.89           N  
ATOM    152  CE1 HIS A  20      -7.979   1.160  15.305  1.00 68.89           C  
ATOM    153  NE2 HIS A  20      -7.361   0.157  15.905  1.00 68.89           N  
ATOM    154  N   THR A  21      -9.512  -0.671   9.418  1.00 84.73           N  
ATOM    155  CA  THR A  21      -9.342  -0.600   7.971  1.00 84.73           C  
ATOM    156  C   THR A  21      -8.650   0.701   7.571  1.00 84.73           C  
ATOM    157  CB  THR A  21     -10.694  -0.710   7.243  1.00 84.73           C  
ATOM    158  O   THR A  21      -8.746   1.705   8.280  1.00 84.73           O  
ATOM    159  CG2 THR A  21     -11.392  -2.025   7.575  1.00 84.73           C  
ATOM    160  OG1 THR A  21     -11.536   0.379   7.644  1.00 84.73           O  
ATOM    161  N   MET A  22      -7.697   0.593   6.768  1.00 91.70           N  
ATOM    162  CA  MET A  22      -6.908   1.724   6.290  1.00 91.70           C  
ATOM    163  C   MET A  22      -7.051   1.890   4.781  1.00 91.70           C  
ATOM    164  CB  MET A  22      -5.434   1.546   6.659  1.00 91.70           C  
ATOM    165  O   MET A  22      -7.137   0.902   4.049  1.00 91.70           O  
ATOM    166  CG  MET A  22      -4.553   2.714   6.246  1.00 91.70           C  
ATOM    167  SD  MET A  22      -2.927   2.704   7.097  1.00 91.70           S  
ATOM    168  CE  MET A  22      -2.229   1.165   6.436  1.00 91.70           C  
ATOM    169  N   ILE A  23      -7.077   3.206   4.351  1.00 95.74           N  
ATOM    170  CA  ILE A  23      -7.211   3.531   2.935  1.00 95.74           C  
ATOM    171  C   ILE A  23      -5.827   3.690   2.309  1.00 95.74           C  
ATOM    172  CB  ILE A  23      -8.044   4.816   2.727  1.00 95.74           C  
ATOM    173  O   ILE A  23      -5.004   4.467   2.797  1.00 95.74           O  
ATOM    174  CG1 ILE A  23      -9.438   4.654   3.344  1.00 95.74           C  
ATOM    175  CG2 ILE A  23      -8.141   5.161   1.238  1.00 95.74           C  
ATOM    176  CD1 ILE A  23     -10.268   5.930   3.343  1.00 95.74           C  
ATOM    177  N   CYS A  24      -5.583   2.911   1.096  1.00 97.12           N  
ATOM    178  CA  CYS A  24      -4.304   2.946   0.394  1.00 97.12           C  
ATOM    179  C   CYS A  24      -4.500   3.284  -1.079  1.00 97.12           C  
ATOM    180  CB  CYS A  24      -3.583   1.605   0.528  1.00 97.12           C  
ATOM    181  O   CYS A  24      -5.551   2.994  -1.652  1.00 97.12           O  
ATOM    182  SG  CYS A  24      -3.191   1.156   2.233  1.00 97.12           S  
ATOM    183  N   HIS A  25      -3.476   3.909  -1.614  1.00 97.30           N  
ATOM    184  CA  HIS A  25      -3.463   3.998  -3.070  1.00 97.30           C  
ATOM    185  C   HIS A  25      -3.248   2.629  -3.704  1.00 97.30           C  
ATOM    186  CB  HIS A  25      -2.377   4.969  -3.537  1.00 97.30           C  
ATOM    187  O   HIS A  25      -2.517   1.796  -3.163  1.00 97.30           O  
ATOM    188  CG  HIS A  25      -2.707   6.406  -3.283  1.00 97.30           C  
ATOM    189  CD2 HIS A  25      -2.146   7.313  -2.450  1.00 97.30           C  
ATOM    190  ND1 HIS A  25      -3.734   7.059  -3.929  1.00 97.30           N  
ATOM    191  CE1 HIS A  25      -3.789   8.310  -3.504  1.00 97.30           C  
ATOM    192  NE2 HIS A  25      -2.836   8.490  -2.605  1.00 97.30           N  
ATOM    193  N   ASN A  26      -3.934   2.437  -4.915  1.00 95.94           N  
ATOM    194  CA  ASN A  26      -3.875   1.129  -5.560  1.00 95.94           C  
ATOM    195  C   ASN A  26      -3.637   1.255  -7.062  1.00 95.94           C  
ATOM    196  CB  ASN A  26      -5.158   0.339  -5.291  1.00 95.94           C  
ATOM    197  O   ASN A  26      -3.860   0.303  -7.812  1.00 95.94           O  
ATOM    198  CG  ASN A  26      -5.119  -1.056  -5.881  1.00 95.94           C  
ATOM    199  ND2 ASN A  26      -6.221  -1.470  -6.497  1.00 95.94           N  
ATOM    200  OD1 ASN A  26      -4.109  -1.757  -5.785  1.00 95.94           O  
ATOM    201  N   GLN A  27      -3.173   2.282  -7.527  1.00 95.17           N  
ATOM    202  CA  GLN A  27      -2.929   2.467  -8.954  1.00 95.17           C  
ATOM    203  C   GLN A  27      -1.491   2.107  -9.318  1.00 95.17           C  
ATOM    204  CB  GLN A  27      -3.230   3.908  -9.368  1.00 95.17           C  
ATOM    205  O   GLN A  27      -0.598   2.165  -8.471  1.00 95.17           O  
ATOM    206  CG  GLN A  27      -2.211   4.920  -8.859  1.00 95.17           C  
ATOM    207  CD  GLN A  27      -2.587   5.502  -7.509  1.00 95.17           C  
ATOM    208  NE2 GLN A  27      -1.921   6.585  -7.124  1.00 95.17           N  
ATOM    209  OE1 GLN A  27      -3.470   4.984  -6.819  1.00 95.17           O  
ATOM    210  N   GLN A  28      -1.327   1.798 -10.554  1.00 94.19           N  
ATOM    211  CA  GLN A  28       0.001   1.529 -11.096  1.00 94.19           C  
ATOM    212  C   GLN A  28       0.546   2.741 -11.846  1.00 94.19           C  
ATOM    213  CB  GLN A  28      -0.033   0.311 -12.020  1.00 94.19           C  
ATOM    214  O   GLN A  28      -0.153   3.332 -12.672  1.00 94.19           O  
ATOM    215  CG  GLN A  28       1.342  -0.143 -12.490  1.00 94.19           C  
ATOM    216  CD  GLN A  28       1.289  -1.405 -13.331  1.00 94.19           C  
ATOM    217  NE2 GLN A  28       2.448  -2.006 -13.572  1.00 94.19           N  
ATOM    218  OE1 GLN A  28       0.213  -1.836 -13.760  1.00 94.19           O  
ATOM    219  N   SER A  29       1.780   3.021 -11.621  1.00 90.16           N  
ATOM    220  CA  SER A  29       2.490   4.034 -12.394  1.00 90.16           C  
ATOM    221  C   SER A  29       1.660   5.305 -12.535  1.00 90.16           C  
ATOM    222  CB  SER A  29       2.853   3.495 -13.779  1.00 90.16           C  
ATOM    223  O   SER A  29       1.137   5.824 -11.547  1.00 90.16           O  
ATOM    224  OG  SER A  29       3.740   2.395 -13.674  1.00 90.16           O  
ATOM    225  N   SER A  30       1.463   5.821 -13.714  1.00 88.50           N  
ATOM    226  CA  SER A  30       0.815   7.111 -13.926  1.00 88.50           C  
ATOM    227  C   SER A  30      -0.683   6.945 -14.161  1.00 88.50           C  
ATOM    228  CB  SER A  30       1.448   7.841 -15.112  1.00 88.50           C  
ATOM    229  O   SER A  30      -1.340   7.853 -14.674  1.00 88.50           O  
ATOM    230  OG  SER A  30       2.846   7.983 -14.927  1.00 88.50           O  
ATOM    231  N   GLN A  31      -1.189   5.807 -13.786  1.00 92.47           N  
ATOM    232  CA  GLN A  31      -2.627   5.596 -13.920  1.00 92.47           C  
ATOM    233  C   GLN A  31      -3.408   6.514 -12.984  1.00 92.47           C  
ATOM    234  CB  GLN A  31      -2.984   4.135 -13.642  1.00 92.47           C  
ATOM    235  O   GLN A  31      -2.865   7.004 -11.991  1.00 92.47           O  
ATOM    236  CG  GLN A  31      -2.397   3.156 -14.650  1.00 92.47           C  
ATOM    237  CD  GLN A  31      -2.724   1.711 -14.323  1.00 92.47           C  
ATOM    238  NE2 GLN A  31      -2.244   0.792 -15.154  1.00 92.47           N  
ATOM    239  OE1 GLN A  31      -3.402   1.423 -13.332  1.00 92.47           O  
ATOM    240  N   PRO A  32      -4.597   6.717 -13.373  1.00 94.84           N  
ATOM    241  CA  PRO A  32      -5.447   7.496 -12.470  1.00 94.84           C  
ATOM    242  C   PRO A  32      -5.488   6.921 -11.056  1.00 94.84           C  
ATOM    243  CB  PRO A  32      -6.826   7.420 -13.130  1.00 94.84           C  
ATOM    244  O   PRO A  32      -5.473   5.700 -10.881  1.00 94.84           O  
ATOM    245  CG  PRO A  32      -6.547   7.084 -14.560  1.00 94.84           C  
ATOM    246  CD  PRO A  32      -5.307   6.238 -14.617  1.00 94.84           C  
ATOM    247  N   PRO A  33      -5.469   7.885 -10.102  1.00 92.91           N  
ATOM    248  CA  PRO A  33      -5.439   7.441  -8.706  1.00 92.91           C  
ATOM    249  C   PRO A  33      -6.677   6.637  -8.317  1.00 92.91           C  
ATOM    250  CB  PRO A  33      -5.371   8.753  -7.920  1.00 92.91           C  
ATOM    251  O   PRO A  33      -7.801   7.035  -8.633  1.00 92.91           O  
ATOM    252  CG  PRO A  33      -4.856   9.759  -8.899  1.00 92.91           C  
ATOM    253  CD  PRO A  33      -5.281   9.343 -10.278  1.00 92.91           C  
ATOM    254  N   THR A  34      -6.376   5.459  -7.826  1.00 96.75           N  
ATOM    255  CA  THR A  34      -7.418   4.626  -7.235  1.00 96.75           C  
ATOM    256  C   THR A  34      -7.045   4.223  -5.811  1.00 96.75           C  
ATOM    257  CB  THR A  34      -7.670   3.364  -8.080  1.00 96.75           C  
ATOM    258  O   THR A  34      -5.863   4.157  -5.468  1.00 96.75           O  
ATOM    259  CG2 THR A  34      -8.187   3.725  -9.468  1.00 96.75           C  
ATOM    260  OG1 THR A  34      -6.445   2.632  -8.213  1.00 96.75           O  
ATOM    261  N   THR A  35      -8.124   4.029  -4.958  1.00 96.89           N  
ATOM    262  CA  THR A  35      -7.898   3.642  -3.570  1.00 96.89           C  
ATOM    263  C   THR A  35      -8.618   2.335  -3.249  1.00 96.89           C  
ATOM    264  CB  THR A  35      -8.367   4.741  -2.599  1.00 96.89           C  
ATOM    265  O   THR A  35      -9.591   1.977  -3.915  1.00 96.89           O  
ATOM    266  CG2 THR A  35      -7.616   6.046  -2.842  1.00 96.89           C  
ATOM    267  OG1 THR A  35      -9.769   4.969  -2.786  1.00 96.89           O  
ATOM    268  N   ILE A  36      -8.008   1.685  -2.222  1.00 95.84           N  
ATOM    269  CA  ILE A  36      -8.608   0.448  -1.733  1.00 95.84           C  
ATOM    270  C   ILE A  36      -8.576   0.429  -0.206  1.00 95.84           C  
ATOM    271  CB  ILE A  36      -7.885  -0.794  -2.300  1.00 95.84           C  
ATOM    272  O   ILE A  36      -7.694   1.033   0.410  1.00 95.84           O  
ATOM    273  CG1 ILE A  36      -8.638  -2.072  -1.914  1.00 95.84           C  
ATOM    274  CG2 ILE A  36      -6.434  -0.845  -1.812  1.00 95.84           C  
ATOM    275  CD1 ILE A  36      -8.211  -3.304  -2.702  1.00 95.84           C  
ATOM    276  N   THR A  37      -9.578  -0.197   0.431  1.00 95.36           N  
ATOM    277  CA  THR A  37      -9.605  -0.403   1.875  1.00 95.36           C  
ATOM    278  C   THR A  37      -8.846  -1.671   2.255  1.00 95.36           C  
ATOM    279  CB  THR A  37     -11.050  -0.489   2.401  1.00 95.36           C  
ATOM    280  O   THR A  37      -9.147  -2.755   1.751  1.00 95.36           O  
ATOM    281  CG2 THR A  37     -11.075  -0.618   3.921  1.00 95.36           C  
ATOM    282  OG1 THR A  37     -11.762   0.695   2.021  1.00 95.36           O  
ATOM    283  N   CYS A  38      -7.762  -1.459   3.231  1.00 91.80           N  
ATOM    284  CA  CYS A  38      -6.912  -2.574   3.632  1.00 91.80           C  
ATOM    285  C   CYS A  38      -7.246  -3.033   5.046  1.00 91.80           C  
ATOM    286  CB  CYS A  38      -5.437  -2.182   3.548  1.00 91.80           C  
ATOM    287  O   CYS A  38      -7.481  -2.209   5.932  1.00 91.80           O  
ATOM    288  SG  CYS A  38      -4.920  -1.644   1.903  1.00 91.80           S  
ATOM    289  N   SER A  39      -7.285  -4.342   5.151  1.00 86.81           N  
ATOM    290  CA  SER A  39      -7.650  -4.965   6.419  1.00 86.81           C  
ATOM    291  C   SER A  39      -6.455  -5.035   7.365  1.00 86.81           C  
ATOM    292  CB  SER A  39      -8.207  -6.370   6.185  1.00 86.81           C  
ATOM    293  O   SER A  39      -6.621  -5.011   8.586  1.00 86.81           O  
ATOM    294  OG  SER A  39      -9.374  -6.321   5.382  1.00 86.81           O  
ATOM    295  N   GLU A  40      -5.172  -4.840   6.855  1.00 77.88           N  
ATOM    296  CA  GLU A  40      -3.913  -5.141   7.530  1.00 77.88           C  
ATOM    297  C   GLU A  40      -3.169  -3.863   7.906  1.00 77.88           C  
ATOM    298  CB  GLU A  40      -3.028  -6.025   6.647  1.00 77.88           C  
ATOM    299  O   GLU A  40      -2.106  -3.917   8.529  1.00 77.88           O  
ATOM    300  CG  GLU A  40      -3.600  -7.412   6.396  1.00 77.88           C  
ATOM    301  CD  GLU A  40      -2.614  -8.355   5.724  1.00 77.88           C  
ATOM    302  OE1 GLU A  40      -2.876  -9.579   5.684  1.00 77.88           O  
ATOM    303  OE2 GLU A  40      -1.572  -7.867   5.235  1.00 77.88           O  
ATOM    304  N   GLY A  41      -3.905  -2.687   8.003  1.00 87.09           N  
ATOM    305  CA  GLY A  41      -3.439  -1.405   8.507  1.00 87.09           C  
ATOM    306  C   GLY A  41      -2.141  -0.949   7.868  1.00 87.09           C  
ATOM    307  O   GLY A  41      -1.392  -0.169   8.460  1.00 87.09           O  
ATOM    308  N   GLN A  42      -1.658  -1.481   6.724  1.00 93.47           N  
ATOM    309  CA  GLN A  42      -0.415  -1.061   6.086  1.00 93.47           C  
ATOM    310  C   GLN A  42      -0.618  -0.818   4.593  1.00 93.47           C  
ATOM    311  CB  GLN A  42       0.680  -2.106   6.302  1.00 93.47           C  
ATOM    312  O   GLN A  42      -1.435  -1.486   3.955  1.00 93.47           O  
ATOM    313  CG  GLN A  42       1.119  -2.245   7.754  1.00 93.47           C  
ATOM    314  CD  GLN A  42       2.268  -3.220   7.929  1.00 93.47           C  
ATOM    315  NE2 GLN A  42       3.452  -2.695   8.224  1.00 93.47           N  
ATOM    316  OE1 GLN A  42       2.093  -4.436   7.801  1.00 93.47           O  
ATOM    317  N   CYS A  43       0.197   0.172   4.050  1.00 96.33           N  
ATOM    318  CA  CYS A  43       0.275   0.499   2.631  1.00 96.33           C  
ATOM    319  C   CYS A  43       1.701   0.350   2.114  1.00 96.33           C  
ATOM    320  CB  CYS A  43      -0.222   1.923   2.380  1.00 96.33           C  
ATOM    321  O   CYS A  43       2.657   0.431   2.887  1.00 96.33           O  
ATOM    322  SG  CYS A  43      -1.920   2.208   2.926  1.00 96.33           S  
ATOM    323  N   TYR A  44       1.800   0.028   0.834  1.00 97.70           N  
ATOM    324  CA  TYR A  44       3.148   0.019   0.277  1.00 97.70           C  
ATOM    325  C   TYR A  44       3.199   0.786  -1.039  1.00 97.70           C  
ATOM    326  CB  TYR A  44       3.631  -1.418   0.063  1.00 97.70           C  
ATOM    327  O   TYR A  44       2.181   0.929  -1.722  1.00 97.70           O  
ATOM    328  CG  TYR A  44       3.009  -2.096  -1.133  1.00 97.70           C  
ATOM    329  CD1 TYR A  44       1.883  -2.904  -0.993  1.00 97.70           C  
ATOM    330  CD2 TYR A  44       3.545  -1.932  -2.406  1.00 97.70           C  
ATOM    331  CE1 TYR A  44       1.306  -3.533  -2.092  1.00 97.70           C  
ATOM    332  CE2 TYR A  44       2.977  -2.555  -3.512  1.00 97.70           C  
ATOM    333  OH  TYR A  44       1.294  -3.972  -4.437  1.00 97.70           O  
ATOM    334  CZ  TYR A  44       1.860  -3.352  -3.345  1.00 97.70           C  
ATOM    335  N   ARG A  45       4.346   1.260  -1.367  1.00 97.58           N  
ATOM    336  CA  ARG A  45       4.766   1.815  -2.649  1.00 97.58           C  
ATOM    337  C   ARG A  45       6.087   1.204  -3.104  1.00 97.58           C  
ATOM    338  CB  ARG A  45       4.896   3.337  -2.561  1.00 97.58           C  
ATOM    339  O   ARG A  45       7.095   1.296  -2.400  1.00 97.58           O  
ATOM    340  CG  ARG A  45       5.258   4.003  -3.879  1.00 97.58           C  
ATOM    341  CD  ARG A  45       5.389   5.512  -3.731  1.00 97.58           C  
ATOM    342  NE  ARG A  45       5.706   6.153  -5.005  1.00 97.58           N  
ATOM    343  NH1 ARG A  45       7.718   7.038  -4.296  1.00 97.58           N  
ATOM    344  NH2 ARG A  45       6.992   7.402  -6.440  1.00 97.58           N  
ATOM    345  CZ  ARG A  45       6.805   6.863  -5.244  1.00 97.58           C  
ATOM    346  N   LYS A  46       5.990   0.528  -4.290  1.00 96.66           N  
ATOM    347  CA  LYS A  46       7.248  -0.019  -4.791  1.00 96.66           C  
ATOM    348  C   LYS A  46       7.492   0.398  -6.238  1.00 96.66           C  
ATOM    349  CB  LYS A  46       7.253  -1.544  -4.677  1.00 96.66           C  
ATOM    350  O   LYS A  46       6.544   0.622  -6.993  1.00 96.66           O  
ATOM    351  CG  LYS A  46       6.229  -2.234  -5.567  1.00 96.66           C  
ATOM    352  CD  LYS A  46       6.291  -3.749  -5.419  1.00 96.66           C  
ATOM    353  CE  LYS A  46       5.286  -4.442  -6.329  1.00 96.66           C  
ATOM    354  NZ  LYS A  46       5.299  -5.924  -6.143  1.00 96.66           N  
ATOM    355  N   PHE A  47       8.715   0.583  -6.557  1.00 95.77           N  
ATOM    356  CA  PHE A  47       9.016   0.952  -7.935  1.00 95.77           C  
ATOM    357  C   PHE A  47      10.302   0.284  -8.406  1.00 95.77           C  
ATOM    358  CB  PHE A  47       9.134   2.474  -8.072  1.00 95.77           C  
ATOM    359  O   PHE A  47      11.188  -0.007  -7.600  1.00 95.77           O  
ATOM    360  CG  PHE A  47      10.194   3.081  -7.194  1.00 95.77           C  
ATOM    361  CD1 PHE A  47       9.908   3.444  -5.884  1.00 95.77           C  
ATOM    362  CD2 PHE A  47      11.479   3.290  -7.680  1.00 95.77           C  
ATOM    363  CE1 PHE A  47      10.887   4.007  -5.069  1.00 95.77           C  
ATOM    364  CE2 PHE A  47      12.463   3.852  -6.871  1.00 95.77           C  
ATOM    365  CZ  PHE A  47      12.165   4.210  -5.567  1.00 95.77           C  
ATOM    366  N   TRP A  48      10.320  -0.075  -9.638  1.00 95.68           N  
ATOM    367  CA  TRP A  48      11.423  -0.733 -10.329  1.00 95.68           C  
ATOM    368  C   TRP A  48      11.487  -0.301 -11.790  1.00 95.68           C  
ATOM    369  CB  TRP A  48      11.283  -2.256 -10.240  1.00 95.68           C  
ATOM    370  O   TRP A  48      10.536   0.288 -12.312  1.00 95.68           O  
ATOM    371  CG  TRP A  48      10.203  -2.820 -11.115  1.00 95.68           C  
ATOM    372  CD1 TRP A  48      10.353  -3.370 -12.357  1.00 95.68           C  
ATOM    373  CD2 TRP A  48       8.806  -2.884 -10.813  1.00 95.68           C  
ATOM    374  CE2 TRP A  48       8.167  -3.487 -11.918  1.00 95.68           C  
ATOM    375  CE3 TRP A  48       8.032  -2.491  -9.713  1.00 95.68           C  
ATOM    376  NE1 TRP A  48       9.132  -3.773 -12.846  1.00 95.68           N  
ATOM    377  CH2 TRP A  48       6.054  -3.312 -10.866  1.00 95.68           C  
ATOM    378  CZ2 TRP A  48       6.788  -3.706 -11.955  1.00 95.68           C  
ATOM    379  CZ3 TRP A  48       6.660  -2.710  -9.751  1.00 95.68           C  
ATOM    380  N   SER A  49      12.700  -0.490 -12.313  1.00 94.43           N  
ATOM    381  CA  SER A  49      12.902  -0.102 -13.706  1.00 94.43           C  
ATOM    382  C   SER A  49      12.918  -1.321 -14.622  1.00 94.43           C  
ATOM    383  CB  SER A  49      14.207   0.680 -13.861  1.00 94.43           C  
ATOM    384  O   SER A  49      13.477  -2.362 -14.270  1.00 94.43           O  
ATOM    385  OG  SER A  49      14.168   1.879 -13.107  1.00 94.43           O  
ATOM    386  N   ASP A  50      12.089  -1.283 -15.782  1.00 89.20           N  
ATOM    387  CA  ASP A  50      12.182  -2.290 -16.834  1.00 89.20           C  
ATOM    388  C   ASP A  50      12.326  -1.638 -18.208  1.00 89.20           C  
ATOM    389  CB  ASP A  50      10.955  -3.204 -16.812  1.00 89.20           C  
ATOM    390  O   ASP A  50      12.618  -0.445 -18.306  1.00 89.20           O  
ATOM    391  CG  ASP A  50       9.684  -2.502 -17.258  1.00 89.20           C  
ATOM    392  OD1 ASP A  50       9.762  -1.358 -17.757  1.00 89.20           O  
ATOM    393  OD2 ASP A  50       8.595  -3.096 -17.105  1.00 89.20           O  
ATOM    394  N   HIS A  51      12.210  -2.512 -19.301  1.00 90.44           N  
ATOM    395  CA  HIS A  51      12.418  -2.039 -20.665  1.00 90.44           C  
ATOM    396  C   HIS A  51      11.408  -0.957 -21.033  1.00 90.44           C  
ATOM    397  CB  HIS A  51      12.326  -3.201 -21.655  1.00 90.44           C  
ATOM    398  O   HIS A  51      11.636  -0.178 -21.961  1.00 90.44           O  
ATOM    399  CG  HIS A  51      11.031  -3.946 -21.588  1.00 90.44           C  
ATOM    400  CD2 HIS A  51      10.025  -4.062 -22.487  1.00 90.44           C  
ATOM    401  ND1 HIS A  51      10.653  -4.683 -20.488  1.00 90.44           N  
ATOM    402  CE1 HIS A  51       9.467  -5.224 -20.714  1.00 90.44           C  
ATOM    403  NE2 HIS A  51       9.065  -4.863 -21.920  1.00 90.44           N  
ATOM    404  N   ARG A  52      10.396  -0.756 -20.264  1.00 87.39           N  
ATOM    405  CA  ARG A  52       9.294   0.158 -20.546  1.00 87.39           C  
ATOM    406  C   ARG A  52       9.398   1.420 -19.697  1.00 87.39           C  
ATOM    407  CB  ARG A  52       7.949  -0.529 -20.300  1.00 87.39           C  
ATOM    408  O   ARG A  52       8.652   2.379 -19.907  1.00 87.39           O  
ATOM    409  CG  ARG A  52       7.674  -1.698 -21.233  1.00 87.39           C  
ATOM    410  CD  ARG A  52       6.308  -2.318 -20.973  1.00 87.39           C  
ATOM    411  NE  ARG A  52       6.098  -3.516 -21.781  1.00 87.39           N  
ATOM    412  NH1 ARG A  52       4.078  -2.821 -22.659  1.00 87.39           N  
ATOM    413  NH2 ARG A  52       4.953  -4.854 -23.255  1.00 87.39           N  
ATOM    414  CZ  ARG A  52       5.043  -3.727 -22.563  1.00 87.39           C  
ATOM    415  N   GLY A  53      10.437   1.444 -18.755  1.00 91.22           N  
ATOM    416  CA  GLY A  53      10.595   2.579 -17.860  1.00 91.22           C  
ATOM    417  C   GLY A  53      10.413   2.216 -16.399  1.00 91.22           C  
ATOM    418  O   GLY A  53      10.609   1.063 -16.011  1.00 91.22           O  
ATOM    419  N   THR A  54      10.227   3.297 -15.593  1.00 93.48           N  
ATOM    420  CA  THR A  54      10.022   3.126 -14.159  1.00 93.48           C  
ATOM    421  C   THR A  54       8.576   2.742 -13.861  1.00 93.48           C  
ATOM    422  CB  THR A  54      10.387   4.407 -13.386  1.00 93.48           C  
ATOM    423  O   THR A  54       7.645   3.417 -14.305  1.00 93.48           O  
ATOM    424  CG2 THR A  54      10.185   4.220 -11.886  1.00 93.48           C  
ATOM    425  OG1 THR A  54      11.759   4.734 -13.635  1.00 93.48           O  
ATOM    426  N   ILE A  55       8.464   1.592 -13.159  1.00 94.63           N  
ATOM    427  CA  ILE A  55       7.145   1.099 -12.777  1.00 94.63           C  
ATOM    428  C   ILE A  55       6.906   1.364 -11.292  1.00 94.63           C  
ATOM    429  CB  ILE A  55       6.994  -0.408 -13.084  1.00 94.63           C  
ATOM    430  O   ILE A  55       7.785   1.120 -10.462  1.00 94.63           O  
ATOM    431  CG1 ILE A  55       7.215  -0.674 -14.577  1.00 94.63           C  
ATOM    432  CG2 ILE A  55       5.621  -0.916 -12.635  1.00 94.63           C  
ATOM    433  CD1 ILE A  55       7.361  -2.148 -14.929  1.00 94.63           C  
ATOM    434  N   ILE A  56       5.697   1.930 -11.011  1.00 95.71           N  
ATOM    435  CA  ILE A  56       5.286   2.179  -9.634  1.00 95.71           C  
ATOM    436  C   ILE A  56       4.035   1.366  -9.312  1.00 95.71           C  
ATOM    437  CB  ILE A  56       5.027   3.682  -9.384  1.00 95.71           C  
ATOM    438  O   ILE A  56       3.077   1.355 -10.089  1.00 95.71           O  
ATOM    439  CG1 ILE A  56       6.288   4.499  -9.689  1.00 95.71           C  
ATOM    440  CG2 ILE A  56       4.556   3.918  -7.946  1.00 95.71           C  
ATOM    441  CD1 ILE A  56       6.060   6.004  -9.711  1.00 95.71           C  
ATOM    442  N   GLU A  57       4.193   0.709  -8.207  1.00 96.07           N  
ATOM    443  CA  GLU A  57       3.069  -0.085  -7.719  1.00 96.07           C  
ATOM    444  C   GLU A  57       2.719   0.281  -6.279  1.00 96.07           C  
ATOM    445  CB  GLU A  57       3.383  -1.580  -7.819  1.00 96.07           C  
ATOM    446  O   GLU A  57       3.608   0.462  -5.445  1.00 96.07           O  
ATOM    447  CG  GLU A  57       2.203  -2.480  -7.484  1.00 96.07           C  
ATOM    448  CD  GLU A  57       2.521  -3.961  -7.618  1.00 96.07           C  
ATOM    449  OE1 GLU A  57       2.343  -4.712  -6.632  1.00 96.07           O  
ATOM    450  OE2 GLU A  57       2.952  -4.373  -8.718  1.00 96.07           O  
ATOM    451  N   ARG A  58       1.390   0.341  -6.011  1.00 97.24           N  
ATOM    452  CA  ARG A  58       0.868   0.686  -4.693  1.00 97.24           C  
ATOM    453  C   ARG A  58      -0.179  -0.325  -4.236  1.00 97.24           C  
ATOM    454  CB  ARG A  58       0.267   2.094  -4.704  1.00 97.24           C  
ATOM    455  O   ARG A  58      -0.848  -0.949  -5.062  1.00 97.24           O  
ATOM    456  CG  ARG A  58       1.244   3.177  -5.132  1.00 97.24           C  
ATOM    457  CD  ARG A  58       0.560   4.530  -5.272  1.00 97.24           C  
ATOM    458  NE  ARG A  58       1.508   5.577  -5.643  1.00 97.24           N  
ATOM    459  NH1 ARG A  58       1.686   4.922  -7.851  1.00 97.24           N  
ATOM    460  NH2 ARG A  58       2.875   6.726  -7.086  1.00 97.24           N  
ATOM    461  CZ  ARG A  58       2.021   5.740  -6.859  1.00 97.24           C  
ATOM    462  N   GLY A  59      -0.296  -0.483  -2.897  1.00 96.17           N  
ATOM    463  CA  GLY A  59      -1.296  -1.427  -2.426  1.00 96.17           C  
ATOM    464  C   GLY A  59      -1.265  -1.629  -0.923  1.00 96.17           C  
ATOM    465  O   GLY A  59      -0.789  -0.765  -0.184  1.00 96.17           O  
ATOM    466  N   CYS A  60      -1.926  -2.750  -0.532  1.00 95.62           N  
ATOM    467  CA  CYS A  60      -2.056  -3.083   0.882  1.00 95.62           C  
ATOM    468  C   CYS A  60      -0.908  -3.976   1.339  1.00 95.62           C  
ATOM    469  CB  CYS A  60      -3.391  -3.776   1.149  1.00 95.62           C  
ATOM    470  O   CYS A  60      -0.389  -4.776   0.559  1.00 95.62           O  
ATOM    471  SG  CYS A  60      -4.831  -2.760   0.754  1.00 95.62           S  
ATOM    472  N   GLY A  61      -0.504  -3.744   2.617  1.00 94.85           N  
ATOM    473  CA  GLY A  61       0.548  -4.566   3.193  1.00 94.85           C  
ATOM    474  C   GLY A  61       1.934  -3.981   3.001  1.00 94.85           C  
ATOM    475  O   GLY A  61       2.077  -2.794   2.703  1.00 94.85           O  
ATOM    476  N   CYS A  62       2.897  -4.856   3.282  1.00 95.10           N  
ATOM    477  CA  CYS A  62       4.303  -4.531   3.065  1.00 95.10           C  
ATOM    478  C   CYS A  62       5.092  -5.769   2.654  1.00 95.10           C  
ATOM    479  CB  CYS A  62       4.913  -3.922   4.327  1.00 95.10           C  
ATOM    480  O   CYS A  62       5.695  -6.434   3.498  1.00 95.10           O  
ATOM    481  SG  CYS A  62       6.436  -3.000   4.027  1.00 95.10           S  
ATOM    482  N   PRO A  63       4.953  -6.054   1.280  1.00 94.72           N  
ATOM    483  CA  PRO A  63       5.540  -7.290   0.756  1.00 94.72           C  
ATOM    484  C   PRO A  63       7.067  -7.265   0.759  1.00 94.72           C  
ATOM    485  CB  PRO A  63       4.998  -7.359  -0.674  1.00 94.72           C  
ATOM    486  O   PRO A  63       7.670  -6.190   0.809  1.00 94.72           O  
ATOM    487  CG  PRO A  63       4.813  -5.933  -1.082  1.00 94.72           C  
ATOM    488  CD  PRO A  63       4.387  -5.144   0.122  1.00 94.72           C  
ATOM    489  N   THR A  64       7.574  -8.497   0.773  1.00 96.25           N  
ATOM    490  CA  THR A  64       9.002  -8.648   0.522  1.00 96.25           C  
ATOM    491  C   THR A  64       9.310  -8.491  -0.965  1.00 96.25           C  
ATOM    492  CB  THR A  64       9.515 -10.015   1.013  1.00 96.25           C  
ATOM    493  O   THR A  64       8.539  -8.944  -1.814  1.00 96.25           O  
ATOM    494  CG2 THR A  64      11.033 -10.107   0.899  1.00 96.25           C  
ATOM    495  OG1 THR A  64       9.138 -10.195   2.384  1.00 96.25           O  
ATOM    496  N   VAL A  65      10.404  -7.808  -1.283  1.00 96.27           N  
ATOM    497  CA  VAL A  65      10.689  -7.558  -2.691  1.00 96.27           C  
ATOM    498  C   VAL A  65      12.039  -8.169  -3.062  1.00 96.27           C  
ATOM    499  CB  VAL A  65      10.682  -6.047  -3.013  1.00 96.27           C  
ATOM    500  O   VAL A  65      12.892  -8.378  -2.195  1.00 96.27           O  
ATOM    501  CG1 VAL A  65       9.297  -5.450  -2.772  1.00 96.27           C  
ATOM    502  CG2 VAL A  65      11.734  -5.320  -2.177  1.00 96.27           C  
ATOM    503  N   LYS A  66      12.199  -8.505  -4.359  1.00 94.97           N  
ATOM    504  CA  LYS A  66      13.472  -8.956  -4.914  1.00 94.97           C  
ATOM    505  C   LYS A  66      14.495  -7.824  -4.934  1.00 94.97           C  
ATOM    506  CB  LYS A  66      13.276  -9.511  -6.325  1.00 94.97           C  
ATOM    507  O   LYS A  66      14.127  -6.648  -4.917  1.00 94.97           O  
ATOM    508  CG  LYS A  66      12.396 -10.751  -6.387  1.00 94.97           C  
ATOM    509  CD  LYS A  66      12.242 -11.256  -7.815  1.00 94.97           C  
ATOM    510  CE  LYS A  66      11.370 -12.503  -7.877  1.00 94.97           C  
ATOM    511  NZ  LYS A  66      11.132 -12.944  -9.284  1.00 94.97           N  
ATOM    512  N   PRO A  67      15.818  -8.193  -5.023  1.00 94.25           N  
ATOM    513  CA  PRO A  67      16.835  -7.152  -5.190  1.00 94.25           C  
ATOM    514  C   PRO A  67      16.607  -6.298  -6.435  1.00 94.25           C  
ATOM    515  CB  PRO A  67      18.138  -7.948  -5.305  1.00 94.25           C  
ATOM    516  O   PRO A  67      16.199  -6.817  -7.478  1.00 94.25           O  
ATOM    517  CG  PRO A  67      17.859  -9.241  -4.610  1.00 94.25           C  
ATOM    518  CD  PRO A  67      16.419  -9.603  -4.837  1.00 94.25           C  
ATOM    519  N   GLY A  68      16.711  -4.998  -6.245  1.00 92.97           N  
ATOM    520  CA  GLY A  68      16.533  -4.145  -7.410  1.00 92.97           C  
ATOM    521  C   GLY A  68      15.177  -3.466  -7.450  1.00 92.97           C  
ATOM    522  O   GLY A  68      14.922  -2.628  -8.317  1.00 92.97           O  
ATOM    523  N   ILE A  69      14.313  -3.813  -6.467  1.00 96.67           N  
ATOM    524  CA  ILE A  69      13.011  -3.182  -6.282  1.00 96.67           C  
ATOM    525  C   ILE A  69      13.016  -2.352  -5.000  1.00 96.67           C  
ATOM    526  CB  ILE A  69      11.876  -4.231  -6.237  1.00 96.67           C  
ATOM    527  O   ILE A  69      13.398  -2.845  -3.936  1.00 96.67           O  
ATOM    528  CG1 ILE A  69      11.841  -5.035  -7.541  1.00 96.67           C  
ATOM    529  CG2 ILE A  69      10.527  -3.555  -5.972  1.00 96.67           C  
ATOM    530  CD1 ILE A  69      10.819  -6.164  -7.544  1.00 96.67           C  
ATOM    531  N   HIS A  70      12.634  -1.116  -5.190  1.00 96.78           N  
ATOM    532  CA  HIS A  70      12.508  -0.232  -4.037  1.00 96.78           C  
ATOM    533  C   HIS A  70      11.108  -0.304  -3.437  1.00 96.78           C  
ATOM    534  CB  HIS A  70      12.837   1.210  -4.429  1.00 96.78           C  
ATOM    535  O   HIS A  70      10.113  -0.265  -4.165  1.00 96.78           O  
ATOM    536  CG  HIS A  70      14.257   1.407  -4.856  1.00 96.78           C  
ATOM    537  CD2 HIS A  70      14.833   1.350  -6.080  1.00 96.78           C  
ATOM    538  ND1 HIS A  70      15.267   1.700  -3.966  1.00 96.78           N  
ATOM    539  CE1 HIS A  70      16.407   1.815  -4.626  1.00 96.78           C  
ATOM    540  NE2 HIS A  70      16.171   1.607  -5.910  1.00 96.78           N  
ATOM    541  N   ILE A  71      11.108  -0.476  -2.072  1.00 97.40           N  
ATOM    542  CA  ILE A  71       9.801  -0.583  -1.434  1.00 97.40           C  
ATOM    543  C   ILE A  71       9.738   0.349  -0.226  1.00 97.40           C  
ATOM    544  CB  ILE A  71       9.498  -2.036  -1.006  1.00 97.40           C  
ATOM    545  O   ILE A  71      10.703   0.455   0.535  1.00 97.40           O  
ATOM    546  CG1 ILE A  71       8.091  -2.133  -0.404  1.00 97.40           C  
ATOM    547  CG2 ILE A  71      10.553  -2.539  -0.016  1.00 97.40           C  
ATOM    548  CD1 ILE A  71       7.550  -3.554  -0.321  1.00 97.40           C  
ATOM    549  N   SER A  72       8.584   1.126  -0.099  1.00 97.20           N  
ATOM    550  CA  SER A  72       8.251   1.931   1.071  1.00 97.20           C  
ATOM    551  C   SER A  72       6.916   1.504   1.674  1.00 97.20           C  
ATOM    552  CB  SER A  72       8.203   3.415   0.706  1.00 97.20           C  
ATOM    553  O   SER A  72       5.919   1.377   0.960  1.00 97.20           O  
ATOM    554  OG  SER A  72       9.461   3.854   0.223  1.00 97.20           O  
ATOM    555  N   CYS A  73       6.988   1.294   2.925  1.00 96.91           N  
ATOM    556  CA  CYS A  73       5.783   0.905   3.649  1.00 96.91           C  
ATOM    557  C   CYS A  73       5.374   1.983   4.646  1.00 96.91           C  
ATOM    558  CB  CYS A  73       5.999  -0.421   4.377  1.00 96.91           C  
ATOM    559  O   CYS A  73       6.230   2.627   5.256  1.00 96.91           O  
ATOM    560  SG  CYS A  73       6.496  -1.775   3.291  1.00 96.91           S  
ATOM    561  N   CYS A  74       4.104   2.133   4.760  1.00 96.01           N  
ATOM    562  CA  CYS A  74       3.621   3.118   5.721  1.00 96.01           C  
ATOM    563  C   CYS A  74       2.282   2.693   6.311  1.00 96.01           C  
ATOM    564  CB  CYS A  74       3.485   4.490   5.060  1.00 96.01           C  
ATOM    565  O   CYS A  74       1.618   1.803   5.777  1.00 96.01           O  
ATOM    566  SG  CYS A  74       2.254   4.543   3.740  1.00 96.01           S  
ATOM    567  N   ALA A  75       1.926   3.310   7.555  1.00 94.35           N  
ATOM    568  CA  ALA A  75       0.767   2.850   8.316  1.00 94.35           C  
ATOM    569  C   ALA A  75      -0.205   3.996   8.581  1.00 94.35           C  
ATOM    570  CB  ALA A  75       1.213   2.219   9.634  1.00 94.35           C  
ATOM    571  O   ALA A  75      -0.645   4.196   9.716  1.00 94.35           O  
ATOM    572  N   SER A  76      -0.452   4.816   7.586  1.00 93.98           N  
ATOM    573  CA  SER A  76      -1.457   5.873   7.638  1.00 93.98           C  
ATOM    574  C   SER A  76      -2.265   5.931   6.346  1.00 93.98           C  
ATOM    575  CB  SER A  76      -0.798   7.228   7.898  1.00 93.98           C  
ATOM    576  O   SER A  76      -1.877   5.338   5.338  1.00 93.98           O  
ATOM    577  OG  SER A  76       0.009   7.614   6.799  1.00 93.98           O  
ATOM    578  N   ASP A  77      -3.478   6.531   6.376  1.00 95.25           N  
ATOM    579  CA  ASP A  77      -4.336   6.621   5.199  1.00 95.25           C  
ATOM    580  C   ASP A  77      -3.612   7.307   4.042  1.00 95.25           C  
ATOM    581  CB  ASP A  77      -5.627   7.372   5.531  1.00 95.25           C  
ATOM    582  O   ASP A  77      -3.042   8.387   4.213  1.00 95.25           O  
ATOM    583  CG  ASP A  77      -6.595   6.549   6.362  1.00 95.25           C  
ATOM    584  OD1 ASP A  77      -6.560   5.302   6.282  1.00 95.25           O  
ATOM    585  OD2 ASP A  77      -7.402   7.153   7.102  1.00 95.25           O  
ATOM    586  N   LYS A  78      -3.624   6.498   2.926  1.00 95.70           N  
ATOM    587  CA  LYS A  78      -3.104   7.064   1.685  1.00 95.70           C  
ATOM    588  C   LYS A  78      -1.653   7.507   1.848  1.00 95.70           C  
ATOM    589  CB  LYS A  78      -3.965   8.244   1.231  1.00 95.70           C  
ATOM    590  O   LYS A  78      -1.231   8.499   1.250  1.00 95.70           O  
ATOM    591  CG  LYS A  78      -5.406   7.874   0.915  1.00 95.70           C  
ATOM    592  CD  LYS A  78      -6.228   9.099   0.535  1.00 95.70           C  
ATOM    593  CE  LYS A  78      -7.703   8.757   0.374  1.00 95.70           C  
ATOM    594  NZ  LYS A  78      -8.520   9.964   0.047  1.00 95.70           N  
ATOM    595  N   CYS A  79      -0.799   7.011   2.579  1.00 96.30           N  
ATOM    596  CA  CYS A  79       0.583   7.362   2.884  1.00 96.30           C  
ATOM    597  C   CYS A  79       1.517   6.923   1.763  1.00 96.30           C  
ATOM    598  CB  CYS A  79       1.020   6.725   4.203  1.00 96.30           C  
ATOM    599  O   CYS A  79       2.671   7.353   1.706  1.00 96.30           O  
ATOM    600  SG  CYS A  79       1.195   4.930   4.121  1.00 96.30           S  
ATOM    601  N   ASN A  80       0.932   6.011   0.918  1.00 95.90           N  
ATOM    602  CA  ASN A  80       1.763   5.450  -0.142  1.00 95.90           C  
ATOM    603  C   ASN A  80       1.648   6.258  -1.431  1.00 95.90           C  
ATOM    604  CB  ASN A  80       1.392   3.988  -0.397  1.00 95.90           C  
ATOM    605  O   ASN A  80       1.701   5.697  -2.527  1.00 95.90           O  
ATOM    606  CG  ASN A  80      -0.064   3.812  -0.780  1.00 95.90           C  
ATOM    607  ND2 ASN A  80      -0.363   2.736  -1.497  1.00 95.90           N  
ATOM    608  OD1 ASN A  80      -0.913   4.638  -0.436  1.00 95.90           O  
ATOM    609  N   ALA A  81       1.323   7.553  -1.239  1.00 90.65           N  
ATOM    610  CA  ALA A  81       1.292   8.423  -2.412  1.00 90.65           C  
ATOM    611  C   ALA A  81       2.636   8.417  -3.136  1.00 90.65           C  
ATOM    612  CB  ALA A  81       0.915   9.847  -2.009  1.00 90.65           C  
ATOM    613  O   ALA A  81       3.684   8.248  -2.509  1.00 90.65           O  
TER     614      ALA A   1                                                      
ENDMDL                                                                          
END                                                                             
