# Supplementary material for: Domain loss enabled evolution of novel functions in the snake three-finger toxin gene superfamily
Source: Nat Commun. 2023 Aug 11;14:4861. doi: 10.1038/s41467-023-40550-0 (PMC10421932; doi:10.1038/s41467-023-40550-0)
Supplement: Supplementary file 5 — Supplementary Data 2 [file 41467_2023_40550_MOESM5_ESM.zip › SD2_structure_predictions/full_sequence/TR|A0A0H4IS74|Micrurus_browni.pdb]

MODEL     1                                                                     
ATOM      1  N   MET A   1     -29.004  22.083  29.099  1.00 62.70           N  
ATOM      2  CA  MET A   1     -28.584  20.685  29.140  1.00 62.70           C  
ATOM      3  C   MET A   1     -28.548  20.087  27.738  1.00 62.70           C  
ATOM      4  CB  MET A   1     -29.519  19.868  30.034  1.00 62.70           C  
ATOM      5  O   MET A   1     -28.075  18.965  27.549  1.00 62.70           O  
ATOM      6  CG  MET A   1     -30.360  20.714  30.976  1.00 62.70           C  
ATOM      7  SD  MET A   1     -31.293  19.700  32.188  1.00 62.70           S  
ATOM      8  CE  MET A   1     -32.730  20.773  32.465  1.00 62.70           C  
ATOM      9  N   LYS A   2     -28.841  20.878  26.673  1.00 70.51           N  
ATOM     10  CA  LYS A   2     -28.932  20.528  25.258  1.00 70.51           C  
ATOM     11  C   LYS A   2     -27.683  20.969  24.501  1.00 70.51           C  
ATOM     12  CB  LYS A   2     -30.176  21.158  24.628  1.00 70.51           C  
ATOM     13  O   LYS A   2     -27.281  20.327  23.529  1.00 70.51           O  
ATOM     14  CG  LYS A   2     -31.483  20.507  25.054  1.00 70.51           C  
ATOM     15  CD  LYS A   2     -32.688  21.298  24.563  1.00 70.51           C  
ATOM     16  CE  LYS A   2     -33.995  20.584  24.881  1.00 70.51           C  
ATOM     17  NZ  LYS A   2     -34.994  21.506  25.499  1.00 70.51           N  
ATOM     18  N   THR A   3     -26.958  21.941  25.120  1.00 69.96           N  
ATOM     19  CA  THR A   3     -25.741  22.442  24.491  1.00 69.96           C  
ATOM     20  C   THR A   3     -24.539  21.588  24.884  1.00 69.96           C  
ATOM     21  CB  THR A   3     -25.479  23.910  24.873  1.00 69.96           C  
ATOM     22  O   THR A   3     -23.581  21.466  24.117  1.00 69.96           O  
ATOM     23  CG2 THR A   3     -26.452  24.846  24.164  1.00 69.96           C  
ATOM     24  OG1 THR A   3     -25.632  24.064  26.290  1.00 69.96           O  
ATOM     25  N   LEU A   4     -24.640  20.893  25.947  1.00 70.05           N  
ATOM     26  CA  LEU A   4     -23.628  19.967  26.444  1.00 70.05           C  
ATOM     27  C   LEU A   4     -23.708  18.631  25.714  1.00 70.05           C  
ATOM     28  CB  LEU A   4     -23.795  19.749  27.950  1.00 70.05           C  
ATOM     29  O   LEU A   4     -22.679  18.022  25.412  1.00 70.05           O  
ATOM     30  CG  LEU A   4     -22.609  20.152  28.829  1.00 70.05           C  
ATOM     31  CD1 LEU A   4     -23.101  20.798  30.120  1.00 70.05           C  
ATOM     32  CD2 LEU A   4     -21.732  18.942  29.131  1.00 70.05           C  
ATOM     33  N   LEU A   5     -24.879  18.289  25.265  1.00 69.64           N  
ATOM     34  CA  LEU A   5     -25.143  17.077  24.497  1.00 69.64           C  
ATOM     35  C   LEU A   5     -24.723  17.254  23.042  1.00 69.64           C  
ATOM     36  CB  LEU A   5     -26.628  16.709  24.571  1.00 69.64           C  
ATOM     37  O   LEU A   5     -24.193  16.326  22.427  1.00 69.64           O  
ATOM     38  CG  LEU A   5     -26.984  15.500  25.436  1.00 69.64           C  
ATOM     39  CD1 LEU A   5     -28.347  15.700  26.091  1.00 69.64           C  
ATOM     40  CD2 LEU A   5     -26.968  14.223  24.604  1.00 69.64           C  
ATOM     41  N   LEU A   6     -24.752  18.441  22.532  1.00 69.72           N  
ATOM     42  CA  LEU A   6     -24.378  18.793  21.167  1.00 69.72           C  
ATOM     43  C   LEU A   6     -22.863  18.909  21.031  1.00 69.72           C  
ATOM     44  CB  LEU A   6     -25.041  20.109  20.752  1.00 69.72           C  
ATOM     45  O   LEU A   6     -22.292  18.492  20.021  1.00 69.72           O  
ATOM     46  CG  LEU A   6     -26.477  20.010  20.234  1.00 69.72           C  
ATOM     47  CD1 LEU A   6     -27.183  21.355  20.369  1.00 69.72           C  
ATOM     48  CD2 LEU A   6     -26.492  19.536  18.785  1.00 69.72           C  
ATOM     49  N   THR A   7     -22.201  19.284  22.039  1.00 72.62           N  
ATOM     50  CA  THR A   7     -20.747  19.388  22.097  1.00 72.62           C  
ATOM     51  C   THR A   7     -20.114  18.015  22.302  1.00 72.62           C  
ATOM     52  CB  THR A   7     -20.299  20.336  23.226  1.00 72.62           C  
ATOM     53  O   THR A   7     -19.035  17.738  21.774  1.00 72.62           O  
ATOM     54  CG2 THR A   7     -20.585  21.791  22.869  1.00 72.62           C  
ATOM     55  OG1 THR A   7     -21.004  20.003  24.429  1.00 72.62           O  
ATOM     56  N   LEU A   8     -20.745  17.056  22.940  1.00 68.09           N  
ATOM     57  CA  LEU A   8     -20.329  15.678  23.178  1.00 68.09           C  
ATOM     58  C   LEU A   8     -20.507  14.832  21.921  1.00 68.09           C  
ATOM     59  CB  LEU A   8     -21.127  15.069  24.334  1.00 68.09           C  
ATOM     60  O   LEU A   8     -19.666  13.985  21.614  1.00 68.09           O  
ATOM     61  CG  LEU A   8     -20.610  13.741  24.889  1.00 68.09           C  
ATOM     62  CD1 LEU A   8     -19.575  13.990  25.981  1.00 68.09           C  
ATOM     63  CD2 LEU A   8     -21.764  12.898  25.421  1.00 68.09           C  
ATOM     64  N   VAL A   9     -21.481  15.178  21.057  1.00 71.40           N  
ATOM     65  CA  VAL A   9     -21.758  14.535  19.777  1.00 71.40           C  
ATOM     66  C   VAL A   9     -20.763  15.024  18.727  1.00 71.40           C  
ATOM     67  CB  VAL A   9     -23.205  14.806  19.307  1.00 71.40           C  
ATOM     68  O   VAL A   9     -20.256  14.234  17.928  1.00 71.40           O  
ATOM     69  CG1 VAL A   9     -23.425  14.265  17.896  1.00 71.40           C  
ATOM     70  CG2 VAL A   9     -24.206  14.188  20.282  1.00 71.40           C  
ATOM     71  N   VAL A  10     -20.317  16.233  18.851  1.00 69.36           N  
ATOM     72  CA  VAL A  10     -19.359  16.860  17.946  1.00 69.36           C  
ATOM     73  C   VAL A  10     -17.943  16.412  18.301  1.00 69.36           C  
ATOM     74  CB  VAL A  10     -19.458  18.401  17.993  1.00 69.36           C  
ATOM     75  O   VAL A  10     -17.131  16.138  17.415  1.00 69.36           O  
ATOM     76  CG1 VAL A  10     -18.368  19.039  17.134  1.00 69.36           C  
ATOM     77  CG2 VAL A  10     -20.841  18.861  17.534  1.00 69.36           C  
ATOM     78  N   VAL A  11     -17.551  16.094  19.557  1.00 66.45           N  
ATOM     79  CA  VAL A  11     -16.283  15.597  20.081  1.00 66.45           C  
ATOM     80  C   VAL A  11     -16.172  14.095  19.830  1.00 66.45           C  
ATOM     81  CB  VAL A  11     -16.135  15.897  21.590  1.00 66.45           C  
ATOM     82  O   VAL A  11     -15.097  13.592  19.497  1.00 66.45           O  
ATOM     83  CG1 VAL A  11     -14.904  15.197  22.162  1.00 66.45           C  
ATOM     84  CG2 VAL A  11     -16.056  17.404  21.828  1.00 66.45           C  
ATOM     85  N   THR A  12     -17.247  13.277  19.790  1.00 64.30           N  
ATOM     86  CA  THR A  12     -17.357  11.857  19.477  1.00 64.30           C  
ATOM     87  C   THR A  12     -17.255  11.625  17.973  1.00 64.30           C  
ATOM     88  CB  THR A  12     -18.680  11.270  20.002  1.00 64.30           C  
ATOM     89  O   THR A  12     -16.672  10.632  17.530  1.00 64.30           O  
ATOM     90  CG2 THR A  12     -18.744  11.330  21.524  1.00 64.30           C  
ATOM     91  OG1 THR A  12     -19.776  12.019  19.460  1.00 64.30           O  
ATOM     92  N   ILE A  13     -17.605  12.504  17.055  1.00 65.48           N  
ATOM     93  CA  ILE A  13     -17.557  12.474  15.597  1.00 65.48           C  
ATOM     94  C   ILE A  13     -16.180  12.926  15.117  1.00 65.48           C  
ATOM     95  CB  ILE A  13     -18.659  13.363  14.977  1.00 65.48           C  
ATOM     96  O   ILE A  13     -15.647  12.386  14.144  1.00 65.48           O  
ATOM     97  CG1 ILE A  13     -20.046  12.794  15.297  1.00 65.48           C  
ATOM     98  CG2 ILE A  13     -18.457  13.498  13.465  1.00 65.48           C  
ATOM     99  CD1 ILE A  13     -21.193  13.743  14.975  1.00 65.48           C  
ATOM    100  N   VAL A  14     -15.451  13.823  15.839  1.00 62.78           N  
ATOM    101  CA  VAL A  14     -14.111  14.344  15.590  1.00 62.78           C  
ATOM    102  C   VAL A  14     -13.068  13.371  16.137  1.00 62.78           C  
ATOM    103  CB  VAL A  14     -13.919  15.741  16.222  1.00 62.78           C  
ATOM    104  O   VAL A  14     -11.991  13.216  15.558  1.00 62.78           O  
ATOM    105  CG1 VAL A  14     -12.474  16.212  16.062  1.00 62.78           C  
ATOM    106  CG2 VAL A  14     -14.884  16.746  15.596  1.00 62.78           C  
ATOM    107  N   CYS A  15     -13.429  12.475  17.118  1.00 61.39           N  
ATOM    108  CA  CYS A  15     -12.566  11.462  17.717  1.00 61.39           C  
ATOM    109  C   CYS A  15     -12.760  10.111  17.039  1.00 61.39           C  
ATOM    110  CB  CYS A  15     -12.845  11.337  19.214  1.00 61.39           C  
ATOM    111  O   CYS A  15     -12.058   9.148  17.353  1.00 61.39           O  
ATOM    112  SG  CYS A  15     -12.089  12.643  20.207  1.00 61.39           S  
ATOM    113  N   LEU A  16     -13.749   9.876  16.136  1.00 57.62           N  
ATOM    114  CA  LEU A  16     -13.879   8.696  15.288  1.00 57.62           C  
ATOM    115  C   LEU A  16     -12.822   8.699  14.189  1.00 57.62           C  
ATOM    116  CB  LEU A  16     -15.277   8.633  14.667  1.00 57.62           C  
ATOM    117  O   LEU A  16     -12.829   9.570  13.317  1.00 57.62           O  
ATOM    118  CG  LEU A  16     -16.405   8.158  15.585  1.00 57.62           C  
ATOM    119  CD1 LEU A  16     -17.735   8.759  15.144  1.00 57.62           C  
ATOM    120  CD2 LEU A  16     -16.479   6.635  15.597  1.00 57.62           C  
ATOM    121  N   ASP A  17     -11.674   9.009  14.534  1.00 53.36           N  
ATOM    122  CA  ASP A  17     -10.575   8.631  13.651  1.00 53.36           C  
ATOM    123  C   ASP A  17     -10.960   7.443  12.772  1.00 53.36           C  
ATOM    124  CB  ASP A  17      -9.323   8.298  14.466  1.00 53.36           C  
ATOM    125  O   ASP A  17     -11.149   6.331  13.269  1.00 53.36           O  
ATOM    126  CG  ASP A  17      -8.080   9.011  13.961  1.00 53.36           C  
ATOM    127  OD1 ASP A  17      -7.884   9.097  12.730  1.00 53.36           O  
ATOM    128  OD2 ASP A  17      -7.289   9.488  14.803  1.00 53.36           O  
ATOM    129  N   LEU A  18     -12.175   7.469  12.162  1.00 54.03           N  
ATOM    130  CA  LEU A  18     -12.525   6.536  11.097  1.00 54.03           C  
ATOM    131  C   LEU A  18     -11.273   5.957  10.447  1.00 54.03           C  
ATOM    132  CB  LEU A  18     -13.389   7.229  10.040  1.00 54.03           C  
ATOM    133  O   LEU A  18     -10.493   6.687   9.832  1.00 54.03           O  
ATOM    134  CG  LEU A  18     -14.895   6.971  10.118  1.00 54.03           C  
ATOM    135  CD1 LEU A  18     -15.580   8.075  10.917  1.00 54.03           C  
ATOM    136  CD2 LEU A  18     -15.493   6.865   8.720  1.00 54.03           C  
ATOM    137  N   GLY A  19     -10.351   5.335  11.259  1.00 59.97           N  
ATOM    138  CA  GLY A  19      -9.428   4.388  10.653  1.00 59.97           C  
ATOM    139  C   GLY A  19      -9.667   4.189   9.168  1.00 59.97           C  
ATOM    140  O   GLY A  19     -10.600   3.487   8.773  1.00 59.97           O  
ATOM    141  N   TYR A  20      -9.704   5.270   8.422  1.00 65.10           N  
ATOM    142  CA  TYR A  20      -9.910   5.219   6.979  1.00 65.10           C  
ATOM    143  C   TYR A  20      -8.981   4.200   6.330  1.00 65.10           C  
ATOM    144  CB  TYR A  20      -9.688   6.600   6.355  1.00 65.10           C  
ATOM    145  O   TYR A  20      -7.759   4.283   6.477  1.00 65.10           O  
ATOM    146  CG  TYR A  20     -10.795   7.583   6.646  1.00 65.10           C  
ATOM    147  CD1 TYR A  20     -11.966   7.587   5.891  1.00 65.10           C  
ATOM    148  CD2 TYR A  20     -10.674   8.510   7.675  1.00 65.10           C  
ATOM    149  CE1 TYR A  20     -12.989   8.493   6.154  1.00 65.10           C  
ATOM    150  CE2 TYR A  20     -11.690   9.420   7.948  1.00 65.10           C  
ATOM    151  OH  TYR A  20     -13.851  10.302   7.448  1.00 65.10           O  
ATOM    152  CZ  TYR A  20     -12.842   9.404   7.183  1.00 65.10           C  
ATOM    153  N   THR A  21      -9.499   2.860   6.610  1.00 76.98           N  
ATOM    154  CA  THR A  21      -8.746   1.873   5.844  1.00 76.98           C  
ATOM    155  C   THR A  21      -8.710   2.248   4.365  1.00 76.98           C  
ATOM    156  CB  THR A  21      -9.348   0.464   6.004  1.00 76.98           C  
ATOM    157  O   THR A  21      -9.675   2.805   3.837  1.00 76.98           O  
ATOM    158  CG2 THR A  21      -9.257  -0.012   7.450  1.00 76.98           C  
ATOM    159  OG1 THR A  21     -10.725   0.492   5.607  1.00 76.98           O  
ATOM    160  N   ARG A  22      -7.559   2.433   3.854  1.00 89.93           N  
ATOM    161  CA  ARG A  22      -7.253   2.839   2.486  1.00 89.93           C  
ATOM    162  C   ARG A  22      -7.473   1.687   1.511  1.00 89.93           C  
ATOM    163  CB  ARG A  22      -5.811   3.342   2.385  1.00 89.93           C  
ATOM    164  O   ARG A  22      -7.147   0.538   1.816  1.00 89.93           O  
ATOM    165  CG  ARG A  22      -5.475   3.984   1.048  1.00 89.93           C  
ATOM    166  CD  ARG A  22      -5.691   5.490   1.075  1.00 89.93           C  
ATOM    167  NE  ARG A  22      -5.359   6.059   2.378  1.00 89.93           N  
ATOM    168  NH1 ARG A  22      -6.514   8.032   2.042  1.00 89.93           N  
ATOM    169  NH2 ARG A  22      -5.397   7.673   4.011  1.00 89.93           N  
ATOM    170  CZ  ARG A  22      -5.758   7.253   2.807  1.00 89.93           C  
ATOM    171  N   LYS A  23      -8.094   2.055   0.298  1.00 94.85           N  
ATOM    172  CA  LYS A  23      -8.269   1.076  -0.772  1.00 94.85           C  
ATOM    173  C   LYS A  23      -7.160   1.196  -1.814  1.00 94.85           C  
ATOM    174  CB  LYS A  23      -9.635   1.248  -1.438  1.00 94.85           C  
ATOM    175  O   LYS A  23      -6.884   2.290  -2.311  1.00 94.85           O  
ATOM    176  CG  LYS A  23     -10.812   0.926  -0.529  1.00 94.85           C  
ATOM    177  CD  LYS A  23     -12.135   1.009  -1.278  1.00 94.85           C  
ATOM    178  CE  LYS A  23     -13.315   0.693  -0.368  1.00 94.85           C  
ATOM    179  NZ  LYS A  23     -14.613   0.751  -1.104  1.00 94.85           N  
ATOM    180  N   CYS A  24      -6.520  -0.018  -2.133  1.00 96.44           N  
ATOM    181  CA  CYS A  24      -5.423  -0.056  -3.095  1.00 96.44           C  
ATOM    182  C   CYS A  24      -5.655  -1.136  -4.144  1.00 96.44           C  
ATOM    183  CB  CYS A  24      -4.094  -0.301  -2.382  1.00 96.44           C  
ATOM    184  O   CYS A  24      -6.353  -2.118  -3.887  1.00 96.44           O  
ATOM    185  SG  CYS A  24      -3.657   0.986  -1.193  1.00 96.44           S  
ATOM    186  N   ARG A  25      -5.118  -0.934  -5.347  1.00 96.49           N  
ATOM    187  CA  ARG A  25      -5.063  -1.993  -6.350  1.00 96.49           C  
ATOM    188  C   ARG A  25      -3.987  -3.017  -6.006  1.00 96.49           C  
ATOM    189  CB  ARG A  25      -4.803  -1.406  -7.739  1.00 96.49           C  
ATOM    190  O   ARG A  25      -2.902  -2.655  -5.547  1.00 96.49           O  
ATOM    191  CG  ARG A  25      -5.908  -0.489  -8.237  1.00 96.49           C  
ATOM    192  CD  ARG A  25      -5.694  -0.084  -9.689  1.00 96.49           C  
ATOM    193  NE  ARG A  25      -6.767   0.781 -10.171  1.00 96.49           N  
ATOM    194  NH1 ARG A  25      -6.063   0.775 -12.372  1.00 96.49           N  
ATOM    195  NH2 ARG A  25      -7.930   1.958 -11.764  1.00 96.49           N  
ATOM    196  CZ  ARG A  25      -6.917   1.170 -11.435  1.00 96.49           C  
ATOM    197  N   ILE A  26      -4.317  -4.326  -6.186  1.00 95.66           N  
ATOM    198  CA  ILE A  26      -3.385  -5.374  -5.786  1.00 95.66           C  
ATOM    199  C   ILE A  26      -3.049  -6.253  -6.989  1.00 95.66           C  
ATOM    200  CB  ILE A  26      -3.960  -6.234  -4.638  1.00 95.66           C  
ATOM    201  O   ILE A  26      -3.879  -6.435  -7.883  1.00 95.66           O  
ATOM    202  CG1 ILE A  26      -4.449  -5.339  -3.494  1.00 95.66           C  
ATOM    203  CG2 ILE A  26      -2.915  -7.237  -4.140  1.00 95.66           C  
ATOM    204  CD1 ILE A  26      -3.637  -5.471  -2.213  1.00 95.66           C  
ATOM    205  N   GLY A  27      -1.905  -6.653  -6.999  1.00 94.14           N  
ATOM    206  CA  GLY A  27      -1.472  -7.593  -8.020  1.00 94.14           C  
ATOM    207  C   GLY A  27      -0.599  -6.956  -9.085  1.00 94.14           C  
ATOM    208  O   GLY A  27      -0.336  -5.752  -9.042  1.00 94.14           O  
ATOM    209  N   LYS A  28      -0.100  -7.713 -10.060  1.00 91.09           N  
ATOM    210  CA  LYS A  28       0.816  -7.336 -11.133  1.00 91.09           C  
ATOM    211  C   LYS A  28       0.130  -6.424 -12.146  1.00 91.09           C  
ATOM    212  CB  LYS A  28       1.364  -8.580 -11.833  1.00 91.09           C  
ATOM    213  O   LYS A  28       0.722  -5.448 -12.611  1.00 91.09           O  
ATOM    214  CG  LYS A  28       2.423  -9.325 -11.034  1.00 91.09           C  
ATOM    215  CD  LYS A  28       3.042 -10.456 -11.845  1.00 91.09           C  
ATOM    216  CE  LYS A  28       4.058 -11.241 -11.026  1.00 91.09           C  
ATOM    217  NZ  LYS A  28       4.573 -12.428 -11.772  1.00 91.09           N  
ATOM    218  N   ASP A  29      -1.258  -6.639 -12.277  1.00 84.90           N  
ATOM    219  CA  ASP A  29      -2.015  -5.868 -13.259  1.00 84.90           C  
ATOM    220  C   ASP A  29      -2.973  -4.896 -12.574  1.00 84.90           C  
ATOM    221  CB  ASP A  29      -2.789  -6.800 -14.193  1.00 84.90           C  
ATOM    222  O   ASP A  29      -3.514  -3.993 -13.216  1.00 84.90           O  
ATOM    223  CG  ASP A  29      -1.884  -7.677 -15.040  1.00 84.90           C  
ATOM    224  OD1 ASP A  29      -0.797  -7.216 -15.449  1.00 84.90           O  
ATOM    225  OD2 ASP A  29      -2.263  -8.839 -15.302  1.00 84.90           O  
ATOM    226  N   GLY A  30      -3.048  -5.012 -11.216  1.00 87.78           N  
ATOM    227  CA  GLY A  30      -3.818  -4.072 -10.418  1.00 87.78           C  
ATOM    228  C   GLY A  30      -5.289  -4.038 -10.789  1.00 87.78           C  
ATOM    229  O   GLY A  30      -5.907  -2.972 -10.802  1.00 87.78           O  
ATOM    230  N   PHE A  31      -6.003  -5.263 -10.892  1.00 87.44           N  
ATOM    231  CA  PHE A  31      -7.394  -5.308 -11.328  1.00 87.44           C  
ATOM    232  C   PHE A  31      -8.334  -5.400 -10.132  1.00 87.44           C  
ATOM    233  CB  PHE A  31      -7.626  -6.494 -12.270  1.00 87.44           C  
ATOM    234  O   PHE A  31      -9.509  -5.039 -10.229  1.00 87.44           O  
ATOM    235  CG  PHE A  31      -6.929  -6.359 -13.597  1.00 87.44           C  
ATOM    236  CD1 PHE A  31      -7.438  -5.523 -14.583  1.00 87.44           C  
ATOM    237  CD2 PHE A  31      -5.765  -7.070 -13.859  1.00 87.44           C  
ATOM    238  CE1 PHE A  31      -6.796  -5.397 -15.813  1.00 87.44           C  
ATOM    239  CE2 PHE A  31      -5.118  -6.949 -15.085  1.00 87.44           C  
ATOM    240  CZ  PHE A  31      -5.635  -6.113 -16.061  1.00 87.44           C  
ATOM    241  N   TYR A  32      -7.849  -5.806  -8.994  1.00 91.68           N  
ATOM    242  CA  TYR A  32      -8.684  -5.900  -7.802  1.00 91.68           C  
ATOM    243  C   TYR A  32      -8.273  -4.861  -6.766  1.00 91.68           C  
ATOM    244  CB  TYR A  32      -8.598  -7.304  -7.195  1.00 91.68           C  
ATOM    245  O   TYR A  32      -7.104  -4.476  -6.692  1.00 91.68           O  
ATOM    246  CG  TYR A  32      -8.891  -8.410  -8.179  1.00 91.68           C  
ATOM    247  CD1 TYR A  32     -10.200  -8.806  -8.443  1.00 91.68           C  
ATOM    248  CD2 TYR A  32      -7.860  -9.062  -8.847  1.00 91.68           C  
ATOM    249  CE1 TYR A  32     -10.475  -9.826  -9.348  1.00 91.68           C  
ATOM    250  CE2 TYR A  32      -8.123 -10.083  -9.754  1.00 91.68           C  
ATOM    251  OH  TYR A  32      -9.698 -11.467 -10.895  1.00 91.68           O  
ATOM    252  CZ  TYR A  32      -9.432 -10.457  -9.998  1.00 91.68           C  
ATOM    253  N   SER A  33      -9.308  -4.330  -6.139  1.00 94.52           N  
ATOM    254  CA  SER A  33      -9.114  -3.375  -5.053  1.00 94.52           C  
ATOM    255  C   SER A  33      -9.404  -4.013  -3.698  1.00 94.52           C  
ATOM    256  CB  SER A  33     -10.008  -2.150  -5.250  1.00 94.52           C  
ATOM    257  O   SER A  33     -10.381  -4.750  -3.549  1.00 94.52           O  
ATOM    258  OG  SER A  33      -9.692  -1.141  -4.306  1.00 94.52           O  
ATOM    259  N   VAL A  34      -8.335  -3.712  -2.776  1.00 94.73           N  
ATOM    260  CA  VAL A  34      -8.541  -4.212  -1.421  1.00 94.73           C  
ATOM    261  C   VAL A  34      -8.414  -3.066  -0.421  1.00 94.73           C  
ATOM    262  CB  VAL A  34      -7.539  -5.336  -1.073  1.00 94.73           C  
ATOM    263  O   VAL A  34      -7.741  -2.068  -0.693  1.00 94.73           O  
ATOM    264  CG1 VAL A  34      -7.690  -6.512  -2.037  1.00 94.73           C  
ATOM    265  CG2 VAL A  34      -6.108  -4.801  -1.098  1.00 94.73           C  
ATOM    266  N   THR A  35      -9.196  -3.203   0.724  1.00 94.91           N  
ATOM    267  CA  THR A  35      -9.014  -2.304   1.858  1.00 94.91           C  
ATOM    268  C   THR A  35      -7.759  -2.673   2.644  1.00 94.91           C  
ATOM    269  CB  THR A  35     -10.236  -2.330   2.794  1.00 94.91           C  
ATOM    270  O   THR A  35      -7.603  -3.819   3.071  1.00 94.91           O  
ATOM    271  CG2 THR A  35     -10.075  -1.334   3.938  1.00 94.91           C  
ATOM    272  OG1 THR A  35     -11.411  -1.995   2.046  1.00 94.91           O  
ATOM    273  N   CYS A  36      -6.742  -1.601   2.765  1.00 92.48           N  
ATOM    274  CA  CYS A  36      -5.511  -1.855   3.505  1.00 92.48           C  
ATOM    275  C   CYS A  36      -5.784  -1.951   5.002  1.00 92.48           C  
ATOM    276  CB  CYS A  36      -4.486  -0.755   3.234  1.00 92.48           C  
ATOM    277  O   CYS A  36      -6.789  -1.429   5.488  1.00 92.48           O  
ATOM    278  SG  CYS A  36      -4.051  -0.579   1.490  1.00 92.48           S  
ATOM    279  N   THR A  37      -4.867  -2.712   5.586  1.00 92.06           N  
ATOM    280  CA  THR A  37      -4.973  -2.777   7.040  1.00 92.06           C  
ATOM    281  C   THR A  37      -4.599  -1.439   7.670  1.00 92.06           C  
ATOM    282  CB  THR A  37      -4.075  -3.888   7.616  1.00 92.06           C  
ATOM    283  O   THR A  37      -4.013  -0.578   7.010  1.00 92.06           O  
ATOM    284  CG2 THR A  37      -4.391  -5.237   6.979  1.00 92.06           C  
ATOM    285  OG1 THR A  37      -2.702  -3.563   7.365  1.00 92.06           O  
ATOM    286  N   GLU A  38      -4.928  -1.233   8.866  1.00 87.28           N  
ATOM    287  CA  GLU A  38      -4.648  -0.001   9.598  1.00 87.28           C  
ATOM    288  C   GLU A  38      -3.149   0.278   9.655  1.00 87.28           C  
ATOM    289  CB  GLU A  38      -5.224  -0.074  11.014  1.00 87.28           C  
ATOM    290  O   GLU A  38      -2.727   1.436   9.625  1.00 87.28           O  
ATOM    291  CG  GLU A  38      -6.744  -0.007  11.065  1.00 87.28           C  
ATOM    292  CD  GLU A  38      -7.294   0.076  12.480  1.00 87.28           C  
ATOM    293  OE1 GLU A  38      -8.523   0.248  12.644  1.00 87.28           O  
ATOM    294  OE2 GLU A  38      -6.489  -0.030  13.432  1.00 87.28           O  
ATOM    295  N   LYS A  39      -2.337  -0.737   9.600  1.00 88.43           N  
ATOM    296  CA  LYS A  39      -0.886  -0.620   9.720  1.00 88.43           C  
ATOM    297  C   LYS A  39      -0.245  -0.320   8.369  1.00 88.43           C  
ATOM    298  CB  LYS A  39      -0.292  -1.900  10.310  1.00 88.43           C  
ATOM    299  O   LYS A  39       0.867   0.210   8.307  1.00 88.43           O  
ATOM    300  CG  LYS A  39      -0.658  -2.138  11.768  1.00 88.43           C  
ATOM    301  CD  LYS A  39       0.014  -3.391  12.315  1.00 88.43           C  
ATOM    302  CE  LYS A  39      -0.394  -3.660  13.757  1.00 88.43           C  
ATOM    303  NZ  LYS A  39       0.236  -4.906  14.288  1.00 88.43           N  
ATOM    304  N   GLU A  40      -1.054  -0.516   7.185  1.00 92.61           N  
ATOM    305  CA  GLU A  40      -0.625  -0.273   5.811  1.00 92.61           C  
ATOM    306  C   GLU A  40      -1.449   0.836   5.163  1.00 92.61           C  
ATOM    307  CB  GLU A  40      -0.727  -1.556   4.981  1.00 92.61           C  
ATOM    308  O   GLU A  40      -2.363   0.563   4.382  1.00 92.61           O  
ATOM    309  CG  GLU A  40       0.140  -2.694   5.501  1.00 92.61           C  
ATOM    310  CD  GLU A  40      -0.152  -4.026   4.827  1.00 92.61           C  
ATOM    311  OE1 GLU A  40       0.806  -4.766   4.506  1.00 92.61           O  
ATOM    312  OE2 GLU A  40      -1.347  -4.331   4.617  1.00 92.61           O  
ATOM    313  N   ASN A  41      -1.030   2.057   5.414  1.00 91.02           N  
ATOM    314  CA  ASN A  41      -1.869   3.181   5.013  1.00 91.02           C  
ATOM    315  C   ASN A  41      -1.376   3.814   3.715  1.00 91.02           C  
ATOM    316  CB  ASN A  41      -1.930   4.229   6.126  1.00 91.02           C  
ATOM    317  O   ASN A  41      -1.775   4.927   3.371  1.00 91.02           O  
ATOM    318  CG  ASN A  41      -0.563   4.775   6.489  1.00 91.02           C  
ATOM    319  ND2 ASN A  41      -0.533   5.986   7.034  1.00 91.02           N  
ATOM    320  OD1 ASN A  41       0.458   4.115   6.279  1.00 91.02           O  
ATOM    321  N   LEU A  42      -0.506   3.133   2.948  1.00 94.45           N  
ATOM    322  CA  LEU A  42       0.022   3.608   1.674  1.00 94.45           C  
ATOM    323  C   LEU A  42      -0.263   2.606   0.560  1.00 94.45           C  
ATOM    324  CB  LEU A  42       1.529   3.857   1.778  1.00 94.45           C  
ATOM    325  O   LEU A  42      -0.275   1.396   0.795  1.00 94.45           O  
ATOM    326  CG  LEU A  42       1.979   4.856   2.845  1.00 94.45           C  
ATOM    327  CD1 LEU A  42       3.489   4.778   3.041  1.00 94.45           C  
ATOM    328  CD2 LEU A  42       1.556   6.271   2.466  1.00 94.45           C  
ATOM    329  N   CYS A  43      -0.518   3.175  -0.587  1.00 96.13           N  
ATOM    330  CA  CYS A  43      -0.516   2.377  -1.808  1.00 96.13           C  
ATOM    331  C   CYS A  43       0.839   2.445  -2.502  1.00 96.13           C  
ATOM    332  CB  CYS A  43      -1.612   2.854  -2.761  1.00 96.13           C  
ATOM    333  O   CYS A  43       1.486   3.493  -2.510  1.00 96.13           O  
ATOM    334  SG  CYS A  43      -3.283   2.662  -2.104  1.00 96.13           S  
ATOM    335  N   PHE A  44       1.299   1.183  -2.995  1.00 96.57           N  
ATOM    336  CA  PHE A  44       2.581   1.242  -3.686  1.00 96.57           C  
ATOM    337  C   PHE A  44       2.476   0.627  -5.076  1.00 96.57           C  
ATOM    338  CB  PHE A  44       3.664   0.524  -2.875  1.00 96.57           C  
ATOM    339  O   PHE A  44       1.620  -0.226  -5.320  1.00 96.57           O  
ATOM    340  CG  PHE A  44       3.563  -0.977  -2.922  1.00 96.57           C  
ATOM    341  CD1 PHE A  44       2.872  -1.672  -1.936  1.00 96.57           C  
ATOM    342  CD2 PHE A  44       4.158  -1.693  -3.952  1.00 96.57           C  
ATOM    343  CE1 PHE A  44       2.777  -3.061  -1.977  1.00 96.57           C  
ATOM    344  CE2 PHE A  44       4.067  -3.081  -4.000  1.00 96.57           C  
ATOM    345  CZ  PHE A  44       3.377  -3.763  -3.011  1.00 96.57           C  
ATOM    346  N   THR A  45       3.273   1.123  -6.002  1.00 96.47           N  
ATOM    347  CA  THR A  45       3.642   0.523  -7.279  1.00 96.47           C  
ATOM    348  C   THR A  45       5.127   0.170  -7.302  1.00 96.47           C  
ATOM    349  CB  THR A  45       3.318   1.465  -8.454  1.00 96.47           C  
ATOM    350  O   THR A  45       5.980   1.041  -7.121  1.00 96.47           O  
ATOM    351  CG2 THR A  45       3.553   0.775  -9.793  1.00 96.47           C  
ATOM    352  OG1 THR A  45       1.946   1.868  -8.370  1.00 96.47           O  
ATOM    353  N   MET A  46       5.384  -1.144  -7.478  1.00 94.90           N  
ATOM    354  CA  MET A  46       6.773  -1.596  -7.489  1.00 94.90           C  
ATOM    355  C   MET A  46       7.267  -1.800  -8.917  1.00 94.90           C  
ATOM    356  CB  MET A  46       6.923  -2.893  -6.692  1.00 94.90           C  
ATOM    357  O   MET A  46       6.604  -2.461  -9.719  1.00 94.90           O  
ATOM    358  CG  MET A  46       8.368  -3.287  -6.430  1.00 94.90           C  
ATOM    359  SD  MET A  46       9.030  -2.544  -4.888  1.00 94.90           S  
ATOM    360  CE  MET A  46       8.021  -3.413  -3.655  1.00 94.90           C  
ATOM    361  N   PHE A  47       8.373  -1.207  -9.184  1.00 94.36           N  
ATOM    362  CA  PHE A  47       8.991  -1.315 -10.500  1.00 94.36           C  
ATOM    363  C   PHE A  47      10.229  -2.203 -10.445  1.00 94.36           C  
ATOM    364  CB  PHE A  47       9.363   0.071 -11.036  1.00 94.36           C  
ATOM    365  O   PHE A  47      10.827  -2.379  -9.382  1.00 94.36           O  
ATOM    366  CG  PHE A  47       8.207   1.034 -11.084  1.00 94.36           C  
ATOM    367  CD1 PHE A  47       7.332   1.038 -12.163  1.00 94.36           C  
ATOM    368  CD2 PHE A  47       7.996   1.935 -10.048  1.00 94.36           C  
ATOM    369  CE1 PHE A  47       6.261   1.928 -12.209  1.00 94.36           C  
ATOM    370  CE2 PHE A  47       6.928   2.827 -10.088  1.00 94.36           C  
ATOM    371  CZ  PHE A  47       6.063   2.822 -11.170  1.00 94.36           C  
ATOM    372  N   SER A  48      10.611  -2.782 -11.576  1.00 93.31           N  
ATOM    373  CA  SER A  48      11.830  -3.570 -11.727  1.00 93.31           C  
ATOM    374  C   SER A  48      13.073  -2.698 -11.583  1.00 93.31           C  
ATOM    375  CB  SER A  48      11.847  -4.276 -13.083  1.00 93.31           C  
ATOM    376  O   SER A  48      13.109  -1.571 -12.082  1.00 93.31           O  
ATOM    377  OG  SER A  48      13.104  -4.890 -13.315  1.00 93.31           O  
ATOM    378  N   ALA A  49      14.066  -3.214 -10.944  1.00 91.33           N  
ATOM    379  CA  ALA A  49      15.328  -2.507 -10.742  1.00 91.33           C  
ATOM    380  C   ALA A  49      16.037  -2.259 -12.071  1.00 91.33           C  
ATOM    381  CB  ALA A  49      16.233  -3.294  -9.798  1.00 91.33           C  
ATOM    382  O   ALA A  49      16.803  -1.302 -12.204  1.00 91.33           O  
ATOM    383  N   ARG A  50      15.706  -3.052 -13.022  1.00 93.05           N  
ATOM    384  CA  ARG A  50      16.330  -2.970 -14.339  1.00 93.05           C  
ATOM    385  C   ARG A  50      15.656  -1.906 -15.199  1.00 93.05           C  
ATOM    386  CB  ARG A  50      16.277  -4.326 -15.045  1.00 93.05           C  
ATOM    387  O   ARG A  50      16.304  -1.278 -16.039  1.00 93.05           O  
ATOM    388  CG  ARG A  50      17.166  -5.385 -14.413  1.00 93.05           C  
ATOM    389  CD  ARG A  50      17.151  -6.683 -15.209  1.00 93.05           C  
ATOM    390  NE  ARG A  50      17.851  -7.754 -14.506  1.00 93.05           N  
ATOM    391  NH1 ARG A  50      17.790  -9.236 -16.278  1.00 93.05           N  
ATOM    392  NH2 ARG A  50      18.780  -9.845 -14.301  1.00 93.05           N  
ATOM    393  CZ  ARG A  50      18.139  -8.942 -15.030  1.00 93.05           C  
ATOM    394  N   ASN A  51      14.415  -1.610 -14.852  1.00 92.83           N  
ATOM    395  CA  ASN A  51      13.612  -0.648 -15.599  1.00 92.83           C  
ATOM    396  C   ASN A  51      12.488  -0.072 -14.743  1.00 92.83           C  
ATOM    397  CB  ASN A  51      13.040  -1.293 -16.863  1.00 92.83           C  
ATOM    398  O   ASN A  51      11.454  -0.715 -14.554  1.00 92.83           O  
ATOM    399  CG  ASN A  51      12.344  -0.293 -17.766  1.00 92.83           C  
ATOM    400  ND2 ASN A  51      11.860  -0.763 -18.910  1.00 92.83           N  
ATOM    401  OD1 ASN A  51      12.243   0.892 -17.438  1.00 92.83           O  
ATOM    402  N   PRO A  52      12.634   1.174 -14.193  1.00 88.37           N  
ATOM    403  CA  PRO A  52      11.645   1.816 -13.325  1.00 88.37           C  
ATOM    404  C   PRO A  52      10.314   2.065 -14.032  1.00 88.37           C  
ATOM    405  CB  PRO A  52      12.315   3.137 -12.943  1.00 88.37           C  
ATOM    406  O   PRO A  52       9.326   2.425 -13.386  1.00 88.37           O  
ATOM    407  CG  PRO A  52      13.351   3.359 -13.997  1.00 88.37           C  
ATOM    408  CD  PRO A  52      13.748   2.026 -14.564  1.00 88.37           C  
ATOM    409  N   ALA A  53      10.269   1.600 -15.281  1.00 89.65           N  
ATOM    410  CA  ALA A  53       9.044   1.770 -16.058  1.00 89.65           C  
ATOM    411  C   ALA A  53       8.225   0.482 -16.080  1.00 89.65           C  
ATOM    412  CB  ALA A  53       9.374   2.210 -17.482  1.00 89.65           C  
ATOM    413  O   ALA A  53       7.023   0.508 -16.356  1.00 89.65           O  
ATOM    414  N   GLN A  54       8.954  -0.645 -15.702  1.00 92.34           N  
ATOM    415  CA  GLN A  54       8.287  -1.943 -15.686  1.00 92.34           C  
ATOM    416  C   GLN A  54       7.696  -2.241 -14.311  1.00 92.34           C  
ATOM    417  CB  GLN A  54       9.260  -3.052 -16.091  1.00 92.34           C  
ATOM    418  O   GLN A  54       8.420  -2.282 -13.314  1.00 92.34           O  
ATOM    419  CG  GLN A  54       8.605  -4.418 -16.247  1.00 92.34           C  
ATOM    420  CD  GLN A  54       9.584  -5.492 -16.682  1.00 92.34           C  
ATOM    421  NE2 GLN A  54       9.060  -6.642 -17.089  1.00 92.34           N  
ATOM    422  OE1 GLN A  54      10.802  -5.288 -16.653  1.00 92.34           O  
ATOM    423  N   ILE A  55       6.300  -2.462 -14.297  1.00 94.19           N  
ATOM    424  CA  ILE A  55       5.593  -2.725 -13.048  1.00 94.19           C  
ATOM    425  C   ILE A  55       5.765  -4.192 -12.657  1.00 94.19           C  
ATOM    426  CB  ILE A  55       4.093  -2.373 -13.162  1.00 94.19           C  
ATOM    427  O   ILE A  55       5.466  -5.090 -13.448  1.00 94.19           O  
ATOM    428  CG1 ILE A  55       3.917  -0.880 -13.464  1.00 94.19           C  
ATOM    429  CG2 ILE A  55       3.348  -2.764 -11.882  1.00 94.19           C  
ATOM    430  CD1 ILE A  55       2.495  -0.488 -13.840  1.00 94.19           C  
ATOM    431  N   ILE A  56       6.089  -4.411 -11.474  1.00 94.58           N  
ATOM    432  CA  ILE A  56       6.300  -5.777 -11.006  1.00 94.58           C  
ATOM    433  C   ILE A  56       5.231  -6.141  -9.978  1.00 94.58           C  
ATOM    434  CB  ILE A  56       7.710  -5.955 -10.399  1.00 94.58           C  
ATOM    435  O   ILE A  56       4.924  -7.319  -9.783  1.00 94.58           O  
ATOM    436  CG1 ILE A  56       7.939  -4.939  -9.274  1.00 94.58           C  
ATOM    437  CG2 ILE A  56       8.784  -5.824 -11.483  1.00 94.58           C  
ATOM    438  CD1 ILE A  56       9.204  -5.189  -8.464  1.00 94.58           C  
ATOM    439  N   GLU A  57       4.651  -4.968  -9.291  1.00 95.28           N  
ATOM    440  CA  GLU A  57       3.671  -5.270  -8.252  1.00 95.28           C  
ATOM    441  C   GLU A  57       2.988  -4.000  -7.752  1.00 95.28           C  
ATOM    442  CB  GLU A  57       4.334  -6.005  -7.084  1.00 95.28           C  
ATOM    443  O   GLU A  57       3.625  -2.950  -7.639  1.00 95.28           O  
ATOM    444  CG  GLU A  57       3.352  -6.498  -6.031  1.00 95.28           C  
ATOM    445  CD  GLU A  57       4.015  -7.302  -4.923  1.00 95.28           C  
ATOM    446  OE1 GLU A  57       3.295  -7.955  -4.134  1.00 95.28           O  
ATOM    447  OE2 GLU A  57       5.263  -7.277  -4.843  1.00 95.28           O  
ATOM    448  N   ARG A  58       1.615  -4.167  -7.410  1.00 96.28           N  
ATOM    449  CA  ARG A  58       0.827  -3.147  -6.725  1.00 96.28           C  
ATOM    450  C   ARG A  58       0.248  -3.686  -5.422  1.00 96.28           C  
ATOM    451  CB  ARG A  58      -0.299  -2.640  -7.629  1.00 96.28           C  
ATOM    452  O   ARG A  58      -0.065  -4.874  -5.320  1.00 96.28           O  
ATOM    453  CG  ARG A  58       0.188  -1.994  -8.916  1.00 96.28           C  
ATOM    454  CD  ARG A  58      -0.970  -1.596  -9.821  1.00 96.28           C  
ATOM    455  NE  ARG A  58      -0.499  -1.001 -11.069  1.00 96.28           N  
ATOM    456  NH1 ARG A  58      -2.250   0.494 -11.257  1.00 96.28           N  
ATOM    457  NH2 ARG A  58      -0.602   0.446 -12.849  1.00 96.28           N  
ATOM    458  CZ  ARG A  58      -1.118  -0.022 -11.722  1.00 96.28           C  
ATOM    459  N   GLY A  59       0.207  -2.730  -4.394  1.00 95.69           N  
ATOM    460  CA  GLY A  59      -0.335  -3.218  -3.137  1.00 95.69           C  
ATOM    461  C   GLY A  59      -0.333  -2.171  -2.039  1.00 95.69           C  
ATOM    462  O   GLY A  59      -0.310  -0.971  -2.319  1.00 95.69           O  
ATOM    463  N   CYS A  60      -0.522  -2.645  -0.743  1.00 95.76           N  
ATOM    464  CA  CYS A  60      -0.529  -1.829   0.466  1.00 95.76           C  
ATOM    465  C   CYS A  60       0.825  -1.876   1.164  1.00 95.76           C  
ATOM    466  CB  CYS A  60      -1.623  -2.298   1.423  1.00 95.76           C  
ATOM    467  O   CYS A  60       1.496  -2.910   1.157  1.00 95.76           O  
ATOM    468  SG  CYS A  60      -3.283  -2.247   0.713  1.00 95.76           S  
ATOM    469  N   ALA A  61       1.209  -0.775   1.712  1.00 95.33           N  
ATOM    470  CA  ALA A  61       2.499  -0.721   2.395  1.00 95.33           C  
ATOM    471  C   ALA A  61       2.406   0.098   3.679  1.00 95.33           C  
ATOM    472  CB  ALA A  61       3.566  -0.138   1.471  1.00 95.33           C  
ATOM    473  O   ALA A  61       1.581   1.009   3.784  1.00 95.33           O  
ATOM    474  N   SER A  62       3.181  -0.370   4.641  1.00 94.07           N  
ATOM    475  CA  SER A  62       3.291   0.379   5.889  1.00 94.07           C  
ATOM    476  C   SER A  62       4.312   1.505   5.769  1.00 94.07           C  
ATOM    477  CB  SER A  62       3.677  -0.550   7.040  1.00 94.07           C  
ATOM    478  O   SER A  62       4.214   2.516   6.468  1.00 94.07           O  
ATOM    479  OG  SER A  62       4.916  -1.186   6.780  1.00 94.07           O  
ATOM    480  N   SER A  63       5.251   1.395   4.887  1.00 93.42           N  
ATOM    481  CA  SER A  63       6.301   2.373   4.618  1.00 93.42           C  
ATOM    482  C   SER A  63       6.748   2.317   3.161  1.00 93.42           C  
ATOM    483  CB  SER A  63       7.500   2.138   5.537  1.00 93.42           C  
ATOM    484  O   SER A  63       6.491   1.333   2.464  1.00 93.42           O  
ATOM    485  OG  SER A  63       8.122   0.898   5.246  1.00 93.42           O  
ATOM    486  N   CYS A  64       7.393   3.405   2.792  1.00 89.85           N  
ATOM    487  CA  CYS A  64       7.913   3.491   1.432  1.00 89.85           C  
ATOM    488  C   CYS A  64       9.424   3.691   1.437  1.00 89.85           C  
ATOM    489  CB  CYS A  64       7.240   4.634   0.673  1.00 89.85           C  
ATOM    490  O   CYS A  64       9.913   4.746   1.843  1.00 89.85           O  
ATOM    491  SG  CYS A  64       5.561   4.256   0.124  1.00 89.85           S  
ATOM    492  N   SER A  65      10.121   2.512   1.233  1.00 84.96           N  
ATOM    493  CA  SER A  65      11.555   2.784   1.226  1.00 84.96           C  
ATOM    494  C   SER A  65      12.263   1.992   0.133  1.00 84.96           C  
ATOM    495  CB  SER A  65      12.170   2.454   2.587  1.00 84.96           C  
ATOM    496  O   SER A  65      12.408   0.772   0.238  1.00 84.96           O  
ATOM    497  OG  SER A  65      12.959   1.279   2.510  1.00 84.96           O  
ATOM    498  N   SER A  66      12.102   2.279  -1.134  1.00 88.37           N  
ATOM    499  CA  SER A  66      12.805   1.719  -2.284  1.00 88.37           C  
ATOM    500  C   SER A  66      12.763   2.671  -3.474  1.00 88.37           C  
ATOM    501  CB  SER A  66      12.200   0.370  -2.677  1.00 88.37           C  
ATOM    502  O   SER A  66      11.728   3.280  -3.752  1.00 88.37           O  
ATOM    503  OG  SER A  66      12.786  -0.114  -3.873  1.00 88.37           O  
ATOM    504  N   ARG A  67      13.912   2.873  -4.082  1.00 90.25           N  
ATOM    505  CA  ARG A  67      13.993   3.702  -5.280  1.00 90.25           C  
ATOM    506  C   ARG A  67      13.067   3.177  -6.372  1.00 90.25           C  
ATOM    507  CB  ARG A  67      15.432   3.761  -5.797  1.00 90.25           C  
ATOM    508  O   ARG A  67      12.696   3.916  -7.286  1.00 90.25           O  
ATOM    509  CG  ARG A  67      15.757   2.700  -6.836  1.00 90.25           C  
ATOM    510  CD  ARG A  67      17.201   2.799  -7.310  1.00 90.25           C  
ATOM    511  NE  ARG A  67      17.485   1.841  -8.375  1.00 90.25           N  
ATOM    512  NH1 ARG A  67      19.759   2.245  -8.414  1.00 90.25           N  
ATOM    513  NH2 ARG A  67      18.839   0.707  -9.844  1.00 90.25           N  
ATOM    514  CZ  ARG A  67      18.693   1.600  -8.875  1.00 90.25           C  
ATOM    515  N   TYR A  68      12.603   1.896  -6.238  1.00 91.95           N  
ATOM    516  CA  TYR A  68      11.799   1.224  -7.252  1.00 91.95           C  
ATOM    517  C   TYR A  68      10.347   1.105  -6.805  1.00 91.95           C  
ATOM    518  CB  TYR A  68      12.367  -0.166  -7.555  1.00 91.95           C  
ATOM    519  O   TYR A  68       9.590   0.291  -7.341  1.00 91.95           O  
ATOM    520  CG  TYR A  68      13.806  -0.147  -8.009  1.00 91.95           C  
ATOM    521  CD1 TYR A  68      14.147   0.281  -9.291  1.00 91.95           C  
ATOM    522  CD2 TYR A  68      14.828  -0.557  -7.159  1.00 91.95           C  
ATOM    523  CE1 TYR A  68      15.472   0.298  -9.714  1.00 91.95           C  
ATOM    524  CE2 TYR A  68      16.156  -0.544  -7.572  1.00 91.95           C  
ATOM    525  OH  TYR A  68      17.781  -0.100  -9.263  1.00 91.95           O  
ATOM    526  CZ  TYR A  68      16.468  -0.115  -8.849  1.00 91.95           C  
ATOM    527  N   MET A  69      10.078   1.905  -5.743  1.00 94.59           N  
ATOM    528  CA  MET A  69       8.722   1.933  -5.202  1.00 94.59           C  
ATOM    529  C   MET A  69       8.163   3.352  -5.209  1.00 94.59           C  
ATOM    530  CB  MET A  69       8.697   1.368  -3.781  1.00 94.59           C  
ATOM    531  O   MET A  69       8.836   4.291  -4.780  1.00 94.59           O  
ATOM    532  CG  MET A  69       7.302   1.267  -3.186  1.00 94.59           C  
ATOM    533  SD  MET A  69       7.310   0.562  -1.492  1.00 94.59           S  
ATOM    534  CE  MET A  69       7.267  -1.209  -1.882  1.00 94.59           C  
ATOM    535  N   LYS A  70       6.888   3.512  -5.852  1.00 94.44           N  
ATOM    536  CA  LYS A  70       6.102   4.738  -5.748  1.00 94.44           C  
ATOM    537  C   LYS A  70       4.949   4.569  -4.763  1.00 94.44           C  
ATOM    538  CB  LYS A  70       5.564   5.149  -7.119  1.00 94.44           C  
ATOM    539  O   LYS A  70       4.209   3.586  -4.828  1.00 94.44           O  
ATOM    540  CG  LYS A  70       6.599   5.809  -8.018  1.00 94.44           C  
ATOM    541  CD  LYS A  70       5.963   6.371  -9.284  1.00 94.44           C  
ATOM    542  CE  LYS A  70       6.996   7.042 -10.178  1.00 94.44           C  
ATOM    543  NZ  LYS A  70       6.377   7.597 -11.419  1.00 94.44           N  
ATOM    544  N   CYS A  71       4.872   5.543  -3.904  1.00 95.40           N  
ATOM    545  CA  CYS A  71       3.850   5.441  -2.868  1.00 95.40           C  
ATOM    546  C   CYS A  71       2.919   6.647  -2.900  1.00 95.40           C  
ATOM    547  CB  CYS A  71       4.497   5.321  -1.488  1.00 95.40           C  
ATOM    548  O   CYS A  71       3.338   7.751  -3.252  1.00 95.40           O  
ATOM    549  SG  CYS A  71       5.566   3.876  -1.309  1.00 95.40           S  
ATOM    550  N   CYS A  72       1.697   6.279  -2.668  1.00 95.05           N  
ATOM    551  CA  CYS A  72       0.739   7.371  -2.534  1.00 95.05           C  
ATOM    552  C   CYS A  72      -0.263   7.083  -1.422  1.00 95.05           C  
ATOM    553  CB  CYS A  72       0.001   7.601  -3.852  1.00 95.05           C  
ATOM    554  O   CYS A  72      -0.466   5.926  -1.049  1.00 95.05           O  
ATOM    555  SG  CYS A  72      -0.990   6.190  -4.388  1.00 95.05           S  
ATOM    556  N   SER A  73      -0.896   8.193  -0.846  1.00 92.95           N  
ATOM    557  CA  SER A  73      -1.739   8.070   0.339  1.00 92.95           C  
ATOM    558  C   SER A  73      -3.213   8.249  -0.011  1.00 92.95           C  
ATOM    559  CB  SER A  73      -1.329   9.094   1.397  1.00 92.95           C  
ATOM    560  O   SER A  73      -4.058   8.356   0.879  1.00 92.95           O  
ATOM    561  OG  SER A  73      -1.367  10.408   0.867  1.00 92.95           O  
ATOM    562  N   THR A  74      -3.552   8.258  -1.297  1.00 93.01           N  
ATOM    563  CA  THR A  74      -4.944   8.365  -1.721  1.00 93.01           C  
ATOM    564  C   THR A  74      -5.466   7.016  -2.207  1.00 93.01           C  
ATOM    565  CB  THR A  74      -5.109   9.414  -2.835  1.00 93.01           C  
ATOM    566  O   THR A  74      -4.683   6.120  -2.528  1.00 93.01           O  
ATOM    567  CG2 THR A  74      -4.629  10.786  -2.374  1.00 93.01           C  
ATOM    568  OG1 THR A  74      -4.345   9.012  -3.979  1.00 93.01           O  
ATOM    569  N   ASP A  75      -6.803   6.818  -2.303  1.00 94.23           N  
ATOM    570  CA  ASP A  75      -7.424   5.571  -2.739  1.00 94.23           C  
ATOM    571  C   ASP A  75      -7.085   5.269  -4.197  1.00 94.23           C  
ATOM    572  CB  ASP A  75      -8.942   5.635  -2.555  1.00 94.23           C  
ATOM    573  O   ASP A  75      -7.201   6.141  -5.060  1.00 94.23           O  
ATOM    574  CG  ASP A  75      -9.368   5.519  -1.102  1.00 94.23           C  
ATOM    575  OD1 ASP A  75      -8.576   5.026  -0.271  1.00 94.23           O  
ATOM    576  OD2 ASP A  75     -10.509   5.922  -0.786  1.00 94.23           O  
ATOM    577  N   SER A  76      -6.706   4.068  -4.361  1.00 93.81           N  
ATOM    578  CA  SER A  76      -6.449   3.555  -5.702  1.00 93.81           C  
ATOM    579  C   SER A  76      -5.453   4.435  -6.449  1.00 93.81           C  
ATOM    580  CB  SER A  76      -7.751   3.456  -6.498  1.00 93.81           C  
ATOM    581  O   SER A  76      -5.547   4.591  -7.668  1.00 93.81           O  
ATOM    582  OG  SER A  76      -8.663   2.576  -5.863  1.00 93.81           O  
ATOM    583  N   CYS A  77      -4.485   5.091  -5.934  1.00 94.03           N  
ATOM    584  CA  CYS A  77      -3.513   6.002  -6.527  1.00 94.03           C  
ATOM    585  C   CYS A  77      -2.433   5.232  -7.278  1.00 94.03           C  
ATOM    586  CB  CYS A  77      -2.872   6.878  -5.451  1.00 94.03           C  
ATOM    587  O   CYS A  77      -1.702   5.809  -8.086  1.00 94.03           O  
ATOM    588  SG  CYS A  77      -1.773   5.975  -4.337  1.00 94.03           S  
ATOM    589  N   ASN A  78      -2.363   3.924  -6.949  1.00 94.56           N  
ATOM    590  CA  ASN A  78      -1.338   3.105  -7.588  1.00 94.56           C  
ATOM    591  C   ASN A  78      -1.805   2.577  -8.941  1.00 94.56           C  
ATOM    592  CB  ASN A  78      -0.933   1.945  -6.676  1.00 94.56           C  
ATOM    593  O   ASN A  78      -1.313   1.551  -9.415  1.00 94.56           O  
ATOM    594  CG  ASN A  78      -2.108   1.071  -6.285  1.00 94.56           C  
ATOM    595  ND2 ASN A  78      -1.838  -0.200  -6.011  1.00 94.56           N  
ATOM    596  OD1 ASN A  78      -3.250   1.534  -6.230  1.00 94.56           O  
ATOM    597  N   GLY A  79      -2.695   3.517  -9.499  1.00 84.18           N  
ATOM    598  CA  GLY A  79      -2.920   3.245 -10.910  1.00 84.18           C  
ATOM    599  C   GLY A  79      -3.764   2.008 -11.152  1.00 84.18           C  
ATOM    600  O   GLY A  79      -3.518   0.956 -10.558  1.00 84.18           O  
TER     601      ALA A   1                                                      
ENDMDL                                                                          
END                                                                             
