# Supplementary material for: Domain loss enabled evolution of novel functions in the snake three-finger toxin gene superfamily
Source: Nat Commun. 2023 Aug 11;14:4861. doi: 10.1038/s41467-023-40550-0 (PMC10421932; doi:10.1038/s41467-023-40550-0)
Supplement: Supplementary file 5 — Supplementary Data 2 [file 41467_2023_40550_MOESM5_ESM.zip › SD2_structure_predictions/full_sequence/TR|H8PG61|Parasuta_nigriceps.pdb]

MODEL     1                                                                     
ATOM      1  N   MET A   1     -38.435   8.618  31.884  1.00 62.45           N  
ATOM      2  CA  MET A   1     -38.038   9.143  30.581  1.00 62.45           C  
ATOM      3  C   MET A   1     -36.565   9.538  30.579  1.00 62.45           C  
ATOM      4  CB  MET A   1     -38.902  10.346  30.200  1.00 62.45           C  
ATOM      5  O   MET A   1     -36.018   9.905  29.538  1.00 62.45           O  
ATOM      6  CG  MET A   1     -39.334  11.192  31.387  1.00 62.45           C  
ATOM      7  SD  MET A   1     -40.421  12.587  30.897  1.00 62.45           S  
ATOM      8  CE  MET A   1     -39.932  13.822  32.134  1.00 62.45           C  
ATOM      9  N   LYS A   2     -35.825   9.290  31.700  1.00 67.64           N  
ATOM     10  CA  LYS A   2     -34.431   9.635  31.966  1.00 67.64           C  
ATOM     11  C   LYS A   2     -33.525   8.415  31.818  1.00 67.64           C  
ATOM     12  CB  LYS A   2     -34.283  10.231  33.367  1.00 67.64           C  
ATOM     13  O   LYS A   2     -32.361   8.543  31.435  1.00 67.64           O  
ATOM     14  CG  LYS A   2     -34.724  11.683  33.471  1.00 67.64           C  
ATOM     15  CD  LYS A   2     -34.739  12.161  34.917  1.00 67.64           C  
ATOM     16  CE  LYS A   2     -34.949  13.666  35.008  1.00 67.64           C  
ATOM     17  NZ  LYS A   2     -36.286  14.005  35.580  1.00 67.64           N  
ATOM     18  N   THR A   3     -34.174   7.191  31.953  1.00 66.23           N  
ATOM     19  CA  THR A   3     -33.429   5.944  31.813  1.00 66.23           C  
ATOM     20  C   THR A   3     -33.359   5.517  30.350  1.00 66.23           C  
ATOM     21  CB  THR A   3     -34.065   4.818  32.650  1.00 66.23           C  
ATOM     22  O   THR A   3     -32.405   4.855  29.937  1.00 66.23           O  
ATOM     23  CG2 THR A   3     -33.786   5.013  34.137  1.00 66.23           C  
ATOM     24  OG1 THR A   3     -35.482   4.814  32.437  1.00 66.23           O  
ATOM     25  N   LEU A   4     -34.260   5.998  29.554  1.00 65.48           N  
ATOM     26  CA  LEU A   4     -34.328   5.795  28.111  1.00 65.48           C  
ATOM     27  C   LEU A   4     -33.369   6.732  27.385  1.00 65.48           C  
ATOM     28  CB  LEU A   4     -35.756   6.014  27.605  1.00 65.48           C  
ATOM     29  O   LEU A   4     -32.745   6.343  26.395  1.00 65.48           O  
ATOM     30  CG  LEU A   4     -36.611   4.760  27.422  1.00 65.48           C  
ATOM     31  CD1 LEU A   4     -38.084   5.084  27.649  1.00 65.48           C  
ATOM     32  CD2 LEU A   4     -36.397   4.164  26.035  1.00 65.48           C  
ATOM     33  N   LEU A   5     -33.122   7.885  27.986  1.00 65.22           N  
ATOM     34  CA  LEU A   5     -32.196   8.892  27.480  1.00 65.22           C  
ATOM     35  C   LEU A   5     -30.755   8.524  27.818  1.00 65.22           C  
ATOM     36  CB  LEU A   5     -32.533  10.269  28.058  1.00 65.22           C  
ATOM     37  O   LEU A   5     -29.847   8.749  27.014  1.00 65.22           O  
ATOM     38  CG  LEU A   5     -33.746  10.979  27.455  1.00 65.22           C  
ATOM     39  CD1 LEU A   5     -34.185  12.132  28.351  1.00 65.22           C  
ATOM     40  CD2 LEU A   5     -33.429  11.478  26.049  1.00 65.22           C  
ATOM     41  N   LEU A   6     -30.555   7.751  28.877  1.00 64.39           N  
ATOM     42  CA  LEU A   6     -29.245   7.310  29.344  1.00 64.39           C  
ATOM     43  C   LEU A   6     -28.794   6.059  28.598  1.00 64.39           C  
ATOM     44  CB  LEU A   6     -29.277   7.037  30.850  1.00 64.39           C  
ATOM     45  O   LEU A   6     -27.611   5.910  28.283  1.00 64.39           O  
ATOM     46  CG  LEU A   6     -29.306   8.264  31.762  1.00 64.39           C  
ATOM     47  CD1 LEU A   6     -29.698   7.863  33.180  1.00 64.39           C  
ATOM     48  CD2 LEU A   6     -27.953   8.968  31.754  1.00 64.39           C  
ATOM     49  N   THR A   7     -29.673   5.275  28.167  1.00 65.81           N  
ATOM     50  CA  THR A   7     -29.432   4.070  27.381  1.00 65.81           C  
ATOM     51  C   THR A   7     -29.227   4.416  25.909  1.00 65.81           C  
ATOM     52  CB  THR A   7     -30.596   3.071  27.520  1.00 65.81           C  
ATOM     53  O   THR A   7     -28.432   3.773  25.220  1.00 65.81           O  
ATOM     54  CG2 THR A   7     -30.622   2.446  28.911  1.00 65.81           C  
ATOM     55  OG1 THR A   7     -31.834   3.755  27.292  1.00 65.81           O  
ATOM     56  N   LEU A   8     -29.707   5.488  25.415  1.00 63.60           N  
ATOM     57  CA  LEU A   8     -29.592   6.029  24.065  1.00 63.60           C  
ATOM     58  C   LEU A   8     -28.276   6.779  23.890  1.00 63.60           C  
ATOM     59  CB  LEU A   8     -30.768   6.961  23.759  1.00 63.60           C  
ATOM     60  O   LEU A   8     -27.646   6.697  22.833  1.00 63.60           O  
ATOM     61  CG  LEU A   8     -30.915   7.413  22.305  1.00 63.60           C  
ATOM     62  CD1 LEU A   8     -31.381   6.251  21.433  1.00 63.60           C  
ATOM     63  CD2 LEU A   8     -31.884   8.586  22.204  1.00 63.60           C  
ATOM     64  N   VAL A   9     -27.712   7.338  24.926  1.00 64.78           N  
ATOM     65  CA  VAL A   9     -26.434   8.040  24.982  1.00 64.78           C  
ATOM     66  C   VAL A   9     -25.295   7.031  25.106  1.00 64.78           C  
ATOM     67  CB  VAL A   9     -26.389   9.042  26.158  1.00 64.78           C  
ATOM     68  O   VAL A   9     -24.244   7.192  24.480  1.00 64.78           O  
ATOM     69  CG1 VAL A   9     -24.999   9.662  26.286  1.00 64.78           C  
ATOM     70  CG2 VAL A   9     -27.447  10.129  25.973  1.00 64.78           C  
ATOM     71  N   LEU A  10     -25.456   5.871  25.627  1.00 62.36           N  
ATOM     72  CA  LEU A  10     -24.505   4.778  25.794  1.00 62.36           C  
ATOM     73  C   LEU A  10     -24.422   3.931  24.529  1.00 62.36           C  
ATOM     74  CB  LEU A  10     -24.901   3.901  26.985  1.00 62.36           C  
ATOM     75  O   LEU A  10     -23.338   3.490  24.142  1.00 62.36           O  
ATOM     76  CG  LEU A  10     -24.182   4.184  28.305  1.00 62.36           C  
ATOM     77  CD1 LEU A  10     -25.080   3.829  29.485  1.00 62.36           C  
ATOM     78  CD2 LEU A  10     -22.869   3.412  28.374  1.00 62.36           C  
ATOM     79  N   VAL A  11     -25.478   3.800  23.676  1.00 62.11           N  
ATOM     80  CA  VAL A  11     -25.585   3.105  22.398  1.00 62.11           C  
ATOM     81  C   VAL A  11     -25.022   3.984  21.283  1.00 62.11           C  
ATOM     82  CB  VAL A  11     -27.047   2.717  22.083  1.00 62.11           C  
ATOM     83  O   VAL A  11     -24.391   3.484  20.349  1.00 62.11           O  
ATOM     84  CG1 VAL A  11     -27.161   2.143  20.672  1.00 62.11           C  
ATOM     85  CG2 VAL A  11     -27.566   1.715  23.114  1.00 62.11           C  
ATOM     86  N   THR A  12     -24.941   5.269  21.445  1.00 60.79           N  
ATOM     87  CA  THR A  12     -24.371   6.236  20.514  1.00 60.79           C  
ATOM     88  C   THR A  12     -22.874   6.403  20.759  1.00 60.79           C  
ATOM     89  CB  THR A  12     -25.069   7.604  20.632  1.00 60.79           C  
ATOM     90  O   THR A  12     -22.109   6.638  19.821  1.00 60.79           O  
ATOM     91  CG2 THR A  12     -26.545   7.501  20.262  1.00 60.79           C  
ATOM     92  OG1 THR A  12     -24.957   8.076  21.980  1.00 60.79           O  
ATOM     93  N   ILE A  13     -22.278   6.090  21.904  1.00 62.45           N  
ATOM     94  CA  ILE A  13     -20.882   6.164  22.319  1.00 62.45           C  
ATOM     95  C   ILE A  13     -20.174   4.853  21.985  1.00 62.45           C  
ATOM     96  CB  ILE A  13     -20.757   6.471  23.828  1.00 62.45           C  
ATOM     97  O   ILE A  13     -18.990   4.850  21.638  1.00 62.45           O  
ATOM     98  CG1 ILE A  13     -21.281   7.880  24.132  1.00 62.45           C  
ATOM     99  CG2 ILE A  13     -19.306   6.315  24.293  1.00 62.45           C  
ATOM    100  CD1 ILE A  13     -21.454   8.169  25.616  1.00 62.45           C  
ATOM    101  N   VAL A  14     -20.855   3.721  21.762  1.00 59.80           N  
ATOM    102  CA  VAL A  14     -20.376   2.389  21.406  1.00 59.80           C  
ATOM    103  C   VAL A  14     -20.396   2.220  19.889  1.00 59.80           C  
ATOM    104  CB  VAL A  14     -21.222   1.284  22.077  1.00 59.80           C  
ATOM    105  O   VAL A  14     -19.565   1.502  19.327  1.00 59.80           O  
ATOM    106  CG1 VAL A  14     -20.791  -0.098  21.587  1.00 59.80           C  
ATOM    107  CG2 VAL A  14     -21.109   1.374  23.597  1.00 59.80           C  
ATOM    108  N   CYS A  15     -20.961   3.207  19.140  1.00 58.07           N  
ATOM    109  CA  CYS A  15     -21.027   3.239  17.684  1.00 58.07           C  
ATOM    110  C   CYS A  15     -20.031   4.243  17.115  1.00 58.07           C  
ATOM    111  CB  CYS A  15     -22.440   3.589  17.219  1.00 58.07           C  
ATOM    112  O   CYS A  15     -19.959   4.431  15.899  1.00 58.07           O  
ATOM    113  SG  CYS A  15     -23.613   2.223  17.364  1.00 58.07           S  
ATOM    114  N   LEU A  16     -19.241   5.014  18.065  1.00 55.06           N  
ATOM    115  CA  LEU A  16     -18.142   5.856  17.604  1.00 55.06           C  
ATOM    116  C   LEU A  16     -16.966   5.007  17.134  1.00 55.06           C  
ATOM    117  CB  LEU A  16     -17.690   6.804  18.718  1.00 55.06           C  
ATOM    118  O   LEU A  16     -16.474   4.155  17.878  1.00 55.06           O  
ATOM    119  CG  LEU A  16     -18.608   7.992  19.012  1.00 55.06           C  
ATOM    120  CD1 LEU A  16     -18.431   8.454  20.455  1.00 55.06           C  
ATOM    121  CD2 LEU A  16     -18.331   9.135  18.041  1.00 55.06           C  
ATOM    122  N   ASP A  17     -17.215   4.097  16.287  1.00 54.54           N  
ATOM    123  CA  ASP A  17     -16.237   3.538  15.359  1.00 54.54           C  
ATOM    124  C   ASP A  17     -14.813   3.888  15.785  1.00 54.54           C  
ATOM    125  CB  ASP A  17     -16.499   4.039  13.937  1.00 54.54           C  
ATOM    126  O   ASP A  17     -14.399   5.045  15.693  1.00 54.54           O  
ATOM    127  CG  ASP A  17     -17.232   3.025  13.076  1.00 54.54           C  
ATOM    128  OD1 ASP A  17     -16.917   1.818  13.154  1.00 54.54           O  
ATOM    129  OD2 ASP A  17     -18.131   3.437  12.312  1.00 54.54           O  
ATOM    130  N   LEU A  18     -14.426   3.731  17.112  1.00 56.38           N  
ATOM    131  CA  LEU A  18     -12.977   3.715  17.281  1.00 56.38           C  
ATOM    132  C   LEU A  18     -12.286   3.266  15.997  1.00 56.38           C  
ATOM    133  CB  LEU A  18     -12.582   2.792  18.436  1.00 56.38           C  
ATOM    134  O   LEU A  18     -12.417   2.111  15.587  1.00 56.38           O  
ATOM    135  CG  LEU A  18     -12.120   3.477  19.723  1.00 56.38           C  
ATOM    136  CD1 LEU A  18     -13.301   3.689  20.664  1.00 56.38           C  
ATOM    137  CD2 LEU A  18     -11.028   2.657  20.403  1.00 56.38           C  
ATOM    138  N   GLY A  19     -12.717   3.900  14.827  1.00 61.63           N  
ATOM    139  CA  GLY A  19     -12.007   3.726  13.570  1.00 61.63           C  
ATOM    140  C   GLY A  19     -10.581   3.241  13.752  1.00 61.63           C  
ATOM    141  O   GLY A  19      -9.773   3.904  14.405  1.00 61.63           O  
ATOM    142  N   TYR A  20     -10.380   1.999  14.206  1.00 66.32           N  
ATOM    143  CA  TYR A  20      -9.033   1.440  14.235  1.00 66.32           C  
ATOM    144  C   TYR A  20      -8.200   1.964  13.071  1.00 66.32           C  
ATOM    145  CB  TYR A  20      -9.085  -0.090  14.192  1.00 66.32           C  
ATOM    146  O   TYR A  20      -8.554   1.764  11.907  1.00 66.32           O  
ATOM    147  CG  TYR A  20      -9.308  -0.728  15.542  1.00 66.32           C  
ATOM    148  CD1 TYR A  20      -8.242  -0.971  16.405  1.00 66.32           C  
ATOM    149  CD2 TYR A  20     -10.585  -1.091  15.956  1.00 66.32           C  
ATOM    150  CE1 TYR A  20      -8.443  -1.560  17.648  1.00 66.32           C  
ATOM    151  CE2 TYR A  20     -10.798  -1.681  17.198  1.00 66.32           C  
ATOM    152  OH  TYR A  20      -9.927  -2.494  19.266  1.00 66.32           O  
ATOM    153  CZ  TYR A  20      -9.722  -1.910  18.036  1.00 66.32           C  
ATOM    154  N   THR A  21      -7.625   3.187  13.413  1.00 82.64           N  
ATOM    155  CA  THR A  21      -6.712   3.717  12.406  1.00 82.64           C  
ATOM    156  C   THR A  21      -5.312   3.140  12.590  1.00 82.64           C  
ATOM    157  CB  THR A  21      -6.649   5.254  12.463  1.00 82.64           C  
ATOM    158  O   THR A  21      -4.927   2.772  13.701  1.00 82.64           O  
ATOM    159  CG2 THR A  21      -8.029   5.869  12.253  1.00 82.64           C  
ATOM    160  OG1 THR A  21      -6.148   5.659  13.743  1.00 82.64           O  
ATOM    161  N   MET A  22      -4.769   2.592  11.537  1.00 90.54           N  
ATOM    162  CA  MET A  22      -3.420   2.035  11.513  1.00 90.54           C  
ATOM    163  C   MET A  22      -2.430   3.033  10.921  1.00 90.54           C  
ATOM    164  CB  MET A  22      -3.390   0.732  10.712  1.00 90.54           C  
ATOM    165  O   MET A  22      -2.784   3.816  10.038  1.00 90.54           O  
ATOM    166  CG  MET A  22      -2.021   0.071  10.669  1.00 90.54           C  
ATOM    167  SD  MET A  22      -2.068  -1.591   9.891  1.00 90.54           S  
ATOM    168  CE  MET A  22      -2.372  -1.127   8.163  1.00 90.54           C  
ATOM    169  N   THR A  23      -1.248   3.086  11.609  1.00 95.74           N  
ATOM    170  CA  THR A  23      -0.180   3.962  11.139  1.00 95.74           C  
ATOM    171  C   THR A  23       0.710   3.237  10.133  1.00 95.74           C  
ATOM    172  CB  THR A  23       0.677   4.476  12.310  1.00 95.74           C  
ATOM    173  O   THR A  23       1.242   2.165  10.426  1.00 95.74           O  
ATOM    174  CG2 THR A  23       1.722   5.477  11.828  1.00 95.74           C  
ATOM    175  OG1 THR A  23      -0.172   5.115  13.271  1.00 95.74           O  
ATOM    176  N   CYS A  24       0.901   3.898   8.859  1.00 97.27           N  
ATOM    177  CA  CYS A  24       1.705   3.317   7.790  1.00 97.27           C  
ATOM    178  C   CYS A  24       2.773   4.296   7.316  1.00 97.27           C  
ATOM    179  CB  CYS A  24       0.819   2.907   6.615  1.00 97.27           C  
ATOM    180  O   CYS A  24       2.595   5.511   7.418  1.00 97.27           O  
ATOM    181  SG  CYS A  24      -0.396   1.636   7.028  1.00 97.27           S  
ATOM    182  N   CYS A  25       3.892   3.668   6.857  1.00 97.36           N  
ATOM    183  CA  CYS A  25       4.809   4.519   6.106  1.00 97.36           C  
ATOM    184  C   CYS A  25       4.175   4.989   4.803  1.00 97.36           C  
ATOM    185  CB  CYS A  25       6.111   3.775   5.811  1.00 97.36           C  
ATOM    186  O   CYS A  25       3.446   4.235   4.155  1.00 97.36           O  
ATOM    187  SG  CYS A  25       7.047   3.330   7.291  1.00 97.36           S  
ATOM    188  N   ASN A  26       4.453   6.365   4.504  1.00 95.79           N  
ATOM    189  CA  ASN A  26       3.855   6.961   3.314  1.00 95.79           C  
ATOM    190  C   ASN A  26       4.864   7.807   2.544  1.00 95.79           C  
ATOM    191  CB  ASN A  26       2.634   7.804   3.692  1.00 95.79           C  
ATOM    192  O   ASN A  26       4.824   9.037   2.603  1.00 95.79           O  
ATOM    193  CG  ASN A  26       1.936   8.395   2.483  1.00 95.79           C  
ATOM    194  ND2 ASN A  26       1.472   9.632   2.613  1.00 95.79           N  
ATOM    195  OD1 ASN A  26       1.815   7.745   1.441  1.00 95.79           O  
ATOM    196  N   GLN A  27       5.740   7.161   1.959  1.00 95.17           N  
ATOM    197  CA  GLN A  27       6.788   7.830   1.195  1.00 95.17           C  
ATOM    198  C   GLN A  27       7.302   6.938   0.069  1.00 95.17           C  
ATOM    199  CB  GLN A  27       7.943   8.238   2.110  1.00 95.17           C  
ATOM    200  O   GLN A  27       7.120   5.719   0.103  1.00 95.17           O  
ATOM    201  CG  GLN A  27       8.816   7.073   2.555  1.00 95.17           C  
ATOM    202  CD  GLN A  27       8.255   6.346   3.762  1.00 95.17           C  
ATOM    203  NE2 GLN A  27       9.099   5.569   4.433  1.00 95.17           N  
ATOM    204  OE1 GLN A  27       7.072   6.482   4.091  1.00 95.17           O  
ATOM    205  N   GLN A  28       7.974   7.506  -0.795  1.00 94.53           N  
ATOM    206  CA  GLN A  28       8.754   6.819  -1.819  1.00 94.53           C  
ATOM    207  C   GLN A  28      10.237   6.802  -1.462  1.00 94.53           C  
ATOM    208  CB  GLN A  28       8.550   7.478  -3.184  1.00 94.53           C  
ATOM    209  O   GLN A  28      10.692   7.602  -0.641  1.00 94.53           O  
ATOM    210  CG  GLN A  28       7.168   7.246  -3.779  1.00 94.53           C  
ATOM    211  CD  GLN A  28       7.028   7.815  -5.178  1.00 94.53           C  
ATOM    212  NE2 GLN A  28       5.804   8.170  -5.554  1.00 94.53           N  
ATOM    213  OE1 GLN A  28       8.012   7.934  -5.915  1.00 94.53           O  
ATOM    214  N   SER A  29      10.991   5.691  -2.040  1.00 90.11           N  
ATOM    215  CA  SER A  29      12.378   5.427  -1.672  1.00 90.11           C  
ATOM    216  C   SER A  29      13.230   6.687  -1.789  1.00 90.11           C  
ATOM    217  CB  SER A  29      12.965   4.322  -2.552  1.00 90.11           C  
ATOM    218  O   SER A  29      14.184   6.870  -1.030  1.00 90.11           O  
ATOM    219  OG  SER A  29      12.884   4.674  -3.922  1.00 90.11           O  
ATOM    220  N   SER A  30      12.865   7.759  -2.600  1.00 88.45           N  
ATOM    221  CA  SER A  30      13.668   8.956  -2.831  1.00 88.45           C  
ATOM    222  C   SER A  30      13.246  10.092  -1.906  1.00 88.45           C  
ATOM    223  CB  SER A  30      13.553   9.405  -4.289  1.00 88.45           C  
ATOM    224  O   SER A  30      13.902  11.135  -1.856  1.00 88.45           O  
ATOM    225  OG  SER A  30      12.196   9.599  -4.649  1.00 88.45           O  
ATOM    226  N   GLN A  31      12.263   9.774  -1.014  1.00 93.39           N  
ATOM    227  CA  GLN A  31      11.723  10.790  -0.117  1.00 93.39           C  
ATOM    228  C   GLN A  31      11.991  10.435   1.343  1.00 93.39           C  
ATOM    229  CB  GLN A  31      10.221  10.966  -0.347  1.00 93.39           C  
ATOM    230  O   GLN A  31      12.175   9.263   1.678  1.00 93.39           O  
ATOM    231  CG  GLN A  31       9.863  11.412  -1.758  1.00 93.39           C  
ATOM    232  CD  GLN A  31       8.366  11.431  -2.006  1.00 93.39           C  
ATOM    233  NE2 GLN A  31       7.974  11.716  -3.243  1.00 93.39           N  
ATOM    234  OE1 GLN A  31       7.569  11.192  -1.093  1.00 93.39           O  
ATOM    235  N   PRO A  32      12.048  11.491   2.143  1.00 95.31           N  
ATOM    236  CA  PRO A  32      12.160  11.205   3.575  1.00 95.31           C  
ATOM    237  C   PRO A  32      10.992  10.375   4.104  1.00 95.31           C  
ATOM    238  CB  PRO A  32      12.175  12.596   4.213  1.00 95.31           C  
ATOM    239  O   PRO A  32       9.876  10.476   3.589  1.00 95.31           O  
ATOM    240  CG  PRO A  32      12.526  13.525   3.095  1.00 95.31           C  
ATOM    241  CD  PRO A  32      12.093  12.898   1.801  1.00 95.31           C  
ATOM    242  N   LYS A  33      11.379   9.551   5.118  1.00 95.23           N  
ATOM    243  CA  LYS A  33      10.365   8.706   5.742  1.00 95.23           C  
ATOM    244  C   LYS A  33       9.264   9.547   6.380  1.00 95.23           C  
ATOM    245  CB  LYS A  33      11.000   7.792   6.792  1.00 95.23           C  
ATOM    246  O   LYS A  33       9.545  10.470   7.147  1.00 95.23           O  
ATOM    247  CG  LYS A  33      10.034   6.788   7.404  1.00 95.23           C  
ATOM    248  CD  LYS A  33      10.742   5.852   8.375  1.00 95.23           C  
ATOM    249  CE  LYS A  33       9.773   4.859   9.003  1.00 95.23           C  
ATOM    250  NZ  LYS A  33      10.445   4.001  10.024  1.00 95.23           N  
ATOM    251  N   THR A  34       8.088   9.276   5.947  1.00 96.73           N  
ATOM    252  CA  THR A  34       6.907   9.906   6.527  1.00 96.73           C  
ATOM    253  C   THR A  34       5.817   8.871   6.793  1.00 96.73           C  
ATOM    254  CB  THR A  34       6.355  11.011   5.608  1.00 96.73           C  
ATOM    255  O   THR A  34       5.771   7.828   6.137  1.00 96.73           O  
ATOM    256  CG2 THR A  34       7.364  12.142   5.440  1.00 96.73           C  
ATOM    257  OG1 THR A  34       6.061  10.453   4.321  1.00 96.73           O  
ATOM    258  N   THR A  35       4.973   9.130   7.874  1.00 96.83           N  
ATOM    259  CA  THR A  35       3.879   8.234   8.234  1.00 96.83           C  
ATOM    260  C   THR A  35       2.539   8.959   8.156  1.00 96.83           C  
ATOM    261  CB  THR A  35       4.073   7.656   9.648  1.00 96.83           C  
ATOM    262  O   THR A  35       2.489  10.190   8.196  1.00 96.83           O  
ATOM    263  CG2 THR A  35       5.389   6.893   9.755  1.00 96.83           C  
ATOM    264  OG1 THR A  35       4.077   8.728  10.599  1.00 96.83           O  
ATOM    265  N   LYS A  36       1.484   8.121   7.970  1.00 95.05           N  
ATOM    266  CA  LYS A  36       0.136   8.681   7.997  1.00 95.05           C  
ATOM    267  C   LYS A  36      -0.853   7.701   8.621  1.00 95.05           C  
ATOM    268  CB  LYS A  36      -0.318   9.055   6.585  1.00 95.05           C  
ATOM    269  O   LYS A  36      -0.609   6.493   8.642  1.00 95.05           O  
ATOM    270  CG  LYS A  36      -0.592   7.859   5.685  1.00 95.05           C  
ATOM    271  CD  LYS A  36      -1.106   8.294   4.319  1.00 95.05           C  
ATOM    272  CE  LYS A  36      -1.541   7.100   3.479  1.00 95.05           C  
ATOM    273  NZ  LYS A  36      -2.128   7.527   2.173  1.00 95.05           N  
ATOM    274  N   MET A  37      -1.951   8.268   9.205  1.00 95.30           N  
ATOM    275  CA  MET A  37      -3.033   7.454   9.750  1.00 95.30           C  
ATOM    276  C   MET A  37      -3.954   6.958   8.640  1.00 95.30           C  
ATOM    277  CB  MET A  37      -3.837   8.248  10.781  1.00 95.30           C  
ATOM    278  O   MET A  37      -4.433   7.749   7.826  1.00 95.30           O  
ATOM    279  CG  MET A  37      -3.183   8.313  12.152  1.00 95.30           C  
ATOM    280  SD  MET A  37      -4.017   9.501  13.274  1.00 95.30           S  
ATOM    281  CE  MET A  37      -5.511   8.558  13.685  1.00 95.30           C  
ATOM    282  N   CYS A  38      -4.152   5.529   8.602  1.00 91.44           N  
ATOM    283  CA  CYS A  38      -4.953   4.946   7.531  1.00 91.44           C  
ATOM    284  C   CYS A  38      -6.310   4.489   8.052  1.00 91.44           C  
ATOM    285  CB  CYS A  38      -4.218   3.768   6.893  1.00 91.44           C  
ATOM    286  O   CYS A  38      -6.409   3.968   9.164  1.00 91.44           O  
ATOM    287  SG  CYS A  38      -2.588   4.194   6.242  1.00 91.44           S  
ATOM    288  N   ALA A  39      -7.293   4.879   7.235  1.00 89.92           N  
ATOM    289  CA  ALA A  39      -8.633   4.389   7.547  1.00 89.92           C  
ATOM    290  C   ALA A  39      -8.748   2.893   7.271  1.00 89.92           C  
ATOM    291  CB  ALA A  39      -9.681   5.157   6.744  1.00 89.92           C  
ATOM    292  O   ALA A  39      -9.586   2.209   7.864  1.00 89.92           O  
ATOM    293  N   GLU A  40      -7.719   2.353   6.466  1.00 88.28           N  
ATOM    294  CA  GLU A  40      -7.650   0.940   6.106  1.00 88.28           C  
ATOM    295  C   GLU A  40      -6.932   0.131   7.182  1.00 88.28           C  
ATOM    296  CB  GLU A  40      -6.948   0.762   4.757  1.00 88.28           C  
ATOM    297  O   GLU A  40      -6.168   0.683   7.976  1.00 88.28           O  
ATOM    298  CG  GLU A  40      -7.709   1.361   3.583  1.00 88.28           C  
ATOM    299  CD  GLU A  40      -7.361   2.818   3.323  1.00 88.28           C  
ATOM    300  OE1 GLU A  40      -7.639   3.319   2.209  1.00 88.28           O  
ATOM    301  OE2 GLU A  40      -6.804   3.463   4.239  1.00 88.28           O  
ATOM    302  N   SER A  41      -7.068  -1.168   7.155  1.00 90.16           N  
ATOM    303  CA  SER A  41      -6.493  -2.028   8.184  1.00 90.16           C  
ATOM    304  C   SER A  41      -5.216  -2.702   7.692  1.00 90.16           C  
ATOM    305  CB  SER A  41      -7.503  -3.089   8.622  1.00 90.16           C  
ATOM    306  O   SER A  41      -4.809  -3.736   8.225  1.00 90.16           O  
ATOM    307  OG  SER A  41      -7.920  -3.873   7.517  1.00 90.16           O  
ATOM    308  N   ALA A  42      -4.616  -2.000   6.587  1.00 94.92           N  
ATOM    309  CA  ALA A  42      -3.410  -2.606   6.027  1.00 94.92           C  
ATOM    310  C   ALA A  42      -2.447  -1.539   5.515  1.00 94.92           C  
ATOM    311  CB  ALA A  42      -3.774  -3.574   4.904  1.00 94.92           C  
ATOM    312  O   ALA A  42      -2.867  -0.437   5.154  1.00 94.92           O  
ATOM    313  N   CYS A  43      -1.134  -1.953   5.477  1.00 97.10           N  
ATOM    314  CA  CYS A  43      -0.065  -1.182   4.851  1.00 97.10           C  
ATOM    315  C   CYS A  43       0.525  -1.933   3.663  1.00 97.10           C  
ATOM    316  CB  CYS A  43       1.035  -0.870   5.866  1.00 97.10           C  
ATOM    317  O   CYS A  43       0.424  -3.159   3.586  1.00 97.10           O  
ATOM    318  SG  CYS A  43       0.454   0.043   7.312  1.00 97.10           S  
ATOM    319  N   TYR A  44       1.037  -1.147   2.691  1.00 98.00           N  
ATOM    320  CA  TYR A  44       1.691  -1.864   1.602  1.00 98.00           C  
ATOM    321  C   TYR A  44       3.079  -1.296   1.331  1.00 98.00           C  
ATOM    322  CB  TYR A  44       0.842  -1.796   0.329  1.00 98.00           C  
ATOM    323  O   TYR A  44       3.351  -0.132   1.635  1.00 98.00           O  
ATOM    324  CG  TYR A  44       0.862  -0.445  -0.344  1.00 98.00           C  
ATOM    325  CD1 TYR A  44      -0.158   0.478  -0.127  1.00 98.00           C  
ATOM    326  CD2 TYR A  44       1.901  -0.089  -1.197  1.00 98.00           C  
ATOM    327  CE1 TYR A  44      -0.145   1.724  -0.746  1.00 98.00           C  
ATOM    328  CE2 TYR A  44       1.925   1.154  -1.822  1.00 98.00           C  
ATOM    329  OH  TYR A  44       0.918   3.284  -2.205  1.00 98.00           O  
ATOM    330  CZ  TYR A  44       0.900   2.052  -1.590  1.00 98.00           C  
ATOM    331  N   LYS A  45       3.929  -2.106   0.799  1.00 97.94           N  
ATOM    332  CA  LYS A  45       5.220  -1.796   0.192  1.00 97.94           C  
ATOM    333  C   LYS A  45       5.305  -2.345  -1.230  1.00 97.94           C  
ATOM    334  CB  LYS A  45       6.362  -2.360   1.039  1.00 97.94           C  
ATOM    335  O   LYS A  45       5.279  -3.560  -1.435  1.00 97.94           O  
ATOM    336  CG  LYS A  45       7.749  -2.000   0.528  1.00 97.94           C  
ATOM    337  CD  LYS A  45       8.841  -2.597   1.407  1.00 97.94           C  
ATOM    338  CE  LYS A  45      10.214  -2.463   0.762  1.00 97.94           C  
ATOM    339  NZ  LYS A  45      11.287  -3.051   1.618  1.00 97.94           N  
ATOM    340  N   LYS A  46       5.334  -1.356  -2.170  1.00 97.02           N  
ATOM    341  CA  LYS A  46       5.420  -1.735  -3.577  1.00 97.02           C  
ATOM    342  C   LYS A  46       6.796  -1.410  -4.151  1.00 97.02           C  
ATOM    343  CB  LYS A  46       4.333  -1.031  -4.390  1.00 97.02           C  
ATOM    344  O   LYS A  46       7.339  -0.333  -3.902  1.00 97.02           O  
ATOM    345  CG  LYS A  46       4.469   0.484  -4.424  1.00 97.02           C  
ATOM    346  CD  LYS A  46       3.360   1.127  -5.247  1.00 97.02           C  
ATOM    347  CE  LYS A  46       3.525   2.639  -5.325  1.00 97.02           C  
ATOM    348  NZ  LYS A  46       2.423   3.277  -6.106  1.00 97.02           N  
ATOM    349  N   THR A  47       7.343  -2.435  -4.879  1.00 97.35           N  
ATOM    350  CA  THR A  47       8.671  -2.290  -5.466  1.00 97.35           C  
ATOM    351  C   THR A  47       8.629  -2.551  -6.969  1.00 97.35           C  
ATOM    352  CB  THR A  47       9.682  -3.244  -4.804  1.00 97.35           C  
ATOM    353  O   THR A  47       8.060  -3.549  -7.415  1.00 97.35           O  
ATOM    354  CG2 THR A  47      11.093  -2.999  -5.328  1.00 97.35           C  
ATOM    355  OG1 THR A  47       9.668  -3.038  -3.386  1.00 97.35           O  
ATOM    356  N   TRP A  48       9.166  -1.560  -7.721  1.00 96.17           N  
ATOM    357  CA  TRP A  48       9.277  -1.731  -9.166  1.00 96.17           C  
ATOM    358  C   TRP A  48      10.532  -1.047  -9.700  1.00 96.17           C  
ATOM    359  CB  TRP A  48       8.037  -1.174  -9.871  1.00 96.17           C  
ATOM    360  O   TRP A  48      11.154  -0.245  -9.001  1.00 96.17           O  
ATOM    361  CG  TRP A  48       7.975   0.324  -9.900  1.00 96.17           C  
ATOM    362  CD1 TRP A  48       8.345   1.144 -10.930  1.00 96.17           C  
ATOM    363  CD2 TRP A  48       7.519   1.181  -8.849  1.00 96.17           C  
ATOM    364  CE2 TRP A  48       7.640   2.510  -9.311  1.00 96.17           C  
ATOM    365  CE3 TRP A  48       7.019   0.953  -7.560  1.00 96.17           C  
ATOM    366  NE1 TRP A  48       8.146   2.460 -10.582  1.00 96.17           N  
ATOM    367  CH2 TRP A  48       6.791   3.358  -7.271  1.00 96.17           C  
ATOM    368  CZ2 TRP A  48       7.278   3.609  -8.528  1.00 96.17           C  
ATOM    369  CZ3 TRP A  48       6.659   2.048  -6.783  1.00 96.17           C  
ATOM    370  N   ARG A  49      10.944  -1.460 -10.977  1.00 94.91           N  
ATOM    371  CA  ARG A  49      12.123  -0.881 -11.613  1.00 94.91           C  
ATOM    372  C   ARG A  49      11.727   0.098 -12.713  1.00 94.91           C  
ATOM    373  CB  ARG A  49      13.019  -1.981 -12.188  1.00 94.91           C  
ATOM    374  O   ARG A  49      10.858  -0.201 -13.534  1.00 94.91           O  
ATOM    375  CG  ARG A  49      13.863  -2.696 -11.146  1.00 94.91           C  
ATOM    376  CD  ARG A  49      14.904  -3.602 -11.788  1.00 94.91           C  
ATOM    377  NE  ARG A  49      15.493  -4.520 -10.817  1.00 94.91           N  
ATOM    378  NH1 ARG A  49      17.515  -4.715 -11.916  1.00 94.91           N  
ATOM    379  NH2 ARG A  49      17.154  -5.854  -9.960  1.00 94.91           N  
ATOM    380  CZ  ARG A  49      16.719  -5.028 -10.900  1.00 94.91           C  
ATOM    381  N   ASP A  50      12.305   1.385 -12.678  1.00 91.13           N  
ATOM    382  CA  ASP A  50      12.168   2.319 -13.792  1.00 91.13           C  
ATOM    383  C   ASP A  50      13.530   2.850 -14.233  1.00 91.13           C  
ATOM    384  CB  ASP A  50      11.249   3.480 -13.409  1.00 91.13           C  
ATOM    385  O   ASP A  50      14.567   2.296 -13.865  1.00 91.13           O  
ATOM    386  CG  ASP A  50      11.889   4.444 -12.425  1.00 91.13           C  
ATOM    387  OD1 ASP A  50      13.102   4.319 -12.151  1.00 91.13           O  
ATOM    388  OD2 ASP A  50      11.173   5.333 -11.917  1.00 91.13           O  
ATOM    389  N   HIS A  51      13.560   3.910 -15.139  1.00 92.53           N  
ATOM    390  CA  HIS A  51      14.796   4.434 -15.709  1.00 92.53           C  
ATOM    391  C   HIS A  51      15.718   4.976 -14.622  1.00 92.53           C  
ATOM    392  CB  HIS A  51      14.492   5.529 -16.733  1.00 92.53           C  
ATOM    393  O   HIS A  51      16.927   5.097 -14.831  1.00 92.53           O  
ATOM    394  CG  HIS A  51      13.783   6.712 -16.154  1.00 92.53           C  
ATOM    395  CD2 HIS A  51      14.232   7.948 -15.834  1.00 92.53           C  
ATOM    396  ND1 HIS A  51      12.442   6.694 -15.837  1.00 92.53           N  
ATOM    397  CE1 HIS A  51      12.097   7.872 -15.345  1.00 92.53           C  
ATOM    398  NE2 HIS A  51      13.165   8.651 -15.332  1.00 92.53           N  
ATOM    399  N   ARG A  52      15.215   5.192 -13.450  1.00 90.12           N  
ATOM    400  CA  ARG A  52      15.945   5.791 -12.338  1.00 90.12           C  
ATOM    401  C   ARG A  52      16.433   4.723 -11.365  1.00 90.12           C  
ATOM    402  CB  ARG A  52      15.068   6.807 -11.604  1.00 90.12           C  
ATOM    403  O   ARG A  52      17.181   5.022 -10.431  1.00 90.12           O  
ATOM    404  CG  ARG A  52      14.680   8.011 -12.448  1.00 90.12           C  
ATOM    405  CD  ARG A  52      13.784   8.973 -11.682  1.00 90.12           C  
ATOM    406  NE  ARG A  52      13.272  10.035 -12.543  1.00 90.12           N  
ATOM    407  NH1 ARG A  52      12.299  11.240 -10.828  1.00 90.12           N  
ATOM    408  NH2 ARG A  52      12.160  11.995 -12.988  1.00 90.12           N  
ATOM    409  CZ  ARG A  52      12.578  11.087 -12.118  1.00 90.12           C  
ATOM    410  N   GLY A  53      16.009   3.418 -11.603  1.00 92.89           N  
ATOM    411  CA  GLY A  53      16.366   2.330 -10.706  1.00 92.89           C  
ATOM    412  C   GLY A  53      15.171   1.733  -9.988  1.00 92.89           C  
ATOM    413  O   GLY A  53      14.055   1.743 -10.513  1.00 92.89           O  
ATOM    414  N   THR A  54      15.512   1.078  -8.846  1.00 95.01           N  
ATOM    415  CA  THR A  54      14.479   0.455  -8.027  1.00 95.01           C  
ATOM    416  C   THR A  54      13.680   1.510  -7.267  1.00 95.01           C  
ATOM    417  CB  THR A  54      15.086  -0.549  -7.029  1.00 95.01           C  
ATOM    418  O   THR A  54      14.255   2.350  -6.571  1.00 95.01           O  
ATOM    419  CG2 THR A  54      14.004  -1.192  -6.168  1.00 95.01           C  
ATOM    420  OG1 THR A  54      15.778  -1.574  -7.753  1.00 95.01           O  
ATOM    421  N   ILE A  55      12.298   1.468  -7.487  1.00 95.45           N  
ATOM    422  CA  ILE A  55      11.392   2.387  -6.806  1.00 95.45           C  
ATOM    423  C   ILE A  55      10.606   1.636  -5.733  1.00 95.45           C  
ATOM    424  CB  ILE A  55      10.425   3.068  -7.801  1.00 95.45           C  
ATOM    425  O   ILE A  55      10.080   0.550  -5.986  1.00 95.45           O  
ATOM    426  CG1 ILE A  55      11.210   3.741  -8.933  1.00 95.45           C  
ATOM    427  CG2 ILE A  55       9.531   4.080  -7.078  1.00 95.45           C  
ATOM    428  CD1 ILE A  55      12.158   4.835  -8.463  1.00 95.45           C  
ATOM    429  N   ILE A  56      10.584   2.263  -4.516  1.00 96.74           N  
ATOM    430  CA  ILE A  56       9.794   1.704  -3.424  1.00 96.74           C  
ATOM    431  C   ILE A  56       8.726   2.706  -2.994  1.00 96.74           C  
ATOM    432  CB  ILE A  56      10.685   1.320  -2.221  1.00 96.74           C  
ATOM    433  O   ILE A  56       9.030   3.869  -2.722  1.00 96.74           O  
ATOM    434  CG1 ILE A  56      11.746   0.299  -2.646  1.00 96.74           C  
ATOM    435  CG2 ILE A  56       9.833   0.779  -1.069  1.00 96.74           C  
ATOM    436  CD1 ILE A  56      12.802   0.025  -1.583  1.00 96.74           C  
ATOM    437  N   GLU A  57       7.546   2.179  -3.067  1.00 96.87           N  
ATOM    438  CA  GLU A  57       6.405   2.987  -2.645  1.00 96.87           C  
ATOM    439  C   GLU A  57       5.678   2.342  -1.468  1.00 96.87           C  
ATOM    440  CB  GLU A  57       5.436   3.199  -3.810  1.00 96.87           C  
ATOM    441  O   GLU A  57       5.400   1.141  -1.486  1.00 96.87           O  
ATOM    442  CG  GLU A  57       4.251   4.091  -3.470  1.00 96.87           C  
ATOM    443  CD  GLU A  57       3.280   4.266  -4.627  1.00 96.87           C  
ATOM    444  OE1 GLU A  57       2.135   4.716  -4.396  1.00 96.87           O  
ATOM    445  OE2 GLU A  57       3.667   3.950  -5.774  1.00 96.87           O  
ATOM    446  N   ARG A  58       5.342   3.198  -0.462  1.00 97.44           N  
ATOM    447  CA  ARG A  58       4.651   2.739   0.738  1.00 97.44           C  
ATOM    448  C   ARG A  58       3.345   3.500   0.942  1.00 97.44           C  
ATOM    449  CB  ARG A  58       5.546   2.895   1.969  1.00 97.44           C  
ATOM    450  O   ARG A  58       3.229   4.661   0.546  1.00 97.44           O  
ATOM    451  CG  ARG A  58       6.864   2.143   1.871  1.00 97.44           C  
ATOM    452  CD  ARG A  58       7.767   2.430   3.063  1.00 97.44           C  
ATOM    453  NE  ARG A  58       9.003   1.656   3.001  1.00 97.44           N  
ATOM    454  NH1 ARG A  58       9.972   2.945   1.347  1.00 97.44           N  
ATOM    455  NH2 ARG A  58      11.100   1.148   2.214  1.00 97.44           N  
ATOM    456  CZ  ARG A  58      10.022   1.918   2.188  1.00 97.44           C  
ATOM    457  N   GLY A  59       2.372   2.823   1.586  1.00 96.56           N  
ATOM    458  CA  GLY A  59       1.107   3.509   1.793  1.00 96.56           C  
ATOM    459  C   GLY A  59       0.074   2.655   2.503  1.00 96.56           C  
ATOM    460  O   GLY A  59       0.418   1.654   3.135  1.00 96.56           O  
ATOM    461  N   CYS A  60      -1.143   3.176   2.463  1.00 95.85           N  
ATOM    462  CA  CYS A  60      -2.259   2.535   3.149  1.00 95.85           C  
ATOM    463  C   CYS A  60      -2.983   1.564   2.224  1.00 95.85           C  
ATOM    464  CB  CYS A  60      -3.241   3.584   3.671  1.00 95.85           C  
ATOM    465  O   CYS A  60      -3.058   1.791   1.015  1.00 95.85           O  
ATOM    466  SG  CYS A  60      -2.507   4.751   4.839  1.00 95.85           S  
ATOM    467  N   GLY A  61      -3.415   0.463   2.832  1.00 95.44           N  
ATOM    468  CA  GLY A  61      -4.164  -0.529   2.078  1.00 95.44           C  
ATOM    469  C   GLY A  61      -3.290  -1.627   1.503  1.00 95.44           C  
ATOM    470  O   GLY A  61      -2.132  -1.777   1.900  1.00 95.44           O  
ATOM    471  N   CYS A  62      -3.974  -2.386   0.617  1.00 96.12           N  
ATOM    472  CA  CYS A  62      -3.295  -3.436  -0.134  1.00 96.12           C  
ATOM    473  C   CYS A  62      -3.839  -3.530  -1.555  1.00 96.12           C  
ATOM    474  CB  CYS A  62      -3.447  -4.784   0.570  1.00 96.12           C  
ATOM    475  O   CYS A  62      -4.741  -4.324  -1.827  1.00 96.12           O  
ATOM    476  SG  CYS A  62      -2.225  -6.013   0.062  1.00 96.12           S  
ATOM    477  N   PRO A  63      -3.263  -2.555  -2.395  1.00 95.55           N  
ATOM    478  CA  PRO A  63      -3.786  -2.409  -3.755  1.00 95.55           C  
ATOM    479  C   PRO A  63      -3.426  -3.589  -4.655  1.00 95.55           C  
ATOM    480  CB  PRO A  63      -3.123  -1.122  -4.252  1.00 95.55           C  
ATOM    481  O   PRO A  63      -2.547  -4.385  -4.314  1.00 95.55           O  
ATOM    482  CG  PRO A  63      -1.805  -1.075  -3.548  1.00 95.55           C  
ATOM    483  CD  PRO A  63      -1.979  -1.651  -2.172  1.00 95.55           C  
ATOM    484  N   LYS A  64      -4.232  -3.639  -5.722  1.00 96.30           N  
ATOM    485  CA  LYS A  64      -3.858  -4.541  -6.807  1.00 96.30           C  
ATOM    486  C   LYS A  64      -2.758  -3.933  -7.672  1.00 96.30           C  
ATOM    487  CB  LYS A  64      -5.076  -4.879  -7.668  1.00 96.30           C  
ATOM    488  O   LYS A  64      -2.759  -2.728  -7.932  1.00 96.30           O  
ATOM    489  CG  LYS A  64      -6.149  -5.674  -6.938  1.00 96.30           C  
ATOM    490  CD  LYS A  64      -7.290  -6.059  -7.870  1.00 96.30           C  
ATOM    491  CE  LYS A  64      -8.384  -6.820  -7.132  1.00 96.30           C  
ATOM    492  NZ  LYS A  64      -9.534  -7.144  -8.027  1.00 96.30           N  
ATOM    493  N   VAL A  65      -1.782  -4.741  -8.061  1.00 96.39           N  
ATOM    494  CA  VAL A  65      -0.689  -4.181  -8.849  1.00 96.39           C  
ATOM    495  C   VAL A  65      -0.581  -4.919 -10.182  1.00 96.39           C  
ATOM    496  CB  VAL A  65       0.655  -4.255  -8.089  1.00 96.39           C  
ATOM    497  O   VAL A  65      -1.021  -6.065 -10.301  1.00 96.39           O  
ATOM    498  CG1 VAL A  65       0.600  -3.417  -6.813  1.00 96.39           C  
ATOM    499  CG2 VAL A  65       1.005  -5.706  -7.765  1.00 96.39           C  
ATOM    500  N   LYS A  66      -0.017  -4.215 -11.207  1.00 94.55           N  
ATOM    501  CA  LYS A  66       0.290  -4.820 -12.500  1.00 94.55           C  
ATOM    502  C   LYS A  66       1.416  -5.842 -12.376  1.00 94.55           C  
ATOM    503  CB  LYS A  66       0.668  -3.745 -13.520  1.00 94.55           C  
ATOM    504  O   LYS A  66       2.203  -5.794 -11.428  1.00 94.55           O  
ATOM    505  CG  LYS A  66      -0.456  -2.769 -13.837  1.00 94.55           C  
ATOM    506  CD  LYS A  66      -0.024  -1.735 -14.868  1.00 94.55           C  
ATOM    507  CE  LYS A  66      -1.141  -0.744 -15.169  1.00 94.55           C  
ATOM    508  NZ  LYS A  66      -0.703   0.308 -16.135  1.00 94.55           N  
ATOM    509  N   PRO A  67       1.514  -6.788 -13.386  1.00 94.22           N  
ATOM    510  CA  PRO A  67       2.653  -7.708 -13.398  1.00 94.22           C  
ATOM    511  C   PRO A  67       3.997  -6.984 -13.427  1.00 94.22           C  
ATOM    512  CB  PRO A  67       2.440  -8.516 -14.680  1.00 94.22           C  
ATOM    513  O   PRO A  67       4.121  -5.931 -14.057  1.00 94.22           O  
ATOM    514  CG  PRO A  67       0.968  -8.449 -14.934  1.00 94.22           C  
ATOM    515  CD  PRO A  67       0.467  -7.107 -14.485  1.00 94.22           C  
ATOM    516  N   GLY A  68       4.915  -7.485 -12.612  1.00 92.96           N  
ATOM    517  CA  GLY A  68       6.225  -6.853 -12.631  1.00 92.96           C  
ATOM    518  C   GLY A  68       6.455  -5.922 -11.456  1.00 92.96           C  
ATOM    519  O   GLY A  68       7.553  -5.387 -11.287  1.00 92.96           O  
ATOM    520  N   ILE A  69       5.424  -5.750 -10.601  1.00 97.04           N  
ATOM    521  CA  ILE A  69       5.497  -4.978  -9.365  1.00 97.04           C  
ATOM    522  C   ILE A  69       5.405  -5.916  -8.164  1.00 97.04           C  
ATOM    523  CB  ILE A  69       4.382  -3.911  -9.299  1.00 97.04           C  
ATOM    524  O   ILE A  69       4.477  -6.722  -8.068  1.00 97.04           O  
ATOM    525  CG1 ILE A  69       4.510  -2.931 -10.471  1.00 97.04           C  
ATOM    526  CG2 ILE A  69       4.422  -3.171  -7.959  1.00 97.04           C  
ATOM    527  CD1 ILE A  69       3.400  -1.890 -10.531  1.00 97.04           C  
ATOM    528  N   LYS A  70       6.411  -5.855  -7.335  1.00 97.39           N  
ATOM    529  CA  LYS A  70       6.385  -6.611  -6.087  1.00 97.39           C  
ATOM    530  C   LYS A  70       5.555  -5.893  -5.026  1.00 97.39           C  
ATOM    531  CB  LYS A  70       7.806  -6.845  -5.571  1.00 97.39           C  
ATOM    532  O   LYS A  70       5.758  -4.704  -4.772  1.00 97.39           O  
ATOM    533  CG  LYS A  70       7.879  -7.737  -4.341  1.00 97.39           C  
ATOM    534  CD  LYS A  70       9.319  -7.958  -3.895  1.00 97.39           C  
ATOM    535  CE  LYS A  70       9.390  -8.809  -2.634  1.00 97.39           C  
ATOM    536  NZ  LYS A  70      10.798  -8.993  -2.169  1.00 97.39           N  
ATOM    537  N   LEU A  71       4.576  -6.666  -4.462  1.00 97.86           N  
ATOM    538  CA  LEU A  71       3.677  -6.071  -3.479  1.00 97.86           C  
ATOM    539  C   LEU A  71       3.714  -6.849  -2.168  1.00 97.86           C  
ATOM    540  CB  LEU A  71       2.245  -6.027  -4.020  1.00 97.86           C  
ATOM    541  O   LEU A  71       3.540  -8.070  -2.161  1.00 97.86           O  
ATOM    542  CG  LEU A  71       1.180  -5.470  -3.074  1.00 97.86           C  
ATOM    543  CD1 LEU A  71       1.422  -3.987  -2.817  1.00 97.86           C  
ATOM    544  CD2 LEU A  71      -0.215  -5.699  -3.645  1.00 97.86           C  
ATOM    545  N   GLU A  72       4.000  -6.138  -1.059  1.00 97.77           N  
ATOM    546  CA  GLU A  72       3.905  -6.669   0.298  1.00 97.77           C  
ATOM    547  C   GLU A  72       2.860  -5.913   1.114  1.00 97.77           C  
ATOM    548  CB  GLU A  72       5.265  -6.604   0.997  1.00 97.77           C  
ATOM    549  O   GLU A  72       2.917  -4.687   1.222  1.00 97.77           O  
ATOM    550  CG  GLU A  72       6.337  -7.458   0.336  1.00 97.77           C  
ATOM    551  CD  GLU A  72       7.708  -7.303   0.977  1.00 97.77           C  
ATOM    552  OE1 GLU A  72       8.717  -7.706   0.356  1.00 97.77           O  
ATOM    553  OE2 GLU A  72       7.772  -6.775   2.110  1.00 97.77           O  
ATOM    554  N   CYS A  73       1.982  -6.694   1.654  1.00 97.52           N  
ATOM    555  CA  CYS A  73       0.959  -6.113   2.515  1.00 97.52           C  
ATOM    556  C   CYS A  73       1.095  -6.624   3.945  1.00 97.52           C  
ATOM    557  CB  CYS A  73      -0.437  -6.433   1.980  1.00 97.52           C  
ATOM    558  O   CYS A  73       1.417  -7.793   4.162  1.00 97.52           O  
ATOM    559  SG  CYS A  73      -0.739  -5.805   0.314  1.00 97.52           S  
ATOM    560  N   CYS A  74       0.837  -5.754   4.878  1.00 96.87           N  
ATOM    561  CA  CYS A  74       0.921  -6.148   6.280  1.00 96.87           C  
ATOM    562  C   CYS A  74      -0.097  -5.388   7.122  1.00 96.87           C  
ATOM    563  CB  CYS A  74       2.329  -5.904   6.822  1.00 96.87           C  
ATOM    564  O   CYS A  74      -0.638  -4.372   6.682  1.00 96.87           O  
ATOM    565  SG  CYS A  74       2.833  -4.170   6.784  1.00 96.87           S  
ATOM    566  N   LYS A  75      -0.425  -5.925   8.371  1.00 95.19           N  
ATOM    567  CA  LYS A  75      -1.565  -5.423   9.132  1.00 95.19           C  
ATOM    568  C   LYS A  75      -1.135  -4.944  10.515  1.00 95.19           C  
ATOM    569  CB  LYS A  75      -2.641  -6.503   9.263  1.00 95.19           C  
ATOM    570  O   LYS A  75      -1.943  -4.911  11.446  1.00 95.19           O  
ATOM    571  CG  LYS A  75      -3.299  -6.884   7.945  1.00 95.19           C  
ATOM    572  CD  LYS A  75      -4.399  -7.918   8.148  1.00 95.19           C  
ATOM    573  CE  LYS A  75      -5.055  -8.303   6.829  1.00 95.19           C  
ATOM    574  NZ  LYS A  75      -6.150  -9.300   7.025  1.00 95.19           N  
ATOM    575  N   THR A  76       0.111  -4.515  10.625  1.00 94.46           N  
ATOM    576  CA  THR A  76       0.579  -3.908  11.867  1.00 94.46           C  
ATOM    577  C   THR A  76       1.105  -2.498  11.614  1.00 94.46           C  
ATOM    578  CB  THR A  76       1.680  -4.760  12.525  1.00 94.46           C  
ATOM    579  O   THR A  76       1.386  -2.130  10.472  1.00 94.46           O  
ATOM    580  CG2 THR A  76       1.177  -6.167  12.831  1.00 94.46           C  
ATOM    581  OG1 THR A  76       2.802  -4.848  11.638  1.00 94.46           O  
ATOM    582  N   ASP A  77       1.213  -1.623  12.679  1.00 95.37           N  
ATOM    583  CA  ASP A  77       1.676  -0.245  12.548  1.00 95.37           C  
ATOM    584  C   ASP A  77       3.087  -0.194  11.965  1.00 95.37           C  
ATOM    585  CB  ASP A  77       1.642   0.464  13.903  1.00 95.37           C  
ATOM    586  O   ASP A  77       3.988  -0.884  12.445  1.00 95.37           O  
ATOM    587  CG  ASP A  77       0.232   0.782  14.370  1.00 95.37           C  
ATOM    588  OD1 ASP A  77      -0.688   0.854  13.527  1.00 95.37           O  
ATOM    589  OD2 ASP A  77       0.040   0.965  15.592  1.00 95.37           O  
ATOM    590  N   GLU A  78       3.135   0.619  10.850  1.00 95.61           N  
ATOM    591  CA  GLU A  78       4.421   0.883  10.212  1.00 95.61           C  
ATOM    592  C   GLU A  78       5.096  -0.413   9.772  1.00 95.61           C  
ATOM    593  CB  GLU A  78       5.341   1.661  11.156  1.00 95.61           C  
ATOM    594  O   GLU A  78       6.325  -0.512   9.778  1.00 95.61           O  
ATOM    595  CG  GLU A  78       4.795   3.023  11.562  1.00 95.61           C  
ATOM    596  CD  GLU A  78       5.724   3.788  12.491  1.00 95.61           C  
ATOM    597  OE1 GLU A  78       6.130   4.921  12.146  1.00 95.61           O  
ATOM    598  OE2 GLU A  78       6.050   3.250  13.573  1.00 95.61           O  
ATOM    599  N   CYS A  79       4.542  -1.519   9.463  1.00 96.44           N  
ATOM    600  CA  CYS A  79       5.047  -2.830   9.072  1.00 96.44           C  
ATOM    601  C   CYS A  79       5.704  -2.774   7.698  1.00 96.44           C  
ATOM    602  CB  CYS A  79       3.917  -3.859   9.065  1.00 96.44           C  
ATOM    603  O   CYS A  79       6.454  -3.678   7.326  1.00 96.44           O  
ATOM    604  SG  CYS A  79       2.666  -3.559   7.798  1.00 96.44           S  
ATOM    605  N   ASN A  80       5.321  -1.672   7.005  1.00 95.97           N  
ATOM    606  CA  ASN A  80       5.834  -1.542   5.646  1.00 95.97           C  
ATOM    607  C   ASN A  80       7.136  -0.747   5.611  1.00 95.97           C  
ATOM    608  CB  ASN A  80       4.790  -0.890   4.737  1.00 95.97           C  
ATOM    609  O   ASN A  80       7.445  -0.096   4.612  1.00 95.97           O  
ATOM    610  CG  ASN A  80       4.379   0.489   5.216  1.00 95.97           C  
ATOM    611  ND2 ASN A  80       3.888   1.313   4.297  1.00 95.97           N  
ATOM    612  OD1 ASN A  80       4.503   0.811   6.400  1.00 95.97           O  
ATOM    613  N   ASN A  81       7.825  -0.628   6.805  1.00 88.64           N  
ATOM    614  CA  ASN A  81       9.122   0.040   6.849  1.00 88.64           C  
ATOM    615  C   ASN A  81      10.143  -0.658   5.956  1.00 88.64           C  
ATOM    616  CB  ASN A  81       9.638   0.115   8.288  1.00 88.64           C  
ATOM    617  O   ASN A  81      10.098  -1.879   5.791  1.00 88.64           O  
ATOM    618  CG  ASN A  81      10.782   1.097   8.447  1.00 88.64           C  
ATOM    619  ND2 ASN A  81      11.645   0.848   9.425  1.00 88.64           N  
ATOM    620  OD1 ASN A  81      10.888   2.071   7.698  1.00 88.64           O  
TER     621      ALA A   1                                                      
ENDMDL                                                                          
END                                                                             
