# Supplementary material for: Domain loss enabled evolution of novel functions in the snake three-finger toxin gene superfamily
Source: Nat Commun. 2023 Aug 11;14:4861. doi: 10.1038/s41467-023-40550-0 (PMC10421932; doi:10.1038/s41467-023-40550-0)
Supplement: Supplementary file 5 — Supplementary Data 2 [file 41467_2023_40550_MOESM5_ESM.zip › SD2_structure_predictions/full_sequence/TR|A0A0B8RZX5|Boiga_irregularis.pdb]

MODEL     1                                                                     
ATOM      1  N   MET A   1     -44.573  23.546  54.986  1.00 68.97           N  
ATOM      2  CA  MET A   1     -44.960  23.896  53.622  1.00 68.97           C  
ATOM      3  C   MET A   1     -43.736  24.245  52.782  1.00 68.97           C  
ATOM      4  CB  MET A   1     -45.943  25.068  53.626  1.00 68.97           C  
ATOM      5  O   MET A   1     -43.841  24.416  51.566  1.00 68.97           O  
ATOM      6  CG  MET A   1     -45.564  26.183  54.587  1.00 68.97           C  
ATOM      7  SD  MET A   1     -46.877  27.455  54.742  1.00 68.97           S  
ATOM      8  CE  MET A   1     -46.155  28.785  53.741  1.00 68.97           C  
ATOM      9  N   LYS A   2     -42.520  23.974  53.405  1.00 72.22           N  
ATOM     10  CA  LYS A   2     -41.214  24.309  52.845  1.00 72.22           C  
ATOM     11  C   LYS A   2     -40.560  23.086  52.208  1.00 72.22           C  
ATOM     12  CB  LYS A   2     -40.300  24.891  53.923  1.00 72.22           C  
ATOM     13  O   LYS A   2     -39.834  23.207  51.219  1.00 72.22           O  
ATOM     14  CG  LYS A   2     -40.669  26.303  54.352  1.00 72.22           C  
ATOM     15  CD  LYS A   2     -39.809  26.777  55.516  1.00 72.22           C  
ATOM     16  CE  LYS A   2     -40.127  28.217  55.898  1.00 72.22           C  
ATOM     17  NZ  LYS A   2     -39.377  28.645  57.116  1.00 72.22           N  
ATOM     18  N   THR A   3     -41.017  21.958  52.552  1.00 80.74           N  
ATOM     19  CA  THR A   3     -40.412  20.726  52.059  1.00 80.74           C  
ATOM     20  C   THR A   3     -40.917  20.398  50.657  1.00 80.74           C  
ATOM     21  CB  THR A   3     -40.703  19.543  53.002  1.00 80.74           C  
ATOM     22  O   THR A   3     -40.165  19.890  49.823  1.00 80.74           O  
ATOM     23  CG2 THR A   3     -39.971  19.705  54.329  1.00 80.74           C  
ATOM     24  OG1 THR A   3     -42.113  19.476  53.252  1.00 80.74           O  
ATOM     25  N   LEU A   4     -42.173  20.783  50.484  1.00 78.72           N  
ATOM     26  CA  LEU A   4     -42.768  20.485  49.186  1.00 78.72           C  
ATOM     27  C   LEU A   4     -42.195  21.393  48.103  1.00 78.72           C  
ATOM     28  CB  LEU A   4     -44.290  20.641  49.246  1.00 78.72           C  
ATOM     29  O   LEU A   4     -41.958  20.950  46.977  1.00 78.72           O  
ATOM     30  CG  LEU A   4     -45.095  19.843  48.218  1.00 78.72           C  
ATOM     31  CD1 LEU A   4     -45.893  18.743  48.909  1.00 78.72           C  
ATOM     32  CD2 LEU A   4     -46.018  20.765  47.428  1.00 78.72           C  
ATOM     33  N   LEU A   5     -41.802  22.566  48.487  1.00 79.96           N  
ATOM     34  CA  LEU A   5     -41.214  23.518  47.550  1.00 79.96           C  
ATOM     35  C   LEU A   5     -39.795  23.105  47.174  1.00 79.96           C  
ATOM     36  CB  LEU A   5     -41.206  24.926  48.152  1.00 79.96           C  
ATOM     37  O   LEU A   5     -39.388  23.250  46.019  1.00 79.96           O  
ATOM     38  CG  LEU A   5     -42.541  25.672  48.150  1.00 79.96           C  
ATOM     39  CD1 LEU A   5     -42.423  26.972  48.938  1.00 79.96           C  
ATOM     40  CD2 LEU A   5     -42.999  25.947  46.721  1.00 79.96           C  
ATOM     41  N   LEU A   6     -39.101  22.440  48.112  1.00 76.89           N  
ATOM     42  CA  LEU A   6     -37.737  22.000  47.839  1.00 76.89           C  
ATOM     43  C   LEU A   6     -37.732  20.791  46.910  1.00 76.89           C  
ATOM     44  CB  LEU A   6     -37.012  21.659  49.144  1.00 76.89           C  
ATOM     45  O   LEU A   6     -36.885  20.691  46.019  1.00 76.89           O  
ATOM     46  CG  LEU A   6     -35.773  22.495  49.469  1.00 76.89           C  
ATOM     47  CD1 LEU A   6     -36.015  23.337  50.718  1.00 76.89           C  
ATOM     48  CD2 LEU A   6     -34.554  21.597  49.651  1.00 76.89           C  
ATOM     49  N   ALA A   7     -38.723  19.962  47.100  1.00 76.68           N  
ATOM     50  CA  ALA A   7     -38.833  18.760  46.278  1.00 76.68           C  
ATOM     51  C   ALA A   7     -39.173  19.113  44.833  1.00 76.68           C  
ATOM     52  CB  ALA A   7     -39.886  17.816  46.853  1.00 76.68           C  
ATOM     53  O   ALA A   7     -38.633  18.517  43.898  1.00 76.68           O  
ATOM     54  N   LEU A   8     -40.043  20.091  44.667  1.00 75.14           N  
ATOM     55  CA  LEU A   8     -40.433  20.525  43.330  1.00 75.14           C  
ATOM     56  C   LEU A   8     -39.274  21.222  42.625  1.00 75.14           C  
ATOM     57  CB  LEU A   8     -41.640  21.463  43.402  1.00 75.14           C  
ATOM     58  O   LEU A   8     -39.078  21.045  41.421  1.00 75.14           O  
ATOM     59  CG  LEU A   8     -42.802  21.147  42.459  1.00 75.14           C  
ATOM     60  CD1 LEU A   8     -43.988  20.598  43.244  1.00 75.14           C  
ATOM     61  CD2 LEU A   8     -43.205  22.390  41.671  1.00 75.14           C  
ATOM     62  N   ALA A   9     -38.414  21.916  43.355  1.00 72.45           N  
ATOM     63  CA  ALA A   9     -37.244  22.601  42.810  1.00 72.45           C  
ATOM     64  C   ALA A   9     -36.175  21.601  42.380  1.00 72.45           C  
ATOM     65  CB  ALA A   9     -36.674  23.578  43.836  1.00 72.45           C  
ATOM     66  O   ALA A   9     -35.547  21.767  41.332  1.00 72.45           O  
ATOM     67  N   VAL A  10     -36.030  20.511  43.132  1.00 70.80           N  
ATOM     68  CA  VAL A  10     -35.038  19.485  42.825  1.00 70.80           C  
ATOM     69  C   VAL A  10     -35.477  18.693  41.597  1.00 70.80           C  
ATOM     70  CB  VAL A  10     -34.816  18.534  44.022  1.00 70.80           C  
ATOM     71  O   VAL A  10     -34.663  18.390  40.721  1.00 70.80           O  
ATOM     72  CG1 VAL A  10     -33.877  17.393  43.638  1.00 70.80           C  
ATOM     73  CG2 VAL A  10     -34.265  19.304  45.221  1.00 70.80           C  
ATOM     74  N   VAL A  11     -36.788  18.466  41.492  1.00 69.33           N  
ATOM     75  CA  VAL A  11     -37.317  17.718  40.356  1.00 69.33           C  
ATOM     76  C   VAL A  11     -37.206  18.559  39.086  1.00 69.33           C  
ATOM     77  CB  VAL A  11     -38.785  17.295  40.588  1.00 69.33           C  
ATOM     78  O   VAL A  11     -36.845  18.046  38.024  1.00 69.33           O  
ATOM     79  CG1 VAL A  11     -39.397  16.739  39.304  1.00 69.33           C  
ATOM     80  CG2 VAL A  11     -38.872  16.267  41.714  1.00 69.33           C  
ATOM     81  N   ALA A  12     -37.360  19.841  39.140  1.00 67.22           N  
ATOM     82  CA  ALA A  12     -37.232  20.715  37.976  1.00 67.22           C  
ATOM     83  C   ALA A  12     -35.775  20.843  37.544  1.00 67.22           C  
ATOM     84  CB  ALA A  12     -37.817  22.093  38.279  1.00 67.22           C  
ATOM     85  O   ALA A  12     -35.476  20.882  36.348  1.00 67.22           O  
ATOM     86  N   PHE A  13     -34.787  20.746  38.452  1.00 62.32           N  
ATOM     87  CA  PHE A  13     -33.375  20.834  38.097  1.00 62.32           C  
ATOM     88  C   PHE A  13     -32.887  19.525  37.488  1.00 62.32           C  
ATOM     89  CB  PHE A  13     -32.532  21.188  39.326  1.00 62.32           C  
ATOM     90  O   PHE A  13     -32.119  19.532  36.524  1.00 62.32           O  
ATOM     91  CG  PHE A  13     -32.241  22.658  39.460  1.00 62.32           C  
ATOM     92  CD1 PHE A  13     -31.191  23.240  38.760  1.00 62.32           C  
ATOM     93  CD2 PHE A  13     -33.019  23.459  40.286  1.00 62.32           C  
ATOM     94  CE1 PHE A  13     -30.920  24.601  38.882  1.00 62.32           C  
ATOM     95  CE2 PHE A  13     -32.754  24.820  40.413  1.00 62.32           C  
ATOM     96  CZ  PHE A  13     -31.704  25.389  39.711  1.00 62.32           C  
ATOM     97  N   VAL A  14     -33.425  18.375  37.974  1.00 66.63           N  
ATOM     98  CA  VAL A  14     -33.014  17.086  37.426  1.00 66.63           C  
ATOM     99  C   VAL A  14     -33.689  16.860  36.075  1.00 66.63           C  
ATOM    100  CB  VAL A  14     -33.350  15.926  38.391  1.00 66.63           C  
ATOM    101  O   VAL A  14     -33.087  16.292  35.161  1.00 66.63           O  
ATOM    102  CG1 VAL A  14     -33.114  14.577  37.715  1.00 66.63           C  
ATOM    103  CG2 VAL A  14     -32.521  16.039  39.669  1.00 66.63           C  
ATOM    104  N   CYS A  15     -34.950  17.393  35.929  1.00 69.17           N  
ATOM    105  CA  CYS A  15     -35.563  17.158  34.626  1.00 69.17           C  
ATOM    106  C   CYS A  15     -35.116  18.208  33.616  1.00 69.17           C  
ATOM    107  CB  CYS A  15     -37.087  17.166  34.743  1.00 69.17           C  
ATOM    108  O   CYS A  15     -35.085  17.944  32.413  1.00 69.17           O  
ATOM    109  SG  CYS A  15     -37.761  15.710  35.572  1.00 69.17           S  
ATOM    110  N   LEU A  16     -34.557  19.325  34.146  1.00 51.69           N  
ATOM    111  CA  LEU A  16     -34.066  20.237  33.118  1.00 51.69           C  
ATOM    112  C   LEU A  16     -32.549  20.150  32.994  1.00 51.69           C  
ATOM    113  CB  LEU A  16     -34.483  21.676  33.434  1.00 51.69           C  
ATOM    114  O   LEU A  16     -31.866  21.176  32.944  1.00 51.69           O  
ATOM    115  CG  LEU A  16     -35.950  22.027  33.181  1.00 51.69           C  
ATOM    116  CD1 LEU A  16     -36.421  23.082  34.177  1.00 51.69           C  
ATOM    117  CD2 LEU A  16     -36.145  22.513  31.749  1.00 51.69           C  
ATOM    118  N   GLY A  17     -31.917  18.879  33.290  1.00 43.31           N  
ATOM    119  CA  GLY A  17     -30.629  18.514  32.722  1.00 43.31           C  
ATOM    120  C   GLY A  17     -30.072  19.566  31.781  1.00 43.31           C  
ATOM    121  O   GLY A  17     -30.822  20.195  31.032  1.00 43.31           O  
ATOM    122  N   SER A  18     -29.519  20.626  32.347  1.00 45.97           N  
ATOM    123  CA  SER A  18     -28.260  21.286  32.014  1.00 45.97           C  
ATOM    124  C   SER A  18     -28.076  21.394  30.504  1.00 45.97           C  
ATOM    125  CB  SER A  18     -27.080  20.531  32.627  1.00 45.97           C  
ATOM    126  O   SER A  18     -27.636  20.441  29.857  1.00 45.97           O  
ATOM    127  OG  SER A  18     -27.392  20.088  33.937  1.00 45.97           O  
ATOM    128  N   ALA A  19     -29.227  21.740  29.742  1.00 42.99           N  
ATOM    129  CA  ALA A  19     -29.002  22.065  28.337  1.00 42.99           C  
ATOM    130  C   ALA A  19     -28.384  23.453  28.187  1.00 42.99           C  
ATOM    131  CB  ALA A  19     -30.310  21.982  27.554  1.00 42.99           C  
ATOM    132  O   ALA A  19     -28.189  23.935  27.069  1.00 42.99           O  
ATOM    133  N   ASP A  20     -27.498  23.884  29.123  1.00 38.72           N  
ATOM    134  CA  ASP A  20     -26.980  25.157  28.631  1.00 38.72           C  
ATOM    135  C   ASP A  20     -25.454  25.181  28.669  1.00 38.72           C  
ATOM    136  CB  ASP A  20     -27.545  26.320  29.449  1.00 38.72           C  
ATOM    137  O   ASP A  20     -24.854  26.165  29.105  1.00 38.72           O  
ATOM    138  CG  ASP A  20     -28.212  27.380  28.591  1.00 38.72           C  
ATOM    139  OD1 ASP A  20     -27.529  28.000  27.747  1.00 38.72           O  
ATOM    140  OD2 ASP A  20     -29.430  27.601  28.763  1.00 38.72           O  
ATOM    141  N   GLN A  21     -24.682  24.238  28.134  1.00 39.93           N  
ATOM    142  CA  GLN A  21     -23.384  24.730  27.685  1.00 39.93           C  
ATOM    143  C   GLN A  21     -23.393  25.019  26.187  1.00 39.93           C  
ATOM    144  CB  GLN A  21     -22.283  23.722  28.019  1.00 39.93           C  
ATOM    145  O   GLN A  21     -23.602  24.114  25.376  1.00 39.93           O  
ATOM    146  CG  GLN A  21     -20.884  24.324  28.042  1.00 39.93           C  
ATOM    147  CD  GLN A  21     -19.974  23.657  29.056  1.00 39.93           C  
ATOM    148  NE2 GLN A  21     -18.752  24.163  29.180  1.00 39.93           N  
ATOM    149  OE1 GLN A  21     -20.367  22.694  29.723  1.00 39.93           O  
ATOM    150  N   LEU A  22     -24.257  25.861  25.612  1.00 36.66           N  
ATOM    151  CA  LEU A  22     -24.171  26.926  24.619  1.00 36.66           C  
ATOM    152  C   LEU A  22     -22.717  27.283  24.329  1.00 36.66           C  
ATOM    153  CB  LEU A  22     -24.928  28.168  25.098  1.00 36.66           C  
ATOM    154  O   LEU A  22     -22.359  28.462  24.289  1.00 36.66           O  
ATOM    155  CG  LEU A  22     -26.451  28.049  25.168  1.00 36.66           C  
ATOM    156  CD1 LEU A  22     -27.038  29.217  25.954  1.00 36.66           C  
ATOM    157  CD2 LEU A  22     -27.048  27.987  23.767  1.00 36.66           C  
ATOM    158  N   GLY A  23     -21.855  26.327  24.001  1.00 38.28           N  
ATOM    159  CA  GLY A  23     -20.689  26.699  23.216  1.00 38.28           C  
ATOM    160  C   GLY A  23     -20.720  26.148  21.803  1.00 38.28           C  
ATOM    161  O   GLY A  23     -20.837  24.937  21.606  1.00 38.28           O  
ATOM    162  N   LEU A  24     -21.650  26.530  20.975  1.00 38.14           N  
ATOM    163  CA  LEU A  24     -21.525  26.881  19.565  1.00 38.14           C  
ATOM    164  C   LEU A  24     -20.059  26.951  19.150  1.00 38.14           C  
ATOM    165  CB  LEU A  24     -22.212  28.220  19.283  1.00 38.14           C  
ATOM    166  O   LEU A  24     -19.727  27.559  18.130  1.00 38.14           O  
ATOM    167  CG  LEU A  24     -23.739  28.232  19.376  1.00 38.14           C  
ATOM    168  CD1 LEU A  24     -24.262  29.663  19.322  1.00 38.14           C  
ATOM    169  CD2 LEU A  24     -24.349  27.391  18.260  1.00 38.14           C  
ATOM    170  N   GLY A  25     -19.257  25.856  19.430  1.00 37.08           N  
ATOM    171  CA  GLY A  25     -18.074  25.953  18.589  1.00 37.08           C  
ATOM    172  C   GLY A  25     -17.395  24.617  18.357  1.00 37.08           C  
ATOM    173  O   GLY A  25     -17.293  23.799  19.274  1.00 37.08           O  
ATOM    174  N   ARG A  26     -18.075  23.678  17.671  1.00 38.66           N  
ATOM    175  CA  ARG A  26     -17.379  22.730  16.808  1.00 38.66           C  
ATOM    176  C   ARG A  26     -17.687  21.292  17.213  1.00 38.66           C  
ATOM    177  CB  ARG A  26     -15.869  22.973  16.847  1.00 38.66           C  
ATOM    178  O   ARG A  26     -17.562  20.932  18.386  1.00 38.66           O  
ATOM    179  CG  ARG A  26     -15.273  23.362  15.504  1.00 38.66           C  
ATOM    180  CD  ARG A  26     -13.766  23.561  15.592  1.00 38.66           C  
ATOM    181  NE  ARG A  26     -13.213  24.054  14.334  1.00 38.66           N  
ATOM    182  NH1 ARG A  26     -11.029  24.130  15.085  1.00 38.66           N  
ATOM    183  NH2 ARG A  26     -11.531  24.759  12.938  1.00 38.66           N  
ATOM    184  CZ  ARG A  26     -11.925  24.313  14.122  1.00 38.66           C  
ATOM    185  N   PRO A  27     -18.673  20.633  16.549  1.00 36.00           N  
ATOM    186  CA  PRO A  27     -18.984  19.221  16.784  1.00 36.00           C  
ATOM    187  C   PRO A  27     -17.754  18.401  17.166  1.00 36.00           C  
ATOM    188  CB  PRO A  27     -19.553  18.757  15.441  1.00 36.00           C  
ATOM    189  O   PRO A  27     -16.724  18.476  16.492  1.00 36.00           O  
ATOM    190  CG  PRO A  27     -19.375  19.926  14.527  1.00 36.00           C  
ATOM    191  CD  PRO A  27     -18.519  20.947  15.219  1.00 36.00           C  
ATOM    192  N   ARG A  28     -17.235  18.437  18.395  1.00 43.69           N  
ATOM    193  CA  ARG A  28     -16.291  17.407  18.816  1.00 43.69           C  
ATOM    194  C   ARG A  28     -16.926  16.022  18.751  1.00 43.69           C  
ATOM    195  CB  ARG A  28     -15.787  17.687  20.234  1.00 43.69           C  
ATOM    196  O   ARG A  28     -17.950  15.773  19.391  1.00 43.69           O  
ATOM    197  CG  ARG A  28     -14.871  18.896  20.334  1.00 43.69           C  
ATOM    198  CD  ARG A  28     -13.438  18.552  19.953  1.00 43.69           C  
ATOM    199  NE  ARG A  28     -12.478  19.431  20.616  1.00 43.69           N  
ATOM    200  NH1 ARG A  28     -10.609  18.333  19.817  1.00 43.69           N  
ATOM    201  NH2 ARG A  28     -10.375  20.162  21.179  1.00 43.69           N  
ATOM    202  CZ  ARG A  28     -11.156  19.307  20.536  1.00 43.69           C  
ATOM    203  N   ILE A  29     -17.409  15.534  17.618  1.00 44.81           N  
ATOM    204  CA  ILE A  29     -17.553  14.091  17.460  1.00 44.81           C  
ATOM    205  C   ILE A  29     -16.814  13.372  18.587  1.00 44.81           C  
ATOM    206  CB  ILE A  29     -17.026  13.617  16.087  1.00 44.81           C  
ATOM    207  O   ILE A  29     -15.600  13.526  18.739  1.00 44.81           O  
ATOM    208  CG1 ILE A  29     -17.700  14.404  14.957  1.00 44.81           C  
ATOM    209  CG2 ILE A  29     -17.248  12.112  15.913  1.00 44.81           C  
ATOM    210  CD1 ILE A  29     -16.960  14.334  13.627  1.00 44.81           C  
ATOM    211  N   GLY A  30     -17.223  13.523  19.796  1.00 40.99           N  
ATOM    212  CA  GLY A  30     -17.156  12.630  20.942  1.00 40.99           C  
ATOM    213  C   GLY A  30     -16.837  11.196  20.562  1.00 40.99           C  
ATOM    214  O   GLY A  30     -17.429  10.649  19.629  1.00 40.99           O  
ATOM    215  N   TRP A  31     -15.616  10.779  20.235  1.00 42.45           N  
ATOM    216  CA  TRP A  31     -14.888   9.516  20.313  1.00 42.45           C  
ATOM    217  C   TRP A  31     -15.415   8.654  21.455  1.00 42.45           C  
ATOM    218  CB  TRP A  31     -13.389   9.770  20.498  1.00 42.45           C  
ATOM    219  O   TRP A  31     -15.024   8.836  22.610  1.00 42.45           O  
ATOM    220  CG  TRP A  31     -12.753  10.513  19.362  1.00 42.45           C  
ATOM    221  CD1 TRP A  31     -12.718  11.868  19.180  1.00 42.45           C  
ATOM    222  CD2 TRP A  31     -12.063   9.941  18.246  1.00 42.45           C  
ATOM    223  CE2 TRP A  31     -11.635  11.009  17.427  1.00 42.45           C  
ATOM    224  CE3 TRP A  31     -11.764   8.627  17.860  1.00 42.45           C  
ATOM    225  NE1 TRP A  31     -12.047  12.172  18.019  1.00 42.45           N  
ATOM    226  CH2 TRP A  31     -10.644   9.508  15.888  1.00 42.45           C  
ATOM    227  CZ2 TRP A  31     -10.923  10.803  16.243  1.00 42.45           C  
ATOM    228  CZ3 TRP A  31     -11.056   8.424  16.681  1.00 42.45           C  
ATOM    229  N   GLY A  32     -16.671   8.654  21.773  1.00 41.56           N  
ATOM    230  CA  GLY A  32     -17.272   7.639  22.625  1.00 41.56           C  
ATOM    231  C   GLY A  32     -18.045   6.590  21.848  1.00 41.56           C  
ATOM    232  O   GLY A  32     -18.732   6.910  20.876  1.00 41.56           O  
ATOM    233  N   GLN A  33     -17.394   5.477  21.286  1.00 44.60           N  
ATOM    234  CA  GLN A  33     -17.573   4.032  21.381  1.00 44.60           C  
ATOM    235  C   GLN A  33     -18.581   3.534  20.349  1.00 44.60           C  
ATOM    236  CB  GLN A  33     -18.024   3.638  22.788  1.00 44.60           C  
ATOM    237  O   GLN A  33     -19.125   2.436  20.485  1.00 44.60           O  
ATOM    238  CG  GLN A  33     -16.874   3.406  23.760  1.00 44.60           C  
ATOM    239  CD  GLN A  33     -17.343   2.931  25.122  1.00 44.60           C  
ATOM    240  NE2 GLN A  33     -16.398   2.679  26.021  1.00 44.60           N  
ATOM    241  OE1 GLN A  33     -18.546   2.792  25.365  1.00 44.60           O  
ATOM    242  N   GLY A  34     -18.465   3.931  19.005  1.00 47.57           N  
ATOM    243  CA  GLY A  34     -19.187   3.135  18.025  1.00 47.57           C  
ATOM    244  C   GLY A  34     -18.443   2.986  16.712  1.00 47.57           C  
ATOM    245  O   GLY A  34     -17.804   3.931  16.244  1.00 47.57           O  
ATOM    246  N   GLN A  35     -17.256   2.405  16.719  1.00 47.21           N  
ATOM    247  CA  GLN A  35     -16.509   2.044  15.519  1.00 47.21           C  
ATOM    248  C   GLN A  35     -17.219   2.534  14.261  1.00 47.21           C  
ATOM    249  CB  GLN A  35     -16.302   0.530  15.450  1.00 47.21           C  
ATOM    250  O   GLN A  35     -18.382   2.197  14.027  1.00 47.21           O  
ATOM    251  CG  GLN A  35     -15.421  -0.022  16.562  1.00 47.21           C  
ATOM    252  CD  GLN A  35     -15.172  -1.512  16.428  1.00 47.21           C  
ATOM    253  NE2 GLN A  35     -14.085  -1.874  15.755  1.00 47.21           N  
ATOM    254  OE1 GLN A  35     -15.949  -2.333  16.927  1.00 47.21           O  
ATOM    255  N   ALA A  36     -17.385   3.778  13.948  1.00 52.84           N  
ATOM    256  CA  ALA A  36     -17.893   4.193  12.642  1.00 52.84           C  
ATOM    257  C   ALA A  36     -17.454   3.222  11.550  1.00 52.84           C  
ATOM    258  CB  ALA A  36     -17.423   5.608  12.313  1.00 52.84           C  
ATOM    259  O   ALA A  36     -16.265   2.918  11.423  1.00 52.84           O  
ATOM    260  N   VAL A  37     -18.077   2.076  11.478  1.00 56.87           N  
ATOM    261  CA  VAL A  37     -17.832   1.211  10.329  1.00 56.87           C  
ATOM    262  C   VAL A  37     -17.777   2.050   9.054  1.00 56.87           C  
ATOM    263  CB  VAL A  37     -18.915   0.117  10.201  1.00 56.87           C  
ATOM    264  O   VAL A  37     -18.700   2.817   8.768  1.00 56.87           O  
ATOM    265  CG1 VAL A  37     -18.600  -0.820   9.036  1.00 56.87           C  
ATOM    266  CG2 VAL A  37     -19.035  -0.669  11.505  1.00 56.87           C  
ATOM    267  N   GLY A  38     -16.740   2.939   8.854  1.00 60.63           N  
ATOM    268  CA  GLY A  38     -16.514   3.582   7.570  1.00 60.63           C  
ATOM    269  C   GLY A  38     -17.266   2.920   6.431  1.00 60.63           C  
ATOM    270  O   GLY A  38     -17.997   1.950   6.643  1.00 60.63           O  
ATOM    271  N   PRO A  39     -17.641   3.673   5.383  1.00 67.81           N  
ATOM    272  CA  PRO A  39     -18.316   3.093   4.220  1.00 67.81           C  
ATOM    273  C   PRO A  39     -17.777   1.712   3.852  1.00 67.81           C  
ATOM    274  CB  PRO A  39     -18.032   4.104   3.107  1.00 67.81           C  
ATOM    275  O   PRO A  39     -16.634   1.385   4.179  1.00 67.81           O  
ATOM    276  CG  PRO A  39     -17.329   5.234   3.787  1.00 67.81           C  
ATOM    277  CD  PRO A  39     -16.940   4.791   5.168  1.00 67.81           C  
ATOM    278  N   PRO A  40     -18.706   0.766   3.430  1.00 71.74           N  
ATOM    279  CA  PRO A  40     -18.322  -0.599   3.065  1.00 71.74           C  
ATOM    280  C   PRO A  40     -17.252  -0.639   1.976  1.00 71.74           C  
ATOM    281  CB  PRO A  40     -19.632  -1.213   2.566  1.00 71.74           C  
ATOM    282  O   PRO A  40     -16.782  -1.718   1.607  1.00 71.74           O  
ATOM    283  CG  PRO A  40     -20.435  -0.053   2.073  1.00 71.74           C  
ATOM    284  CD  PRO A  40     -20.054   1.163   2.869  1.00 71.74           C  
ATOM    285  N   PHE A  41     -16.948   0.609   1.459  1.00 76.49           N  
ATOM    286  CA  PHE A  41     -15.999   0.634   0.352  1.00 76.49           C  
ATOM    287  C   PHE A  41     -15.020   1.791   0.503  1.00 76.49           C  
ATOM    288  CB  PHE A  41     -16.737   0.742  -0.986  1.00 76.49           C  
ATOM    289  O   PHE A  41     -15.234   2.690   1.319  1.00 76.49           O  
ATOM    290  CG  PHE A  41     -17.661   1.925  -1.076  1.00 76.49           C  
ATOM    291  CD1 PHE A  41     -18.986   1.823  -0.668  1.00 76.49           C  
ATOM    292  CD2 PHE A  41     -17.206   3.141  -1.569  1.00 76.49           C  
ATOM    293  CE1 PHE A  41     -19.844   2.917  -0.750  1.00 76.49           C  
ATOM    294  CE2 PHE A  41     -18.058   4.239  -1.654  1.00 76.49           C  
ATOM    295  CZ  PHE A  41     -19.377   4.124  -1.245  1.00 76.49           C  
ATOM    296  N   THR A  42     -13.807   1.633  -0.197  1.00 87.66           N  
ATOM    297  CA  THR A  42     -12.784   2.671  -0.246  1.00 87.66           C  
ATOM    298  C   THR A  42     -12.411   2.995  -1.690  1.00 87.66           C  
ATOM    299  CB  THR A  42     -11.523   2.250   0.531  1.00 87.66           C  
ATOM    300  O   THR A  42     -12.831   2.299  -2.616  1.00 87.66           O  
ATOM    301  CG2 THR A  42     -10.741   1.182  -0.228  1.00 87.66           C  
ATOM    302  OG1 THR A  42     -10.683   3.394   0.724  1.00 87.66           O  
ATOM    303  N   LEU A  43     -11.999   4.234  -1.964  1.00 93.62           N  
ATOM    304  CA  LEU A  43     -11.506   4.641  -3.276  1.00 93.62           C  
ATOM    305  C   LEU A  43      -9.989   4.505  -3.352  1.00 93.62           C  
ATOM    306  CB  LEU A  43     -11.916   6.085  -3.579  1.00 93.62           C  
ATOM    307  O   LEU A  43      -9.274   4.977  -2.465  1.00 93.62           O  
ATOM    308  CG  LEU A  43     -13.418   6.355  -3.683  1.00 93.62           C  
ATOM    309  CD1 LEU A  43     -13.683   7.855  -3.753  1.00 93.62           C  
ATOM    310  CD2 LEU A  43     -14.007   5.645  -4.897  1.00 93.62           C  
ATOM    311  N   CYS A  44      -9.471   3.809  -4.414  1.00 96.05           N  
ATOM    312  CA  CYS A  44      -8.038   3.637  -4.624  1.00 96.05           C  
ATOM    313  C   CYS A  44      -7.648   4.010  -6.049  1.00 96.05           C  
ATOM    314  CB  CYS A  44      -7.622   2.196  -4.331  1.00 96.05           C  
ATOM    315  O   CYS A  44      -8.441   3.846  -6.977  1.00 96.05           O  
ATOM    316  SG  CYS A  44      -7.996   1.658  -2.648  1.00 96.05           S  
ATOM    317  N   PHE A  45      -6.486   4.569  -6.155  1.00 95.95           N  
ATOM    318  CA  PHE A  45      -5.945   4.728  -7.500  1.00 95.95           C  
ATOM    319  C   PHE A  45      -5.520   3.382  -8.075  1.00 95.95           C  
ATOM    320  CB  PHE A  45      -4.756   5.694  -7.491  1.00 95.95           C  
ATOM    321  O   PHE A  45      -4.949   2.551  -7.367  1.00 95.95           O  
ATOM    322  CG  PHE A  45      -5.135   7.121  -7.202  1.00 95.95           C  
ATOM    323  CD1 PHE A  45      -5.817   7.879  -8.146  1.00 95.95           C  
ATOM    324  CD2 PHE A  45      -4.808   7.705  -5.985  1.00 95.95           C  
ATOM    325  CE1 PHE A  45      -6.170   9.200  -7.880  1.00 95.95           C  
ATOM    326  CE2 PHE A  45      -5.157   9.025  -5.713  1.00 95.95           C  
ATOM    327  CZ  PHE A  45      -5.837   9.771  -6.662  1.00 95.95           C  
ATOM    328  N   GLU A  46      -5.879   3.204  -9.381  1.00 94.35           N  
ATOM    329  CA  GLU A  46      -5.503   1.999 -10.113  1.00 94.35           C  
ATOM    330  C   GLU A  46      -4.773   2.344 -11.408  1.00 94.35           C  
ATOM    331  CB  GLU A  46      -6.738   1.146 -10.416  1.00 94.35           C  
ATOM    332  O   GLU A  46      -5.369   2.902 -12.332  1.00 94.35           O  
ATOM    333  CG  GLU A  46      -6.414  -0.209 -11.030  1.00 94.35           C  
ATOM    334  CD  GLU A  46      -7.651  -1.037 -11.341  1.00 94.35           C  
ATOM    335  OE1 GLU A  46      -7.522  -2.099 -11.992  1.00 94.35           O  
ATOM    336  OE2 GLU A  46      -8.757  -0.620 -10.931  1.00 94.35           O  
ATOM    337  N   CYS A  47      -3.576   1.918 -11.474  1.00 94.64           N  
ATOM    338  CA  CYS A  47      -2.804   2.209 -12.677  1.00 94.64           C  
ATOM    339  C   CYS A  47      -1.491   1.436 -12.683  1.00 94.64           C  
ATOM    340  CB  CYS A  47      -2.525   3.708 -12.785  1.00 94.64           C  
ATOM    341  O   CYS A  47      -1.057   0.933 -11.645  1.00 94.64           O  
ATOM    342  SG  CYS A  47      -1.820   4.427 -11.286  1.00 94.64           S  
ATOM    343  N   ASN A  48      -0.946   1.306 -13.845  1.00 94.43           N  
ATOM    344  CA  ASN A  48       0.341   0.676 -14.120  1.00 94.43           C  
ATOM    345  C   ASN A  48       1.269   1.610 -14.891  1.00 94.43           C  
ATOM    346  CB  ASN A  48       0.145  -0.632 -14.890  1.00 94.43           C  
ATOM    347  O   ASN A  48       0.925   2.075 -15.980  1.00 94.43           O  
ATOM    348  CG  ASN A  48       1.427  -1.431 -15.019  1.00 94.43           C  
ATOM    349  ND2 ASN A  48       1.303  -2.753 -15.026  1.00 94.43           N  
ATOM    350  OD1 ASN A  48       2.519  -0.865 -15.110  1.00 94.43           O  
ATOM    351  N   ARG A  49       2.390   1.811 -14.265  1.00 92.19           N  
ATOM    352  CA  ARG A  49       3.328   2.793 -14.799  1.00 92.19           C  
ATOM    353  C   ARG A  49       3.744   2.435 -16.222  1.00 92.19           C  
ATOM    354  CB  ARG A  49       4.564   2.900 -13.903  1.00 92.19           C  
ATOM    355  O   ARG A  49       4.075   3.316 -17.018  1.00 92.19           O  
ATOM    356  CG  ARG A  49       5.431   4.115 -14.192  1.00 92.19           C  
ATOM    357  CD  ARG A  49       6.367   4.428 -13.033  1.00 92.19           C  
ATOM    358  NE  ARG A  49       7.111   5.664 -13.260  1.00 92.19           N  
ATOM    359  NH1 ARG A  49       7.982   5.775 -11.124  1.00 92.19           N  
ATOM    360  NH2 ARG A  49       8.495   7.396 -12.661  1.00 92.19           N  
ATOM    361  CZ  ARG A  49       7.861   6.276 -12.348  1.00 92.19           C  
ATOM    362  N   GLU A  50       3.760   1.197 -16.540  1.00 90.79           N  
ATOM    363  CA  GLU A  50       4.193   0.748 -17.860  1.00 90.79           C  
ATOM    364  C   GLU A  50       3.153   1.084 -18.925  1.00 90.79           C  
ATOM    365  CB  GLU A  50       4.470  -0.757 -17.852  1.00 90.79           C  
ATOM    366  O   GLU A  50       3.497   1.303 -20.089  1.00 90.79           O  
ATOM    367  CG  GLU A  50       5.676  -1.156 -17.013  1.00 90.79           C  
ATOM    368  CD  GLU A  50       5.979  -2.645 -17.068  1.00 90.79           C  
ATOM    369  OE1 GLU A  50       6.978  -3.084 -16.454  1.00 90.79           O  
ATOM    370  OE2 GLU A  50       5.212  -3.378 -17.731  1.00 90.79           O  
ATOM    371  N   THR A  51       1.880   1.164 -18.530  1.00 90.91           N  
ATOM    372  CA  THR A  51       0.814   1.335 -19.510  1.00 90.91           C  
ATOM    373  C   THR A  51       0.185   2.721 -19.390  1.00 90.91           C  
ATOM    374  CB  THR A  51      -0.275   0.259 -19.346  1.00 90.91           C  
ATOM    375  O   THR A  51      -0.485   3.187 -20.314  1.00 90.91           O  
ATOM    376  CG2 THR A  51       0.275  -1.131 -19.653  1.00 90.91           C  
ATOM    377  OG1 THR A  51      -0.761   0.281 -17.998  1.00 90.91           O  
ATOM    378  N   CYS A  52       0.430   3.355 -18.243  1.00 86.06           N  
ATOM    379  CA  CYS A  52      -0.197   4.641 -17.960  1.00 86.06           C  
ATOM    380  C   CYS A  52       0.806   5.614 -17.352  1.00 86.06           C  
ATOM    381  CB  CYS A  52      -1.385   4.463 -17.016  1.00 86.06           C  
ATOM    382  O   CYS A  52       1.397   5.332 -16.308  1.00 86.06           O  
ATOM    383  SG  CYS A  52      -2.266   5.998 -16.657  1.00 86.06           S  
ATOM    384  N   SER A  53       1.024   6.693 -18.040  1.00 80.21           N  
ATOM    385  CA  SER A  53       2.017   7.651 -17.567  1.00 80.21           C  
ATOM    386  C   SER A  53       1.466   8.503 -16.428  1.00 80.21           C  
ATOM    387  CB  SER A  53       2.480   8.553 -18.711  1.00 80.21           C  
ATOM    388  O   SER A  53       2.211   8.917 -15.539  1.00 80.21           O  
ATOM    389  OG  SER A  53       1.380   9.227 -19.297  1.00 80.21           O  
ATOM    390  N   ASN A  54       0.138   8.650 -16.483  1.00 82.72           N  
ATOM    391  CA  ASN A  54      -0.506   9.443 -15.442  1.00 82.72           C  
ATOM    392  C   ASN A  54      -1.492   8.609 -14.630  1.00 82.72           C  
ATOM    393  CB  ASN A  54      -1.213  10.656 -16.052  1.00 82.72           C  
ATOM    394  O   ASN A  54      -2.269   7.836 -15.194  1.00 82.72           O  
ATOM    395  CG  ASN A  54      -0.245  11.649 -16.666  1.00 82.72           C  
ATOM    396  ND2 ASN A  54      -0.659  12.284 -17.755  1.00 82.72           N  
ATOM    397  OD1 ASN A  54       0.866  11.842 -16.165  1.00 82.72           O  
ATOM    398  N   CYS A  55      -1.297   8.625 -13.289  1.00 88.83           N  
ATOM    399  CA  CYS A  55      -2.165   7.849 -12.410  1.00 88.83           C  
ATOM    400  C   CYS A  55      -3.139   8.755 -11.667  1.00 88.83           C  
ATOM    401  CB  CYS A  55      -1.333   7.048 -11.408  1.00 88.83           C  
ATOM    402  O   CYS A  55      -2.886   9.141 -10.524  1.00 88.83           O  
ATOM    403  SG  CYS A  55      -2.276   5.784 -10.527  1.00 88.83           S  
ATOM    404  N   PHE A  56      -4.256   9.194 -12.322  1.00 86.31           N  
ATOM    405  CA  PHE A  56      -5.170  10.147 -11.702  1.00 86.31           C  
ATOM    406  C   PHE A  56      -6.532   9.509 -11.456  1.00 86.31           C  
ATOM    407  CB  PHE A  56      -5.324  11.393 -12.579  1.00 86.31           C  
ATOM    408  O   PHE A  56      -7.334  10.028 -10.677  1.00 86.31           O  
ATOM    409  CG  PHE A  56      -4.052  12.178 -12.748  1.00 86.31           C  
ATOM    410  CD1 PHE A  56      -3.456  12.806 -11.660  1.00 86.31           C  
ATOM    411  CD2 PHE A  56      -3.450  12.289 -13.995  1.00 86.31           C  
ATOM    412  CE1 PHE A  56      -2.278  13.533 -11.813  1.00 86.31           C  
ATOM    413  CE2 PHE A  56      -2.273  13.014 -14.155  1.00 86.31           C  
ATOM    414  CZ  PHE A  56      -1.689  13.636 -13.064  1.00 86.31           C  
ATOM    415  N   LYS A  57      -6.681   8.381 -12.154  1.00 88.45           N  
ATOM    416  CA  LYS A  57      -8.005   7.770 -12.073  1.00 88.45           C  
ATOM    417  C   LYS A  57      -8.136   6.907 -10.821  1.00 88.45           C  
ATOM    418  CB  LYS A  57      -8.286   6.931 -13.320  1.00 88.45           C  
ATOM    419  O   LYS A  57      -7.264   6.083 -10.535  1.00 88.45           O  
ATOM    420  CG  LYS A  57      -9.716   6.419 -13.412  1.00 88.45           C  
ATOM    421  CD  LYS A  57      -9.962   5.678 -14.720  1.00 88.45           C  
ATOM    422  CE  LYS A  57     -11.378   5.122 -14.791  1.00 88.45           C  
ATOM    423  NZ  LYS A  57     -11.621   4.386 -16.067  1.00 88.45           N  
ATOM    424  N   ASP A  58      -9.114   7.152  -9.994  1.00 90.42           N  
ATOM    425  CA  ASP A  58      -9.421   6.291  -8.856  1.00 90.42           C  
ATOM    426  C   ASP A  58     -10.684   5.472  -9.112  1.00 90.42           C  
ATOM    427  CB  ASP A  58      -9.582   7.122  -7.582  1.00 90.42           C  
ATOM    428  O   ASP A  58     -11.532   5.864  -9.916  1.00 90.42           O  
ATOM    429  CG  ASP A  58     -10.675   8.170  -7.692  1.00 90.42           C  
ATOM    430  OD1 ASP A  58     -10.762   8.854  -8.734  1.00 90.42           O  
ATOM    431  OD2 ASP A  58     -11.454   8.316  -6.725  1.00 90.42           O  
ATOM    432  N   ASN A  59     -10.725   4.345  -8.502  1.00 90.55           N  
ATOM    433  CA  ASN A  59     -11.859   3.438  -8.638  1.00 90.55           C  
ATOM    434  C   ASN A  59     -12.401   3.009  -7.277  1.00 90.55           C  
ATOM    435  CB  ASN A  59     -11.469   2.211  -9.464  1.00 90.55           C  
ATOM    436  O   ASN A  59     -11.645   2.902  -6.309  1.00 90.55           O  
ATOM    437  CG  ASN A  59     -11.073   2.565 -10.884  1.00 90.55           C  
ATOM    438  ND2 ASN A  59      -9.876   2.154 -11.286  1.00 90.55           N  
ATOM    439  OD1 ASN A  59     -11.836   3.204 -11.614  1.00 90.55           O  
ATOM    440  N   ARG A  60     -13.749   2.850  -7.409  1.00 90.93           N  
ATOM    441  CA  ARG A  60     -14.370   2.262  -6.227  1.00 90.93           C  
ATOM    442  C   ARG A  60     -13.969   0.800  -6.067  1.00 90.93           C  
ATOM    443  CB  ARG A  60     -15.894   2.382  -6.304  1.00 90.93           C  
ATOM    444  O   ARG A  60     -14.093   0.011  -7.006  1.00 90.93           O  
ATOM    445  CG  ARG A  60     -16.613   1.901  -5.054  1.00 90.93           C  
ATOM    446  CD  ARG A  60     -18.117   2.115  -5.152  1.00 90.93           C  
ATOM    447  NE  ARG A  60     -18.813   1.600  -3.975  1.00 90.93           N  
ATOM    448  NH1 ARG A  60     -20.928   2.133  -4.736  1.00 90.93           N  
ATOM    449  NH2 ARG A  60     -20.659   1.124  -2.695  1.00 90.93           N  
ATOM    450  CZ  ARG A  60     -20.132   1.620  -3.805  1.00 90.93           C  
ATOM    451  N   CYS A  61     -13.438   0.428  -4.840  1.00 88.17           N  
ATOM    452  CA  CYS A  61     -13.082  -0.955  -4.541  1.00 88.17           C  
ATOM    453  C   CYS A  61     -14.328  -1.805  -4.324  1.00 88.17           C  
ATOM    454  CB  CYS A  61     -12.186  -1.022  -3.305  1.00 88.17           C  
ATOM    455  O   CYS A  61     -15.358  -1.300  -3.873  1.00 88.17           O  
ATOM    456  SG  CYS A  61     -10.707   0.008  -3.420  1.00 88.17           S  
ATOM    457  N   PRO A  62     -14.273  -3.024  -4.722  1.00 88.88           N  
ATOM    458  CA  PRO A  62     -15.383  -3.912  -4.369  1.00 88.88           C  
ATOM    459  C   PRO A  62     -15.620  -3.991  -2.863  1.00 88.88           C  
ATOM    460  CB  PRO A  62     -14.941  -5.268  -4.925  1.00 88.88           C  
ATOM    461  O   PRO A  62     -14.718  -3.690  -2.076  1.00 88.88           O  
ATOM    462  CG  PRO A  62     -13.875  -4.943  -5.921  1.00 88.88           C  
ATOM    463  CD  PRO A  62     -13.203  -3.667  -5.502  1.00 88.88           C  
ATOM    464  N   PRO A  63     -16.838  -4.348  -2.485  1.00 84.61           N  
ATOM    465  CA  PRO A  63     -17.096  -4.480  -1.049  1.00 84.61           C  
ATOM    466  C   PRO A  63     -16.071  -5.366  -0.344  1.00 84.61           C  
ATOM    467  CB  PRO A  63     -18.490  -5.110  -0.997  1.00 84.61           C  
ATOM    468  O   PRO A  63     -15.649  -6.386  -0.895  1.00 84.61           O  
ATOM    469  CG  PRO A  63     -19.113  -4.768  -2.312  1.00 84.61           C  
ATOM    470  CD  PRO A  63     -18.024  -4.650  -3.339  1.00 84.61           C  
ATOM    471  N   TYR A  64     -15.539  -4.839   0.839  1.00 82.43           N  
ATOM    472  CA  TYR A  64     -14.650  -5.540   1.758  1.00 82.43           C  
ATOM    473  C   TYR A  64     -13.227  -5.584   1.214  1.00 82.43           C  
ATOM    474  CB  TYR A  64     -15.155  -6.963   2.014  1.00 82.43           C  
ATOM    475  O   TYR A  64     -12.368  -6.277   1.762  1.00 82.43           O  
ATOM    476  CG  TYR A  64     -16.549  -7.018   2.590  1.00 82.43           C  
ATOM    477  CD1 TYR A  64     -16.821  -6.509   3.858  1.00 82.43           C  
ATOM    478  CD2 TYR A  64     -17.597  -7.579   1.869  1.00 82.43           C  
ATOM    479  CE1 TYR A  64     -18.103  -6.559   4.394  1.00 82.43           C  
ATOM    480  CE2 TYR A  64     -18.884  -7.635   2.394  1.00 82.43           C  
ATOM    481  OH  TYR A  64     -20.399  -7.175   4.181  1.00 82.43           O  
ATOM    482  CZ  TYR A  64     -19.127  -7.123   3.656  1.00 82.43           C  
ATOM    483  N   HIS A  65     -12.971  -5.066   0.042  1.00 86.29           N  
ATOM    484  CA  HIS A  65     -11.630  -4.765  -0.448  1.00 86.29           C  
ATOM    485  C   HIS A  65     -11.221  -3.339  -0.091  1.00 86.29           C  
ATOM    486  CB  HIS A  65     -11.555  -4.969  -1.962  1.00 86.29           C  
ATOM    487  O   HIS A  65     -11.265  -2.446  -0.940  1.00 86.29           O  
ATOM    488  CG  HIS A  65     -11.665  -6.401  -2.380  1.00 86.29           C  
ATOM    489  CD2 HIS A  65     -12.696  -7.275  -2.295  1.00 86.29           C  
ATOM    490  ND1 HIS A  65     -10.623  -7.088  -2.965  1.00 86.29           N  
ATOM    491  CE1 HIS A  65     -11.010  -8.326  -3.222  1.00 86.29           C  
ATOM    492  NE2 HIS A  65     -12.264  -8.465  -2.825  1.00 86.29           N  
ATOM    493  N   ARG A  66     -10.768  -3.211   1.152  1.00 85.19           N  
ATOM    494  CA  ARG A  66     -10.630  -1.859   1.683  1.00 85.19           C  
ATOM    495  C   ARG A  66      -9.165  -1.435   1.727  1.00 85.19           C  
ATOM    496  CB  ARG A  66     -11.245  -1.764   3.081  1.00 85.19           C  
ATOM    497  O   ARG A  66      -8.817  -0.457   2.392  1.00 85.19           O  
ATOM    498  CG  ARG A  66     -12.747  -1.997   3.110  1.00 85.19           C  
ATOM    499  CD  ARG A  66     -13.321  -1.803   4.507  1.00 85.19           C  
ATOM    500  NE  ARG A  66     -14.744  -2.126   4.555  1.00 85.19           N  
ATOM    501  NH1 ARG A  66     -15.065  -1.326   6.698  1.00 85.19           N  
ATOM    502  NH2 ARG A  66     -16.820  -2.227   5.531  1.00 85.19           N  
ATOM    503  CZ  ARG A  66     -15.540  -1.892   5.594  1.00 85.19           C  
ATOM    504  N   THR A  67      -8.334  -2.209   1.020  1.00 93.25           N  
ATOM    505  CA  THR A  67      -6.913  -1.893   1.116  1.00 93.25           C  
ATOM    506  C   THR A  67      -6.378  -1.394  -0.223  1.00 93.25           C  
ATOM    507  CB  THR A  67      -6.098  -3.117   1.573  1.00 93.25           C  
ATOM    508  O   THR A  67      -6.548  -2.054  -1.250  1.00 93.25           O  
ATOM    509  CG2 THR A  67      -4.618  -2.774   1.708  1.00 93.25           C  
ATOM    510  OG1 THR A  67      -6.591  -3.565   2.842  1.00 93.25           O  
ATOM    511  N   CYS A  68      -5.932  -0.149  -0.232  1.00 95.83           N  
ATOM    512  CA  CYS A  68      -5.162   0.356  -1.363  1.00 95.83           C  
ATOM    513  C   CYS A  68      -3.695  -0.038  -1.244  1.00 95.83           C  
ATOM    514  CB  CYS A  68      -5.285   1.876  -1.459  1.00 95.83           C  
ATOM    515  O   CYS A  68      -3.178  -0.197  -0.137  1.00 95.83           O  
ATOM    516  SG  CYS A  68      -6.990   2.465  -1.547  1.00 95.83           S  
ATOM    517  N   TYR A  69      -3.041  -0.256  -2.408  1.00 97.04           N  
ATOM    518  CA  TYR A  69      -1.620  -0.571  -2.317  1.00 97.04           C  
ATOM    519  C   TYR A  69      -0.831   0.151  -3.403  1.00 97.04           C  
ATOM    520  CB  TYR A  69      -1.396  -2.082  -2.426  1.00 97.04           C  
ATOM    521  O   TYR A  69      -1.387   0.524  -4.438  1.00 97.04           O  
ATOM    522  CG  TYR A  69      -1.796  -2.660  -3.761  1.00 97.04           C  
ATOM    523  CD1 TYR A  69      -3.061  -3.213  -3.952  1.00 97.04           C  
ATOM    524  CD2 TYR A  69      -0.911  -2.657  -4.834  1.00 97.04           C  
ATOM    525  CE1 TYR A  69      -3.433  -3.748  -5.181  1.00 97.04           C  
ATOM    526  CE2 TYR A  69      -1.273  -3.190  -6.067  1.00 97.04           C  
ATOM    527  OH  TYR A  69      -2.898  -4.261  -7.449  1.00 97.04           O  
ATOM    528  CZ  TYR A  69      -2.534  -3.732  -6.230  1.00 97.04           C  
ATOM    529  N   THR A  70       0.416   0.407  -3.122  1.00 97.60           N  
ATOM    530  CA  THR A  70       1.431   0.857  -4.068  1.00 97.60           C  
ATOM    531  C   THR A  70       2.606  -0.117  -4.103  1.00 97.60           C  
ATOM    532  CB  THR A  70       1.940   2.266  -3.713  1.00 97.60           C  
ATOM    533  O   THR A  70       3.207  -0.411  -3.067  1.00 97.60           O  
ATOM    534  CG2 THR A  70       2.900   2.789  -4.777  1.00 97.60           C  
ATOM    535  OG1 THR A  70       0.824   3.159  -3.612  1.00 97.60           O  
ATOM    536  N   LEU A  71       2.841  -0.645  -5.288  1.00 97.33           N  
ATOM    537  CA  LEU A  71       4.012  -1.488  -5.504  1.00 97.33           C  
ATOM    538  C   LEU A  71       5.179  -0.670  -6.046  1.00 97.33           C  
ATOM    539  CB  LEU A  71       3.680  -2.628  -6.471  1.00 97.33           C  
ATOM    540  O   LEU A  71       5.022   0.077  -7.015  1.00 97.33           O  
ATOM    541  CG  LEU A  71       4.768  -3.684  -6.673  1.00 97.33           C  
ATOM    542  CD1 LEU A  71       4.190  -5.083  -6.487  1.00 97.33           C  
ATOM    543  CD2 LEU A  71       5.403  -3.541  -8.052  1.00 97.33           C  
ATOM    544  N   TYR A  72       6.330  -0.857  -5.373  1.00 97.07           N  
ATOM    545  CA  TYR A  72       7.539  -0.147  -5.775  1.00 97.07           C  
ATOM    546  C   TYR A  72       8.582  -1.113  -6.324  1.00 97.07           C  
ATOM    547  CB  TYR A  72       8.121   0.636  -4.595  1.00 97.07           C  
ATOM    548  O   TYR A  72       8.776  -2.202  -5.777  1.00 97.07           O  
ATOM    549  CG  TYR A  72       7.204   1.712  -4.068  1.00 97.07           C  
ATOM    550  CD1 TYR A  72       7.317   3.029  -4.508  1.00 97.07           C  
ATOM    551  CD2 TYR A  72       6.222   1.415  -3.128  1.00 97.07           C  
ATOM    552  CE1 TYR A  72       6.475   4.025  -4.024  1.00 97.07           C  
ATOM    553  CE2 TYR A  72       5.375   2.403  -2.637  1.00 97.07           C  
ATOM    554  OH  TYR A  72       4.672   4.684  -2.608  1.00 97.07           O  
ATOM    555  CZ  TYR A  72       5.508   3.702  -3.091  1.00 97.07           C  
ATOM    556  N   ARG A  73       9.227  -0.671  -7.423  1.00 96.36           N  
ATOM    557  CA  ARG A  73      10.346  -1.377  -8.040  1.00 96.36           C  
ATOM    558  C   ARG A  73      11.485  -0.418  -8.367  1.00 96.36           C  
ATOM    559  CB  ARG A  73       9.891  -2.102  -9.308  1.00 96.36           C  
ATOM    560  O   ARG A  73      11.251   0.759  -8.649  1.00 96.36           O  
ATOM    561  CG  ARG A  73       8.998  -3.304  -9.044  1.00 96.36           C  
ATOM    562  CD  ARG A  73       8.435  -3.883 -10.335  1.00 96.36           C  
ATOM    563  NE  ARG A  73       7.342  -4.815 -10.076  1.00 96.36           N  
ATOM    564  NH1 ARG A  73       6.321  -4.509 -12.126  1.00 96.36           N  
ATOM    565  NH2 ARG A  73       5.416  -5.955 -10.594  1.00 96.36           N  
ATOM    566  CZ  ARG A  73       6.362  -5.091 -10.932  1.00 96.36           C  
ATOM    567  N   PRO A  74      12.699  -1.002  -8.293  1.00 96.59           N  
ATOM    568  CA  PRO A  74      13.817  -0.136  -8.676  1.00 96.59           C  
ATOM    569  C   PRO A  74      13.812   0.211 -10.163  1.00 96.59           C  
ATOM    570  CB  PRO A  74      15.048  -0.970  -8.313  1.00 96.59           C  
ATOM    571  O   PRO A  74      13.459  -0.629 -10.995  1.00 96.59           O  
ATOM    572  CG  PRO A  74      14.567  -2.385  -8.319  1.00 96.59           C  
ATOM    573  CD  PRO A  74      13.104  -2.392  -7.981  1.00 96.59           C  
ATOM    574  N   ASP A  75      14.072   1.344 -10.466  1.00 92.30           N  
ATOM    575  CA  ASP A  75      14.250   1.733 -11.861  1.00 92.30           C  
ATOM    576  C   ASP A  75      15.661   1.406 -12.347  1.00 92.30           C  
ATOM    577  CB  ASP A  75      13.964   3.225 -12.043  1.00 92.30           C  
ATOM    578  O   ASP A  75      16.412   0.707 -11.663  1.00 92.30           O  
ATOM    579  CG  ASP A  75      15.037   4.113 -11.439  1.00 92.30           C  
ATOM    580  OD1 ASP A  75      16.017   3.584 -10.870  1.00 92.30           O  
ATOM    581  OD2 ASP A  75      14.900   5.352 -11.529  1.00 92.30           O  
ATOM    582  N   GLY A  76      16.020   1.853 -13.620  1.00 92.82           N  
ATOM    583  CA  GLY A  76      17.305   1.550 -14.232  1.00 92.82           C  
ATOM    584  C   GLY A  76      18.485   2.028 -13.407  1.00 92.82           C  
ATOM    585  O   GLY A  76      19.583   1.475 -13.506  1.00 92.82           O  
ATOM    586  N   ASN A  77      18.291   2.959 -12.511  1.00 95.36           N  
ATOM    587  CA  ASN A  77      19.343   3.523 -11.671  1.00 95.36           C  
ATOM    588  C   ASN A  77      19.312   2.933 -10.264  1.00 95.36           C  
ATOM    589  CB  ASN A  77      19.223   5.047 -11.611  1.00 95.36           C  
ATOM    590  O   ASN A  77      20.102   3.327  -9.404  1.00 95.36           O  
ATOM    591  CG  ASN A  77      19.371   5.698 -12.972  1.00 95.36           C  
ATOM    592  ND2 ASN A  77      18.572   6.727 -13.227  1.00 95.36           N  
ATOM    593  OD1 ASN A  77      20.197   5.280 -13.788  1.00 95.36           O  
ATOM    594  N   GLY A  78      18.424   2.013 -10.008  1.00 94.02           N  
ATOM    595  CA  GLY A  78      18.323   1.378  -8.704  1.00 94.02           C  
ATOM    596  C   GLY A  78      17.435   2.139  -7.737  1.00 94.02           C  
ATOM    597  O   GLY A  78      17.317   1.764  -6.569  1.00 94.02           O  
ATOM    598  N   GLU A  79      16.832   3.202  -8.144  1.00 96.08           N  
ATOM    599  CA  GLU A  79      15.925   3.974  -7.301  1.00 96.08           C  
ATOM    600  C   GLU A  79      14.535   3.345  -7.265  1.00 96.08           C  
ATOM    601  CB  GLU A  79      15.835   5.421  -7.791  1.00 96.08           C  
ATOM    602  O   GLU A  79      13.995   2.961  -8.304  1.00 96.08           O  
ATOM    603  CG  GLU A  79      15.039   6.335  -6.870  1.00 96.08           C  
ATOM    604  CD  GLU A  79      14.938   7.763  -7.382  1.00 96.08           C  
ATOM    605  OE1 GLU A  79      14.275   8.597  -6.725  1.00 96.08           O  
ATOM    606  OE2 GLU A  79      15.525   8.049  -8.449  1.00 96.08           O  
ATOM    607  N   MET A  80      13.979   3.311  -6.078  1.00 95.14           N  
ATOM    608  CA  MET A  80      12.642   2.738  -5.943  1.00 95.14           C  
ATOM    609  C   MET A  80      11.582   3.704  -6.460  1.00 95.14           C  
ATOM    610  CB  MET A  80      12.355   2.378  -4.485  1.00 95.14           C  
ATOM    611  O   MET A  80      11.481   4.836  -5.983  1.00 95.14           O  
ATOM    612  CG  MET A  80      13.227   1.254  -3.948  1.00 95.14           C  
ATOM    613  SD  MET A  80      12.942  -0.335  -4.822  1.00 95.14           S  
ATOM    614  CE  MET A  80      11.320  -0.786  -4.145  1.00 95.14           C  
ATOM    615  N   LYS A  81      10.805   3.257  -7.427  1.00 94.76           N  
ATOM    616  CA  LYS A  81       9.716   4.051  -7.990  1.00 94.76           C  
ATOM    617  C   LYS A  81       8.403   3.273  -7.973  1.00 94.76           C  
ATOM    618  CB  LYS A  81      10.050   4.484  -9.418  1.00 94.76           C  
ATOM    619  O   LYS A  81       8.404   2.042  -8.031  1.00 94.76           O  
ATOM    620  CG  LYS A  81      11.295   5.351  -9.526  1.00 94.76           C  
ATOM    621  CD  LYS A  81      11.032   6.771  -9.041  1.00 94.76           C  
ATOM    622  CE  LYS A  81      12.222   7.684  -9.308  1.00 94.76           C  
ATOM    623  NZ  LYS A  81      11.960   9.082  -8.854  1.00 94.76           N  
ATOM    624  N   TRP A  82       7.362   3.991  -7.862  1.00 94.93           N  
ATOM    625  CA  TRP A  82       6.097   3.265  -7.907  1.00 94.93           C  
ATOM    626  C   TRP A  82       5.890   2.616  -9.271  1.00 94.93           C  
ATOM    627  CB  TRP A  82       4.928   4.201  -7.589  1.00 94.93           C  
ATOM    628  O   TRP A  82       6.156   3.233 -10.305  1.00 94.93           O  
ATOM    629  CG  TRP A  82       4.693   5.256  -8.627  1.00 94.93           C  
ATOM    630  CD1 TRP A  82       5.205   6.524  -8.644  1.00 94.93           C  
ATOM    631  CD2 TRP A  82       3.881   5.136  -9.799  1.00 94.93           C  
ATOM    632  CE2 TRP A  82       3.947   6.371 -10.482  1.00 94.93           C  
ATOM    633  CE3 TRP A  82       3.104   4.102 -10.340  1.00 94.93           C  
ATOM    634  NE1 TRP A  82       4.760   7.199  -9.757  1.00 94.93           N  
ATOM    635  CH2 TRP A  82       2.511   5.572 -12.186  1.00 94.93           C  
ATOM    636  CZ2 TRP A  82       3.264   6.599 -11.679  1.00 94.93           C  
ATOM    637  CZ3 TRP A  82       2.425   4.332 -11.531  1.00 94.93           C  
ATOM    638  N   ALA A  83       5.355   1.454  -9.244  1.00 94.99           N  
ATOM    639  CA  ALA A  83       5.144   0.671 -10.459  1.00 94.99           C  
ATOM    640  C   ALA A  83       3.660   0.389 -10.678  1.00 94.99           C  
ATOM    641  CB  ALA A  83       5.927  -0.637 -10.392  1.00 94.99           C  
ATOM    642  O   ALA A  83       3.154   0.527 -11.795  1.00 94.99           O  
ATOM    643  N   VAL A  84       2.993   0.010  -9.584  1.00 95.78           N  
ATOM    644  CA  VAL A  84       1.584  -0.356  -9.679  1.00 95.78           C  
ATOM    645  C   VAL A  84       0.831   0.167  -8.458  1.00 95.78           C  
ATOM    646  CB  VAL A  84       1.401  -1.885  -9.804  1.00 95.78           C  
ATOM    647  O   VAL A  84       1.345   0.124  -7.338  1.00 95.78           O  
ATOM    648  CG1 VAL A  84      -0.081  -2.248  -9.870  1.00 95.78           C  
ATOM    649  CG2 VAL A  84       2.139  -2.411 -11.033  1.00 95.78           C  
ATOM    650  N   LYS A  85      -0.390   0.691  -8.726  1.00 96.36           N  
ATOM    651  CA  LYS A  85      -1.345   1.031  -7.675  1.00 96.36           C  
ATOM    652  C   LYS A  85      -2.661   0.282  -7.865  1.00 96.36           C  
ATOM    653  CB  LYS A  85      -1.600   2.539  -7.649  1.00 96.36           C  
ATOM    654  O   LYS A  85      -3.082   0.033  -8.996  1.00 96.36           O  
ATOM    655  CG  LYS A  85      -0.357   3.372  -7.375  1.00 96.36           C  
ATOM    656  CD  LYS A  85      -0.671   4.862  -7.373  1.00 96.36           C  
ATOM    657  CE  LYS A  85       0.576   5.698  -7.122  1.00 96.36           C  
ATOM    658  NZ  LYS A  85       0.782   5.964  -5.667  1.00 96.36           N  
ATOM    659  N   GLY A  86      -3.180  -0.030  -6.714  1.00 95.22           N  
ATOM    660  CA  GLY A  86      -4.444  -0.741  -6.828  1.00 95.22           C  
ATOM    661  C   GLY A  86      -5.084  -1.039  -5.485  1.00 95.22           C  
ATOM    662  O   GLY A  86      -4.772  -0.389  -4.485  1.00 95.22           O  
ATOM    663  N   TRP A  87      -6.091  -1.940  -5.577  1.00 94.98           N  
ATOM    664  CA  TRP A  87      -6.810  -2.349  -4.375  1.00 94.98           C  
ATOM    665  C   TRP A  87      -6.787  -3.866  -4.217  1.00 94.98           C  
ATOM    666  CB  TRP A  87      -8.257  -1.850  -4.417  1.00 94.98           C  
ATOM    667  O   TRP A  87      -6.559  -4.594  -5.186  1.00 94.98           O  
ATOM    668  CG  TRP A  87      -8.998  -2.235  -5.663  1.00 94.98           C  
ATOM    669  CD1 TRP A  87      -9.108  -1.506  -6.814  1.00 94.98           C  
ATOM    670  CD2 TRP A  87      -9.736  -3.441  -5.878  1.00 94.98           C  
ATOM    671  CE2 TRP A  87     -10.269  -3.377  -7.185  1.00 94.98           C  
ATOM    672  CE3 TRP A  87      -9.999  -4.571  -5.093  1.00 94.98           C  
ATOM    673  NE1 TRP A  87      -9.871  -2.188  -7.734  1.00 94.98           N  
ATOM    674  CH2 TRP A  87     -11.291  -5.497  -6.935  1.00 94.98           C  
ATOM    675  CZ2 TRP A  87     -11.049  -4.402  -7.724  1.00 94.98           C  
ATOM    676  CZ3 TRP A  87     -10.777  -5.591  -5.631  1.00 94.98           C  
ATOM    677  N   ALA A  88      -6.911  -4.279  -2.992  1.00 93.55           N  
ATOM    678  CA  ALA A  88      -6.947  -5.703  -2.670  1.00 93.55           C  
ATOM    679  C   ALA A  88      -7.652  -5.947  -1.339  1.00 93.55           C  
ATOM    680  CB  ALA A  88      -5.533  -6.276  -2.633  1.00 93.55           C  
ATOM    681  O   ALA A  88      -7.867  -5.013  -0.563  1.00 93.55           O  
ATOM    682  N   LYS A  89      -8.083  -7.176  -1.183  1.00 91.46           N  
ATOM    683  CA  LYS A  89      -8.577  -7.542   0.141  1.00 91.46           C  
ATOM    684  C   LYS A  89      -7.465  -7.467   1.183  1.00 91.46           C  
ATOM    685  CB  LYS A  89      -9.182  -8.946   0.120  1.00 91.46           C  
ATOM    686  O   LYS A  89      -7.673  -6.958   2.287  1.00 91.46           O  
ATOM    687  CG  LYS A  89      -9.935  -9.316   1.389  1.00 91.46           C  
ATOM    688  CD  LYS A  89     -10.584 -10.689   1.274  1.00 91.46           C  
ATOM    689  CE  LYS A  89     -11.280 -11.090   2.568  1.00 91.46           C  
ATOM    690  NZ  LYS A  89     -11.868 -12.460   2.480  1.00 91.46           N  
ATOM    691  N   LYS A  90      -6.383  -8.072   0.816  1.00 90.36           N  
ATOM    692  CA  LYS A  90      -5.106  -8.040   1.522  1.00 90.36           C  
ATOM    693  C   LYS A  90      -3.971  -7.631   0.588  1.00 90.36           C  
ATOM    694  CB  LYS A  90      -4.804  -9.402   2.148  1.00 90.36           C  
ATOM    695  O   LYS A  90      -3.907  -8.086  -0.556  1.00 90.36           O  
ATOM    696  CG  LYS A  90      -3.594  -9.405   3.071  1.00 90.36           C  
ATOM    697  CD  LYS A  90      -3.382 -10.771   3.711  1.00 90.36           C  
ATOM    698  CE  LYS A  90      -2.151 -10.785   4.607  1.00 90.36           C  
ATOM    699  NZ  LYS A  90      -1.915 -12.133   5.204  1.00 90.36           N  
ATOM    700  N   GLY A  91      -3.155  -6.710   1.032  1.00 89.67           N  
ATOM    701  CA  GLY A  91      -2.062  -6.231   0.201  1.00 89.67           C  
ATOM    702  C   GLY A  91      -1.250  -7.352  -0.421  1.00 89.67           C  
ATOM    703  O   GLY A  91      -1.130  -8.434   0.158  1.00 89.67           O  
ATOM    704  N   PRO A  92      -0.724  -7.165  -1.626  1.00 93.90           N  
ATOM    705  CA  PRO A  92       0.136  -8.171  -2.254  1.00 93.90           C  
ATOM    706  C   PRO A  92       1.439  -8.393  -1.489  1.00 93.90           C  
ATOM    707  CB  PRO A  92       0.410  -7.583  -3.641  1.00 93.90           C  
ATOM    708  O   PRO A  92       1.841  -7.546  -0.688  1.00 93.90           O  
ATOM    709  CG  PRO A  92       0.278  -6.105  -3.463  1.00 93.90           C  
ATOM    710  CD  PRO A  92      -0.688  -5.844  -2.343  1.00 93.90           C  
ATOM    711  N   THR A  93       2.011  -9.510  -1.747  1.00 95.87           N  
ATOM    712  CA  THR A  93       3.336  -9.824  -1.225  1.00 95.87           C  
ATOM    713  C   THR A  93       4.424  -9.253  -2.131  1.00 95.87           C  
ATOM    714  CB  THR A  93       3.533 -11.344  -1.077  1.00 95.87           C  
ATOM    715  O   THR A  93       4.360  -9.398  -3.353  1.00 95.87           O  
ATOM    716  CG2 THR A  93       4.888 -11.665  -0.453  1.00 95.87           C  
ATOM    717  OG1 THR A  93       2.497 -11.875  -0.242  1.00 95.87           O  
ATOM    718  N   ALA A  94       5.296  -8.647  -1.533  1.00 96.14           N  
ATOM    719  CA  ALA A  94       6.405  -8.086  -2.300  1.00 96.14           C  
ATOM    720  C   ALA A  94       7.347  -9.184  -2.785  1.00 96.14           C  
ATOM    721  CB  ALA A  94       7.169  -7.065  -1.461  1.00 96.14           C  
ATOM    722  O   ALA A  94       7.701 -10.088  -2.024  1.00 96.14           O  
ATOM    723  N   GLN A  95       7.726  -9.121  -4.018  1.00 95.85           N  
ATOM    724  CA  GLN A  95       8.778  -9.985  -4.543  1.00 95.85           C  
ATOM    725  C   GLN A  95      10.161  -9.421  -4.231  1.00 95.85           C  
ATOM    726  CB  GLN A  95       8.615 -10.172  -6.052  1.00 95.85           C  
ATOM    727  O   GLN A  95      10.290  -8.258  -3.844  1.00 95.85           O  
ATOM    728  CG  GLN A  95       7.290 -10.806  -6.455  1.00 95.85           C  
ATOM    729  CD  GLN A  95       7.186 -12.262  -6.039  1.00 95.85           C  
ATOM    730  NE2 GLN A  95       5.961 -12.738  -5.851  1.00 95.85           N  
ATOM    731  OE1 GLN A  95       8.199 -12.952  -5.890  1.00 95.85           O  
ATOM    732  N   PRO A  96      11.223 -10.244  -4.373  1.00 96.57           N  
ATOM    733  CA  PRO A  96      12.568  -9.713  -4.136  1.00 96.57           C  
ATOM    734  C   PRO A  96      12.852  -8.447  -4.941  1.00 96.57           C  
ATOM    735  CB  PRO A  96      13.481 -10.859  -4.579  1.00 96.57           C  
ATOM    736  O   PRO A  96      12.599  -8.408  -6.148  1.00 96.57           O  
ATOM    737  CG  PRO A  96      12.661 -12.095  -4.395  1.00 96.57           C  
ATOM    738  CD  PRO A  96      11.235 -11.777  -4.740  1.00 96.57           C  
ATOM    739  N   GLY A  97      13.272  -7.472  -4.179  1.00 95.37           N  
ATOM    740  CA  GLY A  97      13.632  -6.200  -4.783  1.00 95.37           C  
ATOM    741  C   GLY A  97      12.466  -5.235  -4.884  1.00 95.37           C  
ATOM    742  O   GLY A  97      12.617  -4.119  -5.384  1.00 95.37           O  
ATOM    743  N   GLU A  98      11.314  -5.741  -4.468  1.00 96.71           N  
ATOM    744  CA  GLU A  98      10.105  -4.923  -4.466  1.00 96.71           C  
ATOM    745  C   GLU A  98       9.703  -4.535  -3.046  1.00 96.71           C  
ATOM    746  CB  GLU A  98       8.954  -5.661  -5.155  1.00 96.71           C  
ATOM    747  O   GLU A  98      10.140  -5.162  -2.078  1.00 96.71           O  
ATOM    748  CG  GLU A  98       9.192  -5.924  -6.635  1.00 96.71           C  
ATOM    749  CD  GLU A  98       8.039  -6.653  -7.308  1.00 96.71           C  
ATOM    750  OE1 GLU A  98       8.022  -6.740  -8.556  1.00 96.71           O  
ATOM    751  OE2 GLU A  98       7.146  -7.141  -6.579  1.00 96.71           O  
ATOM    752  N   SER A  99       8.991  -3.493  -2.973  1.00 97.26           N  
ATOM    753  CA  SER A  99       8.329  -3.133  -1.723  1.00 97.26           C  
ATOM    754  C   SER A  99       6.871  -2.752  -1.960  1.00 97.26           C  
ATOM    755  CB  SER A  99       9.062  -1.976  -1.042  1.00 97.26           C  
ATOM    756  O   SER A  99       6.507  -2.317  -3.054  1.00 97.26           O  
ATOM    757  OG  SER A  99       9.015  -0.809  -1.844  1.00 97.26           O  
ATOM    758  N   VAL A 100       6.083  -3.050  -0.934  1.00 97.72           N  
ATOM    759  CA  VAL A 100       4.654  -2.771  -1.031  1.00 97.72           C  
ATOM    760  C   VAL A 100       4.215  -1.908   0.149  1.00 97.72           C  
ATOM    761  CB  VAL A 100       3.823  -4.073  -1.078  1.00 97.72           C  
ATOM    762  O   VAL A 100       4.605  -2.162   1.291  1.00 97.72           O  
ATOM    763  CG1 VAL A 100       2.328  -3.762  -1.024  1.00 97.72           C  
ATOM    764  CG2 VAL A 100       4.160  -4.875  -2.334  1.00 97.72           C  
ATOM    765  N   GLN A 101       3.491  -0.873  -0.161  1.00 96.99           N  
ATOM    766  CA  GLN A 101       2.859  -0.045   0.861  1.00 96.99           C  
ATOM    767  C   GLN A 101       1.338  -0.130   0.774  1.00 96.99           C  
ATOM    768  CB  GLN A 101       3.312   1.410   0.728  1.00 96.99           C  
ATOM    769  O   GLN A 101       0.761   0.044  -0.301  1.00 96.99           O  
ATOM    770  CG  GLN A 101       2.836   2.308   1.862  1.00 96.99           C  
ATOM    771  CD  GLN A 101       3.373   3.723   1.755  1.00 96.99           C  
ATOM    772  NE2 GLN A 101       2.807   4.633   2.542  1.00 96.99           N  
ATOM    773  OE1 GLN A 101       4.289   3.996   0.973  1.00 96.99           O  
ATOM    774  N   CYS A 102       0.783  -0.329   1.970  1.00 95.94           N  
ATOM    775  CA  CYS A 102      -0.669  -0.445   2.032  1.00 95.94           C  
ATOM    776  C   CYS A 102      -1.265   0.636   2.926  1.00 95.94           C  
ATOM    777  CB  CYS A 102      -1.075  -1.826   2.547  1.00 95.94           C  
ATOM    778  O   CYS A 102      -0.605   1.118   3.849  1.00 95.94           O  
ATOM    779  SG  CYS A 102      -0.469  -3.189   1.529  1.00 95.94           S  
ATOM    780  N   CYS A 103      -2.567   0.994   2.633  1.00 94.29           N  
ATOM    781  CA  CYS A 103      -3.316   1.967   3.420  1.00 94.29           C  
ATOM    782  C   CYS A 103      -4.817   1.757   3.262  1.00 94.29           C  
ATOM    783  CB  CYS A 103      -2.945   3.391   3.006  1.00 94.29           C  
ATOM    784  O   CYS A 103      -5.257   1.050   2.353  1.00 94.29           O  
ATOM    785  SG  CYS A 103      -3.305   3.763   1.275  1.00 94.29           S  
ATOM    786  N   ASN A 104      -5.601   2.365   4.218  1.00 91.33           N  
ATOM    787  CA  ASN A 104      -7.014   2.004   4.202  1.00 91.33           C  
ATOM    788  C   ASN A 104      -7.909   3.240   4.219  1.00 91.33           C  
ATOM    789  CB  ASN A 104      -7.349   1.090   5.382  1.00 91.33           C  
ATOM    790  O   ASN A 104      -9.102   3.144   4.512  1.00 91.33           O  
ATOM    791  CG  ASN A 104      -6.686  -0.269   5.275  1.00 91.33           C  
ATOM    792  ND2 ASN A 104      -6.764  -1.053   6.344  1.00 91.33           N  
ATOM    793  OD1 ASN A 104      -6.109  -0.612   4.240  1.00 91.33           O  
ATOM    794  N   THR A 105      -7.331   4.390   3.837  1.00 90.36           N  
ATOM    795  CA  THR A 105      -8.174   5.570   3.685  1.00 90.36           C  
ATOM    796  C   THR A 105      -8.410   5.880   2.209  1.00 90.36           C  
ATOM    797  CB  THR A 105      -7.548   6.796   4.375  1.00 90.36           C  
ATOM    798  O   THR A 105      -7.646   5.441   1.347  1.00 90.36           O  
ATOM    799  CG2 THR A 105      -7.347   6.545   5.866  1.00 90.36           C  
ATOM    800  OG1 THR A 105      -6.278   7.079   3.774  1.00 90.36           O  
ATOM    801  N   PRO A 106      -9.584   6.517   1.907  1.00 91.76           N  
ATOM    802  CA  PRO A 106      -9.874   6.814   0.503  1.00 91.76           C  
ATOM    803  C   PRO A 106      -8.729   7.544  -0.195  1.00 91.76           C  
ATOM    804  CB  PRO A 106     -11.120   7.701   0.581  1.00 91.76           C  
ATOM    805  O   PRO A 106      -8.214   8.535   0.328  1.00 91.76           O  
ATOM    806  CG  PRO A 106     -11.768   7.337   1.877  1.00 91.76           C  
ATOM    807  CD  PRO A 106     -10.692   7.000   2.870  1.00 91.76           C  
ATOM    808  N   LYS A 107      -8.308   6.948  -1.381  1.00 93.70           N  
ATOM    809  CA  LYS A 107      -7.303   7.525  -2.270  1.00 93.70           C  
ATOM    810  C   LYS A 107      -5.971   7.706  -1.548  1.00 93.70           C  
ATOM    811  CB  LYS A 107      -7.785   8.866  -2.826  1.00 93.70           C  
ATOM    812  O   LYS A 107      -5.231   8.652  -1.828  1.00 93.70           O  
ATOM    813  CG  LYS A 107      -9.065   8.774  -3.643  1.00 93.70           C  
ATOM    814  CD  LYS A 107      -9.508  10.142  -4.145  1.00 93.70           C  
ATOM    815  CE  LYS A 107     -10.858  10.071  -4.846  1.00 93.70           C  
ATOM    816  NZ  LYS A 107     -11.284  11.406  -5.363  1.00 93.70           N  
ATOM    817  N   CYS A 108      -5.608   6.985  -0.567  1.00 94.47           N  
ATOM    818  CA  CYS A 108      -4.427   7.099   0.282  1.00 94.47           C  
ATOM    819  C   CYS A 108      -3.176   6.646  -0.460  1.00 94.47           C  
ATOM    820  CB  CYS A 108      -4.602   6.275   1.557  1.00 94.47           C  
ATOM    821  O   CYS A 108      -2.058   6.845   0.019  1.00 94.47           O  
ATOM    822  SG  CYS A 108      -4.772   4.501   1.259  1.00 94.47           S  
ATOM    823  N   ASN A 109      -3.396   6.033  -1.655  1.00 95.72           N  
ATOM    824  CA  ASN A 109      -2.215   5.631  -2.411  1.00 95.72           C  
ATOM    825  C   ASN A 109      -1.865   6.652  -3.489  1.00 95.72           C  
ATOM    826  CB  ASN A 109      -2.423   4.249  -3.035  1.00 95.72           C  
ATOM    827  O   ASN A 109      -1.429   6.283  -4.581  1.00 95.72           O  
ATOM    828  CG  ASN A 109      -3.551   4.230  -4.048  1.00 95.72           C  
ATOM    829  ND2 ASN A 109      -3.512   3.265  -4.960  1.00 95.72           N  
ATOM    830  OD1 ASN A 109      -4.449   5.075  -4.012  1.00 95.72           O  
ATOM    831  N   ASP A 110      -2.061   7.944  -3.312  1.00 90.90           N  
ATOM    832  CA  ASP A 110      -1.832   9.012  -4.280  1.00 90.90           C  
ATOM    833  C   ASP A 110      -0.359   9.414  -4.317  1.00 90.90           C  
ATOM    834  CB  ASP A 110      -2.701  10.229  -3.954  1.00 90.90           C  
ATOM    835  O   ASP A 110       0.036  10.275  -5.106  1.00 90.90           O  
ATOM    836  CG  ASP A 110      -2.581  11.337  -4.985  1.00 90.90           C  
ATOM    837  OD1 ASP A 110      -1.963  11.116  -6.049  1.00 90.90           O  
ATOM    838  OD2 ASP A 110      -3.108  12.442  -4.730  1.00 90.90           O  
ATOM    839  N   TYR A 111       0.662   8.836  -3.731  1.00 76.88           N  
ATOM    840  CA  TYR A 111       2.049   9.286  -3.718  1.00 76.88           C  
ATOM    841  C   TYR A 111       2.919   8.399  -4.600  1.00 76.88           C  
ATOM    842  CB  TYR A 111       2.597   9.299  -2.288  1.00 76.88           C  
ATOM    843  O   TYR A 111       2.590   7.234  -4.835  1.00 76.88           O  
ATOM    844  CG  TYR A 111       2.308   8.034  -1.516  1.00 76.88           C  
ATOM    845  CD1 TYR A 111       1.122   7.888  -0.798  1.00 76.88           C  
ATOM    846  CD2 TYR A 111       3.219   6.983  -1.502  1.00 76.88           C  
ATOM    847  CE1 TYR A 111       0.852   6.726  -0.084  1.00 76.88           C  
ATOM    848  CE2 TYR A 111       2.959   5.816  -0.791  1.00 76.88           C  
ATOM    849  OH  TYR A 111       1.513   4.543   0.619  1.00 76.88           O  
ATOM    850  CZ  TYR A 111       1.775   5.697  -0.087  1.00 76.88           C  
TER     851      ALA A   1                                                      
ENDMDL                                                                          
END                                                                             
