# Supplementary material for: Domain loss enabled evolution of novel functions in the snake three-finger toxin gene superfamily
Source: Nat Commun. 2023 Aug 11;14:4861. doi: 10.1038/s41467-023-40550-0 (PMC10421932; doi:10.1038/s41467-023-40550-0)
Supplement: Supplementary file 5 — Supplementary Data 2 [file 41467_2023_40550_MOESM5_ESM.zip › SD2_structure_predictions/full_sequence/SP|A8HDJ6|Tropidechis_carinatus.pdb]

MODEL     1                                                                     
ATOM      1  N   MET A   1     -34.859   1.563  33.018  1.00 62.74           N  
ATOM      2  CA  MET A   1     -33.917   0.474  32.775  1.00 62.74           C  
ATOM      3  C   MET A   1     -33.695   0.270  31.280  1.00 62.74           C  
ATOM      4  CB  MET A   1     -34.420  -0.824  33.411  1.00 62.74           C  
ATOM      5  O   MET A   1     -32.722  -0.368  30.874  1.00 62.74           O  
ATOM      6  CG  MET A   1     -35.878  -0.773  33.836  1.00 62.74           C  
ATOM      7  SD  MET A   1     -36.386  -2.261  34.784  1.00 62.74           S  
ATOM      8  CE  MET A   1     -38.187  -2.165  34.589  1.00 62.74           C  
ATOM      9  N   LYS A   2     -34.407   1.020  30.440  1.00 71.22           N  
ATOM     10  CA  LYS A   2     -34.390   0.972  28.980  1.00 71.22           C  
ATOM     11  C   LYS A   2     -33.474   2.049  28.406  1.00 71.22           C  
ATOM     12  CB  LYS A   2     -35.804   1.134  28.421  1.00 71.22           C  
ATOM     13  O   LYS A   2     -32.835   1.841  27.372  1.00 71.22           O  
ATOM     14  CG  LYS A   2     -36.669  -0.110  28.556  1.00 71.22           C  
ATOM     15  CD  LYS A   2     -38.131   0.189  28.250  1.00 71.22           C  
ATOM     16  CE  LYS A   2     -38.948  -1.089  28.114  1.00 71.22           C  
ATOM     17  NZ  LYS A   2     -40.157  -1.069  28.991  1.00 71.22           N  
ATOM     18  N   THR A   3     -33.263   3.095  29.274  1.00 71.80           N  
ATOM     19  CA  THR A   3     -32.389   4.183  28.849  1.00 71.80           C  
ATOM     20  C   THR A   3     -30.930   3.853  29.150  1.00 71.80           C  
ATOM     21  CB  THR A   3     -32.771   5.507  29.535  1.00 71.80           C  
ATOM     22  O   THR A   3     -30.030   4.275  28.421  1.00 71.80           O  
ATOM     23  CG2 THR A   3     -34.080   6.058  28.979  1.00 71.80           C  
ATOM     24  OG1 THR A   3     -32.919   5.284  30.943  1.00 71.80           O  
ATOM     25  N   LEU A   4     -30.664   2.934  30.065  1.00 71.82           N  
ATOM     26  CA  LEU A   4     -29.346   2.424  30.426  1.00 71.82           C  
ATOM     27  C   LEU A   4     -28.887   1.356  29.439  1.00 71.82           C  
ATOM     28  CB  LEU A   4     -29.364   1.849  31.845  1.00 71.82           C  
ATOM     29  O   LEU A   4     -27.715   1.319  29.059  1.00 71.82           O  
ATOM     30  CG  LEU A   4     -28.727   2.714  32.935  1.00 71.82           C  
ATOM     31  CD1 LEU A   4     -29.326   2.376  34.296  1.00 71.82           C  
ATOM     32  CD2 LEU A   4     -27.214   2.527  32.950  1.00 71.82           C  
ATOM     33  N   LEU A   5     -29.784   0.621  28.868  1.00 72.53           N  
ATOM     34  CA  LEU A   5     -29.515  -0.413  27.874  1.00 72.53           C  
ATOM     35  C   LEU A   5     -29.276   0.203  26.500  1.00 72.53           C  
ATOM     36  CB  LEU A   5     -30.679  -1.406  27.806  1.00 72.53           C  
ATOM     37  O   LEU A   5     -28.393  -0.239  25.762  1.00 72.53           O  
ATOM     38  CG  LEU A   5     -30.409  -2.805  28.363  1.00 72.53           C  
ATOM     39  CD1 LEU A   5     -31.676  -3.378  28.990  1.00 72.53           C  
ATOM     40  CD2 LEU A   5     -29.886  -3.725  27.266  1.00 72.53           C  
ATOM     41  N   LEU A   6     -29.866   1.328  26.182  1.00 73.22           N  
ATOM     42  CA  LEU A   6     -29.704   2.061  24.931  1.00 73.22           C  
ATOM     43  C   LEU A   6     -28.398   2.849  24.928  1.00 73.22           C  
ATOM     44  CB  LEU A   6     -30.886   3.008  24.707  1.00 73.22           C  
ATOM     45  O   LEU A   6     -27.702   2.901  23.911  1.00 73.22           O  
ATOM     46  CG  LEU A   6     -32.156   2.381  24.130  1.00 73.22           C  
ATOM     47  CD1 LEU A   6     -33.359   3.279  24.400  1.00 73.22           C  
ATOM     48  CD2 LEU A   6     -31.996   2.127  22.635  1.00 73.22           C  
ATOM     49  N   THR A   7     -27.930   3.316  26.022  1.00 75.73           N  
ATOM     50  CA  THR A   7     -26.671   4.033  26.191  1.00 75.73           C  
ATOM     51  C   THR A   7     -25.490   3.066  26.172  1.00 75.73           C  
ATOM     52  CB  THR A   7     -26.658   4.837  27.505  1.00 75.73           C  
ATOM     53  O   THR A   7     -24.427   3.387  25.638  1.00 75.73           O  
ATOM     54  CG2 THR A   7     -27.585   6.045  27.419  1.00 75.73           C  
ATOM     55  OG1 THR A   7     -27.089   3.993  28.579  1.00 75.73           O  
ATOM     56  N   LEU A   8     -25.547   1.816  26.529  1.00 73.01           N  
ATOM     57  CA  LEU A   8     -24.557   0.745  26.501  1.00 73.01           C  
ATOM     58  C   LEU A   8     -24.395   0.192  25.089  1.00 73.01           C  
ATOM     59  CB  LEU A   8     -24.957  -0.380  27.459  1.00 73.01           C  
ATOM     60  O   LEU A   8     -23.276  -0.094  24.654  1.00 73.01           O  
ATOM     61  CG  LEU A   8     -23.880  -1.420  27.771  1.00 73.01           C  
ATOM     62  CD1 LEU A   8     -23.222  -1.115  29.113  1.00 73.01           C  
ATOM     63  CD2 LEU A   8     -24.474  -2.824  27.769  1.00 73.01           C  
ATOM     64  N   VAL A   9     -25.409   0.216  24.286  1.00 74.99           N  
ATOM     65  CA  VAL A   9     -25.401  -0.251  22.903  1.00 74.99           C  
ATOM     66  C   VAL A   9     -24.788   0.818  22.000  1.00 74.99           C  
ATOM     67  CB  VAL A   9     -26.823  -0.608  22.416  1.00 74.99           C  
ATOM     68  O   VAL A   9     -23.987   0.507  21.116  1.00 74.99           O  
ATOM     69  CG1 VAL A   9     -26.817  -0.933  20.924  1.00 74.99           C  
ATOM     70  CG2 VAL A   9     -27.382  -1.781  23.220  1.00 74.99           C  
ATOM     71  N   VAL A  10     -24.997   2.097  22.327  1.00 69.90           N  
ATOM     72  CA  VAL A  10     -24.457   3.238  21.595  1.00 69.90           C  
ATOM     73  C   VAL A  10     -22.981   3.421  21.940  1.00 69.90           C  
ATOM     74  CB  VAL A  10     -25.241   4.533  21.902  1.00 69.90           C  
ATOM     75  O   VAL A  10     -22.160   3.695  21.061  1.00 69.90           O  
ATOM     76  CG1 VAL A  10     -24.586   5.735  21.224  1.00 69.90           C  
ATOM     77  CG2 VAL A  10     -26.696   4.392  21.459  1.00 69.90           C  
ATOM     78  N   VAL A  11     -22.402   3.145  23.150  1.00 68.19           N  
ATOM     79  CA  VAL A  11     -21.022   3.200  23.620  1.00 68.19           C  
ATOM     80  C   VAL A  11     -20.246   1.998  23.088  1.00 68.19           C  
ATOM     81  CB  VAL A  11     -20.948   3.242  25.163  1.00 68.19           C  
ATOM     82  O   VAL A  11     -19.086   2.127  22.687  1.00 68.19           O  
ATOM     83  CG1 VAL A  11     -19.507   3.071  25.640  1.00 68.19           C  
ATOM     84  CG2 VAL A  11     -21.537   4.549  25.690  1.00 68.19           C  
ATOM     85  N   THR A  12     -20.842   0.882  22.850  1.00 66.90           N  
ATOM     86  CA  THR A  12     -20.277  -0.341  22.290  1.00 66.90           C  
ATOM     87  C   THR A  12     -20.153  -0.234  20.773  1.00 66.90           C  
ATOM     88  CB  THR A  12     -21.132  -1.569  22.653  1.00 66.90           C  
ATOM     89  O   THR A  12     -19.184  -0.721  20.188  1.00 66.90           O  
ATOM     90  CG2 THR A  12     -21.140  -1.808  24.159  1.00 66.90           C  
ATOM     91  OG1 THR A  12     -22.478  -1.355  22.207  1.00 66.90           O  
ATOM     92  N   ILE A  13     -20.919   0.487  20.071  1.00 66.37           N  
ATOM     93  CA  ILE A  13     -20.908   0.733  18.633  1.00 66.37           C  
ATOM     94  C   ILE A  13     -19.917   1.849  18.309  1.00 66.37           C  
ATOM     95  CB  ILE A  13     -22.316   1.098  18.111  1.00 66.37           C  
ATOM     96  O   ILE A  13     -19.197   1.776  17.310  1.00 66.37           O  
ATOM     97  CG1 ILE A  13     -23.270  -0.091  18.271  1.00 66.37           C  
ATOM     98  CG2 ILE A  13     -22.249   1.554  16.651  1.00 66.37           C  
ATOM     99  CD1 ILE A  13     -24.725   0.237  17.968  1.00 66.37           C  
ATOM    100  N   VAL A  14     -19.777   2.868  19.132  1.00 63.39           N  
ATOM    101  CA  VAL A  14     -18.825   3.970  19.042  1.00 63.39           C  
ATOM    102  C   VAL A  14     -17.433   3.484  19.439  1.00 63.39           C  
ATOM    103  CB  VAL A  14     -19.248   5.160  19.933  1.00 63.39           C  
ATOM    104  O   VAL A  14     -16.432   3.898  18.849  1.00 63.39           O  
ATOM    105  CG1 VAL A  14     -18.180   6.252  19.917  1.00 63.39           C  
ATOM    106  CG2 VAL A  14     -20.594   5.717  19.474  1.00 63.39           C  
ATOM    107  N   CYS A  15     -17.222   2.406  20.223  1.00 63.20           N  
ATOM    108  CA  CYS A  15     -15.963   1.784  20.618  1.00 63.20           C  
ATOM    109  C   CYS A  15     -15.562   0.692  19.634  1.00 63.20           C  
ATOM    110  CB  CYS A  15     -16.074   1.198  22.026  1.00 63.20           C  
ATOM    111  O   CYS A  15     -14.377   0.386  19.488  1.00 63.20           O  
ATOM    112  SG  CYS A  15     -16.052   2.442  23.335  1.00 63.20           S  
ATOM    113  N   LEU A  16     -16.475   0.230  18.791  1.00 60.29           N  
ATOM    114  CA  LEU A  16     -16.263  -0.766  17.747  1.00 60.29           C  
ATOM    115  C   LEU A  16     -15.783  -0.108  16.457  1.00 60.29           C  
ATOM    116  CB  LEU A  16     -17.552  -1.550  17.484  1.00 60.29           C  
ATOM    117  O   LEU A  16     -15.136  -0.754  15.630  1.00 60.29           O  
ATOM    118  CG  LEU A  16     -17.946  -2.581  18.543  1.00 60.29           C  
ATOM    119  CD1 LEU A  16     -19.441  -2.875  18.466  1.00 60.29           C  
ATOM    120  CD2 LEU A  16     -17.135  -3.861  18.371  1.00 60.29           C  
ATOM    121  N   ASP A  17     -15.954   1.251  16.429  1.00 56.40           N  
ATOM    122  CA  ASP A  17     -15.361   2.055  15.365  1.00 56.40           C  
ATOM    123  C   ASP A  17     -13.898   2.372  15.666  1.00 56.40           C  
ATOM    124  CB  ASP A  17     -16.150   3.352  15.169  1.00 56.40           C  
ATOM    125  O   ASP A  17     -13.267   3.153  14.952  1.00 56.40           O  
ATOM    126  CG  ASP A  17     -16.701   3.504  13.762  1.00 56.40           C  
ATOM    127  OD1 ASP A  17     -16.040   3.065  12.797  1.00 56.40           O  
ATOM    128  OD2 ASP A  17     -17.806   4.070  13.617  1.00 56.40           O  
ATOM    129  N   LEU A  18     -13.257   1.851  16.751  1.00 53.79           N  
ATOM    130  CA  LEU A  18     -11.871   1.887  17.203  1.00 53.79           C  
ATOM    131  C   LEU A  18     -10.974   1.078  16.273  1.00 53.79           C  
ATOM    132  CB  LEU A  18     -11.759   1.350  18.633  1.00 53.79           C  
ATOM    133  O   LEU A  18     -11.129  -0.140  16.158  1.00 53.79           O  
ATOM    134  CG  LEU A  18     -11.462   2.381  19.723  1.00 53.79           C  
ATOM    135  CD1 LEU A  18     -12.750   2.799  20.423  1.00 53.79           C  
ATOM    136  CD2 LEU A  18     -10.458   1.824  20.726  1.00 53.79           C  
ATOM    137  N   GLY A  19     -10.942   1.358  14.945  1.00 58.90           N  
ATOM    138  CA  GLY A  19      -9.675   1.555  14.261  1.00 58.90           C  
ATOM    139  C   GLY A  19      -9.406   0.515  13.190  1.00 58.90           C  
ATOM    140  O   GLY A  19      -8.791  -0.518  13.462  1.00 58.90           O  
ATOM    141  N   TYR A  20     -10.468   0.195  12.315  1.00 63.94           N  
ATOM    142  CA  TYR A  20     -10.088  -0.696  11.225  1.00 63.94           C  
ATOM    143  C   TYR A  20      -8.914  -0.125  10.438  1.00 63.94           C  
ATOM    144  CB  TYR A  20     -11.276  -0.937  10.288  1.00 63.94           C  
ATOM    145  O   TYR A  20      -8.987   0.995   9.926  1.00 63.94           O  
ATOM    146  CG  TYR A  20     -12.189  -2.050  10.740  1.00 63.94           C  
ATOM    147  CD1 TYR A  20     -11.912  -3.377  10.423  1.00 63.94           C  
ATOM    148  CD2 TYR A  20     -13.332  -1.776  11.485  1.00 63.94           C  
ATOM    149  CE1 TYR A  20     -12.752  -4.406  10.836  1.00 63.94           C  
ATOM    150  CE2 TYR A  20     -14.179  -2.797  11.904  1.00 63.94           C  
ATOM    151  OH  TYR A  20     -14.716  -5.121  11.986  1.00 63.94           O  
ATOM    152  CZ  TYR A  20     -13.881  -4.107  11.575  1.00 63.94           C  
ATOM    153  N   THR A  21      -7.706  -0.606  10.942  1.00 78.90           N  
ATOM    154  CA  THR A  21      -6.510  -0.222  10.199  1.00 78.90           C  
ATOM    155  C   THR A  21      -6.328  -1.110   8.972  1.00 78.90           C  
ATOM    156  CB  THR A  21      -5.253  -0.302  11.085  1.00 78.90           C  
ATOM    157  O   THR A  21      -6.653  -2.299   9.005  1.00 78.90           O  
ATOM    158  CG2 THR A  21      -5.332   0.688  12.242  1.00 78.90           C  
ATOM    159  OG1 THR A  21      -5.131  -1.628  11.614  1.00 78.90           O  
ATOM    160  N   MET A  22      -6.379  -0.499   7.861  1.00 88.80           N  
ATOM    161  CA  MET A  22      -6.109  -1.177   6.596  1.00 88.80           C  
ATOM    162  C   MET A  22      -4.695  -1.746   6.574  1.00 88.80           C  
ATOM    163  CB  MET A  22      -6.307  -0.219   5.420  1.00 88.80           C  
ATOM    164  O   MET A  22      -3.778  -1.165   7.158  1.00 88.80           O  
ATOM    165  CG  MET A  22      -6.221  -0.892   4.060  1.00 88.80           C  
ATOM    166  SD  MET A  22      -6.685   0.234   2.687  1.00 88.80           S  
ATOM    167  CE  MET A  22      -5.559   1.618   3.016  1.00 88.80           C  
ATOM    168  N   THR A  23      -4.651  -3.021   6.050  1.00 94.01           N  
ATOM    169  CA  THR A  23      -3.363  -3.693   5.919  1.00 94.01           C  
ATOM    170  C   THR A  23      -2.759  -3.441   4.541  1.00 94.01           C  
ATOM    171  CB  THR A  23      -3.497  -5.209   6.154  1.00 94.01           C  
ATOM    172  O   THR A  23      -3.416  -3.656   3.520  1.00 94.01           O  
ATOM    173  CG2 THR A  23      -2.134  -5.893   6.130  1.00 94.01           C  
ATOM    174  OG1 THR A  23      -4.111  -5.437   7.428  1.00 94.01           O  
ATOM    175  N   CYS A  24      -1.411  -2.930   4.532  1.00 95.24           N  
ATOM    176  CA  CYS A  24      -0.715  -2.623   3.288  1.00 95.24           C  
ATOM    177  C   CYS A  24       0.630  -3.337   3.225  1.00 95.24           C  
ATOM    178  CB  CYS A  24      -0.508  -1.115   3.147  1.00 95.24           C  
ATOM    179  O   CYS A  24       1.213  -3.664   4.260  1.00 95.24           O  
ATOM    180  SG  CYS A  24      -2.048  -0.176   3.051  1.00 95.24           S  
ATOM    181  N   CYS A  25       1.051  -3.577   1.977  1.00 94.76           N  
ATOM    182  CA  CYS A  25       2.431  -4.024   1.821  1.00 94.76           C  
ATOM    183  C   CYS A  25       3.405  -2.875   2.052  1.00 94.76           C  
ATOM    184  CB  CYS A  25       2.649  -4.617   0.430  1.00 94.76           C  
ATOM    185  O   CYS A  25       3.160  -1.750   1.614  1.00 94.76           O  
ATOM    186  SG  CYS A  25       1.774  -6.174   0.157  1.00 94.76           S  
ATOM    187  N   ASN A  26       4.489  -3.177   2.911  1.00 89.14           N  
ATOM    188  CA  ASN A  26       5.472  -2.145   3.223  1.00 89.14           C  
ATOM    189  C   ASN A  26       6.896  -2.631   2.971  1.00 89.14           C  
ATOM    190  CB  ASN A  26       5.319  -1.679   4.672  1.00 89.14           C  
ATOM    191  O   ASN A  26       7.466  -3.351   3.793  1.00 89.14           O  
ATOM    192  CG  ASN A  26       6.117  -0.424   4.970  1.00 89.14           C  
ATOM    193  ND2 ASN A  26       6.028   0.056   6.204  1.00 89.14           N  
ATOM    194  OD1 ASN A  26       6.806   0.109   4.097  1.00 89.14           O  
ATOM    195  N   GLN A  27       7.307  -2.437   1.749  1.00 89.04           N  
ATOM    196  CA  GLN A  27       8.685  -2.837   1.485  1.00 89.04           C  
ATOM    197  C   GLN A  27       9.143  -2.360   0.110  1.00 89.04           C  
ATOM    198  CB  GLN A  27       8.834  -4.355   1.591  1.00 89.04           C  
ATOM    199  O   GLN A  27       8.317  -2.054  -0.753  1.00 89.04           O  
ATOM    200  CG  GLN A  27       7.968  -5.128   0.606  1.00 89.04           C  
ATOM    201  CD  GLN A  27       7.776  -6.579   1.006  1.00 89.04           C  
ATOM    202  NE2 GLN A  27       6.952  -7.298   0.251  1.00 89.04           N  
ATOM    203  OE1 GLN A  27       8.364  -7.050   1.985  1.00 89.04           O  
ATOM    204  N   GLN A  28      10.382  -2.294  -0.022  1.00 89.72           N  
ATOM    205  CA  GLN A  28      11.053  -2.096  -1.302  1.00 89.72           C  
ATOM    206  C   GLN A  28      11.384  -3.431  -1.963  1.00 89.72           C  
ATOM    207  CB  GLN A  28      12.328  -1.270  -1.119  1.00 89.72           C  
ATOM    208  O   GLN A  28      11.409  -4.469  -1.298  1.00 89.72           O  
ATOM    209  CG  GLN A  28      12.077   0.144  -0.612  1.00 89.72           C  
ATOM    210  CD  GLN A  28      13.356   0.944  -0.450  1.00 89.72           C  
ATOM    211  NE2 GLN A  28      13.290   2.015   0.334  1.00 89.72           N  
ATOM    212  OE1 GLN A  28      14.395   0.603  -1.024  1.00 89.72           O  
ATOM    213  N   SER A  29      11.421  -3.335  -3.259  1.00 87.69           N  
ATOM    214  CA  SER A  29      11.674  -4.547  -4.033  1.00 87.69           C  
ATOM    215  C   SER A  29      12.961  -5.231  -3.584  1.00 87.69           C  
ATOM    216  CB  SER A  29      11.753  -4.224  -5.525  1.00 87.69           C  
ATOM    217  O   SER A  29      13.135  -6.434  -3.791  1.00 87.69           O  
ATOM    218  OG  SER A  29      12.796  -3.301  -5.786  1.00 87.69           O  
ATOM    219  N   SER A  30      13.883  -4.578  -2.810  1.00 84.94           N  
ATOM    220  CA  SER A  30      15.153  -5.123  -2.342  1.00 84.94           C  
ATOM    221  C   SER A  30      14.990  -5.831  -1.001  1.00 84.94           C  
ATOM    222  CB  SER A  30      16.200  -4.015  -2.219  1.00 84.94           C  
ATOM    223  O   SER A  30      15.908  -6.507  -0.534  1.00 84.94           O  
ATOM    224  OG  SER A  30      15.741  -2.983  -1.362  1.00 84.94           O  
ATOM    225  N   GLN A  31      13.714  -5.798  -0.414  1.00 87.51           N  
ATOM    226  CA  GLN A  31      13.426  -6.391   0.888  1.00 87.51           C  
ATOM    227  C   GLN A  31      12.283  -7.398   0.793  1.00 87.51           C  
ATOM    228  CB  GLN A  31      13.086  -5.305   1.910  1.00 87.51           C  
ATOM    229  O   GLN A  31      11.466  -7.332  -0.128  1.00 87.51           O  
ATOM    230  CG  GLN A  31      14.202  -4.291   2.123  1.00 87.51           C  
ATOM    231  CD  GLN A  31      13.822  -3.198   3.105  1.00 87.51           C  
ATOM    232  NE2 GLN A  31      14.763  -2.306   3.392  1.00 87.51           N  
ATOM    233  OE1 GLN A  31      12.691  -3.156   3.599  1.00 87.51           O  
ATOM    234  N   PRO A  32      12.334  -8.359   1.703  1.00 87.48           N  
ATOM    235  CA  PRO A  32      11.194  -9.279   1.736  1.00 87.48           C  
ATOM    236  C   PRO A  32       9.861  -8.560   1.932  1.00 87.48           C  
ATOM    237  CB  PRO A  32      11.506 -10.185   2.930  1.00 87.48           C  
ATOM    238  O   PRO A  32       9.809  -7.516   2.587  1.00 87.48           O  
ATOM    239  CG  PRO A  32      12.956  -9.957   3.214  1.00 87.48           C  
ATOM    240  CD  PRO A  32      13.343  -8.613   2.667  1.00 87.48           C  
ATOM    241  N   LYS A  33       8.820  -9.169   1.315  1.00 87.17           N  
ATOM    242  CA  LYS A  33       7.471  -8.623   1.427  1.00 87.17           C  
ATOM    243  C   LYS A  33       6.968  -8.693   2.866  1.00 87.17           C  
ATOM    244  CB  LYS A  33       6.511  -9.368   0.499  1.00 87.17           C  
ATOM    245  O   LYS A  33       7.063  -9.738   3.512  1.00 87.17           O  
ATOM    246  CG  LYS A  33       5.113  -8.769   0.445  1.00 87.17           C  
ATOM    247  CD  LYS A  33       4.216  -9.530  -0.524  1.00 87.17           C  
ATOM    248  CE  LYS A  33       2.806  -8.956  -0.550  1.00 87.17           C  
ATOM    249  NZ  LYS A  33       1.887  -9.783  -1.388  1.00 87.17           N  
ATOM    250  N   THR A  34       6.629  -7.503   3.397  1.00 91.80           N  
ATOM    251  CA  THR A  34       6.030  -7.439   4.726  1.00 91.80           C  
ATOM    252  C   THR A  34       4.742  -6.620   4.700  1.00 91.80           C  
ATOM    253  CB  THR A  34       7.007  -6.832   5.750  1.00 91.80           C  
ATOM    254  O   THR A  34       4.583  -5.730   3.861  1.00 91.80           O  
ATOM    255  CG2 THR A  34       8.269  -7.678   5.874  1.00 91.80           C  
ATOM    256  OG1 THR A  34       7.370  -5.511   5.330  1.00 91.80           O  
ATOM    257  N   THR A  35       3.710  -7.035   5.518  1.00 94.16           N  
ATOM    258  CA  THR A  35       2.453  -6.306   5.644  1.00 94.16           C  
ATOM    259  C   THR A  35       2.333  -5.669   7.026  1.00 94.16           C  
ATOM    260  CB  THR A  35       1.246  -7.228   5.394  1.00 94.16           C  
ATOM    261  O   THR A  35       2.743  -6.261   8.026  1.00 94.16           O  
ATOM    262  CG2 THR A  35       1.254  -7.772   3.969  1.00 94.16           C  
ATOM    263  OG1 THR A  35       1.293  -8.327   6.313  1.00 94.16           O  
ATOM    264  N   THR A  36       1.874  -4.360   6.968  1.00 91.31           N  
ATOM    265  CA  THR A  36       1.693  -3.655   8.232  1.00 91.31           C  
ATOM    266  C   THR A  36       0.354  -2.923   8.255  1.00 91.31           C  
ATOM    267  CB  THR A  36       2.834  -2.651   8.480  1.00 91.31           C  
ATOM    268  O   THR A  36      -0.146  -2.497   7.212  1.00 91.31           O  
ATOM    269  CG2 THR A  36       4.188  -3.352   8.506  1.00 91.31           C  
ATOM    270  OG1 THR A  36       2.835  -1.670   7.435  1.00 91.31           O  
ATOM    271  N   PRO A  37      -0.255  -2.900   9.533  1.00 92.65           N  
ATOM    272  CA  PRO A  37      -1.452  -2.064   9.652  1.00 92.65           C  
ATOM    273  C   PRO A  37      -1.171  -0.588   9.381  1.00 92.65           C  
ATOM    274  CB  PRO A  37      -1.888  -2.278  11.104  1.00 92.65           C  
ATOM    275  O   PRO A  37      -0.135  -0.066   9.800  1.00 92.65           O  
ATOM    276  CG  PRO A  37      -1.211  -3.543  11.524  1.00 92.65           C  
ATOM    277  CD  PRO A  37       0.062  -3.685  10.739  1.00 92.65           C  
ATOM    278  N   CYS A  38      -2.085   0.002   8.475  1.00 88.94           N  
ATOM    279  CA  CYS A  38      -1.936   1.409   8.117  1.00 88.94           C  
ATOM    280  C   CYS A  38      -3.095   2.236   8.662  1.00 88.94           C  
ATOM    281  CB  CYS A  38      -1.851   1.570   6.600  1.00 88.94           C  
ATOM    282  O   CYS A  38      -4.251   1.815   8.591  1.00 88.94           O  
ATOM    283  SG  CYS A  38      -0.337   0.898   5.880  1.00 88.94           S  
ATOM    284  N   ALA A  39      -2.706   3.374   9.316  1.00 87.55           N  
ATOM    285  CA  ALA A  39      -3.730   4.282   9.825  1.00 87.55           C  
ATOM    286  C   ALA A  39      -4.385   5.063   8.689  1.00 87.55           C  
ATOM    287  CB  ALA A  39      -3.128   5.243  10.848  1.00 87.55           C  
ATOM    288  O   ALA A  39      -5.466   5.631   8.860  1.00 87.55           O  
ATOM    289  N   GLU A  40      -3.765   4.923   7.434  1.00 87.74           N  
ATOM    290  CA  GLU A  40      -4.268   5.593   6.239  1.00 87.74           C  
ATOM    291  C   GLU A  40      -5.351   4.763   5.556  1.00 87.74           C  
ATOM    292  CB  GLU A  40      -3.125   5.875   5.260  1.00 87.74           C  
ATOM    293  O   GLU A  40      -5.453   3.556   5.784  1.00 87.74           O  
ATOM    294  CG  GLU A  40      -2.155   6.945   5.739  1.00 87.74           C  
ATOM    295  CD  GLU A  40      -1.134   6.424   6.739  1.00 87.74           C  
ATOM    296  OE1 GLU A  40      -0.330   7.230   7.260  1.00 87.74           O  
ATOM    297  OE2 GLU A  40      -1.138   5.201   7.002  1.00 87.74           O  
ATOM    298  N   SER A  41      -6.121   5.432   4.712  1.00 89.88           N  
ATOM    299  CA  SER A  41      -7.261   4.765   4.092  1.00 89.88           C  
ATOM    300  C   SER A  41      -6.903   4.231   2.709  1.00 89.88           C  
ATOM    301  CB  SER A  41      -8.450   5.721   3.986  1.00 89.88           C  
ATOM    302  O   SER A  41      -7.774   3.763   1.973  1.00 89.88           O  
ATOM    303  OG  SER A  41      -8.109   6.865   3.223  1.00 89.88           O  
ATOM    304  N   SER A  42      -5.534   4.295   2.394  1.00 93.68           N  
ATOM    305  CA  SER A  42      -5.112   3.844   1.071  1.00 93.68           C  
ATOM    306  C   SER A  42      -3.713   3.240   1.113  1.00 93.68           C  
ATOM    307  CB  SER A  42      -5.147   5.003   0.073  1.00 93.68           C  
ATOM    308  O   SER A  42      -2.924   3.551   2.008  1.00 93.68           O  
ATOM    309  OG  SER A  42      -4.252   6.030   0.464  1.00 93.68           O  
ATOM    310  N   CYS A  43      -3.460   2.331   0.034  1.00 95.50           N  
ATOM    311  CA  CYS A  43      -2.149   1.734  -0.197  1.00 95.50           C  
ATOM    312  C   CYS A  43      -1.585   2.162  -1.547  1.00 95.50           C  
ATOM    313  CB  CYS A  43      -2.236   0.209  -0.131  1.00 95.50           C  
ATOM    314  O   CYS A  43      -2.335   2.561  -2.440  1.00 95.50           O  
ATOM    315  SG  CYS A  43      -2.847  -0.417   1.449  1.00 95.50           S  
ATOM    316  N   TYR A  44      -0.225   2.161  -1.575  1.00 96.67           N  
ATOM    317  CA  TYR A  44       0.326   2.520  -2.877  1.00 96.67           C  
ATOM    318  C   TYR A  44       1.423   1.547  -3.292  1.00 96.67           C  
ATOM    319  CB  TYR A  44       0.877   3.949  -2.854  1.00 96.67           C  
ATOM    320  O   TYR A  44       2.050   0.910  -2.442  1.00 96.67           O  
ATOM    321  CG  TYR A  44       2.185   4.083  -2.114  1.00 96.67           C  
ATOM    322  CD1 TYR A  44       2.214   4.440  -0.768  1.00 96.67           C  
ATOM    323  CD2 TYR A  44       3.396   3.853  -2.759  1.00 96.67           C  
ATOM    324  CE1 TYR A  44       3.418   4.567  -0.082  1.00 96.67           C  
ATOM    325  CE2 TYR A  44       4.606   3.976  -2.084  1.00 96.67           C  
ATOM    326  OH  TYR A  44       5.801   4.457  -0.074  1.00 96.67           O  
ATOM    327  CZ  TYR A  44       4.606   4.333  -0.748  1.00 96.67           C  
ATOM    328  N   LYS A  45       1.635   1.425  -4.604  1.00 96.31           N  
ATOM    329  CA  LYS A  45       2.763   0.808  -5.296  1.00 96.31           C  
ATOM    330  C   LYS A  45       3.409   1.785  -6.274  1.00 96.31           C  
ATOM    331  CB  LYS A  45       2.316  -0.454  -6.034  1.00 96.31           C  
ATOM    332  O   LYS A  45       2.768   2.232  -7.227  1.00 96.31           O  
ATOM    333  CG  LYS A  45       3.449  -1.210  -6.712  1.00 96.31           C  
ATOM    334  CD  LYS A  45       2.940  -2.450  -7.436  1.00 96.31           C  
ATOM    335  CE  LYS A  45       4.044  -3.118  -8.245  1.00 96.31           C  
ATOM    336  NZ  LYS A  45       3.554  -4.345  -8.942  1.00 96.31           N  
ATOM    337  N   LYS A  46       4.632   2.115  -5.912  1.00 95.23           N  
ATOM    338  CA  LYS A  46       5.363   3.085  -6.721  1.00 95.23           C  
ATOM    339  C   LYS A  46       6.580   2.444  -7.382  1.00 95.23           C  
ATOM    340  CB  LYS A  46       5.798   4.277  -5.868  1.00 95.23           C  
ATOM    341  O   LYS A  46       7.342   1.727  -6.730  1.00 95.23           O  
ATOM    342  CG  LYS A  46       6.721   5.250  -6.587  1.00 95.23           C  
ATOM    343  CD  LYS A  46       7.116   6.414  -5.688  1.00 95.23           C  
ATOM    344  CE  LYS A  46       8.611   6.416  -5.398  1.00 95.23           C  
ATOM    345  NZ  LYS A  46       8.992   7.514  -4.460  1.00 95.23           N  
ATOM    346  N   THR A  47       6.648   2.691  -8.800  1.00 95.40           N  
ATOM    347  CA  THR A  47       7.726   2.094  -9.581  1.00 95.40           C  
ATOM    348  C   THR A  47       8.525   3.171 -10.310  1.00 95.40           C  
ATOM    349  CB  THR A  47       7.181   1.077 -10.601  1.00 95.40           C  
ATOM    350  O   THR A  47       7.949   4.054 -10.948  1.00 95.40           O  
ATOM    351  CG2 THR A  47       8.317   0.353 -11.316  1.00 95.40           C  
ATOM    352  OG1 THR A  47       6.370   0.113  -9.918  1.00 95.40           O  
ATOM    353  N   TRP A  48       9.911   3.104 -10.116  1.00 94.20           N  
ATOM    354  CA  TRP A  48      10.780   4.035 -10.829  1.00 94.20           C  
ATOM    355  C   TRP A  48      12.130   3.396 -11.135  1.00 94.20           C  
ATOM    356  CB  TRP A  48      10.980   5.316 -10.014  1.00 94.20           C  
ATOM    357  O   TRP A  48      12.471   2.352 -10.573  1.00 94.20           O  
ATOM    358  CG  TRP A  48      11.859   5.141  -8.812  1.00 94.20           C  
ATOM    359  CD1 TRP A  48      13.191   5.433  -8.715  1.00 94.20           C  
ATOM    360  CD2 TRP A  48      11.466   4.628  -7.535  1.00 94.20           C  
ATOM    361  CE2 TRP A  48      12.613   4.639  -6.710  1.00 94.20           C  
ATOM    362  CE3 TRP A  48      10.255   4.162  -7.007  1.00 94.20           C  
ATOM    363  NE1 TRP A  48      13.651   5.134  -7.454  1.00 94.20           N  
ATOM    364  CH2 TRP A  48      11.386   3.748  -4.893  1.00 94.20           C  
ATOM    365  CZ2 TRP A  48      12.584   4.199  -5.384  1.00 94.20           C  
ATOM    366  CZ3 TRP A  48      10.228   3.725  -5.687  1.00 94.20           C  
ATOM    367  N   LYS A  49      12.875   4.059 -12.116  1.00 92.91           N  
ATOM    368  CA  LYS A  49      14.187   3.554 -12.510  1.00 92.91           C  
ATOM    369  C   LYS A  49      15.305   4.373 -11.872  1.00 92.91           C  
ATOM    370  CB  LYS A  49      14.331   3.565 -14.032  1.00 92.91           C  
ATOM    371  O   LYS A  49      15.233   5.602 -11.827  1.00 92.91           O  
ATOM    372  CG  LYS A  49      13.403   2.597 -14.750  1.00 92.91           C  
ATOM    373  CD  LYS A  49      13.858   1.153 -14.575  1.00 92.91           C  
ATOM    374  CE  LYS A  49      13.036   0.200 -15.432  1.00 92.91           C  
ATOM    375  NZ  LYS A  49      13.438  -1.223 -15.218  1.00 92.91           N  
ATOM    376  N   ASP A  50      16.315   3.665 -11.235  1.00 88.89           N  
ATOM    377  CA  ASP A  50      17.536   4.329 -10.787  1.00 88.89           C  
ATOM    378  C   ASP A  50      18.776   3.622 -11.328  1.00 88.89           C  
ATOM    379  CB  ASP A  50      17.586   4.385  -9.259  1.00 88.89           C  
ATOM    380  O   ASP A  50      18.679   2.799 -12.241  1.00 88.89           O  
ATOM    381  CG  ASP A  50      17.890   3.039  -8.626  1.00 88.89           C  
ATOM    382  OD1 ASP A  50      18.191   2.073  -9.361  1.00 88.89           O  
ATOM    383  OD2 ASP A  50      17.825   2.941  -7.381  1.00 88.89           O  
ATOM    384  N   HIS A  51      20.011   4.025 -10.875  1.00 88.95           N  
ATOM    385  CA  HIS A  51      21.284   3.510 -11.367  1.00 88.95           C  
ATOM    386  C   HIS A  51      21.396   2.006 -11.135  1.00 88.95           C  
ATOM    387  CB  HIS A  51      22.451   4.233 -10.693  1.00 88.95           C  
ATOM    388  O   HIS A  51      22.148   1.321 -11.833  1.00 88.95           O  
ATOM    389  CG  HIS A  51      22.256   4.449  -9.226  1.00 88.95           C  
ATOM    390  CD2 HIS A  51      22.921   3.950  -8.158  1.00 88.95           C  
ATOM    391  ND1 HIS A  51      21.270   5.268  -8.719  1.00 88.95           N  
ATOM    392  CE1 HIS A  51      21.338   5.263  -7.398  1.00 88.95           C  
ATOM    393  NE2 HIS A  51      22.331   4.470  -7.032  1.00 88.95           N  
ATOM    394  N   ARG A  52      20.575   1.431 -10.320  1.00 87.11           N  
ATOM    395  CA  ARG A  52      20.629   0.027  -9.924  1.00 87.11           C  
ATOM    396  C   ARG A  52      19.530  -0.778 -10.611  1.00 87.11           C  
ATOM    397  CB  ARG A  52      20.506  -0.108  -8.405  1.00 87.11           C  
ATOM    398  O   ARG A  52      19.491  -2.005 -10.499  1.00 87.11           O  
ATOM    399  CG  ARG A  52      21.658   0.518  -7.635  1.00 87.11           C  
ATOM    400  CD  ARG A  52      21.509   0.317  -6.134  1.00 87.11           C  
ATOM    401  NE  ARG A  52      22.567   0.996  -5.391  1.00 87.11           N  
ATOM    402  NH1 ARG A  52      22.451  -0.393  -3.549  1.00 87.11           N  
ATOM    403  NH2 ARG A  52      23.959   1.332  -3.596  1.00 87.11           N  
ATOM    404  CZ  ARG A  52      22.990   0.643  -4.181  1.00 87.11           C  
ATOM    405  N   GLY A  53      18.604  -0.069 -11.431  1.00 90.88           N  
ATOM    406  CA  GLY A  53      17.490  -0.732 -12.089  1.00 90.88           C  
ATOM    407  C   GLY A  53      16.136  -0.232 -11.620  1.00 90.88           C  
ATOM    408  O   GLY A  53      15.991   0.938 -11.261  1.00 90.88           O  
ATOM    409  N   THR A  54      15.085  -1.133 -11.886  1.00 92.71           N  
ATOM    410  CA  THR A  54      13.712  -0.822 -11.503  1.00 92.71           C  
ATOM    411  C   THR A  54      13.524  -0.969  -9.996  1.00 92.71           C  
ATOM    412  CB  THR A  54      12.707  -1.727 -12.239  1.00 92.71           C  
ATOM    413  O   THR A  54      13.859  -2.008  -9.422  1.00 92.71           O  
ATOM    414  CG2 THR A  54      11.273  -1.391 -11.846  1.00 92.71           C  
ATOM    415  OG1 THR A  54      12.858  -1.548 -13.653  1.00 92.71           O  
ATOM    416  N   ILE A  55      13.036   0.156  -9.349  1.00 93.11           N  
ATOM    417  CA  ILE A  55      12.756   0.159  -7.918  1.00 93.11           C  
ATOM    418  C   ILE A  55      11.247   0.164  -7.687  1.00 93.11           C  
ATOM    419  CB  ILE A  55      13.410   1.372  -7.217  1.00 93.11           C  
ATOM    420  O   ILE A  55      10.518   0.931  -8.321  1.00 93.11           O  
ATOM    421  CG1 ILE A  55      14.919   1.392  -7.482  1.00 93.11           C  
ATOM    422  CG2 ILE A  55      13.118   1.348  -5.714  1.00 93.11           C  
ATOM    423  CD1 ILE A  55      15.664   0.192  -6.914  1.00 93.11           C  
ATOM    424  N   ILE A  56      10.793  -0.765  -6.786  1.00 94.39           N  
ATOM    425  CA  ILE A  56       9.384  -0.816  -6.411  1.00 94.39           C  
ATOM    426  C   ILE A  56       9.236  -0.518  -4.920  1.00 94.39           C  
ATOM    427  CB  ILE A  56       8.759  -2.188  -6.748  1.00 94.39           C  
ATOM    428  O   ILE A  56       9.883  -1.157  -4.086  1.00 94.39           O  
ATOM    429  CG1 ILE A  56       8.905  -2.489  -8.244  1.00 94.39           C  
ATOM    430  CG2 ILE A  56       7.288  -2.231  -6.322  1.00 94.39           C  
ATOM    431  CD1 ILE A  56       8.506  -3.906  -8.633  1.00 94.39           C  
ATOM    432  N   GLU A  57       8.450   0.516  -4.726  1.00 94.36           N  
ATOM    433  CA  GLU A  57       8.172   0.910  -3.348  1.00 94.36           C  
ATOM    434  C   GLU A  57       6.690   0.757  -3.018  1.00 94.36           C  
ATOM    435  CB  GLU A  57       8.620   2.352  -3.100  1.00 94.36           C  
ATOM    436  O   GLU A  57       5.830   1.168  -3.799  1.00 94.36           O  
ATOM    437  CG  GLU A  57       8.511   2.789  -1.646  1.00 94.36           C  
ATOM    438  CD  GLU A  57       8.977   4.218  -1.412  1.00 94.36           C  
ATOM    439  OE1 GLU A  57       8.483   4.869  -0.464  1.00 94.36           O  
ATOM    440  OE2 GLU A  57       9.842   4.689  -2.184  1.00 94.36           O  
ATOM    441  N   ARG A  58       6.422   0.199  -1.846  1.00 95.18           N  
ATOM    442  CA  ARG A  58       5.060  -0.006  -1.363  1.00 95.18           C  
ATOM    443  C   ARG A  58       4.867   0.620   0.014  1.00 95.18           C  
ATOM    444  CB  ARG A  58       4.726  -1.498  -1.312  1.00 95.18           C  
ATOM    445  O   ARG A  58       5.805   0.676   0.813  1.00 95.18           O  
ATOM    446  CG  ARG A  58       4.871  -2.208  -2.649  1.00 95.18           C  
ATOM    447  CD  ARG A  58       4.628  -3.705  -2.522  1.00 95.18           C  
ATOM    448  NE  ARG A  58       4.840  -4.395  -3.791  1.00 95.18           N  
ATOM    449  NH1 ARG A  58       7.132  -4.562  -3.555  1.00 95.18           N  
ATOM    450  NH2 ARG A  58       6.102  -5.407  -5.421  1.00 95.18           N  
ATOM    451  CZ  ARG A  58       6.024  -4.786  -4.253  1.00 95.18           C  
ATOM    452  N   GLY A  59       3.635   1.104   0.249  1.00 94.26           N  
ATOM    453  CA  GLY A  59       3.415   1.725   1.545  1.00 94.26           C  
ATOM    454  C   GLY A  59       1.980   2.168   1.759  1.00 94.26           C  
ATOM    455  O   GLY A  59       1.086   1.780   1.004  1.00 94.26           O  
ATOM    456  N   CYS A  60       1.887   2.848   2.890  1.00 94.06           N  
ATOM    457  CA  CYS A  60       0.575   3.359   3.271  1.00 94.06           C  
ATOM    458  C   CYS A  60       0.355   4.762   2.718  1.00 94.06           C  
ATOM    459  CB  CYS A  60       0.425   3.372   4.792  1.00 94.06           C  
ATOM    460  O   CYS A  60       1.296   5.553   2.628  1.00 94.06           O  
ATOM    461  SG  CYS A  60       0.583   1.741   5.553  1.00 94.06           S  
ATOM    462  N   GLY A  61      -0.814   4.972   2.311  1.00 93.90           N  
ATOM    463  CA  GLY A  61      -1.155   6.258   1.724  1.00 93.90           C  
ATOM    464  C   GLY A  61      -0.884   6.324   0.233  1.00 93.90           C  
ATOM    465  O   GLY A  61      -0.345   5.380  -0.348  1.00 93.90           O  
ATOM    466  N   CYS A  62      -1.488   7.370  -0.381  1.00 94.41           N  
ATOM    467  CA  CYS A  62      -1.277   7.577  -1.810  1.00 94.41           C  
ATOM    468  C   CYS A  62      -0.556   8.894  -2.068  1.00 94.41           C  
ATOM    469  CB  CYS A  62      -2.610   7.559  -2.557  1.00 94.41           C  
ATOM    470  O   CYS A  62      -1.189   9.948  -2.147  1.00 94.41           O  
ATOM    471  SG  CYS A  62      -2.445   7.266  -4.332  1.00 94.41           S  
ATOM    472  N   PRO A  63       0.853   8.760  -2.220  1.00 93.58           N  
ATOM    473  CA  PRO A  63       1.664   9.968  -2.395  1.00 93.58           C  
ATOM    474  C   PRO A  63       1.544  10.561  -3.797  1.00 93.58           C  
ATOM    475  CB  PRO A  63       3.089   9.477  -2.130  1.00 93.58           C  
ATOM    476  O   PRO A  63       1.139   9.867  -4.733  1.00 93.58           O  
ATOM    477  CG  PRO A  63       3.082   8.041  -2.543  1.00 93.58           C  
ATOM    478  CD  PRO A  63       1.730   7.463  -2.236  1.00 93.58           C  
ATOM    479  N   ASN A  64       1.809  11.874  -3.836  1.00 94.57           N  
ATOM    480  CA  ASN A  64       2.026  12.495  -5.138  1.00 94.57           C  
ATOM    481  C   ASN A  64       3.420  12.189  -5.679  1.00 94.57           C  
ATOM    482  CB  ASN A  64       1.809  14.007  -5.055  1.00 94.57           C  
ATOM    483  O   ASN A  64       4.395  12.177  -4.924  1.00 94.57           O  
ATOM    484  CG  ASN A  64       0.364  14.376  -4.784  1.00 94.57           C  
ATOM    485  ND2 ASN A  64       0.114  14.983  -3.630  1.00 94.57           N  
ATOM    486  OD1 ASN A  64      -0.521  14.116  -5.603  1.00 94.57           O  
ATOM    487  N   VAL A  65       3.517  11.891  -6.923  1.00 94.23           N  
ATOM    488  CA  VAL A  65       4.837  11.556  -7.448  1.00 94.23           C  
ATOM    489  C   VAL A  65       5.175  12.477  -8.618  1.00 94.23           C  
ATOM    490  CB  VAL A  65       4.912  10.078  -7.893  1.00 94.23           C  
ATOM    491  O   VAL A  65       4.284  13.079  -9.221  1.00 94.23           O  
ATOM    492  CG1 VAL A  65       4.696   9.144  -6.704  1.00 94.23           C  
ATOM    493  CG2 VAL A  65       3.886   9.799  -8.990  1.00 94.23           C  
ATOM    494  N   LYS A  66       6.568  12.619  -8.914  1.00 91.81           N  
ATOM    495  CA  LYS A  66       7.058  13.361 -10.072  1.00 91.81           C  
ATOM    496  C   LYS A  66       6.753  12.619 -11.370  1.00 91.81           C  
ATOM    497  CB  LYS A  66       8.562  13.611  -9.952  1.00 91.81           C  
ATOM    498  O   LYS A  66       6.539  11.405 -11.362  1.00 91.81           O  
ATOM    499  CG  LYS A  66       8.954  14.472  -8.761  1.00 91.81           C  
ATOM    500  CD  LYS A  66      10.460  14.688  -8.698  1.00 91.81           C  
ATOM    501  CE  LYS A  66      10.852  15.564  -7.516  1.00 91.81           C  
ATOM    502  NZ  LYS A  66      12.332  15.737  -7.421  1.00 91.81           N  
ATOM    503  N   PRO A  67       6.763  13.413 -12.537  1.00 90.56           N  
ATOM    504  CA  PRO A  67       6.619  12.756 -13.838  1.00 90.56           C  
ATOM    505  C   PRO A  67       7.702  11.711 -14.095  1.00 90.56           C  
ATOM    506  CB  PRO A  67       6.731  13.915 -14.832  1.00 90.56           C  
ATOM    507  O   PRO A  67       8.855  11.901 -13.699  1.00 90.56           O  
ATOM    508  CG  PRO A  67       6.357  15.130 -14.047  1.00 90.56           C  
ATOM    509  CD  PRO A  67       6.767  14.920 -12.618  1.00 90.56           C  
ATOM    510  N   GLY A  68       7.259  10.518 -14.533  1.00 90.54           N  
ATOM    511  CA  GLY A  68       8.246   9.485 -14.804  1.00 90.54           C  
ATOM    512  C   GLY A  68       8.245   8.374 -13.770  1.00 90.54           C  
ATOM    513  O   GLY A  68       8.991   7.401 -13.897  1.00 90.54           O  
ATOM    514  N   ILE A  69       7.352   8.523 -12.730  1.00 95.66           N  
ATOM    515  CA  ILE A  69       7.132   7.510 -11.703  1.00 95.66           C  
ATOM    516  C   ILE A  69       5.730   6.923 -11.850  1.00 95.66           C  
ATOM    517  CB  ILE A  69       7.323   8.093 -10.285  1.00 95.66           C  
ATOM    518  O   ILE A  69       4.745   7.662 -11.925  1.00 95.66           O  
ATOM    519  CG1 ILE A  69       8.753   8.618 -10.112  1.00 95.66           C  
ATOM    520  CG2 ILE A  69       6.993   7.042  -9.220  1.00 95.66           C  
ATOM    521  CD1 ILE A  69       8.998   9.321  -8.783  1.00 95.66           C  
ATOM    522  N   ASP A  70       5.680   5.588 -11.972  1.00 95.79           N  
ATOM    523  CA  ASP A  70       4.401   4.889 -12.030  1.00 95.79           C  
ATOM    524  C   ASP A  70       3.824   4.682 -10.631  1.00 95.79           C  
ATOM    525  CB  ASP A  70       4.557   3.542 -12.739  1.00 95.79           C  
ATOM    526  O   ASP A  70       4.493   4.132  -9.754  1.00 95.79           O  
ATOM    527  CG  ASP A  70       3.227   2.884 -13.062  1.00 95.79           C  
ATOM    528  OD1 ASP A  70       2.294   3.583 -13.514  1.00 95.79           O  
ATOM    529  OD2 ASP A  70       3.109   1.656 -12.860  1.00 95.79           O  
ATOM    530  N   LEU A  71       2.544   5.200 -10.488  1.00 96.43           N  
ATOM    531  CA  LEU A  71       1.924   5.129  -9.170  1.00 96.43           C  
ATOM    532  C   LEU A  71       0.567   4.435  -9.244  1.00 96.43           C  
ATOM    533  CB  LEU A  71       1.761   6.531  -8.577  1.00 96.43           C  
ATOM    534  O   LEU A  71      -0.260   4.769 -10.095  1.00 96.43           O  
ATOM    535  CG  LEU A  71       1.066   6.615  -7.217  1.00 96.43           C  
ATOM    536  CD1 LEU A  71       1.930   5.971  -6.139  1.00 96.43           C  
ATOM    537  CD2 LEU A  71       0.755   8.066  -6.865  1.00 96.43           C  
ATOM    538  N   MET A  72       0.356   3.355  -8.334  1.00 96.05           N  
ATOM    539  CA  MET A  72      -0.928   2.690  -8.133  1.00 96.05           C  
ATOM    540  C   MET A  72      -1.417   2.872  -6.700  1.00 96.05           C  
ATOM    541  CB  MET A  72      -0.820   1.200  -8.464  1.00 96.05           C  
ATOM    542  O   MET A  72      -0.723   2.502  -5.752  1.00 96.05           O  
ATOM    543  CG  MET A  72      -2.113   0.430  -8.253  1.00 96.05           C  
ATOM    544  SD  MET A  72      -1.923  -1.366  -8.579  1.00 96.05           S  
ATOM    545  CE  MET A  72      -1.302  -1.920  -6.967  1.00 96.05           C  
ATOM    546  N   CYS A  73      -2.598   3.419  -6.640  1.00 96.08           N  
ATOM    547  CA  CYS A  73      -3.224   3.586  -5.333  1.00 96.08           C  
ATOM    548  C   CYS A  73      -4.466   2.713  -5.207  1.00 96.08           C  
ATOM    549  CB  CYS A  73      -3.593   5.051  -5.099  1.00 96.08           C  
ATOM    550  O   CYS A  73      -5.262   2.619  -6.144  1.00 96.08           O  
ATOM    551  SG  CYS A  73      -2.174   6.167  -5.093  1.00 96.08           S  
ATOM    552  N   CYS A  74      -4.515   2.044  -4.074  1.00 95.14           N  
ATOM    553  CA  CYS A  74      -5.712   1.234  -3.876  1.00 95.14           C  
ATOM    554  C   CYS A  74      -6.193   1.316  -2.432  1.00 95.14           C  
ATOM    555  CB  CYS A  74      -5.442  -0.223  -4.252  1.00 95.14           C  
ATOM    556  O   CYS A  74      -5.441   1.726  -1.546  1.00 95.14           O  
ATOM    557  SG  CYS A  74      -4.184  -1.017  -3.228  1.00 95.14           S  
ATOM    558  N   ARG A  75      -7.553   1.051  -2.203  1.00 94.34           N  
ATOM    559  CA  ARG A  75      -8.180   1.263  -0.903  1.00 94.34           C  
ATOM    560  C   ARG A  75      -8.591  -0.063  -0.271  1.00 94.34           C  
ATOM    561  CB  ARG A  75      -9.398   2.180  -1.035  1.00 94.34           C  
ATOM    562  O   ARG A  75      -9.405  -0.090   0.655  1.00 94.34           O  
ATOM    563  CG  ARG A  75      -9.054   3.608  -1.428  1.00 94.34           C  
ATOM    564  CD  ARG A  75     -10.294   4.488  -1.496  1.00 94.34           C  
ATOM    565  NE  ARG A  75      -9.971   5.840  -1.944  1.00 94.34           N  
ATOM    566  NH1 ARG A  75     -12.130   6.640  -1.759  1.00 94.34           N  
ATOM    567  NH2 ARG A  75     -10.448   8.023  -2.474  1.00 94.34           N  
ATOM    568  CZ  ARG A  75     -10.851   6.831  -2.058  1.00 94.34           C  
ATOM    569  N   THR A  76      -8.033  -1.083  -0.781  1.00 93.17           N  
ATOM    570  CA  THR A  76      -8.324  -2.390  -0.202  1.00 93.17           C  
ATOM    571  C   THR A  76      -7.070  -2.995   0.423  1.00 93.17           C  
ATOM    572  CB  THR A  76      -8.890  -3.355  -1.260  1.00 93.17           C  
ATOM    573  O   THR A  76      -5.952  -2.583   0.108  1.00 93.17           O  
ATOM    574  CG2 THR A  76     -10.186  -2.817  -1.858  1.00 93.17           C  
ATOM    575  OG1 THR A  76      -7.928  -3.526  -2.307  1.00 93.17           O  
ATOM    576  N   ASP A  77      -7.183  -4.043   1.350  1.00 93.76           N  
ATOM    577  CA  ASP A  77      -6.068  -4.677   2.047  1.00 93.76           C  
ATOM    578  C   ASP A  77      -5.125  -5.365   1.063  1.00 93.76           C  
ATOM    579  CB  ASP A  77      -6.583  -5.687   3.075  1.00 93.76           C  
ATOM    580  O   ASP A  77      -5.567  -6.123   0.197  1.00 93.76           O  
ATOM    581  CG  ASP A  77      -7.168  -5.028   4.312  1.00 93.76           C  
ATOM    582  OD1 ASP A  77      -6.564  -4.065   4.833  1.00 93.76           O  
ATOM    583  OD2 ASP A  77      -8.240  -5.477   4.771  1.00 93.76           O  
ATOM    584  N   GLU A  78      -3.875  -4.990   1.269  1.00 93.04           N  
ATOM    585  CA  GLU A  78      -2.809  -5.658   0.528  1.00 93.04           C  
ATOM    586  C   GLU A  78      -3.031  -5.547  -0.978  1.00 93.04           C  
ATOM    587  CB  GLU A  78      -2.708  -7.129   0.938  1.00 93.04           C  
ATOM    588  O   GLU A  78      -2.596  -6.413  -1.740  1.00 93.04           O  
ATOM    589  CG  GLU A  78      -2.427  -7.336   2.419  1.00 93.04           C  
ATOM    590  CD  GLU A  78      -2.412  -8.801   2.828  1.00 93.04           C  
ATOM    591  OE1 GLU A  78      -1.388  -9.268   3.375  1.00 93.04           O  
ATOM    592  OE2 GLU A  78      -3.433  -9.487   2.598  1.00 93.04           O  
ATOM    593  N   CYS A  79      -3.701  -4.711  -1.601  1.00 94.01           N  
ATOM    594  CA  CYS A  79      -3.996  -4.529  -3.018  1.00 94.01           C  
ATOM    595  C   CYS A  79      -2.746  -4.121  -3.788  1.00 94.01           C  
ATOM    596  CB  CYS A  79      -5.088  -3.476  -3.207  1.00 94.01           C  
ATOM    597  O   CYS A  79      -2.670  -4.310  -5.003  1.00 94.01           O  
ATOM    598  SG  CYS A  79      -4.537  -1.788  -2.878  1.00 94.01           S  
ATOM    599  N   ASN A  80      -1.804  -3.581  -2.948  1.00 94.11           N  
ATOM    600  CA  ASN A  80      -0.587  -3.089  -3.585  1.00 94.11           C  
ATOM    601  C   ASN A  80       0.469  -4.185  -3.698  1.00 94.11           C  
ATOM    602  CB  ASN A  80      -0.027  -1.889  -2.819  1.00 94.11           C  
ATOM    603  O   ASN A  80       1.668  -3.908  -3.630  1.00 94.11           O  
ATOM    604  CG  ASN A  80       0.267  -2.210  -1.366  1.00 94.11           C  
ATOM    605  ND2 ASN A  80       1.237  -1.510  -0.789  1.00 94.11           N  
ATOM    606  OD1 ASN A  80      -0.372  -3.079  -0.768  1.00 94.11           O  
ATOM    607  N   ASN A  81       0.020  -5.440  -3.861  1.00 88.26           N  
ATOM    608  CA  ASN A  81       0.942  -6.553  -4.053  1.00 88.26           C  
ATOM    609  C   ASN A  81       1.659  -6.462  -5.397  1.00 88.26           C  
ATOM    610  CB  ASN A  81       0.204  -7.889  -3.935  1.00 88.26           C  
ATOM    611  O   ASN A  81       1.122  -5.903  -6.355  1.00 88.26           O  
ATOM    612  CG  ASN A  81       1.148  -9.072  -3.848  1.00 88.26           C  
ATOM    613  ND2 ASN A  81       0.683 -10.234  -4.290  1.00 88.26           N  
ATOM    614  OD1 ASN A  81       2.285  -8.942  -3.387  1.00 88.26           O  
TER     615      ALA A   1                                                      
ENDMDL                                                                          
END                                                                             
