# Supplementary material for: Domain loss enabled evolution of novel functions in the snake three-finger toxin gene superfamily
Source: Nat Commun. 2023 Aug 11;14:4861. doi: 10.1038/s41467-023-40550-0 (PMC10421932; doi:10.1038/s41467-023-40550-0)
Supplement: Supplementary file 5 — Supplementary Data 2 [file 41467_2023_40550_MOESM5_ESM.zip › SD2_structure_predictions/full_sequence/TR|A0A193CHL3|Ahaetulla_prasina.pdb]

MODEL     1                                                                     
ATOM      1  N   MET A   1     -35.956   1.272  29.212  1.00 65.77           N  
ATOM      2  CA  MET A   1     -35.454   2.396  28.427  1.00 65.77           C  
ATOM      3  C   MET A   1     -33.955   2.582  28.641  1.00 65.77           C  
ATOM      4  CB  MET A   1     -36.198   3.682  28.791  1.00 65.77           C  
ATOM      5  O   MET A   1     -33.315   3.361  27.932  1.00 65.77           O  
ATOM      6  CG  MET A   1     -37.577   3.445  29.386  1.00 65.77           C  
ATOM      7  SD  MET A   1     -38.494   5.007  29.679  1.00 65.77           S  
ATOM      8  CE  MET A   1     -40.050   4.345  30.338  1.00 65.77           C  
ATOM      9  N   LYS A   2     -33.278   1.747  29.466  1.00 75.87           N  
ATOM     10  CA  LYS A   2     -31.870   1.735  29.853  1.00 75.87           C  
ATOM     11  C   LYS A   2     -31.081   0.722  29.027  1.00 75.87           C  
ATOM     12  CB  LYS A   2     -31.725   1.422  31.343  1.00 75.87           C  
ATOM     13  O   LYS A   2     -29.896   0.923  28.756  1.00 75.87           O  
ATOM     14  CG  LYS A   2     -32.141   2.564  32.258  1.00 75.87           C  
ATOM     15  CD  LYS A   2     -32.240   2.109  33.709  1.00 75.87           C  
ATOM     16  CE  LYS A   2     -32.373   3.293  34.658  1.00 75.87           C  
ATOM     17  NZ  LYS A   2     -33.490   3.100  35.631  1.00 75.87           N  
ATOM     18  N   THR A   3     -31.819  -0.255  28.547  1.00 79.41           N  
ATOM     19  CA  THR A   3     -31.215  -1.287  27.711  1.00 79.41           C  
ATOM     20  C   THR A   3     -31.053  -0.794  26.276  1.00 79.41           C  
ATOM     21  CB  THR A   3     -32.056  -2.577  27.722  1.00 79.41           C  
ATOM     22  O   THR A   3     -30.126  -1.204  25.575  1.00 79.41           O  
ATOM     23  CG2 THR A   3     -32.042  -3.231  29.099  1.00 79.41           C  
ATOM     24  OG1 THR A   3     -33.408  -2.261  27.368  1.00 79.41           O  
ATOM     25  N   LEU A   4     -31.872   0.124  25.875  1.00 81.06           N  
ATOM     26  CA  LEU A   4     -31.814   0.756  24.562  1.00 81.06           C  
ATOM     27  C   LEU A   4     -30.681   1.774  24.497  1.00 81.06           C  
ATOM     28  CB  LEU A   4     -33.146   1.437  24.235  1.00 81.06           C  
ATOM     29  O   LEU A   4     -29.994   1.881  23.479  1.00 81.06           O  
ATOM     30  CG  LEU A   4     -34.189   0.577  23.519  1.00 81.06           C  
ATOM     31  CD1 LEU A   4     -35.579   1.185  23.682  1.00 81.06           C  
ATOM     32  CD2 LEU A   4     -33.836   0.425  22.044  1.00 81.06           C  
ATOM     33  N   LEU A   5     -30.415   2.424  25.594  1.00 81.69           N  
ATOM     34  CA  LEU A   5     -29.341   3.401  25.733  1.00 81.69           C  
ATOM     35  C   LEU A   5     -27.982   2.710  25.791  1.00 81.69           C  
ATOM     36  CB  LEU A   5     -29.549   4.251  26.989  1.00 81.69           C  
ATOM     37  O   LEU A   5     -27.011   3.193  25.205  1.00 81.69           O  
ATOM     38  CG  LEU A   5     -30.655   5.304  26.920  1.00 81.69           C  
ATOM     39  CD1 LEU A   5     -30.844   5.965  28.281  1.00 81.69           C  
ATOM     40  CD2 LEU A   5     -30.335   6.346  25.854  1.00 81.69           C  
ATOM     41  N   LEU A   6     -27.920   1.557  26.365  1.00 82.80           N  
ATOM     42  CA  LEU A   6     -26.722   0.730  26.465  1.00 82.80           C  
ATOM     43  C   LEU A   6     -26.386   0.095  25.120  1.00 82.80           C  
ATOM     44  CB  LEU A   6     -26.910  -0.360  27.524  1.00 82.80           C  
ATOM     45  O   LEU A   6     -25.214   0.010  24.744  1.00 82.80           O  
ATOM     46  CG  LEU A   6     -26.874   0.099  28.983  1.00 82.80           C  
ATOM     47  CD1 LEU A   6     -27.338  -1.025  29.903  1.00 82.80           C  
ATOM     48  CD2 LEU A   6     -25.473   0.564  29.363  1.00 82.80           C  
ATOM     49  N   ALA A   7     -27.364  -0.249  24.371  1.00 83.91           N  
ATOM     50  CA  ALA A   7     -27.227  -0.798  23.024  1.00 83.91           C  
ATOM     51  C   ALA A   7     -26.764   0.273  22.040  1.00 83.91           C  
ATOM     52  CB  ALA A   7     -28.548  -1.407  22.561  1.00 83.91           C  
ATOM     53  O   ALA A   7     -25.932   0.006  21.169  1.00 83.91           O  
ATOM     54  N   LEU A   8     -27.135   1.454  22.157  1.00 84.56           N  
ATOM     55  CA  LEU A   8     -26.759   2.598  21.332  1.00 84.56           C  
ATOM     56  C   LEU A   8     -25.326   3.030  21.623  1.00 84.56           C  
ATOM     57  CB  LEU A   8     -27.716   3.768  21.571  1.00 84.56           C  
ATOM     58  O   LEU A   8     -24.582   3.385  20.706  1.00 84.56           O  
ATOM     59  CG  LEU A   8     -28.046   4.633  20.353  1.00 84.56           C  
ATOM     60  CD1 LEU A   8     -29.505   5.076  20.396  1.00 84.56           C  
ATOM     61  CD2 LEU A   8     -27.117   5.841  20.288  1.00 84.56           C  
ATOM     62  N   VAL A   9     -24.860   2.896  22.839  1.00 84.91           N  
ATOM     63  CA  VAL A   9     -23.510   3.217  23.290  1.00 84.91           C  
ATOM     64  C   VAL A   9     -22.528   2.170  22.768  1.00 84.91           C  
ATOM     65  CB  VAL A   9     -23.432   3.300  24.831  1.00 84.91           C  
ATOM     66  O   VAL A   9     -21.433   2.510  22.313  1.00 84.91           O  
ATOM     67  CG1 VAL A   9     -21.981   3.426  25.291  1.00 84.91           C  
ATOM     68  CG2 VAL A   9     -24.263   4.474  25.345  1.00 84.91           C  
ATOM     69  N   VAL A  10     -22.955   0.967  22.726  1.00 81.62           N  
ATOM     70  CA  VAL A  10     -22.148  -0.151  22.248  1.00 81.62           C  
ATOM     71  C   VAL A  10     -22.005  -0.073  20.730  1.00 81.62           C  
ATOM     72  CB  VAL A  10     -22.761  -1.509  22.657  1.00 81.62           C  
ATOM     73  O   VAL A  10     -20.918  -0.291  20.191  1.00 81.62           O  
ATOM     74  CG1 VAL A  10     -21.998  -2.663  22.010  1.00 81.62           C  
ATOM     75  CG2 VAL A  10     -22.768  -1.654  24.178  1.00 81.62           C  
ATOM     76  N   VAL A  11     -23.027   0.314  19.969  1.00 79.35           N  
ATOM     77  CA  VAL A  11     -23.055   0.509  18.523  1.00 79.35           C  
ATOM     78  C   VAL A  11     -22.222   1.733  18.151  1.00 79.35           C  
ATOM     79  CB  VAL A  11     -24.500   0.668  18.000  1.00 79.35           C  
ATOM     80  O   VAL A  11     -21.484   1.712  17.163  1.00 79.35           O  
ATOM     81  CG1 VAL A  11     -24.500   1.043  16.519  1.00 79.35           C  
ATOM     82  CG2 VAL A  11     -25.294  -0.617  18.228  1.00 79.35           C  
ATOM     83  N   ALA A  12     -22.274   2.777  18.922  1.00 78.20           N  
ATOM     84  CA  ALA A  12     -21.503   4.004  18.744  1.00 78.20           C  
ATOM     85  C   ALA A  12     -20.017   3.759  18.991  1.00 78.20           C  
ATOM     86  CB  ALA A  12     -22.021   5.098  19.674  1.00 78.20           C  
ATOM     87  O   ALA A  12     -19.166   4.280  18.266  1.00 78.20           O  
ATOM     88  N   PHE A  13     -19.659   2.874  19.887  1.00 74.88           N  
ATOM     89  CA  PHE A  13     -18.303   2.470  20.241  1.00 74.88           C  
ATOM     90  C   PHE A  13     -17.729   1.525  19.193  1.00 74.88           C  
ATOM     91  CB  PHE A  13     -18.283   1.800  21.619  1.00 74.88           C  
ATOM     92  O   PHE A  13     -16.539   1.589  18.877  1.00 74.88           O  
ATOM     93  CG  PHE A  13     -18.045   2.757  22.755  1.00 74.88           C  
ATOM     94  CD1 PHE A  13     -16.763   3.210  23.044  1.00 74.88           C  
ATOM     95  CD2 PHE A  13     -19.103   3.205  23.535  1.00 74.88           C  
ATOM     96  CE1 PHE A  13     -16.540   4.096  24.096  1.00 74.88           C  
ATOM     97  CE2 PHE A  13     -18.888   4.090  24.588  1.00 74.88           C  
ATOM     98  CZ  PHE A  13     -17.605   4.533  24.867  1.00 74.88           C  
ATOM     99  N   VAL A  14     -18.529   0.738  18.595  1.00 71.38           N  
ATOM    100  CA  VAL A  14     -18.164  -0.204  17.542  1.00 71.38           C  
ATOM    101  C   VAL A  14     -17.949   0.545  16.230  1.00 71.38           C  
ATOM    102  CB  VAL A  14     -19.241  -1.297  17.361  1.00 71.38           C  
ATOM    103  O   VAL A  14     -17.057   0.201  15.450  1.00 71.38           O  
ATOM    104  CG1 VAL A  14     -18.933  -2.163  16.141  1.00 71.38           C  
ATOM    105  CG2 VAL A  14     -19.343  -2.159  18.619  1.00 71.38           C  
ATOM    106  N   PHE A  15     -18.622   1.681  16.015  1.00 68.27           N  
ATOM    107  CA  PHE A  15     -18.521   2.519  14.825  1.00 68.27           C  
ATOM    108  C   PHE A  15     -17.370   3.509  14.957  1.00 68.27           C  
ATOM    109  CB  PHE A  15     -19.834   3.270  14.583  1.00 68.27           C  
ATOM    110  O   PHE A  15     -16.869   4.022  13.954  1.00 68.27           O  
ATOM    111  CG  PHE A  15     -20.928   2.410  14.008  1.00 68.27           C  
ATOM    112  CD1 PHE A  15     -20.961   2.119  12.650  1.00 68.27           C  
ATOM    113  CD2 PHE A  15     -21.923   1.893  14.828  1.00 68.27           C  
ATOM    114  CE1 PHE A  15     -21.972   1.323  12.116  1.00 68.27           C  
ATOM    115  CE2 PHE A  15     -22.937   1.097  14.301  1.00 68.27           C  
ATOM    116  CZ  PHE A  15     -22.960   0.815  12.945  1.00 68.27           C  
ATOM    117  N   LEU A  16     -16.843   3.663  16.154  1.00 65.52           N  
ATOM    118  CA  LEU A  16     -15.769   4.604  16.453  1.00 65.52           C  
ATOM    119  C   LEU A  16     -14.408   3.924  16.357  1.00 65.52           C  
ATOM    120  CB  LEU A  16     -15.955   5.203  17.850  1.00 65.52           C  
ATOM    121  O   LEU A  16     -13.410   4.566  16.022  1.00 65.52           O  
ATOM    122  CG  LEU A  16     -17.117   6.183  18.018  1.00 65.52           C  
ATOM    123  CD1 LEU A  16     -17.359   6.470  19.496  1.00 65.52           C  
ATOM    124  CD2 LEU A  16     -16.843   7.475  17.255  1.00 65.52           C  
ATOM    125  N   ASP A  17     -14.396   2.629  15.903  1.00 56.87           N  
ATOM    126  CA  ASP A  17     -13.082   2.027  16.109  1.00 56.87           C  
ATOM    127  C   ASP A  17     -12.845   0.877  15.133  1.00 56.87           C  
ATOM    128  CB  ASP A  17     -12.937   1.533  17.550  1.00 56.87           C  
ATOM    129  O   ASP A  17     -12.086  -0.049  15.428  1.00 56.87           O  
ATOM    130  CG  ASP A  17     -11.494   1.279  17.948  1.00 56.87           C  
ATOM    131  OD1 ASP A  17     -10.594   2.007  17.476  1.00 56.87           O  
ATOM    132  OD2 ASP A  17     -11.254   0.341  18.739  1.00 56.87           O  
ATOM    133  N   SER A  18     -13.385   0.999  13.941  1.00 58.02           N  
ATOM    134  CA  SER A  18     -12.613  -0.078  13.329  1.00 58.02           C  
ATOM    135  C   SER A  18     -11.597   0.469  12.332  1.00 58.02           C  
ATOM    136  CB  SER A  18     -13.541  -1.073  12.630  1.00 58.02           C  
ATOM    137  O   SER A  18     -11.969   0.971  11.270  1.00 58.02           O  
ATOM    138  OG  SER A  18     -13.914  -0.598  11.348  1.00 58.02           O  
ATOM    139  N   GLY A  19     -10.684   1.454  12.737  1.00 66.44           N  
ATOM    140  CA  GLY A  19      -9.460   2.018  12.190  1.00 66.44           C  
ATOM    141  C   GLY A  19      -8.561   0.981  11.544  1.00 66.44           C  
ATOM    142  O   GLY A  19      -7.387   0.862  11.899  1.00 66.44           O  
ATOM    143  N   TYR A  20      -9.278  -0.109  10.936  1.00 75.66           N  
ATOM    144  CA  TYR A  20      -8.391  -1.049  10.262  1.00 75.66           C  
ATOM    145  C   TYR A  20      -7.609  -0.361   9.149  1.00 75.66           C  
ATOM    146  CB  TYR A  20      -9.188  -2.225   9.689  1.00 75.66           C  
ATOM    147  O   TYR A  20      -8.197   0.285   8.278  1.00 75.66           O  
ATOM    148  CG  TYR A  20      -8.342  -3.223   8.936  1.00 75.66           C  
ATOM    149  CD1 TYR A  20      -8.249  -3.179   7.546  1.00 75.66           C  
ATOM    150  CD2 TYR A  20      -7.634  -4.211   9.611  1.00 75.66           C  
ATOM    151  CE1 TYR A  20      -7.472  -4.097   6.848  1.00 75.66           C  
ATOM    152  CE2 TYR A  20      -6.854  -5.135   8.923  1.00 75.66           C  
ATOM    153  OH  TYR A  20      -6.009  -5.981   6.858  1.00 75.66           O  
ATOM    154  CZ  TYR A  20      -6.779  -5.070   7.544  1.00 75.66           C  
ATOM    155  N   THR A  21      -6.319  -0.361   9.404  1.00 87.02           N  
ATOM    156  CA  THR A  21      -5.450   0.206   8.379  1.00 87.02           C  
ATOM    157  C   THR A  21      -4.580  -0.877   7.748  1.00 87.02           C  
ATOM    158  CB  THR A  21      -4.553   1.316   8.959  1.00 87.02           C  
ATOM    159  O   THR A  21      -4.224  -1.856   8.406  1.00 87.02           O  
ATOM    160  CG2 THR A  21      -5.387   2.408   9.620  1.00 87.02           C  
ATOM    161  OG1 THR A  21      -3.670   0.748   9.934  1.00 87.02           O  
ATOM    162  N   LEU A  22      -4.529  -0.933   6.489  1.00 95.19           N  
ATOM    163  CA  LEU A  22      -3.724  -1.844   5.682  1.00 95.19           C  
ATOM    164  C   LEU A  22      -2.276  -1.857   6.160  1.00 95.19           C  
ATOM    165  CB  LEU A  22      -3.783  -1.447   4.205  1.00 95.19           C  
ATOM    166  O   LEU A  22      -1.703  -0.803   6.448  1.00 95.19           O  
ATOM    167  CG  LEU A  22      -3.032  -2.353   3.229  1.00 95.19           C  
ATOM    168  CD1 LEU A  22      -3.689  -3.728   3.170  1.00 95.19           C  
ATOM    169  CD2 LEU A  22      -2.979  -1.720   1.843  1.00 95.19           C  
ATOM    170  N   ILE A  23      -1.711  -3.105   6.394  1.00 95.76           N  
ATOM    171  CA  ILE A  23      -0.313  -3.271   6.777  1.00 95.76           C  
ATOM    172  C   ILE A  23       0.501  -3.729   5.569  1.00 95.76           C  
ATOM    173  CB  ILE A  23      -0.161  -4.278   7.939  1.00 95.76           C  
ATOM    174  O   ILE A  23       0.212  -4.772   4.977  1.00 95.76           O  
ATOM    175  CG1 ILE A  23      -1.000  -3.834   9.143  1.00 95.76           C  
ATOM    176  CG2 ILE A  23       1.312  -4.437   8.326  1.00 95.76           C  
ATOM    177  CD1 ILE A  23      -1.084  -4.871  10.255  1.00 95.76           C  
ATOM    178  N   CYS A  24       1.596  -2.911   5.151  1.00 96.27           N  
ATOM    179  CA  CYS A  24       2.476  -3.221   4.030  1.00 96.27           C  
ATOM    180  C   CYS A  24       3.913  -3.412   4.501  1.00 96.27           C  
ATOM    181  CB  CYS A  24       2.417  -2.112   2.980  1.00 96.27           C  
ATOM    182  O   CYS A  24       4.291  -2.924   5.567  1.00 96.27           O  
ATOM    183  SG  CYS A  24       0.790  -1.916   2.219  1.00 96.27           S  
ATOM    184  N   GLN A  25       4.714  -4.159   3.690  1.00 95.40           N  
ATOM    185  CA  GLN A  25       6.145  -4.262   3.954  1.00 95.40           C  
ATOM    186  C   GLN A  25       6.901  -3.078   3.358  1.00 95.40           C  
ATOM    187  CB  GLN A  25       6.701  -5.574   3.398  1.00 95.40           C  
ATOM    188  O   GLN A  25       6.658  -2.694   2.212  1.00 95.40           O  
ATOM    189  CG  GLN A  25       6.165  -6.815   4.100  1.00 95.40           C  
ATOM    190  CD  GLN A  25       6.820  -8.093   3.612  1.00 95.40           C  
ATOM    191  NE2 GLN A  25       6.795  -9.128   4.445  1.00 95.40           N  
ATOM    192  OE1 GLN A  25       7.344  -8.151   2.494  1.00 95.40           O  
ATOM    193  N   SER A  26       7.749  -2.408   4.169  1.00 92.40           N  
ATOM    194  CA  SER A  26       8.533  -1.267   3.705  1.00 92.40           C  
ATOM    195  C   SER A  26       9.993  -1.392   4.125  1.00 92.40           C  
ATOM    196  CB  SER A  26       7.948   0.039   4.244  1.00 92.40           C  
ATOM    197  O   SER A  26      10.319  -2.154   5.038  1.00 92.40           O  
ATOM    198  OG  SER A  26       8.146   0.139   5.644  1.00 92.40           O  
ATOM    199  N   CYS A  27      10.824  -0.861   3.250  1.00 84.63           N  
ATOM    200  CA  CYS A  27      12.238  -0.754   3.592  1.00 84.63           C  
ATOM    201  C   CYS A  27      12.611   0.686   3.926  1.00 84.63           C  
ATOM    202  CB  CYS A  27      13.107  -1.261   2.441  1.00 84.63           C  
ATOM    203  O   CYS A  27      12.190   1.617   3.236  1.00 84.63           O  
ATOM    204  SG  CYS A  27      12.852  -3.006   2.051  1.00 84.63           S  
ATOM    205  N   ASP A  28      13.007   0.982   5.187  1.00 76.70           N  
ATOM    206  CA  ASP A  28      13.496   2.309   5.550  1.00 76.70           C  
ATOM    207  C   ASP A  28      14.976   2.265   5.924  1.00 76.70           C  
ATOM    208  CB  ASP A  28      12.677   2.885   6.707  1.00 76.70           C  
ATOM    209  O   ASP A  28      15.663   1.279   5.648  1.00 76.70           O  
ATOM    210  CG  ASP A  28      12.762   2.045   7.969  1.00 76.70           C  
ATOM    211  OD1 ASP A  28      13.621   1.139   8.043  1.00 76.70           O  
ATOM    212  OD2 ASP A  28      11.960   2.288   8.897  1.00 76.70           O  
ATOM    213  N   GLU A  29      15.498   3.348   6.425  1.00 71.86           N  
ATOM    214  CA  GLU A  29      16.909   3.522   6.758  1.00 71.86           C  
ATOM    215  C   GLU A  29      17.354   2.517   7.817  1.00 71.86           C  
ATOM    216  CB  GLU A  29      17.176   4.949   7.242  1.00 71.86           C  
ATOM    217  O   GLU A  29      18.542   2.208   7.927  1.00 71.86           O  
ATOM    218  CG  GLU A  29      16.927   6.014   6.183  1.00 71.86           C  
ATOM    219  CD  GLU A  29      17.338   7.409   6.626  1.00 71.86           C  
ATOM    220  OE1 GLU A  29      17.258   8.354   5.809  1.00 71.86           O  
ATOM    221  OE2 GLU A  29      17.745   7.558   7.800  1.00 71.86           O  
ATOM    222  N   GLN A  30      16.440   1.887   8.482  1.00 72.86           N  
ATOM    223  CA  GLN A  30      16.706   1.007   9.615  1.00 72.86           C  
ATOM    224  C   GLN A  30      16.714  -0.457   9.185  1.00 72.86           C  
ATOM    225  CB  GLN A  30      15.671   1.225  10.719  1.00 72.86           C  
ATOM    226  O   GLN A  30      17.041  -1.341   9.979  1.00 72.86           O  
ATOM    227  CG  GLN A  30      15.787   2.574  11.415  1.00 72.86           C  
ATOM    228  CD  GLN A  30      14.440   3.228  11.657  1.00 72.86           C  
ATOM    229  NE2 GLN A  30      14.422   4.556  11.688  1.00 72.86           N  
ATOM    230  OE1 GLN A  30      13.423   2.545  11.815  1.00 72.86           O  
ATOM    231  N   GLY A  31      16.465  -0.800   7.901  1.00 74.73           N  
ATOM    232  CA  GLY A  31      16.528  -2.171   7.420  1.00 74.73           C  
ATOM    233  C   GLY A  31      15.268  -2.609   6.700  1.00 74.73           C  
ATOM    234  O   GLY A  31      14.305  -1.846   6.602  1.00 74.73           O  
ATOM    235  N   CYS A  32      15.282  -3.778   6.042  1.00 79.03           N  
ATOM    236  CA  CYS A  32      14.262  -4.381   5.191  1.00 79.03           C  
ATOM    237  C   CYS A  32      14.070  -5.854   5.530  1.00 79.03           C  
ATOM    238  CB  CYS A  32      14.637  -4.231   3.717  1.00 79.03           C  
ATOM    239  O   CYS A  32      15.039  -6.562   5.810  1.00 79.03           O  
ATOM    240  SG  CYS A  32      13.341  -4.767   2.579  1.00 79.03           S  
ATOM    241  N   PRO A  33      12.653  -6.520   5.651  1.00 85.31           N  
ATOM    242  CA  PRO A  33      11.362  -5.835   5.556  1.00 85.31           C  
ATOM    243  C   PRO A  33      10.781  -5.478   6.922  1.00 85.31           C  
ATOM    244  CB  PRO A  33      10.475  -6.853   4.834  1.00 85.31           C  
ATOM    245  O   PRO A  33      11.092  -6.133   7.920  1.00 85.31           O  
ATOM    246  CG  PRO A  33      11.026  -8.185   5.227  1.00 85.31           C  
ATOM    247  CD  PRO A  33      12.497  -8.035   5.488  1.00 85.31           C  
ATOM    248  N   ARG A  34      10.003  -4.265   6.999  1.00 90.95           N  
ATOM    249  CA  ARG A  34       9.272  -3.822   8.182  1.00 90.95           C  
ATOM    250  C   ARG A  34       7.796  -3.606   7.865  1.00 90.95           C  
ATOM    251  CB  ARG A  34       9.882  -2.534   8.739  1.00 90.95           C  
ATOM    252  O   ARG A  34       7.443  -3.254   6.738  1.00 90.95           O  
ATOM    253  CG  ARG A  34      11.287  -2.707   9.293  1.00 90.95           C  
ATOM    254  CD  ARG A  34      11.783  -1.442   9.981  1.00 90.95           C  
ATOM    255  NE  ARG A  34      13.241  -1.380  10.008  1.00 90.95           N  
ATOM    256  NH1 ARG A  34      13.340   0.770  10.847  1.00 90.95           N  
ATOM    257  NH2 ARG A  34      15.271  -0.381  10.403  1.00 90.95           N  
ATOM    258  CZ  ARG A  34      13.948  -0.330  10.419  1.00 90.95           C  
ATOM    259  N   ASP A  35       7.109  -3.858   8.972  1.00 93.73           N  
ATOM    260  CA  ASP A  35       5.679  -3.590   8.845  1.00 93.73           C  
ATOM    261  C   ASP A  35       5.394  -2.091   8.902  1.00 93.73           C  
ATOM    262  CB  ASP A  35       4.898  -4.316   9.942  1.00 93.73           C  
ATOM    263  O   ASP A  35       5.911  -1.388   9.773  1.00 93.73           O  
ATOM    264  CG  ASP A  35       4.814  -5.816   9.717  1.00 93.73           C  
ATOM    265  OD1 ASP A  35       5.170  -6.288   8.615  1.00 93.73           O  
ATOM    266  OD2 ASP A  35       4.386  -6.531  10.648  1.00 93.73           O  
ATOM    267  N   GLU A  36       4.622  -1.624   7.888  1.00 93.26           N  
ATOM    268  CA  GLU A  36       4.167  -0.237   7.836  1.00 93.26           C  
ATOM    269  C   GLU A  36       2.643  -0.155   7.863  1.00 93.26           C  
ATOM    270  CB  GLU A  36       4.709   0.460   6.586  1.00 93.26           C  
ATOM    271  O   GLU A  36       1.968  -0.788   7.049  1.00 93.26           O  
ATOM    272  CG  GLU A  36       4.247   1.902   6.437  1.00 93.26           C  
ATOM    273  CD  GLU A  36       4.726   2.557   5.151  1.00 93.26           C  
ATOM    274  OE1 GLU A  36       4.465   3.765   4.951  1.00 93.26           O  
ATOM    275  OE2 GLU A  36       5.368   1.855   4.337  1.00 93.26           O  
ATOM    276  N   HIS A  37       2.140   0.539   8.901  1.00 94.29           N  
ATOM    277  CA  HIS A  37       0.710   0.820   8.947  1.00 94.29           C  
ATOM    278  C   HIS A  37       0.340   1.952   7.995  1.00 94.29           C  
ATOM    279  CB  HIS A  37       0.278   1.170  10.373  1.00 94.29           C  
ATOM    280  O   HIS A  37       0.829   3.075   8.139  1.00 94.29           O  
ATOM    281  CG  HIS A  37       0.403   0.032  11.334  1.00 94.29           C  
ATOM    282  CD2 HIS A  37       1.480  -0.471  11.982  1.00 94.29           C  
ATOM    283  ND1 HIS A  37      -0.674  -0.735  11.724  1.00 94.29           N  
ATOM    284  CE1 HIS A  37      -0.263  -1.662  12.573  1.00 94.29           C  
ATOM    285  NE2 HIS A  37       1.040  -1.523  12.747  1.00 94.29           N  
ATOM    286  N   CYS A  38      -0.533   1.621   7.001  1.00 93.74           N  
ATOM    287  CA  CYS A  38      -0.898   2.614   5.996  1.00 93.74           C  
ATOM    288  C   CYS A  38      -1.971   3.558   6.526  1.00 93.74           C  
ATOM    289  CB  CYS A  38      -1.392   1.929   4.722  1.00 93.74           C  
ATOM    290  O   CYS A  38      -2.742   3.192   7.414  1.00 93.74           O  
ATOM    291  SG  CYS A  38      -0.199   0.780   4.002  1.00 93.74           S  
ATOM    292  N   SER A  39      -1.817   4.803   6.032  1.00 93.28           N  
ATOM    293  CA  SER A  39      -2.859   5.759   6.393  1.00 93.28           C  
ATOM    294  C   SER A  39      -4.215   5.334   5.838  1.00 93.28           C  
ATOM    295  CB  SER A  39      -2.505   7.156   5.883  1.00 93.28           C  
ATOM    296  O   SER A  39      -4.290   4.461   4.971  1.00 93.28           O  
ATOM    297  OG  SER A  39      -2.627   7.223   4.473  1.00 93.28           O  
ATOM    298  N   GLU A  40      -5.240   5.887   6.328  1.00 89.48           N  
ATOM    299  CA  GLU A  40      -6.599   5.559   5.905  1.00 89.48           C  
ATOM    300  C   GLU A  40      -6.776   5.770   4.404  1.00 89.48           C  
ATOM    301  CB  GLU A  40      -7.620   6.397   6.679  1.00 89.48           C  
ATOM    302  O   GLU A  40      -7.558   5.066   3.762  1.00 89.48           O  
ATOM    303  CG  GLU A  40      -7.761   5.999   8.141  1.00 89.48           C  
ATOM    304  CD  GLU A  40      -8.904   6.710   8.848  1.00 89.48           C  
ATOM    305  OE1 GLU A  40      -9.182   6.389  10.026  1.00 89.48           O  
ATOM    306  OE2 GLU A  40      -9.526   7.595   8.220  1.00 89.48           O  
ATOM    307  N   GLU A  41      -5.989   6.643   3.845  1.00 91.21           N  
ATOM    308  CA  GLU A  41      -6.098   7.010   2.436  1.00 91.21           C  
ATOM    309  C   GLU A  41      -5.267   6.079   1.558  1.00 91.21           C  
ATOM    310  CB  GLU A  41      -5.662   8.462   2.224  1.00 91.21           C  
ATOM    311  O   GLU A  41      -5.489   5.997   0.348  1.00 91.21           O  
ATOM    312  CG  GLU A  41      -6.561   9.481   2.909  1.00 91.21           C  
ATOM    313  CD  GLU A  41      -6.168   9.753   4.352  1.00 91.21           C  
ATOM    314  OE1 GLU A  41      -6.930  10.441   5.070  1.00 91.21           O  
ATOM    315  OE2 GLU A  41      -5.089   9.276   4.769  1.00 91.21           O  
ATOM    316  N   GLN A  42      -4.395   5.305   2.191  1.00 94.61           N  
ATOM    317  CA  GLN A  42      -3.509   4.381   1.491  1.00 94.61           C  
ATOM    318  C   GLN A  42      -4.057   2.957   1.533  1.00 94.61           C  
ATOM    319  CB  GLN A  42      -2.104   4.421   2.094  1.00 94.61           C  
ATOM    320  O   GLN A  42      -3.910   2.260   2.539  1.00 94.61           O  
ATOM    321  CG  GLN A  42      -1.434   5.786   2.001  1.00 94.61           C  
ATOM    322  CD  GLN A  42      -0.091   5.829   2.705  1.00 94.61           C  
ATOM    323  NE2 GLN A  42       0.898   6.436   2.058  1.00 94.61           N  
ATOM    324  OE1 GLN A  42       0.056   5.322   3.821  1.00 94.61           O  
ATOM    325  N   ASN A  43      -4.598   2.567   0.395  1.00 94.71           N  
ATOM    326  CA  ASN A  43      -5.322   1.300   0.387  1.00 94.71           C  
ATOM    327  C   ASN A  43      -4.600   0.248  -0.451  1.00 94.71           C  
ATOM    328  CB  ASN A  43      -6.749   1.501  -0.127  1.00 94.71           C  
ATOM    329  O   ASN A  43      -5.176  -0.790  -0.781  1.00 94.71           O  
ATOM    330  CG  ASN A  43      -7.566   2.417   0.762  1.00 94.71           C  
ATOM    331  ND2 ASN A  43      -8.411   3.239   0.151  1.00 94.71           N  
ATOM    332  OD1 ASN A  43      -7.439   2.386   1.989  1.00 94.71           O  
ATOM    333  N   LEU A  44      -3.338   0.574  -0.769  1.00 96.55           N  
ATOM    334  CA  LEU A  44      -2.565  -0.349  -1.593  1.00 96.55           C  
ATOM    335  C   LEU A  44      -1.151  -0.512  -1.046  1.00 96.55           C  
ATOM    336  CB  LEU A  44      -2.511   0.142  -3.042  1.00 96.55           C  
ATOM    337  O   LEU A  44      -0.569   0.441  -0.522  1.00 96.55           O  
ATOM    338  CG  LEU A  44      -3.854   0.289  -3.758  1.00 96.55           C  
ATOM    339  CD1 LEU A  44      -3.690   1.119  -5.027  1.00 96.55           C  
ATOM    340  CD2 LEU A  44      -4.442  -1.080  -4.081  1.00 96.55           C  
ATOM    341  N   CYS A  45      -0.686  -1.781  -1.178  1.00 96.73           N  
ATOM    342  CA  CYS A  45       0.746  -2.025  -1.049  1.00 96.73           C  
ATOM    343  C   CYS A  45       1.421  -2.046  -2.415  1.00 96.73           C  
ATOM    344  CB  CYS A  45       1.001  -3.346  -0.323  1.00 96.73           C  
ATOM    345  O   CYS A  45       0.834  -2.505  -3.395  1.00 96.73           O  
ATOM    346  SG  CYS A  45       0.349  -3.390   1.360  1.00 96.73           S  
ATOM    347  N   PHE A  46       2.663  -1.432  -2.491  1.00 95.62           N  
ATOM    348  CA  PHE A  46       3.372  -1.511  -3.763  1.00 95.62           C  
ATOM    349  C   PHE A  46       4.752  -2.131  -3.576  1.00 95.62           C  
ATOM    350  CB  PHE A  46       3.501  -0.122  -4.395  1.00 95.62           C  
ATOM    351  O   PHE A  46       5.348  -2.020  -2.503  1.00 95.62           O  
ATOM    352  CG  PHE A  46       4.537   0.750  -3.738  1.00 95.62           C  
ATOM    353  CD1 PHE A  46       4.192   1.591  -2.687  1.00 95.62           C  
ATOM    354  CD2 PHE A  46       5.856   0.729  -4.172  1.00 95.62           C  
ATOM    355  CE1 PHE A  46       5.149   2.399  -2.076  1.00 95.62           C  
ATOM    356  CE2 PHE A  46       6.817   1.534  -3.568  1.00 95.62           C  
ATOM    357  CZ  PHE A  46       6.461   2.369  -2.521  1.00 95.62           C  
ATOM    358  N   GLU A  47       5.239  -2.776  -4.567  1.00 93.47           N  
ATOM    359  CA  GLU A  47       6.606  -3.255  -4.749  1.00 93.47           C  
ATOM    360  C   GLU A  47       7.177  -2.801  -6.089  1.00 93.47           C  
ATOM    361  CB  GLU A  47       6.659  -4.782  -4.644  1.00 93.47           C  
ATOM    362  O   GLU A  47       6.646  -3.149  -7.146  1.00 93.47           O  
ATOM    363  CG  GLU A  47       8.064  -5.356  -4.746  1.00 93.47           C  
ATOM    364  CD  GLU A  47       8.102  -6.872  -4.633  1.00 93.47           C  
ATOM    365  OE1 GLU A  47       7.584  -7.561  -5.541  1.00 93.47           O  
ATOM    366  OE2 GLU A  47       8.654  -7.374  -3.629  1.00 93.47           O  
ATOM    367  N   ARG A  48       8.247  -2.032  -5.929  1.00 91.89           N  
ATOM    368  CA  ARG A  48       8.849  -1.473  -7.135  1.00 91.89           C  
ATOM    369  C   ARG A  48      10.276  -1.980  -7.321  1.00 91.89           C  
ATOM    370  CB  ARG A  48       8.840   0.057  -7.082  1.00 91.89           C  
ATOM    371  O   ARG A  48      11.099  -1.881  -6.409  1.00 91.89           O  
ATOM    372  CG  ARG A  48       9.371   0.720  -8.342  1.00 91.89           C  
ATOM    373  CD  ARG A  48       9.518   2.226  -8.168  1.00 91.89           C  
ATOM    374  NE  ARG A  48       8.235   2.864  -7.890  1.00 91.89           N  
ATOM    375  NH1 ARG A  48       9.049   4.248  -6.228  1.00 91.89           N  
ATOM    376  NH2 ARG A  48       6.832   4.323  -6.805  1.00 91.89           N  
ATOM    377  CZ  ARG A  48       8.041   3.810  -6.975  1.00 91.89           C  
ATOM    378  N   TRP A  49      10.487  -2.522  -8.586  1.00 89.31           N  
ATOM    379  CA  TRP A  49      11.813  -2.978  -8.987  1.00 89.31           C  
ATOM    380  C   TRP A  49      12.452  -2.002  -9.969  1.00 89.31           C  
ATOM    381  CB  TRP A  49      11.736  -4.374  -9.613  1.00 89.31           C  
ATOM    382  O   TRP A  49      11.868  -1.686 -11.009  1.00 89.31           O  
ATOM    383  CG  TRP A  49      11.273  -5.441  -8.667  1.00 89.31           C  
ATOM    384  CD1 TRP A  49      12.024  -6.096  -7.732  1.00 89.31           C  
ATOM    385  CD2 TRP A  49       9.951  -5.980  -8.569  1.00 89.31           C  
ATOM    386  CE2 TRP A  49       9.973  -6.959  -7.551  1.00 89.31           C  
ATOM    387  CE3 TRP A  49       8.748  -5.729  -9.243  1.00 89.31           C  
ATOM    388  NE1 TRP A  49      11.249  -7.010  -7.057  1.00 89.31           N  
ATOM    389  CH2 TRP A  49       7.674  -7.423  -7.866  1.00 89.31           C  
ATOM    390  CZ2 TRP A  49       8.837  -7.688  -7.191  1.00 89.31           C  
ATOM    391  CZ3 TRP A  49       7.619  -6.456  -8.883  1.00 89.31           C  
ATOM    392  N   ASN A  50      13.568  -1.461  -9.502  1.00 86.21           N  
ATOM    393  CA  ASN A  50      14.293  -0.563 -10.395  1.00 86.21           C  
ATOM    394  C   ASN A  50      15.595  -1.191 -10.884  1.00 86.21           C  
ATOM    395  CB  ASN A  50      14.574   0.771  -9.701  1.00 86.21           C  
ATOM    396  O   ASN A  50      16.495  -1.463 -10.089  1.00 86.21           O  
ATOM    397  CG  ASN A  50      14.639   1.933 -10.674  1.00 86.21           C  
ATOM    398  ND2 ASN A  50      14.186   3.101 -10.234  1.00 86.21           N  
ATOM    399  OD1 ASN A  50      15.092   1.781 -11.812  1.00 86.21           O  
ATOM    400  N   LYS A  51      15.551  -1.599 -12.182  1.00 79.98           N  
ATOM    401  CA  LYS A  51      16.752  -2.195 -12.760  1.00 79.98           C  
ATOM    402  C   LYS A  51      17.801  -1.129 -13.067  1.00 79.98           C  
ATOM    403  CB  LYS A  51      16.408  -2.972 -14.031  1.00 79.98           C  
ATOM    404  O   LYS A  51      17.533  -0.182 -13.809  1.00 79.98           O  
ATOM    405  CG  LYS A  51      15.764  -4.326 -13.774  1.00 79.98           C  
ATOM    406  CD  LYS A  51      15.561  -5.104 -15.068  1.00 79.98           C  
ATOM    407  CE  LYS A  51      14.780  -6.390 -14.832  1.00 79.98           C  
ATOM    408  NZ  LYS A  51      14.516  -7.120 -16.108  1.00 79.98           N  
ATOM    409  N   ASN A  52      18.700  -0.808 -12.119  1.00 73.40           N  
ATOM    410  CA  ASN A  52      19.831   0.052 -12.450  1.00 73.40           C  
ATOM    411  C   ASN A  52      21.040  -0.761 -12.905  1.00 73.40           C  
ATOM    412  CB  ASN A  52      20.204   0.933 -11.256  1.00 73.40           C  
ATOM    413  O   ASN A  52      21.333  -1.816 -12.339  1.00 73.40           O  
ATOM    414  CG  ASN A  52      19.260   2.106 -11.079  1.00 73.40           C  
ATOM    415  ND2 ASN A  52      19.338   2.762  -9.927  1.00 73.40           N  
ATOM    416  OD1 ASN A  52      18.467   2.420 -11.970  1.00 73.40           O  
ATOM    417  N   ASP A  53      21.484  -0.653 -14.192  1.00 63.83           N  
ATOM    418  CA  ASP A  53      22.558  -1.320 -14.922  1.00 63.83           C  
ATOM    419  C   ASP A  53      23.885  -1.204 -14.174  1.00 63.83           C  
ATOM    420  CB  ASP A  53      22.695  -0.735 -16.329  1.00 63.83           C  
ATOM    421  O   ASP A  53      24.686  -2.141 -14.171  1.00 63.83           O  
ATOM    422  CG  ASP A  53      21.580  -1.171 -17.263  1.00 63.83           C  
ATOM    423  OD1 ASP A  53      20.858  -2.139 -16.941  1.00 63.83           O  
ATOM    424  OD2 ASP A  53      21.425  -0.544 -18.333  1.00 63.83           O  
ATOM    425  N   MET A  54      24.069  -0.335 -13.004  1.00 66.64           N  
ATOM    426  CA  MET A  54      25.373  -0.073 -12.403  1.00 66.64           C  
ATOM    427  C   MET A  54      25.400  -0.519 -10.944  1.00 66.64           C  
ATOM    428  CB  MET A  54      25.724   1.412 -12.502  1.00 66.64           C  
ATOM    429  O   MET A  54      26.423  -1.005 -10.458  1.00 66.64           O  
ATOM    430  CG  MET A  54      27.122   1.678 -13.037  1.00 66.64           C  
ATOM    431  SD  MET A  54      27.620   3.435 -12.860  1.00 66.64           S  
ATOM    432  CE  MET A  54      26.390   4.226 -13.933  1.00 66.64           C  
ATOM    433  N   PHE A  55      24.277  -0.864 -10.240  1.00 64.37           N  
ATOM    434  CA  PHE A  55      24.287  -1.094  -8.801  1.00 64.37           C  
ATOM    435  C   PHE A  55      23.281  -2.173  -8.418  1.00 64.37           C  
ATOM    436  CB  PHE A  55      23.978   0.203  -8.045  1.00 64.37           C  
ATOM    437  O   PHE A  55      23.179  -2.547  -7.248  1.00 64.37           O  
ATOM    438  CG  PHE A  55      25.095   1.210  -8.087  1.00 64.37           C  
ATOM    439  CD1 PHE A  55      26.206   1.071  -7.263  1.00 64.37           C  
ATOM    440  CD2 PHE A  55      25.034   2.296  -8.950  1.00 64.37           C  
ATOM    441  CE1 PHE A  55      27.241   2.002  -7.300  1.00 64.37           C  
ATOM    442  CE2 PHE A  55      26.065   3.231  -8.992  1.00 64.37           C  
ATOM    443  CZ  PHE A  55      27.167   3.082  -8.165  1.00 64.37           C  
ATOM    444  N   GLY A  56      22.770  -3.000  -9.502  1.00 68.84           N  
ATOM    445  CA  GLY A  56      21.799  -4.029  -9.167  1.00 68.84           C  
ATOM    446  C   GLY A  56      20.371  -3.516  -9.140  1.00 68.84           C  
ATOM    447  O   GLY A  56      20.072  -2.467  -9.715  1.00 68.84           O  
ATOM    448  N   THR A  57      19.328  -4.462  -8.818  1.00 76.16           N  
ATOM    449  CA  THR A  57      17.896  -4.219  -8.691  1.00 76.16           C  
ATOM    450  C   THR A  57      17.572  -3.583  -7.342  1.00 76.16           C  
ATOM    451  CB  THR A  57      17.091  -5.522  -8.853  1.00 76.16           C  
ATOM    452  O   THR A  57      18.007  -4.073  -6.298  1.00 76.16           O  
ATOM    453  CG2 THR A  57      15.591  -5.247  -8.845  1.00 76.16           C  
ATOM    454  OG1 THR A  57      17.445  -6.144 -10.095  1.00 76.16           O  
ATOM    455  N   ASN A  58      17.136  -2.321  -7.392  1.00 83.05           N  
ATOM    456  CA  ASN A  58      16.612  -1.662  -6.200  1.00 83.05           C  
ATOM    457  C   ASN A  58      15.124  -1.945  -6.012  1.00 83.05           C  
ATOM    458  CB  ASN A  58      16.862  -0.154  -6.266  1.00 83.05           C  
ATOM    459  O   ASN A  58      14.330  -1.751  -6.934  1.00 83.05           O  
ATOM    460  CG  ASN A  58      16.447   0.563  -4.997  1.00 83.05           C  
ATOM    461  ND2 ASN A  58      17.386   0.723  -4.072  1.00 83.05           N  
ATOM    462  OD1 ASN A  58      15.291   0.969  -4.848  1.00 83.05           O  
ATOM    463  N   ILE A  59      14.850  -2.665  -4.832  1.00 86.81           N  
ATOM    464  CA  ILE A  59      13.454  -2.967  -4.537  1.00 86.81           C  
ATOM    465  C   ILE A  59      12.923  -1.987  -3.493  1.00 86.81           C  
ATOM    466  CB  ILE A  59      13.284  -4.421  -4.042  1.00 86.81           C  
ATOM    467  O   ILE A  59      13.530  -1.809  -2.434  1.00 86.81           O  
ATOM    468  CG1 ILE A  59      13.821  -5.407  -5.086  1.00 86.81           C  
ATOM    469  CG2 ILE A  59      11.816  -4.713  -3.718  1.00 86.81           C  
ATOM    470  CD1 ILE A  59      13.878  -6.850  -4.604  1.00 86.81           C  
ATOM    471  N   VAL A  60      11.854  -1.301  -3.905  1.00 89.47           N  
ATOM    472  CA  VAL A  60      11.171  -0.389  -2.994  1.00 89.47           C  
ATOM    473  C   VAL A  60       9.751  -0.886  -2.733  1.00 89.47           C  
ATOM    474  CB  VAL A  60      11.138   1.051  -3.552  1.00 89.47           C  
ATOM    475  O   VAL A  60       9.040  -1.270  -3.665  1.00 89.47           O  
ATOM    476  CG1 VAL A  60      10.469   2.000  -2.559  1.00 89.47           C  
ATOM    477  CG2 VAL A  60      12.551   1.528  -3.881  1.00 89.47           C  
ATOM    478  N   ARG A  61       9.428  -0.924  -1.410  1.00 92.87           N  
ATOM    479  CA  ARG A  61       8.098  -1.348  -0.985  1.00 92.87           C  
ATOM    480  C   ARG A  61       7.445  -0.296  -0.095  1.00 92.87           C  
ATOM    481  CB  ARG A  61       8.170  -2.687  -0.247  1.00 92.87           C  
ATOM    482  O   ARG A  61       8.137   0.459   0.592  1.00 92.87           O  
ATOM    483  CG  ARG A  61       8.795  -3.807  -1.063  1.00 92.87           C  
ATOM    484  CD  ARG A  61       8.977  -5.073  -0.237  1.00 92.87           C  
ATOM    485  NE  ARG A  61       9.533  -6.162  -1.035  1.00 92.87           N  
ATOM    486  NH1 ARG A  61      11.544  -6.243   0.098  1.00 92.87           N  
ATOM    487  NH2 ARG A  61      11.145  -7.681  -1.641  1.00 92.87           N  
ATOM    488  CZ  ARG A  61      10.739  -6.693  -0.858  1.00 92.87           C  
ATOM    489  N   GLY A  62       6.010  -0.286  -0.085  1.00 94.01           N  
ATOM    490  CA  GLY A  62       5.343   0.658   0.798  1.00 94.01           C  
ATOM    491  C   GLY A  62       3.859   0.794   0.514  1.00 94.01           C  
ATOM    492  O   GLY A  62       3.268  -0.061  -0.148  1.00 94.01           O  
ATOM    493  N   CYS A  63       3.301   1.824   1.183  1.00 95.44           N  
ATOM    494  CA  CYS A  63       1.882   2.141   1.073  1.00 95.44           C  
ATOM    495  C   CYS A  63       1.642   3.205   0.009  1.00 95.44           C  
ATOM    496  CB  CYS A  63       1.333   2.617   2.417  1.00 95.44           C  
ATOM    497  O   CYS A  63       2.448   4.124  -0.148  1.00 95.44           O  
ATOM    498  SG  CYS A  63       1.536   1.418   3.753  1.00 95.44           S  
ATOM    499  N   THR A  64       0.519   3.107  -0.703  1.00 96.01           N  
ATOM    500  CA  THR A  64       0.174   4.130  -1.684  1.00 96.01           C  
ATOM    501  C   THR A  64      -1.337   4.197  -1.887  1.00 96.01           C  
ATOM    502  CB  THR A  64       0.864   3.865  -3.035  1.00 96.01           C  
ATOM    503  O   THR A  64      -2.049   3.228  -1.616  1.00 96.01           O  
ATOM    504  CG2 THR A  64       0.351   2.577  -3.671  1.00 96.01           C  
ATOM    505  OG1 THR A  64       0.603   4.960  -3.921  1.00 96.01           O  
ATOM    506  N   ASP A  65      -1.761   5.370  -2.266  1.00 95.69           N  
ATOM    507  CA  ASP A  65      -3.166   5.553  -2.616  1.00 95.69           C  
ATOM    508  C   ASP A  65      -3.340   5.705  -4.125  1.00 95.69           C  
ATOM    509  CB  ASP A  65      -3.745   6.772  -1.894  1.00 95.69           C  
ATOM    510  O   ASP A  65      -4.459   5.886  -4.611  1.00 95.69           O  
ATOM    511  CG  ASP A  65      -3.038   8.066  -2.256  1.00 95.69           C  
ATOM    512  OD1 ASP A  65      -1.982   8.019  -2.923  1.00 95.69           O  
ATOM    513  OD2 ASP A  65      -3.541   9.143  -1.869  1.00 95.69           O  
ATOM    514  N   THR A  66      -2.228   5.625  -4.797  1.00 94.88           N  
ATOM    515  CA  THR A  66      -2.270   5.823  -6.242  1.00 94.88           C  
ATOM    516  C   THR A  66      -1.568   4.677  -6.965  1.00 94.88           C  
ATOM    517  CB  THR A  66      -1.621   7.161  -6.642  1.00 94.88           C  
ATOM    518  O   THR A  66      -0.689   4.024  -6.398  1.00 94.88           O  
ATOM    519  CG2 THR A  66      -2.362   8.339  -6.019  1.00 94.88           C  
ATOM    520  OG1 THR A  66      -0.260   7.177  -6.196  1.00 94.88           O  
ATOM    521  N   TYR A  67      -2.035   4.500  -8.202  1.00 93.98           N  
ATOM    522  CA  TYR A  67      -1.351   3.615  -9.137  1.00 93.98           C  
ATOM    523  C   TYR A  67      -0.363   4.391  -9.999  1.00 93.98           C  
ATOM    524  CB  TYR A  67      -2.363   2.888 -10.029  1.00 93.98           C  
ATOM    525  O   TYR A  67      -0.730   5.379 -10.639  1.00 93.98           O  
ATOM    526  CG  TYR A  67      -3.127   1.799  -9.316  1.00 93.98           C  
ATOM    527  CD1 TYR A  67      -2.604   0.513  -9.205  1.00 93.98           C  
ATOM    528  CD2 TYR A  67      -4.373   2.053  -8.754  1.00 93.98           C  
ATOM    529  CE1 TYR A  67      -3.305  -0.495  -8.551  1.00 93.98           C  
ATOM    530  CE2 TYR A  67      -5.084   1.053  -8.098  1.00 93.98           C  
ATOM    531  OH  TYR A  67      -5.241  -1.209  -7.353  1.00 93.98           O  
ATOM    532  CZ  TYR A  67      -4.542  -0.216  -8.001  1.00 93.98           C  
ATOM    533  N   ALA A  68       0.865   4.041  -9.911  1.00 90.91           N  
ATOM    534  CA  ALA A  68       1.867   4.674 -10.765  1.00 90.91           C  
ATOM    535  C   ALA A  68       2.352   3.713 -11.847  1.00 90.91           C  
ATOM    536  CB  ALA A  68       3.045   5.168  -9.928  1.00 90.91           C  
ATOM    537  O   ALA A  68       2.624   2.543 -11.569  1.00 90.91           O  
ATOM    538  N   ALA A  69       2.312   4.248 -13.053  1.00 90.78           N  
ATOM    539  CA  ALA A  69       2.858   3.446 -14.145  1.00 90.78           C  
ATOM    540  C   ALA A  69       4.362   3.249 -13.982  1.00 90.78           C  
ATOM    541  CB  ALA A  69       2.554   4.102 -15.490  1.00 90.78           C  
ATOM    542  O   ALA A  69       5.062   4.139 -13.492  1.00 90.78           O  
ATOM    543  N   PRO A  70       4.822   2.037 -14.252  1.00 91.62           N  
ATOM    544  CA  PRO A  70       6.266   1.822 -14.134  1.00 91.62           C  
ATOM    545  C   PRO A  70       7.073   2.686 -15.100  1.00 91.62           C  
ATOM    546  CB  PRO A  70       6.429   0.336 -14.464  1.00 91.62           C  
ATOM    547  O   PRO A  70       6.602   2.997 -16.197  1.00 91.62           O  
ATOM    548  CG  PRO A  70       5.233  -0.004 -15.294  1.00 91.62           C  
ATOM    549  CD  PRO A  70       4.113   0.924 -14.919  1.00 91.62           C  
ATOM    550  N   GLY A  71       8.180   3.233 -14.713  1.00 88.24           N  
ATOM    551  CA  GLY A  71       9.129   3.914 -15.579  1.00 88.24           C  
ATOM    552  C   GLY A  71       9.955   2.963 -16.424  1.00 88.24           C  
ATOM    553  O   GLY A  71       9.694   1.758 -16.448  1.00 88.24           O  
ATOM    554  N   GLU A  72      10.961   3.540 -17.242  1.00 85.72           N  
ATOM    555  CA  GLU A  72      11.870   2.757 -18.075  1.00 85.72           C  
ATOM    556  C   GLU A  72      12.803   1.903 -17.222  1.00 85.72           C  
ATOM    557  CB  GLU A  72      12.686   3.675 -18.989  1.00 85.72           C  
ATOM    558  O   GLU A  72      13.420   2.401 -16.278  1.00 85.72           O  
ATOM    559  CG  GLU A  72      13.483   2.932 -20.052  1.00 85.72           C  
ATOM    560  CD  GLU A  72      14.217   3.859 -21.008  1.00 85.72           C  
ATOM    561  OE1 GLU A  72      14.953   3.362 -21.891  1.00 85.72           O  
ATOM    562  OE2 GLU A  72      14.056   5.092 -20.873  1.00 85.72           O  
ATOM    563  N   ASN A  73      12.555   0.573 -17.262  1.00 86.69           N  
ATOM    564  CA  ASN A  73      13.380  -0.402 -16.557  1.00 86.69           C  
ATOM    565  C   ASN A  73      12.900  -0.610 -15.123  1.00 86.69           C  
ATOM    566  CB  ASN A  73      14.848   0.028 -16.568  1.00 86.69           C  
ATOM    567  O   ASN A  73      13.708  -0.831 -14.220  1.00 86.69           O  
ATOM    568  CG  ASN A  73      15.438   0.058 -17.964  1.00 86.69           C  
ATOM    569  ND2 ASN A  73      16.226   1.087 -18.253  1.00 86.69           N  
ATOM    570  OD1 ASN A  73      15.186  -0.836 -18.777  1.00 86.69           O  
ATOM    571  N   GLU A  74      11.621  -0.355 -14.995  1.00 90.33           N  
ATOM    572  CA  GLU A  74      10.959  -0.511 -13.704  1.00 90.33           C  
ATOM    573  C   GLU A  74       9.830  -1.534 -13.783  1.00 90.33           C  
ATOM    574  CB  GLU A  74      10.416   0.834 -13.212  1.00 90.33           C  
ATOM    575  O   GLU A  74       9.174  -1.665 -14.818  1.00 90.33           O  
ATOM    576  CG  GLU A  74       9.833   0.784 -11.807  1.00 90.33           C  
ATOM    577  CD  GLU A  74       9.248   2.112 -11.353  1.00 90.33           C  
ATOM    578  OE1 GLU A  74       9.333   2.432 -10.146  1.00 90.33           O  
ATOM    579  OE2 GLU A  74       8.698   2.838 -12.212  1.00 90.33           O  
ATOM    580  N   LYS A  75       9.715  -2.336 -12.790  1.00 91.32           N  
ATOM    581  CA  LYS A  75       8.557  -3.197 -12.563  1.00 91.32           C  
ATOM    582  C   LYS A  75       7.856  -2.842 -11.255  1.00 91.32           C  
ATOM    583  CB  LYS A  75       8.977  -4.668 -12.551  1.00 91.32           C  
ATOM    584  O   LYS A  75       8.506  -2.679 -10.221  1.00 91.32           O  
ATOM    585  CG  LYS A  75       7.814  -5.642 -12.431  1.00 91.32           C  
ATOM    586  CD  LYS A  75       8.291  -7.088 -12.461  1.00 91.32           C  
ATOM    587  CE  LYS A  75       7.133  -8.063 -12.295  1.00 91.32           C  
ATOM    588  NZ  LYS A  75       7.602  -9.481 -12.271  1.00 91.32           N  
ATOM    589  N   VAL A  76       6.509  -2.585 -11.374  1.00 93.77           N  
ATOM    590  CA  VAL A  76       5.758  -2.237 -10.172  1.00 93.77           C  
ATOM    591  C   VAL A  76       4.550  -3.159 -10.032  1.00 93.77           C  
ATOM    592  CB  VAL A  76       5.302  -0.761 -10.196  1.00 93.77           C  
ATOM    593  O   VAL A  76       3.836  -3.410 -11.006  1.00 93.77           O  
ATOM    594  CG1 VAL A  76       4.666  -0.370  -8.863  1.00 93.77           C  
ATOM    595  CG2 VAL A  76       6.481   0.156 -10.518  1.00 93.77           C  
ATOM    596  N   THR A  77       4.374  -3.750  -8.799  1.00 94.90           N  
ATOM    597  CA  THR A  77       3.200  -4.551  -8.474  1.00 94.90           C  
ATOM    598  C   THR A  77       2.428  -3.932  -7.312  1.00 94.90           C  
ATOM    599  CB  THR A  77       3.591  -5.998  -8.121  1.00 94.90           C  
ATOM    600  O   THR A  77       3.014  -3.272  -6.452  1.00 94.90           O  
ATOM    601  CG2 THR A  77       4.296  -6.678  -9.290  1.00 94.90           C  
ATOM    602  OG1 THR A  77       4.469  -5.987  -6.989  1.00 94.90           O  
ATOM    603  N   TYR A  78       1.131  -4.121  -7.388  1.00 96.39           N  
ATOM    604  CA  TYR A  78       0.258  -3.600  -6.342  1.00 96.39           C  
ATOM    605  C   TYR A  78      -0.629  -4.700  -5.773  1.00 96.39           C  
ATOM    606  CB  TYR A  78      -0.608  -2.458  -6.883  1.00 96.39           C  
ATOM    607  O   TYR A  78      -1.001  -5.636  -6.484  1.00 96.39           O  
ATOM    608  CG  TYR A  78       0.189  -1.298  -7.428  1.00 96.39           C  
ATOM    609  CD1 TYR A  78       0.494  -0.199  -6.628  1.00 96.39           C  
ATOM    610  CD2 TYR A  78       0.637  -1.297  -8.745  1.00 96.39           C  
ATOM    611  CE1 TYR A  78       1.226   0.873  -7.127  1.00 96.39           C  
ATOM    612  CE2 TYR A  78       1.370  -0.230  -9.254  1.00 96.39           C  
ATOM    613  OH  TYR A  78       2.384   1.907  -8.938  1.00 96.39           O  
ATOM    614  CZ  TYR A  78       1.659   0.849  -8.439  1.00 96.39           C  
ATOM    615  N   CYS A  79      -0.997  -4.629  -4.487  1.00 96.50           N  
ATOM    616  CA  CYS A  79      -1.968  -5.509  -3.846  1.00 96.50           C  
ATOM    617  C   CYS A  79      -2.663  -4.803  -2.689  1.00 96.50           C  
ATOM    618  CB  CYS A  79      -1.288  -6.783  -3.345  1.00 96.50           C  
ATOM    619  O   CYS A  79      -2.166  -3.797  -2.181  1.00 96.50           O  
ATOM    620  SG  CYS A  79      -0.044  -6.490  -2.068  1.00 96.50           S  
ATOM    621  N   ALA A  80      -3.900  -5.288  -2.261  1.00 95.56           N  
ATOM    622  CA  ALA A  80      -4.742  -4.505  -1.360  1.00 95.56           C  
ATOM    623  C   ALA A  80      -5.039  -5.277  -0.078  1.00 95.56           C  
ATOM    624  CB  ALA A  80      -6.043  -4.112  -2.055  1.00 95.56           C  
ATOM    625  O   ALA A  80      -6.076  -5.064   0.556  1.00 95.56           O  
ATOM    626  N   PHE A  81      -4.120  -6.204   0.336  1.00 95.11           N  
ATOM    627  CA  PHE A  81      -4.301  -6.884   1.613  1.00 95.11           C  
ATOM    628  C   PHE A  81      -3.007  -6.876   2.418  1.00 95.11           C  
ATOM    629  CB  PHE A  81      -4.776  -8.324   1.395  1.00 95.11           C  
ATOM    630  O   PHE A  81      -1.951  -6.502   1.903  1.00 95.11           O  
ATOM    631  CG  PHE A  81      -3.845  -9.147   0.546  1.00 95.11           C  
ATOM    632  CD1 PHE A  81      -3.981  -9.171  -0.836  1.00 95.11           C  
ATOM    633  CD2 PHE A  81      -2.834  -9.898   1.132  1.00 95.11           C  
ATOM    634  CE1 PHE A  81      -3.121  -9.933  -1.624  1.00 95.11           C  
ATOM    635  CE2 PHE A  81      -1.971 -10.662   0.351  1.00 95.11           C  
ATOM    636  CZ  PHE A  81      -2.117 -10.678  -1.027  1.00 95.11           C  
ATOM    637  N   ASP A  82      -3.053  -7.242   3.777  1.00 95.83           N  
ATOM    638  CA  ASP A  82      -1.925  -7.087   4.690  1.00 95.83           C  
ATOM    639  C   ASP A  82      -0.709  -7.869   4.198  1.00 95.83           C  
ATOM    640  CB  ASP A  82      -2.309  -7.543   6.100  1.00 95.83           C  
ATOM    641  O   ASP A  82      -0.825  -9.041   3.831  1.00 95.83           O  
ATOM    642  CG  ASP A  82      -3.259  -6.584   6.795  1.00 95.83           C  
ATOM    643  OD1 ASP A  82      -3.490  -5.471   6.276  1.00 95.83           O  
ATOM    644  OD2 ASP A  82      -3.780  -6.944   7.872  1.00 95.83           O  
ATOM    645  N   ARG A  83       0.462  -7.058   4.098  1.00 94.89           N  
ATOM    646  CA  ARG A  83       1.760  -7.664   3.823  1.00 94.89           C  
ATOM    647  C   ARG A  83       1.755  -8.384   2.479  1.00 94.89           C  
ATOM    648  CB  ARG A  83       2.146  -8.639   4.938  1.00 94.89           C  
ATOM    649  O   ARG A  83       2.396  -9.425   2.323  1.00 94.89           O  
ATOM    650  CG  ARG A  83       2.337  -7.979   6.294  1.00 94.89           C  
ATOM    651  CD  ARG A  83       2.685  -8.996   7.372  1.00 94.89           C  
ATOM    652  NE  ARG A  83       1.925  -8.765   8.597  1.00 94.89           N  
ATOM    653  NH1 ARG A  83       3.503  -7.379   9.560  1.00 94.89           N  
ATOM    654  NH2 ARG A  83       1.560  -7.861  10.677  1.00 94.89           N  
ATOM    655  CZ  ARG A  83       2.331  -8.002   9.609  1.00 94.89           C  
ATOM    656  N   CYS A  84       1.119  -8.037   1.437  1.00 95.41           N  
ATOM    657  CA  CYS A  84       0.980  -8.676   0.134  1.00 95.41           C  
ATOM    658  C   CYS A  84       2.164  -8.344  -0.766  1.00 95.41           C  
ATOM    659  CB  CYS A  84      -0.322  -8.243  -0.539  1.00 95.41           C  
ATOM    660  O   CYS A  84       2.337  -8.955  -1.822  1.00 95.41           O  
ATOM    661  SG  CYS A  84      -0.375  -6.487  -0.960  1.00 95.41           S  
ATOM    662  N   ASN A  85       2.935  -7.381  -0.309  1.00 93.04           N  
ATOM    663  CA  ASN A  85       4.088  -6.977  -1.107  1.00 93.04           C  
ATOM    664  C   ASN A  85       5.369  -7.649  -0.622  1.00 93.04           C  
ATOM    665  CB  ASN A  85       4.247  -5.456  -1.089  1.00 93.04           C  
ATOM    666  O   ASN A  85       6.456  -7.079  -0.737  1.00 93.04           O  
ATOM    667  CG  ASN A  85       4.431  -4.905   0.311  1.00 93.04           C  
ATOM    668  ND2 ASN A  85       5.099  -3.761   0.416  1.00 93.04           N  
ATOM    669  OD1 ASN A  85       3.979  -5.502   1.291  1.00 93.04           O  
ATOM    670  N   TRP A  86       5.338  -8.864  -0.196  1.00 76.67           N  
ATOM    671  CA  TRP A  86       6.344  -9.763   0.358  1.00 76.67           C  
ATOM    672  C   TRP A  86       7.433 -10.060  -0.667  1.00 76.67           C  
ATOM    673  CB  TRP A  86       5.699 -11.069   0.829  1.00 76.67           C  
ATOM    674  O   TRP A  86       7.139 -10.324  -1.836  1.00 76.67           O  
ATOM    675  CG  TRP A  86       6.563 -11.879   1.749  1.00 76.67           C  
ATOM    676  CD1 TRP A  86       7.410 -12.895   1.403  1.00 76.67           C  
ATOM    677  CD2 TRP A  86       6.660 -11.742   3.170  1.00 76.67           C  
ATOM    678  CE2 TRP A  86       7.586 -12.708   3.620  1.00 76.67           C  
ATOM    679  CE3 TRP A  86       6.054 -10.894   4.107  1.00 76.67           C  
ATOM    680  NE1 TRP A  86       8.028 -13.398   2.524  1.00 76.67           N  
ATOM    681  CH2 TRP A  86       7.313 -12.009   5.865  1.00 76.67           C  
ATOM    682  CZ2 TRP A  86       7.921 -12.850   4.969  1.00 76.67           C  
ATOM    683  CZ3 TRP A  86       6.388 -11.037   5.449  1.00 76.67           C  
TER     684      ALA A   1                                                      
ENDMDL                                                                          
END                                                                             
