# Supplementary material for: Domain loss enabled evolution of novel functions in the snake three-finger toxin gene superfamily
Source: Nat Commun. 2023 Aug 11;14:4861. doi: 10.1038/s41467-023-40550-0 (PMC10421932; doi:10.1038/s41467-023-40550-0)
Supplement: Supplementary file 5 — Supplementary Data 2 [file 41467_2023_40550_MOESM5_ESM.zip › SD2_structure_predictions/full_sequence/SP|Q69CJ8|Ophiophagus_hannah.pdb]

MODEL     1                                                                     
ATOM      1  N   MET A   1     -41.845  14.191  19.993  1.00 61.04           N  
ATOM      2  CA  MET A   1     -40.417  14.430  20.180  1.00 61.04           C  
ATOM      3  C   MET A   1     -39.620  13.143  19.989  1.00 61.04           C  
ATOM      4  CB  MET A   1     -40.145  15.011  21.568  1.00 61.04           C  
ATOM      5  O   MET A   1     -38.392  13.147  20.092  1.00 61.04           O  
ATOM      6  CG  MET A   1     -40.734  16.397  21.778  1.00 61.04           C  
ATOM      7  SD  MET A   1     -40.433  17.040  23.471  1.00 61.04           S  
ATOM      8  CE  MET A   1     -39.428  18.500  23.084  1.00 61.04           C  
ATOM      9  N   LYS A   2     -40.331  12.037  19.472  1.00 69.70           N  
ATOM     10  CA  LYS A   2     -39.783  10.695  19.303  1.00 69.70           C  
ATOM     11  C   LYS A   2     -39.199  10.511  17.905  1.00 69.70           C  
ATOM     12  CB  LYS A   2     -40.858   9.639  19.565  1.00 69.70           C  
ATOM     13  O   LYS A   2     -38.153   9.881  17.741  1.00 69.70           O  
ATOM     14  CG  LYS A   2     -40.954   9.200  21.018  1.00 69.70           C  
ATOM     15  CD  LYS A   2     -42.134   8.262  21.242  1.00 69.70           C  
ATOM     16  CE  LYS A   2     -42.221   7.810  22.694  1.00 69.70           C  
ATOM     17  NZ  LYS A   2     -43.332   6.834  22.904  1.00 69.70           N  
ATOM     18  N   PRO A   3     -39.826  11.257  16.900  1.00 74.23           N  
ATOM     19  CA  PRO A   3     -39.287  10.999  15.562  1.00 74.23           C  
ATOM     20  C   PRO A   3     -37.959  11.710  15.314  1.00 74.23           C  
ATOM     21  CB  PRO A   3     -40.377  11.538  14.633  1.00 74.23           C  
ATOM     22  O   PRO A   3     -37.126  11.221  14.546  1.00 74.23           O  
ATOM     23  CG  PRO A   3     -41.132  12.526  15.462  1.00 74.23           C  
ATOM     24  CD  PRO A   3     -40.971  12.156  16.909  1.00 74.23           C  
ATOM     25  N   VAL A   4     -37.742  12.742  16.068  1.00 77.53           N  
ATOM     26  CA  VAL A   4     -36.510  13.502  15.886  1.00 77.53           C  
ATOM     27  C   VAL A   4     -35.327  12.708  16.437  1.00 77.53           C  
ATOM     28  CB  VAL A   4     -36.589  14.884  16.572  1.00 77.53           C  
ATOM     29  O   VAL A   4     -34.257  12.671  15.824  1.00 77.53           O  
ATOM     30  CG1 VAL A   4     -35.256  15.621  16.457  1.00 77.53           C  
ATOM     31  CG2 VAL A   4     -37.717  15.716  15.964  1.00 77.53           C  
ATOM     32  N   LEU A   5     -35.559  11.980  17.544  1.00 75.30           N  
ATOM     33  CA  LEU A   5     -34.512  11.183  18.174  1.00 75.30           C  
ATOM     34  C   LEU A   5     -34.124  10.001  17.293  1.00 75.30           C  
ATOM     35  CB  LEU A   5     -34.972  10.682  19.546  1.00 75.30           C  
ATOM     36  O   LEU A   5     -32.940   9.682  17.161  1.00 75.30           O  
ATOM     37  CG  LEU A   5     -33.884  10.523  20.609  1.00 75.30           C  
ATOM     38  CD1 LEU A   5     -33.805  11.774  21.478  1.00 75.30           C  
ATOM     39  CD2 LEU A   5     -34.148   9.288  21.464  1.00 75.30           C  
ATOM     40  N   LEU A   6     -35.182   9.422  16.561  1.00 76.05           N  
ATOM     41  CA  LEU A   6     -34.915   8.282  15.691  1.00 76.05           C  
ATOM     42  C   LEU A   6     -34.118   8.710  14.463  1.00 76.05           C  
ATOM     43  CB  LEU A   6     -36.225   7.619  15.258  1.00 76.05           C  
ATOM     44  O   LEU A   6     -33.205   8.001  14.033  1.00 76.05           O  
ATOM     45  CG  LEU A   6     -36.859   6.652  16.259  1.00 76.05           C  
ATOM     46  CD1 LEU A   6     -38.342   6.470  15.954  1.00 76.05           C  
ATOM     47  CD2 LEU A   6     -36.135   5.310  16.239  1.00 76.05           C  
ATOM     48  N   THR A   7     -34.415   9.894  13.955  1.00 77.33           N  
ATOM     49  CA  THR A   7     -33.717  10.401  12.779  1.00 77.33           C  
ATOM     50  C   THR A   7     -32.262  10.720  13.109  1.00 77.33           C  
ATOM     51  CB  THR A   7     -34.407  11.658  12.219  1.00 77.33           C  
ATOM     52  O   THR A   7     -31.368  10.478  12.295  1.00 77.33           O  
ATOM     53  CG2 THR A   7     -35.813  11.339  11.723  1.00 77.33           C  
ATOM     54  OG1 THR A   7     -34.489  12.650  13.250  1.00 77.33           O  
ATOM     55  N   LEU A   8     -31.925  11.228  14.271  1.00 76.64           N  
ATOM     56  CA  LEU A   8     -30.585  11.576  14.731  1.00 76.64           C  
ATOM     57  C   LEU A   8     -29.728  10.327  14.906  1.00 76.64           C  
ATOM     58  CB  LEU A   8     -30.656  12.350  16.050  1.00 76.64           C  
ATOM     59  O   LEU A   8     -28.546  10.326  14.555  1.00 76.64           O  
ATOM     60  CG  LEU A   8     -29.715  13.549  16.183  1.00 76.64           C  
ATOM     61  CD1 LEU A   8     -30.501  14.853  16.088  1.00 76.64           C  
ATOM     62  CD2 LEU A   8     -28.943  13.479  17.496  1.00 76.64           C  
ATOM     63  N   VAL A   9     -30.297   9.179  15.355  1.00 80.79           N  
ATOM     64  CA  VAL A   9     -29.586   7.919  15.539  1.00 80.79           C  
ATOM     65  C   VAL A   9     -29.212   7.332  14.180  1.00 80.79           C  
ATOM     66  CB  VAL A   9     -30.429   6.904  16.344  1.00 80.79           C  
ATOM     67  O   VAL A   9     -28.084   6.874  13.983  1.00 80.79           O  
ATOM     68  CG1 VAL A   9     -29.725   5.550  16.411  1.00 80.79           C  
ATOM     69  CG2 VAL A   9     -30.707   7.436  17.748  1.00 80.79           C  
ATOM     70  N   VAL A  10     -30.084   7.481  13.175  1.00 75.60           N  
ATOM     71  CA  VAL A  10     -29.858   6.936  11.840  1.00 75.60           C  
ATOM     72  C   VAL A  10     -28.762   7.732  11.135  1.00 75.60           C  
ATOM     73  CB  VAL A  10     -31.152   6.948  10.996  1.00 75.60           C  
ATOM     74  O   VAL A  10     -27.894   7.155  10.476  1.00 75.60           O  
ATOM     75  CG1 VAL A  10     -30.873   6.463   9.574  1.00 75.60           C  
ATOM     76  CG2 VAL A  10     -32.227   6.088  11.657  1.00 75.60           C  
ATOM     77  N   VAL A  11     -28.721   9.113  11.308  1.00 73.52           N  
ATOM     78  CA  VAL A  11     -27.724   9.984  10.695  1.00 73.52           C  
ATOM     79  C   VAL A  11     -26.350   9.701  11.296  1.00 73.52           C  
ATOM     80  CB  VAL A  11     -28.088  11.475  10.872  1.00 73.52           C  
ATOM     81  O   VAL A  11     -25.346   9.668  10.580  1.00 73.52           O  
ATOM     82  CG1 VAL A  11     -26.960  12.370  10.361  1.00 73.52           C  
ATOM     83  CG2 VAL A  11     -29.396  11.794  10.152  1.00 73.52           C  
ATOM     84  N   THR A  12     -26.272   9.434  12.628  1.00 69.97           N  
ATOM     85  CA  THR A  12     -25.006   9.121  13.281  1.00 69.97           C  
ATOM     86  C   THR A  12     -24.478   7.766  12.818  1.00 69.97           C  
ATOM     87  CB  THR A  12     -25.154   9.120  14.814  1.00 69.97           C  
ATOM     88  O   THR A  12     -23.270   7.590  12.648  1.00 69.97           O  
ATOM     89  CG2 THR A  12     -25.522  10.506  15.332  1.00 69.97           C  
ATOM     90  OG1 THR A  12     -26.181   8.193  15.189  1.00 69.97           O  
ATOM     91  N   ILE A  13     -25.402   6.818  12.545  1.00 69.03           N  
ATOM     92  CA  ILE A  13     -25.004   5.486  12.104  1.00 69.03           C  
ATOM     93  C   ILE A  13     -24.483   5.550  10.670  1.00 69.03           C  
ATOM     94  CB  ILE A  13     -26.176   4.484  12.204  1.00 69.03           C  
ATOM     95  O   ILE A  13     -23.493   4.897  10.333  1.00 69.03           O  
ATOM     96  CG1 ILE A  13     -26.588   4.288  13.668  1.00 69.03           C  
ATOM     97  CG2 ILE A  13     -25.801   3.147  11.557  1.00 69.03           C  
ATOM     98  CD1 ILE A  13     -27.857   3.468  13.850  1.00 69.03           C  
ATOM     99  N   VAL A  14     -25.194   6.402   9.858  1.00 66.31           N  
ATOM    100  CA  VAL A  14     -24.830   6.524   8.450  1.00 66.31           C  
ATOM    101  C   VAL A  14     -23.528   7.310   8.319  1.00 66.31           C  
ATOM    102  CB  VAL A  14     -25.949   7.206   7.632  1.00 66.31           C  
ATOM    103  O   VAL A  14     -22.698   7.009   7.457  1.00 66.31           O  
ATOM    104  CG1 VAL A  14     -25.497   7.444   6.192  1.00 66.31           C  
ATOM    105  CG2 VAL A  14     -27.222   6.363   7.663  1.00 66.31           C  
ATOM    106  N   CYS A  15     -23.327   8.215   9.391  1.00 65.97           N  
ATOM    107  CA  CYS A  15     -22.103   9.006   9.319  1.00 65.97           C  
ATOM    108  C   CYS A  15     -20.930   8.253   9.937  1.00 65.97           C  
ATOM    109  CB  CYS A  15     -22.289  10.348  10.025  1.00 65.97           C  
ATOM    110  O   CYS A  15     -19.787   8.705   9.857  1.00 65.97           O  
ATOM    111  SG  CYS A  15     -23.468  11.444   9.207  1.00 65.97           S  
ATOM    112  N   LEU A  16     -21.277   7.157  10.723  1.00 59.16           N  
ATOM    113  CA  LEU A  16     -20.204   6.360  11.307  1.00 59.16           C  
ATOM    114  C   LEU A  16     -19.434   5.609  10.227  1.00 59.16           C  
ATOM    115  CB  LEU A  16     -20.767   5.371  12.331  1.00 59.16           C  
ATOM    116  O   LEU A  16     -20.028   4.885   9.425  1.00 59.16           O  
ATOM    117  CG  LEU A  16     -21.250   5.966  13.655  1.00 59.16           C  
ATOM    118  CD1 LEU A  16     -22.353   5.100  14.253  1.00 59.16           C  
ATOM    119  CD2 LEU A  16     -20.088   6.111  14.632  1.00 59.16           C  
ATOM    120  N   ASP A  17     -18.997   6.327   9.214  1.00 58.93           N  
ATOM    121  CA  ASP A  17     -18.000   5.764   8.309  1.00 58.93           C  
ATOM    122  C   ASP A  17     -17.425   4.463   8.866  1.00 58.93           C  
ATOM    123  CB  ASP A  17     -16.875   6.769   8.056  1.00 58.93           C  
ATOM    124  O   ASP A  17     -16.835   4.452   9.948  1.00 58.93           O  
ATOM    125  CG  ASP A  17     -17.288   7.902   7.133  1.00 58.93           C  
ATOM    126  OD1 ASP A  17     -17.938   7.639   6.098  1.00 58.93           O  
ATOM    127  OD2 ASP A  17     -16.959   9.068   7.441  1.00 58.93           O  
ATOM    128  N   LEU A  18     -18.347   3.505   9.404  1.00 57.95           N  
ATOM    129  CA  LEU A  18     -17.848   2.173   9.727  1.00 57.95           C  
ATOM    130  C   LEU A  18     -16.480   1.937   9.095  1.00 57.95           C  
ATOM    131  CB  LEU A  18     -18.834   1.102   9.252  1.00 57.95           C  
ATOM    132  O   LEU A  18     -16.323   2.065   7.879  1.00 57.95           O  
ATOM    133  CG  LEU A  18     -20.077   0.893  10.119  1.00 57.95           C  
ATOM    134  CD1 LEU A  18     -21.330   0.872   9.251  1.00 57.95           C  
ATOM    135  CD2 LEU A  18     -19.956  -0.396  10.925  1.00 57.95           C  
ATOM    136  N   GLY A  19     -15.549   2.843   9.365  1.00 63.72           N  
ATOM    137  CA  GLY A  19     -14.145   2.469   9.421  1.00 63.72           C  
ATOM    138  C   GLY A  19     -13.737   1.512   8.317  1.00 63.72           C  
ATOM    139  O   GLY A  19     -13.723   0.296   8.515  1.00 63.72           O  
ATOM    140  N   TYR A  20     -14.298   1.735   7.054  1.00 67.57           N  
ATOM    141  CA  TYR A  20     -13.804   0.797   6.053  1.00 67.57           C  
ATOM    142  C   TYR A  20     -12.287   0.664   6.132  1.00 67.57           C  
ATOM    143  CB  TYR A  20     -14.215   1.244   4.647  1.00 67.57           C  
ATOM    144  O   TYR A  20     -11.569   1.666   6.132  1.00 67.57           O  
ATOM    145  CG  TYR A  20     -15.708   1.233   4.419  1.00 67.57           C  
ATOM    146  CD1 TYR A  20     -16.375   0.051   4.105  1.00 67.57           C  
ATOM    147  CD2 TYR A  20     -16.453   2.403   4.517  1.00 67.57           C  
ATOM    148  CE1 TYR A  20     -17.750   0.036   3.893  1.00 67.57           C  
ATOM    149  CE2 TYR A  20     -17.827   2.400   4.306  1.00 67.57           C  
ATOM    150  OH  TYR A  20     -19.827   1.205   3.786  1.00 67.57           O  
ATOM    151  CZ  TYR A  20     -18.466   1.213   3.996  1.00 67.57           C  
ATOM    152  N   THR A  21     -11.937  -0.408   6.918  1.00 83.94           N  
ATOM    153  CA  THR A  21     -10.512  -0.717   6.908  1.00 83.94           C  
ATOM    154  C   THR A  21     -10.132  -1.476   5.640  1.00 83.94           C  
ATOM    155  CB  THR A  21     -10.111  -1.545   8.144  1.00 83.94           C  
ATOM    156  O   THR A  21     -10.947  -2.216   5.086  1.00 83.94           O  
ATOM    157  CG2 THR A  21     -10.387  -0.778   9.433  1.00 83.94           C  
ATOM    158  OG1 THR A  21     -10.860  -2.766   8.157  1.00 83.94           O  
ATOM    159  N   ARG A  22      -9.163  -1.011   4.876  1.00 93.14           N  
ATOM    160  CA  ARG A  22      -8.555  -1.567   3.671  1.00 93.14           C  
ATOM    161  C   ARG A  22      -7.707  -2.791   4.000  1.00 93.14           C  
ATOM    162  CB  ARG A  22      -7.701  -0.513   2.964  1.00 93.14           C  
ATOM    163  O   ARG A  22      -6.989  -2.805   5.002  1.00 93.14           O  
ATOM    164  CG  ARG A  22      -7.067  -1.000   1.671  1.00 93.14           C  
ATOM    165  CD  ARG A  22      -8.110  -1.252   0.591  1.00 93.14           C  
ATOM    166  NE  ARG A  22      -8.928  -0.068   0.345  1.00 93.14           N  
ATOM    167  NH1 ARG A  22     -10.357  -1.110  -1.141  1.00 93.14           N  
ATOM    168  NH2 ARG A  22     -10.651   1.104  -0.622  1.00 93.14           N  
ATOM    169  CZ  ARG A  22      -9.977  -0.027  -0.472  1.00 93.14           C  
ATOM    170  N   ILE A  23      -7.926  -3.883   3.222  1.00 95.35           N  
ATOM    171  CA  ILE A  23      -7.086  -5.068   3.358  1.00 95.35           C  
ATOM    172  C   ILE A  23      -6.037  -5.087   2.249  1.00 95.35           C  
ATOM    173  CB  ILE A  23      -7.927  -6.364   3.323  1.00 95.35           C  
ATOM    174  O   ILE A  23      -6.376  -5.030   1.064  1.00 95.35           O  
ATOM    175  CG1 ILE A  23      -8.961  -6.361   4.454  1.00 95.35           C  
ATOM    176  CG2 ILE A  23      -7.023  -7.597   3.411  1.00 95.35           C  
ATOM    177  CD1 ILE A  23      -9.994  -7.475   4.353  1.00 95.35           C  
ATOM    178  N   CYS A  24      -4.751  -5.139   2.601  1.00 96.74           N  
ATOM    179  CA  CYS A  24      -3.650  -5.136   1.645  1.00 96.74           C  
ATOM    180  C   CYS A  24      -2.736  -6.336   1.861  1.00 96.74           C  
ATOM    181  CB  CYS A  24      -2.844  -3.842   1.761  1.00 96.74           C  
ATOM    182  O   CYS A  24      -2.778  -6.972   2.915  1.00 96.74           O  
ATOM    183  SG  CYS A  24      -3.778  -2.360   1.322  1.00 96.74           S  
ATOM    184  N   LEU A  25      -2.020  -6.670   0.834  1.00 95.53           N  
ATOM    185  CA  LEU A  25      -0.997  -7.700   0.971  1.00 95.53           C  
ATOM    186  C   LEU A  25       0.262  -7.134   1.618  1.00 95.53           C  
ATOM    187  CB  LEU A  25      -0.656  -8.302  -0.395  1.00 95.53           C  
ATOM    188  O   LEU A  25       0.612  -5.973   1.394  1.00 95.53           O  
ATOM    189  CG  LEU A  25      -1.797  -9.009  -1.129  1.00 95.53           C  
ATOM    190  CD1 LEU A  25      -1.375  -9.361  -2.551  1.00 95.53           C  
ATOM    191  CD2 LEU A  25      -2.228 -10.259  -0.369  1.00 95.53           C  
ATOM    192  N   LYS A  26       0.805  -7.910   2.548  1.00 92.45           N  
ATOM    193  CA  LYS A  26       2.049  -7.575   3.235  1.00 92.45           C  
ATOM    194  C   LYS A  26       3.029  -8.745   3.201  1.00 92.45           C  
ATOM    195  CB  LYS A  26       1.771  -7.166   4.682  1.00 92.45           C  
ATOM    196  O   LYS A  26       2.621  -9.905   3.291  1.00 92.45           O  
ATOM    197  CG  LYS A  26       2.994  -6.653   5.427  1.00 92.45           C  
ATOM    198  CD  LYS A  26       2.634  -6.163   6.823  1.00 92.45           C  
ATOM    199  CE  LYS A  26       3.840  -5.567   7.536  1.00 92.45           C  
ATOM    200  NZ  LYS A  26       3.503  -5.127   8.923  1.00 92.45           N  
ATOM    201  N   GLN A  27       4.231  -8.347   2.774  1.00 87.53           N  
ATOM    202  CA  GLN A  27       5.254  -9.387   2.792  1.00 87.53           C  
ATOM    203  C   GLN A  27       6.398  -9.017   3.732  1.00 87.53           C  
ATOM    204  CB  GLN A  27       5.792  -9.636   1.383  1.00 87.53           C  
ATOM    205  O   GLN A  27       7.091  -8.021   3.512  1.00 87.53           O  
ATOM    206  CG  GLN A  27       6.733 -10.830   1.286  1.00 87.53           C  
ATOM    207  CD  GLN A  27       7.163 -11.124  -0.139  1.00 87.53           C  
ATOM    208  NE2 GLN A  27       8.392 -11.602  -0.301  1.00 87.53           N  
ATOM    209  OE1 GLN A  27       6.396 -10.925  -1.087  1.00 87.53           O  
ATOM    210  N   GLU A  28       6.574  -9.835   4.806  1.00 81.34           N  
ATOM    211  CA  GLU A  28       7.720  -9.707   5.701  1.00 81.34           C  
ATOM    212  C   GLU A  28       8.902 -10.537   5.206  1.00 81.34           C  
ATOM    213  CB  GLU A  28       7.342 -10.127   7.124  1.00 81.34           C  
ATOM    214  O   GLU A  28       8.717 -11.530   4.499  1.00 81.34           O  
ATOM    215  CG  GLU A  28       6.351  -9.190   7.799  1.00 81.34           C  
ATOM    216  CD  GLU A  28       6.127  -9.511   9.268  1.00 81.34           C  
ATOM    217  OE1 GLU A  28       5.596  -8.648  10.003  1.00 81.34           O  
ATOM    218  OE2 GLU A  28       6.485 -10.634   9.687  1.00 81.34           O  
ATOM    219  N   PRO A  29      10.092  -9.973   5.431  1.00 78.67           N  
ATOM    220  CA  PRO A  29      11.272 -10.739   5.021  1.00 78.67           C  
ATOM    221  C   PRO A  29      11.226 -12.191   5.493  1.00 78.67           C  
ATOM    222  CB  PRO A  29      12.429  -9.986   5.683  1.00 78.67           C  
ATOM    223  O   PRO A  29      10.930 -12.455   6.661  1.00 78.67           O  
ATOM    224  CG  PRO A  29      11.895  -8.613   5.938  1.00 78.67           C  
ATOM    225  CD  PRO A  29      10.414  -8.713   6.169  1.00 78.67           C  
ATOM    226  N   PHE A  30      11.282 -13.112   4.636  1.00 79.64           N  
ATOM    227  CA  PHE A  30      11.430 -14.537   4.906  1.00 79.64           C  
ATOM    228  C   PHE A  30      10.086 -15.163   5.257  1.00 79.64           C  
ATOM    229  CB  PHE A  30      12.430 -14.769   6.043  1.00 79.64           C  
ATOM    230  O   PHE A  30      10.034 -16.219   5.892  1.00 79.64           O  
ATOM    231  CG  PHE A  30      13.791 -14.183   5.782  1.00 79.64           C  
ATOM    232  CD1 PHE A  30      14.659 -14.780   4.876  1.00 79.64           C  
ATOM    233  CD2 PHE A  30      14.204 -13.033   6.444  1.00 79.64           C  
ATOM    234  CE1 PHE A  30      15.920 -14.239   4.633  1.00 79.64           C  
ATOM    235  CE2 PHE A  30      15.462 -12.487   6.206  1.00 79.64           C  
ATOM    236  CZ  PHE A  30      16.319 -13.093   5.301  1.00 79.64           C  
ATOM    237  N   GLN A  31       9.012 -14.382   5.031  1.00 83.13           N  
ATOM    238  CA  GLN A  31       7.669 -14.893   5.280  1.00 83.13           C  
ATOM    239  C   GLN A  31       6.821 -14.852   4.011  1.00 83.13           C  
ATOM    240  CB  GLN A  31       6.987 -14.095   6.392  1.00 83.13           C  
ATOM    241  O   GLN A  31       7.091 -14.063   3.103  1.00 83.13           O  
ATOM    242  CG  GLN A  31       7.616 -14.293   7.765  1.00 83.13           C  
ATOM    243  CD  GLN A  31       6.890 -13.533   8.859  1.00 83.13           C  
ATOM    244  NE2 GLN A  31       7.606 -13.205   9.929  1.00 83.13           N  
ATOM    245  OE1 GLN A  31       5.695 -13.241   8.742  1.00 83.13           O  
ATOM    246  N   PRO A  32       5.944 -15.797   3.971  1.00 85.97           N  
ATOM    247  CA  PRO A  32       5.028 -15.755   2.829  1.00 85.97           C  
ATOM    248  C   PRO A  32       4.153 -14.503   2.821  1.00 85.97           C  
ATOM    249  CB  PRO A  32       4.178 -17.014   3.012  1.00 85.97           C  
ATOM    250  O   PRO A  32       4.027 -13.827   3.845  1.00 85.97           O  
ATOM    251  CG  PRO A  32       4.231 -17.301   4.478  1.00 85.97           C  
ATOM    252  CD  PRO A  32       5.526 -16.769   5.022  1.00 85.97           C  
ATOM    253  N   GLU A  33       3.719 -14.212   1.682  1.00 89.01           N  
ATOM    254  CA  GLU A  33       2.765 -13.119   1.521  1.00 89.01           C  
ATOM    255  C   GLU A  33       1.536 -13.323   2.403  1.00 89.01           C  
ATOM    256  CB  GLU A  33       2.344 -12.984   0.056  1.00 89.01           C  
ATOM    257  O   GLU A  33       0.979 -14.422   2.455  1.00 89.01           O  
ATOM    258  CG  GLU A  33       3.464 -12.525  -0.866  1.00 89.01           C  
ATOM    259  CD  GLU A  33       3.034 -12.405  -2.320  1.00 89.01           C  
ATOM    260  OE1 GLU A  33       3.886 -12.091  -3.181  1.00 89.01           O  
ATOM    261  OE2 GLU A  33       1.834 -12.626  -2.599  1.00 89.01           O  
ATOM    262  N   THR A  34       1.228 -12.333   3.210  1.00 92.80           N  
ATOM    263  CA  THR A  34       0.040 -12.382   4.055  1.00 92.80           C  
ATOM    264  C   THR A  34      -0.827 -11.145   3.840  1.00 92.80           C  
ATOM    265  CB  THR A  34       0.418 -12.496   5.543  1.00 92.80           C  
ATOM    266  O   THR A  34      -0.416 -10.203   3.159  1.00 92.80           O  
ATOM    267  CG2 THR A  34       1.207 -13.772   5.815  1.00 92.80           C  
ATOM    268  OG1 THR A  34       1.216 -11.365   5.916  1.00 92.80           O  
ATOM    269  N   THR A  35      -2.050 -11.191   4.243  1.00 94.04           N  
ATOM    270  CA  THR A  35      -2.967 -10.058   4.204  1.00 94.04           C  
ATOM    271  C   THR A  35      -3.058  -9.388   5.571  1.00 94.04           C  
ATOM    272  CB  THR A  35      -4.373 -10.493   3.748  1.00 94.04           C  
ATOM    273  O   THR A  35      -2.879 -10.041   6.602  1.00 94.04           O  
ATOM    274  CG2 THR A  35      -4.340 -11.070   2.337  1.00 94.04           C  
ATOM    275  OG1 THR A  35      -4.873 -11.489   4.648  1.00 94.04           O  
ATOM    276  N   THR A  36      -3.104  -8.089   5.523  1.00 93.60           N  
ATOM    277  CA  THR A  36      -3.242  -7.328   6.760  1.00 93.60           C  
ATOM    278  C   THR A  36      -4.304  -6.243   6.612  1.00 93.60           C  
ATOM    279  CB  THR A  36      -1.904  -6.687   7.173  1.00 93.60           C  
ATOM    280  O   THR A  36      -4.483  -5.686   5.527  1.00 93.60           O  
ATOM    281  CG2 THR A  36      -1.480  -5.610   6.180  1.00 93.60           C  
ATOM    282  OG1 THR A  36      -2.045  -6.096   8.471  1.00 93.60           O  
ATOM    283  N   THR A  37      -5.099  -6.035   7.665  1.00 94.55           N  
ATOM    284  CA  THR A  37      -6.056  -4.935   7.725  1.00 94.55           C  
ATOM    285  C   THR A  37      -5.343  -3.612   7.989  1.00 94.55           C  
ATOM    286  CB  THR A  37      -7.116  -5.177   8.816  1.00 94.55           C  
ATOM    287  O   THR A  37      -4.577  -3.494   8.948  1.00 94.55           O  
ATOM    288  CG2 THR A  37      -8.168  -4.072   8.814  1.00 94.55           C  
ATOM    289  OG1 THR A  37      -7.760  -6.435   8.578  1.00 94.55           O  
ATOM    290  N   CYS A  38      -5.580  -2.577   7.101  1.00 93.48           N  
ATOM    291  CA  CYS A  38      -4.907  -1.289   7.228  1.00 93.48           C  
ATOM    292  C   CYS A  38      -5.495  -0.478   8.377  1.00 93.48           C  
ATOM    293  CB  CYS A  38      -5.014  -0.498   5.926  1.00 93.48           C  
ATOM    294  O   CYS A  38      -6.684  -0.591   8.677  1.00 93.48           O  
ATOM    295  SG  CYS A  38      -4.185  -1.283   4.526  1.00 93.48           S  
ATOM    296  N   PRO A  39      -4.619   0.251   9.068  1.00 91.95           N  
ATOM    297  CA  PRO A  39      -5.116   1.134  10.126  1.00 91.95           C  
ATOM    298  C   PRO A  39      -6.088   2.190   9.605  1.00 91.95           C  
ATOM    299  CB  PRO A  39      -3.841   1.786  10.669  1.00 91.95           C  
ATOM    300  O   PRO A  39      -6.155   2.430   8.397  1.00 91.95           O  
ATOM    301  CG  PRO A  39      -2.856   1.689   9.549  1.00 91.95           C  
ATOM    302  CD  PRO A  39      -3.242   0.533   8.672  1.00 91.95           C  
ATOM    303  N   GLU A  40      -6.831   2.691  10.526  1.00 88.53           N  
ATOM    304  CA  GLU A  40      -7.777   3.742  10.164  1.00 88.53           C  
ATOM    305  C   GLU A  40      -7.076   4.891   9.445  1.00 88.53           C  
ATOM    306  CB  GLU A  40      -8.502   4.264  11.407  1.00 88.53           C  
ATOM    307  O   GLU A  40      -5.992   5.315   9.850  1.00 88.53           O  
ATOM    308  CG  GLU A  40      -9.471   3.263  12.020  1.00 88.53           C  
ATOM    309  CD  GLU A  40     -10.316   3.852  13.138  1.00 88.53           C  
ATOM    310  OE1 GLU A  40     -11.242   3.166  13.626  1.00 88.53           O  
ATOM    311  OE2 GLU A  40     -10.050   5.011  13.529  1.00 88.53           O  
ATOM    312  N   GLY A  41      -7.522   5.336   8.340  1.00 88.06           N  
ATOM    313  CA  GLY A  41      -6.941   6.447   7.604  1.00 88.06           C  
ATOM    314  C   GLY A  41      -6.121   6.006   6.406  1.00 88.06           C  
ATOM    315  O   GLY A  41      -5.798   6.818   5.537  1.00 88.06           O  
ATOM    316  N   GLU A  42      -5.709   4.719   6.437  1.00 92.22           N  
ATOM    317  CA  GLU A  42      -4.964   4.183   5.302  1.00 92.22           C  
ATOM    318  C   GLU A  42      -5.879   3.414   4.354  1.00 92.22           C  
ATOM    319  CB  GLU A  42      -3.827   3.278   5.785  1.00 92.22           C  
ATOM    320  O   GLU A  42      -6.162   2.235   4.576  1.00 92.22           O  
ATOM    321  CG  GLU A  42      -2.766   4.005   6.598  1.00 92.22           C  
ATOM    322  CD  GLU A  42      -1.551   3.144   6.905  1.00 92.22           C  
ATOM    323  OE1 GLU A  42      -0.662   3.596   7.662  1.00 92.22           O  
ATOM    324  OE2 GLU A  42      -1.487   2.008   6.384  1.00 92.22           O  
ATOM    325  N   ASP A  43      -6.242   4.096   3.290  1.00 92.29           N  
ATOM    326  CA  ASP A  43      -7.283   3.538   2.433  1.00 92.29           C  
ATOM    327  C   ASP A  43      -6.695   3.017   1.123  1.00 92.29           C  
ATOM    328  CB  ASP A  43      -8.360   4.586   2.145  1.00 92.29           C  
ATOM    329  O   ASP A  43      -7.428   2.768   0.163  1.00 92.29           O  
ATOM    330  CG  ASP A  43      -7.815   5.823   1.453  1.00 92.29           C  
ATOM    331  OD1 ASP A  43      -6.579   6.004   1.412  1.00 92.29           O  
ATOM    332  OD2 ASP A  43      -8.629   6.625   0.946  1.00 92.29           O  
ATOM    333  N   ALA A  44      -5.352   2.918   1.098  1.00 95.10           N  
ATOM    334  CA  ALA A  44      -4.703   2.465  -0.130  1.00 95.10           C  
ATOM    335  C   ALA A  44      -3.657   1.393   0.166  1.00 95.10           C  
ATOM    336  CB  ALA A  44      -4.061   3.643  -0.858  1.00 95.10           C  
ATOM    337  O   ALA A  44      -3.176   1.281   1.296  1.00 95.10           O  
ATOM    338  N   CYS A  45      -3.395   0.554  -0.837  1.00 96.32           N  
ATOM    339  CA  CYS A  45      -2.312  -0.423  -0.815  1.00 96.32           C  
ATOM    340  C   CYS A  45      -1.160   0.020  -1.709  1.00 96.32           C  
ATOM    341  CB  CYS A  45      -2.818  -1.794  -1.262  1.00 96.32           C  
ATOM    342  O   CYS A  45      -1.365   0.761  -2.672  1.00 96.32           O  
ATOM    343  SG  CYS A  45      -4.225  -2.398  -0.303  1.00 96.32           S  
ATOM    344  N   TYR A  46       0.058  -0.331  -1.293  1.00 95.97           N  
ATOM    345  CA  TYR A  46       1.167   0.030  -2.169  1.00 95.97           C  
ATOM    346  C   TYR A  46       2.058  -1.175  -2.445  1.00 95.97           C  
ATOM    347  CB  TYR A  46       1.995   1.161  -1.552  1.00 95.97           C  
ATOM    348  O   TYR A  46       2.082  -2.129  -1.664  1.00 95.97           O  
ATOM    349  CG  TYR A  46       2.876   0.716  -0.411  1.00 95.97           C  
ATOM    350  CD1 TYR A  46       2.418   0.753   0.904  1.00 95.97           C  
ATOM    351  CD2 TYR A  46       4.168   0.258  -0.644  1.00 95.97           C  
ATOM    352  CE1 TYR A  46       3.227   0.345   1.960  1.00 95.97           C  
ATOM    353  CE2 TYR A  46       4.986  -0.153   0.403  1.00 95.97           C  
ATOM    354  OH  TYR A  46       5.313  -0.511   2.740  1.00 95.97           O  
ATOM    355  CZ  TYR A  46       4.507  -0.106   1.700  1.00 95.97           C  
ATOM    356  N   ASN A  47       2.701  -1.212  -3.642  1.00 94.39           N  
ATOM    357  CA  ASN A  47       3.839  -2.036  -4.038  1.00 94.39           C  
ATOM    358  C   ASN A  47       5.041  -1.180  -4.429  1.00 94.39           C  
ATOM    359  CB  ASN A  47       3.453  -2.967  -5.189  1.00 94.39           C  
ATOM    360  O   ASN A  47       4.946  -0.344  -5.329  1.00 94.39           O  
ATOM    361  CG  ASN A  47       4.389  -4.152  -5.320  1.00 94.39           C  
ATOM    362  ND2 ASN A  47       3.980  -5.148  -6.097  1.00 94.39           N  
ATOM    363  OD1 ASN A  47       5.471  -4.173  -4.727  1.00 94.39           O  
ATOM    364  N   LEU A  48       6.120  -1.347  -3.741  1.00 93.59           N  
ATOM    365  CA  LEU A  48       7.336  -0.591  -4.022  1.00 93.59           C  
ATOM    366  C   LEU A  48       8.446  -1.511  -4.518  1.00 93.59           C  
ATOM    367  CB  LEU A  48       7.800   0.161  -2.772  1.00 93.59           C  
ATOM    368  O   LEU A  48       8.808  -2.475  -3.840  1.00 93.59           O  
ATOM    369  CG  LEU A  48       9.022   1.065  -2.939  1.00 93.59           C  
ATOM    370  CD1 LEU A  48       8.651   2.320  -3.723  1.00 93.59           C  
ATOM    371  CD2 LEU A  48       9.607   1.432  -1.580  1.00 93.59           C  
ATOM    372  N   PHE A  49       8.879  -1.190  -5.751  1.00 92.29           N  
ATOM    373  CA  PHE A  49       9.944  -1.963  -6.378  1.00 92.29           C  
ATOM    374  C   PHE A  49      11.256  -1.188  -6.362  1.00 92.29           C  
ATOM    375  CB  PHE A  49       9.568  -2.329  -7.817  1.00 92.29           C  
ATOM    376  O   PHE A  49      11.288  -0.004  -6.704  1.00 92.29           O  
ATOM    377  CG  PHE A  49       8.281  -3.101  -7.931  1.00 92.29           C  
ATOM    378  CD1 PHE A  49       8.291  -4.488  -8.012  1.00 92.29           C  
ATOM    379  CD2 PHE A  49       7.061  -2.439  -7.955  1.00 92.29           C  
ATOM    380  CE1 PHE A  49       7.102  -5.205  -8.117  1.00 92.29           C  
ATOM    381  CE2 PHE A  49       5.868  -3.148  -8.060  1.00 92.29           C  
ATOM    382  CZ  PHE A  49       5.891  -4.531  -8.142  1.00 92.29           C  
ATOM    383  N   TRP A  50      12.314  -1.805  -5.850  1.00 90.89           N  
ATOM    384  CA  TRP A  50      13.641  -1.200  -5.903  1.00 90.89           C  
ATOM    385  C   TRP A  50      14.718  -2.264  -6.082  1.00 90.89           C  
ATOM    386  CB  TRP A  50      13.913  -0.389  -4.633  1.00 90.89           C  
ATOM    387  O   TRP A  50      14.466  -3.453  -5.874  1.00 90.89           O  
ATOM    388  CG  TRP A  50      13.953  -1.213  -3.381  1.00 90.89           C  
ATOM    389  CD1 TRP A  50      15.054  -1.786  -2.806  1.00 90.89           C  
ATOM    390  CD2 TRP A  50      12.841  -1.561  -2.551  1.00 90.89           C  
ATOM    391  CE2 TRP A  50      13.341  -2.347  -1.489  1.00 90.89           C  
ATOM    392  CE3 TRP A  50      11.468  -1.284  -2.602  1.00 90.89           C  
ATOM    393  NE1 TRP A  50      14.693  -2.469  -1.668  1.00 90.89           N  
ATOM    394  CH2 TRP A  50      11.176  -2.573  -0.560  1.00 90.89           C  
ATOM    395  CZ2 TRP A  50      12.515  -2.859  -0.486  1.00 90.89           C  
ATOM    396  CZ3 TRP A  50      10.648  -1.794  -1.603  1.00 90.89           C  
ATOM    397  N   SER A  51      15.840  -1.764  -6.643  1.00 91.05           N  
ATOM    398  CA  SER A  51      16.953  -2.658  -6.947  1.00 91.05           C  
ATOM    399  C   SER A  51      18.036  -2.577  -5.876  1.00 91.05           C  
ATOM    400  CB  SER A  51      17.551  -2.323  -8.314  1.00 91.05           C  
ATOM    401  O   SER A  51      18.417  -1.484  -5.452  1.00 91.05           O  
ATOM    402  OG  SER A  51      18.604  -3.217  -8.635  1.00 91.05           O  
ATOM    403  N   ASP A  52      18.346  -3.688  -5.290  1.00 86.48           N  
ATOM    404  CA  ASP A  52      19.511  -3.818  -4.421  1.00 86.48           C  
ATOM    405  C   ASP A  52      20.595  -4.669  -5.078  1.00 86.48           C  
ATOM    406  CB  ASP A  52      19.111  -4.424  -3.074  1.00 86.48           C  
ATOM    407  O   ASP A  52      20.458  -5.890  -5.178  1.00 86.48           O  
ATOM    408  CG  ASP A  52      20.250  -4.441  -2.069  1.00 86.48           C  
ATOM    409  OD1 ASP A  52      21.312  -3.841  -2.342  1.00 86.48           O  
ATOM    410  OD2 ASP A  52      20.084  -5.062  -0.997  1.00 86.48           O  
ATOM    411  N   HIS A  53      21.711  -3.994  -5.606  1.00 85.09           N  
ATOM    412  CA  HIS A  53      22.862  -4.607  -6.259  1.00 85.09           C  
ATOM    413  C   HIS A  53      22.448  -5.333  -7.535  1.00 85.09           C  
ATOM    414  CB  HIS A  53      23.565  -5.577  -5.308  1.00 85.09           C  
ATOM    415  O   HIS A  53      22.953  -5.029  -8.618  1.00 85.09           O  
ATOM    416  CG  HIS A  53      24.098  -4.925  -4.072  1.00 85.09           C  
ATOM    417  CD2 HIS A  53      23.792  -5.111  -2.766  1.00 85.09           C  
ATOM    418  ND1 HIS A  53      25.067  -3.946  -4.106  1.00 85.09           N  
ATOM    419  CE1 HIS A  53      25.336  -3.558  -2.871  1.00 85.09           C  
ATOM    420  NE2 HIS A  53      24.576  -4.249  -2.039  1.00 85.09           N  
ATOM    421  N   SER A  54      21.494  -6.259  -7.535  1.00 84.45           N  
ATOM    422  CA  SER A  54      21.046  -7.004  -8.707  1.00 84.45           C  
ATOM    423  C   SER A  54      19.728  -7.722  -8.435  1.00 84.45           C  
ATOM    424  CB  SER A  54      22.108  -8.017  -9.137  1.00 84.45           C  
ATOM    425  O   SER A  54      19.221  -8.446  -9.294  1.00 84.45           O  
ATOM    426  OG  SER A  54      23.306  -7.360  -9.514  1.00 84.45           O  
ATOM    427  N   GLU A  55      19.274  -7.547  -7.241  1.00 88.73           N  
ATOM    428  CA  GLU A  55      18.019  -8.208  -6.895  1.00 88.73           C  
ATOM    429  C   GLU A  55      16.887  -7.196  -6.740  1.00 88.73           C  
ATOM    430  CB  GLU A  55      18.177  -9.022  -5.608  1.00 88.73           C  
ATOM    431  O   GLU A  55      17.083  -6.119  -6.174  1.00 88.73           O  
ATOM    432  CG  GLU A  55      19.080 -10.238  -5.757  1.00 88.73           C  
ATOM    433  CD  GLU A  55      19.170 -11.076  -4.491  1.00 88.73           C  
ATOM    434  OE1 GLU A  55      19.804 -12.155  -4.522  1.00 88.73           O  
ATOM    435  OE2 GLU A  55      18.602 -10.650  -3.461  1.00 88.73           O  
ATOM    436  N   ILE A  56      15.799  -7.480  -7.510  1.00 88.92           N  
ATOM    437  CA  ILE A  56      14.610  -6.648  -7.359  1.00 88.92           C  
ATOM    438  C   ILE A  56      13.911  -6.981  -6.043  1.00 88.92           C  
ATOM    439  CB  ILE A  56      13.638  -6.831  -8.545  1.00 88.92           C  
ATOM    440  O   ILE A  56      13.665  -8.152  -5.743  1.00 88.92           O  
ATOM    441  CG1 ILE A  56      14.304  -6.393  -9.855  1.00 88.92           C  
ATOM    442  CG2 ILE A  56      12.340  -6.055  -8.304  1.00 88.92           C  
ATOM    443  CD1 ILE A  56      13.510  -6.753 -11.103  1.00 88.92           C  
ATOM    444  N   LYS A  57      13.801  -5.943  -5.241  1.00 89.33           N  
ATOM    445  CA  LYS A  57      13.082  -6.104  -3.980  1.00 89.33           C  
ATOM    446  C   LYS A  57      11.686  -5.494  -4.061  1.00 89.33           C  
ATOM    447  CB  LYS A  57      13.866  -5.469  -2.830  1.00 89.33           C  
ATOM    448  O   LYS A  57      11.475  -4.505  -4.765  1.00 89.33           O  
ATOM    449  CG  LYS A  57      15.266  -6.035  -2.648  1.00 89.33           C  
ATOM    450  CD  LYS A  57      15.232  -7.417  -2.009  1.00 89.33           C  
ATOM    451  CE  LYS A  57      16.631  -7.912  -1.669  1.00 89.33           C  
ATOM    452  NZ  LYS A  57      16.612  -9.307  -1.135  1.00 89.33           N  
ATOM    453  N   ILE A  58      10.752  -6.266  -3.414  1.00 90.63           N  
ATOM    454  CA  ILE A  58       9.375  -5.785  -3.403  1.00 90.63           C  
ATOM    455  C   ILE A  58       8.922  -5.547  -1.965  1.00 90.63           C  
ATOM    456  CB  ILE A  58       8.423  -6.779  -4.107  1.00 90.63           C  
ATOM    457  O   ILE A  58       9.124  -6.398  -1.095  1.00 90.63           O  
ATOM    458  CG1 ILE A  58       8.907  -7.063  -5.534  1.00 90.63           C  
ATOM    459  CG2 ILE A  58       6.989  -6.243  -4.111  1.00 90.63           C  
ATOM    460  CD1 ILE A  58       8.204  -8.235  -6.204  1.00 90.63           C  
ATOM    461  N   GLU A  59       8.462  -4.376  -1.760  1.00 91.49           N  
ATOM    462  CA  GLU A  59       7.829  -4.015  -0.496  1.00 91.49           C  
ATOM    463  C   GLU A  59       6.348  -3.703  -0.690  1.00 91.49           C  
ATOM    464  CB  GLU A  59       8.540  -2.817   0.139  1.00 91.49           C  
ATOM    465  O   GLU A  59       5.981  -2.938  -1.585  1.00 91.49           O  
ATOM    466  CG  GLU A  59       8.009  -2.447   1.517  1.00 91.49           C  
ATOM    467  CD  GLU A  59       8.736  -1.266   2.142  1.00 91.49           C  
ATOM    468  OE1 GLU A  59       8.172  -0.622   3.056  1.00 91.49           O  
ATOM    469  OE2 GLU A  59       9.877  -0.983   1.714  1.00 91.49           O  
ATOM    470  N   MET A  60       5.441  -4.414   0.159  1.00 94.01           N  
ATOM    471  CA  MET A  60       3.998  -4.216   0.058  1.00 94.01           C  
ATOM    472  C   MET A  60       3.404  -3.845   1.412  1.00 94.01           C  
ATOM    473  CB  MET A  60       3.320  -5.476  -0.484  1.00 94.01           C  
ATOM    474  O   MET A  60       3.937  -4.228   2.455  1.00 94.01           O  
ATOM    475  CG  MET A  60       3.946  -6.008  -1.762  1.00 94.01           C  
ATOM    476  SD  MET A  60       3.223  -7.611  -2.285  1.00 94.01           S  
ATOM    477  CE  MET A  60       1.649  -7.040  -2.983  1.00 94.01           C  
ATOM    478  N   GLY A  61       2.384  -3.046   1.371  1.00 94.33           N  
ATOM    479  CA  GLY A  61       1.743  -2.664   2.619  1.00 94.33           C  
ATOM    480  C   GLY A  61       0.585  -1.703   2.425  1.00 94.33           C  
ATOM    481  O   GLY A  61       0.032  -1.603   1.328  1.00 94.33           O  
ATOM    482  N   CYS A  62       0.193  -1.122   3.628  1.00 95.19           N  
ATOM    483  CA  CYS A  62      -0.924  -0.185   3.663  1.00 95.19           C  
ATOM    484  C   CYS A  62      -0.443   1.244   3.441  1.00 95.19           C  
ATOM    485  CB  CYS A  62      -1.664  -0.282   4.997  1.00 95.19           C  
ATOM    486  O   CYS A  62       0.664   1.601   3.847  1.00 95.19           O  
ATOM    487  SG  CYS A  62      -2.402  -1.902   5.303  1.00 95.19           S  
ATOM    488  N   GLY A  63      -1.287   1.983   2.674  1.00 94.44           N  
ATOM    489  CA  GLY A  63      -0.966   3.373   2.391  1.00 94.44           C  
ATOM    490  C   GLY A  63      -0.418   3.586   0.993  1.00 94.44           C  
ATOM    491  O   GLY A  63      -0.571   2.727   0.122  1.00 94.44           O  
ATOM    492  N   CYS A  64       0.064   4.786   0.729  1.00 94.02           N  
ATOM    493  CA  CYS A  64       0.726   5.145  -0.520  1.00 94.02           C  
ATOM    494  C   CYS A  64       1.823   6.175  -0.279  1.00 94.02           C  
ATOM    495  CB  CYS A  64      -0.287   5.691  -1.525  1.00 94.02           C  
ATOM    496  O   CYS A  64       1.560   7.379  -0.277  1.00 94.02           O  
ATOM    497  SG  CYS A  64       0.306   5.689  -3.231  1.00 94.02           S  
ATOM    498  N   PRO A  65       3.011   5.579   0.048  1.00 91.89           N  
ATOM    499  CA  PRO A  65       4.130   6.473   0.355  1.00 91.89           C  
ATOM    500  C   PRO A  65       4.572   7.300  -0.850  1.00 91.89           C  
ATOM    501  CB  PRO A  65       5.238   5.514   0.796  1.00 91.89           C  
ATOM    502  O   PRO A  65       4.125   7.050  -1.972  1.00 91.89           O  
ATOM    503  CG  PRO A  65       4.959   4.244   0.059  1.00 91.89           C  
ATOM    504  CD  PRO A  65       3.473   4.105  -0.108  1.00 91.89           C  
ATOM    505  N   LYS A  66       5.332   8.291  -0.555  1.00 91.62           N  
ATOM    506  CA  LYS A  66       5.945   9.087  -1.614  1.00 91.62           C  
ATOM    507  C   LYS A  66       7.064   8.314  -2.306  1.00 91.62           C  
ATOM    508  CB  LYS A  66       6.486  10.403  -1.053  1.00 91.62           C  
ATOM    509  O   LYS A  66       7.742   7.498  -1.677  1.00 91.62           O  
ATOM    510  CG  LYS A  66       5.408  11.350  -0.547  1.00 91.62           C  
ATOM    511  CD  LYS A  66       5.999  12.681  -0.098  1.00 91.62           C  
ATOM    512  CE  LYS A  66       4.925  13.618   0.438  1.00 91.62           C  
ATOM    513  NZ  LYS A  66       5.498  14.928   0.869  1.00 91.62           N  
ATOM    514  N   THR A  67       7.121   8.418  -3.541  1.00 89.25           N  
ATOM    515  CA  THR A  67       8.134   7.726  -4.330  1.00 89.25           C  
ATOM    516  C   THR A  67       9.526   8.272  -4.021  1.00 89.25           C  
ATOM    517  CB  THR A  67       7.852   7.856  -5.838  1.00 89.25           C  
ATOM    518  O   THR A  67       9.687   9.468  -3.766  1.00 89.25           O  
ATOM    519  CG2 THR A  67       8.221   9.244  -6.350  1.00 89.25           C  
ATOM    520  OG1 THR A  67       8.622   6.877  -6.548  1.00 89.25           O  
ATOM    521  N   GLU A  68      10.555   7.420  -3.815  1.00 86.45           N  
ATOM    522  CA  GLU A  68      11.976   7.724  -3.677  1.00 86.45           C  
ATOM    523  C   GLU A  68      12.721   7.485  -4.987  1.00 86.45           C  
ATOM    524  CB  GLU A  68      12.599   6.886  -2.557  1.00 86.45           C  
ATOM    525  O   GLU A  68      12.236   6.763  -5.861  1.00 86.45           O  
ATOM    526  CG  GLU A  68      12.032   7.185  -1.177  1.00 86.45           C  
ATOM    527  CD  GLU A  68      12.715   6.404  -0.066  1.00 86.45           C  
ATOM    528  OE1 GLU A  68      12.318   6.552   1.113  1.00 86.45           O  
ATOM    529  OE2 GLU A  68      13.654   5.638  -0.376  1.00 86.45           O  
ATOM    530  N   PRO A  69      13.808   8.306  -5.204  1.00 87.22           N  
ATOM    531  CA  PRO A  69      14.592   8.057  -6.416  1.00 87.22           C  
ATOM    532  C   PRO A  69      14.976   6.588  -6.578  1.00 87.22           C  
ATOM    533  CB  PRO A  69      15.834   8.928  -6.218  1.00 87.22           C  
ATOM    534  O   PRO A  69      15.199   5.891  -5.584  1.00 87.22           O  
ATOM    535  CG  PRO A  69      15.437   9.931  -5.184  1.00 87.22           C  
ATOM    536  CD  PRO A  69      14.351   9.335  -4.334  1.00 87.22           C  
ATOM    537  N   TYR A  70      14.834   6.063  -7.739  1.00 86.03           N  
ATOM    538  CA  TYR A  70      15.274   4.729  -8.133  1.00 86.03           C  
ATOM    539  C   TYR A  70      14.322   3.663  -7.604  1.00 86.03           C  
ATOM    540  CB  TYR A  70      16.693   4.459  -7.626  1.00 86.03           C  
ATOM    541  O   TYR A  70      14.738   2.540  -7.312  1.00 86.03           O  
ATOM    542  CG  TYR A  70      17.706   5.482  -8.082  1.00 86.03           C  
ATOM    543  CD1 TYR A  70      18.153   5.508  -9.401  1.00 86.03           C  
ATOM    544  CD2 TYR A  70      18.218   6.423  -7.195  1.00 86.03           C  
ATOM    545  CE1 TYR A  70      19.087   6.447  -9.826  1.00 86.03           C  
ATOM    546  CE2 TYR A  70      19.152   7.366  -7.609  1.00 86.03           C  
ATOM    547  OH  TYR A  70      20.505   8.303  -9.339  1.00 86.03           O  
ATOM    548  CZ  TYR A  70      19.580   7.371  -8.924  1.00 86.03           C  
ATOM    549  N   THR A  71      13.047   4.107  -7.213  1.00 91.09           N  
ATOM    550  CA  THR A  71      12.004   3.172  -6.806  1.00 91.09           C  
ATOM    551  C   THR A  71      10.773   3.314  -7.697  1.00 91.09           C  
ATOM    552  CB  THR A  71      11.604   3.386  -5.335  1.00 91.09           C  
ATOM    553  O   THR A  71      10.582   4.347  -8.340  1.00 91.09           O  
ATOM    554  CG2 THR A  71      12.808   3.237  -4.410  1.00 91.09           C  
ATOM    555  OG1 THR A  71      11.057   4.701  -5.181  1.00 91.09           O  
ATOM    556  N   ASN A  72      10.150   2.235  -7.924  1.00 93.42           N  
ATOM    557  CA  ASN A  72       8.863   2.207  -8.611  1.00 93.42           C  
ATOM    558  C   ASN A  72       7.719   1.906  -7.647  1.00 93.42           C  
ATOM    559  CB  ASN A  72       8.884   1.182  -9.747  1.00 93.42           C  
ATOM    560  O   ASN A  72       7.690   0.842  -7.025  1.00 93.42           O  
ATOM    561  CG  ASN A  72       9.838   1.565 -10.862  1.00 93.42           C  
ATOM    562  ND2 ASN A  72      10.658   0.614 -11.293  1.00 93.42           N  
ATOM    563  OD1 ASN A  72       9.837   2.706 -11.331  1.00 93.42           O  
ATOM    564  N   LEU A  73       6.805   2.873  -7.526  1.00 95.07           N  
ATOM    565  CA  LEU A  73       5.718   2.783  -6.557  1.00 95.07           C  
ATOM    566  C   LEU A  73       4.375   2.622  -7.261  1.00 95.07           C  
ATOM    567  CB  LEU A  73       5.693   4.026  -5.664  1.00 95.07           C  
ATOM    568  O   LEU A  73       4.056   3.378  -8.181  1.00 95.07           O  
ATOM    569  CG  LEU A  73       4.518   4.139  -4.692  1.00 95.07           C  
ATOM    570  CD1 LEU A  73       4.611   3.058  -3.620  1.00 95.07           C  
ATOM    571  CD2 LEU A  73       4.478   5.525  -4.058  1.00 95.07           C  
ATOM    572  N   TYR A  74       3.599   1.641  -6.916  1.00 94.96           N  
ATOM    573  CA  TYR A  74       2.230   1.427  -7.370  1.00 94.96           C  
ATOM    574  C   TYR A  74       1.255   1.455  -6.199  1.00 94.96           C  
ATOM    575  CB  TYR A  74       2.113   0.093  -8.115  1.00 94.96           C  
ATOM    576  O   TYR A  74       1.436   0.732  -5.216  1.00 94.96           O  
ATOM    577  CG  TYR A  74       0.706  -0.238  -8.550  1.00 94.96           C  
ATOM    578  CD1 TYR A  74      -0.074  -1.136  -7.824  1.00 94.96           C  
ATOM    579  CD2 TYR A  74       0.156   0.344  -9.686  1.00 94.96           C  
ATOM    580  CE1 TYR A  74      -1.371  -1.446  -8.222  1.00 94.96           C  
ATOM    581  CE2 TYR A  74      -1.140   0.041 -10.093  1.00 94.96           C  
ATOM    582  OH  TYR A  74      -3.177  -1.156  -9.754  1.00 94.96           O  
ATOM    583  CZ  TYR A  74      -1.894  -0.853  -9.356  1.00 94.96           C  
ATOM    584  N   CYS A  75       0.250   2.346  -6.364  1.00 95.96           N  
ATOM    585  CA  CYS A  75      -0.798   2.436  -5.354  1.00 95.96           C  
ATOM    586  C   CYS A  75      -2.156   2.072  -5.942  1.00 95.96           C  
ATOM    587  CB  CYS A  75      -0.850   3.843  -4.759  1.00 95.96           C  
ATOM    588  O   CYS A  75      -2.448   2.405  -7.092  1.00 95.96           O  
ATOM    589  SG  CYS A  75       0.683   4.348  -3.950  1.00 95.96           S  
ATOM    590  N   CYS A  76      -2.932   1.394  -5.136  1.00 96.17           N  
ATOM    591  CA  CYS A  76      -4.275   1.020  -5.566  1.00 96.17           C  
ATOM    592  C   CYS A  76      -5.245   1.024  -4.391  1.00 96.17           C  
ATOM    593  CB  CYS A  76      -4.262  -0.360  -6.223  1.00 96.17           C  
ATOM    594  O   CYS A  76      -4.825   0.975  -3.234  1.00 96.17           O  
ATOM    595  SG  CYS A  76      -3.751  -1.690  -5.113  1.00 96.17           S  
ATOM    596  N   LYS A  77      -6.474   1.230  -4.625  1.00 94.33           N  
ATOM    597  CA  LYS A  77      -7.472   1.378  -3.569  1.00 94.33           C  
ATOM    598  C   LYS A  77      -8.517   0.269  -3.642  1.00 94.33           C  
ATOM    599  CB  LYS A  77      -8.151   2.745  -3.660  1.00 94.33           C  
ATOM    600  O   LYS A  77      -9.709   0.518  -3.449  1.00 94.33           O  
ATOM    601  CG  LYS A  77      -7.230   3.916  -3.349  1.00 94.33           C  
ATOM    602  CD  LYS A  77      -7.982   5.241  -3.376  1.00 94.33           C  
ATOM    603  CE  LYS A  77      -7.062   6.413  -3.061  1.00 94.33           C  
ATOM    604  NZ  LYS A  77      -7.806   7.707  -3.027  1.00 94.33           N  
ATOM    605  N   ILE A  78      -8.020  -0.942  -3.986  1.00 94.48           N  
ATOM    606  CA  ILE A  78      -8.826  -2.158  -3.973  1.00 94.48           C  
ATOM    607  C   ILE A  78      -8.200  -3.182  -3.030  1.00 94.48           C  
ATOM    608  CB  ILE A  78      -8.973  -2.754  -5.391  1.00 94.48           C  
ATOM    609  O   ILE A  78      -6.975  -3.268  -2.921  1.00 94.48           O  
ATOM    610  CG1 ILE A  78      -9.663  -1.751  -6.323  1.00 94.48           C  
ATOM    611  CG2 ILE A  78      -9.742  -4.077  -5.344  1.00 94.48           C  
ATOM    612  CD1 ILE A  78      -9.662  -2.167  -7.788  1.00 94.48           C  
ATOM    613  N   ASP A  79      -9.056  -3.929  -2.263  1.00 94.67           N  
ATOM    614  CA  ASP A  79      -8.516  -4.914  -1.331  1.00 94.67           C  
ATOM    615  C   ASP A  79      -7.532  -5.849  -2.030  1.00 94.67           C  
ATOM    616  CB  ASP A  79      -9.647  -5.723  -0.691  1.00 94.67           C  
ATOM    617  O   ASP A  79      -7.825  -6.376  -3.105  1.00 94.67           O  
ATOM    618  CG  ASP A  79     -10.420  -4.937   0.353  1.00 94.67           C  
ATOM    619  OD1 ASP A  79      -9.998  -3.816   0.710  1.00 94.67           O  
ATOM    620  OD2 ASP A  79     -11.460  -5.445   0.826  1.00 94.67           O  
ATOM    621  N   SER A  80      -6.366  -5.955  -1.437  1.00 94.39           N  
ATOM    622  CA  SER A  80      -5.362  -6.915  -1.883  1.00 94.39           C  
ATOM    623  C   SER A  80      -4.957  -6.657  -3.331  1.00 94.39           C  
ATOM    624  CB  SER A  80      -5.886  -8.345  -1.739  1.00 94.39           C  
ATOM    625  O   SER A  80      -4.763  -7.598  -4.104  1.00 94.39           O  
ATOM    626  OG  SER A  80      -6.210  -8.628  -0.389  1.00 94.39           O  
ATOM    627  N   CYS A  81      -4.892  -5.462  -3.854  1.00 95.54           N  
ATOM    628  CA  CYS A  81      -4.591  -5.078  -5.229  1.00 95.54           C  
ATOM    629  C   CYS A  81      -3.086  -4.977  -5.449  1.00 95.54           C  
ATOM    630  CB  CYS A  81      -5.256  -3.746  -5.571  1.00 95.54           C  
ATOM    631  O   CYS A  81      -2.620  -4.983  -6.590  1.00 95.54           O  
ATOM    632  SG  CYS A  81      -4.655  -2.357  -4.586  1.00 95.54           S  
ATOM    633  N   ASN A  82      -2.282  -4.892  -4.334  1.00 94.52           N  
ATOM    634  CA  ASN A  82      -0.843  -4.672  -4.430  1.00 94.52           C  
ATOM    635  C   ASN A  82      -0.090  -5.978  -4.666  1.00 94.52           C  
ATOM    636  CB  ASN A  82      -0.321  -3.979  -3.169  1.00 94.52           C  
ATOM    637  O   ASN A  82       0.909  -6.254  -3.999  1.00 94.52           O  
ATOM    638  CG  ASN A  82      -0.601  -4.773  -1.908  1.00 94.52           C  
ATOM    639  ND2 ASN A  82       0.244  -4.599  -0.899  1.00 94.52           N  
ATOM    640  OD1 ASN A  82      -1.568  -5.536  -1.842  1.00 94.52           O  
ATOM    641  N   LYS A  83      -0.437  -6.806  -5.683  1.00 85.70           N  
ATOM    642  CA  LYS A  83       0.166  -8.080  -6.066  1.00 85.70           C  
ATOM    643  C   LYS A  83       1.334  -7.868  -7.026  1.00 85.70           C  
ATOM    644  CB  LYS A  83      -0.878  -8.997  -6.705  1.00 85.70           C  
ATOM    645  O   LYS A  83       1.317  -6.941  -7.838  1.00 85.70           O  
ATOM    646  CG  LYS A  83      -1.977  -9.442  -5.752  1.00 85.70           C  
ATOM    647  CD  LYS A  83      -2.858 -10.516  -6.377  1.00 85.70           C  
ATOM    648  CE  LYS A  83      -3.934 -10.992  -5.410  1.00 85.70           C  
ATOM    649  NZ  LYS A  83      -4.785 -12.062  -6.010  1.00 85.70           N  
TER     650      LYS A  83                                                      
ENDMDL                                                                          
END                                                                             
