# Supplementary material for: Domain loss enabled evolution of novel functions in the snake three-finger toxin gene superfamily
Source: Nat Commun. 2023 Aug 11;14:4861. doi: 10.1038/s41467-023-40550-0 (PMC10421932; doi:10.1038/s41467-023-40550-0)
Supplement: Supplementary file 5 — Supplementary Data 2 [file 41467_2023_40550_MOESM5_ESM.zip › SD2_structure_predictions/full_sequence/SP|Q9PRI1|Micrurus_corallinus.pdb]

MODEL     1                                                                     
ATOM      1  N   MET A   1     -43.693  -0.783  19.690  1.00 66.50           N  
ATOM      2  CA  MET A   1     -43.045   0.311  18.972  1.00 66.50           C  
ATOM      3  C   MET A   1     -41.577   0.427  19.365  1.00 66.50           C  
ATOM      4  CB  MET A   1     -43.765   1.633  19.242  1.00 66.50           C  
ATOM      5  O   MET A   1     -40.818   1.167  18.738  1.00 66.50           O  
ATOM      6  CG  MET A   1     -44.749   1.570  20.399  1.00 66.50           C  
ATOM      7  SD  MET A   1     -45.705   3.124  20.595  1.00 66.50           S  
ATOM      8  CE  MET A   1     -45.124   3.654  22.230  1.00 66.50           C  
ATOM      9  N   LYS A   2     -41.087  -0.415  20.293  1.00 76.73           N  
ATOM     10  CA  LYS A   2     -39.750  -0.465  20.877  1.00 76.73           C  
ATOM     11  C   LYS A   2     -38.871  -1.481  20.153  1.00 76.73           C  
ATOM     12  CB  LYS A   2     -39.827  -0.806  22.366  1.00 76.73           C  
ATOM     13  O   LYS A   2     -37.658  -1.292  20.039  1.00 76.73           O  
ATOM     14  CG  LYS A   2     -40.384   0.317  23.230  1.00 76.73           C  
ATOM     15  CD  LYS A   2     -40.651  -0.154  24.654  1.00 76.73           C  
ATOM     16  CE  LYS A   2     -41.007   1.009  25.570  1.00 76.73           C  
ATOM     17  NZ  LYS A   2     -42.358   0.838  26.183  1.00 76.73           N  
ATOM     18  N   THR A   3     -39.525  -2.491  19.553  1.00 77.56           N  
ATOM     19  CA  THR A   3     -38.814  -3.526  18.811  1.00 77.56           C  
ATOM     20  C   THR A   3     -38.496  -3.055  17.394  1.00 77.56           C  
ATOM     21  CB  THR A   3     -39.631  -4.830  18.750  1.00 77.56           C  
ATOM     22  O   THR A   3     -37.494  -3.468  16.807  1.00 77.56           O  
ATOM     23  CG2 THR A   3     -39.761  -5.463  20.131  1.00 77.56           C  
ATOM     24  OG1 THR A   3     -40.941  -4.543  18.243  1.00 77.56           O  
ATOM     25  N   LEU A   4     -39.275  -2.160  16.883  1.00 76.97           N  
ATOM     26  CA  LEU A   4     -39.092  -1.520  15.585  1.00 76.97           C  
ATOM     27  C   LEU A   4     -37.976  -0.483  15.643  1.00 76.97           C  
ATOM     28  CB  LEU A   4     -40.394  -0.861  15.123  1.00 76.97           C  
ATOM     29  O   LEU A   4     -37.188  -0.359  14.702  1.00 76.97           O  
ATOM     30  CG  LEU A   4     -41.027  -1.426  13.851  1.00 76.97           C  
ATOM     31  CD1 LEU A   4     -42.538  -1.543  14.017  1.00 76.97           C  
ATOM     32  CD2 LEU A   4     -40.682  -0.553  12.649  1.00 76.97           C  
ATOM     33  N   LEU A   5     -37.820   0.145  16.760  1.00 78.84           N  
ATOM     34  CA  LEU A   5     -36.779   1.133  17.022  1.00 78.84           C  
ATOM     35  C   LEU A   5     -35.428   0.457  17.231  1.00 78.84           C  
ATOM     36  CB  LEU A   5     -37.136   1.975  18.250  1.00 78.84           C  
ATOM     37  O   LEU A   5     -34.400   0.958  16.769  1.00 78.84           O  
ATOM     38  CG  LEU A   5     -38.066   3.165  18.009  1.00 78.84           C  
ATOM     39  CD1 LEU A   5     -38.770   3.558  19.303  1.00 78.84           C  
ATOM     40  CD2 LEU A   5     -37.287   4.345  17.438  1.00 78.84           C  
ATOM     41  N   LEU A   6     -35.407  -0.720  17.791  1.00 81.13           N  
ATOM     42  CA  LEU A   6     -34.210  -1.510  18.058  1.00 81.13           C  
ATOM     43  C   LEU A   6     -33.677  -2.139  16.775  1.00 81.13           C  
ATOM     44  CB  LEU A   6     -34.508  -2.601  19.090  1.00 81.13           C  
ATOM     45  O   LEU A   6     -32.464  -2.183  16.558  1.00 81.13           O  
ATOM     46  CG  LEU A   6     -34.588  -2.150  20.549  1.00 81.13           C  
ATOM     47  CD1 LEU A   6     -35.219  -3.242  21.407  1.00 81.13           C  
ATOM     48  CD2 LEU A   6     -33.203  -1.785  21.073  1.00 81.13           C  
ATOM     49  N   THR A   7     -34.512  -2.509  15.905  1.00 82.61           N  
ATOM     50  CA  THR A   7     -34.161  -3.086  14.613  1.00 82.61           C  
ATOM     51  C   THR A   7     -33.656  -2.008  13.658  1.00 82.61           C  
ATOM     52  CB  THR A   7     -35.362  -3.813  13.981  1.00 82.61           C  
ATOM     53  O   THR A   7     -32.749  -2.253  12.860  1.00 82.61           O  
ATOM     54  CG2 THR A   7     -35.785  -5.012  14.823  1.00 82.61           C  
ATOM     55  OG1 THR A   7     -36.464  -2.903  13.878  1.00 82.61           O  
ATOM     56  N   LEU A   8     -34.101  -0.813  13.699  1.00 81.53           N  
ATOM     57  CA  LEU A   8     -33.695   0.348  12.914  1.00 81.53           C  
ATOM     58  C   LEU A   8     -32.324   0.849  13.354  1.00 81.53           C  
ATOM     59  CB  LEU A   8     -34.728   1.471  13.045  1.00 81.53           C  
ATOM     60  O   LEU A   8     -31.500   1.229  12.520  1.00 81.53           O  
ATOM     61  CG  LEU A   8     -34.597   2.631  12.056  1.00 81.53           C  
ATOM     62  CD1 LEU A   8     -35.435   2.363  10.811  1.00 81.53           C  
ATOM     63  CD2 LEU A   8     -35.011   3.943  12.714  1.00 81.53           C  
ATOM     64  N   VAL A   9     -31.971   0.749  14.596  1.00 82.09           N  
ATOM     65  CA  VAL A   9     -30.691   1.135  15.180  1.00 82.09           C  
ATOM     66  C   VAL A   9     -29.622   0.112  14.802  1.00 82.09           C  
ATOM     67  CB  VAL A   9     -30.784   1.264  16.717  1.00 82.09           C  
ATOM     68  O   VAL A   9     -28.499   0.481  14.447  1.00 82.09           O  
ATOM     69  CG1 VAL A   9     -29.399   1.481  17.326  1.00 82.09           C  
ATOM     70  CG2 VAL A   9     -31.724   2.406  17.100  1.00 82.09           C  
ATOM     71  N   VAL A  10     -29.954  -1.132  14.718  1.00 78.96           N  
ATOM     72  CA  VAL A  10     -29.064  -2.232  14.362  1.00 78.96           C  
ATOM     73  C   VAL A  10     -28.770  -2.194  12.864  1.00 78.96           C  
ATOM     74  CB  VAL A  10     -29.669  -3.599  14.752  1.00 78.96           C  
ATOM     75  O   VAL A  10     -27.630  -2.407  12.444  1.00 78.96           O  
ATOM     76  CG1 VAL A  10     -28.779  -4.742  14.264  1.00 78.96           C  
ATOM     77  CG2 VAL A  10     -29.869  -3.682  16.264  1.00 78.96           C  
ATOM     78  N   VAL A  11     -29.706  -1.833  11.972  1.00 76.12           N  
ATOM     79  CA  VAL A  11     -29.603  -1.693  10.523  1.00 76.12           C  
ATOM     80  C   VAL A  11     -28.784  -0.451  10.180  1.00 76.12           C  
ATOM     81  CB  VAL A  11     -30.997  -1.612   9.861  1.00 76.12           C  
ATOM     82  O   VAL A  11     -27.961  -0.476   9.262  1.00 76.12           O  
ATOM     83  CG1 VAL A  11     -30.870  -1.280   8.375  1.00 76.12           C  
ATOM     84  CG2 VAL A  11     -31.757  -2.923  10.055  1.00 76.12           C  
ATOM     85  N   THR A  12     -28.912   0.611  10.937  1.00 72.83           N  
ATOM     86  CA  THR A  12     -28.164   1.853  10.779  1.00 72.83           C  
ATOM     87  C   THR A  12     -26.710   1.667  11.204  1.00 72.83           C  
ATOM     88  CB  THR A  12     -28.798   2.994  11.596  1.00 72.83           C  
ATOM     89  O   THR A  12     -25.801   2.222  10.583  1.00 72.83           O  
ATOM     90  CG2 THR A  12     -30.209   3.303  11.106  1.00 72.83           C  
ATOM     91  OG1 THR A  12     -28.856   2.612  12.975  1.00 72.83           O  
ATOM     92  N   ILE A  13     -26.325   0.885  12.199  1.00 71.53           N  
ATOM     93  CA  ILE A  13     -25.001   0.572  12.726  1.00 71.53           C  
ATOM     94  C   ILE A  13     -24.290  -0.402  11.788  1.00 71.53           C  
ATOM     95  CB  ILE A  13     -25.085  -0.021  14.150  1.00 71.53           C  
ATOM     96  O   ILE A  13     -23.088  -0.275  11.547  1.00 71.53           O  
ATOM     97  CG1 ILE A  13     -25.624   1.025  15.133  1.00 71.53           C  
ATOM     98  CG2 ILE A  13     -23.716  -0.540  14.600  1.00 71.53           C  
ATOM     99  CD1 ILE A  13     -25.918   0.476  16.522  1.00 71.53           C  
ATOM    100  N   VAL A  14     -24.970  -1.351  11.129  1.00 69.13           N  
ATOM    101  CA  VAL A  14     -24.479  -2.340  10.176  1.00 69.13           C  
ATOM    102  C   VAL A  14     -24.261  -1.683   8.814  1.00 69.13           C  
ATOM    103  CB  VAL A  14     -25.453  -3.532  10.042  1.00 69.13           C  
ATOM    104  O   VAL A  14     -23.346  -2.056   8.077  1.00 69.13           O  
ATOM    105  CG1 VAL A  14     -24.991  -4.487   8.943  1.00 69.13           C  
ATOM    106  CG2 VAL A  14     -25.580  -4.268  11.375  1.00 69.13           C  
ATOM    107  N   CYS A  15     -24.990  -0.616   8.536  1.00 67.35           N  
ATOM    108  CA  CYS A  15     -24.899   0.120   7.280  1.00 67.35           C  
ATOM    109  C   CYS A  15     -23.838   1.211   7.362  1.00 67.35           C  
ATOM    110  CB  CYS A  15     -26.251   0.737   6.922  1.00 67.35           C  
ATOM    111  O   CYS A  15     -23.506   1.837   6.354  1.00 67.35           O  
ATOM    112  SG  CYS A  15     -27.498  -0.475   6.435  1.00 67.35           S  
ATOM    113  N   LEU A  16     -23.283   1.498   8.628  1.00 64.32           N  
ATOM    114  CA  LEU A  16     -22.163   2.418   8.799  1.00 64.32           C  
ATOM    115  C   LEU A  16     -20.853   1.765   8.371  1.00 64.32           C  
ATOM    116  CB  LEU A  16     -22.066   2.878  10.256  1.00 64.32           C  
ATOM    117  O   LEU A  16     -20.457   0.737   8.925  1.00 64.32           O  
ATOM    118  CG  LEU A  16     -23.153   3.840  10.738  1.00 64.32           C  
ATOM    119  CD1 LEU A  16     -23.156   3.917  12.261  1.00 64.32           C  
ATOM    120  CD2 LEU A  16     -22.951   5.223  10.128  1.00 64.32           C  
ATOM    121  N   ASP A  17     -20.860   1.100   7.288  1.00 57.08           N  
ATOM    122  CA  ASP A  17     -19.734   0.652   6.474  1.00 57.08           C  
ATOM    123  C   ASP A  17     -18.420   1.236   6.986  1.00 57.08           C  
ATOM    124  CB  ASP A  17     -19.945   1.036   5.008  1.00 57.08           C  
ATOM    125  O   ASP A  17     -18.251   2.457   7.025  1.00 57.08           O  
ATOM    126  CG  ASP A  17     -20.388  -0.134   4.147  1.00 57.08           C  
ATOM    127  OD1 ASP A  17     -19.795  -1.229   4.253  1.00 57.08           O  
ATOM    128  OD2 ASP A  17     -21.337   0.042   3.353  1.00 57.08           O  
ATOM    129  N   PHE A  18     -18.050   0.948   8.183  1.00 59.34           N  
ATOM    130  CA  PHE A  18     -16.682   1.104   8.665  1.00 59.34           C  
ATOM    131  C   PHE A  18     -15.700   1.152   7.500  1.00 59.34           C  
ATOM    132  CB  PHE A  18     -16.312  -0.038   9.617  1.00 59.34           C  
ATOM    133  O   PHE A  18     -15.685   0.253   6.657  1.00 59.34           O  
ATOM    134  CG  PHE A  18     -16.448   0.318  11.073  1.00 59.34           C  
ATOM    135  CD1 PHE A  18     -15.389   0.894  11.763  1.00 59.34           C  
ATOM    136  CD2 PHE A  18     -17.635   0.076  11.751  1.00 59.34           C  
ATOM    137  CE1 PHE A  18     -15.511   1.224  13.111  1.00 59.34           C  
ATOM    138  CE2 PHE A  18     -17.765   0.403  13.098  1.00 59.34           C  
ATOM    139  CZ  PHE A  18     -16.702   0.976  13.776  1.00 59.34           C  
ATOM    140  N   GLY A  19     -15.851   2.195   6.616  1.00 62.89           N  
ATOM    141  CA  GLY A  19     -14.736   2.500   5.734  1.00 62.89           C  
ATOM    142  C   GLY A  19     -13.473   1.736   6.083  1.00 62.89           C  
ATOM    143  O   GLY A  19     -13.022   1.763   7.230  1.00 62.89           O  
ATOM    144  N   TYR A  20     -13.376   0.434   5.769  1.00 69.36           N  
ATOM    145  CA  TYR A  20     -12.205  -0.409   5.982  1.00 69.36           C  
ATOM    146  C   TYR A  20     -10.926   0.327   5.600  1.00 69.36           C  
ATOM    147  CB  TYR A  20     -12.322  -1.706   5.176  1.00 69.36           C  
ATOM    148  O   TYR A  20     -10.762   0.743   4.451  1.00 69.36           O  
ATOM    149  CG  TYR A  20     -12.861  -2.870   5.972  1.00 69.36           C  
ATOM    150  CD1 TYR A  20     -12.011  -3.677   6.725  1.00 69.36           C  
ATOM    151  CD2 TYR A  20     -14.220  -3.165   5.972  1.00 69.36           C  
ATOM    152  CE1 TYR A  20     -12.503  -4.752   7.458  1.00 69.36           C  
ATOM    153  CE2 TYR A  20     -14.723  -4.237   6.702  1.00 69.36           C  
ATOM    154  OH  TYR A  20     -14.350  -6.085   8.166  1.00 69.36           O  
ATOM    155  CZ  TYR A  20     -13.858  -5.023   7.441  1.00 69.36           C  
ATOM    156  N   THR A  21     -10.495   1.126   6.666  1.00 86.03           N  
ATOM    157  CA  THR A  21      -9.194   1.751   6.453  1.00 86.03           C  
ATOM    158  C   THR A  21      -8.067   0.804   6.856  1.00 86.03           C  
ATOM    159  CB  THR A  21      -9.070   3.067   7.244  1.00 86.03           C  
ATOM    160  O   THR A  21      -8.242  -0.037   7.740  1.00 86.03           O  
ATOM    161  CG2 THR A  21     -10.156   4.057   6.837  1.00 86.03           C  
ATOM    162  OG1 THR A  21      -9.192   2.789   8.644  1.00 86.03           O  
ATOM    163  N   ILE A  22      -7.093   0.606   6.014  1.00 93.22           N  
ATOM    164  CA  ILE A  22      -5.923  -0.202   6.343  1.00 93.22           C  
ATOM    165  C   ILE A  22      -4.689   0.692   6.436  1.00 93.22           C  
ATOM    166  CB  ILE A  22      -5.697  -1.320   5.300  1.00 93.22           C  
ATOM    167  O   ILE A  22      -4.658   1.781   5.858  1.00 93.22           O  
ATOM    168  CG1 ILE A  22      -5.379  -0.715   3.928  1.00 93.22           C  
ATOM    169  CG2 ILE A  22      -6.919  -2.240   5.223  1.00 93.22           C  
ATOM    170  CD1 ILE A  22      -4.799  -1.710   2.932  1.00 93.22           C  
ATOM    171  N   VAL A  23      -3.741   0.255   7.255  1.00 95.06           N  
ATOM    172  CA  VAL A  23      -2.474   0.956   7.432  1.00 95.06           C  
ATOM    173  C   VAL A  23      -1.443   0.417   6.444  1.00 95.06           C  
ATOM    174  CB  VAL A  23      -1.948   0.821   8.879  1.00 95.06           C  
ATOM    175  O   VAL A  23      -1.203  -0.791   6.384  1.00 95.06           O  
ATOM    176  CG1 VAL A  23      -0.616   1.552   9.039  1.00 95.06           C  
ATOM    177  CG2 VAL A  23      -2.977   1.354   9.873  1.00 95.06           C  
ATOM    178  N   CYS A  24      -0.815   1.432   5.611  1.00 95.66           N  
ATOM    179  CA  CYS A  24       0.169   1.073   4.596  1.00 95.66           C  
ATOM    180  C   CYS A  24       1.492   1.789   4.841  1.00 95.66           C  
ATOM    181  CB  CYS A  24      -0.353   1.411   3.200  1.00 95.66           C  
ATOM    182  O   CYS A  24       1.517   2.869   5.433  1.00 95.66           O  
ATOM    183  SG  CYS A  24      -1.900   0.577   2.780  1.00 95.66           S  
ATOM    184  N   TYR A  25       2.538   1.165   4.431  1.00 95.06           N  
ATOM    185  CA  TYR A  25       3.817   1.865   4.380  1.00 95.06           C  
ATOM    186  C   TYR A  25       3.859   2.838   3.208  1.00 95.06           C  
ATOM    187  CB  TYR A  25       4.973   0.866   4.271  1.00 95.06           C  
ATOM    188  O   TYR A  25       3.369   2.530   2.119  1.00 95.06           O  
ATOM    189  CG  TYR A  25       5.260   0.128   5.556  1.00 95.06           C  
ATOM    190  CD1 TYR A  25       5.680   0.811   6.696  1.00 95.06           C  
ATOM    191  CD2 TYR A  25       5.114  -1.252   5.634  1.00 95.06           C  
ATOM    192  CE1 TYR A  25       5.948   0.135   7.882  1.00 95.06           C  
ATOM    193  CE2 TYR A  25       5.379  -1.939   6.814  1.00 95.06           C  
ATOM    194  OH  TYR A  25       6.058  -1.912   9.103  1.00 95.06           O  
ATOM    195  CZ  TYR A  25       5.794  -1.237   7.931  1.00 95.06           C  
ATOM    196  N   LYS A  26       4.355   4.044   3.511  1.00 92.72           N  
ATOM    197  CA  LYS A  26       4.586   5.085   2.513  1.00 92.72           C  
ATOM    198  C   LYS A  26       5.993   5.661   2.635  1.00 92.72           C  
ATOM    199  CB  LYS A  26       3.549   6.201   2.651  1.00 92.72           C  
ATOM    200  O   LYS A  26       6.449   5.972   3.738  1.00 92.72           O  
ATOM    201  CG  LYS A  26       3.612   7.244   1.546  1.00 92.72           C  
ATOM    202  CD  LYS A  26       2.529   8.303   1.714  1.00 92.72           C  
ATOM    203  CE  LYS A  26       2.571   9.330   0.590  1.00 92.72           C  
ATOM    204  NZ  LYS A  26       1.499  10.358   0.740  1.00 92.72           N  
ATOM    205  N   ARG A  27       6.657   5.511   1.524  1.00 84.42           N  
ATOM    206  CA  ARG A  27       7.996   6.092   1.551  1.00 84.42           C  
ATOM    207  C   ARG A  27       7.951   7.586   1.245  1.00 84.42           C  
ATOM    208  CB  ARG A  27       8.911   5.380   0.553  1.00 84.42           C  
ATOM    209  O   ARG A  27       7.287   8.011   0.297  1.00 84.42           O  
ATOM    210  CG  ARG A  27      10.389   5.470   0.899  1.00 84.42           C  
ATOM    211  CD  ARG A  27      11.240   4.619  -0.033  1.00 84.42           C  
ATOM    212  NE  ARG A  27      12.523   4.276   0.572  1.00 84.42           N  
ATOM    213  NH1 ARG A  27      13.138   2.784  -1.081  1.00 84.42           N  
ATOM    214  NH2 ARG A  27      14.534   3.173   0.695  1.00 84.42           N  
ATOM    215  CZ  ARG A  27      13.396   3.412   0.061  1.00 84.42           C  
ATOM    216  N   HIS A  28       8.549   8.471   2.154  1.00 73.93           N  
ATOM    217  CA  HIS A  28       8.826   9.886   1.936  1.00 73.93           C  
ATOM    218  C   HIS A  28      10.324  10.167   1.980  1.00 73.93           C  
ATOM    219  CB  HIS A  28       8.101  10.741   2.978  1.00 73.93           C  
ATOM    220  O   HIS A  28      10.952  10.052   3.035  1.00 73.93           O  
ATOM    221  CG  HIS A  28       7.894  12.159   2.552  1.00 73.93           C  
ATOM    222  CD2 HIS A  28       6.838  12.764   1.958  1.00 73.93           C  
ATOM    223  ND1 HIS A  28       8.852  13.135   2.723  1.00 73.93           N  
ATOM    224  CE1 HIS A  28       8.391  14.282   2.252  1.00 73.93           C  
ATOM    225  NE2 HIS A  28       7.172  14.084   1.782  1.00 73.93           N  
ATOM    226  N   ALA A  29      10.913  10.300   0.848  1.00 67.85           N  
ATOM    227  CA  ALA A  29      12.345  10.581   0.786  1.00 67.85           C  
ATOM    228  C   ALA A  29      13.159   9.405   1.318  1.00 67.85           C  
ATOM    229  CB  ALA A  29      12.673  11.849   1.572  1.00 67.85           C  
ATOM    230  O   ALA A  29      13.162   8.325   0.722  1.00 67.85           O  
ATOM    231  N   SER A  30      13.830   9.490   2.440  1.00 70.82           N  
ATOM    232  CA  SER A  30      14.707   8.480   3.023  1.00 70.82           C  
ATOM    233  C   SER A  30      14.035   7.776   4.197  1.00 70.82           C  
ATOM    234  CB  SER A  30      16.022   9.112   3.482  1.00 70.82           C  
ATOM    235  O   SER A  30      14.562   6.792   4.721  1.00 70.82           O  
ATOM    236  OG  SER A  30      16.514  10.015   2.507  1.00 70.82           O  
ATOM    237  N   ASP A  31      12.742   8.179   4.509  1.00 76.33           N  
ATOM    238  CA  ASP A  31      12.051   7.628   5.670  1.00 76.33           C  
ATOM    239  C   ASP A  31      10.800   6.858   5.251  1.00 76.33           C  
ATOM    240  CB  ASP A  31      11.678   8.741   6.652  1.00 76.33           C  
ATOM    241  O   ASP A  31      10.155   7.205   4.259  1.00 76.33           O  
ATOM    242  CG  ASP A  31      12.844   9.180   7.520  1.00 76.33           C  
ATOM    243  OD1 ASP A  31      13.823   8.415   7.660  1.00 76.33           O  
ATOM    244  OD2 ASP A  31      12.782  10.300   8.073  1.00 76.33           O  
ATOM    245  N   SER A  32      10.686   5.650   5.921  1.00 82.92           N  
ATOM    246  CA  SER A  32       9.458   4.878   5.766  1.00 82.92           C  
ATOM    247  C   SER A  32       8.435   5.244   6.837  1.00 82.92           C  
ATOM    248  CB  SER A  32       9.756   3.379   5.826  1.00 82.92           C  
ATOM    249  O   SER A  32       8.765   5.302   8.023  1.00 82.92           O  
ATOM    250  OG  SER A  32      10.421   3.046   7.032  1.00 82.92           O  
ATOM    251  N   GLN A  33       7.276   5.866   6.400  1.00 91.67           N  
ATOM    252  CA  GLN A  33       6.184   6.193   7.310  1.00 91.67           C  
ATOM    253  C   GLN A  33       4.939   5.369   6.993  1.00 91.67           C  
ATOM    254  CB  GLN A  33       5.857   7.686   7.242  1.00 91.67           C  
ATOM    255  O   GLN A  33       4.856   4.742   5.935  1.00 91.67           O  
ATOM    256  CG  GLN A  33       7.010   8.588   7.658  1.00 91.67           C  
ATOM    257  CD  GLN A  33       6.651  10.061   7.609  1.00 91.67           C  
ATOM    258  NE2 GLN A  33       7.594  10.887   7.170  1.00 91.67           N  
ATOM    259  OE1 GLN A  33       5.534  10.453   7.963  1.00 91.67           O  
ATOM    260  N   THR A  34       4.119   5.253   7.983  1.00 94.09           N  
ATOM    261  CA  THR A  34       2.833   4.602   7.760  1.00 94.09           C  
ATOM    262  C   THR A  34       1.731   5.637   7.552  1.00 94.09           C  
ATOM    263  CB  THR A  34       2.461   3.681   8.936  1.00 94.09           C  
ATOM    264  O   THR A  34       1.812   6.751   8.075  1.00 94.09           O  
ATOM    265  CG2 THR A  34       3.480   2.558   9.099  1.00 94.09           C  
ATOM    266  OG1 THR A  34       2.418   4.451  10.144  1.00 94.09           O  
ATOM    267  N   THR A  35       0.811   5.257   6.671  1.00 93.27           N  
ATOM    268  CA  THR A  35      -0.354   6.100   6.429  1.00 93.27           C  
ATOM    269  C   THR A  35      -1.627   5.261   6.369  1.00 93.27           C  
ATOM    270  CB  THR A  35      -0.203   6.900   5.122  1.00 93.27           C  
ATOM    271  O   THR A  35      -1.588   4.090   5.984  1.00 93.27           O  
ATOM    272  CG2 THR A  35      -0.259   5.982   3.905  1.00 93.27           C  
ATOM    273  OG1 THR A  35      -1.261   7.862   5.031  1.00 93.27           O  
ATOM    274  N   THR A  36      -2.781   5.864   6.729  1.00 94.24           N  
ATOM    275  CA  THR A  36      -4.093   5.232   6.658  1.00 94.24           C  
ATOM    276  C   THR A  36      -4.701   5.400   5.269  1.00 94.24           C  
ATOM    277  CB  THR A  36      -5.051   5.813   7.714  1.00 94.24           C  
ATOM    278  O   THR A  36      -4.776   6.516   4.749  1.00 94.24           O  
ATOM    279  CG2 THR A  36      -6.393   5.087   7.700  1.00 94.24           C  
ATOM    280  OG1 THR A  36      -4.461   5.677   9.013  1.00 94.24           O  
ATOM    281  N   CYS A  37      -5.080   4.206   4.654  1.00 91.12           N  
ATOM    282  CA  CYS A  37      -5.636   4.214   3.306  1.00 91.12           C  
ATOM    283  C   CYS A  37      -7.130   3.910   3.330  1.00 91.12           C  
ATOM    284  CB  CYS A  37      -4.914   3.198   2.422  1.00 91.12           C  
ATOM    285  O   CYS A  37      -7.545   2.854   3.812  1.00 91.12           O  
ATOM    286  SG  CYS A  37      -3.142   3.506   2.257  1.00 91.12           S  
ATOM    287  N   LEU A  38      -7.830   4.898   2.676  1.00 88.59           N  
ATOM    288  CA  LEU A  38      -9.285   4.793   2.640  1.00 88.59           C  
ATOM    289  C   LEU A  38      -9.731   3.788   1.583  1.00 88.59           C  
ATOM    290  CB  LEU A  38      -9.914   6.160   2.358  1.00 88.59           C  
ATOM    291  O   LEU A  38     -10.794   3.177   1.712  1.00 88.59           O  
ATOM    292  CG  LEU A  38     -10.502   6.897   3.563  1.00 88.59           C  
ATOM    293  CD1 LEU A  38      -9.412   7.677   4.291  1.00 88.59           C  
ATOM    294  CD2 LEU A  38     -11.629   7.826   3.124  1.00 88.59           C  
ATOM    295  N   SER A  39      -8.816   3.499   0.649  1.00 86.13           N  
ATOM    296  CA  SER A  39      -9.061   2.603  -0.476  1.00 86.13           C  
ATOM    297  C   SER A  39      -9.017   1.143  -0.040  1.00 86.13           C  
ATOM    298  CB  SER A  39      -8.038   2.844  -1.587  1.00 86.13           C  
ATOM    299  O   SER A  39      -9.559   0.269  -0.720  1.00 86.13           O  
ATOM    300  OG  SER A  39      -6.722   2.605  -1.118  1.00 86.13           O  
ATOM    301  N   GLY A  40      -8.415   0.924   1.250  1.00 91.12           N  
ATOM    302  CA  GLY A  40      -8.273  -0.428   1.766  1.00 91.12           C  
ATOM    303  C   GLY A  40      -7.218  -1.238   1.036  1.00 91.12           C  
ATOM    304  O   GLY A  40      -7.229  -2.470   1.085  1.00 91.12           O  
ATOM    305  N   ILE A  41      -6.383  -0.607   0.233  1.00 93.65           N  
ATOM    306  CA  ILE A  41      -5.391  -1.295  -0.586  1.00 93.65           C  
ATOM    307  C   ILE A  41      -4.024  -0.642  -0.398  1.00 93.65           C  
ATOM    308  CB  ILE A  41      -5.788  -1.288  -2.079  1.00 93.65           C  
ATOM    309  O   ILE A  41      -3.909   0.586  -0.407  1.00 93.65           O  
ATOM    310  CG1 ILE A  41      -7.151  -1.962  -2.273  1.00 93.65           C  
ATOM    311  CG2 ILE A  41      -4.713  -1.972  -2.928  1.00 93.65           C  
ATOM    312  CD1 ILE A  41      -7.728  -1.802  -3.673  1.00 93.65           C  
ATOM    313  N   CYS A  42      -2.946  -1.506  -0.234  1.00 95.18           N  
ATOM    314  CA  CYS A  42      -1.545  -1.101  -0.219  1.00 95.18           C  
ATOM    315  C   CYS A  42      -0.841  -1.521  -1.504  1.00 95.18           C  
ATOM    316  CB  CYS A  42      -0.825  -1.703   0.987  1.00 95.18           C  
ATOM    317  O   CYS A  42      -1.252  -2.483  -2.156  1.00 95.18           O  
ATOM    318  SG  CYS A  42      -1.554  -1.243   2.574  1.00 95.18           S  
ATOM    319  N   TYR A  43       0.186  -0.709  -1.929  1.00 95.73           N  
ATOM    320  CA  TYR A  43       0.961  -1.182  -3.071  1.00 95.73           C  
ATOM    321  C   TYR A  43       2.456  -1.037  -2.811  1.00 95.73           C  
ATOM    322  CB  TYR A  43       0.575  -0.414  -4.338  1.00 95.73           C  
ATOM    323  O   TYR A  43       2.878  -0.175  -2.037  1.00 95.73           O  
ATOM    324  CG  TYR A  43       1.193   0.960  -4.428  1.00 95.73           C  
ATOM    325  CD1 TYR A  43       0.540   2.074  -3.904  1.00 95.73           C  
ATOM    326  CD2 TYR A  43       2.429   1.149  -5.037  1.00 95.73           C  
ATOM    327  CE1 TYR A  43       1.104   3.343  -3.985  1.00 95.73           C  
ATOM    328  CE2 TYR A  43       3.002   2.413  -5.124  1.00 95.73           C  
ATOM    329  OH  TYR A  43       2.897   4.756  -4.680  1.00 95.73           O  
ATOM    330  CZ  TYR A  43       2.334   3.502  -4.596  1.00 95.73           C  
ATOM    331  N   LYS A  44       3.228  -1.835  -3.379  1.00 94.59           N  
ATOM    332  CA  LYS A  44       4.680  -1.794  -3.522  1.00 94.59           C  
ATOM    333  C   LYS A  44       5.092  -1.885  -4.988  1.00 94.59           C  
ATOM    334  CB  LYS A  44       5.330  -2.926  -2.724  1.00 94.59           C  
ATOM    335  O   LYS A  44       4.766  -2.859  -5.670  1.00 94.59           O  
ATOM    336  CG  LYS A  44       6.851  -2.884  -2.717  1.00 94.59           C  
ATOM    337  CD  LYS A  44       7.437  -4.009  -1.873  1.00 94.59           C  
ATOM    338  CE  LYS A  44       8.959  -3.958  -1.851  1.00 94.59           C  
ATOM    339  NZ  LYS A  44       9.537  -5.036  -0.994  1.00 94.59           N  
ATOM    340  N   LYS A  45       5.763  -0.833  -5.404  1.00 93.44           N  
ATOM    341  CA  LYS A  45       6.140  -0.696  -6.807  1.00 93.44           C  
ATOM    342  C   LYS A  45       7.657  -0.657  -6.968  1.00 93.44           C  
ATOM    343  CB  LYS A  45       5.517   0.565  -7.410  1.00 93.44           C  
ATOM    344  O   LYS A  45       8.335   0.147  -6.325  1.00 93.44           O  
ATOM    345  CG  LYS A  45       5.874   0.794  -8.871  1.00 93.44           C  
ATOM    346  CD  LYS A  45       5.299   2.107  -9.387  1.00 93.44           C  
ATOM    347  CE  LYS A  45       5.858   2.462 -10.758  1.00 93.44           C  
ATOM    348  NZ  LYS A  45       5.309   3.756 -11.262  1.00 93.44           N  
ATOM    349  N   ILE A  46       8.145  -1.599  -7.820  1.00 92.09           N  
ATOM    350  CA  ILE A  46       9.573  -1.685  -8.102  1.00 92.09           C  
ATOM    351  C   ILE A  46       9.826  -1.392  -9.579  1.00 92.09           C  
ATOM    352  CB  ILE A  46      10.141  -3.072  -7.725  1.00 92.09           C  
ATOM    353  O   ILE A  46       9.317  -2.097 -10.454  1.00 92.09           O  
ATOM    354  CG1 ILE A  46       9.889  -3.367  -6.242  1.00 92.09           C  
ATOM    355  CG2 ILE A  46      11.635  -3.151  -8.054  1.00 92.09           C  
ATOM    356  CD1 ILE A  46      10.183  -4.806  -5.839  1.00 92.09           C  
ATOM    357  N   THR A  47      10.537  -0.310  -9.822  1.00 91.09           N  
ATOM    358  CA  THR A  47      10.904   0.092 -11.175  1.00 91.09           C  
ATOM    359  C   THR A  47      12.307  -0.397 -11.524  1.00 91.09           C  
ATOM    360  CB  THR A  47      10.835   1.622 -11.341  1.00 91.09           C  
ATOM    361  O   THR A  47      13.226  -0.293 -10.710  1.00 91.09           O  
ATOM    362  CG2 THR A  47      11.076   2.029 -12.791  1.00 91.09           C  
ATOM    363  OG1 THR A  47       9.540   2.083 -10.936  1.00 91.09           O  
ATOM    364  N   ARG A  48      12.409  -1.050 -12.673  1.00 88.70           N  
ATOM    365  CA  ARG A  48      13.714  -1.505 -13.142  1.00 88.70           C  
ATOM    366  C   ARG A  48      14.731  -0.369 -13.115  1.00 88.70           C  
ATOM    367  CB  ARG A  48      13.607  -2.079 -14.556  1.00 88.70           C  
ATOM    368  O   ARG A  48      14.481   0.709 -13.659  1.00 88.70           O  
ATOM    369  CG  ARG A  48      13.033  -3.486 -14.608  1.00 88.70           C  
ATOM    370  CD  ARG A  48      13.074  -4.060 -16.017  1.00 88.70           C  
ATOM    371  NE  ARG A  48      12.379  -5.342 -16.098  1.00 88.70           N  
ATOM    372  NH1 ARG A  48      12.724  -5.622 -18.365  1.00 88.70           N  
ATOM    373  NH2 ARG A  48      11.578  -7.208 -17.171  1.00 88.70           N  
ATOM    374  CZ  ARG A  48      12.229  -6.054 -17.211  1.00 88.70           C  
ATOM    375  N   GLY A  49      15.797  -0.536 -12.318  1.00 85.96           N  
ATOM    376  CA  GLY A  49      16.804   0.513 -12.284  1.00 85.96           C  
ATOM    377  C   GLY A  49      16.693   1.408 -11.064  1.00 85.96           C  
ATOM    378  O   GLY A  49      17.521   2.299 -10.864  1.00 85.96           O  
ATOM    379  N   SER A  50      15.626   1.193 -10.309  1.00 86.68           N  
ATOM    380  CA  SER A  50      15.436   1.933  -9.066  1.00 86.68           C  
ATOM    381  C   SER A  50      15.783   1.076  -7.853  1.00 86.68           C  
ATOM    382  CB  SER A  50      13.994   2.430  -8.953  1.00 86.68           C  
ATOM    383  O   SER A  50      15.502  -0.124  -7.834  1.00 86.68           O  
ATOM    384  OG  SER A  50      13.758   3.005  -7.680  1.00 86.68           O  
ATOM    385  N   SER A  51      16.575   1.624  -6.913  1.00 83.82           N  
ATOM    386  CA  SER A  51      17.032   0.931  -5.713  1.00 83.82           C  
ATOM    387  C   SER A  51      16.006   1.034  -4.590  1.00 83.82           C  
ATOM    388  CB  SER A  51      18.373   1.498  -5.245  1.00 83.82           C  
ATOM    389  O   SER A  51      16.014   0.226  -3.659  1.00 83.82           O  
ATOM    390  OG  SER A  51      18.261   2.881  -4.959  1.00 83.82           O  
ATOM    391  N   ARG A  52      14.995   1.899  -4.904  1.00 86.82           N  
ATOM    392  CA  ARG A  52      14.009   2.093  -3.847  1.00 86.82           C  
ATOM    393  C   ARG A  52      12.595   1.861  -4.368  1.00 86.82           C  
ATOM    394  CB  ARG A  52      14.125   3.499  -3.254  1.00 86.82           C  
ATOM    395  O   ARG A  52      12.149   2.541  -5.294  1.00 86.82           O  
ATOM    396  CG  ARG A  52      15.422   3.745  -2.499  1.00 86.82           C  
ATOM    397  CD  ARG A  52      15.376   5.044  -1.707  1.00 86.82           C  
ATOM    398  NE  ARG A  52      16.558   5.203  -0.865  1.00 86.82           N  
ATOM    399  NH1 ARG A  52      15.946   7.272  -0.040  1.00 86.82           N  
ATOM    400  NH2 ARG A  52      17.909   6.300   0.634  1.00 86.82           N  
ATOM    401  CZ  ARG A  52      16.802   6.258  -0.092  1.00 86.82           C  
ATOM    402  N   PRO A  53      11.919   0.929  -3.680  1.00 89.64           N  
ATOM    403  CA  PRO A  53      10.532   0.668  -4.073  1.00 89.64           C  
ATOM    404  C   PRO A  53       9.580   1.787  -3.657  1.00 89.64           C  
ATOM    405  CB  PRO A  53      10.197  -0.634  -3.341  1.00 89.64           C  
ATOM    406  O   PRO A  53       9.833   2.483  -2.670  1.00 89.64           O  
ATOM    407  CG  PRO A  53      11.145  -0.678  -2.187  1.00 89.64           C  
ATOM    408  CD  PRO A  53      12.364   0.124  -2.540  1.00 89.64           C  
ATOM    409  N   GLU A  54       8.644   2.010  -4.556  1.00 91.72           N  
ATOM    410  CA  GLU A  54       7.546   2.919  -4.244  1.00 91.72           C  
ATOM    411  C   GLU A  54       6.422   2.195  -3.508  1.00 91.72           C  
ATOM    412  CB  GLU A  54       7.005   3.567  -5.521  1.00 91.72           C  
ATOM    413  O   GLU A  54       6.024   1.096  -3.898  1.00 91.72           O  
ATOM    414  CG  GLU A  54       5.973   4.656  -5.269  1.00 91.72           C  
ATOM    415  CD  GLU A  54       5.471   5.315  -6.544  1.00 91.72           C  
ATOM    416  OE1 GLU A  54       4.440   6.024  -6.496  1.00 91.72           O  
ATOM    417  OE2 GLU A  54       6.115   5.121  -7.600  1.00 91.72           O  
ATOM    418  N   MET A  55       5.978   2.787  -2.353  1.00 94.00           N  
ATOM    419  CA  MET A  55       4.907   2.209  -1.547  1.00 94.00           C  
ATOM    420  C   MET A  55       3.822   3.243  -1.262  1.00 94.00           C  
ATOM    421  CB  MET A  55       5.460   1.656  -0.233  1.00 94.00           C  
ATOM    422  O   MET A  55       4.096   4.444  -1.235  1.00 94.00           O  
ATOM    423  CG  MET A  55       6.609   0.678  -0.415  1.00 94.00           C  
ATOM    424  SD  MET A  55       7.532   0.379   1.143  1.00 94.00           S  
ATOM    425  CE  MET A  55       8.841  -0.720   0.535  1.00 94.00           C  
ATOM    426  N   GLY A  56       2.582   2.795  -1.040  1.00 93.84           N  
ATOM    427  CA  GLY A  56       1.500   3.722  -0.751  1.00 93.84           C  
ATOM    428  C   GLY A  56       0.129   3.075  -0.811  1.00 93.84           C  
ATOM    429  O   GLY A  56      -0.002   1.865  -0.611  1.00 93.84           O  
ATOM    430  N   CYS A  57      -0.845   4.005  -0.919  1.00 93.86           N  
ATOM    431  CA  CYS A  57      -2.239   3.575  -0.937  1.00 93.86           C  
ATOM    432  C   CYS A  57      -2.735   3.392  -2.367  1.00 93.86           C  
ATOM    433  CB  CYS A  57      -3.121   4.586  -0.207  1.00 93.86           C  
ATOM    434  O   CYS A  57      -2.306   4.109  -3.273  1.00 93.86           O  
ATOM    435  SG  CYS A  57      -2.670   4.829   1.525  1.00 93.86           S  
ATOM    436  N   GLY A  58      -3.531   2.283  -2.516  1.00 93.73           N  
ATOM    437  CA  GLY A  58      -4.076   1.987  -3.831  1.00 93.73           C  
ATOM    438  C   GLY A  58      -3.317   0.894  -4.559  1.00 93.73           C  
ATOM    439  O   GLY A  58      -2.531   0.165  -3.949  1.00 93.73           O  
ATOM    440  N   CYS A  59      -3.641   0.770  -5.864  1.00 93.98           N  
ATOM    441  CA  CYS A  59      -2.943  -0.196  -6.704  1.00 93.98           C  
ATOM    442  C   CYS A  59      -2.781   0.332  -8.124  1.00 93.98           C  
ATOM    443  CB  CYS A  59      -3.694  -1.527  -6.729  1.00 93.98           C  
ATOM    444  O   CYS A  59      -3.717   0.276  -8.923  1.00 93.98           O  
ATOM    445  SG  CYS A  59      -2.704  -2.910  -7.338  1.00 93.98           S  
ATOM    446  N   PRO A  60      -1.553   0.882  -8.335  1.00 92.36           N  
ATOM    447  CA  PRO A  60      -1.276   1.434  -9.663  1.00 92.36           C  
ATOM    448  C   PRO A  60      -1.265   0.366 -10.755  1.00 92.36           C  
ATOM    449  CB  PRO A  60       0.109   2.064  -9.501  1.00 92.36           C  
ATOM    450  O   PRO A  60      -1.170  -0.827 -10.456  1.00 92.36           O  
ATOM    451  CG  PRO A  60       0.745   1.305  -8.381  1.00 92.36           C  
ATOM    452  CD  PRO A  60      -0.338   0.800  -7.472  1.00 92.36           C  
ATOM    453  N   GLN A  61      -1.409   0.866 -12.036  1.00 91.01           N  
ATOM    454  CA  GLN A  61      -1.313  -0.024 -13.188  1.00 91.01           C  
ATOM    455  C   GLN A  61       0.124  -0.492 -13.403  1.00 91.01           C  
ATOM    456  CB  GLN A  61      -1.833   0.671 -14.448  1.00 91.01           C  
ATOM    457  O   GLN A  61       1.071   0.256 -13.151  1.00 91.01           O  
ATOM    458  CG  GLN A  61      -3.327   0.959 -14.418  1.00 91.01           C  
ATOM    459  CD  GLN A  61      -4.170  -0.284 -14.631  1.00 91.01           C  
ATOM    460  NE2 GLN A  61      -5.183  -0.465 -13.791  1.00 91.01           N  
ATOM    461  OE1 GLN A  61      -3.912  -1.076 -15.543  1.00 91.01           O  
ATOM    462  N   SER A  62       0.228  -1.770 -13.743  1.00 89.01           N  
ATOM    463  CA  SER A  62       1.536  -2.328 -14.071  1.00 89.01           C  
ATOM    464  C   SER A  62       2.005  -1.866 -15.447  1.00 89.01           C  
ATOM    465  CB  SER A  62       1.494  -3.856 -14.024  1.00 89.01           C  
ATOM    466  O   SER A  62       1.191  -1.670 -16.352  1.00 89.01           O  
ATOM    467  OG  SER A  62       2.755  -4.404 -14.368  1.00 89.01           O  
ATOM    468  N   SER A  63       3.269  -1.432 -15.619  1.00 88.97           N  
ATOM    469  CA  SER A  63       3.919  -1.051 -16.869  1.00 88.97           C  
ATOM    470  C   SER A  63       5.209  -1.836 -17.083  1.00 88.97           C  
ATOM    471  CB  SER A  63       4.217   0.449 -16.882  1.00 88.97           C  
ATOM    472  O   SER A  63       5.698  -2.498 -16.166  1.00 88.97           O  
ATOM    473  OG  SER A  63       5.053   0.806 -15.794  1.00 88.97           O  
ATOM    474  N   ARG A  64       5.638  -1.909 -18.433  1.00 89.32           N  
ATOM    475  CA  ARG A  64       6.871  -2.618 -18.761  1.00 89.32           C  
ATOM    476  C   ARG A  64       8.029  -2.129 -17.898  1.00 89.32           C  
ATOM    477  CB  ARG A  64       7.213  -2.446 -20.242  1.00 89.32           C  
ATOM    478  O   ARG A  64       8.249  -0.923 -17.769  1.00 89.32           O  
ATOM    479  CG  ARG A  64       6.584  -3.495 -21.145  1.00 89.32           C  
ATOM    480  CD  ARG A  64       7.065  -3.363 -22.584  1.00 89.32           C  
ATOM    481  NE  ARG A  64       5.951  -3.356 -23.527  1.00 89.32           N  
ATOM    482  NH1 ARG A  64       7.277  -3.212 -25.413  1.00 89.32           N  
ATOM    483  NH2 ARG A  64       4.995  -3.286 -25.614  1.00 89.32           N  
ATOM    484  CZ  ARG A  64       6.077  -3.285 -24.849  1.00 89.32           C  
ATOM    485  N   GLY A  65       8.642  -3.100 -17.178  1.00 87.85           N  
ATOM    486  CA  GLY A  65       9.813  -2.705 -16.411  1.00 87.85           C  
ATOM    487  C   GLY A  65       9.479  -2.267 -14.997  1.00 87.85           C  
ATOM    488  O   GLY A  65      10.321  -1.691 -14.305  1.00 87.85           O  
ATOM    489  N   VAL A  66       8.142  -2.473 -14.667  1.00 92.50           N  
ATOM    490  CA  VAL A  66       7.663  -2.118 -13.335  1.00 92.50           C  
ATOM    491  C   VAL A  66       6.951  -3.315 -12.707  1.00 92.50           C  
ATOM    492  CB  VAL A  66       6.716  -0.898 -13.379  1.00 92.50           C  
ATOM    493  O   VAL A  66       6.074  -3.919 -13.328  1.00 92.50           O  
ATOM    494  CG1 VAL A  66       6.222  -0.548 -11.976  1.00 92.50           C  
ATOM    495  CG2 VAL A  66       7.420   0.300 -14.015  1.00 92.50           C  
ATOM    496  N   LYS A  67       7.379  -3.721 -11.541  1.00 92.64           N  
ATOM    497  CA  LYS A  67       6.695  -4.738 -10.747  1.00 92.64           C  
ATOM    498  C   LYS A  67       5.827  -4.101  -9.666  1.00 92.64           C  
ATOM    499  CB  LYS A  67       7.707  -5.692 -10.110  1.00 92.64           C  
ATOM    500  O   LYS A  67       6.312  -3.300  -8.865  1.00 92.64           O  
ATOM    501  CG  LYS A  67       7.076  -6.875  -9.391  1.00 92.64           C  
ATOM    502  CD  LYS A  67       8.132  -7.836  -8.861  1.00 92.64           C  
ATOM    503  CE  LYS A  67       7.502  -9.010  -8.124  1.00 92.64           C  
ATOM    504  NZ  LYS A  67       8.534  -9.955  -7.602  1.00 92.64           N  
ATOM    505  N   VAL A  68       4.487  -4.472  -9.759  1.00 95.18           N  
ATOM    506  CA  VAL A  68       3.560  -3.901  -8.787  1.00 95.18           C  
ATOM    507  C   VAL A  68       2.938  -5.015  -7.949  1.00 95.18           C  
ATOM    508  CB  VAL A  68       2.454  -3.071  -9.476  1.00 95.18           C  
ATOM    509  O   VAL A  68       2.407  -5.987  -8.493  1.00 95.18           O  
ATOM    510  CG1 VAL A  68       1.475  -2.514  -8.445  1.00 95.18           C  
ATOM    511  CG2 VAL A  68       3.070  -1.940 -10.298  1.00 95.18           C  
ATOM    512  N   ASP A  69       3.038  -4.874  -6.577  1.00 94.74           N  
ATOM    513  CA  ASP A  69       2.381  -5.773  -5.635  1.00 94.74           C  
ATOM    514  C   ASP A  69       1.318  -5.036  -4.822  1.00 94.74           C  
ATOM    515  CB  ASP A  69       3.408  -6.414  -4.699  1.00 94.74           C  
ATOM    516  O   ASP A  69       1.613  -4.032  -4.171  1.00 94.74           O  
ATOM    517  CG  ASP A  69       4.380  -7.329  -5.423  1.00 94.74           C  
ATOM    518  OD1 ASP A  69       3.948  -8.105  -6.302  1.00 94.74           O  
ATOM    519  OD2 ASP A  69       5.589  -7.275  -5.109  1.00 94.74           O  
ATOM    520  N   CYS A  70       0.138  -5.558  -4.945  1.00 95.57           N  
ATOM    521  CA  CYS A  70      -0.960  -4.976  -4.181  1.00 95.57           C  
ATOM    522  C   CYS A  70      -1.450  -5.941  -3.109  1.00 95.57           C  
ATOM    523  CB  CYS A  70      -2.116  -4.598  -5.107  1.00 95.57           C  
ATOM    524  O   CYS A  70      -1.487  -7.153  -3.329  1.00 95.57           O  
ATOM    525  SG  CYS A  70      -1.644  -3.475  -6.441  1.00 95.57           S  
ATOM    526  N   CYS A  71      -1.790  -5.384  -1.938  1.00 95.42           N  
ATOM    527  CA  CYS A  71      -2.300  -6.235  -0.868  1.00 95.42           C  
ATOM    528  C   CYS A  71      -3.293  -5.477   0.005  1.00 95.42           C  
ATOM    529  CB  CYS A  71      -1.151  -6.763  -0.009  1.00 95.42           C  
ATOM    530  O   CYS A  71      -3.332  -4.245  -0.018  1.00 95.42           O  
ATOM    531  SG  CYS A  71      -0.225  -5.468   0.843  1.00 95.42           S  
ATOM    532  N   MET A  72      -4.222  -6.211   0.670  1.00 94.69           N  
ATOM    533  CA  MET A  72      -5.341  -5.621   1.399  1.00 94.69           C  
ATOM    534  C   MET A  72      -5.258  -5.952   2.885  1.00 94.69           C  
ATOM    535  CB  MET A  72      -6.673  -6.109   0.828  1.00 94.69           C  
ATOM    536  O   MET A  72      -6.280  -6.004   3.572  1.00 94.69           O  
ATOM    537  CG  MET A  72      -6.917  -5.683  -0.610  1.00 94.69           C  
ATOM    538  SD  MET A  72      -8.517  -6.299  -1.265  1.00 94.69           S  
ATOM    539  CE  MET A  72      -8.281  -5.982  -3.036  1.00 94.69           C  
ATOM    540  N   ARG A  73      -4.042  -5.901   3.427  1.00 93.91           N  
ATOM    541  CA  ARG A  73      -3.805  -6.096   4.854  1.00 93.91           C  
ATOM    542  C   ARG A  73      -2.930  -4.983   5.420  1.00 93.91           C  
ATOM    543  CB  ARG A  73      -3.154  -7.457   5.110  1.00 93.91           C  
ATOM    544  O   ARG A  73      -2.223  -4.302   4.674  1.00 93.91           O  
ATOM    545  CG  ARG A  73      -4.052  -8.640   4.785  1.00 93.91           C  
ATOM    546  CD  ARG A  73      -3.390  -9.964   5.139  1.00 93.91           C  
ATOM    547  NE  ARG A  73      -2.310 -10.292   4.212  1.00 93.91           N  
ATOM    548  NH1 ARG A  73      -1.843 -12.347   5.158  1.00 93.91           N  
ATOM    549  NH2 ARG A  73      -0.640 -11.612   3.350  1.00 93.91           N  
ATOM    550  CZ  ARG A  73      -1.600 -11.416   4.242  1.00 93.91           C  
ATOM    551  N   ASP A  74      -3.018  -4.781   6.780  1.00 94.40           N  
ATOM    552  CA  ASP A  74      -2.195  -3.758   7.419  1.00 94.40           C  
ATOM    553  C   ASP A  74      -0.711  -4.005   7.156  1.00 94.40           C  
ATOM    554  CB  ASP A  74      -2.463  -3.717   8.925  1.00 94.40           C  
ATOM    555  O   ASP A  74      -0.219  -5.120   7.341  1.00 94.40           O  
ATOM    556  CG  ASP A  74      -3.814  -3.116   9.270  1.00 94.40           C  
ATOM    557  OD1 ASP A  74      -4.257  -2.173   8.579  1.00 94.40           O  
ATOM    558  OD2 ASP A  74      -4.440  -3.587  10.244  1.00 94.40           O  
ATOM    559  N   LYS A  75      -0.135  -2.869   6.594  1.00 94.10           N  
ATOM    560  CA  LYS A  75       1.316  -2.880   6.433  1.00 94.10           C  
ATOM    561  C   LYS A  75       1.764  -4.052   5.565  1.00 94.10           C  
ATOM    562  CB  LYS A  75       2.007  -2.943   7.796  1.00 94.10           C  
ATOM    563  O   LYS A  75       2.841  -4.612   5.776  1.00 94.10           O  
ATOM    564  CG  LYS A  75       1.688  -1.767   8.707  1.00 94.10           C  
ATOM    565  CD  LYS A  75       2.298  -1.950  10.091  1.00 94.10           C  
ATOM    566  CE  LYS A  75       1.764  -0.922  11.079  1.00 94.10           C  
ATOM    567  NZ  LYS A  75       2.404  -1.060  12.422  1.00 94.10           N  
ATOM    568  N   CYS A  76       1.174  -4.561   4.622  1.00 94.58           N  
ATOM    569  CA  CYS A  76       1.417  -5.711   3.758  1.00 94.58           C  
ATOM    570  C   CYS A  76       2.422  -5.368   2.665  1.00 94.58           C  
ATOM    571  CB  CYS A  76       0.111  -6.194   3.129  1.00 94.58           C  
ATOM    572  O   CYS A  76       2.982  -6.262   2.028  1.00 94.58           O  
ATOM    573  SG  CYS A  76      -0.611  -5.022   1.959  1.00 94.58           S  
ATOM    574  N   ASN A  77       2.591  -4.133   2.369  1.00 94.05           N  
ATOM    575  CA  ASN A  77       3.496  -3.706   1.308  1.00 94.05           C  
ATOM    576  C   ASN A  77       4.942  -3.650   1.792  1.00 94.05           C  
ATOM    577  CB  ASN A  77       3.069  -2.345   0.753  1.00 94.05           C  
ATOM    578  O   ASN A  77       5.778  -2.974   1.189  1.00 94.05           O  
ATOM    579  CG  ASN A  77       3.073  -1.257   1.808  1.00 94.05           C  
ATOM    580  ND2 ASN A  77       3.183  -0.008   1.371  1.00 94.05           N  
ATOM    581  OD1 ASN A  77       2.979  -1.536   3.006  1.00 94.05           O  
ATOM    582  N   GLY A  78       5.053  -4.466   2.906  1.00 79.12           N  
ATOM    583  CA  GLY A  78       6.434  -4.901   3.043  1.00 79.12           C  
ATOM    584  C   GLY A  78       7.252  -4.011   3.959  1.00 79.12           C  
ATOM    585  O   GLY A  78       7.259  -2.788   3.800  1.00 79.12           O  
TER     586      ALA A   1                                                      
ENDMDL                                                                          
END                                                                             
