# Supplementary material for: Domain loss enabled evolution of novel functions in the snake three-finger toxin gene superfamily
Source: Nat Commun. 2023 Aug 11;14:4861. doi: 10.1038/s41467-023-40550-0 (PMC10421932; doi:10.1038/s41467-023-40550-0)
Supplement: Supplementary file 5 — Supplementary Data 2 [file 41467_2023_40550_MOESM5_ESM.zip › SD2_structure_predictions/full_sequence/None|Vako7|Varanus_komodoensis.pdb]

MODEL     1                                                                     
ATOM      1  N   MET A   1     -39.977  -1.340  23.113  1.00 55.55           N  
ATOM      2  CA  MET A   1     -39.597  -2.423  22.210  1.00 55.55           C  
ATOM      3  C   MET A   1     -38.845  -1.884  20.998  1.00 55.55           C  
ATOM      4  CB  MET A   1     -40.832  -3.202  21.754  1.00 55.55           C  
ATOM      5  O   MET A   1     -38.201  -2.643  20.273  1.00 55.55           O  
ATOM      6  CG  MET A   1     -41.768  -3.587  22.889  1.00 55.55           C  
ATOM      7  SD  MET A   1     -43.282  -4.436  22.295  1.00 55.55           S  
ATOM      8  CE  MET A   1     -44.524  -3.161  22.650  1.00 55.55           C  
ATOM      9  N   LYS A   2     -38.805  -0.531  20.830  1.00 54.92           N  
ATOM     10  CA  LYS A   2     -38.173   0.212  19.744  1.00 54.92           C  
ATOM     11  C   LYS A   2     -36.720   0.540  20.076  1.00 54.92           C  
ATOM     12  CB  LYS A   2     -38.947   1.498  19.451  1.00 54.92           C  
ATOM     13  O   LYS A   2     -35.869   0.585  19.185  1.00 54.92           O  
ATOM     14  CG  LYS A   2     -40.459   1.328  19.470  1.00 54.92           C  
ATOM     15  CD  LYS A   2     -41.173   2.653  19.236  1.00 54.92           C  
ATOM     16  CE  LYS A   2     -42.686   2.479  19.219  1.00 54.92           C  
ATOM     17  NZ  LYS A   2     -43.393   3.788  19.090  1.00 54.92           N  
ATOM     18  N   ALA A   3     -36.507   0.582  21.393  1.00 59.52           N  
ATOM     19  CA  ALA A   3     -35.179   0.923  21.896  1.00 59.52           C  
ATOM     20  C   ALA A   3     -34.219  -0.254  21.751  1.00 59.52           C  
ATOM     21  CB  ALA A   3     -35.260   1.364  23.356  1.00 59.52           C  
ATOM     22  O   ALA A   3     -33.046  -0.069  21.419  1.00 59.52           O  
ATOM     23  N   SER A   4     -34.936  -1.521  21.882  1.00 63.39           N  
ATOM     24  CA  SER A   4     -34.139  -2.736  21.749  1.00 63.39           C  
ATOM     25  C   SER A   4     -33.764  -2.995  20.294  1.00 63.39           C  
ATOM     26  CB  SER A   4     -34.898  -3.940  22.310  1.00 63.39           C  
ATOM     27  O   SER A   4     -32.646  -3.425  20.003  1.00 63.39           O  
ATOM     28  OG  SER A   4     -34.102  -5.110  22.248  1.00 63.39           O  
ATOM     29  N   ALA A   5     -34.652  -2.577  19.407  1.00 70.21           N  
ATOM     30  CA  ALA A   5     -34.406  -2.759  17.979  1.00 70.21           C  
ATOM     31  C   ALA A   5     -33.283  -1.847  17.495  1.00 70.21           C  
ATOM     32  CB  ALA A   5     -35.681  -2.496  17.181  1.00 70.21           C  
ATOM     33  O   ALA A   5     -32.445  -2.258  16.689  1.00 70.21           O  
ATOM     34  N   VAL A   6     -33.158  -0.762  18.132  1.00 67.70           N  
ATOM     35  CA  VAL A   6     -32.194   0.260  17.736  1.00 67.70           C  
ATOM     36  C   VAL A   6     -30.801  -0.123  18.231  1.00 67.70           C  
ATOM     37  CB  VAL A   6     -32.588   1.652  18.277  1.00 67.70           C  
ATOM     38  O   VAL A   6     -29.818   0.005  17.498  1.00 67.70           O  
ATOM     39  CG1 VAL A   6     -31.493   2.676  17.981  1.00 67.70           C  
ATOM     40  CG2 VAL A   6     -33.919   2.100  17.677  1.00 67.70           C  
ATOM     41  N   VAL A   7     -30.759  -0.659  19.410  1.00 73.26           N  
ATOM     42  CA  VAL A   7     -29.501  -1.125  19.985  1.00 73.26           C  
ATOM     43  C   VAL A   7     -28.968  -2.305  19.175  1.00 73.26           C  
ATOM     44  CB  VAL A   7     -29.670  -1.528  21.467  1.00 73.26           C  
ATOM     45  O   VAL A   7     -27.769  -2.385  18.898  1.00 73.26           O  
ATOM     46  CG1 VAL A   7     -28.393  -2.178  21.998  1.00 73.26           C  
ATOM     47  CG2 VAL A   7     -30.045  -0.311  22.311  1.00 73.26           C  
ATOM     48  N   LEU A   8     -29.877  -3.091  18.715  1.00 72.54           N  
ATOM     49  CA  LEU A   8     -29.485  -4.253  17.925  1.00 72.54           C  
ATOM     50  C   LEU A   8     -28.981  -3.831  16.549  1.00 72.54           C  
ATOM     51  CB  LEU A   8     -30.662  -5.221  17.776  1.00 72.54           C  
ATOM     52  O   LEU A   8     -28.020  -4.405  16.032  1.00 72.54           O  
ATOM     53  CG  LEU A   8     -31.000  -6.071  19.001  1.00 72.54           C  
ATOM     54  CD1 LEU A   8     -32.344  -6.766  18.809  1.00 72.54           C  
ATOM     55  CD2 LEU A   8     -29.898  -7.091  19.266  1.00 72.54           C  
ATOM     56  N   LEU A   9     -29.577  -2.784  16.023  1.00 71.44           N  
ATOM     57  CA  LEU A   9     -29.158  -2.251  14.732  1.00 71.44           C  
ATOM     58  C   LEU A   9     -27.770  -1.626  14.826  1.00 71.44           C  
ATOM     59  CB  LEU A   9     -30.164  -1.214  14.228  1.00 71.44           C  
ATOM     60  O   LEU A   9     -26.926  -1.844  13.954  1.00 71.44           O  
ATOM     61  CG  LEU A   9     -29.954  -0.702  12.802  1.00 71.44           C  
ATOM     62  CD1 LEU A   9     -30.220  -1.815  11.794  1.00 71.44           C  
ATOM     63  CD2 LEU A   9     -30.850   0.501  12.528  1.00 71.44           C  
ATOM     64  N   VAL A  10     -27.537  -0.840  15.918  1.00 69.61           N  
ATOM     65  CA  VAL A  10     -26.248  -0.200  16.162  1.00 69.61           C  
ATOM     66  C   VAL A  10     -25.178  -1.265  16.395  1.00 69.61           C  
ATOM     67  CB  VAL A  10     -26.313   0.763  17.368  1.00 69.61           C  
ATOM     68  O   VAL A  10     -24.065  -1.158  15.876  1.00 69.61           O  
ATOM     69  CG1 VAL A  10     -24.924   1.307  17.700  1.00 69.61           C  
ATOM     70  CG2 VAL A  10     -27.284   1.908  17.085  1.00 69.61           C  
ATOM     71  N   ALA A  11     -25.479  -2.288  17.187  1.00 68.29           N  
ATOM     72  CA  ALA A  11     -24.567  -3.401  17.437  1.00 68.29           C  
ATOM     73  C   ALA A  11     -24.263  -4.161  16.149  1.00 68.29           C  
ATOM     74  CB  ALA A  11     -25.153  -4.345  18.483  1.00 68.29           C  
ATOM     75  O   ALA A  11     -23.124  -4.571  15.917  1.00 68.29           O  
ATOM     76  N   ALA A  12     -25.268  -4.346  15.295  1.00 68.13           N  
ATOM     77  CA  ALA A  12     -25.100  -5.005  14.002  1.00 68.13           C  
ATOM     78  C   ALA A  12     -24.213  -4.178  13.075  1.00 68.13           C  
ATOM     79  CB  ALA A  12     -26.458  -5.254  13.351  1.00 68.13           C  
ATOM     80  O   ALA A  12     -23.385  -4.727  12.345  1.00 68.13           O  
ATOM     81  N   LEU A  13     -24.421  -2.835  13.228  1.00 65.98           N  
ATOM     82  CA  LEU A  13     -23.576  -2.000  12.381  1.00 65.98           C  
ATOM     83  C   LEU A  13     -22.149  -1.953  12.915  1.00 65.98           C  
ATOM     84  CB  LEU A  13     -24.146  -0.582  12.287  1.00 65.98           C  
ATOM     85  O   LEU A  13     -21.197  -1.808  12.143  1.00 65.98           O  
ATOM     86  CG  LEU A  13     -25.412  -0.414  11.446  1.00 65.98           C  
ATOM     87  CD1 LEU A  13     -26.132   0.876  11.825  1.00 65.98           C  
ATOM     88  CD2 LEU A  13     -25.074  -0.428   9.960  1.00 65.98           C  
ATOM     89  N   CYS A  14     -22.035  -2.225  14.276  1.00 62.92           N  
ATOM     90  CA  CYS A  14     -20.701  -2.202  14.867  1.00 62.92           C  
ATOM     91  C   CYS A  14     -20.040  -3.572  14.776  1.00 62.92           C  
ATOM     92  CB  CYS A  14     -20.770  -1.755  16.327  1.00 62.92           C  
ATOM     93  O   CYS A  14     -18.812  -3.673  14.758  1.00 62.92           O  
ATOM     94  SG  CYS A  14     -21.016   0.023  16.533  1.00 62.92           S  
ATOM     95  N   ALA A  15     -20.937  -4.730  14.661  1.00 57.96           N  
ATOM     96  CA  ALA A  15     -20.420  -6.094  14.729  1.00 57.96           C  
ATOM     97  C   ALA A  15     -20.021  -6.600  13.346  1.00 57.96           C  
ATOM     98  CB  ALA A  15     -21.457  -7.025  15.353  1.00 57.96           C  
ATOM     99  O   ALA A  15     -19.252  -7.556  13.226  1.00 57.96           O  
ATOM    100  N   GLY A  16     -19.599  -5.868  12.349  1.00 52.17           N  
ATOM    101  CA  GLY A  16     -19.119  -6.695  11.253  1.00 52.17           C  
ATOM    102  C   GLY A  16     -18.296  -5.923  10.240  1.00 52.17           C  
ATOM    103  O   GLY A  16     -18.497  -6.064   9.032  1.00 52.17           O  
ATOM    104  N   THR A  17     -17.308  -5.173  10.666  1.00 55.89           N  
ATOM    105  CA  THR A  17     -16.505  -5.123   9.449  1.00 55.89           C  
ATOM    106  C   THR A  17     -15.207  -5.907   9.625  1.00 55.89           C  
ATOM    107  CB  THR A  17     -16.182  -3.671   9.053  1.00 55.89           C  
ATOM    108  O   THR A  17     -14.460  -5.673  10.577  1.00 55.89           O  
ATOM    109  CG2 THR A  17     -17.434  -2.936   8.586  1.00 55.89           C  
ATOM    110  OG1 THR A  17     -15.632  -2.984  10.184  1.00 55.89           O  
ATOM    111  N   ALA A  18     -15.200  -7.253   9.875  1.00 60.05           N  
ATOM    112  CA  ALA A  18     -13.944  -7.953   9.618  1.00 60.05           C  
ATOM    113  C   ALA A  18     -13.152  -7.270   8.507  1.00 60.05           C  
ATOM    114  CB  ALA A  18     -14.213  -9.412   9.256  1.00 60.05           C  
ATOM    115  O   ALA A  18     -13.532  -7.335   7.336  1.00 60.05           O  
ATOM    116  N   LEU A  19     -12.824  -6.011   8.577  1.00 67.41           N  
ATOM    117  CA  LEU A  19     -12.241  -5.155   7.550  1.00 67.41           C  
ATOM    118  C   LEU A  19     -10.989  -5.792   6.956  1.00 67.41           C  
ATOM    119  CB  LEU A  19     -11.901  -3.779   8.129  1.00 67.41           C  
ATOM    120  O   LEU A  19     -10.144  -6.311   7.689  1.00 67.41           O  
ATOM    121  CG  LEU A  19     -13.083  -2.843   8.390  1.00 67.41           C  
ATOM    122  CD1 LEU A  19     -13.064  -2.355   9.835  1.00 67.41           C  
ATOM    123  CD2 LEU A  19     -13.055  -1.664   7.422  1.00 67.41           C  
ATOM    124  N   SER A  20     -11.176  -6.615   5.870  1.00 83.55           N  
ATOM    125  CA  SER A  20     -10.021  -7.011   5.071  1.00 83.55           C  
ATOM    126  C   SER A  20      -9.435  -5.822   4.317  1.00 83.55           C  
ATOM    127  CB  SER A  20     -10.405  -8.113   4.082  1.00 83.55           C  
ATOM    128  O   SER A  20     -10.176  -4.992   3.785  1.00 83.55           O  
ATOM    129  OG  SER A  20     -11.134  -7.577   2.991  1.00 83.55           O  
ATOM    130  N   LEU A  21      -8.168  -5.451   4.498  1.00 93.11           N  
ATOM    131  CA  LEU A  21      -7.412  -4.348   3.916  1.00 93.11           C  
ATOM    132  C   LEU A  21      -7.140  -4.596   2.436  1.00 93.11           C  
ATOM    133  CB  LEU A  21      -6.090  -4.151   4.663  1.00 93.11           C  
ATOM    134  O   LEU A  21      -6.709  -5.686   2.053  1.00 93.11           O  
ATOM    135  CG  LEU A  21      -5.227  -2.971   4.215  1.00 93.11           C  
ATOM    136  CD1 LEU A  21      -5.933  -1.653   4.517  1.00 93.11           C  
ATOM    137  CD2 LEU A  21      -3.862  -3.019   4.892  1.00 93.11           C  
ATOM    138  N   HIS A  22      -7.516  -3.682   1.639  1.00 95.31           N  
ATOM    139  CA  HIS A  22      -7.218  -3.678   0.211  1.00 95.31           C  
ATOM    140  C   HIS A  22      -6.166  -2.627  -0.129  1.00 95.31           C  
ATOM    141  CB  HIS A  22      -8.490  -3.430  -0.602  1.00 95.31           C  
ATOM    142  O   HIS A  22      -6.262  -1.480   0.314  1.00 95.31           O  
ATOM    143  CG  HIS A  22      -9.448  -4.578  -0.582  1.00 95.31           C  
ATOM    144  CD2 HIS A  22      -9.774  -5.480  -1.538  1.00 95.31           C  
ATOM    145  ND1 HIS A  22     -10.203  -4.899   0.525  1.00 95.31           N  
ATOM    146  CE1 HIS A  22     -10.954  -5.952   0.249  1.00 95.31           C  
ATOM    147  NE2 HIS A  22     -10.713  -6.324  -0.997  1.00 95.31           N  
ATOM    148  N   CYS A  23      -5.157  -3.051  -0.955  1.00 96.74           N  
ATOM    149  CA  CYS A  23      -4.065  -2.149  -1.306  1.00 96.74           C  
ATOM    150  C   CYS A  23      -3.768  -2.208  -2.800  1.00 96.74           C  
ATOM    151  CB  CYS A  23      -2.806  -2.496  -0.512  1.00 96.74           C  
ATOM    152  O   CYS A  23      -4.115  -3.184  -3.468  1.00 96.74           O  
ATOM    153  SG  CYS A  23      -3.013  -2.357   1.277  1.00 96.74           S  
ATOM    154  N   TYR A  24      -3.191  -1.165  -3.340  1.00 97.22           N  
ATOM    155  CA  TYR A  24      -2.573  -1.254  -4.658  1.00 97.22           C  
ATOM    156  C   TYR A  24      -1.287  -2.070  -4.602  1.00 97.22           C  
ATOM    157  CB  TYR A  24      -2.280   0.145  -5.210  1.00 97.22           C  
ATOM    158  O   TYR A  24      -0.542  -2.001  -3.622  1.00 97.22           O  
ATOM    159  CG  TYR A  24      -3.509   0.876  -5.694  1.00 97.22           C  
ATOM    160  CD1 TYR A  24      -4.010   0.663  -6.976  1.00 97.22           C  
ATOM    161  CD2 TYR A  24      -4.171   1.780  -4.870  1.00 97.22           C  
ATOM    162  CE1 TYR A  24      -5.141   1.336  -7.427  1.00 97.22           C  
ATOM    163  CE2 TYR A  24      -5.302   2.459  -5.311  1.00 97.22           C  
ATOM    164  OH  TYR A  24      -6.900   2.899  -7.029  1.00 97.22           O  
ATOM    165  CZ  TYR A  24      -5.780   2.230  -6.588  1.00 97.22           C  
ATOM    166  N   LYS A  25      -1.088  -2.907  -5.738  1.00 97.24           N  
ATOM    167  CA  LYS A  25       0.080  -3.782  -5.789  1.00 97.24           C  
ATOM    168  C   LYS A  25       0.760  -3.712  -7.153  1.00 97.24           C  
ATOM    169  CB  LYS A  25      -0.317  -5.225  -5.474  1.00 97.24           C  
ATOM    170  O   LYS A  25       0.100  -3.832  -8.188  1.00 97.24           O  
ATOM    171  CG  LYS A  25       0.847  -6.205  -5.493  1.00 97.24           C  
ATOM    172  CD  LYS A  25       0.390  -7.622  -5.174  1.00 97.24           C  
ATOM    173  CE  LYS A  25       1.545  -8.612  -5.244  1.00 97.24           C  
ATOM    174  NZ  LYS A  25       1.100 -10.005  -4.936  1.00 97.24           N  
ATOM    175  N   CYS A  26       1.998  -3.547  -7.171  1.00 97.27           N  
ATOM    176  CA  CYS A  26       2.812  -3.534  -8.382  1.00 97.27           C  
ATOM    177  C   CYS A  26       4.296  -3.600  -8.041  1.00 97.27           C  
ATOM    178  CB  CYS A  26       2.524  -2.282  -9.208  1.00 97.27           C  
ATOM    179  O   CYS A  26       4.683  -3.400  -6.889  1.00 97.27           O  
ATOM    180  SG  CYS A  26       2.944  -0.741  -8.365  1.00 97.27           S  
ATOM    181  N   GLN A  27       5.027  -3.921  -9.011  1.00 96.26           N  
ATOM    182  CA  GLN A  27       6.477  -3.989  -8.863  1.00 96.26           C  
ATOM    183  C   GLN A  27       7.178  -3.146  -9.925  1.00 96.26           C  
ATOM    184  CB  GLN A  27       6.958  -5.438  -8.942  1.00 96.26           C  
ATOM    185  O   GLN A  27       6.941  -3.323 -11.122  1.00 96.26           O  
ATOM    186  CG  GLN A  27       8.461  -5.598  -8.754  1.00 96.26           C  
ATOM    187  CD  GLN A  27       8.908  -5.317  -7.331  1.00 96.26           C  
ATOM    188  NE2 GLN A  27      10.035  -4.628  -7.189  1.00 96.26           N  
ATOM    189  OE1 GLN A  27       8.245  -5.714  -6.368  1.00 96.26           O  
ATOM    190  N   ASP A  28       7.972  -2.167  -9.552  1.00 93.96           N  
ATOM    191  CA  ASP A  28       8.844  -1.327 -10.367  1.00 93.96           C  
ATOM    192  C   ASP A  28       8.047  -0.581 -11.436  1.00 93.96           C  
ATOM    193  CB  ASP A  28       9.941  -2.168 -11.022  1.00 93.96           C  
ATOM    194  O   ASP A  28       8.428  -0.571 -12.608  1.00 93.96           O  
ATOM    195  CG  ASP A  28      10.892  -2.791 -10.014  1.00 93.96           C  
ATOM    196  OD1 ASP A  28      11.173  -2.162  -8.971  1.00 93.96           O  
ATOM    197  OD2 ASP A  28      11.366  -3.920 -10.267  1.00 93.96           O  
ATOM    198  N   ALA A  29       6.965  -0.065 -11.066  1.00 95.00           N  
ATOM    199  CA  ALA A  29       6.200   0.810 -11.951  1.00 95.00           C  
ATOM    200  C   ALA A  29       6.895   2.157 -12.127  1.00 95.00           C  
ATOM    201  CB  ALA A  29       4.787   1.011 -11.409  1.00 95.00           C  
ATOM    202  O   ALA A  29       7.604   2.618 -11.229  1.00 95.00           O  
ATOM    203  N   LYS A  30       6.717   2.775 -13.309  1.00 93.60           N  
ATOM    204  CA  LYS A  30       7.413   4.015 -13.641  1.00 93.60           C  
ATOM    205  C   LYS A  30       6.620   5.233 -13.174  1.00 93.60           C  
ATOM    206  CB  LYS A  30       7.667   4.102 -15.147  1.00 93.60           C  
ATOM    207  O   LYS A  30       7.137   6.352 -13.168  1.00 93.60           O  
ATOM    208  CG  LYS A  30       8.639   3.056 -15.672  1.00 93.60           C  
ATOM    209  CD  LYS A  30       8.903   3.235 -17.161  1.00 93.60           C  
ATOM    210  CE  LYS A  30       9.871   2.186 -17.689  1.00 93.60           C  
ATOM    211  NZ  LYS A  30      10.114   2.342 -19.154  1.00 93.60           N  
ATOM    212  N   SER A  31       5.402   5.024 -12.799  1.00 91.69           N  
ATOM    213  CA  SER A  31       4.522   6.060 -12.268  1.00 91.69           C  
ATOM    214  C   SER A  31       3.401   5.457 -11.429  1.00 91.69           C  
ATOM    215  CB  SER A  31       3.928   6.893 -13.404  1.00 91.69           C  
ATOM    216  O   SER A  31       3.131   4.257 -11.515  1.00 91.69           O  
ATOM    217  OG  SER A  31       2.966   6.144 -14.127  1.00 91.69           O  
ATOM    218  N   HIS A  32       2.768   6.265 -10.596  1.00 91.52           N  
ATOM    219  CA  HIS A  32       1.629   5.819  -9.801  1.00 91.52           C  
ATOM    220  C   HIS A  32       0.470   5.386 -10.693  1.00 91.52           C  
ATOM    221  CB  HIS A  32       1.174   6.927  -8.849  1.00 91.52           C  
ATOM    222  O   HIS A  32      -0.254   4.444 -10.363  1.00 91.52           O  
ATOM    223  CG  HIS A  32       2.060   7.094  -7.656  1.00 91.52           C  
ATOM    224  CD2 HIS A  32       3.148   7.875  -7.459  1.00 91.52           C  
ATOM    225  ND1 HIS A  32       1.865   6.400  -6.481  1.00 91.52           N  
ATOM    226  CE1 HIS A  32       2.797   6.749  -5.610  1.00 91.52           C  
ATOM    227  NE2 HIS A  32       3.588   7.643  -6.179  1.00 91.52           N  
ATOM    228  N   GLY A  33       0.359   5.969 -11.794  1.00 91.38           N  
ATOM    229  CA  GLY A  33      -0.706   5.674 -12.740  1.00 91.38           C  
ATOM    230  C   GLY A  33      -0.578   4.302 -13.373  1.00 91.38           C  
ATOM    231  O   GLY A  33      -1.577   3.702 -13.776  1.00 91.38           O  
ATOM    232  N   GLU A  34       0.656   3.811 -13.454  1.00 93.06           N  
ATOM    233  CA  GLU A  34       0.916   2.504 -14.049  1.00 93.06           C  
ATOM    234  C   GLU A  34       0.591   1.378 -13.071  1.00 93.06           C  
ATOM    235  CB  GLU A  34       2.373   2.400 -14.506  1.00 93.06           C  
ATOM    236  O   GLU A  34       0.456   0.220 -13.472  1.00 93.06           O  
ATOM    237  CG  GLU A  34       2.692   3.234 -15.738  1.00 93.06           C  
ATOM    238  CD  GLU A  34       4.062   2.935 -16.326  1.00 93.06           C  
ATOM    239  OE1 GLU A  34       4.448   3.583 -17.326  1.00 93.06           O  
ATOM    240  OE2 GLU A  34       4.755   2.046 -15.783  1.00 93.06           O  
ATOM    241  N   CYS A  35       0.410   1.747 -11.790  1.00 93.73           N  
ATOM    242  CA  CYS A  35       0.076   0.773 -10.757  1.00 93.73           C  
ATOM    243  C   CYS A  35      -1.429   0.712 -10.530  1.00 93.73           C  
ATOM    244  CB  CYS A  35       0.785   1.117  -9.447  1.00 93.73           C  
ATOM    245  O   CYS A  35      -1.964   1.431  -9.685  1.00 93.73           O  
ATOM    246  SG  CYS A  35       0.927  -0.277  -8.308  1.00 93.73           S  
ATOM    247  N   LYS A  36      -2.163  -0.178 -11.215  1.00 92.99           N  
ATOM    248  CA  LYS A  36      -3.623  -0.198 -11.190  1.00 92.99           C  
ATOM    249  C   LYS A  36      -4.143  -1.459 -10.507  1.00 92.99           C  
ATOM    250  CB  LYS A  36      -4.185  -0.100 -12.609  1.00 92.99           C  
ATOM    251  O   LYS A  36      -5.296  -1.506 -10.074  1.00 92.99           O  
ATOM    252  CG  LYS A  36      -3.899   1.225 -13.299  1.00 92.99           C  
ATOM    253  CD  LYS A  36      -4.532   1.284 -14.683  1.00 92.99           C  
ATOM    254  CE  LYS A  36      -4.219   2.597 -15.387  1.00 92.99           C  
ATOM    255  NZ  LYS A  36      -4.844   2.662 -16.742  1.00 92.99           N  
ATOM    256  N   ASP A  37      -3.196  -2.404 -10.390  1.00 96.90           N  
ATOM    257  CA  ASP A  37      -3.632  -3.667  -9.802  1.00 96.90           C  
ATOM    258  C   ASP A  37      -3.875  -3.519  -8.302  1.00 96.90           C  
ATOM    259  CB  ASP A  37      -2.599  -4.765 -10.061  1.00 96.90           C  
ATOM    260  O   ASP A  37      -3.162  -2.779  -7.621  1.00 96.90           O  
ATOM    261  CG  ASP A  37      -2.478  -5.131 -11.530  1.00 96.90           C  
ATOM    262  OD1 ASP A  37      -3.489  -5.058 -12.262  1.00 96.90           O  
ATOM    263  OD2 ASP A  37      -1.363  -5.498 -11.959  1.00 96.90           O  
ATOM    264  N   THR A  38      -4.903  -4.185  -7.862  1.00 96.72           N  
ATOM    265  CA  THR A  38      -5.244  -4.191  -6.444  1.00 96.72           C  
ATOM    266  C   THR A  38      -5.333  -5.620  -5.915  1.00 96.72           C  
ATOM    267  CB  THR A  38      -6.576  -3.462  -6.187  1.00 96.72           C  
ATOM    268  O   THR A  38      -5.490  -6.566  -6.691  1.00 96.72           O  
ATOM    269  CG2 THR A  38      -6.550  -2.050  -6.762  1.00 96.72           C  
ATOM    270  OG1 THR A  38      -7.642  -4.197  -6.802  1.00 96.72           O  
ATOM    271  N   VAL A  39      -5.097  -5.638  -4.557  1.00 97.17           N  
ATOM    272  CA  VAL A  39      -5.151  -6.953  -3.927  1.00 97.17           C  
ATOM    273  C   VAL A  39      -5.806  -6.841  -2.552  1.00 97.17           C  
ATOM    274  CB  VAL A  39      -3.744  -7.579  -3.798  1.00 97.17           C  
ATOM    275  O   VAL A  39      -5.686  -5.812  -1.883  1.00 97.17           O  
ATOM    276  CG1 VAL A  39      -2.867  -6.748  -2.863  1.00 97.17           C  
ATOM    277  CG2 VAL A  39      -3.846  -9.020  -3.301  1.00 97.17           C  
ATOM    278  N   LYS A  40      -6.528  -7.937  -2.251  1.00 96.32           N  
ATOM    279  CA  LYS A  40      -6.968  -8.119  -0.871  1.00 96.32           C  
ATOM    280  C   LYS A  40      -5.827  -8.622   0.009  1.00 96.32           C  
ATOM    281  CB  LYS A  40      -8.146  -9.093  -0.807  1.00 96.32           C  
ATOM    282  O   LYS A  40      -5.273  -9.695  -0.237  1.00 96.32           O  
ATOM    283  CG  LYS A  40      -8.723  -9.277   0.589  1.00 96.32           C  
ATOM    284  CD  LYS A  40      -9.872 -10.277   0.592  1.00 96.32           C  
ATOM    285  CE  LYS A  40     -10.396 -10.523   2.000  1.00 96.32           C  
ATOM    286  NZ  LYS A  40     -11.517 -11.510   2.009  1.00 96.32           N  
ATOM    287  N   CYS A  41      -5.524  -7.855   1.111  1.00 95.56           N  
ATOM    288  CA  CYS A  41      -4.402  -8.230   1.964  1.00 95.56           C  
ATOM    289  C   CYS A  41      -4.749  -9.443   2.820  1.00 95.56           C  
ATOM    290  CB  CYS A  41      -3.996  -7.061   2.861  1.00 95.56           C  
ATOM    291  O   CYS A  41      -5.924  -9.713   3.074  1.00 95.56           O  
ATOM    292  SG  CYS A  41      -3.451  -5.600   1.950  1.00 95.56           S  
ATOM    293  N   MET A  42      -3.692 -10.138   3.147  1.00 94.05           N  
ATOM    294  CA  MET A  42      -3.872 -11.257   4.066  1.00 94.05           C  
ATOM    295  C   MET A  42      -4.254 -10.763   5.457  1.00 94.05           C  
ATOM    296  CB  MET A  42      -2.598 -12.101   4.143  1.00 94.05           C  
ATOM    297  O   MET A  42      -4.096  -9.580   5.766  1.00 94.05           O  
ATOM    298  CG  MET A  42      -2.230 -12.775   2.831  1.00 94.05           C  
ATOM    299  SD  MET A  42      -0.571 -13.557   2.885  1.00 94.05           S  
ATOM    300  CE  MET A  42      -0.939 -15.021   3.890  1.00 94.05           C  
ATOM    301  N   ASP A  43      -4.770 -11.632   6.247  1.00 89.87           N  
ATOM    302  CA  ASP A  43      -5.296 -11.298   7.567  1.00 89.87           C  
ATOM    303  C   ASP A  43      -4.219 -10.657   8.441  1.00 89.87           C  
ATOM    304  CB  ASP A  43      -5.856 -12.546   8.253  1.00 89.87           C  
ATOM    305  O   ASP A  43      -4.496  -9.713   9.183  1.00 89.87           O  
ATOM    306  CG  ASP A  43      -7.138 -13.049   7.614  1.00 89.87           C  
ATOM    307  OD1 ASP A  43      -7.863 -12.246   6.988  1.00 89.87           O  
ATOM    308  OD2 ASP A  43      -7.427 -14.258   7.739  1.00 89.87           O  
ATOM    309  N   LEU A  44      -2.976 -11.019   8.206  1.00 92.05           N  
ATOM    310  CA  LEU A  44      -1.894 -10.548   9.062  1.00 92.05           C  
ATOM    311  C   LEU A  44      -1.326  -9.230   8.545  1.00 92.05           C  
ATOM    312  CB  LEU A  44      -0.782 -11.597   9.148  1.00 92.05           C  
ATOM    313  O   LEU A  44      -0.618  -8.527   9.270  1.00 92.05           O  
ATOM    314  CG  LEU A  44      -1.131 -12.897   9.875  1.00 92.05           C  
ATOM    315  CD1 LEU A  44       0.008 -13.902   9.740  1.00 92.05           C  
ATOM    316  CD2 LEU A  44      -1.439 -12.623  11.343  1.00 92.05           C  
ATOM    317  N   ASP A  45      -1.678  -8.916   7.332  1.00 94.73           N  
ATOM    318  CA  ASP A  45      -1.225  -7.653   6.759  1.00 94.73           C  
ATOM    319  C   ASP A  45      -2.060  -6.484   7.277  1.00 94.73           C  
ATOM    320  CB  ASP A  45      -1.284  -7.705   5.231  1.00 94.73           C  
ATOM    321  O   ASP A  45      -3.286  -6.487   7.153  1.00 94.73           O  
ATOM    322  CG  ASP A  45      -0.283  -8.677   4.631  1.00 94.73           C  
ATOM    323  OD1 ASP A  45       0.712  -9.020   5.305  1.00 94.73           O  
ATOM    324  OD2 ASP A  45      -0.490  -9.101   3.474  1.00 94.73           O  
ATOM    325  N   ARG A  46      -1.331  -5.444   7.752  1.00 93.50           N  
ATOM    326  CA  ARG A  46      -2.054  -4.374   8.431  1.00 93.50           C  
ATOM    327  C   ARG A  46      -1.842  -3.037   7.728  1.00 93.50           C  
ATOM    328  CB  ARG A  46      -1.615  -4.272   9.893  1.00 93.50           C  
ATOM    329  O   ARG A  46      -2.528  -2.058   8.025  1.00 93.50           O  
ATOM    330  CG  ARG A  46      -1.913  -5.517  10.714  1.00 93.50           C  
ATOM    331  CD  ARG A  46      -1.574  -5.318  12.184  1.00 93.50           C  
ATOM    332  NE  ARG A  46      -1.861  -6.514  12.970  1.00 93.50           N  
ATOM    333  NH1 ARG A  46      -1.502  -5.507  15.018  1.00 93.50           N  
ATOM    334  NH2 ARG A  46      -2.100  -7.717  14.912  1.00 93.50           N  
ATOM    335  CZ  ARG A  46      -1.820  -6.577  14.298  1.00 93.50           C  
ATOM    336  N   VAL A  47      -0.883  -3.118   6.690  1.00 94.73           N  
ATOM    337  CA  VAL A  47      -0.567  -1.821   6.101  1.00 94.73           C  
ATOM    338  C   VAL A  47      -0.386  -1.969   4.592  1.00 94.73           C  
ATOM    339  CB  VAL A  47       0.702  -1.206   6.732  1.00 94.73           C  
ATOM    340  O   VAL A  47      -0.077  -3.057   4.101  1.00 94.73           O  
ATOM    341  CG1 VAL A  47       0.487  -0.931   8.219  1.00 94.73           C  
ATOM    342  CG2 VAL A  47       1.902  -2.129   6.525  1.00 94.73           C  
ATOM    343  N   CYS A  48      -0.695  -0.916   3.876  1.00 95.88           N  
ATOM    344  CA  CYS A  48      -0.290  -0.760   2.483  1.00 95.88           C  
ATOM    345  C   CYS A  48       1.049  -0.041   2.381  1.00 95.88           C  
ATOM    346  CB  CYS A  48      -1.353   0.008   1.699  1.00 95.88           C  
ATOM    347  O   CYS A  48       1.257   0.988   3.027  1.00 95.88           O  
ATOM    348  SG  CYS A  48      -2.983  -0.770   1.727  1.00 95.88           S  
ATOM    349  N   VAL A  49       1.950  -0.570   1.549  1.00 95.63           N  
ATOM    350  CA  VAL A  49       3.293  -0.007   1.454  1.00 95.63           C  
ATOM    351  C   VAL A  49       3.501   0.602   0.069  1.00 95.63           C  
ATOM    352  CB  VAL A  49       4.376  -1.072   1.736  1.00 95.63           C  
ATOM    353  O   VAL A  49       3.105   0.014  -0.940  1.00 95.63           O  
ATOM    354  CG1 VAL A  49       5.772  -0.461   1.641  1.00 95.63           C  
ATOM    355  CG2 VAL A  49       4.158  -1.704   3.110  1.00 95.63           C  
ATOM    356  N   THR A  50       4.130   1.754   0.082  1.00 94.64           N  
ATOM    357  CA  THR A  50       4.639   2.379  -1.134  1.00 94.64           C  
ATOM    358  C   THR A  50       6.147   2.591  -1.042  1.00 94.64           C  
ATOM    359  CB  THR A  50       3.944   3.727  -1.402  1.00 94.64           C  
ATOM    360  O   THR A  50       6.631   3.257  -0.126  1.00 94.64           O  
ATOM    361  CG2 THR A  50       4.409   4.332  -2.723  1.00 94.64           C  
ATOM    362  OG1 THR A  50       2.526   3.524  -1.455  1.00 94.64           O  
ATOM    363  N   LEU A  51       6.843   1.981  -1.979  1.00 92.77           N  
ATOM    364  CA  LEU A  51       8.288   2.157  -2.068  1.00 92.77           C  
ATOM    365  C   LEU A  51       8.672   2.858  -3.366  1.00 92.77           C  
ATOM    366  CB  LEU A  51       9.000   0.804  -1.975  1.00 92.77           C  
ATOM    367  O   LEU A  51       8.319   2.396  -4.454  1.00 92.77           O  
ATOM    368  CG  LEU A  51      10.528   0.837  -2.022  1.00 92.77           C  
ATOM    369  CD1 LEU A  51      11.084   1.464  -0.747  1.00 92.77           C  
ATOM    370  CD2 LEU A  51      11.088  -0.567  -2.221  1.00 92.77           C  
ATOM    371  N   GLU A  52       9.435   3.915  -3.165  1.00 90.66           N  
ATOM    372  CA  GLU A  52       9.904   4.678  -4.317  1.00 90.66           C  
ATOM    373  C   GLU A  52      11.424   4.802  -4.316  1.00 90.66           C  
ATOM    374  CB  GLU A  52       9.263   6.068  -4.339  1.00 90.66           C  
ATOM    375  O   GLU A  52      12.028   5.094  -3.281  1.00 90.66           O  
ATOM    376  CG  GLU A  52       7.746   6.044  -4.456  1.00 90.66           C  
ATOM    377  CD  GLU A  52       7.127   7.431  -4.524  1.00 90.66           C  
ATOM    378  OE1 GLU A  52       5.884   7.537  -4.634  1.00 90.66           O  
ATOM    379  OE2 GLU A  52       7.891   8.420  -4.467  1.00 90.66           O  
ATOM    380  N   HIS A  53      11.989   4.513  -5.432  1.00 88.90           N  
ATOM    381  CA  HIS A  53      13.429   4.674  -5.596  1.00 88.90           C  
ATOM    382  C   HIS A  53      13.790   4.948  -7.052  1.00 88.90           C  
ATOM    383  CB  HIS A  53      14.167   3.431  -5.097  1.00 88.90           C  
ATOM    384  O   HIS A  53      12.962   4.764  -7.947  1.00 88.90           O  
ATOM    385  CG  HIS A  53      14.007   2.240  -5.987  1.00 88.90           C  
ATOM    386  CD2 HIS A  53      14.849   1.686  -6.891  1.00 88.90           C  
ATOM    387  ND1 HIS A  53      12.862   1.474  -6.006  1.00 88.90           N  
ATOM    388  CE1 HIS A  53      13.007   0.497  -6.886  1.00 88.90           C  
ATOM    389  NE2 HIS A  53      14.204   0.604  -7.437  1.00 88.90           N  
ATOM    390  N   ARG A  54      15.014   5.460  -7.178  1.00 87.89           N  
ATOM    391  CA  ARG A  54      15.536   5.716  -8.516  1.00 87.89           C  
ATOM    392  C   ARG A  54      16.651   4.736  -8.865  1.00 87.89           C  
ATOM    393  CB  ARG A  54      16.048   7.154  -8.628  1.00 87.89           C  
ATOM    394  O   ARG A  54      17.518   4.453  -8.036  1.00 87.89           O  
ATOM    395  CG  ARG A  54      14.949   8.204  -8.595  1.00 87.89           C  
ATOM    396  CD  ARG A  54      15.495   9.599  -8.864  1.00 87.89           C  
ATOM    397  NE  ARG A  54      14.449  10.614  -8.770  1.00 87.89           N  
ATOM    398  NH1 ARG A  54      14.257  10.925 -11.051  1.00 87.89           N  
ATOM    399  NH2 ARG A  54      12.942  12.129  -9.611  1.00 87.89           N  
ATOM    400  CZ  ARG A  54      13.885  11.220  -9.811  1.00 87.89           C  
ATOM    401  N   ASN A  55      16.525   4.153 -10.011  1.00 85.50           N  
ATOM    402  CA  ASN A  55      17.576   3.246 -10.458  1.00 85.50           C  
ATOM    403  C   ASN A  55      18.809   4.007 -10.935  1.00 85.50           C  
ATOM    404  CB  ASN A  55      17.056   2.328 -11.567  1.00 85.50           C  
ATOM    405  O   ASN A  55      18.830   5.239 -10.913  1.00 85.50           O  
ATOM    406  CG  ASN A  55      16.763   3.075 -12.853  1.00 85.50           C  
ATOM    407  ND2 ASN A  55      16.210   2.372 -13.834  1.00 85.50           N  
ATOM    408  OD1 ASN A  55      17.033   4.274 -12.965  1.00 85.50           O  
ATOM    409  N   PRO A  56      19.938   3.385 -11.254  1.00 84.13           N  
ATOM    410  CA  PRO A  56      21.164   4.051 -11.700  1.00 84.13           C  
ATOM    411  C   PRO A  56      20.941   4.946 -12.918  1.00 84.13           C  
ATOM    412  CB  PRO A  56      22.094   2.885 -12.043  1.00 84.13           C  
ATOM    413  O   PRO A  56      21.673   5.919 -13.116  1.00 84.13           O  
ATOM    414  CG  PRO A  56      21.645   1.766 -11.159  1.00 84.13           C  
ATOM    415  CD  PRO A  56      20.152   1.839 -11.019  1.00 84.13           C  
ATOM    416  N   ALA A  57      19.905   4.646 -13.788  1.00 87.63           N  
ATOM    417  CA  ALA A  57      19.552   5.470 -14.941  1.00 87.63           C  
ATOM    418  C   ALA A  57      18.688   6.657 -14.524  1.00 87.63           C  
ATOM    419  CB  ALA A  57      18.828   4.633 -15.992  1.00 87.63           C  
ATOM    420  O   ALA A  57      18.195   7.403 -15.373  1.00 87.63           O  
ATOM    421  N   GLN A  58      18.453   6.797 -13.229  1.00 86.29           N  
ATOM    422  CA  GLN A  58      17.702   7.897 -12.633  1.00 86.29           C  
ATOM    423  C   GLN A  58      16.218   7.798 -12.976  1.00 86.29           C  
ATOM    424  CB  GLN A  58      18.259   9.243 -13.098  1.00 86.29           C  
ATOM    425  O   GLN A  58      15.520   8.813 -13.034  1.00 86.29           O  
ATOM    426  CG  GLN A  58      19.684   9.512 -12.632  1.00 86.29           C  
ATOM    427  CD  GLN A  58      19.798   9.622 -11.123  1.00 86.29           C  
ATOM    428  NE2 GLN A  58      20.606   8.754 -10.525  1.00 86.29           N  
ATOM    429  OE1 GLN A  58      19.165  10.481 -10.501  1.00 86.29           O  
ATOM    430  N   GLU A  59      15.744   6.582 -13.300  1.00 90.04           N  
ATOM    431  CA  GLU A  59      14.322   6.340 -13.521  1.00 90.04           C  
ATOM    432  C   GLU A  59      13.607   6.014 -12.213  1.00 90.04           C  
ATOM    433  CB  GLU A  59      14.119   5.205 -14.528  1.00 90.04           C  
ATOM    434  O   GLU A  59      14.108   5.231 -11.404  1.00 90.04           O  
ATOM    435  CG  GLU A  59      14.660   5.511 -15.917  1.00 90.04           C  
ATOM    436  CD  GLU A  59      14.518   4.348 -16.886  1.00 90.04           C  
ATOM    437  OE1 GLU A  59      14.230   4.586 -18.081  1.00 90.04           O  
ATOM    438  OE2 GLU A  59      14.694   3.190 -16.446  1.00 90.04           O  
ATOM    439  N   LEU A  60      12.449   6.681 -12.016  1.00 89.88           N  
ATOM    440  CA  LEU A  60      11.643   6.420 -10.829  1.00 89.88           C  
ATOM    441  C   LEU A  60      11.000   5.039 -10.901  1.00 89.88           C  
ATOM    442  CB  LEU A  60      10.561   7.491 -10.669  1.00 89.88           C  
ATOM    443  O   LEU A  60      10.397   4.683 -11.916  1.00 89.88           O  
ATOM    444  CG  LEU A  60       9.562   7.282  -9.530  1.00 89.88           C  
ATOM    445  CD1 LEU A  60      10.250   7.465  -8.181  1.00 89.88           C  
ATOM    446  CD2 LEU A  60       8.384   8.239  -9.668  1.00 89.88           C  
ATOM    447  N   LEU A  61      11.183   4.341  -9.866  1.00 93.42           N  
ATOM    448  CA  LEU A  61      10.532   3.042  -9.738  1.00 93.42           C  
ATOM    449  C   LEU A  61       9.679   2.984  -8.476  1.00 93.42           C  
ATOM    450  CB  LEU A  61      11.573   1.920  -9.717  1.00 93.42           C  
ATOM    451  O   LEU A  61      10.124   3.392  -7.401  1.00 93.42           O  
ATOM    452  CG  LEU A  61      12.428   1.765 -10.975  1.00 93.42           C  
ATOM    453  CD1 LEU A  61      13.600   0.827 -10.707  1.00 93.42           C  
ATOM    454  CD2 LEU A  61      11.583   1.255 -12.137  1.00 93.42           C  
ATOM    455  N   ILE A  62       8.474   2.476  -8.676  1.00 94.01           N  
ATOM    456  CA  ILE A  62       7.507   2.429  -7.585  1.00 94.01           C  
ATOM    457  C   ILE A  62       7.028   0.993  -7.382  1.00 94.01           C  
ATOM    458  CB  ILE A  62       6.305   3.362  -7.854  1.00 94.01           C  
ATOM    459  O   ILE A  62       6.625   0.325  -8.337  1.00 94.01           O  
ATOM    460  CG1 ILE A  62       6.783   4.804  -8.054  1.00 94.01           C  
ATOM    461  CG2 ILE A  62       5.287   3.275  -6.713  1.00 94.01           C  
ATOM    462  CD1 ILE A  62       5.715   5.740  -8.603  1.00 94.01           C  
ATOM    463  N   SER A  63       7.087   0.598  -6.158  1.00 95.29           N  
ATOM    464  CA  SER A  63       6.532  -0.691  -5.759  1.00 95.29           C  
ATOM    465  C   SER A  63       5.543  -0.535  -4.608  1.00 95.29           C  
ATOM    466  CB  SER A  63       7.649  -1.654  -5.355  1.00 95.29           C  
ATOM    467  O   SER A  63       5.786   0.233  -3.674  1.00 95.29           O  
ATOM    468  OG  SER A  63       8.508  -1.917  -6.451  1.00 95.29           O  
ATOM    469  N   LYS A  64       4.394  -1.292  -4.733  1.00 96.52           N  
ATOM    470  CA  LYS A  64       3.351  -1.280  -3.712  1.00 96.52           C  
ATOM    471  C   LYS A  64       2.951  -2.699  -3.318  1.00 96.52           C  
ATOM    472  CB  LYS A  64       2.126  -0.508  -4.204  1.00 96.52           C  
ATOM    473  O   LYS A  64       2.939  -3.601  -4.158  1.00 96.52           O  
ATOM    474  CG  LYS A  64       2.407   0.950  -4.540  1.00 96.52           C  
ATOM    475  CD  LYS A  64       1.147   1.669  -5.004  1.00 96.52           C  
ATOM    476  CE  LYS A  64       1.381   3.166  -5.160  1.00 96.52           C  
ATOM    477  NZ  LYS A  64       1.167   3.616  -6.567  1.00 96.52           N  
ATOM    478  N   TRP A  65       2.691  -2.866  -2.084  1.00 97.03           N  
ATOM    479  CA  TRP A  65       2.288  -4.191  -1.623  1.00 97.03           C  
ATOM    480  C   TRP A  65       1.689  -4.122  -0.222  1.00 97.03           C  
ATOM    481  CB  TRP A  65       3.481  -5.151  -1.635  1.00 97.03           C  
ATOM    482  O   TRP A  65       1.648  -3.052   0.390  1.00 97.03           O  
ATOM    483  CG  TRP A  65       4.550  -4.806  -0.642  1.00 97.03           C  
ATOM    484  CD1 TRP A  65       4.708  -5.329   0.612  1.00 97.03           C  
ATOM    485  CD2 TRP A  65       5.606  -3.858  -0.818  1.00 97.03           C  
ATOM    486  CE2 TRP A  65       6.370  -3.857   0.370  1.00 97.03           C  
ATOM    487  CE3 TRP A  65       5.982  -3.009  -1.867  1.00 97.03           C  
ATOM    488  NE1 TRP A  65       5.802  -4.762   1.225  1.00 97.03           N  
ATOM    489  CH2 TRP A  65       7.835  -2.217  -0.504  1.00 97.03           C  
ATOM    490  CZ2 TRP A  65       7.489  -3.038   0.538  1.00 97.03           C  
ATOM    491  CZ3 TRP A  65       7.097  -2.194  -1.698  1.00 97.03           C  
ATOM    492  N   CYS A  66       1.151  -5.299   0.248  1.00 97.01           N  
ATOM    493  CA  CYS A  66       0.645  -5.472   1.605  1.00 97.01           C  
ATOM    494  C   CYS A  66       1.733  -6.008   2.528  1.00 97.01           C  
ATOM    495  CB  CYS A  66      -0.554  -6.419   1.613  1.00 97.01           C  
ATOM    496  O   CYS A  66       2.562  -6.819   2.113  1.00 97.01           O  
ATOM    497  SG  CYS A  66      -1.929  -5.861   0.582  1.00 97.01           S  
ATOM    498  N   ALA A  67       1.707  -5.498   3.820  1.00 95.98           N  
ATOM    499  CA  ALA A  67       2.683  -5.968   4.799  1.00 95.98           C  
ATOM    500  C   ALA A  67       2.119  -5.896   6.215  1.00 95.98           C  
ATOM    501  CB  ALA A  67       3.971  -5.154   4.700  1.00 95.98           C  
ATOM    502  O   ALA A  67       1.203  -5.115   6.486  1.00 95.98           O  
ATOM    503  N   PRO A  68       2.624  -6.798   7.073  1.00 95.24           N  
ATOM    504  CA  PRO A  68       2.174  -6.744   8.466  1.00 95.24           C  
ATOM    505  C   PRO A  68       2.571  -5.446   9.165  1.00 95.24           C  
ATOM    506  CB  PRO A  68       2.872  -7.946   9.108  1.00 95.24           C  
ATOM    507  O   PRO A  68       1.832  -4.948  10.018  1.00 95.24           O  
ATOM    508  CG  PRO A  68       3.229  -8.837   7.963  1.00 95.24           C  
ATOM    509  CD  PRO A  68       3.413  -7.989   6.738  1.00 95.24           C  
ATOM    510  N   GLU A  69       3.711  -4.958   8.812  1.00 93.34           N  
ATOM    511  CA  GLU A  69       4.259  -3.722   9.365  1.00 93.34           C  
ATOM    512  C   GLU A  69       5.018  -2.932   8.303  1.00 93.34           C  
ATOM    513  CB  GLU A  69       5.177  -4.024  10.552  1.00 93.34           C  
ATOM    514  O   GLU A  69       5.435  -3.490   7.286  1.00 93.34           O  
ATOM    515  CG  GLU A  69       6.363  -4.912  10.202  1.00 93.34           C  
ATOM    516  CD  GLU A  69       7.216  -5.275  11.407  1.00 93.34           C  
ATOM    517  OE1 GLU A  69       8.338  -5.798  11.221  1.00 93.34           O  
ATOM    518  OE2 GLU A  69       6.758  -5.036  12.547  1.00 93.34           O  
ATOM    519  N   CYS A  70       5.197  -1.626   8.583  1.00 90.99           N  
ATOM    520  CA  CYS A  70       5.905  -0.754   7.652  1.00 90.99           C  
ATOM    521  C   CYS A  70       7.400  -1.052   7.654  1.00 90.99           C  
ATOM    522  CB  CYS A  70       5.668   0.714   8.007  1.00 90.99           C  
ATOM    523  O   CYS A  70       8.047  -0.995   8.701  1.00 90.99           O  
ATOM    524  SG  CYS A  70       6.036   1.858   6.658  1.00 90.99           S  
ATOM    525  N   PRO A  71       7.956  -1.484   6.487  1.00 86.13           N  
ATOM    526  CA  PRO A  71       9.383  -1.808   6.410  1.00 86.13           C  
ATOM    527  C   PRO A  71      10.278  -0.605   6.697  1.00 86.13           C  
ATOM    528  CB  PRO A  71       9.557  -2.287   4.966  1.00 86.13           C  
ATOM    529  O   PRO A  71       9.917   0.529   6.372  1.00 86.13           O  
ATOM    530  CG  PRO A  71       8.372  -1.742   4.237  1.00 86.13           C  
ATOM    531  CD  PRO A  71       7.290  -1.449   5.236  1.00 86.13           C  
ATOM    532  N   ALA A  72      11.250  -0.790   7.578  1.00 78.56           N  
ATOM    533  CA  ALA A  72      12.259   0.223   7.877  1.00 78.56           C  
ATOM    534  C   ALA A  72      13.262   0.352   6.735  1.00 78.56           C  
ATOM    535  CB  ALA A  72      12.981  -0.114   9.180  1.00 78.56           C  
ATOM    536  O   ALA A  72      13.911  -0.627   6.357  1.00 78.56           O  
ATOM    537  N   PHE A  73      12.954   1.121   5.756  1.00 67.87           N  
ATOM    538  CA  PHE A  73      14.011   1.309   4.770  1.00 67.87           C  
ATOM    539  C   PHE A  73      14.991   2.385   5.225  1.00 67.87           C  
ATOM    540  CB  PHE A  73      13.418   1.682   3.408  1.00 67.87           C  
ATOM    541  O   PHE A  73      14.604   3.536   5.435  1.00 67.87           O  
ATOM    542  CG  PHE A  73      12.628   0.573   2.766  1.00 67.87           C  
ATOM    543  CD1 PHE A  73      13.270  -0.450   2.080  1.00 67.87           C  
ATOM    544  CD2 PHE A  73      11.242   0.555   2.850  1.00 67.87           C  
ATOM    545  CE1 PHE A  73      12.541  -1.477   1.485  1.00 67.87           C  
ATOM    546  CE2 PHE A  73      10.506  -0.469   2.258  1.00 67.87           C  
ATOM    547  CZ  PHE A  73      11.158  -1.483   1.575  1.00 67.87           C  
ATOM    548  N   THR A  74      15.753   2.139   6.263  1.00 55.50           N  
ATOM    549  CA  THR A  74      16.802   3.070   6.664  1.00 55.50           C  
ATOM    550  C   THR A  74      18.016   2.943   5.748  1.00 55.50           C  
ATOM    551  CB  THR A  74      17.230   2.833   8.124  1.00 55.50           C  
ATOM    552  O   THR A  74      18.413   1.834   5.385  1.00 55.50           O  
ATOM    553  CG2 THR A  74      16.095   3.156   9.089  1.00 55.50           C  
ATOM    554  OG1 THR A  74      17.607   1.460   8.289  1.00 55.50           O  
ATOM    555  N   SER A  75      17.992   3.333   4.444  1.00 52.78           N  
ATOM    556  CA  SER A  75      19.357   2.982   4.067  1.00 52.78           C  
ATOM    557  C   SER A  75      19.950   4.013   3.112  1.00 52.78           C  
ATOM    558  CB  SER A  75      19.396   1.596   3.422  1.00 52.78           C  
ATOM    559  O   SER A  75      19.387   4.276   2.048  1.00 52.78           O  
ATOM    560  OG  SER A  75      18.572   0.687   4.132  1.00 52.78           O  
ATOM    561  N   GLU A  76      20.498   5.166   3.562  1.00 50.80           N  
ATOM    562  CA  GLU A  76      21.690   5.687   2.898  1.00 50.80           C  
ATOM    563  C   GLU A  76      22.650   4.561   2.525  1.00 50.80           C  
ATOM    564  CB  GLU A  76      22.399   6.709   3.790  1.00 50.80           C  
ATOM    565  O   GLU A  76      23.243   3.928   3.401  1.00 50.80           O  
ATOM    566  CG  GLU A  76      21.757   8.088   3.775  1.00 50.80           C  
ATOM    567  CD  GLU A  76      22.404   9.062   4.748  1.00 50.80           C  
ATOM    568  OE1 GLU A  76      23.393   9.730   4.370  1.00 50.80           O  
ATOM    569  OE2 GLU A  76      21.919   9.156   5.897  1.00 50.80           O  
ATOM    570  N   ILE A  77      22.241   3.414   2.008  1.00 53.56           N  
ATOM    571  CA  ILE A  77      23.250   2.481   1.519  1.00 53.56           C  
ATOM    572  C   ILE A  77      24.246   3.219   0.627  1.00 53.56           C  
ATOM    573  CB  ILE A  77      22.607   1.307   0.747  1.00 53.56           C  
ATOM    574  O   ILE A  77      23.857   3.849  -0.360  1.00 53.56           O  
ATOM    575  CG1 ILE A  77      21.599   0.571   1.637  1.00 53.56           C  
ATOM    576  CG2 ILE A  77      23.683   0.348   0.229  1.00 53.56           C  
ATOM    577  CD1 ILE A  77      21.018  -0.687   1.006  1.00 53.56           C  
ATOM    578  N   LYS A  78      25.212   3.926   1.141  1.00 51.41           N  
ATOM    579  CA  LYS A  78      26.378   4.603   0.582  1.00 51.41           C  
ATOM    580  C   LYS A  78      26.977   3.804  -0.572  1.00 51.41           C  
ATOM    581  CB  LYS A  78      27.435   4.834   1.664  1.00 51.41           C  
ATOM    582  O   LYS A  78      27.790   4.325  -1.338  1.00 51.41           O  
ATOM    583  CG  LYS A  78      27.110   5.979   2.612  1.00 51.41           C  
ATOM    584  CD  LYS A  78      28.261   6.252   3.572  1.00 51.41           C  
ATOM    585  CE  LYS A  78      27.894   7.319   4.596  1.00 51.41           C  
ATOM    586  NZ  LYS A  78      29.085   7.768   5.378  1.00 51.41           N  
ATOM    587  N   VAL A  79      26.365   2.673  -1.002  1.00 53.84           N  
ATOM    588  CA  VAL A  79      27.131   2.019  -2.058  1.00 53.84           C  
ATOM    589  C   VAL A  79      26.449   2.243  -3.405  1.00 53.84           C  
ATOM    590  CB  VAL A  79      27.294   0.507  -1.787  1.00 53.84           C  
ATOM    591  O   VAL A  79      27.117   2.461  -4.418  1.00 53.84           O  
ATOM    592  CG1 VAL A  79      27.999  -0.178  -2.957  1.00 53.84           C  
ATOM    593  CG2 VAL A  79      28.062   0.277  -0.487  1.00 53.84           C  
ATOM    594  N   ALA A  80      25.262   3.016  -3.386  1.00 56.16           N  
ATOM    595  CA  ALA A  80      24.700   3.252  -4.713  1.00 56.16           C  
ATOM    596  C   ALA A  80      23.713   4.416  -4.692  1.00 56.16           C  
ATOM    597  CB  ALA A  80      24.019   1.990  -5.235  1.00 56.16           C  
ATOM    598  O   ALA A  80      22.701   4.367  -3.990  1.00 56.16           O  
ATOM    599  N   LYS A  81      24.036   5.515  -3.995  1.00 57.19           N  
ATOM    600  CA  LYS A  81      23.250   6.744  -4.039  1.00 57.19           C  
ATOM    601  C   LYS A  81      21.781   6.447  -4.328  1.00 57.19           C  
ATOM    602  CB  LYS A  81      23.808   7.701  -5.093  1.00 57.19           C  
ATOM    603  O   LYS A  81      21.191   7.033  -5.238  1.00 57.19           O  
ATOM    604  CG  LYS A  81      25.082   8.416  -4.667  1.00 57.19           C  
ATOM    605  CD  LYS A  81      25.555   9.398  -5.732  1.00 57.19           C  
ATOM    606  CE  LYS A  81      26.884  10.037  -5.354  1.00 57.19           C  
ATOM    607  NZ  LYS A  81      27.375  10.964  -6.416  1.00 57.19           N  
ATOM    608  N   ALA A  82      21.317   5.272  -4.031  1.00 62.09           N  
ATOM    609  CA  ALA A  82      19.898   5.077  -4.316  1.00 62.09           C  
ATOM    610  C   ALA A  82      19.036   5.523  -3.138  1.00 62.09           C  
ATOM    611  CB  ALA A  82      19.618   3.614  -4.652  1.00 62.09           C  
ATOM    612  O   ALA A  82      19.348   5.222  -1.984  1.00 62.09           O  
ATOM    613  N   ASN A  83      18.402   6.719  -3.200  1.00 72.04           N  
ATOM    614  CA  ASN A  83      17.430   7.248  -2.250  1.00 72.04           C  
ATOM    615  C   ASN A  83      16.134   6.443  -2.267  1.00 72.04           C  
ATOM    616  CB  ASN A  83      17.143   8.722  -2.541  1.00 72.04           C  
ATOM    617  O   ASN A  83      15.585   6.164  -3.335  1.00 72.04           O  
ATOM    618  CG  ASN A  83      18.347   9.611  -2.298  1.00 72.04           C  
ATOM    619  ND2 ASN A  83      18.471  10.671  -3.089  1.00 72.04           N  
ATOM    620  OD1 ASN A  83      19.159   9.347  -1.408  1.00 72.04           O  
ATOM    621  N   PHE A  84      15.967   5.693  -1.235  1.00 80.94           N  
ATOM    622  CA  PHE A  84      14.715   4.970  -1.048  1.00 80.94           C  
ATOM    623  C   PHE A  84      13.768   5.752  -0.145  1.00 80.94           C  
ATOM    624  CB  PHE A  84      14.977   3.582  -0.455  1.00 80.94           C  
ATOM    625  O   PHE A  84      14.200   6.373   0.828  1.00 80.94           O  
ATOM    626  CG  PHE A  84      15.765   2.675  -1.361  1.00 80.94           C  
ATOM    627  CD1 PHE A  84      15.119   1.818  -2.244  1.00 80.94           C  
ATOM    628  CD2 PHE A  84      17.154   2.679  -1.330  1.00 80.94           C  
ATOM    629  CE1 PHE A  84      15.846   0.977  -3.083  1.00 80.94           C  
ATOM    630  CE2 PHE A  84      17.887   1.841  -2.166  1.00 80.94           C  
ATOM    631  CZ  PHE A  84      17.231   0.991  -3.041  1.00 80.94           C  
ATOM    632  N   SER A  85      12.581   5.929  -0.602  1.00 85.39           N  
ATOM    633  CA  SER A  85      11.508   6.481   0.220  1.00 85.39           C  
ATOM    634  C   SER A  85      10.362   5.487   0.373  1.00 85.39           C  
ATOM    635  CB  SER A  85      10.986   7.785  -0.385  1.00 85.39           C  
ATOM    636  O   SER A  85       9.900   4.907  -0.612  1.00 85.39           O  
ATOM    637  OG  SER A  85       9.914   8.303   0.384  1.00 85.39           O  
ATOM    638  N   SER A  86      10.084   5.179   1.626  1.00 88.66           N  
ATOM    639  CA  SER A  86       8.968   4.280   1.903  1.00 88.66           C  
ATOM    640  C   SER A  86       7.883   4.980   2.714  1.00 88.66           C  
ATOM    641  CB  SER A  86       9.453   3.038   2.651  1.00 88.66           C  
ATOM    642  O   SER A  86       8.182   5.788   3.596  1.00 88.66           O  
ATOM    643  OG  SER A  86       9.819   3.362   3.982  1.00 88.66           O  
ATOM    644  N   ASN A  87       6.565   4.741   2.372  1.00 90.26           N  
ATOM    645  CA  ASN A  87       5.380   5.236   3.064  1.00 90.26           C  
ATOM    646  C   ASN A  87       4.369   4.121   3.314  1.00 90.26           C  
ATOM    647  CB  ASN A  87       4.731   6.373   2.271  1.00 90.26           C  
ATOM    648  O   ASN A  87       4.162   3.260   2.456  1.00 90.26           O  
ATOM    649  CG  ASN A  87       3.585   7.026   3.018  1.00 90.26           C  
ATOM    650  ND2 ASN A  87       2.673   7.647   2.279  1.00 90.26           N  
ATOM    651  OD1 ASN A  87       3.520   6.974   4.249  1.00 90.26           O  
ATOM    652  N   CYS A  88       3.817   4.197   4.514  1.00 92.92           N  
ATOM    653  CA  CYS A  88       2.812   3.204   4.877  1.00 92.92           C  
ATOM    654  C   CYS A  88       1.515   3.875   5.312  1.00 92.92           C  
ATOM    655  CB  CYS A  88       3.330   2.300   5.995  1.00 92.92           C  
ATOM    656  O   CYS A  88       1.533   4.991   5.835  1.00 92.92           O  
ATOM    657  SG  CYS A  88       4.814   1.371   5.552  1.00 92.92           S  
ATOM    658  N   CYS A  89       0.333   3.174   5.050  1.00 93.03           N  
ATOM    659  CA  CYS A  89      -0.988   3.618   5.482  1.00 93.03           C  
ATOM    660  C   CYS A  89      -1.894   2.429   5.777  1.00 93.03           C  
ATOM    661  CB  CYS A  89      -1.629   4.508   4.418  1.00 93.03           C  
ATOM    662  O   CYS A  89      -1.569   1.293   5.426  1.00 93.03           O  
ATOM    663  SG  CYS A  89      -1.953   3.659   2.857  1.00 93.03           S  
ATOM    664  N   GLU A  90      -3.001   2.581   6.524  1.00 92.14           N  
ATOM    665  CA  GLU A  90      -3.759   1.457   7.064  1.00 92.14           C  
ATOM    666  C   GLU A  90      -5.199   1.467   6.557  1.00 92.14           C  
ATOM    667  CB  GLU A  90      -3.741   1.481   8.595  1.00 92.14           C  
ATOM    668  O   GLU A  90      -6.035   0.695   7.031  1.00 92.14           O  
ATOM    669  CG  GLU A  90      -2.350   1.332   9.195  1.00 92.14           C  
ATOM    670  CD  GLU A  90      -2.337   1.443  10.712  1.00 92.14           C  
ATOM    671  OE1 GLU A  90      -1.238   1.424  11.312  1.00 92.14           O  
ATOM    672  OE2 GLU A  90      -3.433   1.548  11.304  1.00 92.14           O  
ATOM    673  N   MET A  91      -5.458   2.224   5.448  1.00 90.25           N  
ATOM    674  CA  MET A  91      -6.814   2.239   4.906  1.00 90.25           C  
ATOM    675  C   MET A  91      -6.853   1.609   3.518  1.00 90.25           C  
ATOM    676  CB  MET A  91      -7.353   3.669   4.847  1.00 90.25           C  
ATOM    677  O   MET A  91      -5.815   1.458   2.871  1.00 90.25           O  
ATOM    678  CG  MET A  91      -7.459   4.342   6.207  1.00 90.25           C  
ATOM    679  SD  MET A  91      -8.148   6.039   6.100  1.00 90.25           S  
ATOM    680  CE  MET A  91      -6.764   6.897   5.301  1.00 90.25           C  
ATOM    681  N   ASP A  92      -8.060   1.248   3.206  1.00 91.89           N  
ATOM    682  CA  ASP A  92      -8.213   0.652   1.882  1.00 91.89           C  
ATOM    683  C   ASP A  92      -7.743   1.611   0.791  1.00 91.89           C  
ATOM    684  CB  ASP A  92      -9.669   0.251   1.639  1.00 91.89           C  
ATOM    685  O   ASP A  92      -8.105   2.789   0.794  1.00 91.89           O  
ATOM    686  CG  ASP A  92     -10.088  -0.974   2.433  1.00 91.89           C  
ATOM    687  OD1 ASP A  92      -9.210  -1.755   2.857  1.00 91.89           O  
ATOM    688  OD2 ASP A  92     -11.308  -1.161   2.633  1.00 91.89           O  
ATOM    689  N   TYR A  93      -6.860   1.106   0.005  1.00 93.61           N  
ATOM    690  CA  TYR A  93      -6.397   1.797  -1.193  1.00 93.61           C  
ATOM    691  C   TYR A  93      -5.679   3.092  -0.833  1.00 93.61           C  
ATOM    692  CB  TYR A  93      -7.572   2.094  -2.130  1.00 93.61           C  
ATOM    693  O   TYR A  93      -5.631   4.026  -1.637  1.00 93.61           O  
ATOM    694  CG  TYR A  93      -8.414   0.883  -2.450  1.00 93.61           C  
ATOM    695  CD1 TYR A  93      -7.850  -0.244  -3.044  1.00 93.61           C  
ATOM    696  CD2 TYR A  93      -9.774   0.864  -2.162  1.00 93.61           C  
ATOM    697  CE1 TYR A  93      -8.623  -1.362  -3.343  1.00 93.61           C  
ATOM    698  CE2 TYR A  93     -10.556  -0.248  -2.456  1.00 93.61           C  
ATOM    699  OH  TYR A  93     -10.742  -2.458  -3.340  1.00 93.61           O  
ATOM    700  CZ  TYR A  93      -9.972  -1.355  -3.046  1.00 93.61           C  
ATOM    701  N   CYS A  94      -5.281   3.251   0.344  1.00 93.02           N  
ATOM    702  CA  CYS A  94      -4.662   4.469   0.854  1.00 93.02           C  
ATOM    703  C   CYS A  94      -3.338   4.743   0.151  1.00 93.02           C  
ATOM    704  CB  CYS A  94      -4.437   4.365   2.362  1.00 93.02           C  
ATOM    705  O   CYS A  94      -2.834   5.867   0.183  1.00 93.02           O  
ATOM    706  SG  CYS A  94      -3.236   3.101   2.834  1.00 93.02           S  
ATOM    707  N   ASN A  95      -2.696   3.688  -0.510  1.00 94.40           N  
ATOM    708  CA  ASN A  95      -1.406   3.887  -1.163  1.00 94.40           C  
ATOM    709  C   ASN A  95      -1.572   4.230  -2.640  1.00 94.40           C  
ATOM    710  CB  ASN A  95      -0.526   2.645  -1.002  1.00 94.40           C  
ATOM    711  O   ASN A  95      -0.761   3.820  -3.473  1.00 94.40           O  
ATOM    712  CG  ASN A  95      -1.104   1.426  -1.694  1.00 94.40           C  
ATOM    713  ND2 ASN A  95      -0.241   0.484  -2.054  1.00 94.40           N  
ATOM    714  OD1 ASN A  95      -2.316   1.333  -1.904  1.00 94.40           O  
ATOM    715  N   SER A  96      -2.577   4.969  -3.071  1.00 91.71           N  
ATOM    716  CA  SER A  96      -2.897   5.292  -4.458  1.00 91.71           C  
ATOM    717  C   SER A  96      -1.996   6.403  -4.989  1.00 91.71           C  
ATOM    718  CB  SER A  96      -4.363   5.707  -4.588  1.00 91.71           C  
ATOM    719  O   SER A  96      -1.787   6.514  -6.198  1.00 91.71           O  
ATOM    720  OG  SER A  96      -4.629   6.863  -3.813  1.00 91.71           O  
ATOM    721  N   GLY A  97      -1.224   7.105  -4.039  1.00 80.38           N  
ATOM    722  CA  GLY A  97      -0.339   8.138  -4.553  1.00 80.38           C  
ATOM    723  C   GLY A  97      -0.999   9.502  -4.636  1.00 80.38           C  
ATOM    724  O   GLY A  97      -0.414  10.449  -5.165  1.00 80.38           O  
ATOM    725  N   GLY A  98      -2.267   9.649  -4.182  1.00 68.34           N  
ATOM    726  CA  GLY A  98      -2.979  10.917  -4.195  1.00 68.34           C  
ATOM    727  C   GLY A  98      -3.009  11.599  -2.840  1.00 68.34           C  
ATOM    728  O   GLY A  98      -2.438  11.093  -1.872  1.00 68.34           O  
ATOM    729  N   PRO A  99      -3.125  12.919  -2.682  1.00 57.30           N  
ATOM    730  CA  PRO A  99      -3.218  13.572  -1.374  1.00 57.30           C  
ATOM    731  C   PRO A  99      -4.063  12.781  -0.378  1.00 57.30           C  
ATOM    732  CB  PRO A  99      -3.873  14.918  -1.698  1.00 57.30           C  
ATOM    733  O   PRO A  99      -5.055  12.157  -0.763  1.00 57.30           O  
ATOM    734  CG  PRO A  99      -4.419  14.754  -3.080  1.00 57.30           C  
ATOM    735  CD  PRO A  99      -3.800  13.532  -3.696  1.00 57.30           C  
ATOM    736  N   SER A 100      -3.492  11.848   0.422  1.00 54.81           N  
ATOM    737  CA  SER A 100      -4.091  11.196   1.582  1.00 54.81           C  
ATOM    738  C   SER A 100      -5.443  11.811   1.926  1.00 54.81           C  
ATOM    739  CB  SER A 100      -3.158  11.288   2.790  1.00 54.81           C  
ATOM    740  O   SER A 100      -5.571  13.034   2.014  1.00 54.81           O  
ATOM    741  OG  SER A 100      -1.962  10.563   2.559  1.00 54.81           O  
ATOM    742  N   SER A 101      -6.465  11.827   1.090  1.00 50.71           N  
ATOM    743  CA  SER A 101      -7.894  11.994   1.337  1.00 50.71           C  
ATOM    744  C   SER A 101      -8.204  11.967   2.830  1.00 50.71           C  
ATOM    745  CB  SER A 101      -8.692  10.902   0.623  1.00 50.71           C  
ATOM    746  O   SER A 101      -7.644  11.156   3.571  1.00 50.71           O  
ATOM    747  OG  SER A 101     -10.049  11.284   0.479  1.00 50.71           O  
ATOM    748  N   VAL A 102      -8.112  13.147   3.516  1.00 51.33           N  
ATOM    749  CA  VAL A 102      -8.855  13.744   4.620  1.00 51.33           C  
ATOM    750  C   VAL A 102      -9.312  12.653   5.585  1.00 51.33           C  
ATOM    751  CB  VAL A 102     -10.071  14.553   4.115  1.00 51.33           C  
ATOM    752  O   VAL A 102      -9.892  11.648   5.167  1.00 51.33           O  
ATOM    753  CG1 VAL A 102     -10.457  15.633   5.123  1.00 51.33           C  
ATOM    754  CG2 VAL A 102      -9.769  15.173   2.752  1.00 51.33           C  
ATOM    755  N   LYS A 103      -8.449  12.091   6.389  1.00 53.24           N  
ATOM    756  CA  LYS A 103      -8.779  11.339   7.596  1.00 53.24           C  
ATOM    757  C   LYS A 103     -10.214  11.611   8.038  1.00 53.24           C  
ATOM    758  CB  LYS A 103      -7.808  11.683   8.726  1.00 53.24           C  
ATOM    759  O   LYS A 103     -10.542  12.725   8.449  1.00 53.24           O  
ATOM    760  CG  LYS A 103      -6.436  11.042   8.580  1.00 53.24           C  
ATOM    761  CD  LYS A 103      -5.529  11.390   9.753  1.00 53.24           C  
ATOM    762  CE  LYS A 103      -4.105  10.901   9.525  1.00 53.24           C  
ATOM    763  NZ  LYS A 103      -3.237  11.146  10.715  1.00 53.24           N  
ATOM    764  N   THR A 104     -11.152  11.504   7.185  1.00 52.45           N  
ATOM    765  CA  THR A 104     -12.502  11.654   7.719  1.00 52.45           C  
ATOM    766  C   THR A 104     -12.684  10.804   8.973  1.00 52.45           C  
ATOM    767  CB  THR A 104     -13.563  11.264   6.673  1.00 52.45           C  
ATOM    768  O   THR A 104     -12.312   9.629   8.993  1.00 52.45           O  
ATOM    769  CG2 THR A 104     -13.886  12.438   5.754  1.00 52.45           C  
ATOM    770  OG1 THR A 104     -13.069  10.175   5.883  1.00 52.45           O  
ATOM    771  N   SER A 105     -12.245  11.205  10.107  1.00 54.65           N  
ATOM    772  CA  SER A 105     -12.390  10.668  11.456  1.00 54.65           C  
ATOM    773  C   SER A 105     -13.758  10.023  11.651  1.00 54.65           C  
ATOM    774  CB  SER A 105     -12.185  11.770  12.497  1.00 54.65           C  
ATOM    775  O   SER A 105     -14.787  10.644  11.380  1.00 54.65           O  
ATOM    776  OG  SER A 105     -12.297  11.249  13.810  1.00 54.65           O  
ATOM    777  N   HIS A 106     -13.903   8.869  11.205  1.00 60.15           N  
ATOM    778  CA  HIS A 106     -15.019   8.002  11.566  1.00 60.15           C  
ATOM    779  C   HIS A 106     -15.682   8.467  12.858  1.00 60.15           C  
ATOM    780  CB  HIS A 106     -14.547   6.554  11.710  1.00 60.15           C  
ATOM    781  O   HIS A 106     -16.884   8.270  13.050  1.00 60.15           O  
ATOM    782  CG  HIS A 106     -14.039   5.959  10.435  1.00 60.15           C  
ATOM    783  CD2 HIS A 106     -12.804   5.532  10.083  1.00 60.15           C  
ATOM    784  ND1 HIS A 106     -14.847   5.748   9.339  1.00 60.15           N  
ATOM    785  CE1 HIS A 106     -14.128   5.216   8.365  1.00 60.15           C  
ATOM    786  NE2 HIS A 106     -12.884   5.075   8.791  1.00 60.15           N  
ATOM    787  N   ALA A 107     -14.968   9.218  13.643  1.00 60.13           N  
ATOM    788  CA  ALA A 107     -15.517   9.686  14.913  1.00 60.13           C  
ATOM    789  C   ALA A 107     -16.586  10.752  14.689  1.00 60.13           C  
ATOM    790  CB  ALA A 107     -14.404  10.232  15.805  1.00 60.13           C  
ATOM    791  O   ALA A 107     -17.630  10.740  15.345  1.00 60.13           O  
ATOM    792  N   LEU A 108     -16.311  11.515  13.679  1.00 63.78           N  
ATOM    793  CA  LEU A 108     -17.241  12.616  13.446  1.00 63.78           C  
ATOM    794  C   LEU A 108     -18.542  12.108  12.835  1.00 63.78           C  
ATOM    795  CB  LEU A 108     -16.608  13.666  12.530  1.00 63.78           C  
ATOM    796  O   LEU A 108     -19.622  12.604  13.163  1.00 63.78           O  
ATOM    797  CG  LEU A 108     -15.470  14.493  13.130  1.00 63.78           C  
ATOM    798  CD1 LEU A 108     -14.846  15.388  12.065  1.00 63.78           C  
ATOM    799  CD2 LEU A 108     -15.974  15.323  14.305  1.00 63.78           C  
ATOM    800  N   VAL A 109     -18.330  11.064  12.034  1.00 65.91           N  
ATOM    801  CA  VAL A 109     -19.528  10.503  11.417  1.00 65.91           C  
ATOM    802  C   VAL A 109     -20.363   9.782  12.472  1.00 65.91           C  
ATOM    803  CB  VAL A 109     -19.173   9.536  10.265  1.00 65.91           C  
ATOM    804  O   VAL A 109     -21.593   9.871  12.466  1.00 65.91           O  
ATOM    805  CG1 VAL A 109     -20.430   8.857   9.724  1.00 65.91           C  
ATOM    806  CG2 VAL A 109     -18.442  10.282   9.150  1.00 65.91           C  
ATOM    807  N   ALA A 110     -19.657   9.210  13.446  1.00 65.08           N  
ATOM    808  CA  ALA A 110     -20.376   8.494  14.497  1.00 65.08           C  
ATOM    809  C   ALA A 110     -21.106   9.464  15.421  1.00 65.08           C  
ATOM    810  CB  ALA A 110     -19.415   7.620  15.299  1.00 65.08           C  
ATOM    811  O   ALA A 110     -22.255   9.226  15.800  1.00 65.08           O  
ATOM    812  N   VAL A 111     -20.436  10.574  15.692  1.00 71.13           N  
ATOM    813  CA  VAL A 111     -21.034  11.535  16.613  1.00 71.13           C  
ATOM    814  C   VAL A 111     -22.239  12.202  15.954  1.00 71.13           C  
ATOM    815  CB  VAL A 111     -20.011  12.604  17.061  1.00 71.13           C  
ATOM    816  O   VAL A 111     -23.271  12.407  16.596  1.00 71.13           O  
ATOM    817  CG1 VAL A 111     -20.693  13.687  17.895  1.00 71.13           C  
ATOM    818  CG2 VAL A 111     -18.873  11.956  17.847  1.00 71.13           C  
ATOM    819  N   ALA A 112     -22.110  12.411  14.644  1.00 71.68           N  
ATOM    820  CA  ALA A 112     -23.202  13.069  13.933  1.00 71.68           C  
ATOM    821  C   ALA A 112     -24.407  12.142  13.800  1.00 71.68           C  
ATOM    822  CB  ALA A 112     -22.737  13.533  12.555  1.00 71.68           C  
ATOM    823  O   ALA A 112     -25.553  12.581  13.929  1.00 71.68           O  
ATOM    824  N   THR A 113     -24.103  10.893  13.688  1.00 69.32           N  
ATOM    825  CA  THR A 113     -25.191   9.930  13.562  1.00 69.32           C  
ATOM    826  C   THR A 113     -25.883   9.716  14.905  1.00 69.32           C  
ATOM    827  CB  THR A 113     -24.683   8.580  13.023  1.00 69.32           C  
ATOM    828  O   THR A 113     -27.106   9.572  14.963  1.00 69.32           O  
ATOM    829  CG2 THR A 113     -24.170   8.716  11.593  1.00 69.32           C  
ATOM    830  OG1 THR A 113     -23.617   8.109  13.858  1.00 69.32           O  
ATOM    831  N   LEU A 114     -25.096   9.795  15.986  1.00 71.71           N  
ATOM    832  CA  LEU A 114     -25.681   9.615  17.310  1.00 71.71           C  
ATOM    833  C   LEU A 114     -26.508  10.834  17.709  1.00 71.71           C  
ATOM    834  CB  LEU A 114     -24.587   9.364  18.351  1.00 71.71           C  
ATOM    835  O   LEU A 114     -27.575  10.695  18.310  1.00 71.71           O  
ATOM    836  CG  LEU A 114     -23.907   7.995  18.302  1.00 71.71           C  
ATOM    837  CD1 LEU A 114     -22.739   7.948  19.282  1.00 71.71           C  
ATOM    838  CD2 LEU A 114     -24.911   6.887  18.604  1.00 71.71           C  
ATOM    839  N   ALA A 115     -25.998  12.007  17.376  1.00 73.57           N  
ATOM    840  CA  ALA A 115     -26.712  13.239  17.702  1.00 73.57           C  
ATOM    841  C   ALA A 115     -28.038  13.319  16.952  1.00 73.57           C  
ATOM    842  CB  ALA A 115     -25.847  14.455  17.380  1.00 73.57           C  
ATOM    843  O   ALA A 115     -29.051  13.744  17.513  1.00 73.57           O  
ATOM    844  N   SER A 116     -28.016  12.933  15.650  1.00 72.74           N  
ATOM    845  CA  SER A 116     -29.240  12.962  14.855  1.00 72.74           C  
ATOM    846  C   SER A 116     -30.265  11.964  15.383  1.00 72.74           C  
ATOM    847  CB  SER A 116     -28.934  12.663  13.387  1.00 72.74           C  
ATOM    848  O   SER A 116     -31.459  12.264  15.439  1.00 72.74           O  
ATOM    849  OG  SER A 116     -28.200  13.724  12.800  1.00 72.74           O  
ATOM    850  N   PHE A 117     -29.700  10.903  15.925  1.00 67.71           N  
ATOM    851  CA  PHE A 117     -30.587   9.849  16.402  1.00 67.71           C  
ATOM    852  C   PHE A 117     -31.155  10.199  17.773  1.00 67.71           C  
ATOM    853  CB  PHE A 117     -29.847   8.509  16.468  1.00 67.71           C  
ATOM    854  O   PHE A 117     -32.320   9.913  18.059  1.00 67.71           O  
ATOM    855  CG  PHE A 117     -29.728   7.816  15.137  1.00 67.71           C  
ATOM    856  CD1 PHE A 117     -30.796   7.097  14.615  1.00 67.71           C  
ATOM    857  CD2 PHE A 117     -28.548   7.884  14.408  1.00 67.71           C  
ATOM    858  CE1 PHE A 117     -30.689   6.454  13.384  1.00 67.71           C  
ATOM    859  CE2 PHE A 117     -28.434   7.244  13.177  1.00 67.71           C  
ATOM    860  CZ  PHE A 117     -29.505   6.529  12.667  1.00 67.71           C  
ATOM    861  N   ALA A 118     -30.271  10.798  18.646  1.00 74.15           N  
ATOM    862  CA  ALA A 118     -30.754  11.298  19.931  1.00 74.15           C  
ATOM    863  C   ALA A 118     -31.830  12.362  19.736  1.00 74.15           C  
ATOM    864  CB  ALA A 118     -29.597  11.860  20.752  1.00 74.15           C  
ATOM    865  O   ALA A 118     -32.811  12.406  20.482  1.00 74.15           O  
ATOM    866  N   TYR A 119     -31.626  13.106  18.657  1.00 77.50           N  
ATOM    867  CA  TYR A 119     -32.618  14.128  18.342  1.00 77.50           C  
ATOM    868  C   TYR A 119     -33.934  13.495  17.909  1.00 77.50           C  
ATOM    869  CB  TYR A 119     -32.100  15.060  17.242  1.00 77.50           C  
ATOM    870  O   TYR A 119     -35.010  13.954  18.300  1.00 77.50           O  
ATOM    871  CG  TYR A 119     -33.005  16.237  16.968  1.00 77.50           C  
ATOM    872  CD1 TYR A 119     -33.884  16.227  15.887  1.00 77.50           C  
ATOM    873  CD2 TYR A 119     -32.982  17.360  17.788  1.00 77.50           C  
ATOM    874  CE1 TYR A 119     -34.718  17.310  15.629  1.00 77.50           C  
ATOM    875  CE2 TYR A 119     -33.812  18.448  17.539  1.00 77.50           C  
ATOM    876  OH  TYR A 119     -35.499  19.489  16.209  1.00 77.50           O  
ATOM    877  CZ  TYR A 119     -34.675  18.414  16.460  1.00 77.50           C  
ATOM    878  N   ILE A 120     -33.949  12.408  17.132  1.00 76.10           N  
ATOM    879  CA  ILE A 120     -35.161  11.740  16.671  1.00 76.10           C  
ATOM    880  C   ILE A 120     -35.858  11.065  17.850  1.00 76.10           C  
ATOM    881  CB  ILE A 120     -34.850  10.704  15.567  1.00 76.10           C  
ATOM    882  O   ILE A 120     -37.087  11.090  17.950  1.00 76.10           O  
ATOM    883  CG1 ILE A 120     -34.299  11.403  14.319  1.00 76.10           C  
ATOM    884  CG2 ILE A 120     -36.099   9.884  15.230  1.00 76.10           C  
ATOM    885  CD1 ILE A 120     -33.852  10.447  13.221  1.00 76.10           C  
ATOM    886  N   LEU A 121     -35.134  10.560  18.797  1.00 68.63           N  
ATOM    887  CA  LEU A 121     -35.734   9.897  19.950  1.00 68.63           C  
ATOM    888  C   LEU A 121     -36.313  10.918  20.923  1.00 68.63           C  
ATOM    889  CB  LEU A 121     -34.701   9.022  20.664  1.00 68.63           C  
ATOM    890  O   LEU A 121     -37.351  10.672  21.542  1.00 68.63           O  
ATOM    891  CG  LEU A 121     -34.278   7.743  19.939  1.00 68.63           C  
ATOM    892  CD1 LEU A 121     -33.098   7.094  20.654  1.00 68.63           C  
ATOM    893  CD2 LEU A 121     -35.450   6.772  19.840  1.00 68.63           C  
ATOM    894  N   ARG A 122     -35.696  12.146  20.998  1.00 74.75           N  
ATOM    895  CA  ARG A 122     -36.211  13.173  21.898  1.00 74.75           C  
ATOM    896  C   ARG A 122     -37.465  13.824  21.326  1.00 74.75           C  
ATOM    897  CB  ARG A 122     -35.144  14.236  22.167  1.00 74.75           C  
ATOM    898  O   ARG A 122     -38.373  14.198  22.072  1.00 74.75           O  
ATOM    899  CG  ARG A 122     -35.415  15.082  23.402  1.00 74.75           C  
ATOM    900  CD  ARG A 122     -34.265  16.035  23.695  1.00 74.75           C  
ATOM    901  NE  ARG A 122     -34.576  16.929  24.807  1.00 74.75           N  
ATOM    902  NH1 ARG A 122     -32.387  17.152  25.511  1.00 74.75           N  
ATOM    903  NH2 ARG A 122     -34.070  18.242  26.622  1.00 74.75           N  
ATOM    904  CZ  ARG A 122     -33.677  17.439  25.644  1.00 74.75           C  
ATOM    905  N   THR A 123     -37.625  13.848  19.988  1.00 74.83           N  
ATOM    906  CA  THR A 123     -38.824  14.495  19.467  1.00 74.83           C  
ATOM    907  C   THR A 123     -39.955  13.484  19.300  1.00 74.83           C  
ATOM    908  CB  THR A 123     -38.545  15.185  18.119  1.00 74.83           C  
ATOM    909  O   THR A 123     -41.101  13.863  19.051  1.00 74.83           O  
ATOM    910  CG2 THR A 123     -37.517  16.300  18.274  1.00 74.83           C  
ATOM    911  OG1 THR A 123     -38.047  14.217  17.187  1.00 74.83           O  
ATOM    912  N   GLY A 124     -39.897  12.298  19.949  1.00 62.68           N  
ATOM    913  CA  GLY A 124     -41.033  11.394  20.043  1.00 62.68           C  
ATOM    914  C   GLY A 124     -41.763  11.214  18.726  1.00 62.68           C  
ATOM    915  O   GLY A 124     -42.959  10.915  18.710  1.00 62.68           O  
ATOM    916  N   LEU A 125     -41.148  11.482  17.451  1.00 55.45           N  
ATOM    917  CA  LEU A 125     -41.827  11.118  16.212  1.00 55.45           C  
ATOM    918  C   LEU A 125     -41.870   9.604  16.040  1.00 55.45           C  
ATOM    919  CB  LEU A 125     -41.131  11.761  15.010  1.00 55.45           C  
ATOM    920  O   LEU A 125     -40.945   8.901  16.454  1.00 55.45           O  
ATOM    921  CG  LEU A 125     -41.961  11.885  13.732  1.00 55.45           C  
ATOM    922  CD1 LEU A 125     -43.012  12.979  13.886  1.00 55.45           C  
ATOM    923  CD2 LEU A 125     -41.061  12.167  12.534  1.00 55.45           C  
TER     924      ALA A   1                                                      
ENDMDL                                                                          
END                                                                             
