# Supplementary material for: Domain loss enabled evolution of novel functions in the snake three-finger toxin gene superfamily
Source: Nat Commun. 2023 Aug 11;14:4861. doi: 10.1038/s41467-023-40550-0 (PMC10421932; doi:10.1038/s41467-023-40550-0)
Supplement: Supplementary file 5 — Supplementary Data 2 [file 41467_2023_40550_MOESM5_ESM.zip › SD2_structure_predictions/full_sequence/None|Dacu_scaffold1201_gene_1_mRNA_5_mka|Deinagkistrodon_acutus.pdb]

MODEL     1                                                                     
ATOM      1  N   MET A   1     -34.806  -0.144  32.508  1.00 64.84           N  
ATOM      2  CA  MET A   1     -33.389   0.198  32.592  1.00 64.84           C  
ATOM      3  C   MET A   1     -32.533  -0.854  31.895  1.00 64.84           C  
ATOM      4  CB  MET A   1     -32.955   0.342  34.051  1.00 64.84           C  
ATOM      5  O   MET A   1     -31.323  -0.679  31.748  1.00 64.84           O  
ATOM      6  CG  MET A   1     -33.849  -0.398  35.033  1.00 64.84           C  
ATOM      7  SD  MET A   1     -33.457   0.002  36.780  1.00 64.84           S  
ATOM      8  CE  MET A   1     -32.079  -1.143  37.069  1.00 64.84           C  
ATOM      9  N   LYS A   2     -33.201  -1.839  31.116  1.00 75.04           N  
ATOM     10  CA  LYS A   2     -32.576  -2.973  30.441  1.00 75.04           C  
ATOM     11  C   LYS A   2     -32.584  -2.783  28.927  1.00 75.04           C  
ATOM     12  CB  LYS A   2     -33.287  -4.276  30.809  1.00 75.04           C  
ATOM     13  O   LYS A   2     -31.738  -3.337  28.222  1.00 75.04           O  
ATOM     14  CG  LYS A   2     -33.121  -4.681  32.267  1.00 75.04           C  
ATOM     15  CD  LYS A   2     -34.164  -5.710  32.683  1.00 75.04           C  
ATOM     16  CE  LYS A   2     -33.893  -6.247  34.082  1.00 75.04           C  
ATOM     17  NZ  LYS A   2     -34.987  -7.150  34.550  1.00 75.04           N  
ATOM     18  N   ALA A   3     -33.530  -1.869  28.482  1.00 76.48           N  
ATOM     19  CA  ALA A   3     -33.648  -1.549  27.062  1.00 76.48           C  
ATOM     20  C   ALA A   3     -32.590  -0.534  26.638  1.00 76.48           C  
ATOM     21  CB  ALA A   3     -35.045  -1.017  26.751  1.00 76.48           C  
ATOM     22  O   ALA A   3     -32.090  -0.583  25.512  1.00 76.48           O  
ATOM     23  N   LEU A   4     -32.129   0.236  27.579  1.00 77.77           N  
ATOM     24  CA  LEU A   4     -31.064   1.216  27.393  1.00 77.77           C  
ATOM     25  C   LEU A   4     -29.697   0.540  27.389  1.00 77.77           C  
ATOM     26  CB  LEU A   4     -31.117   2.280  28.492  1.00 77.77           C  
ATOM     27  O   LEU A   4     -28.807   0.932  26.632  1.00 77.77           O  
ATOM     28  CG  LEU A   4     -32.162   3.383  28.318  1.00 77.77           C  
ATOM     29  CD1 LEU A   4     -32.405   4.097  29.644  1.00 77.77           C  
ATOM     30  CD2 LEU A   4     -31.721   4.374  27.246  1.00 77.77           C  
ATOM     31  N   LEU A   5     -29.535  -0.507  28.112  1.00 76.94           N  
ATOM     32  CA  LEU A   5     -28.323  -1.315  28.197  1.00 76.94           C  
ATOM     33  C   LEU A   5     -28.147  -2.163  26.941  1.00 76.94           C  
ATOM     34  CB  LEU A   5     -28.365  -2.217  29.433  1.00 76.94           C  
ATOM     35  O   LEU A   5     -27.026  -2.338  26.457  1.00 76.94           O  
ATOM     36  CG  LEU A   5     -28.089  -1.538  30.776  1.00 76.94           C  
ATOM     37  CD1 LEU A   5     -28.511  -2.448  31.926  1.00 76.94           C  
ATOM     38  CD2 LEU A   5     -26.615  -1.167  30.895  1.00 76.94           C  
ATOM     39  N   PHE A   6     -29.135  -2.599  26.280  1.00 75.94           N  
ATOM     40  CA  PHE A   6     -29.155  -3.388  25.054  1.00 75.94           C  
ATOM     41  C   PHE A   6     -28.875  -2.510  23.841  1.00 75.94           C  
ATOM     42  CB  PHE A   6     -30.504  -4.095  24.891  1.00 75.94           C  
ATOM     43  O   PHE A   6     -28.168  -2.922  22.919  1.00 75.94           O  
ATOM     44  CG  PHE A   6     -30.542  -5.476  25.487  1.00 75.94           C  
ATOM     45  CD1 PHE A   6     -30.029  -6.564  24.790  1.00 75.94           C  
ATOM     46  CD2 PHE A   6     -31.090  -5.687  26.745  1.00 75.94           C  
ATOM     47  CE1 PHE A   6     -30.062  -7.843  25.340  1.00 75.94           C  
ATOM     48  CE2 PHE A   6     -31.127  -6.963  27.301  1.00 75.94           C  
ATOM     49  CZ  PHE A   6     -30.614  -8.039  26.597  1.00 75.94           C  
ATOM     50  N   ALA A   7     -29.296  -1.273  23.865  1.00 78.59           N  
ATOM     51  CA  ALA A   7     -29.063  -0.264  22.835  1.00 78.59           C  
ATOM     52  C   ALA A   7     -27.620   0.229  22.867  1.00 78.59           C  
ATOM     53  CB  ALA A   7     -30.027   0.908  23.011  1.00 78.59           C  
ATOM     54  O   ALA A   7     -27.011   0.455  21.818  1.00 78.59           O  
ATOM     55  N   LEU A   8     -26.991   0.289  23.957  1.00 78.18           N  
ATOM     56  CA  LEU A   8     -25.599   0.673  24.163  1.00 78.18           C  
ATOM     57  C   LEU A   8     -24.658  -0.454  23.752  1.00 78.18           C  
ATOM     58  CB  LEU A   8     -25.357   1.046  25.628  1.00 78.18           C  
ATOM     59  O   LEU A   8     -23.588  -0.203  23.193  1.00 78.18           O  
ATOM     60  CG  LEU A   8     -25.398   2.537  25.964  1.00 78.18           C  
ATOM     61  CD1 LEU A   8     -25.962   2.750  27.365  1.00 78.18           C  
ATOM     62  CD2 LEU A   8     -24.008   3.152  25.842  1.00 78.18           C  
ATOM     63  N   LEU A   9     -25.026  -1.683  23.841  1.00 74.72           N  
ATOM     64  CA  LEU A   9     -24.283  -2.876  23.446  1.00 74.72           C  
ATOM     65  C   LEU A   9     -24.341  -3.076  21.935  1.00 74.72           C  
ATOM     66  CB  LEU A   9     -24.838  -4.112  24.158  1.00 74.72           C  
ATOM     67  O   LEU A   9     -23.347  -3.466  21.318  1.00 74.72           O  
ATOM     68  CG  LEU A   9     -24.314  -4.372  25.571  1.00 74.72           C  
ATOM     69  CD1 LEU A   9     -25.274  -5.281  26.333  1.00 74.72           C  
ATOM     70  CD2 LEU A   9     -22.918  -4.983  25.521  1.00 74.72           C  
ATOM     71  N   LEU A  10     -25.394  -2.720  21.306  1.00 70.79           N  
ATOM     72  CA  LEU A  10     -25.587  -2.803  19.862  1.00 70.79           C  
ATOM     73  C   LEU A  10     -24.827  -1.691  19.148  1.00 70.79           C  
ATOM     74  CB  LEU A  10     -27.076  -2.726  19.515  1.00 70.79           C  
ATOM     75  O   LEU A  10     -24.228  -1.919  18.094  1.00 70.79           O  
ATOM     76  CG  LEU A  10     -27.910  -3.969  19.824  1.00 70.79           C  
ATOM     77  CD1 LEU A  10     -29.391  -3.683  19.601  1.00 70.79           C  
ATOM     78  CD2 LEU A  10     -27.453  -5.147  18.970  1.00 70.79           C  
ATOM     79  N   VAL A  11     -24.674  -0.499  19.682  1.00 72.69           N  
ATOM     80  CA  VAL A  11     -23.913   0.653  19.211  1.00 72.69           C  
ATOM     81  C   VAL A  11     -22.419   0.403  19.411  1.00 72.69           C  
ATOM     82  CB  VAL A  11     -24.338   1.949  19.938  1.00 72.69           C  
ATOM     83  O   VAL A  11     -21.602   0.779  18.567  1.00 72.69           O  
ATOM     84  CG1 VAL A  11     -23.439   3.115  19.532  1.00 72.69           C  
ATOM     85  CG2 VAL A  11     -25.802   2.270  19.641  1.00 72.69           C  
ATOM     86  N   ALA A  12     -21.987  -0.305  20.395  1.00 69.64           N  
ATOM     87  CA  ALA A  12     -20.616  -0.692  20.716  1.00 69.64           C  
ATOM     88  C   ALA A  12     -20.123  -1.793  19.782  1.00 69.64           C  
ATOM     89  CB  ALA A  12     -20.518  -1.148  22.170  1.00 69.64           C  
ATOM     90  O   ALA A  12     -18.951  -1.813  19.399  1.00 69.64           O  
ATOM     91  N   PHE A  13     -20.990  -2.693  19.258  1.00 66.67           N  
ATOM     92  CA  PHE A  13     -20.708  -3.761  18.306  1.00 66.67           C  
ATOM     93  C   PHE A  13     -20.657  -3.218  16.883  1.00 66.67           C  
ATOM     94  CB  PHE A  13     -21.763  -4.866  18.409  1.00 66.67           C  
ATOM     95  O   PHE A  13     -19.881  -3.702  16.056  1.00 66.67           O  
ATOM     96  CG  PHE A  13     -21.212  -6.252  18.208  1.00 66.67           C  
ATOM     97  CD1 PHE A  13     -21.292  -6.874  16.968  1.00 66.67           C  
ATOM     98  CD2 PHE A  13     -20.614  -6.933  19.260  1.00 66.67           C  
ATOM     99  CE1 PHE A  13     -20.783  -8.157  16.779  1.00 66.67           C  
ATOM    100  CE2 PHE A  13     -20.102  -8.215  19.079  1.00 66.67           C  
ATOM    101  CZ  PHE A  13     -20.189  -8.826  17.838  1.00 66.67           C  
ATOM    102  N   MET A  14     -21.271  -2.134  16.668  1.00 65.05           N  
ATOM    103  CA  MET A  14     -21.354  -1.503  15.354  1.00 65.05           C  
ATOM    104  C   MET A  14     -20.252  -0.463  15.180  1.00 65.05           C  
ATOM    105  CB  MET A  14     -22.724  -0.852  15.155  1.00 65.05           C  
ATOM    106  O   MET A  14     -19.938  -0.068  14.056  1.00 65.05           O  
ATOM    107  CG  MET A  14     -23.868  -1.849  15.060  1.00 65.05           C  
ATOM    108  SD  MET A  14     -23.725  -2.946  13.596  1.00 65.05           S  
ATOM    109  CE  MET A  14     -24.307  -4.509  14.309  1.00 65.05           C  
ATOM    110  N   CYS A  15     -19.526  -0.115  16.244  1.00 63.64           N  
ATOM    111  CA  CYS A  15     -18.378   0.785  16.263  1.00 63.64           C  
ATOM    112  C   CYS A  15     -17.075   0.010  16.109  1.00 63.64           C  
ATOM    113  CB  CYS A  15     -18.351   1.593  17.560  1.00 63.64           C  
ATOM    114  O   CYS A  15     -15.990   0.583  16.222  1.00 63.64           O  
ATOM    115  SG  CYS A  15     -19.378   3.078  17.514  1.00 63.64           S  
ATOM    116  N   LYS A  16     -17.242  -1.410  15.931  1.00 61.74           N  
ATOM    117  CA  LYS A  16     -16.031  -2.173  15.642  1.00 61.74           C  
ATOM    118  C   LYS A  16     -15.670  -2.091  14.161  1.00 61.74           C  
ATOM    119  CB  LYS A  16     -16.203  -3.634  16.059  1.00 61.74           C  
ATOM    120  O   LYS A  16     -16.513  -2.339  13.297  1.00 61.74           O  
ATOM    121  CG  LYS A  16     -16.169  -3.857  17.564  1.00 61.74           C  
ATOM    122  CD  LYS A  16     -15.674  -5.255  17.911  1.00 61.74           C  
ATOM    123  CE  LYS A  16     -15.597  -5.464  19.417  1.00 61.74           C  
ATOM    124  NZ  LYS A  16     -15.112  -6.833  19.762  1.00 61.74           N  
ATOM    125  N   ASP A  17     -15.238  -1.026  13.655  1.00 59.08           N  
ATOM    126  CA  ASP A  17     -14.678  -0.761  12.333  1.00 59.08           C  
ATOM    127  C   ASP A  17     -14.197  -2.051  11.673  1.00 59.08           C  
ATOM    128  CB  ASP A  17     -13.528   0.243  12.428  1.00 59.08           C  
ATOM    129  O   ASP A  17     -13.388  -2.784  12.246  1.00 59.08           O  
ATOM    130  CG  ASP A  17     -14.003   1.675  12.599  1.00 59.08           C  
ATOM    131  OD1 ASP A  17     -14.816   2.149  11.777  1.00 59.08           O  
ATOM    132  OD2 ASP A  17     -13.557   2.336  13.562  1.00 59.08           O  
ATOM    133  N   PRO A  18     -15.014  -2.758  10.900  1.00 61.40           N  
ATOM    134  CA  PRO A  18     -14.353  -3.872  10.217  1.00 61.40           C  
ATOM    135  C   PRO A  18     -12.965  -3.504   9.697  1.00 61.40           C  
ATOM    136  CB  PRO A  18     -15.303  -4.190   9.059  1.00 61.40           C  
ATOM    137  O   PRO A  18     -12.791  -2.448   9.083  1.00 61.40           O  
ATOM    138  CG  PRO A  18     -16.226  -3.017   8.990  1.00 61.40           C  
ATOM    139  CD  PRO A  18     -16.019  -2.173  10.215  1.00 61.40           C  
ATOM    140  N   VAL A  19     -11.923  -3.575  10.607  1.00 63.17           N  
ATOM    141  CA  VAL A  19     -10.585  -3.294  10.096  1.00 63.17           C  
ATOM    142  C   VAL A  19     -10.367  -4.040   8.782  1.00 63.17           C  
ATOM    143  CB  VAL A  19      -9.494  -3.685  11.118  1.00 63.17           C  
ATOM    144  O   VAL A  19     -10.363  -5.273   8.754  1.00 63.17           O  
ATOM    145  CG1 VAL A  19      -8.101  -3.446  10.538  1.00 63.17           C  
ATOM    146  CG2 VAL A  19      -9.677  -2.903  12.418  1.00 63.17           C  
ATOM    147  N   THR A  20     -11.189  -3.656   7.764  1.00 73.57           N  
ATOM    148  CA  THR A  20     -10.900  -4.217   6.449  1.00 73.57           C  
ATOM    149  C   THR A  20      -9.468  -3.901   6.029  1.00 73.57           C  
ATOM    150  CB  THR A  20     -11.879  -3.682   5.387  1.00 73.57           C  
ATOM    151  O   THR A  20      -8.929  -2.850   6.383  1.00 73.57           O  
ATOM    152  CG2 THR A  20     -13.299  -4.172   5.651  1.00 73.57           C  
ATOM    153  OG1 THR A  20     -11.867  -2.249   5.413  1.00 73.57           O  
ATOM    154  N   ARG A  21      -8.719  -5.062   5.856  1.00 87.33           N  
ATOM    155  CA  ARG A  21      -7.341  -4.974   5.384  1.00 87.33           C  
ATOM    156  C   ARG A  21      -7.282  -4.411   3.968  1.00 87.33           C  
ATOM    157  CB  ARG A  21      -6.668  -6.348   5.430  1.00 87.33           C  
ATOM    158  O   ARG A  21      -8.117  -4.747   3.126  1.00 87.33           O  
ATOM    159  CG  ARG A  21      -6.507  -6.908   6.834  1.00 87.33           C  
ATOM    160  CD  ARG A  21      -5.782  -8.247   6.828  1.00 87.33           C  
ATOM    161  NE  ARG A  21      -5.737  -8.842   8.160  1.00 87.33           N  
ATOM    162  NH1 ARG A  21      -4.474 -10.670   7.527  1.00 87.33           N  
ATOM    163  NH2 ARG A  21      -5.139 -10.430   9.708  1.00 87.33           N  
ATOM    164  CZ  ARG A  21      -5.117  -9.979   8.462  1.00 87.33           C  
ATOM    165  N   LEU A  22      -6.594  -3.314   3.797  1.00 94.14           N  
ATOM    166  CA  LEU A  22      -6.342  -2.703   2.497  1.00 94.14           C  
ATOM    167  C   LEU A  22      -5.896  -3.750   1.481  1.00 94.14           C  
ATOM    168  CB  LEU A  22      -5.280  -1.607   2.616  1.00 94.14           C  
ATOM    169  O   LEU A  22      -5.065  -4.606   1.790  1.00 94.14           O  
ATOM    170  CG  LEU A  22      -5.065  -0.733   1.380  1.00 94.14           C  
ATOM    171  CD1 LEU A  22      -6.320   0.081   1.082  1.00 94.14           C  
ATOM    172  CD2 LEU A  22      -3.861   0.183   1.574  1.00 94.14           C  
ATOM    173  N   VAL A  23      -6.553  -3.773   0.315  1.00 95.21           N  
ATOM    174  CA  VAL A  23      -6.196  -4.662  -0.786  1.00 95.21           C  
ATOM    175  C   VAL A  23      -5.465  -3.874  -1.871  1.00 95.21           C  
ATOM    176  CB  VAL A  23      -7.441  -5.357  -1.380  1.00 95.21           C  
ATOM    177  O   VAL A  23      -5.965  -2.852  -2.347  1.00 95.21           O  
ATOM    178  CG1 VAL A  23      -7.038  -6.344  -2.475  1.00 95.21           C  
ATOM    179  CG2 VAL A  23      -8.231  -6.067  -0.281  1.00 95.21           C  
ATOM    180  N   CYS A  24      -4.213  -4.409  -2.343  1.00 95.69           N  
ATOM    181  CA  CYS A  24      -3.374  -3.713  -3.313  1.00 95.69           C  
ATOM    182  C   CYS A  24      -2.935  -4.653  -4.428  1.00 95.69           C  
ATOM    183  CB  CYS A  24      -2.147  -3.113  -2.627  1.00 95.69           C  
ATOM    184  O   CYS A  24      -2.922  -5.872  -4.250  1.00 95.69           O  
ATOM    185  SG  CYS A  24      -2.549  -1.951  -1.302  1.00 95.69           S  
ATOM    186  N   TYR A  25      -2.600  -4.043  -5.589  1.00 94.52           N  
ATOM    187  CA  TYR A  25      -1.897  -4.805  -6.615  1.00 94.52           C  
ATOM    188  C   TYR A  25      -0.466  -5.108  -6.184  1.00 94.52           C  
ATOM    189  CB  TYR A  25      -1.892  -4.042  -7.943  1.00 94.52           C  
ATOM    190  O   TYR A  25       0.203  -4.259  -5.590  1.00 94.52           O  
ATOM    191  CG  TYR A  25      -3.263  -3.872  -8.550  1.00 94.52           C  
ATOM    192  CD1 TYR A  25      -3.871  -4.913  -9.248  1.00 94.52           C  
ATOM    193  CD2 TYR A  25      -3.953  -2.670  -8.429  1.00 94.52           C  
ATOM    194  CE1 TYR A  25      -5.134  -4.761  -9.811  1.00 94.52           C  
ATOM    195  CE2 TYR A  25      -5.216  -2.507  -8.988  1.00 94.52           C  
ATOM    196  OH  TYR A  25      -7.048  -3.399 -10.231  1.00 94.52           O  
ATOM    197  CZ  TYR A  25      -5.798  -3.556  -9.676  1.00 94.52           C  
ATOM    198  N   THR A  26      -0.005  -6.447  -6.378  1.00 92.23           N  
ATOM    199  CA  THR A  26       1.369  -6.814  -6.054  1.00 92.23           C  
ATOM    200  C   THR A  26       2.023  -7.546  -7.222  1.00 92.23           C  
ATOM    201  CB  THR A  26       1.429  -7.696  -4.793  1.00 92.23           C  
ATOM    202  O   THR A  26       1.332  -8.061  -8.104  1.00 92.23           O  
ATOM    203  CG2 THR A  26       0.731  -7.021  -3.617  1.00 92.23           C  
ATOM    204  OG1 THR A  26       0.786  -8.948  -5.062  1.00 92.23           O  
ATOM    205  N   CYS A  27       3.305  -7.388  -7.230  1.00 88.44           N  
ATOM    206  CA  CYS A  27       4.077  -8.157  -8.200  1.00 88.44           C  
ATOM    207  C   CYS A  27       4.671  -9.405  -7.557  1.00 88.44           C  
ATOM    208  CB  CYS A  27       5.193  -7.301  -8.797  1.00 88.44           C  
ATOM    209  O   CYS A  27       5.394  -9.313  -6.564  1.00 88.44           O  
ATOM    210  SG  CYS A  27       4.595  -5.897  -9.765  1.00 88.44           S  
ATOM    211  N   GLY A  28       4.147 -10.620  -7.878  1.00 80.85           N  
ATOM    212  CA  GLY A  28       4.792 -11.847  -7.436  1.00 80.85           C  
ATOM    213  C   GLY A  28       6.028 -12.195  -8.243  1.00 80.85           C  
ATOM    214  O   GLY A  28       6.617 -11.328  -8.892  1.00 80.85           O  
ATOM    215  N   GLU A  29       6.536 -13.382  -8.165  1.00 77.84           N  
ATOM    216  CA  GLU A  29       7.750 -13.900  -8.790  1.00 77.84           C  
ATOM    217  C   GLU A  29       7.609 -13.953 -10.308  1.00 77.84           C  
ATOM    218  CB  GLU A  29       8.084 -15.291  -8.244  1.00 77.84           C  
ATOM    219  O   GLU A  29       8.542 -13.606 -11.036  1.00 77.84           O  
ATOM    220  CG  GLU A  29       8.720 -15.272  -6.861  1.00 77.84           C  
ATOM    221  CD  GLU A  29       9.140 -16.650  -6.376  1.00 77.84           C  
ATOM    222  OE1 GLU A  29       9.702 -16.756  -5.262  1.00 77.84           O  
ATOM    223  OE2 GLU A  29       8.906 -17.632  -7.115  1.00 77.84           O  
ATOM    224  N   TYR A  30       6.416 -14.051 -10.819  1.00 78.72           N  
ATOM    225  CA  TYR A  30       6.295 -14.284 -12.254  1.00 78.72           C  
ATOM    226  C   TYR A  30       5.191 -13.422 -12.855  1.00 78.72           C  
ATOM    227  CB  TYR A  30       6.014 -15.763 -12.537  1.00 78.72           C  
ATOM    228  O   TYR A  30       5.148 -13.217 -14.071  1.00 78.72           O  
ATOM    229  CG  TYR A  30       7.065 -16.697 -11.987  1.00 78.72           C  
ATOM    230  CD1 TYR A  30       8.310 -16.813 -12.601  1.00 78.72           C  
ATOM    231  CD2 TYR A  30       6.816 -17.464 -10.854  1.00 78.72           C  
ATOM    232  CE1 TYR A  30       9.282 -17.674 -12.099  1.00 78.72           C  
ATOM    233  CE2 TYR A  30       7.779 -18.327 -10.344  1.00 78.72           C  
ATOM    234  OH  TYR A  30       9.965 -19.278 -10.471  1.00 78.72           O  
ATOM    235  CZ  TYR A  30       9.007 -18.425 -10.972  1.00 78.72           C  
ATOM    236  N   ILE A  31       4.299 -12.744 -12.034  1.00 83.42           N  
ATOM    237  CA  ILE A  31       3.139 -12.023 -12.548  1.00 83.42           C  
ATOM    238  C   ILE A  31       2.998 -10.687 -11.821  1.00 83.42           C  
ATOM    239  CB  ILE A  31       1.845 -12.854 -12.398  1.00 83.42           C  
ATOM    240  O   ILE A  31       3.140 -10.621 -10.598  1.00 83.42           O  
ATOM    241  CG1 ILE A  31       1.985 -14.196 -13.125  1.00 83.42           C  
ATOM    242  CG2 ILE A  31       0.637 -12.071 -12.921  1.00 83.42           C  
ATOM    243  CD1 ILE A  31       0.903 -15.208 -12.772  1.00 83.42           C  
ATOM    244  N   CYS A  32       2.772  -9.653 -12.651  1.00 78.81           N  
ATOM    245  CA  CYS A  32       2.553  -8.309 -12.127  1.00 78.81           C  
ATOM    246  C   CYS A  32       1.087  -7.911 -12.242  1.00 78.81           C  
ATOM    247  CB  CYS A  32       3.426  -7.297 -12.869  1.00 78.81           C  
ATOM    248  O   CYS A  32       0.519  -7.926 -13.336  1.00 78.81           O  
ATOM    249  SG  CYS A  32       5.163  -7.334 -12.375  1.00 78.81           S  
ATOM    250  N   ASN A  33       0.324  -8.505 -11.354  1.00 82.52           N  
ATOM    251  CA  ASN A  33      -1.093  -8.166 -11.279  1.00 82.52           C  
ATOM    252  C   ASN A  33      -1.820  -9.020 -10.244  1.00 82.52           C  
ATOM    253  CB  ASN A  33      -1.755  -8.317 -12.651  1.00 82.52           C  
ATOM    254  O   ASN A  33      -2.966  -9.420 -10.457  1.00 82.52           O  
ATOM    255  CG  ASN A  33      -1.265  -7.289 -13.652  1.00 82.52           C  
ATOM    256  ND2 ASN A  33      -0.863  -7.752 -14.829  1.00 82.52           N  
ATOM    257  OD1 ASN A  33      -1.249  -6.088 -13.369  1.00 82.52           O  
ATOM    258  N   LEU A  34      -1.093  -9.399  -9.156  1.00 89.73           N  
ATOM    259  CA  LEU A  34      -1.704 -10.086  -8.023  1.00 89.73           C  
ATOM    260  C   LEU A  34      -2.347  -9.089  -7.065  1.00 89.73           C  
ATOM    261  CB  LEU A  34      -0.661 -10.925  -7.279  1.00 89.73           C  
ATOM    262  O   LEU A  34      -1.859  -7.967  -6.910  1.00 89.73           O  
ATOM    263  CG  LEU A  34      -0.018 -12.065  -8.072  1.00 89.73           C  
ATOM    264  CD1 LEU A  34       1.123 -12.687  -7.273  1.00 89.73           C  
ATOM    265  CD2 LEU A  34      -1.059 -13.118  -8.436  1.00 89.73           C  
ATOM    266  N   HIS A  35      -3.527  -9.402  -6.542  1.00 92.31           N  
ATOM    267  CA  HIS A  35      -4.204  -8.601  -5.528  1.00 92.31           C  
ATOM    268  C   HIS A  35      -4.324  -9.364  -4.213  1.00 92.31           C  
ATOM    269  CB  HIS A  35      -5.590  -8.178  -6.018  1.00 92.31           C  
ATOM    270  O   HIS A  35      -4.871 -10.468  -4.178  1.00 92.31           O  
ATOM    271  CG  HIS A  35      -5.611  -7.725  -7.443  1.00 92.31           C  
ATOM    272  CD2 HIS A  35      -5.249  -6.549  -8.007  1.00 92.31           C  
ATOM    273  ND1 HIS A  35      -6.049  -8.529  -8.473  1.00 92.31           N  
ATOM    274  CE1 HIS A  35      -5.955  -7.865  -9.613  1.00 92.31           C  
ATOM    275  NE2 HIS A  35      -5.472  -6.661  -9.358  1.00 92.31           N  
ATOM    276  N   LEU A  36      -3.635  -8.780  -3.235  1.00 91.19           N  
ATOM    277  CA  LEU A  36      -3.637  -9.422  -1.926  1.00 91.19           C  
ATOM    278  C   LEU A  36      -3.909  -8.406  -0.822  1.00 91.19           C  
ATOM    279  CB  LEU A  36      -2.301 -10.125  -1.671  1.00 91.19           C  
ATOM    280  O   LEU A  36      -3.523  -7.240  -0.937  1.00 91.19           O  
ATOM    281  CG  LEU A  36      -1.958 -11.289  -2.603  1.00 91.19           C  
ATOM    282  CD1 LEU A  36      -0.505 -11.711  -2.411  1.00 91.19           C  
ATOM    283  CD2 LEU A  36      -2.898 -12.464  -2.359  1.00 91.19           C  
ATOM    284  N   PRO A  37      -4.691  -8.957   0.254  1.00 94.09           N  
ATOM    285  CA  PRO A  37      -4.845  -8.083   1.419  1.00 94.09           C  
ATOM    286  C   PRO A  37      -3.511  -7.730   2.072  1.00 94.09           C  
ATOM    287  CB  PRO A  37      -5.716  -8.910   2.368  1.00 94.09           C  
ATOM    288  O   PRO A  37      -2.635  -8.588   2.198  1.00 94.09           O  
ATOM    289  CG  PRO A  37      -6.345  -9.951   1.499  1.00 94.09           C  
ATOM    290  CD  PRO A  37      -5.430 -10.222   0.339  1.00 94.09           C  
ATOM    291  N   CYS A  38      -3.321  -6.325   2.429  1.00 93.79           N  
ATOM    292  CA  CYS A  38      -2.134  -5.891   3.156  1.00 93.79           C  
ATOM    293  C   CYS A  38      -2.203  -6.316   4.617  1.00 93.79           C  
ATOM    294  CB  CYS A  38      -1.974  -4.373   3.064  1.00 93.79           C  
ATOM    295  O   CYS A  38      -3.284  -6.606   5.133  1.00 93.79           O  
ATOM    296  SG  CYS A  38      -1.838  -3.757   1.372  1.00 93.79           S  
ATOM    297  N   SER A  39      -0.952  -6.390   5.166  1.00 93.93           N  
ATOM    298  CA  SER A  39      -0.933  -6.628   6.605  1.00 93.93           C  
ATOM    299  C   SER A  39      -1.513  -5.442   7.369  1.00 93.93           C  
ATOM    300  CB  SER A  39       0.492  -6.906   7.084  1.00 93.93           C  
ATOM    301  O   SER A  39      -1.680  -4.357   6.808  1.00 93.93           O  
ATOM    302  OG  SER A  39       1.261  -5.716   7.094  1.00 93.93           O  
ATOM    303  N   LYS A  40      -1.795  -5.624   8.609  1.00 91.08           N  
ATOM    304  CA  LYS A  40      -2.408  -4.610   9.462  1.00 91.08           C  
ATOM    305  C   LYS A  40      -1.506  -3.387   9.599  1.00 91.08           C  
ATOM    306  CB  LYS A  40      -2.721  -5.188  10.843  1.00 91.08           C  
ATOM    307  O   LYS A  40      -1.992  -2.260   9.718  1.00 91.08           O  
ATOM    308  CG  LYS A  40      -3.912  -6.134  10.863  1.00 91.08           C  
ATOM    309  CD  LYS A  40      -4.248  -6.581  12.280  1.00 91.08           C  
ATOM    310  CE  LYS A  40      -5.392  -7.586  12.294  1.00 91.08           C  
ATOM    311  NZ  LYS A  40      -5.736  -8.014  13.683  1.00 91.08           N  
ATOM    312  N   GLU A  41      -0.285  -3.545   9.433  1.00 92.79           N  
ATOM    313  CA  GLU A  41       0.692  -2.479   9.633  1.00 92.79           C  
ATOM    314  C   GLU A  41       0.949  -1.715   8.337  1.00 92.79           C  
ATOM    315  CB  GLU A  41       2.005  -3.048  10.177  1.00 92.79           C  
ATOM    316  O   GLU A  41       1.517  -0.621   8.357  1.00 92.79           O  
ATOM    317  CG  GLU A  41       1.872  -3.700  11.546  1.00 92.79           C  
ATOM    318  CD  GLU A  41       1.330  -5.119  11.484  1.00 92.79           C  
ATOM    319  OE1 GLU A  41       1.030  -5.702  12.550  1.00 92.79           O  
ATOM    320  OE2 GLU A  41       1.206  -5.654  10.359  1.00 92.79           O  
ATOM    321  N   GLU A  42       0.421  -2.259   7.179  1.00 95.09           N  
ATOM    322  CA  GLU A  42       0.581  -1.641   5.866  1.00 95.09           C  
ATOM    323  C   GLU A  42      -0.645  -0.812   5.493  1.00 95.09           C  
ATOM    324  CB  GLU A  42       0.840  -2.707   4.798  1.00 95.09           C  
ATOM    325  O   GLU A  42      -1.719  -1.362   5.241  1.00 95.09           O  
ATOM    326  CG  GLU A  42       2.143  -3.469   4.992  1.00 95.09           C  
ATOM    327  CD  GLU A  42       2.287  -4.659   4.057  1.00 95.09           C  
ATOM    328  OE1 GLU A  42       3.416  -4.929   3.588  1.00 95.09           O  
ATOM    329  OE2 GLU A  42       1.263  -5.326   3.790  1.00 95.09           O  
ATOM    330  N   THR A  43      -0.377   0.504   5.459  1.00 94.85           N  
ATOM    331  CA  THR A  43      -1.530   1.391   5.350  1.00 94.85           C  
ATOM    332  C   THR A  43      -1.551   2.087   3.993  1.00 94.85           C  
ATOM    333  CB  THR A  43      -1.531   2.446   6.472  1.00 94.85           C  
ATOM    334  O   THR A  43      -2.387   2.960   3.750  1.00 94.85           O  
ATOM    335  CG2 THR A  43      -1.707   1.795   7.840  1.00 94.85           C  
ATOM    336  OG1 THR A  43      -0.287   3.158   6.451  1.00 94.85           O  
ATOM    337  N   PHE A  44      -0.572   1.623   3.033  1.00 96.51           N  
ATOM    338  CA  PHE A  44      -0.490   2.251   1.720  1.00 96.51           C  
ATOM    339  C   PHE A  44      -0.387   1.198   0.622  1.00 96.51           C  
ATOM    340  CB  PHE A  44       0.709   3.201   1.650  1.00 96.51           C  
ATOM    341  O   PHE A  44       0.254   0.162   0.807  1.00 96.51           O  
ATOM    342  CG  PHE A  44       0.570   4.419   2.522  1.00 96.51           C  
ATOM    343  CD1 PHE A  44       0.026   5.594   2.017  1.00 96.51           C  
ATOM    344  CD2 PHE A  44       0.984   4.390   3.847  1.00 96.51           C  
ATOM    345  CE1 PHE A  44      -0.105   6.723   2.822  1.00 96.51           C  
ATOM    346  CE2 PHE A  44       0.857   5.514   4.658  1.00 96.51           C  
ATOM    347  CZ  PHE A  44       0.313   6.680   4.143  1.00 96.51           C  
ATOM    348  N   CYS A  45      -1.040   1.510  -0.498  1.00 96.41           N  
ATOM    349  CA  CYS A  45      -0.702   0.905  -1.782  1.00 96.41           C  
ATOM    350  C   CYS A  45       0.266   1.786  -2.562  1.00 96.41           C  
ATOM    351  CB  CYS A  45      -1.965   0.663  -2.608  1.00 96.41           C  
ATOM    352  O   CYS A  45       0.111   3.009  -2.594  1.00 96.41           O  
ATOM    353  SG  CYS A  45      -3.095  -0.541  -1.876  1.00 96.41           S  
ATOM    354  N   TYR A  46       1.352   1.132  -3.129  1.00 95.48           N  
ATOM    355  CA  TYR A  46       2.293   1.985  -3.846  1.00 95.48           C  
ATOM    356  C   TYR A  46       2.639   1.392  -5.207  1.00 95.48           C  
ATOM    357  CB  TYR A  46       3.570   2.186  -3.025  1.00 95.48           C  
ATOM    358  O   TYR A  46       2.595   0.174  -5.389  1.00 95.48           O  
ATOM    359  CG  TYR A  46       4.468   0.972  -2.991  1.00 95.48           C  
ATOM    360  CD1 TYR A  46       4.335   0.011  -1.991  1.00 95.48           C  
ATOM    361  CD2 TYR A  46       5.450   0.785  -3.957  1.00 95.48           C  
ATOM    362  CE1 TYR A  46       5.160  -1.108  -1.955  1.00 95.48           C  
ATOM    363  CE2 TYR A  46       6.281  -0.330  -3.931  1.00 95.48           C  
ATOM    364  OH  TYR A  46       6.949  -2.375  -2.897  1.00 95.48           O  
ATOM    365  CZ  TYR A  46       6.129  -1.269  -2.928  1.00 95.48           C  
ATOM    366  N   THR A  47       2.859   2.269  -6.152  1.00 93.70           N  
ATOM    367  CA  THR A  47       3.516   1.983  -7.423  1.00 93.70           C  
ATOM    368  C   THR A  47       4.848   2.721  -7.522  1.00 93.70           C  
ATOM    369  CB  THR A  47       2.620   2.373  -8.614  1.00 93.70           C  
ATOM    370  O   THR A  47       4.900   3.942  -7.359  1.00 93.70           O  
ATOM    371  CG2 THR A  47       3.258   1.964  -9.938  1.00 93.70           C  
ATOM    372  OG1 THR A  47       1.352   1.718  -8.485  1.00 93.70           O  
ATOM    373  N   ALA A  48       5.963   1.934  -7.673  1.00 92.29           N  
ATOM    374  CA  ALA A  48       7.282   2.537  -7.846  1.00 92.29           C  
ATOM    375  C   ALA A  48       7.802   2.322  -9.264  1.00 92.29           C  
ATOM    376  CB  ALA A  48       8.267   1.965  -6.829  1.00 92.29           C  
ATOM    377  O   ALA A  48       7.817   1.194  -9.762  1.00 92.29           O  
ATOM    378  N   TYR A  49       8.168   3.470  -9.882  1.00 89.64           N  
ATOM    379  CA  TYR A  49       8.682   3.458 -11.247  1.00 89.64           C  
ATOM    380  C   TYR A  49      10.177   3.752 -11.270  1.00 89.64           C  
ATOM    381  CB  TYR A  49       7.936   4.480 -12.112  1.00 89.64           C  
ATOM    382  O   TYR A  49      10.620   4.788 -10.769  1.00 89.64           O  
ATOM    383  CG  TYR A  49       6.438   4.295 -12.113  1.00 89.64           C  
ATOM    384  CD1 TYR A  49       5.810   3.543 -13.104  1.00 89.64           C  
ATOM    385  CD2 TYR A  49       5.647   4.872 -11.125  1.00 89.64           C  
ATOM    386  CE1 TYR A  49       4.430   3.372 -13.111  1.00 89.64           C  
ATOM    387  CE2 TYR A  49       4.266   4.708 -11.122  1.00 89.64           C  
ATOM    388  OH  TYR A  49       2.301   3.790 -12.119  1.00 89.64           O  
ATOM    389  CZ  TYR A  49       3.668   3.957 -12.117  1.00 89.64           C  
ATOM    390  N   ASN A  50      10.941   2.646 -11.667  1.00 87.20           N  
ATOM    391  CA  ASN A  50      12.364   2.898 -11.871  1.00 87.20           C  
ATOM    392  C   ASN A  50      12.646   3.403 -13.283  1.00 87.20           C  
ATOM    393  CB  ASN A  50      13.179   1.634 -11.586  1.00 87.20           C  
ATOM    394  O   ASN A  50      12.383   2.703 -14.262  1.00 87.20           O  
ATOM    395  CG  ASN A  50      14.658   1.920 -11.415  1.00 87.20           C  
ATOM    396  ND2 ASN A  50      15.314   1.153 -10.552  1.00 87.20           N  
ATOM    397  OD1 ASN A  50      15.206   2.824 -12.052  1.00 87.20           O  
ATOM    398  N   THR A  51      12.976   4.648 -13.392  1.00 76.82           N  
ATOM    399  CA  THR A  51      13.164   5.369 -14.646  1.00 76.82           C  
ATOM    400  C   THR A  51      14.353   4.807 -15.421  1.00 76.82           C  
ATOM    401  CB  THR A  51      13.376   6.874 -14.398  1.00 76.82           C  
ATOM    402  O   THR A  51      14.358   4.816 -16.653  1.00 76.82           O  
ATOM    403  CG2 THR A  51      12.067   7.557 -14.014  1.00 76.82           C  
ATOM    404  OG1 THR A  51      14.323   7.049 -13.337  1.00 76.82           O  
ATOM    405  N   ALA A  52      15.231   4.007 -14.801  1.00 77.64           N  
ATOM    406  CA  ALA A  52      16.444   3.469 -15.413  1.00 77.64           C  
ATOM    407  C   ALA A  52      16.221   2.046 -15.915  1.00 77.64           C  
ATOM    408  CB  ALA A  52      17.602   3.504 -14.418  1.00 77.64           C  
ATOM    409  O   ALA A  52      16.743   1.662 -16.964  1.00 77.64           O  
ATOM    410  N   ALA A  53      15.231   1.317 -15.301  1.00 72.86           N  
ATOM    411  CA  ALA A  53      15.083  -0.116 -15.544  1.00 72.86           C  
ATOM    412  C   ALA A  53      13.650  -0.460 -15.940  1.00 72.86           C  
ATOM    413  CB  ALA A  53      15.496  -0.911 -14.308  1.00 72.86           C  
ATOM    414  O   ALA A  53      13.344  -1.615 -16.245  1.00 72.86           O  
ATOM    415  N   ASN A  54      12.849   0.665 -16.354  1.00 70.55           N  
ATOM    416  CA  ASN A  54      11.450   0.455 -16.713  1.00 70.55           C  
ATOM    417  C   ASN A  54      10.793  -0.594 -15.821  1.00 70.55           C  
ATOM    418  CB  ASN A  54      11.328   0.053 -18.184  1.00 70.55           C  
ATOM    419  O   ASN A  54      10.021  -1.426 -16.299  1.00 70.55           O  
ATOM    420  CG  ASN A  54      11.446   1.235 -19.125  1.00 70.55           C  
ATOM    421  ND2 ASN A  54      12.033   1.007 -20.294  1.00 70.55           N  
ATOM    422  OD1 ASN A  54      11.013   2.345 -18.804  1.00 70.55           O  
ATOM    423  N   LEU A  55      11.327  -0.816 -14.651  1.00 71.18           N  
ATOM    424  CA  LEU A  55      10.779  -1.774 -13.697  1.00 71.18           C  
ATOM    425  C   LEU A  55       9.717  -1.120 -12.820  1.00 71.18           C  
ATOM    426  CB  LEU A  55      11.892  -2.356 -12.823  1.00 71.18           C  
ATOM    427  O   LEU A  55       9.869   0.032 -12.408  1.00 71.18           O  
ATOM    428  CG  LEU A  55      12.893  -3.276 -13.523  1.00 71.18           C  
ATOM    429  CD1 LEU A  55      14.062  -3.592 -12.595  1.00 71.18           C  
ATOM    430  CD2 LEU A  55      12.210  -4.558 -13.986  1.00 71.18           C  
ATOM    431  N   LYS A  56       8.487  -1.808 -12.744  1.00 83.92           N  
ATOM    432  CA  LYS A  56       7.338  -1.365 -11.960  1.00 83.92           C  
ATOM    433  C   LYS A  56       7.097  -2.287 -10.768  1.00 83.92           C  
ATOM    434  CB  LYS A  56       6.084  -1.300 -12.834  1.00 83.92           C  
ATOM    435  O   LYS A  56       7.074  -3.511 -10.918  1.00 83.92           O  
ATOM    436  CG  LYS A  56       4.852  -0.777 -12.111  1.00 83.92           C  
ATOM    437  CD  LYS A  56       3.630  -0.771 -13.021  1.00 83.92           C  
ATOM    438  CE  LYS A  56       2.380  -0.323 -12.277  1.00 83.92           C  
ATOM    439  NZ  LYS A  56       1.170  -0.363 -13.152  1.00 83.92           N  
ATOM    440  N   THR A  57       7.214  -1.670  -9.635  1.00 90.02           N  
ATOM    441  CA  THR A  57       6.890  -2.430  -8.433  1.00 90.02           C  
ATOM    442  C   THR A  57       5.590  -1.929  -7.810  1.00 90.02           C  
ATOM    443  CB  THR A  57       8.025  -2.346  -7.396  1.00 90.02           C  
ATOM    444  O   THR A  57       5.355  -0.721  -7.738  1.00 90.02           O  
ATOM    445  CG2 THR A  57       7.760  -3.273  -6.214  1.00 90.02           C  
ATOM    446  OG1 THR A  57       9.260  -2.722  -8.016  1.00 90.02           O  
ATOM    447  N   LYS A  58       4.676  -2.899  -7.558  1.00 93.77           N  
ATOM    448  CA  LYS A  58       3.433  -2.596  -6.855  1.00 93.77           C  
ATOM    449  C   LYS A  58       3.317  -3.408  -5.568  1.00 93.77           C  
ATOM    450  CB  LYS A  58       2.227  -2.866  -7.756  1.00 93.77           C  
ATOM    451  O   LYS A  58       3.740  -4.564  -5.518  1.00 93.77           O  
ATOM    452  CG  LYS A  58       2.222  -2.054  -9.043  1.00 93.77           C  
ATOM    453  CD  LYS A  58       1.000  -2.367  -9.897  1.00 93.77           C  
ATOM    454  CE  LYS A  58       0.912  -1.448 -11.107  1.00 93.77           C  
ATOM    455  NZ  LYS A  58      -0.348  -1.667 -11.879  1.00 93.77           N  
ATOM    456  N   GLY A  59       2.825  -2.759  -4.498  1.00 94.60           N  
ATOM    457  CA  GLY A  59       2.641  -3.525  -3.275  1.00 94.60           C  
ATOM    458  C   GLY A  59       2.120  -2.691  -2.121  1.00 94.60           C  
ATOM    459  O   GLY A  59       1.598  -1.593  -2.327  1.00 94.60           O  
ATOM    460  N   CYS A  60       2.147  -3.354  -0.921  1.00 95.66           N  
ATOM    461  CA  CYS A  60       1.730  -2.750   0.339  1.00 95.66           C  
ATOM    462  C   CYS A  60       2.925  -2.179   1.093  1.00 95.66           C  
ATOM    463  CB  CYS A  60       1.007  -3.775   1.212  1.00 95.66           C  
ATOM    464  O   CYS A  60       4.026  -2.728   1.027  1.00 95.66           O  
ATOM    465  SG  CYS A  60      -0.459  -4.489   0.435  1.00 95.66           S  
ATOM    466  N   ALA A  61       2.706  -1.028   1.793  1.00 95.88           N  
ATOM    467  CA  ALA A  61       3.774  -0.437   2.596  1.00 95.88           C  
ATOM    468  C   ALA A  61       3.210   0.247   3.838  1.00 95.88           C  
ATOM    469  CB  ALA A  61       4.577   0.559   1.763  1.00 95.88           C  
ATOM    470  O   ALA A  61       2.070   0.716   3.833  1.00 95.88           O  
ATOM    471  N   ARG A  62       4.041   0.118   4.909  1.00 96.33           N  
ATOM    472  CA  ARG A  62       3.677   0.837   6.126  1.00 96.33           C  
ATOM    473  C   ARG A  62       3.647   2.343   5.884  1.00 96.33           C  
ATOM    474  CB  ARG A  62       4.651   0.507   7.258  1.00 96.33           C  
ATOM    475  O   ARG A  62       2.772   3.042   6.398  1.00 96.33           O  
ATOM    476  CG  ARG A  62       4.551  -0.925   7.759  1.00 96.33           C  
ATOM    477  CD  ARG A  62       5.492  -1.180   8.929  1.00 96.33           C  
ATOM    478  NE  ARG A  62       5.343  -2.534   9.454  1.00 96.33           N  
ATOM    479  NH1 ARG A  62       6.838  -2.246  11.192  1.00 96.33           N  
ATOM    480  NH2 ARG A  62       5.776  -4.258  10.909  1.00 96.33           N  
ATOM    481  CZ  ARG A  62       5.986  -3.010  10.517  1.00 96.33           C  
ATOM    482  N   THR A  63       4.662   2.855   5.145  1.00 96.18           N  
ATOM    483  CA  THR A  63       4.781   4.244   4.717  1.00 96.18           C  
ATOM    484  C   THR A  63       4.951   4.331   3.203  1.00 96.18           C  
ATOM    485  CB  THR A  63       5.965   4.943   5.410  1.00 96.18           C  
ATOM    486  O   THR A  63       5.415   3.381   2.569  1.00 96.18           O  
ATOM    487  CG2 THR A  63       5.782   4.965   6.924  1.00 96.18           C  
ATOM    488  OG1 THR A  63       7.175   4.243   5.096  1.00 96.18           O  
ATOM    489  N   CYS A  64       4.425   5.535   2.689  1.00 94.40           N  
ATOM    490  CA  CYS A  64       4.627   5.745   1.260  1.00 94.40           C  
ATOM    491  C   CYS A  64       6.105   5.928   0.939  1.00 94.40           C  
ATOM    492  CB  CYS A  64       3.836   6.961   0.779  1.00 94.40           C  
ATOM    493  O   CYS A  64       6.767   6.793   1.515  1.00 94.40           O  
ATOM    494  SG  CYS A  64       3.740   7.103  -1.019  1.00 94.40           S  
ATOM    495  N   PRO A  65       6.651   5.023   0.058  1.00 93.16           N  
ATOM    496  CA  PRO A  65       8.062   5.152  -0.315  1.00 93.16           C  
ATOM    497  C   PRO A  65       8.404   6.536  -0.862  1.00 93.16           C  
ATOM    498  CB  PRO A  65       8.241   4.080  -1.393  1.00 93.16           C  
ATOM    499  O   PRO A  65       7.549   7.198  -1.455  1.00 93.16           O  
ATOM    500  CG  PRO A  65       7.130   3.109  -1.154  1.00 93.16           C  
ATOM    501  CD  PRO A  65       5.942   3.863  -0.629  1.00 93.16           C  
ATOM    502  N   GLU A  66       9.681   6.850  -0.623  1.00 92.65           N  
ATOM    503  CA  GLU A  66      10.149   8.164  -1.053  1.00 92.65           C  
ATOM    504  C   GLU A  66      10.524   8.159  -2.532  1.00 92.65           C  
ATOM    505  CB  GLU A  66      11.344   8.612  -0.208  1.00 92.65           C  
ATOM    506  O   GLU A  66      11.154   7.216  -3.015  1.00 92.65           O  
ATOM    507  CG  GLU A  66      10.990   8.940   1.235  1.00 92.65           C  
ATOM    508  CD  GLU A  66      12.179   9.418   2.051  1.00 92.65           C  
ATOM    509  OE1 GLU A  66      11.977   9.939   3.172  1.00 92.65           O  
ATOM    510  OE2 GLU A  66      13.324   9.273   1.566  1.00 92.65           O  
ATOM    511  N   ALA A  67      10.142   9.153  -3.139  1.00 91.65           N  
ATOM    512  CA  ALA A  67      10.552   9.350  -4.527  1.00 91.65           C  
ATOM    513  C   ALA A  67      11.991   9.851  -4.608  1.00 91.65           C  
ATOM    514  CB  ALA A  67       9.611  10.327  -5.227  1.00 91.65           C  
ATOM    515  O   ALA A  67      12.493  10.472  -3.668  1.00 91.65           O  
ATOM    516  N   SER A  68      12.770   9.485  -5.763  1.00 90.57           N  
ATOM    517  CA  SER A  68      14.097  10.009  -6.069  1.00 90.57           C  
ATOM    518  C   SER A  68      14.255  10.278  -7.562  1.00 90.57           C  
ATOM    519  CB  SER A  68      15.179   9.035  -5.601  1.00 90.57           C  
ATOM    520  O   SER A  68      13.319  10.073  -8.337  1.00 90.57           O  
ATOM    521  OG  SER A  68      15.193   7.872  -6.410  1.00 90.57           O  
ATOM    522  N   ILE A  69      15.429  10.865  -7.876  1.00 87.64           N  
ATOM    523  CA  ILE A  69      15.727  11.232  -9.255  1.00 87.64           C  
ATOM    524  C   ILE A  69      15.576  10.011 -10.159  1.00 87.64           C  
ATOM    525  CB  ILE A  69      17.149  11.824  -9.387  1.00 87.64           C  
ATOM    526  O   ILE A  69      15.122  10.128 -11.300  1.00 87.64           O  
ATOM    527  CG1 ILE A  69      17.242  13.160  -8.642  1.00 87.64           C  
ATOM    528  CG2 ILE A  69      17.529  11.992 -10.861  1.00 87.64           C  
ATOM    529  CD1 ILE A  69      18.661  13.695  -8.505  1.00 87.64           C  
ATOM    530  N   GLU A  70      15.746   8.781  -9.704  1.00 87.95           N  
ATOM    531  CA  GLU A  70      15.747   7.543 -10.478  1.00 87.95           C  
ATOM    532  C   GLU A  70      14.480   6.731 -10.223  1.00 87.95           C  
ATOM    533  CB  GLU A  70      16.985   6.704 -10.147  1.00 87.95           C  
ATOM    534  O   GLU A  70      14.253   5.706 -10.869  1.00 87.95           O  
ATOM    535  CG  GLU A  70      18.297   7.356 -10.558  1.00 87.95           C  
ATOM    536  CD  GLU A  70      19.514   6.497 -10.254  1.00 87.95           C  
ATOM    537  OE1 GLU A  70      20.642   6.885 -10.636  1.00 87.95           O  
ATOM    538  OE2 GLU A  70      19.339   5.427  -9.629  1.00 87.95           O  
ATOM    539  N   LYS A  71      13.600   7.344  -9.281  1.00 89.17           N  
ATOM    540  CA  LYS A  71      12.428   6.576  -8.874  1.00 89.17           C  
ATOM    541  C   LYS A  71      11.221   7.485  -8.663  1.00 89.17           C  
ATOM    542  CB  LYS A  71      12.719   5.788  -7.596  1.00 89.17           C  
ATOM    543  O   LYS A  71      11.309   8.487  -7.949  1.00 89.17           O  
ATOM    544  CG  LYS A  71      11.597   4.850  -7.177  1.00 89.17           C  
ATOM    545  CD  LYS A  71      11.962   4.066  -5.923  1.00 89.17           C  
ATOM    546  CE  LYS A  71      10.803   3.201  -5.446  1.00 89.17           C  
ATOM    547  NZ  LYS A  71      11.172   2.393  -4.245  1.00 89.17           N  
ATOM    548  N   ARG A  72      10.085   7.191  -9.383  1.00 91.83           N  
ATOM    549  CA  ARG A  72       8.793   7.829  -9.158  1.00 91.83           C  
ATOM    550  C   ARG A  72       7.870   6.926  -8.346  1.00 91.83           C  
ATOM    551  CB  ARG A  72       8.132   8.192 -10.489  1.00 91.83           C  
ATOM    552  O   ARG A  72       7.890   5.704  -8.507  1.00 91.83           O  
ATOM    553  CG  ARG A  72       8.915   9.206 -11.309  1.00 91.83           C  
ATOM    554  CD  ARG A  72       8.138   9.657 -12.539  1.00 91.83           C  
ATOM    555  NE  ARG A  72       8.897  10.620 -13.332  1.00 91.83           N  
ATOM    556  NH1 ARG A  72       7.352  10.738 -15.045  1.00 91.83           N  
ATOM    557  NH2 ARG A  72       9.274  11.982 -15.141  1.00 91.83           N  
ATOM    558  CZ  ARG A  72       8.506  11.111 -14.504  1.00 91.83           C  
ATOM    559  N   VAL A  73       7.055   7.648  -7.443  1.00 94.01           N  
ATOM    560  CA  VAL A  73       6.227   6.834  -6.560  1.00 94.01           C  
ATOM    561  C   VAL A  73       4.803   7.386  -6.531  1.00 94.01           C  
ATOM    562  CB  VAL A  73       6.806   6.780  -5.128  1.00 94.01           C  
ATOM    563  O   VAL A  73       4.603   8.602  -6.487  1.00 94.01           O  
ATOM    564  CG1 VAL A  73       5.854   6.043  -4.188  1.00 94.01           C  
ATOM    565  CG2 VAL A  73       8.180   6.112  -5.134  1.00 94.01           C  
ATOM    566  N   LYS A  74       3.780   6.495  -6.659  1.00 94.10           N  
ATOM    567  CA  LYS A  74       2.374   6.796  -6.403  1.00 94.10           C  
ATOM    568  C   LYS A  74       1.846   5.990  -5.219  1.00 94.10           C  
ATOM    569  CB  LYS A  74       1.530   6.515  -7.646  1.00 94.10           C  
ATOM    570  O   LYS A  74       2.056   4.777  -5.144  1.00 94.10           O  
ATOM    571  CG  LYS A  74       0.069   6.919  -7.507  1.00 94.10           C  
ATOM    572  CD  LYS A  74      -0.714   6.634  -8.782  1.00 94.10           C  
ATOM    573  CE  LYS A  74      -2.186   6.991  -8.627  1.00 94.10           C  
ATOM    574  NZ  LYS A  74      -2.961   6.697  -9.869  1.00 94.10           N  
ATOM    575  N   CYS A  75       1.099   6.739  -4.304  1.00 95.60           N  
ATOM    576  CA  CYS A  75       0.571   6.070  -3.120  1.00 95.60           C  
ATOM    577  C   CYS A  75      -0.912   6.372  -2.938  1.00 95.60           C  
ATOM    578  CB  CYS A  75       1.345   6.497  -1.873  1.00 95.60           C  
ATOM    579  O   CYS A  75      -1.371   7.468  -3.264  1.00 95.60           O  
ATOM    580  SG  CYS A  75       3.076   5.983  -1.879  1.00 95.60           S  
ATOM    581  N   CYS A  76      -1.577   5.354  -2.512  1.00 96.09           N  
ATOM    582  CA  CYS A  76      -2.974   5.584  -2.161  1.00 96.09           C  
ATOM    583  C   CYS A  76      -3.391   4.712  -0.982  1.00 96.09           C  
ATOM    584  CB  CYS A  76      -3.881   5.303  -3.359  1.00 96.09           C  
ATOM    585  O   CYS A  76      -2.704   3.746  -0.646  1.00 96.09           O  
ATOM    586  SG  CYS A  76      -3.800   3.599  -3.951  1.00 96.09           S  
ATOM    587  N   THR A  77      -4.458   5.149  -0.178  1.00 95.38           N  
ATOM    588  CA  THR A  77      -4.846   4.490   1.064  1.00 95.38           C  
ATOM    589  C   THR A  77      -6.183   3.773   0.901  1.00 95.38           C  
ATOM    590  CB  THR A  77      -4.940   5.498   2.225  1.00 95.38           C  
ATOM    591  O   THR A  77      -6.826   3.414   1.890  1.00 95.38           O  
ATOM    592  CG2 THR A  77      -3.568   6.067   2.571  1.00 95.38           C  
ATOM    593  OG1 THR A  77      -5.809   6.573   1.848  1.00 95.38           O  
ATOM    594  N   TYR A  78      -6.598   3.620  -0.422  1.00 94.25           N  
ATOM    595  CA  TYR A  78      -7.850   2.901  -0.634  1.00 94.25           C  
ATOM    596  C   TYR A  78      -7.634   1.678  -1.518  1.00 94.25           C  
ATOM    597  CB  TYR A  78      -8.899   3.822  -1.265  1.00 94.25           C  
ATOM    598  O   TYR A  78      -6.605   1.563  -2.188  1.00 94.25           O  
ATOM    599  CG  TYR A  78      -8.434   4.490  -2.536  1.00 94.25           C  
ATOM    600  CD1 TYR A  78      -7.787   5.724  -2.501  1.00 94.25           C  
ATOM    601  CD2 TYR A  78      -8.642   3.891  -3.773  1.00 94.25           C  
ATOM    602  CE1 TYR A  78      -7.359   6.344  -3.670  1.00 94.25           C  
ATOM    603  CE2 TYR A  78      -8.218   4.503  -4.949  1.00 94.25           C  
ATOM    604  OH  TYR A  78      -7.157   6.337  -6.047  1.00 94.25           O  
ATOM    605  CZ  TYR A  78      -7.578   5.727  -4.887  1.00 94.25           C  
ATOM    606  N   ASP A  79      -8.511   0.723  -1.591  1.00 94.50           N  
ATOM    607  CA  ASP A  79      -8.365  -0.575  -2.243  1.00 94.50           C  
ATOM    608  C   ASP A  79      -8.098  -0.412  -3.737  1.00 94.50           C  
ATOM    609  CB  ASP A  79      -9.616  -1.429  -2.022  1.00 94.50           C  
ATOM    610  O   ASP A  79      -8.761   0.380  -4.410  1.00 94.50           O  
ATOM    611  CG  ASP A  79      -9.748  -1.929  -0.595  1.00 94.50           C  
ATOM    612  OD1 ASP A  79      -8.747  -1.911   0.153  1.00 94.50           O  
ATOM    613  OD2 ASP A  79     -10.863  -2.349  -0.215  1.00 94.50           O  
ATOM    614  N   TYR A  80      -7.095  -1.098  -4.212  1.00 92.68           N  
ATOM    615  CA  TYR A  80      -6.790  -1.268  -5.629  1.00 92.68           C  
ATOM    616  C   TYR A  80      -6.406   0.061  -6.268  1.00 92.68           C  
ATOM    617  CB  TYR A  80      -7.986  -1.877  -6.367  1.00 92.68           C  
ATOM    618  O   TYR A  80      -6.493   0.218  -7.488  1.00 92.68           O  
ATOM    619  CG  TYR A  80      -8.488  -3.162  -5.754  1.00 92.68           C  
ATOM    620  CD1 TYR A  80      -7.638  -4.253  -5.585  1.00 92.68           C  
ATOM    621  CD2 TYR A  80      -9.811  -3.289  -5.345  1.00 92.68           C  
ATOM    622  CE1 TYR A  80      -8.096  -5.441  -5.023  1.00 92.68           C  
ATOM    623  CE2 TYR A  80     -10.279  -4.471  -4.782  1.00 92.68           C  
ATOM    624  OH  TYR A  80      -9.875  -6.712  -4.068  1.00 92.68           O  
ATOM    625  CZ  TYR A  80      -9.416  -5.540  -4.625  1.00 92.68           C  
ATOM    626  N   CYS A  81      -6.002   1.058  -5.700  1.00 92.49           N  
ATOM    627  CA  CYS A  81      -5.745   2.417  -6.162  1.00 92.49           C  
ATOM    628  C   CYS A  81      -4.423   2.496  -6.916  1.00 92.49           C  
ATOM    629  CB  CYS A  81      -5.730   3.391  -4.984  1.00 92.49           C  
ATOM    630  O   CYS A  81      -4.227   3.388  -7.744  1.00 92.49           O  
ATOM    631  SG  CYS A  81      -4.284   3.217  -3.915  1.00 92.49           S  
ATOM    632  N   ASN A  82      -3.389   1.642  -6.314  1.00 91.90           N  
ATOM    633  CA  ASN A  82      -2.114   1.691  -7.022  1.00 91.90           C  
ATOM    634  C   ASN A  82      -2.226   1.095  -8.422  1.00 91.90           C  
ATOM    635  CB  ASN A  82      -1.028   0.967  -6.222  1.00 91.90           C  
ATOM    636  O   ASN A  82      -3.124   0.294  -8.690  1.00 91.90           O  
ATOM    637  CG  ASN A  82      -1.347  -0.498  -5.998  1.00 91.90           C  
ATOM    638  ND2 ASN A  82      -0.417  -1.370  -6.367  1.00 91.90           N  
ATOM    639  OD1 ASN A  82      -2.421  -0.842  -5.498  1.00 91.90           O  
TER     640      ALA A   1                                                      
ENDMDL                                                                          
END                                                                             
