# Supplementary material for: Domain loss enabled evolution of novel functions in the snake three-finger toxin gene superfamily
Source: Nat Commun. 2023 Aug 11;14:4861. doi: 10.1038/s41467-023-40550-0 (PMC10421932; doi:10.1038/s41467-023-40550-0)
Supplement: Supplementary file 5 — Supplementary Data 2 [file 41467_2023_40550_MOESM5_ESM.zip › SD2_structure_predictions/full_sequence/NCBI|CROTI_XM_039332038.1_21_260|Crotalus_tigris.pdb]

MODEL     1                                                                     
ATOM      1  N   MET A   1     -33.667   2.025  34.975  1.00 61.18           N  
ATOM      2  CA  MET A   1     -33.409   2.862  33.807  1.00 61.18           C  
ATOM      3  C   MET A   1     -31.946   2.774  33.386  1.00 61.18           C  
ATOM      4  CB  MET A   1     -33.784   4.317  34.094  1.00 61.18           C  
ATOM      5  O   MET A   1     -31.575   3.252  32.312  1.00 61.18           O  
ATOM      6  CG  MET A   1     -33.094   4.898  35.318  1.00 61.18           C  
ATOM      7  SD  MET A   1     -33.632   6.614  35.680  1.00 61.18           S  
ATOM      8  CE  MET A   1     -32.037   7.475  35.594  1.00 61.18           C  
ATOM      9  N   LYS A   2     -31.106   2.095  34.220  1.00 73.20           N  
ATOM     10  CA  LYS A   2     -29.673   1.883  34.044  1.00 73.20           C  
ATOM     11  C   LYS A   2     -29.401   0.706  33.111  1.00 73.20           C  
ATOM     12  CB  LYS A   2     -28.994   1.649  35.394  1.00 73.20           C  
ATOM     13  O   LYS A   2     -28.395   0.690  32.400  1.00 73.20           O  
ATOM     14  CG  LYS A   2     -28.910   2.891  36.269  1.00 73.20           C  
ATOM     15  CD  LYS A   2     -28.545   2.540  37.705  1.00 73.20           C  
ATOM     16  CE  LYS A   2     -28.103   3.770  38.487  1.00 73.20           C  
ATOM     17  NZ  LYS A   2     -28.118   3.524  39.961  1.00 73.20           N  
ATOM     18  N   ALA A   3     -30.427  -0.183  33.207  1.00 77.26           N  
ATOM     19  CA  ALA A   3     -30.269  -1.372  32.375  1.00 77.26           C  
ATOM     20  C   ALA A   3     -30.437  -1.033  30.896  1.00 77.26           C  
ATOM     21  CB  ALA A   3     -31.272  -2.447  32.788  1.00 77.26           C  
ATOM     22  O   ALA A   3     -29.751  -1.599  30.041  1.00 77.26           O  
ATOM     23  N   LEU A   4     -31.306  -0.037  30.693  1.00 79.76           N  
ATOM     24  CA  LEU A   4     -31.548   0.382  29.317  1.00 79.76           C  
ATOM     25  C   LEU A   4     -30.340   1.121  28.753  1.00 79.76           C  
ATOM     26  CB  LEU A   4     -32.790   1.274  29.238  1.00 79.76           C  
ATOM     27  O   LEU A   4     -29.993   0.951  27.582  1.00 79.76           O  
ATOM     28  CG  LEU A   4     -34.142   0.559  29.278  1.00 79.76           C  
ATOM     29  CD1 LEU A   4     -35.274   1.573  29.404  1.00 79.76           C  
ATOM     30  CD2 LEU A   4     -34.327  -0.306  28.036  1.00 79.76           C  
ATOM     31  N   LEU A   5     -29.657   1.831  29.652  1.00 80.16           N  
ATOM     32  CA  LEU A   5     -28.473   2.578  29.242  1.00 80.16           C  
ATOM     33  C   LEU A   5     -27.329   1.633  28.889  1.00 80.16           C  
ATOM     34  CB  LEU A   5     -28.034   3.538  30.350  1.00 80.16           C  
ATOM     35  O   LEU A   5     -26.605   1.863  27.918  1.00 80.16           O  
ATOM     36  CG  LEU A   5     -28.873   4.806  30.520  1.00 80.16           C  
ATOM     37  CD1 LEU A   5     -28.444   5.561  31.774  1.00 80.16           C  
ATOM     38  CD2 LEU A   5     -28.754   5.695  29.287  1.00 80.16           C  
ATOM     39  N   PHE A   6     -27.266   0.551  29.583  1.00 80.55           N  
ATOM     40  CA  PHE A   6     -26.201  -0.413  29.333  1.00 80.55           C  
ATOM     41  C   PHE A   6     -26.433  -1.148  28.018  1.00 80.55           C  
ATOM     42  CB  PHE A   6     -26.102  -1.418  30.485  1.00 80.55           C  
ATOM     43  O   PHE A   6     -25.489  -1.398  27.265  1.00 80.55           O  
ATOM     44  CG  PHE A   6     -25.218  -0.961  31.614  1.00 80.55           C  
ATOM     45  CD1 PHE A   6     -23.837  -1.078  31.526  1.00 80.55           C  
ATOM     46  CD2 PHE A   6     -25.770  -0.414  32.765  1.00 80.55           C  
ATOM     47  CE1 PHE A   6     -23.017  -0.656  32.570  1.00 80.55           C  
ATOM     48  CE2 PHE A   6     -24.958   0.010  33.813  1.00 80.55           C  
ATOM     49  CZ  PHE A   6     -23.581  -0.113  33.713  1.00 80.55           C  
ATOM     50  N   ALA A   7     -27.685  -1.417  27.806  1.00 80.80           N  
ATOM     51  CA  ALA A   7     -28.052  -2.100  26.569  1.00 80.80           C  
ATOM     52  C   ALA A   7     -27.780  -1.218  25.354  1.00 80.80           C  
ATOM     53  CB  ALA A   7     -29.521  -2.513  26.604  1.00 80.80           C  
ATOM     54  O   ALA A   7     -27.306  -1.700  24.322  1.00 80.80           O  
ATOM     55  N   LEU A   8     -28.011   0.054  25.486  1.00 81.99           N  
ATOM     56  CA  LEU A   8     -27.765   0.992  24.396  1.00 81.99           C  
ATOM     57  C   LEU A   8     -26.271   1.140  24.133  1.00 81.99           C  
ATOM     58  CB  LEU A   8     -28.377   2.358  24.716  1.00 81.99           C  
ATOM     59  O   LEU A   8     -25.846   1.244  22.980  1.00 81.99           O  
ATOM     60  CG  LEU A   8     -29.882   2.499  24.482  1.00 81.99           C  
ATOM     61  CD1 LEU A   8     -30.440   3.660  25.298  1.00 81.99           C  
ATOM     62  CD2 LEU A   8     -30.177   2.691  22.998  1.00 81.99           C  
ATOM     63  N   LEU A   9     -25.467   1.086  25.183  1.00 80.20           N  
ATOM     64  CA  LEU A   9     -24.017   1.190  25.057  1.00 80.20           C  
ATOM     65  C   LEU A   9     -23.442  -0.040  24.363  1.00 80.20           C  
ATOM     66  CB  LEU A   9     -23.371   1.362  26.434  1.00 80.20           C  
ATOM     67  O   LEU A   9     -22.544   0.077  23.526  1.00 80.20           O  
ATOM     68  CG  LEU A   9     -23.186   2.800  26.922  1.00 80.20           C  
ATOM     69  CD1 LEU A   9     -23.069   2.833  28.442  1.00 80.20           C  
ATOM     70  CD2 LEU A   9     -21.960   3.432  26.272  1.00 80.20           C  
ATOM     71  N   LEU A  10     -23.951  -1.225  24.679  1.00 77.27           N  
ATOM     72  CA  LEU A  10     -23.471  -2.457  24.063  1.00 77.27           C  
ATOM     73  C   LEU A  10     -23.809  -2.490  22.577  1.00 77.27           C  
ATOM     74  CB  LEU A  10     -24.076  -3.677  24.763  1.00 77.27           C  
ATOM     75  O   LEU A  10     -22.991  -2.916  21.759  1.00 77.27           O  
ATOM     76  CG  LEU A  10     -23.475  -4.047  26.121  1.00 77.27           C  
ATOM     77  CD1 LEU A  10     -24.358  -5.069  26.830  1.00 77.27           C  
ATOM     78  CD2 LEU A  10     -22.058  -4.583  25.950  1.00 77.27           C  
ATOM     79  N   VAL A  11     -24.987  -2.013  22.189  1.00 80.70           N  
ATOM     80  CA  VAL A  11     -25.428  -1.967  20.798  1.00 80.70           C  
ATOM     81  C   VAL A  11     -24.574  -0.969  20.018  1.00 80.70           C  
ATOM     82  CB  VAL A  11     -26.922  -1.589  20.689  1.00 80.70           C  
ATOM     83  O   VAL A  11     -24.241  -1.205  18.854  1.00 80.70           O  
ATOM     84  CG1 VAL A  11     -27.320  -1.376  19.230  1.00 80.70           C  
ATOM     85  CG2 VAL A  11     -27.793  -2.667  21.332  1.00 80.70           C  
ATOM     86  N   ALA A  12     -24.132   0.120  20.676  1.00 76.50           N  
ATOM     87  CA  ALA A  12     -23.316   1.149  20.036  1.00 76.50           C  
ATOM     88  C   ALA A  12     -21.928   0.615  19.696  1.00 76.50           C  
ATOM     89  CB  ALA A  12     -23.205   2.376  20.938  1.00 76.50           C  
ATOM     90  O   ALA A  12     -21.344   0.989  18.676  1.00 76.50           O  
ATOM     91  N   PHE A  13     -21.451  -0.392  20.448  1.00 68.77           N  
ATOM     92  CA  PHE A  13     -20.102  -0.890  20.205  1.00 68.77           C  
ATOM     93  C   PHE A  13     -20.103  -1.932  19.092  1.00 68.77           C  
ATOM     94  CB  PHE A  13     -19.509  -1.488  21.484  1.00 68.77           C  
ATOM     95  O   PHE A  13     -19.105  -2.095  18.387  1.00 68.77           O  
ATOM     96  CG  PHE A  13     -18.500  -0.599  22.158  1.00 68.77           C  
ATOM     97  CD1 PHE A  13     -17.155  -0.666  21.815  1.00 68.77           C  
ATOM     98  CD2 PHE A  13     -18.896   0.304  23.136  1.00 68.77           C  
ATOM     99  CE1 PHE A  13     -16.218   0.155  22.438  1.00 68.77           C  
ATOM    100  CE2 PHE A  13     -17.965   1.128  23.763  1.00 68.77           C  
ATOM    101  CZ  PHE A  13     -16.627   1.052  23.413  1.00 68.77           C  
ATOM    102  N   MET A  14     -21.257  -2.501  18.819  1.00 70.75           N  
ATOM    103  CA  MET A  14     -21.304  -3.584  17.840  1.00 70.75           C  
ATOM    104  C   MET A  14     -21.351  -3.031  16.420  1.00 70.75           C  
ATOM    105  CB  MET A  14     -22.514  -4.485  18.091  1.00 70.75           C  
ATOM    106  O   MET A  14     -21.056  -3.746  15.460  1.00 70.75           O  
ATOM    107  CG  MET A  14     -22.390  -5.345  19.339  1.00 70.75           C  
ATOM    108  SD  MET A  14     -23.483  -6.817  19.290  1.00 70.75           S  
ATOM    109  CE  MET A  14     -23.475  -7.281  21.044  1.00 70.75           C  
ATOM    110  N   GLY A  15     -21.533  -1.707  16.310  1.00 69.12           N  
ATOM    111  CA  GLY A  15     -21.610  -1.159  14.965  1.00 69.12           C  
ATOM    112  C   GLY A  15     -20.283  -0.621  14.464  1.00 69.12           C  
ATOM    113  O   GLY A  15     -20.216  -0.026  13.386  1.00 69.12           O  
ATOM    114  N   LYS A  16     -19.164  -0.785  15.246  1.00 68.38           N  
ATOM    115  CA  LYS A  16     -17.904  -0.268  14.720  1.00 68.38           C  
ATOM    116  C   LYS A  16     -17.284  -1.241  13.721  1.00 68.38           C  
ATOM    117  CB  LYS A  16     -16.921   0.010  15.859  1.00 68.38           C  
ATOM    118  O   LYS A  16     -17.291  -2.454  13.942  1.00 68.38           O  
ATOM    119  CG  LYS A  16     -17.400   1.064  16.846  1.00 68.38           C  
ATOM    120  CD  LYS A  16     -16.640   2.373  16.679  1.00 68.38           C  
ATOM    121  CE  LYS A  16     -17.075   3.409  17.707  1.00 68.38           C  
ATOM    122  NZ  LYS A  16     -16.124   4.558  17.773  1.00 68.38           N  
ATOM    123  N   ASP A  17     -17.438  -1.132  12.477  1.00 67.09           N  
ATOM    124  CA  ASP A  17     -16.736  -1.865  11.428  1.00 67.09           C  
ATOM    125  C   ASP A  17     -15.313  -2.212  11.859  1.00 67.09           C  
ATOM    126  CB  ASP A  17     -16.710  -1.053  10.132  1.00 67.09           C  
ATOM    127  O   ASP A  17     -14.627  -1.391  12.471  1.00 67.09           O  
ATOM    128  CG  ASP A  17     -18.079  -0.923   9.486  1.00 67.09           C  
ATOM    129  OD1 ASP A  17     -18.837  -1.916   9.459  1.00 67.09           O  
ATOM    130  OD2 ASP A  17     -18.400   0.181   8.997  1.00 67.09           O  
ATOM    131  N   PRO A  18     -15.014  -3.452  12.190  1.00 68.13           N  
ATOM    132  CA  PRO A  18     -13.602  -3.760  12.428  1.00 68.13           C  
ATOM    133  C   PRO A  18     -12.661  -2.917  11.571  1.00 68.13           C  
ATOM    134  CB  PRO A  18     -13.497  -5.242  12.060  1.00 68.13           C  
ATOM    135  O   PRO A  18     -12.994  -2.580  10.432  1.00 68.13           O  
ATOM    136  CG  PRO A  18     -14.729  -5.526  11.263  1.00 68.13           C  
ATOM    137  CD  PRO A  18     -15.710  -4.411  11.488  1.00 68.13           C  
ATOM    138  N   VAL A  19     -12.014  -1.882  12.112  1.00 70.24           N  
ATOM    139  CA  VAL A  19     -10.986  -1.135  11.395  1.00 70.24           C  
ATOM    140  C   VAL A  19     -10.044  -2.104  10.685  1.00 70.24           C  
ATOM    141  CB  VAL A  19     -10.187  -0.214  12.345  1.00 70.24           C  
ATOM    142  O   VAL A  19      -9.378  -2.917  11.330  1.00 70.24           O  
ATOM    143  CG1 VAL A  19      -8.993   0.404  11.620  1.00 70.24           C  
ATOM    144  CG2 VAL A  19     -11.092   0.876  12.916  1.00 70.24           C  
ATOM    145  N   THR A  20     -10.405  -2.574   9.562  1.00 80.89           N  
ATOM    146  CA  THR A  20      -9.470  -3.399   8.804  1.00 80.89           C  
ATOM    147  C   THR A  20      -8.425  -2.533   8.108  1.00 80.89           C  
ATOM    148  CB  THR A  20     -10.205  -4.260   7.760  1.00 80.89           C  
ATOM    149  O   THR A  20      -8.668  -1.355   7.837  1.00 80.89           O  
ATOM    150  CG2 THR A  20     -11.216  -5.188   8.425  1.00 80.89           C  
ATOM    151  OG1 THR A  20     -10.893  -3.402   6.841  1.00 80.89           O  
ATOM    152  N   SER A  21      -7.154  -2.948   8.243  1.00 90.15           N  
ATOM    153  CA  SER A  21      -6.036  -2.288   7.578  1.00 90.15           C  
ATOM    154  C   SER A  21      -6.105  -2.472   6.066  1.00 90.15           C  
ATOM    155  CB  SER A  21      -4.705  -2.827   8.104  1.00 90.15           C  
ATOM    156  O   SER A  21      -6.684  -3.446   5.580  1.00 90.15           O  
ATOM    157  OG  SER A  21      -4.478  -4.147   7.641  1.00 90.15           O  
ATOM    158  N   LEU A  22      -5.767  -1.471   5.286  1.00 95.78           N  
ATOM    159  CA  LEU A  22      -5.631  -1.508   3.834  1.00 95.78           C  
ATOM    160  C   LEU A  22      -4.776  -2.693   3.398  1.00 95.78           C  
ATOM    161  CB  LEU A  22      -5.016  -0.204   3.319  1.00 95.78           C  
ATOM    162  O   LEU A  22      -3.732  -2.965   3.997  1.00 95.78           O  
ATOM    163  CG  LEU A  22      -4.829  -0.093   1.805  1.00 95.78           C  
ATOM    164  CD1 LEU A  22      -6.184  -0.077   1.104  1.00 95.78           C  
ATOM    165  CD2 LEU A  22      -4.026   1.155   1.455  1.00 95.78           C  
ATOM    166  N   GLN A  23      -5.245  -3.372   2.379  1.00 97.23           N  
ATOM    167  CA  GLN A  23      -4.520  -4.507   1.818  1.00 97.23           C  
ATOM    168  C   GLN A  23      -4.008  -4.194   0.415  1.00 97.23           C  
ATOM    169  CB  GLN A  23      -5.410  -5.750   1.786  1.00 97.23           C  
ATOM    170  O   GLN A  23      -4.752  -3.682  -0.424  1.00 97.23           O  
ATOM    171  CG  GLN A  23      -5.905  -6.188   3.158  1.00 97.23           C  
ATOM    172  CD  GLN A  23      -6.489  -7.588   3.152  1.00 97.23           C  
ATOM    173  NE2 GLN A  23      -5.876  -8.489   3.912  1.00 97.23           N  
ATOM    174  OE1 GLN A  23      -7.484  -7.857   2.472  1.00 97.23           O  
ATOM    175  N   CYS A  24      -2.676  -4.551   0.153  1.00 97.46           N  
ATOM    176  CA  CYS A  24      -2.078  -4.247  -1.142  1.00 97.46           C  
ATOM    177  C   CYS A  24      -1.324  -5.452  -1.690  1.00 97.46           C  
ATOM    178  CB  CYS A  24      -1.133  -3.051  -1.028  1.00 97.46           C  
ATOM    179  O   CYS A  24      -0.957  -6.355  -0.937  1.00 97.46           O  
ATOM    180  SG  CYS A  24      -1.943  -1.532  -0.480  1.00 97.46           S  
ATOM    181  N   TYR A  25      -1.154  -5.502  -3.007  1.00 96.53           N  
ATOM    182  CA  TYR A  25      -0.240  -6.467  -3.608  1.00 96.53           C  
ATOM    183  C   TYR A  25       1.208  -6.024  -3.440  1.00 96.53           C  
ATOM    184  CB  TYR A  25      -0.559  -6.657  -5.094  1.00 96.53           C  
ATOM    185  O   TYR A  25       1.513  -4.832  -3.524  1.00 96.53           O  
ATOM    186  CG  TYR A  25      -1.871  -7.360  -5.348  1.00 96.53           C  
ATOM    187  CD1 TYR A  25      -2.044  -8.699  -5.005  1.00 96.53           C  
ATOM    188  CD2 TYR A  25      -2.938  -6.688  -5.932  1.00 96.53           C  
ATOM    189  CE1 TYR A  25      -3.250  -9.352  -5.239  1.00 96.53           C  
ATOM    190  CE2 TYR A  25      -4.149  -7.330  -6.171  1.00 96.53           C  
ATOM    191  OH  TYR A  25      -5.491  -9.300  -6.055  1.00 96.53           O  
ATOM    192  CZ  TYR A  25      -4.295  -8.659  -5.821  1.00 96.53           C  
ATOM    193  N   THR A  26       2.091  -7.051  -3.101  1.00 95.09           N  
ATOM    194  CA  THR A  26       3.518  -6.775  -2.984  1.00 95.09           C  
ATOM    195  C   THR A  26       4.329  -7.756  -3.827  1.00 95.09           C  
ATOM    196  CB  THR A  26       3.983  -6.848  -1.518  1.00 95.09           C  
ATOM    197  O   THR A  26       3.788  -8.740  -4.336  1.00 95.09           O  
ATOM    198  CG2 THR A  26       3.131  -5.953  -0.626  1.00 95.09           C  
ATOM    199  OG1 THR A  26       3.880  -8.201  -1.057  1.00 95.09           O  
ATOM    200  N   CYS A  27       5.536  -7.416  -4.098  1.00 90.28           N  
ATOM    201  CA  CYS A  27       6.416  -8.271  -4.887  1.00 90.28           C  
ATOM    202  C   CYS A  27       7.335  -9.086  -3.986  1.00 90.28           C  
ATOM    203  CB  CYS A  27       7.249  -7.434  -5.857  1.00 90.28           C  
ATOM    204  O   CYS A  27       7.821  -8.585  -2.970  1.00 90.28           O  
ATOM    205  SG  CYS A  27       6.261  -6.476  -7.027  1.00 90.28           S  
ATOM    206  N   GLY A  28       7.398 -10.389  -4.170  1.00 83.07           N  
ATOM    207  CA  GLY A  28       8.494 -11.260  -3.778  1.00 83.07           C  
ATOM    208  C   GLY A  28       9.399 -11.639  -4.934  1.00 83.07           C  
ATOM    209  O   GLY A  28       9.055 -12.506  -5.741  1.00 83.07           O  
ATOM    210  N   GLY A  29      10.529 -11.177  -4.986  1.00 80.25           N  
ATOM    211  CA  GLY A  29      11.346 -11.471  -6.153  1.00 80.25           C  
ATOM    212  C   GLY A  29      10.771 -10.911  -7.440  1.00 80.25           C  
ATOM    213  O   GLY A  29      10.494  -9.713  -7.533  1.00 80.25           O  
ATOM    214  N   SER A  30      10.427 -11.762  -8.412  1.00 79.32           N  
ATOM    215  CA  SER A  30       9.867 -11.393  -9.708  1.00 79.32           C  
ATOM    216  C   SER A  30       8.349 -11.539  -9.717  1.00 79.32           C  
ATOM    217  CB  SER A  30      10.477 -12.249 -10.819  1.00 79.32           C  
ATOM    218  O   SER A  30       7.691 -11.174 -10.693  1.00 79.32           O  
ATOM    219  OG  SER A  30      11.883 -12.080 -10.870  1.00 79.32           O  
ATOM    220  N   PHE A  31       7.812 -12.016  -8.543  1.00 86.60           N  
ATOM    221  CA  PHE A  31       6.378 -12.263  -8.455  1.00 86.60           C  
ATOM    222  C   PHE A  31       5.685 -11.157  -7.669  1.00 86.60           C  
ATOM    223  CB  PHE A  31       6.104 -13.622  -7.801  1.00 86.60           C  
ATOM    224  O   PHE A  31       6.069 -10.859  -6.536  1.00 86.60           O  
ATOM    225  CG  PHE A  31       6.595 -14.793  -8.607  1.00 86.60           C  
ATOM    226  CD1 PHE A  31       5.839 -15.296  -9.660  1.00 86.60           C  
ATOM    227  CD2 PHE A  31       7.813 -15.392  -8.313  1.00 86.60           C  
ATOM    228  CE1 PHE A  31       6.291 -16.381 -10.408  1.00 86.60           C  
ATOM    229  CE2 PHE A  31       8.271 -16.477  -9.056  1.00 86.60           C  
ATOM    230  CZ  PHE A  31       7.508 -16.970 -10.102  1.00 86.60           C  
ATOM    231  N   CYS A  32       4.603 -10.476  -8.150  1.00 88.61           N  
ATOM    232  CA  CYS A  32       3.938  -9.331  -7.539  1.00 88.61           C  
ATOM    233  C   CYS A  32       2.468  -9.632  -7.273  1.00 88.61           C  
ATOM    234  CB  CYS A  32       4.062  -8.099  -8.434  1.00 88.61           C  
ATOM    235  O   CYS A  32       1.592  -8.852  -7.650  1.00 88.61           O  
ATOM    236  SG  CYS A  32       5.764  -7.550  -8.686  1.00 88.61           S  
ATOM    237  N   GLU A  33       2.266 -10.764  -6.629  1.00 91.26           N  
ATOM    238  CA  GLU A  33       0.876 -11.105  -6.343  1.00 91.26           C  
ATOM    239  C   GLU A  33       0.677 -11.408  -4.860  1.00 91.26           C  
ATOM    240  CB  GLU A  33       0.431 -12.301  -7.188  1.00 91.26           C  
ATOM    241  O   GLU A  33      -0.381 -11.897  -4.458  1.00 91.26           O  
ATOM    242  CG  GLU A  33       0.344 -12.003  -8.678  1.00 91.26           C  
ATOM    243  CD  GLU A  33      -0.218 -13.160  -9.489  1.00 91.26           C  
ATOM    244  OE1 GLU A  33      -0.670 -12.934 -10.635  1.00 91.26           O  
ATOM    245  OE2 GLU A  33      -0.206 -14.300  -8.975  1.00 91.26           O  
ATOM    246  N   TRP A  34       1.636 -11.106  -4.077  1.00 94.78           N  
ATOM    247  CA  TRP A  34       1.480 -11.357  -2.648  1.00 94.78           C  
ATOM    248  C   TRP A  34       0.583 -10.305  -2.005  1.00 94.78           C  
ATOM    249  CB  TRP A  34       2.844 -11.378  -1.954  1.00 94.78           C  
ATOM    250  O   TRP A  34       0.704  -9.113  -2.301  1.00 94.78           O  
ATOM    251  CG  TRP A  34       3.734 -12.501  -2.394  1.00 94.78           C  
ATOM    252  CD1 TRP A  34       3.898 -12.973  -3.667  1.00 94.78           C  
ATOM    253  CD2 TRP A  34       4.581 -13.298  -1.559  1.00 94.78           C  
ATOM    254  CE2 TRP A  34       5.230 -14.234  -2.394  1.00 94.78           C  
ATOM    255  CE3 TRP A  34       4.854 -13.310  -0.185  1.00 94.78           C  
ATOM    256  NE1 TRP A  34       4.796 -14.015  -3.674  1.00 94.78           N  
ATOM    257  CH2 TRP A  34       6.386 -15.164  -0.550  1.00 94.78           C  
ATOM    258  CZ2 TRP A  34       6.137 -15.174  -1.898  1.00 94.78           C  
ATOM    259  CZ3 TRP A  34       5.756 -14.246   0.307  1.00 94.78           C  
ATOM    260  N   LYS A  35      -0.315 -10.786  -1.114  1.00 95.63           N  
ATOM    261  CA  LYS A  35      -1.242  -9.914  -0.398  1.00 95.63           C  
ATOM    262  C   LYS A  35      -0.756  -9.645   1.024  1.00 95.63           C  
ATOM    263  CB  LYS A  35      -2.641 -10.530  -0.366  1.00 95.63           C  
ATOM    264  O   LYS A  35      -0.428 -10.577   1.760  1.00 95.63           O  
ATOM    265  CG  LYS A  35      -3.231 -10.800  -1.742  1.00 95.63           C  
ATOM    266  CD  LYS A  35      -4.577 -11.505  -1.646  1.00 95.63           C  
ATOM    267  CE  LYS A  35      -5.122 -11.863  -3.022  1.00 95.63           C  
ATOM    268  NZ  LYS A  35      -6.394 -12.641  -2.929  1.00 95.63           N  
ATOM    269  N   MET A  36      -0.744  -8.347   1.267  1.00 95.23           N  
ATOM    270  CA  MET A  36      -0.275  -8.008   2.607  1.00 95.23           C  
ATOM    271  C   MET A  36      -1.039  -6.813   3.166  1.00 95.23           C  
ATOM    272  CB  MET A  36       1.225  -7.709   2.593  1.00 95.23           C  
ATOM    273  O   MET A  36      -1.389  -5.893   2.425  1.00 95.23           O  
ATOM    274  CG  MET A  36       1.589  -6.437   1.844  1.00 95.23           C  
ATOM    275  SD  MET A  36       3.396  -6.118   1.838  1.00 95.23           S  
ATOM    276  CE  MET A  36       3.647  -5.662   3.577  1.00 95.23           C  
ATOM    277  N   PRO A  37      -1.278  -6.903   4.554  1.00 96.48           N  
ATOM    278  CA  PRO A  37      -1.885  -5.727   5.182  1.00 96.48           C  
ATOM    279  C   PRO A  37      -0.901  -4.571   5.345  1.00 96.48           C  
ATOM    280  CB  PRO A  37      -2.342  -6.251   6.545  1.00 96.48           C  
ATOM    281  O   PRO A  37       0.284  -4.796   5.604  1.00 96.48           O  
ATOM    282  CG  PRO A  37      -1.403  -7.372   6.858  1.00 96.48           C  
ATOM    283  CD  PRO A  37      -0.999  -8.029   5.569  1.00 96.48           C  
ATOM    284  N   CYS A  38      -1.416  -3.333   5.137  1.00 95.60           N  
ATOM    285  CA  CYS A  38      -0.583  -2.152   5.329  1.00 95.60           C  
ATOM    286  C   CYS A  38      -0.614  -1.694   6.782  1.00 95.60           C  
ATOM    287  CB  CYS A  38      -1.045  -1.016   4.417  1.00 95.60           C  
ATOM    288  O   CYS A  38      -1.570  -1.976   7.507  1.00 95.60           O  
ATOM    289  SG  CYS A  38      -1.002  -1.430   2.659  1.00 95.60           S  
ATOM    290  N   ALA A  39       0.474  -1.067   7.153  1.00 95.51           N  
ATOM    291  CA  ALA A  39       0.502  -0.447   8.475  1.00 95.51           C  
ATOM    292  C   ALA A  39      -0.488   0.712   8.558  1.00 95.51           C  
ATOM    293  CB  ALA A  39       1.911   0.036   8.808  1.00 95.51           C  
ATOM    294  O   ALA A  39      -0.905   1.254   7.532  1.00 95.51           O  
ATOM    295  N   ASN A  40      -0.921   1.030   9.740  1.00 91.29           N  
ATOM    296  CA  ASN A  40      -1.931   2.056   9.979  1.00 91.29           C  
ATOM    297  C   ASN A  40      -1.552   3.379   9.320  1.00 91.29           C  
ATOM    298  CB  ASN A  40      -2.150   2.254  11.480  1.00 91.29           C  
ATOM    299  O   ASN A  40      -2.411   4.071   8.770  1.00 91.29           O  
ATOM    300  CG  ASN A  40      -2.938   1.122  12.110  1.00 91.29           C  
ATOM    301  ND2 ASN A  40      -2.908   1.044  13.435  1.00 91.29           N  
ATOM    302  OD1 ASN A  40      -3.568   0.324  11.411  1.00 91.29           O  
ATOM    303  N   GLU A  41      -0.283   3.635   9.201  1.00 94.20           N  
ATOM    304  CA  GLU A  41       0.181   4.921   8.689  1.00 94.20           C  
ATOM    305  C   GLU A  41       0.288   4.902   7.167  1.00 94.20           C  
ATOM    306  CB  GLU A  41       1.531   5.290   9.307  1.00 94.20           C  
ATOM    307  O   GLU A  41       0.453   5.950   6.538  1.00 94.20           O  
ATOM    308  CG  GLU A  41       1.510   5.374  10.827  1.00 94.20           C  
ATOM    309  CD  GLU A  41       2.621   4.574  11.487  1.00 94.20           C  
ATOM    310  OE1 GLU A  41       2.672   4.523  12.737  1.00 94.20           O  
ATOM    311  OE2 GLU A  41       3.449   3.995  10.749  1.00 94.20           O  
ATOM    312  N   GLU A  42       0.205   3.659   6.607  1.00 96.09           N  
ATOM    313  CA  GLU A  42       0.266   3.511   5.156  1.00 96.09           C  
ATOM    314  C   GLU A  42      -1.131   3.521   4.541  1.00 96.09           C  
ATOM    315  CB  GLU A  42       0.997   2.220   4.778  1.00 96.09           C  
ATOM    316  O   GLU A  42      -1.853   2.525   4.611  1.00 96.09           O  
ATOM    317  CG  GLU A  42       2.440   2.167   5.261  1.00 96.09           C  
ATOM    318  CD  GLU A  42       3.135   0.856   4.931  1.00 96.09           C  
ATOM    319  OE1 GLU A  42       4.305   0.884   4.488  1.00 96.09           O  
ATOM    320  OE2 GLU A  42       2.503  -0.209   5.115  1.00 96.09           O  
ATOM    321  N   LYS A  43      -1.446   4.599   3.810  1.00 95.78           N  
ATOM    322  CA  LYS A  43      -2.821   4.831   3.379  1.00 95.78           C  
ATOM    323  C   LYS A  43      -2.979   4.573   1.883  1.00 95.78           C  
ATOM    324  CB  LYS A  43      -3.255   6.260   3.712  1.00 95.78           C  
ATOM    325  O   LYS A  43      -4.064   4.758   1.327  1.00 95.78           O  
ATOM    326  CG  LYS A  43      -3.164   6.605   5.191  1.00 95.78           C  
ATOM    327  CD  LYS A  43      -4.072   5.715   6.030  1.00 95.78           C  
ATOM    328  CE  LYS A  43      -4.020   6.093   7.504  1.00 95.78           C  
ATOM    329  NZ  LYS A  43      -4.745   5.103   8.356  1.00 95.78           N  
ATOM    330  N   PHE A  44      -1.810   4.080   1.232  1.00 96.74           N  
ATOM    331  CA  PHE A  44      -1.874   3.933  -0.217  1.00 96.74           C  
ATOM    332  C   PHE A  44      -1.267   2.605  -0.654  1.00 96.74           C  
ATOM    333  CB  PHE A  44      -1.153   5.094  -0.910  1.00 96.74           C  
ATOM    334  O   PHE A  44      -0.303   2.129  -0.050  1.00 96.74           O  
ATOM    335  CG  PHE A  44      -1.732   6.445  -0.589  1.00 96.74           C  
ATOM    336  CD1 PHE A  44      -2.763   6.975  -1.355  1.00 96.74           C  
ATOM    337  CD2 PHE A  44      -1.243   7.187   0.479  1.00 96.74           C  
ATOM    338  CE1 PHE A  44      -3.300   8.226  -1.060  1.00 96.74           C  
ATOM    339  CE2 PHE A  44      -1.775   8.438   0.779  1.00 96.74           C  
ATOM    340  CZ  PHE A  44      -2.803   8.956   0.008  1.00 96.74           C  
ATOM    341  N   CYS A  45      -1.854   2.055  -1.646  1.00 96.66           N  
ATOM    342  CA  CYS A  45      -1.188   1.045  -2.460  1.00 96.66           C  
ATOM    343  C   CYS A  45      -0.486   1.682  -3.654  1.00 96.66           C  
ATOM    344  CB  CYS A  45      -2.192  -0.000  -2.946  1.00 96.66           C  
ATOM    345  O   CYS A  45      -1.030   2.589  -4.287  1.00 96.66           O  
ATOM    346  SG  CYS A  45      -3.027  -0.883  -1.610  1.00 96.66           S  
ATOM    347  N   TYR A  46       0.734   1.249  -3.861  1.00 94.95           N  
ATOM    348  CA  TYR A  46       1.419   1.863  -4.993  1.00 94.95           C  
ATOM    349  C   TYR A  46       1.928   0.802  -5.962  1.00 94.95           C  
ATOM    350  CB  TYR A  46       2.585   2.731  -4.510  1.00 94.95           C  
ATOM    351  O   TYR A  46       2.110  -0.357  -5.584  1.00 94.95           O  
ATOM    352  CG  TYR A  46       3.767   1.937  -4.012  1.00 94.95           C  
ATOM    353  CD1 TYR A  46       3.887   1.600  -2.665  1.00 94.95           C  
ATOM    354  CD2 TYR A  46       4.767   1.523  -4.885  1.00 94.95           C  
ATOM    355  CE1 TYR A  46       4.977   0.870  -2.201  1.00 94.95           C  
ATOM    356  CE2 TYR A  46       5.861   0.793  -4.432  1.00 94.95           C  
ATOM    357  OH  TYR A  46       7.037  -0.252  -2.636  1.00 94.95           O  
ATOM    358  CZ  TYR A  46       5.956   0.471  -3.090  1.00 94.95           C  
ATOM    359  N   PHE A  47       2.034   1.214  -7.199  1.00 90.74           N  
ATOM    360  CA  PHE A  47       2.626   0.443  -8.286  1.00 90.74           C  
ATOM    361  C   PHE A  47       3.529   1.321  -9.144  1.00 90.74           C  
ATOM    362  CB  PHE A  47       1.533  -0.192  -9.152  1.00 90.74           C  
ATOM    363  O   PHE A  47       3.114   2.387  -9.602  1.00 90.74           O  
ATOM    364  CG  PHE A  47       2.051  -0.820 -10.418  1.00 90.74           C  
ATOM    365  CD1 PHE A  47       1.998  -0.132 -11.624  1.00 90.74           C  
ATOM    366  CD2 PHE A  47       2.591  -2.099 -10.402  1.00 90.74           C  
ATOM    367  CE1 PHE A  47       2.476  -0.710 -12.798  1.00 90.74           C  
ATOM    368  CE2 PHE A  47       3.071  -2.684 -11.571  1.00 90.74           C  
ATOM    369  CZ  PHE A  47       3.012  -1.988 -12.767  1.00 90.74           C  
ATOM    370  N   VAL A  48       4.822   0.886  -9.227  1.00 88.55           N  
ATOM    371  CA  VAL A  48       5.805   1.653  -9.984  1.00 88.55           C  
ATOM    372  C   VAL A  48       6.388   0.789 -11.100  1.00 88.55           C  
ATOM    373  CB  VAL A  48       6.937   2.182  -9.074  1.00 88.55           C  
ATOM    374  O   VAL A  48       6.725  -0.377 -10.879  1.00 88.55           O  
ATOM    375  CG1 VAL A  48       7.962   2.968  -9.889  1.00 88.55           C  
ATOM    376  CG2 VAL A  48       6.360   3.048  -7.956  1.00 88.55           C  
ATOM    377  N   THR A  49       6.449   1.474 -12.341  1.00 81.69           N  
ATOM    378  CA  THR A  49       7.102   0.828 -13.475  1.00 81.69           C  
ATOM    379  C   THR A  49       8.332   1.618 -13.912  1.00 81.69           C  
ATOM    380  CB  THR A  49       6.135   0.678 -14.664  1.00 81.69           C  
ATOM    381  O   THR A  49       8.285   2.846 -14.010  1.00 81.69           O  
ATOM    382  CG2 THR A  49       4.950  -0.211 -14.301  1.00 81.69           C  
ATOM    383  OG1 THR A  49       5.649   1.972 -15.044  1.00 81.69           O  
ATOM    384  N   THR A  50       9.539   0.965 -13.883  1.00 78.23           N  
ATOM    385  CA  THR A  50      10.725   1.580 -14.468  1.00 78.23           C  
ATOM    386  C   THR A  50      10.998   1.012 -15.858  1.00 78.23           C  
ATOM    387  CB  THR A  50      11.961   1.372 -13.574  1.00 78.23           C  
ATOM    388  O   THR A  50      10.577  -0.103 -16.173  1.00 78.23           O  
ATOM    389  CG2 THR A  50      11.761   2.008 -12.202  1.00 78.23           C  
ATOM    390  OG1 THR A  50      12.192  -0.033 -13.407  1.00 78.23           O  
ATOM    391  N   GLN A  51      11.119   1.974 -16.907  1.00 69.55           N  
ATOM    392  CA  GLN A  51      11.415   1.802 -18.325  1.00 69.55           C  
ATOM    393  C   GLN A  51      11.962   0.406 -18.608  1.00 69.55           C  
ATOM    394  CB  GLN A  51      12.411   2.862 -18.798  1.00 69.55           C  
ATOM    395  O   GLN A  51      12.326   0.095 -19.744  1.00 69.55           O  
ATOM    396  CG  GLN A  51      11.822   4.264 -18.888  1.00 69.55           C  
ATOM    397  CD  GLN A  51      12.601   5.169 -19.823  1.00 69.55           C  
ATOM    398  NE2 GLN A  51      12.398   6.475 -19.690  1.00 69.55           N  
ATOM    399  OE1 GLN A  51      13.381   4.699 -20.658  1.00 69.55           O  
ATOM    400  N   ASN A  52      11.554  -0.667 -17.771  1.00 61.35           N  
ATOM    401  CA  ASN A  52      11.579  -1.979 -18.408  1.00 61.35           C  
ATOM    402  C   ASN A  52      12.165  -3.041 -17.482  1.00 61.35           C  
ATOM    403  CB  ASN A  52      12.367  -1.925 -19.718  1.00 61.35           C  
ATOM    404  O   ASN A  52      12.259  -4.212 -17.854  1.00 61.35           O  
ATOM    405  CG  ASN A  52      11.549  -1.375 -20.870  1.00 61.35           C  
ATOM    406  ND2 ASN A  52      12.220  -1.025 -21.961  1.00 61.35           N  
ATOM    407  OD1 ASN A  52      10.323  -1.264 -20.779  1.00 61.35           O  
ATOM    408  N   ILE A  53      11.775  -3.137 -16.151  1.00 65.77           N  
ATOM    409  CA  ILE A  53      12.055  -4.476 -15.645  1.00 65.77           C  
ATOM    410  C   ILE A  53      11.619  -4.576 -14.185  1.00 65.77           C  
ATOM    411  CB  ILE A  53      13.553  -4.830 -15.782  1.00 65.77           C  
ATOM    412  O   ILE A  53      11.108  -5.612 -13.753  1.00 65.77           O  
ATOM    413  CG1 ILE A  53      13.976  -4.796 -17.255  1.00 65.77           C  
ATOM    414  CG2 ILE A  53      13.843  -6.199 -15.161  1.00 65.77           C  
ATOM    415  CD1 ILE A  53      15.435  -5.166 -17.489  1.00 65.77           C  
ATOM    416  N   GLU A  54      11.441  -3.368 -13.546  1.00 69.48           N  
ATOM    417  CA  GLU A  54      11.154  -3.677 -12.148  1.00 69.48           C  
ATOM    418  C   GLU A  54       9.814  -3.087 -11.717  1.00 69.48           C  
ATOM    419  CB  GLU A  54      12.273  -3.158 -11.242  1.00 69.48           C  
ATOM    420  O   GLU A  54       9.533  -1.915 -11.977  1.00 69.48           O  
ATOM    421  CG  GLU A  54      13.531  -4.014 -11.268  1.00 69.48           C  
ATOM    422  CD  GLU A  54      14.599  -3.540 -10.295  1.00 69.48           C  
ATOM    423  OE1 GLU A  54      15.637  -4.226 -10.152  1.00 69.48           O  
ATOM    424  OE2 GLU A  54      14.395  -2.476  -9.669  1.00 69.48           O  
ATOM    425  N   LYS A  55       8.935  -4.006 -11.465  1.00 79.51           N  
ATOM    426  CA  LYS A  55       7.629  -3.690 -10.894  1.00 79.51           C  
ATOM    427  C   LYS A  55       7.666  -3.751  -9.370  1.00 79.51           C  
ATOM    428  CB  LYS A  55       6.563  -4.647 -11.431  1.00 79.51           C  
ATOM    429  O   LYS A  55       8.220  -4.689  -8.794  1.00 79.51           O  
ATOM    430  CG  LYS A  55       6.367  -4.572 -12.938  1.00 79.51           C  
ATOM    431  CD  LYS A  55       5.311  -5.562 -13.414  1.00 79.51           C  
ATOM    432  CE  LYS A  55       5.172  -5.546 -14.931  1.00 79.51           C  
ATOM    433  NZ  LYS A  55       4.162  -6.539 -15.405  1.00 79.51           N  
ATOM    434  N   LYS A  56       7.423  -2.611  -8.857  1.00 88.66           N  
ATOM    435  CA  LYS A  56       7.295  -2.573  -7.403  1.00 88.66           C  
ATOM    436  C   LYS A  56       5.856  -2.281  -6.986  1.00 88.66           C  
ATOM    437  CB  LYS A  56       8.235  -1.523  -6.808  1.00 88.66           C  
ATOM    438  O   LYS A  56       5.210  -1.393  -7.546  1.00 88.66           O  
ATOM    439  CG  LYS A  56       9.711  -1.866  -6.947  1.00 88.66           C  
ATOM    440  CD  LYS A  56      10.586  -0.893  -6.167  1.00 88.66           C  
ATOM    441  CE  LYS A  56      12.060  -1.266  -6.261  1.00 88.66           C  
ATOM    442  NZ  LYS A  56      12.924  -0.300  -5.519  1.00 88.66           N  
ATOM    443  N   LYS A  57       5.317  -3.216  -6.147  1.00 93.55           N  
ATOM    444  CA  LYS A  57       4.013  -3.012  -5.522  1.00 93.55           C  
ATOM    445  C   LYS A  57       4.127  -3.015  -4.000  1.00 93.55           C  
ATOM    446  CB  LYS A  57       3.026  -4.088  -5.976  1.00 93.55           C  
ATOM    447  O   LYS A  57       4.973  -3.712  -3.437  1.00 93.55           O  
ATOM    448  CG  LYS A  57       2.729  -4.066  -7.468  1.00 93.55           C  
ATOM    449  CD  LYS A  57       1.685  -5.109  -7.846  1.00 93.55           C  
ATOM    450  CE  LYS A  57       1.318  -5.025  -9.321  1.00 93.55           C  
ATOM    451  NZ  LYS A  57       0.285  -6.038  -9.694  1.00 93.55           N  
ATOM    452  N   GLY A  58       3.389  -2.120  -3.405  1.00 95.22           N  
ATOM    453  CA  GLY A  58       3.408  -2.150  -1.952  1.00 95.22           C  
ATOM    454  C   GLY A  58       2.540  -1.078  -1.321  1.00 95.22           C  
ATOM    455  O   GLY A  58       1.648  -0.531  -1.973  1.00 95.22           O  
ATOM    456  N   CYS A  59       2.792  -0.969   0.022  1.00 96.32           N  
ATOM    457  CA  CYS A  59       2.096   0.024   0.833  1.00 96.32           C  
ATOM    458  C   CYS A  59       2.962   1.261   1.042  1.00 96.32           C  
ATOM    459  CB  CYS A  59       1.702  -0.569   2.185  1.00 96.32           C  
ATOM    460  O   CYS A  59       4.187   1.159   1.130  1.00 96.32           O  
ATOM    461  SG  CYS A  59       0.620  -2.010   2.062  1.00 96.32           S  
ATOM    462  N   ALA A  60       2.268   2.442   1.049  1.00 95.75           N  
ATOM    463  CA  ALA A  60       3.022   3.677   1.250  1.00 95.75           C  
ATOM    464  C   ALA A  60       2.205   4.697   2.038  1.00 95.75           C  
ATOM    465  CB  ALA A  60       3.449   4.264  -0.093  1.00 95.75           C  
ATOM    466  O   ALA A  60       0.972   4.675   2.003  1.00 95.75           O  
ATOM    467  N   ARG A  61       2.941   5.503   2.784  1.00 96.27           N  
ATOM    468  CA  ARG A  61       2.304   6.618   3.477  1.00 96.27           C  
ATOM    469  C   ARG A  61       1.888   7.708   2.495  1.00 96.27           C  
ATOM    470  CB  ARG A  61       3.242   7.199   4.537  1.00 96.27           C  
ATOM    471  O   ARG A  61       0.821   8.308   2.641  1.00 96.27           O  
ATOM    472  CG  ARG A  61       3.542   6.246   5.683  1.00 96.27           C  
ATOM    473  CD  ARG A  61       4.465   6.878   6.716  1.00 96.27           C  
ATOM    474  NE  ARG A  61       4.797   5.943   7.786  1.00 96.27           N  
ATOM    475  NH1 ARG A  61       6.271   7.366   8.854  1.00 96.27           N  
ATOM    476  NH2 ARG A  61       5.876   5.273   9.700  1.00 96.27           N  
ATOM    477  CZ  ARG A  61       5.647   6.196   8.778  1.00 96.27           C  
ATOM    478  N   THR A  62       2.743   8.001   1.576  1.00 94.39           N  
ATOM    479  CA  THR A  62       2.522   8.947   0.488  1.00 94.39           C  
ATOM    480  C   THR A  62       2.826   8.301  -0.861  1.00 94.39           C  
ATOM    481  CB  THR A  62       3.385  10.210   0.661  1.00 94.39           C  
ATOM    482  O   THR A  62       3.547   7.303  -0.929  1.00 94.39           O  
ATOM    483  CG2 THR A  62       3.072  10.914   1.977  1.00 94.39           C  
ATOM    484  OG1 THR A  62       4.770   9.841   0.647  1.00 94.39           O  
ATOM    485  N   CYS A  63       2.066   8.818  -1.926  1.00 90.60           N  
ATOM    486  CA  CYS A  63       2.276   8.286  -3.268  1.00 90.60           C  
ATOM    487  C   CYS A  63       3.655   8.663  -3.795  1.00 90.60           C  
ATOM    488  CB  CYS A  63       1.198   8.800  -4.223  1.00 90.60           C  
ATOM    489  O   CYS A  63       3.978   9.847  -3.910  1.00 90.60           O  
ATOM    490  SG  CYS A  63       1.110   7.888  -5.779  1.00 90.60           S  
ATOM    491  N   PRO A  64       4.527   7.699  -4.020  1.00 85.94           N  
ATOM    492  CA  PRO A  64       5.902   7.958  -4.453  1.00 85.94           C  
ATOM    493  C   PRO A  64       5.971   8.733  -5.767  1.00 85.94           C  
ATOM    494  CB  PRO A  64       6.491   6.554  -4.615  1.00 85.94           C  
ATOM    495  O   PRO A  64       5.096   8.583  -6.623  1.00 85.94           O  
ATOM    496  CG  PRO A  64       5.504   5.647  -3.955  1.00 85.94           C  
ATOM    497  CD  PRO A  64       4.184   6.359  -3.870  1.00 85.94           C  
ATOM    498  N   GLU A  65       6.884   9.801  -5.763  1.00 81.60           N  
ATOM    499  CA  GLU A  65       7.262  10.558  -6.953  1.00 81.60           C  
ATOM    500  C   GLU A  65       8.459   9.922  -7.654  1.00 81.60           C  
ATOM    501  CB  GLU A  65       7.577  12.011  -6.588  1.00 81.60           C  
ATOM    502  O   GLU A  65       9.372   9.416  -7.000  1.00 81.60           O  
ATOM    503  CG  GLU A  65       6.364  12.807  -6.129  1.00 81.60           C  
ATOM    504  CD  GLU A  65       6.680  14.264  -5.832  1.00 81.60           C  
ATOM    505  OE1 GLU A  65       5.754  15.024  -5.468  1.00 81.60           O  
ATOM    506  OE2 GLU A  65       7.863  14.649  -5.965  1.00 81.60           O  
ATOM    507  N   GLN A  66       8.275   9.572  -8.903  1.00 69.87           N  
ATOM    508  CA  GLN A  66       9.509   9.037  -9.469  1.00 69.87           C  
ATOM    509  C   GLN A  66      10.093   9.987 -10.511  1.00 69.87           C  
ATOM    510  CB  GLN A  66       9.262   7.662 -10.092  1.00 69.87           C  
ATOM    511  O   GLN A  66       9.354  10.710 -11.183  1.00 69.87           O  
ATOM    512  CG  GLN A  66       9.112   6.543  -9.070  1.00 69.87           C  
ATOM    513  CD  GLN A  66      10.360   5.689  -8.947  1.00 69.87           C  
ATOM    514  NE2 GLN A  66      10.496   4.996  -7.822  1.00 69.87           N  
ATOM    515  OE1 GLN A  66      11.195   5.652  -9.857  1.00 69.87           O  
ATOM    516  N   HIS A  67      11.522   9.956 -10.584  1.00 65.51           N  
ATOM    517  CA  HIS A  67      12.348  10.761 -11.477  1.00 65.51           C  
ATOM    518  C   HIS A  67      12.467  10.112 -12.852  1.00 65.51           C  
ATOM    519  CB  HIS A  67      13.738  10.973 -10.874  1.00 65.51           C  
ATOM    520  O   HIS A  67      12.464  10.805 -13.872  1.00 65.51           O  
ATOM    521  CG  HIS A  67      13.745  11.883  -9.687  1.00 65.51           C  
ATOM    522  CD2 HIS A  67      13.863  11.619  -8.365  1.00 65.51           C  
ATOM    523  ND1 HIS A  67      13.616  13.251  -9.798  1.00 65.51           N  
ATOM    524  CE1 HIS A  67      13.655  13.790  -8.590  1.00 65.51           C  
ATOM    525  NE2 HIS A  67      13.804  12.821  -7.704  1.00 65.51           N  
ATOM    526  N   PHE A  68      11.966   8.751 -12.995  1.00 67.56           N  
ATOM    527  CA  PHE A  68      12.182   8.079 -14.271  1.00 67.56           C  
ATOM    528  C   PHE A  68      11.160   6.968 -14.478  1.00 67.56           C  
ATOM    529  CB  PHE A  68      13.602   7.507 -14.345  1.00 67.56           C  
ATOM    530  O   PHE A  68      11.362   6.078 -15.306  1.00 67.56           O  
ATOM    531  CG  PHE A  68      14.675   8.557 -14.444  1.00 67.56           C  
ATOM    532  CD1 PHE A  68      14.923   9.205 -15.648  1.00 67.56           C  
ATOM    533  CD2 PHE A  68      15.436   8.896 -13.333  1.00 67.56           C  
ATOM    534  CE1 PHE A  68      15.916  10.178 -15.743  1.00 67.56           C  
ATOM    535  CE2 PHE A  68      16.430   9.867 -13.420  1.00 67.56           C  
ATOM    536  CZ  PHE A  68      16.669  10.506 -14.626  1.00 67.56           C  
ATOM    537  N   GLY A  69       9.844   7.315 -14.225  1.00 72.13           N  
ATOM    538  CA  GLY A  69       8.741   6.391 -14.437  1.00 72.13           C  
ATOM    539  C   GLY A  69       7.407   6.937 -13.963  1.00 72.13           C  
ATOM    540  O   GLY A  69       7.250   8.147 -13.792  1.00 72.13           O  
ATOM    541  N   ARG A  70       6.341   5.932 -14.108  1.00 82.26           N  
ATOM    542  CA  ARG A  70       4.982   6.254 -13.684  1.00 82.26           C  
ATOM    543  C   ARG A  70       4.644   5.571 -12.363  1.00 82.26           C  
ATOM    544  CB  ARG A  70       3.972   5.846 -14.758  1.00 82.26           C  
ATOM    545  O   ARG A  70       5.039   4.426 -12.131  1.00 82.26           O  
ATOM    546  CG  ARG A  70       3.883   6.821 -15.921  1.00 82.26           C  
ATOM    547  CD  ARG A  70       2.778   6.437 -16.896  1.00 82.26           C  
ATOM    548  NE  ARG A  70       3.305   5.710 -18.048  1.00 82.26           N  
ATOM    549  NH1 ARG A  70       1.242   4.988 -18.797  1.00 82.26           N  
ATOM    550  NH2 ARG A  70       3.146   4.413 -19.937  1.00 82.26           N  
ATOM    551  CZ  ARG A  70       2.563   5.039 -18.925  1.00 82.26           C  
ATOM    552  N   ALA A  71       4.251   6.384 -11.423  1.00 88.28           N  
ATOM    553  CA  ALA A  71       3.752   5.869 -10.150  1.00 88.28           C  
ATOM    554  C   ALA A  71       2.234   5.997 -10.064  1.00 88.28           C  
ATOM    555  CB  ALA A  71       4.411   6.603  -8.985  1.00 88.28           C  
ATOM    556  O   ALA A  71       1.667   7.021 -10.452  1.00 88.28           O  
ATOM    557  N   TYR A  72       1.641   4.852  -9.649  1.00 91.07           N  
ATOM    558  CA  TYR A  72       0.203   4.826  -9.404  1.00 91.07           C  
ATOM    559  C   TYR A  72      -0.096   4.505  -7.945  1.00 91.07           C  
ATOM    560  CB  TYR A  72      -0.479   3.801 -10.315  1.00 91.07           C  
ATOM    561  O   TYR A  72       0.530   3.620  -7.356  1.00 91.07           O  
ATOM    562  CG  TYR A  72      -0.336   4.105 -11.786  1.00 91.07           C  
ATOM    563  CD1 TYR A  72      -1.295   4.859 -12.458  1.00 91.07           C  
ATOM    564  CD2 TYR A  72       0.758   3.639 -12.507  1.00 91.07           C  
ATOM    565  CE1 TYR A  72      -1.168   5.140 -13.815  1.00 91.07           C  
ATOM    566  CE2 TYR A  72       0.895   3.914 -13.864  1.00 91.07           C  
ATOM    567  OH  TYR A  72       0.059   4.940 -15.851  1.00 91.07           O  
ATOM    568  CZ  TYR A  72      -0.071   4.665 -14.508  1.00 91.07           C  
ATOM    569  N   CYS A  73      -1.078   5.307  -7.426  1.00 94.83           N  
ATOM    570  CA  CYS A  73      -1.511   5.074  -6.053  1.00 94.83           C  
ATOM    571  C   CYS A  73      -3.029   4.968  -5.971  1.00 94.83           C  
ATOM    572  CB  CYS A  73      -1.020   6.196  -5.138  1.00 94.83           C  
ATOM    573  O   CYS A  73      -3.743   5.595  -6.756  1.00 94.83           O  
ATOM    574  SG  CYS A  73       0.778   6.271  -4.980  1.00 94.83           S  
ATOM    575  N   CYS A  74      -3.426   4.128  -5.082  1.00 95.83           N  
ATOM    576  CA  CYS A  74      -4.854   3.991  -4.820  1.00 95.83           C  
ATOM    577  C   CYS A  74      -5.112   3.668  -3.353  1.00 95.83           C  
ATOM    578  CB  CYS A  74      -5.459   2.901  -5.705  1.00 95.83           C  
ATOM    579  O   CYS A  74      -4.176   3.392  -2.600  1.00 95.83           O  
ATOM    580  SG  CYS A  74      -4.808   1.250  -5.374  1.00 95.83           S  
ATOM    581  N   THR A  75      -6.351   3.760  -2.812  1.00 96.25           N  
ATOM    582  CA  THR A  75      -6.596   3.696  -1.375  1.00 96.25           C  
ATOM    583  C   THR A  75      -7.580   2.577  -1.044  1.00 96.25           C  
ATOM    584  CB  THR A  75      -7.139   5.035  -0.842  1.00 96.25           C  
ATOM    585  O   THR A  75      -8.094   2.507   0.074  1.00 96.25           O  
ATOM    586  CG2 THR A  75      -6.087   6.134  -0.943  1.00 96.25           C  
ATOM    587  OG1 THR A  75      -8.289   5.417  -1.607  1.00 96.25           O  
ATOM    588  N   THR A  76      -7.857   1.725  -2.085  1.00 95.48           N  
ATOM    589  CA  THR A  76      -8.754   0.612  -1.797  1.00 95.48           C  
ATOM    590  C   THR A  76      -7.995  -0.712  -1.805  1.00 95.48           C  
ATOM    591  CB  THR A  76      -9.911   0.549  -2.811  1.00 95.48           C  
ATOM    592  O   THR A  76      -6.870  -0.784  -2.305  1.00 95.48           O  
ATOM    593  CG2 THR A  76     -10.741   1.829  -2.778  1.00 95.48           C  
ATOM    594  OG1 THR A  76      -9.375   0.374  -4.128  1.00 95.48           O  
ATOM    595  N   ASP A  77      -8.557  -1.707  -1.280  1.00 96.67           N  
ATOM    596  CA  ASP A  77      -7.892  -2.999  -1.146  1.00 96.67           C  
ATOM    597  C   ASP A  77      -7.533  -3.577  -2.514  1.00 96.67           C  
ATOM    598  CB  ASP A  77      -8.777  -3.981  -0.376  1.00 96.67           C  
ATOM    599  O   ASP A  77      -8.358  -3.574  -3.430  1.00 96.67           O  
ATOM    600  CG  ASP A  77      -8.862  -3.666   1.107  1.00 96.67           C  
ATOM    601  OD1 ASP A  77      -8.061  -2.843   1.602  1.00 96.67           O  
ATOM    602  OD2 ASP A  77      -9.735  -4.247   1.787  1.00 96.67           O  
ATOM    603  N   PHE A  78      -6.244  -3.927  -2.656  1.00 95.66           N  
ATOM    604  CA  PHE A  78      -5.724  -4.676  -3.794  1.00 95.66           C  
ATOM    605  C   PHE A  78      -5.922  -3.899  -5.090  1.00 95.66           C  
ATOM    606  CB  PHE A  78      -6.404  -6.045  -3.894  1.00 95.66           C  
ATOM    607  O   PHE A  78      -6.102  -4.494  -6.155  1.00 95.66           O  
ATOM    608  CG  PHE A  78      -6.353  -6.843  -2.619  1.00 95.66           C  
ATOM    609  CD1 PHE A  78      -5.141  -7.097  -1.989  1.00 95.66           C  
ATOM    610  CD2 PHE A  78      -7.519  -7.338  -2.049  1.00 95.66           C  
ATOM    611  CE1 PHE A  78      -5.091  -7.835  -0.808  1.00 95.66           C  
ATOM    612  CE2 PHE A  78      -7.477  -8.076  -0.870  1.00 95.66           C  
ATOM    613  CZ  PHE A  78      -6.262  -8.324  -0.251  1.00 95.66           C  
ATOM    614  N   CYS A  79      -5.929  -2.681  -5.092  1.00 95.39           N  
ATOM    615  CA  CYS A  79      -6.202  -1.809  -6.229  1.00 95.39           C  
ATOM    616  C   CYS A  79      -4.978  -1.687  -7.129  1.00 95.39           C  
ATOM    617  CB  CYS A  79      -6.634  -0.423  -5.751  1.00 95.39           C  
ATOM    618  O   CYS A  79      -5.091  -1.282  -8.287  1.00 95.39           O  
ATOM    619  SG  CYS A  79      -5.333   0.490  -4.893  1.00 95.39           S  
ATOM    620  N   ASN A  80      -3.800  -1.937  -6.498  1.00 93.05           N  
ATOM    621  CA  ASN A  80      -2.552  -1.747  -7.230  1.00 93.05           C  
ATOM    622  C   ASN A  80      -2.100  -3.036  -7.909  1.00 93.05           C  
ATOM    623  CB  ASN A  80      -1.457  -1.225  -6.298  1.00 93.05           C  
ATOM    624  O   ASN A  80      -2.547  -4.125  -7.545  1.00 93.05           O  
ATOM    625  CG  ASN A  80      -1.081  -2.225  -5.222  1.00 93.05           C  
ATOM    626  ND2 ASN A  80       0.212  -2.335  -4.941  1.00 93.05           N  
ATOM    627  OD1 ASN A  80      -1.945  -2.893  -4.648  1.00 93.05           O  
TER     628      ALA A   1                                                      
ENDMDL                                                                          
END                                                                             
