# Supplementary material for: Domain loss enabled evolution of novel functions in the snake three-finger toxin gene superfamily
Source: Nat Commun. 2023 Aug 11;14:4861. doi: 10.1038/s41467-023-40550-0 (PMC10421932; doi:10.1038/s41467-023-40550-0)
Supplement: Supplementary file 5 — Supplementary Data 2 [file 41467_2023_40550_MOESM5_ESM.zip › SD2_structure_predictions/full_sequence/TR|A0A0H4IRA8|Micrurus_browni.pdb]

MODEL     1                                                                     
ATOM      1  N   MET A   1     -38.115  19.522  15.392  1.00 76.95           N  
ATOM      2  CA  MET A   1     -37.284  19.860  14.240  1.00 76.95           C  
ATOM      3  C   MET A   1     -35.824  19.502  14.498  1.00 76.95           C  
ATOM      4  CB  MET A   1     -37.407  21.347  13.905  1.00 76.95           C  
ATOM      5  O   MET A   1     -35.088  19.168  13.568  1.00 76.95           O  
ATOM      6  CG  MET A   1     -38.030  22.177  15.016  1.00 76.95           C  
ATOM      7  SD  MET A   1     -38.328  23.916  14.513  1.00 76.95           S  
ATOM      8  CE  MET A   1     -39.123  24.552  16.015  1.00 76.95           C  
ATOM      9  N   LYS A   2     -35.527  19.218  15.768  1.00 84.95           N  
ATOM     10  CA  LYS A   2     -34.172  18.898  16.209  1.00 84.95           C  
ATOM     11  C   LYS A   2     -33.854  17.423  15.982  1.00 84.95           C  
ATOM     12  CB  LYS A   2     -33.992  19.251  17.686  1.00 84.95           C  
ATOM     13  O   LYS A   2     -32.722  17.072  15.642  1.00 84.95           O  
ATOM     14  CG  LYS A   2     -33.633  20.709  17.935  1.00 84.95           C  
ATOM     15  CD  LYS A   2     -33.513  21.009  19.423  1.00 84.95           C  
ATOM     16  CE  LYS A   2     -33.092  22.451  19.671  1.00 84.95           C  
ATOM     17  NZ  LYS A   2     -33.245  22.834  21.107  1.00 84.95           N  
ATOM     18  N   THR A   3     -34.867  16.623  16.002  1.00 90.60           N  
ATOM     19  CA  THR A   3     -34.648  15.185  15.883  1.00 90.60           C  
ATOM     20  C   THR A   3     -34.320  14.805  14.442  1.00 90.60           C  
ATOM     21  CB  THR A   3     -35.879  14.392  16.359  1.00 90.60           C  
ATOM     22  O   THR A   3     -33.473  13.944  14.199  1.00 90.60           O  
ATOM     23  CG2 THR A   3     -35.769  14.041  17.839  1.00 90.60           C  
ATOM     24  OG1 THR A   3     -37.058  15.180  16.152  1.00 90.60           O  
ATOM     25  N   LEU A   4     -34.959  15.562  13.478  1.00 91.83           N  
ATOM     26  CA  LEU A   4     -34.748  15.273  12.064  1.00 91.83           C  
ATOM     27  C   LEU A   4     -33.333  15.648  11.638  1.00 91.83           C  
ATOM     28  CB  LEU A   4     -35.769  16.025  11.205  1.00 91.83           C  
ATOM     29  O   LEU A   4     -32.699  14.923  10.868  1.00 91.83           O  
ATOM     30  CG  LEU A   4     -37.197  15.478  11.215  1.00 91.83           C  
ATOM     31  CD1 LEU A   4     -38.123  16.401  10.430  1.00 91.83           C  
ATOM     32  CD2 LEU A   4     -37.233  14.065  10.645  1.00 91.83           C  
ATOM     33  N   LEU A   5     -32.841  16.774  12.220  1.00 91.95           N  
ATOM     34  CA  LEU A   5     -31.494  17.242  11.913  1.00 91.95           C  
ATOM     35  C   LEU A   5     -30.446  16.274  12.453  1.00 91.95           C  
ATOM     36  CB  LEU A   5     -31.265  18.638  12.497  1.00 91.95           C  
ATOM     37  O   LEU A   5     -29.450  15.994  11.782  1.00 91.95           O  
ATOM     38  CG  LEU A   5     -31.734  19.816  11.642  1.00 91.95           C  
ATOM     39  CD1 LEU A   5     -31.857  21.074  12.495  1.00 91.95           C  
ATOM     40  CD2 LEU A   5     -30.778  20.046  10.476  1.00 91.95           C  
ATOM     41  N   LEU A   6     -30.787  15.722  13.683  1.00 91.14           N  
ATOM     42  CA  LEU A   6     -29.851  14.789  14.299  1.00 91.14           C  
ATOM     43  C   LEU A   6     -29.786  13.484  13.511  1.00 91.14           C  
ATOM     44  CB  LEU A   6     -30.253  14.504  15.748  1.00 91.14           C  
ATOM     45  O   LEU A   6     -28.704  12.925  13.316  1.00 91.14           O  
ATOM     46  CG  LEU A   6     -29.425  15.198  16.831  1.00 91.14           C  
ATOM     47  CD1 LEU A   6     -30.272  15.432  18.077  1.00 91.14           C  
ATOM     48  CD2 LEU A   6     -28.186  14.376  17.167  1.00 91.14           C  
ATOM     49  N   THR A   7     -30.901  13.075  12.976  1.00 90.97           N  
ATOM     50  CA  THR A   7     -30.971  11.839  12.204  1.00 90.97           C  
ATOM     51  C   THR A   7     -30.222  11.984  10.882  1.00 90.97           C  
ATOM     52  CB  THR A   7     -32.431  11.435  11.927  1.00 90.97           C  
ATOM     53  O   THR A   7     -29.512  11.068  10.461  1.00 90.97           O  
ATOM     54  CG2 THR A   7     -33.033  10.700  13.120  1.00 90.97           C  
ATOM     55  OG1 THR A   7     -33.205  12.613  11.666  1.00 90.97           O  
ATOM     56  N   LEU A   8     -30.379  13.061  10.208  1.00 89.51           N  
ATOM     57  CA  LEU A   8     -29.729  13.342   8.932  1.00 89.51           C  
ATOM     58  C   LEU A   8     -28.213  13.375   9.090  1.00 89.51           C  
ATOM     59  CB  LEU A   8     -30.224  14.673   8.360  1.00 89.51           C  
ATOM     60  O   LEU A   8     -27.485  12.849   8.245  1.00 89.51           O  
ATOM     61  CG  LEU A   8     -29.866  14.958   6.901  1.00 89.51           C  
ATOM     62  CD1 LEU A   8     -30.673  14.056   5.972  1.00 89.51           C  
ATOM     63  CD2 LEU A   8     -30.106  16.427   6.568  1.00 89.51           C  
ATOM     64  N   VAL A   9     -27.666  13.942  10.164  1.00 89.32           N  
ATOM     65  CA  VAL A   9     -26.237  14.037  10.441  1.00 89.32           C  
ATOM     66  C   VAL A   9     -25.669  12.645  10.707  1.00 89.32           C  
ATOM     67  CB  VAL A   9     -25.952  14.967  11.641  1.00 89.32           C  
ATOM     68  O   VAL A   9     -24.611  12.288  10.183  1.00 89.32           O  
ATOM     69  CG1 VAL A   9     -24.478  14.902  12.037  1.00 89.32           C  
ATOM     70  CG2 VAL A   9     -26.356  16.402  11.311  1.00 89.32           C  
ATOM     71  N   VAL A  10     -26.412  11.822  11.387  1.00 86.16           N  
ATOM     72  CA  VAL A  10     -25.970  10.472  11.723  1.00 86.16           C  
ATOM     73  C   VAL A  10     -25.931   9.612  10.462  1.00 86.16           C  
ATOM     74  CB  VAL A  10     -26.887   9.822  12.784  1.00 86.16           C  
ATOM     75  O   VAL A  10     -24.980   8.857  10.247  1.00 86.16           O  
ATOM     76  CG1 VAL A  10     -26.505   8.359  13.003  1.00 86.16           C  
ATOM     77  CG2 VAL A  10     -26.816  10.598  14.097  1.00 86.16           C  
ATOM     78  N   VAL A  11     -26.891   9.754   9.611  1.00 84.16           N  
ATOM     79  CA  VAL A  11     -26.991   8.981   8.377  1.00 84.16           C  
ATOM     80  C   VAL A  11     -25.860   9.375   7.428  1.00 84.16           C  
ATOM     81  CB  VAL A  11     -28.359   9.185   7.689  1.00 84.16           C  
ATOM     82  O   VAL A  11     -25.234   8.513   6.808  1.00 84.16           O  
ATOM     83  CG1 VAL A  11     -28.372   8.531   6.308  1.00 84.16           C  
ATOM     84  CG2 VAL A  11     -29.482   8.624   8.559  1.00 84.16           C  
ATOM     85  N   THR A  12     -25.525  10.595   7.249  1.00 82.13           N  
ATOM     86  CA  THR A  12     -24.451  11.097   6.400  1.00 82.13           C  
ATOM     87  C   THR A  12     -23.094  10.606   6.897  1.00 82.13           C  
ATOM     88  CB  THR A  12     -24.455  12.636   6.346  1.00 82.13           C  
ATOM     89  O   THR A  12     -22.224  10.255   6.097  1.00 82.13           O  
ATOM     90  CG2 THR A  12     -25.722  13.160   5.679  1.00 82.13           C  
ATOM     91  OG1 THR A  12     -24.381  13.155   7.680  1.00 82.13           O  
ATOM     92  N   ILE A  13     -22.887  10.574   8.179  1.00 78.01           N  
ATOM     93  CA  ILE A  13     -21.629  10.137   8.776  1.00 78.01           C  
ATOM     94  C   ILE A  13     -21.441   8.639   8.547  1.00 78.01           C  
ATOM     95  CB  ILE A  13     -21.578  10.460  10.287  1.00 78.01           C  
ATOM     96  O   ILE A  13     -20.353   8.193   8.178  1.00 78.01           O  
ATOM     97  CG1 ILE A  13     -21.624  11.975  10.511  1.00 78.01           C  
ATOM     98  CG2 ILE A  13     -20.329   9.848  10.927  1.00 78.01           C  
ATOM     99  CD1 ILE A  13     -21.702  12.382  11.976  1.00 78.01           C  
ATOM    100  N   VAL A  14     -22.524   7.860   8.722  1.00 75.54           N  
ATOM    101  CA  VAL A  14     -22.486   6.414   8.535  1.00 75.54           C  
ATOM    102  C   VAL A  14     -22.302   6.089   7.054  1.00 75.54           C  
ATOM    103  CB  VAL A  14     -23.767   5.738   9.074  1.00 75.54           C  
ATOM    104  O   VAL A  14     -21.521   5.203   6.699  1.00 75.54           O  
ATOM    105  CG1 VAL A  14     -23.759   4.242   8.765  1.00 75.54           C  
ATOM    106  CG2 VAL A  14     -23.903   5.976  10.577  1.00 75.54           C  
ATOM    107  N   CYS A  15     -23.063   6.858   6.231  1.00 73.63           N  
ATOM    108  CA  CYS A  15     -22.999   6.596   4.798  1.00 73.63           C  
ATOM    109  C   CYS A  15     -21.647   7.006   4.228  1.00 73.63           C  
ATOM    110  CB  CYS A  15     -24.117   7.340   4.067  1.00 73.63           C  
ATOM    111  O   CYS A  15     -21.171   6.411   3.259  1.00 73.63           O  
ATOM    112  SG  CYS A  15     -25.760   6.647   4.352  1.00 73.63           S  
ATOM    113  N   LEU A  16     -21.058   8.041   4.755  1.00 66.25           N  
ATOM    114  CA  LEU A  16     -19.734   8.474   4.323  1.00 66.25           C  
ATOM    115  C   LEU A  16     -18.679   7.431   4.675  1.00 66.25           C  
ATOM    116  CB  LEU A  16     -19.374   9.818   4.963  1.00 66.25           C  
ATOM    117  O   LEU A  16     -17.732   7.219   3.914  1.00 66.25           O  
ATOM    118  CG  LEU A  16     -19.581  11.060   4.094  1.00 66.25           C  
ATOM    119  CD1 LEU A  16     -20.781  11.860   4.591  1.00 66.25           C  
ATOM    120  CD2 LEU A  16     -18.323  11.922   4.085  1.00 66.25           C  
ATOM    121  N   ASP A  17     -18.934   6.675   5.773  1.00 61.14           N  
ATOM    122  CA  ASP A  17     -17.991   5.638   6.178  1.00 61.14           C  
ATOM    123  C   ASP A  17     -18.126   4.398   5.296  1.00 61.14           C  
ATOM    124  CB  ASP A  17     -18.202   5.264   7.647  1.00 61.14           C  
ATOM    125  O   ASP A  17     -17.141   3.705   5.036  1.00 61.14           O  
ATOM    126  CG  ASP A  17     -17.635   6.295   8.608  1.00 61.14           C  
ATOM    127  OD1 ASP A  17     -16.562   6.868   8.324  1.00 61.14           O  
ATOM    128  OD2 ASP A  17     -18.267   6.533   9.660  1.00 61.14           O  
ATOM    129  N   LEU A  18     -19.435   4.251   4.867  1.00 62.40           N  
ATOM    130  CA  LEU A  18     -19.692   3.063   4.059  1.00 62.40           C  
ATOM    131  C   LEU A  18     -19.133   3.233   2.650  1.00 62.40           C  
ATOM    132  CB  LEU A  18     -21.194   2.774   3.994  1.00 62.40           C  
ATOM    133  O   LEU A  18     -18.692   2.262   2.032  1.00 62.40           O  
ATOM    134  CG  LEU A  18     -21.602   1.301   4.028  1.00 62.40           C  
ATOM    135  CD1 LEU A  18     -21.177   0.663   5.347  1.00 62.40           C  
ATOM    136  CD2 LEU A  18     -23.106   1.158   3.819  1.00 62.40           C  
ATOM    137  N   GLY A  19     -18.953   4.511   2.185  1.00 62.32           N  
ATOM    138  CA  GLY A  19     -18.599   4.732   0.792  1.00 62.32           C  
ATOM    139  C   GLY A  19     -17.111   4.596   0.525  1.00 62.32           C  
ATOM    140  O   GLY A  19     -16.701   4.308  -0.601  1.00 62.32           O  
ATOM    141  N   ASN A  20     -16.351   4.031   1.511  1.00 64.95           N  
ATOM    142  CA  ASN A  20     -14.954   3.986   1.093  1.00 64.95           C  
ATOM    143  C   ASN A  20     -14.353   2.598   1.295  1.00 64.95           C  
ATOM    144  CB  ASN A  20     -14.134   5.035   1.849  1.00 64.95           C  
ATOM    145  O   ASN A  20     -13.299   2.458   1.918  1.00 64.95           O  
ATOM    146  CG  ASN A  20     -14.335   6.436   1.306  1.00 64.95           C  
ATOM    147  ND2 ASN A  20     -13.329   7.286   1.473  1.00 64.95           N  
ATOM    148  OD1 ASN A  20     -15.386   6.751   0.741  1.00 64.95           O  
ATOM    149  N   THR A  21     -15.095   1.527   0.977  1.00 75.69           N  
ATOM    150  CA  THR A  21     -14.422   0.258   1.230  1.00 75.69           C  
ATOM    151  C   THR A  21     -13.755  -0.264  -0.039  1.00 75.69           C  
ATOM    152  CB  THR A  21     -15.406  -0.798   1.768  1.00 75.69           C  
ATOM    153  O   THR A  21     -14.437  -0.666  -0.985  1.00 75.69           O  
ATOM    154  CG2 THR A  21     -15.918  -0.418   3.153  1.00 75.69           C  
ATOM    155  OG1 THR A  21     -16.519  -0.905   0.872  1.00 75.69           O  
ATOM    156  N   ARG A  22     -12.708   0.315  -0.496  1.00 89.25           N  
ATOM    157  CA  ARG A  22     -12.003  -0.165  -1.680  1.00 89.25           C  
ATOM    158  C   ARG A  22     -11.292  -1.484  -1.396  1.00 89.25           C  
ATOM    159  CB  ARG A  22     -10.997   0.879  -2.167  1.00 89.25           C  
ATOM    160  O   ARG A  22     -10.604  -1.618  -0.382  1.00 89.25           O  
ATOM    161  CG  ARG A  22     -10.391   0.563  -3.526  1.00 89.25           C  
ATOM    162  CD  ARG A  22     -11.450   0.518  -4.619  1.00 89.25           C  
ATOM    163  NE  ARG A  22     -10.861   0.259  -5.929  1.00 89.25           N  
ATOM    164  NH1 ARG A  22     -12.884   0.060  -7.028  1.00 89.25           N  
ATOM    165  NH2 ARG A  22     -10.918  -0.179  -8.183  1.00 89.25           N  
ATOM    166  CZ  ARG A  22     -11.556   0.047  -7.044  1.00 89.25           C  
ATOM    167  N   ILE A  23     -11.506  -2.414  -2.266  1.00 91.80           N  
ATOM    168  CA  ILE A  23     -10.813  -3.695  -2.199  1.00 91.80           C  
ATOM    169  C   ILE A  23      -9.874  -3.838  -3.395  1.00 91.80           C  
ATOM    170  CB  ILE A  23     -11.809  -4.875  -2.156  1.00 91.80           C  
ATOM    171  O   ILE A  23     -10.303  -3.724  -4.545  1.00 91.80           O  
ATOM    172  CG1 ILE A  23     -12.768  -4.722  -0.970  1.00 91.80           C  
ATOM    173  CG2 ILE A  23     -11.062  -6.211  -2.087  1.00 91.80           C  
ATOM    174  CD1 ILE A  23     -13.912  -5.726  -0.964  1.00 91.80           C  
ATOM    175  N   CYS A  24      -8.565  -4.038  -3.062  1.00 93.61           N  
ATOM    176  CA  CYS A  24      -7.548  -4.235  -4.088  1.00 93.61           C  
ATOM    177  C   CYS A  24      -6.777  -5.529  -3.851  1.00 93.61           C  
ATOM    178  CB  CYS A  24      -6.580  -3.053  -4.118  1.00 93.61           C  
ATOM    179  O   CYS A  24      -6.746  -6.041  -2.730  1.00 93.61           O  
ATOM    180  SG  CYS A  24      -7.369  -1.476  -4.512  1.00 93.61           S  
ATOM    181  N   ASP A  25      -6.222  -6.061  -4.847  1.00 90.87           N  
ATOM    182  CA  ASP A  25      -5.336  -7.217  -4.742  1.00 90.87           C  
ATOM    183  C   ASP A  25      -3.962  -6.810  -4.215  1.00 90.87           C  
ATOM    184  CB  ASP A  25      -5.195  -7.909  -6.100  1.00 90.87           C  
ATOM    185  O   ASP A  25      -3.337  -5.888  -4.743  1.00 90.87           O  
ATOM    186  CG  ASP A  25      -4.485  -9.249  -6.011  1.00 90.87           C  
ATOM    187  OD1 ASP A  25      -4.145  -9.686  -4.890  1.00 90.87           O  
ATOM    188  OD2 ASP A  25      -4.261  -9.871  -7.071  1.00 90.87           O  
ATOM    189  N   ASP A  26      -3.496  -7.574  -3.193  1.00 86.74           N  
ATOM    190  CA  ASP A  26      -2.214  -7.260  -2.569  1.00 86.74           C  
ATOM    191  C   ASP A  26      -1.204  -8.383  -2.794  1.00 86.74           C  
ATOM    192  CB  ASP A  26      -2.394  -7.007  -1.071  1.00 86.74           C  
ATOM    193  O   ASP A  26      -0.168  -8.435  -2.129  1.00 86.74           O  
ATOM    194  CG  ASP A  26      -1.165  -6.398  -0.420  1.00 86.74           C  
ATOM    195  OD1 ASP A  26      -0.316  -5.825  -1.137  1.00 86.74           O  
ATOM    196  OD2 ASP A  26      -1.042  -6.493   0.820  1.00 86.74           O  
ATOM    197  N   SER A  27      -1.387  -9.133  -3.747  1.00 84.97           N  
ATOM    198  CA  SER A  27      -0.481 -10.256  -3.962  1.00 84.97           C  
ATOM    199  C   SER A  27       0.758  -9.826  -4.740  1.00 84.97           C  
ATOM    200  CB  SER A  27      -1.194 -11.385  -4.707  1.00 84.97           C  
ATOM    201  O   SER A  27       0.667  -9.014  -5.663  1.00 84.97           O  
ATOM    202  OG  SER A  27      -0.313 -12.472  -4.936  1.00 84.97           O  
ATOM    203  N   SER A  28       1.877 -10.235  -4.319  1.00 77.99           N  
ATOM    204  CA  SER A  28       3.133  -9.977  -5.016  1.00 77.99           C  
ATOM    205  C   SER A  28       3.458 -11.095  -6.001  1.00 77.99           C  
ATOM    206  CB  SER A  28       4.279  -9.820  -4.015  1.00 77.99           C  
ATOM    207  O   SER A  28       4.419 -10.995  -6.766  1.00 77.99           O  
ATOM    208  OG  SER A  28       4.079  -8.680  -3.197  1.00 77.99           O  
ATOM    209  N   ILE A  29       2.653 -12.107  -5.923  1.00 77.73           N  
ATOM    210  CA  ILE A  29       2.846 -13.270  -6.782  1.00 77.73           C  
ATOM    211  C   ILE A  29       1.954 -13.153  -8.017  1.00 77.73           C  
ATOM    212  CB  ILE A  29       2.547 -14.586  -6.029  1.00 77.73           C  
ATOM    213  O   ILE A  29       0.752 -12.903  -7.900  1.00 77.73           O  
ATOM    214  CG1 ILE A  29       3.372 -14.661  -4.738  1.00 77.73           C  
ATOM    215  CG2 ILE A  29       2.823 -15.796  -6.926  1.00 77.73           C  
ATOM    216  CD1 ILE A  29       2.970 -15.800  -3.812  1.00 77.73           C  
ATOM    217  N   PRO A  30       2.692 -13.346  -9.128  1.00 71.89           N  
ATOM    218  CA  PRO A  30       1.898 -13.331 -10.359  1.00 71.89           C  
ATOM    219  C   PRO A  30       0.823 -14.415 -10.381  1.00 71.89           C  
ATOM    220  CB  PRO A  30       2.941 -13.574 -11.453  1.00 71.89           C  
ATOM    221  O   PRO A  30       1.058 -15.533  -9.915  1.00 71.89           O  
ATOM    222  CG  PRO A  30       4.252 -13.256 -10.809  1.00 71.89           C  
ATOM    223  CD  PRO A  30       4.128 -13.496  -9.332  1.00 71.89           C  
ATOM    224  N   PHE A  31      -0.444 -14.096 -10.680  1.00 74.55           N  
ATOM    225  CA  PHE A  31      -1.591 -14.958 -10.935  1.00 74.55           C  
ATOM    226  C   PHE A  31      -2.286 -15.334  -9.632  1.00 74.55           C  
ATOM    227  CB  PHE A  31      -1.158 -16.223 -11.683  1.00 74.55           C  
ATOM    228  O   PHE A  31      -3.192 -16.170  -9.624  1.00 74.55           O  
ATOM    229  CG  PHE A  31      -0.464 -15.949 -12.989  1.00 74.55           C  
ATOM    230  CD1 PHE A  31      -1.177 -15.481 -14.087  1.00 74.55           C  
ATOM    231  CD2 PHE A  31       0.902 -16.159 -13.121  1.00 74.55           C  
ATOM    232  CE1 PHE A  31      -0.537 -15.226 -15.297  1.00 74.55           C  
ATOM    233  CE2 PHE A  31       1.549 -15.906 -14.327  1.00 74.55           C  
ATOM    234  CZ  PHE A  31       0.827 -15.441 -15.414  1.00 74.55           C  
ATOM    235  N   LEU A  32      -1.638 -14.892  -8.511  1.00 83.25           N  
ATOM    236  CA  LEU A  32      -2.301 -15.054  -7.221  1.00 83.25           C  
ATOM    237  C   LEU A  32      -3.078 -13.796  -6.847  1.00 83.25           C  
ATOM    238  CB  LEU A  32      -1.277 -15.379  -6.130  1.00 83.25           C  
ATOM    239  O   LEU A  32      -2.564 -12.682  -6.976  1.00 83.25           O  
ATOM    240  CG  LEU A  32      -1.841 -15.704  -4.746  1.00 83.25           C  
ATOM    241  CD1 LEU A  32      -2.671 -16.983  -4.799  1.00 83.25           C  
ATOM    242  CD2 LEU A  32      -0.715 -15.832  -3.726  1.00 83.25           C  
ATOM    243  N   ARG A  33      -4.347 -14.059  -6.448  1.00 81.68           N  
ATOM    244  CA  ARG A  33      -5.165 -12.926  -6.029  1.00 81.68           C  
ATOM    245  C   ARG A  33      -5.411 -12.955  -4.524  1.00 81.68           C  
ATOM    246  CB  ARG A  33      -6.499 -12.919  -6.778  1.00 81.68           C  
ATOM    247  O   ARG A  33      -5.934 -13.937  -3.994  1.00 81.68           O  
ATOM    248  CG  ARG A  33      -6.364 -12.703  -8.277  1.00 81.68           C  
ATOM    249  CD  ARG A  33      -7.536 -11.914  -8.841  1.00 81.68           C  
ATOM    250  NE  ARG A  33      -7.409 -11.715 -10.282  1.00 81.68           N  
ATOM    251  NH1 ARG A  33      -9.675 -11.474 -10.659  1.00 81.68           N  
ATOM    252  NH2 ARG A  33      -8.198 -11.342 -12.407  1.00 81.68           N  
ATOM    253  CZ  ARG A  33      -8.427 -11.511 -11.113  1.00 81.68           C  
ATOM    254  N   THR A  34      -4.934 -11.967  -3.857  1.00 87.59           N  
ATOM    255  CA  THR A  34      -5.284 -11.781  -2.453  1.00 87.59           C  
ATOM    256  C   THR A  34      -6.050 -10.476  -2.255  1.00 87.59           C  
ATOM    257  CB  THR A  34      -4.030 -11.784  -1.560  1.00 87.59           C  
ATOM    258  O   THR A  34      -5.447  -9.421  -2.053  1.00 87.59           O  
ATOM    259  CG2 THR A  34      -4.400 -11.977  -0.093  1.00 87.59           C  
ATOM    260  OG1 THR A  34      -3.163 -12.850  -1.966  1.00 87.59           O  
ATOM    261  N   PRO A  35      -7.263 -10.555  -2.333  1.00 89.57           N  
ATOM    262  CA  PRO A  35      -8.009  -9.318  -2.090  1.00 89.57           C  
ATOM    263  C   PRO A  35      -7.774  -8.753  -0.691  1.00 89.57           C  
ATOM    264  CB  PRO A  35      -9.468  -9.746  -2.268  1.00 89.57           C  
ATOM    265  O   PRO A  35      -7.656  -9.512   0.274  1.00 89.57           O  
ATOM    266  CG  PRO A  35      -9.446 -11.236  -2.150  1.00 89.57           C  
ATOM    267  CD  PRO A  35      -8.043 -11.713  -2.389  1.00 89.57           C  
ATOM    268  N   GLN A  36      -7.587  -7.447  -0.636  1.00 89.92           N  
ATOM    269  CA  GLN A  36      -7.381  -6.748   0.628  1.00 89.92           C  
ATOM    270  C   GLN A  36      -8.210  -5.468   0.691  1.00 89.92           C  
ATOM    271  CB  GLN A  36      -5.900  -6.425   0.829  1.00 89.92           C  
ATOM    272  O   GLN A  36      -8.377  -4.781  -0.319  1.00 89.92           O  
ATOM    273  CG  GLN A  36      -5.605  -5.667   2.117  1.00 89.92           C  
ATOM    274  CD  GLN A  36      -4.166  -5.194   2.203  1.00 89.92           C  
ATOM    275  NE2 GLN A  36      -3.950  -3.904   1.969  1.00 89.92           N  
ATOM    276  OE1 GLN A  36      -3.255  -5.982   2.478  1.00 89.92           O  
ATOM    277  N   LEU A  37      -8.765  -5.301   1.887  1.00 91.60           N  
ATOM    278  CA  LEU A  37      -9.445  -4.032   2.121  1.00 91.60           C  
ATOM    279  C   LEU A  37      -8.442  -2.887   2.215  1.00 91.60           C  
ATOM    280  CB  LEU A  37     -10.282  -4.099   3.401  1.00 91.60           C  
ATOM    281  O   LEU A  37      -7.483  -2.958   2.988  1.00 91.60           O  
ATOM    282  CG  LEU A  37     -11.233  -2.928   3.651  1.00 91.60           C  
ATOM    283  CD1 LEU A  37     -12.368  -2.940   2.632  1.00 91.60           C  
ATOM    284  CD2 LEU A  37     -11.784  -2.981   5.072  1.00 91.60           C  
ATOM    285  N   CYS A  38      -8.699  -1.781   1.402  1.00 90.98           N  
ATOM    286  CA  CYS A  38      -7.783  -0.646   1.422  1.00 90.98           C  
ATOM    287  C   CYS A  38      -8.056   0.254   2.621  1.00 90.98           C  
ATOM    288  CB  CYS A  38      -7.900   0.161   0.129  1.00 90.98           C  
ATOM    289  O   CYS A  38      -9.205   0.402   3.042  1.00 90.98           O  
ATOM    290  SG  CYS A  38      -7.365  -0.739  -1.342  1.00 90.98           S  
ATOM    291  N   PRO A  39      -6.959   0.782   3.189  1.00 90.26           N  
ATOM    292  CA  PRO A  39      -7.136   1.745   4.279  1.00 90.26           C  
ATOM    293  C   PRO A  39      -7.912   2.987   3.850  1.00 90.26           C  
ATOM    294  CB  PRO A  39      -5.700   2.105   4.668  1.00 90.26           C  
ATOM    295  O   PRO A  39      -8.023   3.267   2.653  1.00 90.26           O  
ATOM    296  CG  PRO A  39      -4.856   1.043   4.041  1.00 90.26           C  
ATOM    297  CD  PRO A  39      -5.573   0.518   2.830  1.00 90.26           C  
ATOM    298  N   LYS A  40      -8.414   3.649   4.828  1.00 87.59           N  
ATOM    299  CA  LYS A  40      -9.130   4.891   4.548  1.00 87.59           C  
ATOM    300  C   LYS A  40      -8.249   5.872   3.780  1.00 87.59           C  
ATOM    301  CB  LYS A  40      -9.620   5.532   5.847  1.00 87.59           C  
ATOM    302  O   LYS A  40      -7.084   6.073   4.129  1.00 87.59           O  
ATOM    303  CG  LYS A  40     -10.912   4.934   6.383  1.00 87.59           C  
ATOM    304  CD  LYS A  40     -11.436   5.717   7.580  1.00 87.59           C  
ATOM    305  CE  LYS A  40     -12.656   5.047   8.197  1.00 87.59           C  
ATOM    306  NZ  LYS A  40     -13.212   5.845   9.331  1.00 87.59           N  
ATOM    307  N   GLY A  41      -8.817   6.398   2.715  1.00 88.12           N  
ATOM    308  CA  GLY A  41      -8.102   7.406   1.948  1.00 88.12           C  
ATOM    309  C   GLY A  41      -7.327   6.827   0.780  1.00 88.12           C  
ATOM    310  O   GLY A  41      -6.788   7.570  -0.043  1.00 88.12           O  
ATOM    311  N   GLN A  42      -7.249   5.500   0.720  1.00 91.95           N  
ATOM    312  CA  GLN A  42      -6.550   4.835  -0.374  1.00 91.95           C  
ATOM    313  C   GLN A  42      -7.533   4.157  -1.324  1.00 91.95           C  
ATOM    314  CB  GLN A  42      -5.553   3.811   0.169  1.00 91.95           C  
ATOM    315  O   GLN A  42      -7.766   2.950  -1.227  1.00 91.95           O  
ATOM    316  CG  GLN A  42      -4.429   4.424   0.993  1.00 91.95           C  
ATOM    317  CD  GLN A  42      -3.391   3.403   1.422  1.00 91.95           C  
ATOM    318  NE2 GLN A  42      -2.511   3.800   2.335  1.00 91.95           N  
ATOM    319  OE1 GLN A  42      -3.381   2.267   0.938  1.00 91.95           O  
ATOM    320  N   ASP A  43      -8.045   4.905  -2.239  1.00 90.81           N  
ATOM    321  CA  ASP A  43      -9.178   4.465  -3.048  1.00 90.81           C  
ATOM    322  C   ASP A  43      -8.729   4.064  -4.451  1.00 90.81           C  
ATOM    323  CB  ASP A  43     -10.239   5.564  -3.129  1.00 90.81           C  
ATOM    324  O   ASP A  43      -9.554   3.922  -5.356  1.00 90.81           O  
ATOM    325  CG  ASP A  43     -10.852   5.898  -1.780  1.00 90.81           C  
ATOM    326  OD1 ASP A  43     -11.142   4.969  -0.995  1.00 90.81           O  
ATOM    327  OD2 ASP A  43     -11.049   7.100  -1.501  1.00 90.81           O  
ATOM    328  N   VAL A  44      -7.397   3.864  -4.583  1.00 93.34           N  
ATOM    329  CA  VAL A  44      -6.831   3.525  -5.884  1.00 93.34           C  
ATOM    330  C   VAL A  44      -6.039   2.224  -5.780  1.00 93.34           C  
ATOM    331  CB  VAL A  44      -5.929   4.658  -6.424  1.00 93.34           C  
ATOM    332  O   VAL A  44      -5.238   2.050  -4.859  1.00 93.34           O  
ATOM    333  CG1 VAL A  44      -5.293   4.255  -7.753  1.00 93.34           C  
ATOM    334  CG2 VAL A  44      -6.730   5.949  -6.581  1.00 93.34           C  
ATOM    335  N   CYS A  45      -6.397   1.284  -6.612  1.00 94.28           N  
ATOM    336  CA  CYS A  45      -5.585   0.081  -6.765  1.00 94.28           C  
ATOM    337  C   CYS A  45      -4.475   0.298  -7.787  1.00 94.28           C  
ATOM    338  CB  CYS A  45      -6.454  -1.103  -7.186  1.00 94.28           C  
ATOM    339  O   CYS A  45      -4.688   0.948  -8.812  1.00 94.28           O  
ATOM    340  SG  CYS A  45      -7.807  -1.456  -6.042  1.00 94.28           S  
ATOM    341  N   TYR A  46      -3.267  -0.268  -7.456  1.00 93.75           N  
ATOM    342  CA  TYR A  46      -2.179  -0.108  -8.414  1.00 93.75           C  
ATOM    343  C   TYR A  46      -1.455  -1.430  -8.644  1.00 93.75           C  
ATOM    344  CB  TYR A  46      -1.186   0.953  -7.929  1.00 93.75           C  
ATOM    345  O   TYR A  46      -1.486  -2.318  -7.789  1.00 93.75           O  
ATOM    346  CG  TYR A  46      -0.344   0.506  -6.759  1.00 93.75           C  
ATOM    347  CD1 TYR A  46      -0.745   0.762  -5.450  1.00 93.75           C  
ATOM    348  CD2 TYR A  46       0.854  -0.171  -6.960  1.00 93.75           C  
ATOM    349  CE1 TYR A  46       0.029   0.354  -4.368  1.00 93.75           C  
ATOM    350  CE2 TYR A  46       1.636  -0.583  -5.886  1.00 93.75           C  
ATOM    351  OH  TYR A  46       1.986  -0.723  -3.529  1.00 93.75           O  
ATOM    352  CZ  TYR A  46       1.216  -0.317  -4.596  1.00 93.75           C  
ATOM    353  N   LYS A  47      -0.886  -1.599  -9.760  1.00 91.87           N  
ATOM    354  CA  LYS A  47      -0.004  -2.688 -10.168  1.00 91.87           C  
ATOM    355  C   LYS A  47       1.276  -2.152 -10.803  1.00 91.87           C  
ATOM    356  CB  LYS A  47      -0.721  -3.623 -11.143  1.00 91.87           C  
ATOM    357  O   LYS A  47       1.222  -1.371 -11.755  1.00 91.87           O  
ATOM    358  CG  LYS A  47       0.120  -4.807 -11.597  1.00 91.87           C  
ATOM    359  CD  LYS A  47      -0.636  -5.681 -12.590  1.00 91.87           C  
ATOM    360  CE  LYS A  47       0.224  -6.834 -13.089  1.00 91.87           C  
ATOM    361  NZ  LYS A  47      -0.528  -7.723 -14.024  1.00 91.87           N  
ATOM    362  N   LYS A  48       2.432  -2.548 -10.157  1.00 91.21           N  
ATOM    363  CA  LYS A  48       3.758  -2.192 -10.656  1.00 91.21           C  
ATOM    364  C   LYS A  48       4.488  -3.417 -11.199  1.00 91.21           C  
ATOM    365  CB  LYS A  48       4.587  -1.534  -9.553  1.00 91.21           C  
ATOM    366  O   LYS A  48       4.683  -4.400 -10.479  1.00 91.21           O  
ATOM    367  CG  LYS A  48       4.086  -0.158  -9.139  1.00 91.21           C  
ATOM    368  CD  LYS A  48       4.993   0.476  -8.093  1.00 91.21           C  
ATOM    369  CE  LYS A  48       4.464   1.830  -7.640  1.00 91.21           C  
ATOM    370  NZ  LYS A  48       5.312   2.424  -6.563  1.00 91.21           N  
ATOM    371  N   THR A  49       4.816  -3.264 -12.457  1.00 89.95           N  
ATOM    372  CA  THR A  49       5.525  -4.366 -13.097  1.00 89.95           C  
ATOM    373  C   THR A  49       6.848  -3.887 -13.688  1.00 89.95           C  
ATOM    374  CB  THR A  49       4.670  -5.012 -14.204  1.00 89.95           C  
ATOM    375  O   THR A  49       6.900  -2.847 -14.347  1.00 89.95           O  
ATOM    376  CG2 THR A  49       5.301  -6.309 -14.698  1.00 89.95           C  
ATOM    377  OG1 THR A  49       3.364  -5.295 -13.686  1.00 89.95           O  
ATOM    378  N   PRO A  50       7.881  -4.688 -13.430  1.00 90.06           N  
ATOM    379  CA  PRO A  50       9.160  -4.340 -14.052  1.00 90.06           C  
ATOM    380  C   PRO A  50       9.117  -4.423 -15.577  1.00 90.06           C  
ATOM    381  CB  PRO A  50      10.127  -5.377 -13.476  1.00 90.06           C  
ATOM    382  O   PRO A  50       8.436  -5.289 -16.132  1.00 90.06           O  
ATOM    383  CG  PRO A  50       9.446  -5.894 -12.250  1.00 90.06           C  
ATOM    384  CD  PRO A  50       7.962  -5.775 -12.443  1.00 90.06           C  
ATOM    385  N   ILE A  51       9.746  -3.533 -16.232  1.00 89.68           N  
ATOM    386  CA  ILE A  51       9.799  -3.513 -17.690  1.00 89.68           C  
ATOM    387  C   ILE A  51      10.643  -4.683 -18.191  1.00 89.68           C  
ATOM    388  CB  ILE A  51      10.369  -2.177 -18.216  1.00 89.68           C  
ATOM    389  O   ILE A  51      10.366  -5.246 -19.253  1.00 89.68           O  
ATOM    390  CG1 ILE A  51       9.454  -1.013 -17.820  1.00 89.68           C  
ATOM    391  CG2 ILE A  51      10.559  -2.232 -19.735  1.00 89.68           C  
ATOM    392  CD1 ILE A  51      10.054   0.362 -18.079  1.00 89.68           C  
ATOM    393  N   VAL A  52      11.640  -5.011 -17.291  1.00 89.51           N  
ATOM    394  CA  VAL A  52      12.507  -6.135 -17.631  1.00 89.51           C  
ATOM    395  C   VAL A  52      11.764  -7.449 -17.399  1.00 89.51           C  
ATOM    396  CB  VAL A  52      13.816  -6.111 -16.810  1.00 89.51           C  
ATOM    397  O   VAL A  52      11.379  -7.761 -16.270  1.00 89.51           O  
ATOM    398  CG1 VAL A  52      14.735  -7.259 -17.225  1.00 89.51           C  
ATOM    399  CG2 VAL A  52      14.525  -4.768 -16.976  1.00 89.51           C  
ATOM    400  N   LYS A  53      11.566  -8.193 -18.395  1.00 84.35           N  
ATOM    401  CA  LYS A  53      10.738  -9.395 -18.422  1.00 84.35           C  
ATOM    402  C   LYS A  53      11.249 -10.437 -17.432  1.00 84.35           C  
ATOM    403  CB  LYS A  53      10.695  -9.987 -19.832  1.00 84.35           C  
ATOM    404  O   LYS A  53      10.459 -11.134 -16.792  1.00 84.35           O  
ATOM    405  CG  LYS A  53       9.785  -9.235 -20.792  1.00 84.35           C  
ATOM    406  CD  LYS A  53       9.643  -9.970 -22.119  1.00 84.35           C  
ATOM    407  CE  LYS A  53       8.769  -9.196 -23.096  1.00 84.35           C  
ATOM    408  NZ  LYS A  53       8.645  -9.902 -24.407  1.00 84.35           N  
ATOM    409  N   LYS A  54      12.572 -10.456 -17.237  1.00 87.14           N  
ATOM    410  CA  LYS A  54      13.155 -11.470 -16.362  1.00 87.14           C  
ATOM    411  C   LYS A  54      12.849 -11.173 -14.897  1.00 87.14           C  
ATOM    412  CB  LYS A  54      14.667 -11.557 -16.575  1.00 87.14           C  
ATOM    413  O   LYS A  54      12.945 -12.060 -14.046  1.00 87.14           O  
ATOM    414  CG  LYS A  54      15.069 -12.188 -17.900  1.00 87.14           C  
ATOM    415  CD  LYS A  54      16.583 -12.311 -18.023  1.00 87.14           C  
ATOM    416  CE  LYS A  54      16.991 -12.864 -19.382  1.00 87.14           C  
ATOM    417  NZ  LYS A  54      18.468 -13.066 -19.477  1.00 87.14           N  
ATOM    418  N   LEU A  55      12.308  -9.895 -14.692  1.00 86.05           N  
ATOM    419  CA  LEU A  55      12.092  -9.475 -13.312  1.00 86.05           C  
ATOM    420  C   LEU A  55      10.603  -9.362 -13.005  1.00 86.05           C  
ATOM    421  CB  LEU A  55      12.783  -8.134 -13.046  1.00 86.05           C  
ATOM    422  O   LEU A  55      10.211  -8.692 -12.047  1.00 86.05           O  
ATOM    423  CG  LEU A  55      14.121  -8.196 -12.308  1.00 86.05           C  
ATOM    424  CD1 LEU A  55      15.159  -8.928 -13.153  1.00 86.05           C  
ATOM    425  CD2 LEU A  55      14.604  -6.793 -11.957  1.00 86.05           C  
ATOM    426  N   LYS A  56       9.764  -9.955 -13.754  1.00 82.01           N  
ATOM    427  CA  LYS A  56       8.316  -9.848 -13.604  1.00 82.01           C  
ATOM    428  C   LYS A  56       7.865 -10.363 -12.239  1.00 82.01           C  
ATOM    429  CB  LYS A  56       7.603 -10.618 -14.716  1.00 82.01           C  
ATOM    430  O   LYS A  56       6.808  -9.972 -11.741  1.00 82.01           O  
ATOM    431  CG  LYS A  56       7.608  -9.909 -16.062  1.00 82.01           C  
ATOM    432  CD  LYS A  56       6.615 -10.538 -17.030  1.00 82.01           C  
ATOM    433  CE  LYS A  56       6.567  -9.785 -18.352  1.00 82.01           C  
ATOM    434  NZ  LYS A  56       5.520 -10.333 -19.265  1.00 82.01           N  
ATOM    435  N   TRP A  57       8.682 -11.197 -11.652  1.00 81.56           N  
ATOM    436  CA  TRP A  57       8.328 -11.743 -10.347  1.00 81.56           C  
ATOM    437  C   TRP A  57       8.330 -10.652  -9.281  1.00 81.56           C  
ATOM    438  CB  TRP A  57       9.295 -12.863  -9.951  1.00 81.56           C  
ATOM    439  O   TRP A  57       7.821 -10.854  -8.176  1.00 81.56           O  
ATOM    440  CG  TRP A  57      10.741 -12.493 -10.085  1.00 81.56           C  
ATOM    441  CD1 TRP A  57      11.512 -12.573 -11.211  1.00 81.56           C  
ATOM    442  CD2 TRP A  57      11.593 -11.989  -9.051  1.00 81.56           C  
ATOM    443  CE2 TRP A  57      12.868 -11.784  -9.623  1.00 81.56           C  
ATOM    444  CE3 TRP A  57      11.401 -11.689  -7.696  1.00 81.56           C  
ATOM    445  NE1 TRP A  57      12.792 -12.148 -10.940  1.00 81.56           N  
ATOM    446  CH2 TRP A  57      13.732 -11.008  -7.561  1.00 81.56           C  
ATOM    447  CZ2 TRP A  57      13.947 -11.293  -8.885  1.00 81.56           C  
ATOM    448  CZ3 TRP A  57      12.476 -11.200  -6.963  1.00 81.56           C  
ATOM    449  N   LEU A  58       8.904  -9.522  -9.586  1.00 85.66           N  
ATOM    450  CA  LEU A  58       8.989  -8.426  -8.626  1.00 85.66           C  
ATOM    451  C   LEU A  58       7.750  -7.540  -8.701  1.00 85.66           C  
ATOM    452  CB  LEU A  58      10.246  -7.589  -8.879  1.00 85.66           C  
ATOM    453  O   LEU A  58       7.754  -6.417  -8.192  1.00 85.66           O  
ATOM    454  CG  LEU A  58      11.582  -8.257  -8.553  1.00 85.66           C  
ATOM    455  CD1 LEU A  58      12.740  -7.382  -9.021  1.00 85.66           C  
ATOM    456  CD2 LEU A  58      11.689  -8.540  -7.059  1.00 85.66           C  
ATOM    457  N   GLN A  59       6.789  -7.942  -9.354  1.00 87.77           N  
ATOM    458  CA  GLN A  59       5.553  -7.178  -9.482  1.00 87.77           C  
ATOM    459  C   GLN A  59       4.954  -6.867  -8.114  1.00 87.77           C  
ATOM    460  CB  GLN A  59       4.538  -7.936 -10.339  1.00 87.77           C  
ATOM    461  O   GLN A  59       5.053  -7.676  -7.189  1.00 87.77           O  
ATOM    462  CG  GLN A  59       3.195  -7.231 -10.470  1.00 87.77           C  
ATOM    463  CD  GLN A  59       2.208  -8.002 -11.326  1.00 87.77           C  
ATOM    464  NE2 GLN A  59       0.923  -7.706 -11.164  1.00 87.77           N  
ATOM    465  OE1 GLN A  59       2.597  -8.857 -12.128  1.00 87.77           O  
ATOM    466  N   GLN A  60       4.348  -5.693  -8.038  1.00 89.64           N  
ATOM    467  CA  GLN A  60       3.718  -5.229  -6.806  1.00 89.64           C  
ATOM    468  C   GLN A  60       2.304  -4.718  -7.070  1.00 89.64           C  
ATOM    469  CB  GLN A  60       4.559  -4.131  -6.153  1.00 89.64           C  
ATOM    470  O   GLN A  60       2.065  -4.018  -8.056  1.00 89.64           O  
ATOM    471  CG  GLN A  60       5.923  -4.607  -5.671  1.00 89.64           C  
ATOM    472  CD  GLN A  60       6.701  -3.524  -4.947  1.00 89.64           C  
ATOM    473  NE2 GLN A  60       7.360  -3.896  -3.855  1.00 89.64           N  
ATOM    474  OE1 GLN A  60       6.710  -2.362  -5.367  1.00 89.64           O  
ATOM    475  N   LYS A  61       1.373  -5.144  -6.162  1.00 91.58           N  
ATOM    476  CA  LYS A  61      -0.009  -4.672  -6.187  1.00 91.58           C  
ATOM    477  C   LYS A  61      -0.433  -4.140  -4.820  1.00 91.58           C  
ATOM    478  CB  LYS A  61      -0.951  -5.792  -6.629  1.00 91.58           C  
ATOM    479  O   LYS A  61       0.053  -4.608  -3.789  1.00 91.58           O  
ATOM    480  CG  LYS A  61      -0.648  -6.346  -8.013  1.00 91.58           C  
ATOM    481  CD  LYS A  61      -1.593  -7.483  -8.380  1.00 91.58           C  
ATOM    482  CE  LYS A  61      -1.280  -8.049  -9.758  1.00 91.58           C  
ATOM    483  NZ  LYS A  61      -2.117  -9.247 -10.068  1.00 91.58           N  
ATOM    484  N   GLY A  62      -1.359  -3.186  -4.914  1.00 92.46           N  
ATOM    485  CA  GLY A  62      -1.828  -2.699  -3.626  1.00 92.46           C  
ATOM    486  C   GLY A  62      -2.745  -1.497  -3.741  1.00 92.46           C  
ATOM    487  O   GLY A  62      -3.355  -1.272  -4.788  1.00 92.46           O  
ATOM    488  N   CYS A  63      -2.846  -0.814  -2.551  1.00 93.57           N  
ATOM    489  CA  CYS A  63      -3.715   0.351  -2.429  1.00 93.57           C  
ATOM    490  C   CYS A  63      -2.900   1.637  -2.376  1.00 93.57           C  
ATOM    491  CB  CYS A  63      -4.590   0.239  -1.181  1.00 93.57           C  
ATOM    492  O   CYS A  63      -1.804   1.660  -1.813  1.00 93.57           O  
ATOM    493  SG  CYS A  63      -5.605  -1.254  -1.134  1.00 93.57           S  
ATOM    494  N   ALA A  64      -3.508   2.672  -2.956  1.00 93.91           N  
ATOM    495  CA  ALA A  64      -2.854   3.977  -2.900  1.00 93.91           C  
ATOM    496  C   ALA A  64      -3.881   5.105  -2.883  1.00 93.91           C  
ATOM    497  CB  ALA A  64      -1.902   4.146  -4.081  1.00 93.91           C  
ATOM    498  O   ALA A  64      -5.025   4.919  -3.305  1.00 93.91           O  
ATOM    499  N   SER A  65      -3.479   6.224  -2.295  1.00 93.19           N  
ATOM    500  CA  SER A  65      -4.343   7.400  -2.302  1.00 93.19           C  
ATOM    501  C   SER A  65      -4.446   8.002  -3.700  1.00 93.19           C  
ATOM    502  CB  SER A  65      -3.824   8.453  -1.322  1.00 93.19           C  
ATOM    503  O   SER A  65      -5.485   8.553  -4.069  1.00 93.19           O  
ATOM    504  OG  SER A  65      -3.776   7.933  -0.004  1.00 93.19           O  
ATOM    505  N   SER A  66      -3.417   7.926  -4.396  1.00 93.56           N  
ATOM    506  CA  SER A  66      -3.301   8.351  -5.787  1.00 93.56           C  
ATOM    507  C   SER A  66      -2.397   7.412  -6.578  1.00 93.56           C  
ATOM    508  CB  SER A  66      -2.763   9.780  -5.869  1.00 93.56           C  
ATOM    509  O   SER A  66      -1.656   6.618  -5.995  1.00 93.56           O  
ATOM    510  OG  SER A  66      -1.440   9.848  -5.365  1.00 93.56           O  
ATOM    511  N   CYS A  67      -2.617   7.407  -7.937  1.00 93.41           N  
ATOM    512  CA  CYS A  67      -1.822   6.542  -8.802  1.00 93.41           C  
ATOM    513  C   CYS A  67      -0.345   6.911  -8.733  1.00 93.41           C  
ATOM    514  CB  CYS A  67      -2.313   6.631 -10.247  1.00 93.41           C  
ATOM    515  O   CYS A  67       0.029   8.049  -9.022  1.00 93.41           O  
ATOM    516  SG  CYS A  67      -1.586   5.392 -11.340  1.00 93.41           S  
ATOM    517  N   PRO A  68       0.496   5.946  -8.228  1.00 90.92           N  
ATOM    518  CA  PRO A  68       1.934   6.215  -8.148  1.00 90.92           C  
ATOM    519  C   PRO A  68       2.546   6.559  -9.504  1.00 90.92           C  
ATOM    520  CB  PRO A  68       2.509   4.904  -7.606  1.00 90.92           C  
ATOM    521  O   PRO A  68       2.056   6.104 -10.540  1.00 90.92           O  
ATOM    522  CG  PRO A  68       1.387   3.922  -7.712  1.00 90.92           C  
ATOM    523  CD  PRO A  68       0.124   4.673  -8.027  1.00 90.92           C  
ATOM    524  N   LYS A  69       3.466   7.457  -9.435  1.00 87.68           N  
ATOM    525  CA  LYS A  69       4.209   7.865 -10.624  1.00 87.68           C  
ATOM    526  C   LYS A  69       5.597   7.231 -10.648  1.00 87.68           C  
ATOM    527  CB  LYS A  69       4.328   9.389 -10.686  1.00 87.68           C  
ATOM    528  O   LYS A  69       6.161   6.917  -9.598  1.00 87.68           O  
ATOM    529  CG  LYS A  69       2.996  10.107 -10.849  1.00 87.68           C  
ATOM    530  CD  LYS A  69       3.181  11.616 -10.931  1.00 87.68           C  
ATOM    531  CE  LYS A  69       1.845  12.341 -11.007  1.00 87.68           C  
ATOM    532  NZ  LYS A  69       2.019  13.825 -11.023  1.00 87.68           N  
ATOM    533  N   ASN A  70       5.996   6.878 -11.861  1.00 79.36           N  
ATOM    534  CA  ASN A  70       7.367   6.404 -12.009  1.00 79.36           C  
ATOM    535  C   ASN A  70       8.378   7.508 -11.713  1.00 79.36           C  
ATOM    536  CB  ASN A  70       7.592   5.840 -13.414  1.00 79.36           C  
ATOM    537  O   ASN A  70       8.105   8.686 -11.953  1.00 79.36           O  
ATOM    538  CG  ASN A  70       7.055   4.432 -13.571  1.00 79.36           C  
ATOM    539  ND2 ASN A  70       7.947   3.449 -13.536  1.00 79.36           N  
ATOM    540  OD1 ASN A  70       5.847   4.229 -13.725  1.00 79.36           O  
ATOM    541  N   GLY A  71       9.282   7.267 -10.849  1.00 74.71           N  
ATOM    542  CA  GLY A  71      10.386   8.205 -10.717  1.00 74.71           C  
ATOM    543  C   GLY A  71      11.065   8.516 -12.038  1.00 74.71           C  
ATOM    544  O   GLY A  71      10.489   8.296 -13.105  1.00 74.71           O  
ATOM    545  N   PHE A  72      12.196   9.383 -12.084  1.00 75.70           N  
ATOM    546  CA  PHE A  72      12.952   9.882 -13.227  1.00 75.70           C  
ATOM    547  C   PHE A  72      13.333   8.741 -14.164  1.00 75.70           C  
ATOM    548  CB  PHE A  72      14.210  10.620 -12.760  1.00 75.70           C  
ATOM    549  O   PHE A  72      13.269   8.887 -15.386  1.00 75.70           O  
ATOM    550  CG  PHE A  72      13.966  12.056 -12.381  1.00 75.70           C  
ATOM    551  CD1 PHE A  72      14.025  13.061 -13.339  1.00 75.70           C  
ATOM    552  CD2 PHE A  72      13.677  12.400 -11.067  1.00 75.70           C  
ATOM    553  CE1 PHE A  72      13.800  14.391 -12.991  1.00 75.70           C  
ATOM    554  CE2 PHE A  72      13.450  13.727 -10.712  1.00 75.70           C  
ATOM    555  CZ  PHE A  72      13.513  14.721 -11.675  1.00 75.70           C  
ATOM    556  N   ILE A  73      13.492   7.548 -13.593  1.00 71.16           N  
ATOM    557  CA  ILE A  73      13.861   6.370 -14.370  1.00 71.16           C  
ATOM    558  C   ILE A  73      12.702   5.376 -14.381  1.00 71.16           C  
ATOM    559  CB  ILE A  73      15.136   5.700 -13.811  1.00 71.16           C  
ATOM    560  O   ILE A  73      12.201   4.986 -13.324  1.00 71.16           O  
ATOM    561  CG1 ILE A  73      16.248   6.739 -13.627  1.00 71.16           C  
ATOM    562  CG2 ILE A  73      15.595   4.563 -14.728  1.00 71.16           C  
ATOM    563  CD1 ILE A  73      17.461   6.220 -12.868  1.00 71.16           C  
ATOM    564  N   LYS A  74      12.157   5.108 -15.560  1.00 80.00           N  
ATOM    565  CA  LYS A  74      10.999   4.235 -15.729  1.00 80.00           C  
ATOM    566  C   LYS A  74      11.412   2.766 -15.718  1.00 80.00           C  
ATOM    567  CB  LYS A  74      10.264   4.564 -17.029  1.00 80.00           C  
ATOM    568  O   LYS A  74      11.704   2.191 -16.769  1.00 80.00           O  
ATOM    569  CG  LYS A  74       9.457   5.853 -16.975  1.00 80.00           C  
ATOM    570  CD  LYS A  74       8.652   6.062 -18.252  1.00 80.00           C  
ATOM    571  CE  LYS A  74       7.953   7.415 -18.258  1.00 80.00           C  
ATOM    572  NZ  LYS A  74       7.279   7.685 -19.563  1.00 80.00           N  
ATOM    573  N   PHE A  75      11.596   2.221 -14.549  1.00 85.33           N  
ATOM    574  CA  PHE A  75      11.939   0.809 -14.419  1.00 85.33           C  
ATOM    575  C   PHE A  75      10.681  -0.049 -14.356  1.00 85.33           C  
ATOM    576  CB  PHE A  75      12.796   0.575 -13.171  1.00 85.33           C  
ATOM    577  O   PHE A  75      10.735  -1.258 -14.595  1.00 85.33           O  
ATOM    578  CG  PHE A  75      14.196   1.116 -13.286  1.00 85.33           C  
ATOM    579  CD1 PHE A  75      15.165   0.428 -14.007  1.00 85.33           C  
ATOM    580  CD2 PHE A  75      14.543   2.313 -12.674  1.00 85.33           C  
ATOM    581  CE1 PHE A  75      16.461   0.927 -14.115  1.00 85.33           C  
ATOM    582  CE2 PHE A  75      15.836   2.818 -12.778  1.00 85.33           C  
ATOM    583  CZ  PHE A  75      16.794   2.122 -13.498  1.00 85.33           C  
ATOM    584  N   PHE A  76       9.601   0.713 -14.048  1.00 89.27           N  
ATOM    585  CA  PHE A  76       8.369  -0.032 -13.814  1.00 89.27           C  
ATOM    586  C   PHE A  76       7.233   0.518 -14.667  1.00 89.27           C  
ATOM    587  CB  PHE A  76       7.984   0.016 -12.332  1.00 89.27           C  
ATOM    588  O   PHE A  76       7.201   1.712 -14.973  1.00 89.27           O  
ATOM    589  CG  PHE A  76       8.967  -0.676 -11.426  1.00 89.27           C  
ATOM    590  CD1 PHE A  76       8.853  -2.035 -11.163  1.00 89.27           C  
ATOM    591  CD2 PHE A  76      10.005   0.034 -10.838  1.00 89.27           C  
ATOM    592  CE1 PHE A  76       9.762  -2.678 -10.325  1.00 89.27           C  
ATOM    593  CE2 PHE A  76      10.917  -0.601 -10.000  1.00 89.27           C  
ATOM    594  CZ  PHE A  76      10.793  -1.957  -9.744  1.00 89.27           C  
ATOM    595  N   LYS A  77       6.427  -0.436 -15.128  1.00 90.29           N  
ATOM    596  CA  LYS A  77       5.125  -0.080 -15.682  1.00 90.29           C  
ATOM    597  C   LYS A  77       4.061  -0.016 -14.590  1.00 90.29           C  
ATOM    598  CB  LYS A  77       4.709  -1.080 -16.762  1.00 90.29           C  
ATOM    599  O   LYS A  77       3.922  -0.950 -13.797  1.00 90.29           O  
ATOM    600  CG  LYS A  77       3.429  -0.704 -17.495  1.00 90.29           C  
ATOM    601  CD  LYS A  77       3.102  -1.703 -18.597  1.00 90.29           C  
ATOM    602  CE  LYS A  77       1.828  -1.321 -19.338  1.00 90.29           C  
ATOM    603  NZ  LYS A  77       1.517  -2.284 -20.438  1.00 90.29           N  
ATOM    604  N   ILE A  78       3.324   1.141 -14.519  1.00 92.36           N  
ATOM    605  CA  ILE A  78       2.339   1.310 -13.457  1.00 92.36           C  
ATOM    606  C   ILE A  78       0.937   1.377 -14.059  1.00 92.36           C  
ATOM    607  CB  ILE A  78       2.623   2.576 -12.618  1.00 92.36           C  
ATOM    608  O   ILE A  78       0.704   2.108 -15.025  1.00 92.36           O  
ATOM    609  CG1 ILE A  78       4.009   2.486 -11.969  1.00 92.36           C  
ATOM    610  CG2 ILE A  78       1.535   2.780 -11.561  1.00 92.36           C  
ATOM    611  CD1 ILE A  78       4.499   3.798 -11.372  1.00 92.36           C  
ATOM    612  N   GLU A  79       0.053   0.605 -13.570  1.00 91.95           N  
ATOM    613  CA  GLU A  79      -1.363   0.637 -13.924  1.00 91.95           C  
ATOM    614  C   GLU A  79      -2.233   0.906 -12.700  1.00 91.95           C  
ATOM    615  CB  GLU A  79      -1.782  -0.677 -14.588  1.00 91.95           C  
ATOM    616  O   GLU A  79      -1.989   0.352 -11.625  1.00 91.95           O  
ATOM    617  CG  GLU A  79      -1.067  -0.957 -15.902  1.00 91.95           C  
ATOM    618  CD  GLU A  79      -1.435  -2.301 -16.511  1.00 91.95           C  
ATOM    619  OE1 GLU A  79      -0.893  -2.650 -17.584  1.00 91.95           O  
ATOM    620  OE2 GLU A  79      -2.273  -3.010 -15.911  1.00 91.95           O  
ATOM    621  N   CYS A  80      -3.206   1.796 -12.934  1.00 94.78           N  
ATOM    622  CA  CYS A  80      -4.102   2.132 -11.833  1.00 94.78           C  
ATOM    623  C   CYS A  80      -5.560   2.013 -12.261  1.00 94.78           C  
ATOM    624  CB  CYS A  80      -3.824   3.548 -11.329  1.00 94.78           C  
ATOM    625  O   CYS A  80      -5.880   2.167 -13.441  1.00 94.78           O  
ATOM    626  SG  CYS A  80      -2.131   3.794 -10.748  1.00 94.78           S  
ATOM    627  N   CYS A  81      -6.351   1.775 -11.221  1.00 93.75           N  
ATOM    628  CA  CYS A  81      -7.793   1.775 -11.445  1.00 93.75           C  
ATOM    629  C   CYS A  81      -8.543   2.145 -10.172  1.00 93.75           C  
ATOM    630  CB  CYS A  81      -8.257   0.407 -11.943  1.00 93.75           C  
ATOM    631  O   CYS A  81      -7.977   2.101  -9.078  1.00 93.75           O  
ATOM    632  SG  CYS A  81      -8.163  -0.893 -10.692  1.00 93.75           S  
ATOM    633  N   THR A  82      -9.759   2.511 -10.356  1.00 90.17           N  
ATOM    634  CA  THR A  82     -10.533   2.970  -9.207  1.00 90.17           C  
ATOM    635  C   THR A  82     -11.719   2.045  -8.950  1.00 90.17           C  
ATOM    636  CB  THR A  82     -11.036   4.411  -9.411  1.00 90.17           C  
ATOM    637  O   THR A  82     -12.589   2.355  -8.133  1.00 90.17           O  
ATOM    638  CG2 THR A  82      -9.876   5.400  -9.432  1.00 90.17           C  
ATOM    639  OG1 THR A  82     -11.742   4.492 -10.656  1.00 90.17           O  
ATOM    640  N   LYS A  83     -11.678   0.879  -9.582  1.00 88.66           N  
ATOM    641  CA  LYS A  83     -12.733  -0.106  -9.360  1.00 88.66           C  
ATOM    642  C   LYS A  83     -12.245  -1.244  -8.468  1.00 88.66           C  
ATOM    643  CB  LYS A  83     -13.237  -0.663 -10.692  1.00 88.66           C  
ATOM    644  O   LYS A  83     -11.054  -1.563  -8.457  1.00 88.66           O  
ATOM    645  CG  LYS A  83     -14.034   0.335 -11.519  1.00 88.66           C  
ATOM    646  CD  LYS A  83     -14.556  -0.294 -12.804  1.00 88.66           C  
ATOM    647  CE  LYS A  83     -15.218   0.739 -13.705  1.00 88.66           C  
ATOM    648  NZ  LYS A  83     -15.662   0.142 -15.000  1.00 88.66           N  
ATOM    649  N   ASP A  84     -13.187  -1.849  -7.679  1.00 83.87           N  
ATOM    650  CA  ASP A  84     -12.785  -2.989  -6.861  1.00 83.87           C  
ATOM    651  C   ASP A  84     -12.209  -4.109  -7.725  1.00 83.87           C  
ATOM    652  CB  ASP A  84     -13.972  -3.510  -6.047  1.00 83.87           C  
ATOM    653  O   ASP A  84     -12.773  -4.449  -8.767  1.00 83.87           O  
ATOM    654  CG  ASP A  84     -14.386  -2.566  -4.932  1.00 83.87           C  
ATOM    655  OD1 ASP A  84     -13.587  -1.683  -4.552  1.00 83.87           O  
ATOM    656  OD2 ASP A  84     -15.520  -2.709  -4.425  1.00 83.87           O  
ATOM    657  N   ASN A  85     -11.099  -4.611  -7.299  1.00 77.79           N  
ATOM    658  CA  ASN A  85     -10.494  -5.813  -7.863  1.00 77.79           C  
ATOM    659  C   ASN A  85     -10.213  -5.653  -9.354  1.00 77.79           C  
ATOM    660  CB  ASN A  85     -11.390  -7.030  -7.619  1.00 77.79           C  
ATOM    661  O   ASN A  85     -10.325  -6.613 -10.118  1.00 77.79           O  
ATOM    662  CG  ASN A  85     -11.537  -7.361  -6.147  1.00 77.79           C  
ATOM    663  ND2 ASN A  85     -12.728  -7.795  -5.753  1.00 77.79           N  
ATOM    664  OD1 ASN A  85     -10.588  -7.227  -5.370  1.00 77.79           O  
ATOM    665  N   CYS A  86      -9.981  -4.484  -9.976  1.00 81.68           N  
ATOM    666  CA  CYS A  86      -9.826  -4.207 -11.400  1.00 81.68           C  
ATOM    667  C   CYS A  86      -8.486  -4.720 -11.913  1.00 81.68           C  
ATOM    668  CB  CYS A  86      -9.946  -2.707 -11.670  1.00 81.68           C  
ATOM    669  O   CYS A  86      -8.353  -5.047 -13.094  1.00 81.68           O  
ATOM    670  SG  CYS A  86      -8.722  -1.709 -10.792  1.00 81.68           S  
ATOM    671  N   ILE A  87      -7.479  -4.864 -11.085  1.00 75.69           N  
ATOM    672  CA  ILE A  87      -6.195  -5.341 -11.588  1.00 75.69           C  
ATOM    673  C   ILE A  87      -5.777  -6.597 -10.828  1.00 75.69           C  
ATOM    674  CB  ILE A  87      -5.103  -4.254 -11.470  1.00 75.69           C  
ATOM    675  O   ILE A  87      -6.129  -6.769  -9.659  1.00 75.69           O  
ATOM    676  CG1 ILE A  87      -5.721  -2.922 -11.028  1.00 75.69           C  
ATOM    677  CG2 ILE A  87      -4.352  -4.096 -12.795  1.00 75.69           C  
ATOM    678  CD1 ILE A  87      -4.774  -2.034 -10.232  1.00 75.69           C  
TER     679      ALA A   1                                                      
ENDMDL                                                                          
END                                                                             
