# Supplementary material for: Domain loss enabled evolution of novel functions in the snake three-finger toxin gene superfamily
Source: Nat Commun. 2023 Aug 11;14:4861. doi: 10.1038/s41467-023-40550-0 (PMC10421932; doi:10.1038/s41467-023-40550-0)
Supplement: Supplementary file 5 — Supplementary Data 2 [file 41467_2023_40550_MOESM5_ESM.zip › SD2_structure_predictions/full_sequence/TR|R4G2D7|Acanthophis_wellsi.pdb]

MODEL     1                                                                     
ATOM      1  N   MET A   1     -31.319  -9.964  35.674  1.00 62.89           N  
ATOM      2  CA  MET A   1     -30.029  -9.280  35.672  1.00 62.89           C  
ATOM      3  C   MET A   1     -29.024 -10.016  34.792  1.00 62.89           C  
ATOM      4  CB  MET A   1     -29.484  -9.155  37.096  1.00 62.89           C  
ATOM      5  O   MET A   1     -27.931  -9.509  34.533  1.00 62.89           O  
ATOM      6  CG  MET A   1     -30.101 -10.139  38.077  1.00 62.89           C  
ATOM      7  SD  MET A   1     -29.531  -9.866  39.799  1.00 62.89           S  
ATOM      8  CE  MET A   1     -29.971 -11.463  40.540  1.00 62.89           C  
ATOM      9  N   LYS A   2     -29.418 -11.169  34.175  1.00 72.13           N  
ATOM     10  CA  LYS A   2     -28.639 -12.068  33.328  1.00 72.13           C  
ATOM     11  C   LYS A   2     -28.868 -11.765  31.849  1.00 72.13           C  
ATOM     12  CB  LYS A   2     -28.993 -13.526  33.624  1.00 72.13           C  
ATOM     13  O   LYS A   2     -27.964 -11.937  31.028  1.00 72.13           O  
ATOM     14  CG  LYS A   2     -28.394 -14.057  34.919  1.00 72.13           C  
ATOM     15  CD  LYS A   2     -28.981 -15.412  35.291  1.00 72.13           C  
ATOM     16  CE  LYS A   2     -28.162 -16.098  36.376  1.00 72.13           C  
ATOM     17  NZ  LYS A   2     -28.901 -16.160  37.673  1.00 72.13           N  
ATOM     18  N   THR A   3     -30.041 -11.149  31.574  1.00 71.78           N  
ATOM     19  CA  THR A   3     -30.385 -10.765  30.209  1.00 71.78           C  
ATOM     20  C   THR A   3     -29.762  -9.418  29.853  1.00 71.78           C  
ATOM     21  CB  THR A   3     -31.912 -10.694  30.017  1.00 71.78           C  
ATOM     22  O   THR A   3     -29.449  -9.162  28.688  1.00 71.78           O  
ATOM     23  CG2 THR A   3     -32.546 -12.075  30.141  1.00 71.78           C  
ATOM     24  OG1 THR A   3     -32.473  -9.831  31.014  1.00 71.78           O  
ATOM     25  N   LEU A   4     -29.499  -8.597  30.827  1.00 71.59           N  
ATOM     26  CA  LEU A   4     -28.814  -7.314  30.712  1.00 71.59           C  
ATOM     27  C   LEU A   4     -27.314  -7.513  30.525  1.00 71.59           C  
ATOM     28  CB  LEU A   4     -29.076  -6.454  31.952  1.00 71.59           C  
ATOM     29  O   LEU A   4     -26.680  -6.793  29.750  1.00 71.59           O  
ATOM     30  CG  LEU A   4     -30.315  -5.558  31.906  1.00 71.59           C  
ATOM     31  CD1 LEU A   4     -30.728  -5.153  33.317  1.00 71.59           C  
ATOM     32  CD2 LEU A   4     -30.053  -4.326  31.046  1.00 71.59           C  
ATOM     33  N   LEU A   5     -26.776  -8.553  31.099  1.00 72.89           N  
ATOM     34  CA  LEU A   5     -25.368  -8.924  31.013  1.00 72.89           C  
ATOM     35  C   LEU A   5     -25.065  -9.604  29.683  1.00 72.89           C  
ATOM     36  CB  LEU A   5     -24.986  -9.849  32.172  1.00 72.89           C  
ATOM     37  O   LEU A   5     -24.008  -9.375  29.090  1.00 72.89           O  
ATOM     38  CG  LEU A   5     -24.776  -9.181  33.532  1.00 72.89           C  
ATOM     39  CD1 LEU A   5     -24.790 -10.226  34.643  1.00 72.89           C  
ATOM     40  CD2 LEU A   5     -23.469  -8.396  33.546  1.00 72.89           C  
ATOM     41  N   LEU A   6     -26.021 -10.295  29.121  1.00 72.23           N  
ATOM     42  CA  LEU A   6     -25.927 -10.992  27.843  1.00 72.23           C  
ATOM     43  C   LEU A   6     -26.065 -10.015  26.680  1.00 72.23           C  
ATOM     44  CB  LEU A   6     -27.001 -12.078  27.744  1.00 72.23           C  
ATOM     45  O   LEU A   6     -25.357 -10.133  25.678  1.00 72.23           O  
ATOM     46  CG  LEU A   6     -26.778 -13.331  28.591  1.00 72.23           C  
ATOM     47  CD1 LEU A   6     -28.035 -14.196  28.598  1.00 72.23           C  
ATOM     48  CD2 LEU A   6     -25.582 -14.122  28.072  1.00 72.23           C  
ATOM     49  N   THR A   7     -26.826  -9.012  26.792  1.00 75.19           N  
ATOM     50  CA  THR A   7     -27.020  -7.943  25.819  1.00 75.19           C  
ATOM     51  C   THR A   7     -25.828  -6.990  25.818  1.00 75.19           C  
ATOM     52  CB  THR A   7     -28.311  -7.154  26.106  1.00 75.19           C  
ATOM     53  O   THR A   7     -25.436  -6.479  24.767  1.00 75.19           O  
ATOM     54  CG2 THR A   7     -29.544  -8.038  25.945  1.00 75.19           C  
ATOM     55  OG1 THR A   7     -28.269  -6.652  27.448  1.00 75.19           O  
ATOM     56  N   LEU A   8     -25.136  -6.770  26.845  1.00 71.76           N  
ATOM     57  CA  LEU A   8     -23.938  -5.958  27.031  1.00 71.76           C  
ATOM     58  C   LEU A   8     -22.715  -6.651  26.439  1.00 71.76           C  
ATOM     59  CB  LEU A   8     -23.709  -5.673  28.517  1.00 71.76           C  
ATOM     60  O   LEU A   8     -21.872  -6.004  25.813  1.00 71.76           O  
ATOM     61  CG  LEU A   8     -22.591  -4.685  28.853  1.00 71.76           C  
ATOM     62  CD1 LEU A   8     -23.046  -3.256  28.576  1.00 71.76           C  
ATOM     63  CD2 LEU A   8     -22.157  -4.841  30.307  1.00 71.76           C  
ATOM     64  N   VAL A   9     -22.668  -7.967  26.479  1.00 73.59           N  
ATOM     65  CA  VAL A   9     -21.602  -8.801  25.935  1.00 73.59           C  
ATOM     66  C   VAL A   9     -21.755  -8.913  24.420  1.00 73.59           C  
ATOM     67  CB  VAL A   9     -21.599 -10.207  26.575  1.00 73.59           C  
ATOM     68  O   VAL A   9     -20.769  -8.838  23.683  1.00 73.59           O  
ATOM     69  CG1 VAL A   9     -20.582 -11.114  25.884  1.00 73.59           C  
ATOM     70  CG2 VAL A   9     -21.305 -10.112  28.071  1.00 73.59           C  
ATOM     71  N   VAL A  10     -22.951  -8.936  23.895  1.00 69.04           N  
ATOM     72  CA  VAL A  10     -23.291  -9.011  22.477  1.00 69.04           C  
ATOM     73  C   VAL A  10     -23.043  -7.658  21.814  1.00 69.04           C  
ATOM     74  CB  VAL A  10     -24.758  -9.446  22.268  1.00 69.04           C  
ATOM     75  O   VAL A  10     -22.525  -7.593  20.697  1.00 69.04           O  
ATOM     76  CG1 VAL A  10     -25.124  -9.417  20.785  1.00 69.04           C  
ATOM     77  CG2 VAL A  10     -24.990 -10.839  22.851  1.00 69.04           C  
ATOM     78  N   VAL A  11     -23.241  -6.482  22.442  1.00 66.61           N  
ATOM     79  CA  VAL A  11     -23.008  -5.107  22.013  1.00 66.61           C  
ATOM     80  C   VAL A  11     -21.511  -4.805  22.036  1.00 66.61           C  
ATOM     81  CB  VAL A  11     -23.769  -4.098  22.903  1.00 66.61           C  
ATOM     82  O   VAL A  11     -20.992  -4.141  21.136  1.00 66.61           O  
ATOM     83  CG1 VAL A  11     -23.402  -2.664  22.528  1.00 66.61           C  
ATOM     84  CG2 VAL A  11     -25.276  -4.316  22.786  1.00 66.61           C  
ATOM     85  N   THR A  12     -20.803  -5.388  22.904  1.00 65.83           N  
ATOM     86  CA  THR A  12     -19.360  -5.239  23.055  1.00 65.83           C  
ATOM     87  C   THR A  12     -18.618  -6.092  22.030  1.00 65.83           C  
ATOM     88  CB  THR A  12     -18.905  -5.624  24.474  1.00 65.83           C  
ATOM     89  O   THR A  12     -17.581  -5.680  21.507  1.00 65.83           O  
ATOM     90  CG2 THR A  12     -19.522  -4.701  25.520  1.00 65.83           C  
ATOM     91  OG1 THR A  12     -19.303  -6.973  24.748  1.00 65.83           O  
ATOM     92  N   ILE A  13     -19.091  -7.240  21.585  1.00 65.61           N  
ATOM     93  CA  ILE A  13     -18.555  -8.168  20.597  1.00 65.61           C  
ATOM     94  C   ILE A  13     -18.869  -7.664  19.190  1.00 65.61           C  
ATOM     95  CB  ILE A  13     -19.120  -9.593  20.794  1.00 65.61           C  
ATOM     96  O   ILE A  13     -18.035  -7.762  18.287  1.00 65.61           O  
ATOM     97  CG1 ILE A  13     -18.666 -10.165  22.142  1.00 65.61           C  
ATOM     98  CG2 ILE A  13     -18.695 -10.507  19.641  1.00 65.61           C  
ATOM     99  CD1 ILE A  13     -19.334 -11.483  22.511  1.00 65.61           C  
ATOM    100  N   VAL A  14     -19.929  -7.045  18.923  1.00 62.81           N  
ATOM    101  CA  VAL A  14     -20.382  -6.430  17.680  1.00 62.81           C  
ATOM    102  C   VAL A  14     -19.674  -5.092  17.477  1.00 62.81           C  
ATOM    103  CB  VAL A  14     -21.914  -6.230  17.671  1.00 62.81           C  
ATOM    104  O   VAL A  14     -19.341  -4.724  16.349  1.00 62.81           O  
ATOM    105  CG1 VAL A  14     -22.351  -5.468  16.421  1.00 62.81           C  
ATOM    106  CG2 VAL A  14     -22.628  -7.577  17.757  1.00 62.81           C  
ATOM    107  N   CYS A  15     -19.164  -4.441  18.549  1.00 63.11           N  
ATOM    108  CA  CYS A  15     -18.435  -3.178  18.550  1.00 63.11           C  
ATOM    109  C   CYS A  15     -16.937  -3.413  18.392  1.00 63.11           C  
ATOM    110  CB  CYS A  15     -18.705  -2.404  19.840  1.00 63.11           C  
ATOM    111  O   CYS A  15     -16.216  -2.541  17.903  1.00 63.11           O  
ATOM    112  SG  CYS A  15     -20.324  -1.604  19.883  1.00 63.11           S  
ATOM    113  N   LEU A  16     -16.486  -4.631  18.634  1.00 58.86           N  
ATOM    114  CA  LEU A  16     -15.085  -5.020  18.524  1.00 58.86           C  
ATOM    115  C   LEU A  16     -14.743  -5.424  17.094  1.00 58.86           C  
ATOM    116  CB  LEU A  16     -14.772  -6.173  19.481  1.00 58.86           C  
ATOM    117  O   LEU A  16     -13.598  -5.278  16.660  1.00 58.86           O  
ATOM    118  CG  LEU A  16     -14.729  -5.826  20.970  1.00 58.86           C  
ATOM    119  CD1 LEU A  16     -14.789  -7.096  21.813  1.00 58.86           C  
ATOM    120  CD2 LEU A  16     -13.476  -5.021  21.296  1.00 58.86           C  
ATOM    121  N   ASP A  17     -15.784  -5.687  16.325  1.00 58.07           N  
ATOM    122  CA  ASP A  17     -15.692  -5.942  14.890  1.00 58.07           C  
ATOM    123  C   ASP A  17     -15.779  -4.642  14.095  1.00 58.07           C  
ATOM    124  CB  ASP A  17     -16.795  -6.906  14.445  1.00 58.07           C  
ATOM    125  O   ASP A  17     -15.710  -4.655  12.864  1.00 58.07           O  
ATOM    126  CG  ASP A  17     -16.465  -8.359  14.737  1.00 58.07           C  
ATOM    127  OD1 ASP A  17     -15.276  -8.740  14.671  1.00 58.07           O  
ATOM    128  OD2 ASP A  17     -17.403  -9.131  15.033  1.00 58.07           O  
ATOM    129  N   LEU A  18     -15.911  -3.547  14.751  1.00 57.48           N  
ATOM    130  CA  LEU A  18     -16.063  -2.216  14.172  1.00 57.48           C  
ATOM    131  C   LEU A  18     -14.703  -1.591  13.880  1.00 57.48           C  
ATOM    132  CB  LEU A  18     -16.863  -1.311  15.112  1.00 57.48           C  
ATOM    133  O   LEU A  18     -13.863  -1.476  14.776  1.00 57.48           O  
ATOM    134  CG  LEU A  18     -18.066  -0.591  14.500  1.00 57.48           C  
ATOM    135  CD1 LEU A  18     -19.331  -1.422  14.685  1.00 57.48           C  
ATOM    136  CD2 LEU A  18     -18.233   0.792  15.118  1.00 57.48           C  
ATOM    137  N   VAL A  19     -13.736  -2.288  13.127  1.00 62.83           N  
ATOM    138  CA  VAL A  19     -13.027  -1.835  11.935  1.00 62.83           C  
ATOM    139  C   VAL A  19     -11.524  -1.813  12.204  1.00 62.83           C  
ATOM    140  CB  VAL A  19     -13.508  -0.438  11.484  1.00 62.83           C  
ATOM    141  O   VAL A  19     -11.021  -0.910  12.877  1.00 62.83           O  
ATOM    142  CG1 VAL A  19     -12.723   0.036  10.262  1.00 62.83           C  
ATOM    143  CG2 VAL A  19     -15.006  -0.461  11.186  1.00 62.83           C  
ATOM    144  N   TYR A  20     -10.975  -3.052  12.700  1.00 71.76           N  
ATOM    145  CA  TYR A  20      -9.519  -3.103  12.633  1.00 71.76           C  
ATOM    146  C   TYR A  20      -9.025  -2.753  11.235  1.00 71.76           C  
ATOM    147  CB  TYR A  20      -9.010  -4.491  13.034  1.00 71.76           C  
ATOM    148  O   TYR A  20      -9.391  -3.409  10.258  1.00 71.76           O  
ATOM    149  CG  TYR A  20      -7.506  -4.617  13.010  1.00 71.76           C  
ATOM    150  CD1 TYR A  20      -6.860  -5.274  11.966  1.00 71.76           C  
ATOM    151  CD2 TYR A  20      -6.729  -4.079  14.030  1.00 71.76           C  
ATOM    152  CE1 TYR A  20      -5.474  -5.394  11.940  1.00 71.76           C  
ATOM    153  CE2 TYR A  20      -5.343  -4.193  14.015  1.00 71.76           C  
ATOM    154  OH  TYR A  20      -3.354  -4.967  12.946  1.00 71.76           O  
ATOM    155  CZ  TYR A  20      -4.726  -4.851  12.967  1.00 71.76           C  
ATOM    156  N   THR A  21      -8.544  -1.409  11.233  1.00 83.63           N  
ATOM    157  CA  THR A  21      -8.000  -0.976   9.950  1.00 83.63           C  
ATOM    158  C   THR A  21      -6.497  -1.230   9.887  1.00 83.63           C  
ATOM    159  CB  THR A  21      -8.282   0.517   9.699  1.00 83.63           C  
ATOM    160  O   THR A  21      -5.807  -1.161  10.906  1.00 83.63           O  
ATOM    161  CG2 THR A  21      -9.781   0.791   9.641  1.00 83.63           C  
ATOM    162  OG1 THR A  21      -7.707   1.290  10.759  1.00 83.63           O  
ATOM    163  N   MET A  22      -6.049  -1.864   8.854  1.00 92.00           N  
ATOM    164  CA  MET A  22      -4.660  -2.222   8.584  1.00 92.00           C  
ATOM    165  C   MET A  22      -3.850  -0.994   8.180  1.00 92.00           C  
ATOM    166  CB  MET A  22      -4.581  -3.284   7.486  1.00 92.00           C  
ATOM    167  O   MET A  22      -4.319  -0.166   7.397  1.00 92.00           O  
ATOM    168  CG  MET A  22      -3.173  -3.795   7.227  1.00 92.00           C  
ATOM    169  SD  MET A  22      -3.157  -5.332   6.225  1.00 92.00           S  
ATOM    170  CE  MET A  22      -2.706  -4.654   4.604  1.00 92.00           C  
ATOM    171  N   GLN A  23      -2.627  -0.917   8.879  1.00 95.82           N  
ATOM    172  CA  GLN A  23      -1.688   0.150   8.548  1.00 95.82           C  
ATOM    173  C   GLN A  23      -0.609  -0.345   7.589  1.00 95.82           C  
ATOM    174  CB  GLN A  23      -1.046   0.714   9.816  1.00 95.82           C  
ATOM    175  O   GLN A  23       0.018  -1.379   7.832  1.00 95.82           O  
ATOM    176  CG  GLN A  23      -1.991   1.555  10.662  1.00 95.82           C  
ATOM    177  CD  GLN A  23      -1.267   2.368  11.719  1.00 95.82           C  
ATOM    178  NE2 GLN A  23      -2.008   3.213  12.428  1.00 95.82           N  
ATOM    179  OE1 GLN A  23      -0.052   2.237  11.898  1.00 95.82           O  
ATOM    180  N   CYS A  24      -0.322   0.457   6.485  1.00 97.18           N  
ATOM    181  CA  CYS A  24       0.673   0.087   5.485  1.00 97.18           C  
ATOM    182  C   CYS A  24       1.608   1.253   5.188  1.00 97.18           C  
ATOM    183  CB  CYS A  24      -0.008  -0.374   4.196  1.00 97.18           C  
ATOM    184  O   CYS A  24       1.230   2.414   5.350  1.00 97.18           O  
ATOM    185  SG  CYS A  24      -0.976  -1.886   4.384  1.00 97.18           S  
ATOM    186  N   CYS A  25       2.846   0.895   4.806  1.00 96.77           N  
ATOM    187  CA  CYS A  25       3.707   1.928   4.242  1.00 96.77           C  
ATOM    188  C   CYS A  25       3.167   2.418   2.904  1.00 96.77           C  
ATOM    189  CB  CYS A  25       5.131   1.402   4.066  1.00 96.77           C  
ATOM    190  O   CYS A  25       2.636   1.631   2.119  1.00 96.77           O  
ATOM    191  SG  CYS A  25       5.976   1.053   5.623  1.00 96.77           S  
ATOM    192  N   ASN A  26       3.250   3.838   2.790  1.00 94.51           N  
ATOM    193  CA  ASN A  26       2.711   4.468   1.589  1.00 94.51           C  
ATOM    194  C   ASN A  26       3.680   5.496   1.013  1.00 94.51           C  
ATOM    195  CB  ASN A  26       1.359   5.121   1.886  1.00 94.51           C  
ATOM    196  O   ASN A  26       3.567   6.690   1.296  1.00 94.51           O  
ATOM    197  CG  ASN A  26       0.682   5.653   0.639  1.00 94.51           C  
ATOM    198  ND2 ASN A  26      -0.083   6.728   0.793  1.00 94.51           N  
ATOM    199  OD1 ASN A  26       0.843   5.103  -0.453  1.00 94.51           O  
ATOM    200  N   GLN A  27       4.583   4.968   0.249  1.00 93.83           N  
ATOM    201  CA  GLN A  27       5.567   5.868  -0.343  1.00 93.83           C  
ATOM    202  C   GLN A  27       6.150   5.279  -1.624  1.00 93.83           C  
ATOM    203  CB  GLN A  27       6.687   6.170   0.654  1.00 93.83           C  
ATOM    204  O   GLN A  27       6.101   4.066  -1.834  1.00 93.83           O  
ATOM    205  CG  GLN A  27       7.625   4.996   0.899  1.00 93.83           C  
ATOM    206  CD  GLN A  27       7.095   4.028   1.940  1.00 93.83           C  
ATOM    207  NE2 GLN A  27       7.824   2.940   2.164  1.00 93.83           N  
ATOM    208  OE1 GLN A  27       6.040   4.257   2.539  1.00 93.83           O  
ATOM    209  N   GLN A  28       6.711   6.164  -2.383  1.00 92.47           N  
ATOM    210  CA  GLN A  28       7.554   5.819  -3.523  1.00 92.47           C  
ATOM    211  C   GLN A  28       9.033   5.972  -3.180  1.00 92.47           C  
ATOM    212  CB  GLN A  28       7.203   6.687  -4.733  1.00 92.47           C  
ATOM    213  O   GLN A  28       9.382   6.622  -2.193  1.00 92.47           O  
ATOM    214  CG  GLN A  28       5.823   6.407  -5.312  1.00 92.47           C  
ATOM    215  CD  GLN A  28       5.509   7.265  -6.523  1.00 92.47           C  
ATOM    216  NE2 GLN A  28       4.261   7.708  -6.628  1.00 92.47           N  
ATOM    217  OE1 GLN A  28       6.382   7.527  -7.357  1.00 92.47           O  
ATOM    218  N   SER A  29       9.907   5.141  -3.990  1.00 84.91           N  
ATOM    219  CA  SER A  29      11.336   4.980  -3.744  1.00 84.91           C  
ATOM    220  C   SER A  29      12.025   6.331  -3.582  1.00 84.91           C  
ATOM    221  CB  SER A  29      11.991   4.197  -4.883  1.00 84.91           C  
ATOM    222  O   SER A  29      12.948   6.470  -2.776  1.00 84.91           O  
ATOM    223  OG  SER A  29      11.720   4.807  -6.133  1.00 84.91           O  
ATOM    224  N   SER A  30      11.283   7.534  -3.894  1.00 84.37           N  
ATOM    225  CA  SER A  30      11.915   8.848  -3.829  1.00 84.37           C  
ATOM    226  C   SER A  30      11.256   9.727  -2.771  1.00 84.37           C  
ATOM    227  CB  SER A  30      11.852   9.542  -5.191  1.00 84.37           C  
ATOM    228  O   SER A  30      11.687  10.858  -2.540  1.00 84.37           O  
ATOM    229  OG  SER A  30      10.533   9.515  -5.708  1.00 84.37           O  
ATOM    230  N   GLN A  31      10.378   9.068  -2.052  1.00 89.68           N  
ATOM    231  CA  GLN A  31       9.646   9.829  -1.044  1.00 89.68           C  
ATOM    232  C   GLN A  31       9.940   9.307   0.359  1.00 89.68           C  
ATOM    233  CB  GLN A  31       8.142   9.778  -1.319  1.00 89.68           C  
ATOM    234  O   GLN A  31      10.309   8.143   0.530  1.00 89.68           O  
ATOM    235  CG  GLN A  31       7.736  10.425  -2.637  1.00 89.68           C  
ATOM    236  CD  GLN A  31       6.239  10.371  -2.880  1.00 89.68           C  
ATOM    237  NE2 GLN A  31       5.812  10.835  -4.049  1.00 89.68           N  
ATOM    238  OE1 GLN A  31       5.474   9.916  -2.024  1.00 89.68           O  
ATOM    239  N   PRO A  32       9.871  10.196   1.272  1.00 91.78           N  
ATOM    240  CA  PRO A  32       9.999   9.719   2.650  1.00 91.78           C  
ATOM    241  C   PRO A  32       8.960   8.659   3.007  1.00 91.78           C  
ATOM    242  CB  PRO A  32       9.794  10.987   3.483  1.00 91.78           C  
ATOM    243  O   PRO A  32       7.860   8.655   2.449  1.00 91.78           O  
ATOM    244  CG  PRO A  32      10.016  12.113   2.525  1.00 91.78           C  
ATOM    245  CD  PRO A  32       9.716  11.624   1.137  1.00 91.78           C  
ATOM    246  N   LYS A  33       9.471   7.774   3.942  1.00 91.68           N  
ATOM    247  CA  LYS A  33       8.558   6.740   4.418  1.00 91.68           C  
ATOM    248  C   LYS A  33       7.336   7.355   5.096  1.00 91.68           C  
ATOM    249  CB  LYS A  33       9.273   5.795   5.385  1.00 91.68           C  
ATOM    250  O   LYS A  33       7.471   8.219   5.965  1.00 91.68           O  
ATOM    251  CG  LYS A  33       8.415   4.634   5.865  1.00 91.68           C  
ATOM    252  CD  LYS A  33       9.186   3.722   6.810  1.00 91.68           C  
ATOM    253  CE  LYS A  33       8.306   2.603   7.351  1.00 91.68           C  
ATOM    254  NZ  LYS A  33       9.021   1.780   8.371  1.00 91.68           N  
ATOM    255  N   THR A  34       6.183   6.999   4.578  1.00 94.57           N  
ATOM    256  CA  THR A  34       4.917   7.407   5.177  1.00 94.57           C  
ATOM    257  C   THR A  34       3.984   6.211   5.337  1.00 94.57           C  
ATOM    258  CB  THR A  34       4.224   8.494   4.335  1.00 94.57           C  
ATOM    259  O   THR A  34       4.110   5.218   4.617  1.00 94.57           O  
ATOM    260  CG2 THR A  34       5.071   9.761   4.267  1.00 94.57           C  
ATOM    261  OG1 THR A  34       4.017   8.000   3.006  1.00 94.57           O  
ATOM    262  N   THR A  35       3.122   6.257   6.402  1.00 95.84           N  
ATOM    263  CA  THR A  35       2.133   5.210   6.635  1.00 95.84           C  
ATOM    264  C   THR A  35       0.718   5.756   6.467  1.00 95.84           C  
ATOM    265  CB  THR A  35       2.287   4.599   8.040  1.00 95.84           C  
ATOM    266  O   THR A  35       0.478   6.948   6.673  1.00 95.84           O  
ATOM    267  CG2 THR A  35       3.659   3.957   8.213  1.00 95.84           C  
ATOM    268  OG1 THR A  35       2.127   5.630   9.023  1.00 95.84           O  
ATOM    269  N   THR A  36      -0.158   4.823   6.002  1.00 95.03           N  
ATOM    270  CA  THR A  36      -1.560   5.196   5.849  1.00 95.03           C  
ATOM    271  C   THR A  36      -2.475   4.077   6.339  1.00 95.03           C  
ATOM    272  CB  THR A  36      -1.892   5.529   4.382  1.00 95.03           C  
ATOM    273  O   THR A  36      -2.119   2.899   6.264  1.00 95.03           O  
ATOM    274  CG2 THR A  36      -1.863   4.275   3.514  1.00 95.03           C  
ATOM    275  OG1 THR A  36      -3.199   6.113   4.315  1.00 95.03           O  
ATOM    276  N   THR A  37      -3.641   4.517   6.866  1.00 95.75           N  
ATOM    277  CA  THR A  37      -4.679   3.555   7.218  1.00 95.75           C  
ATOM    278  C   THR A  37      -5.432   3.091   5.974  1.00 95.75           C  
ATOM    279  CB  THR A  37      -5.675   4.153   8.230  1.00 95.75           C  
ATOM    280  O   THR A  37      -5.927   3.913   5.200  1.00 95.75           O  
ATOM    281  CG2 THR A  37      -6.726   3.126   8.639  1.00 95.75           C  
ATOM    282  OG1 THR A  37      -4.961   4.581   9.397  1.00 95.75           O  
ATOM    283  N   CYS A  38      -5.500   1.654   5.792  1.00 93.89           N  
ATOM    284  CA  CYS A  38      -6.158   1.123   4.604  1.00 93.89           C  
ATOM    285  C   CYS A  38      -7.672   1.252   4.715  1.00 93.89           C  
ATOM    286  CB  CYS A  38      -5.776  -0.341   4.389  1.00 93.89           C  
ATOM    287  O   CYS A  38      -8.222   1.229   5.817  1.00 93.89           O  
ATOM    288  SG  CYS A  38      -4.009  -0.601   4.120  1.00 93.89           S  
ATOM    289  N   PRO A  39      -8.283   1.441   3.515  1.00 92.18           N  
ATOM    290  CA  PRO A  39      -9.747   1.451   3.530  1.00 92.18           C  
ATOM    291  C   PRO A  39     -10.340   0.192   4.158  1.00 92.18           C  
ATOM    292  CB  PRO A  39     -10.114   1.546   2.046  1.00 92.18           C  
ATOM    293  O   PRO A  39      -9.677  -0.847   4.209  1.00 92.18           O  
ATOM    294  CG  PRO A  39      -8.863   2.006   1.372  1.00 92.18           C  
ATOM    295  CD  PRO A  39      -7.687   1.570   2.198  1.00 92.18           C  
ATOM    296  N   GLY A  40     -11.500   0.324   4.727  1.00 89.64           N  
ATOM    297  CA  GLY A  40     -12.192  -0.834   5.271  1.00 89.64           C  
ATOM    298  C   GLY A  40     -12.298  -1.982   4.286  1.00 89.64           C  
ATOM    299  O   GLY A  40     -12.524  -1.766   3.093  1.00 89.64           O  
ATOM    300  N   GLY A  41     -12.018  -3.183   4.786  1.00 87.17           N  
ATOM    301  CA  GLY A  41     -12.153  -4.333   3.906  1.00 87.17           C  
ATOM    302  C   GLY A  41     -10.848  -4.732   3.243  1.00 87.17           C  
ATOM    303  O   GLY A  41     -10.768  -5.783   2.603  1.00 87.17           O  
ATOM    304  N   VAL A  42      -9.798  -3.783   3.362  1.00 92.24           N  
ATOM    305  CA  VAL A  42      -8.461  -4.075   2.856  1.00 92.24           C  
ATOM    306  C   VAL A  42      -7.578  -4.586   3.992  1.00 92.24           C  
ATOM    307  CB  VAL A  42      -7.818  -2.833   2.199  1.00 92.24           C  
ATOM    308  O   VAL A  42      -7.336  -3.872   4.968  1.00 92.24           O  
ATOM    309  CG1 VAL A  42      -6.411  -3.154   1.698  1.00 92.24           C  
ATOM    310  CG2 VAL A  42      -8.693  -2.323   1.055  1.00 92.24           C  
ATOM    311  N   SER A  43      -7.040  -5.844   3.782  1.00 92.32           N  
ATOM    312  CA  SER A  43      -6.321  -6.465   4.889  1.00 92.32           C  
ATOM    313  C   SER A  43      -4.910  -6.867   4.476  1.00 92.32           C  
ATOM    314  CB  SER A  43      -7.080  -7.691   5.401  1.00 92.32           C  
ATOM    315  O   SER A  43      -4.306  -7.751   5.087  1.00 92.32           O  
ATOM    316  OG  SER A  43      -7.304  -8.618   4.352  1.00 92.32           O  
ATOM    317  N   SER A  44      -4.472  -6.213   3.421  1.00 95.90           N  
ATOM    318  CA  SER A  44      -3.131  -6.540   2.947  1.00 95.90           C  
ATOM    319  C   SER A  44      -2.349  -5.280   2.590  1.00 95.90           C  
ATOM    320  CB  SER A  44      -3.202  -7.466   1.733  1.00 95.90           C  
ATOM    321  O   SER A  44      -2.940  -4.242   2.285  1.00 95.90           O  
ATOM    322  OG  SER A  44      -3.963  -6.876   0.693  1.00 95.90           O  
ATOM    323  N   CYS A  45      -1.016  -5.461   2.657  1.00 97.64           N  
ATOM    324  CA  CYS A  45      -0.075  -4.454   2.178  1.00 97.64           C  
ATOM    325  C   CYS A  45       0.717  -4.974   0.984  1.00 97.64           C  
ATOM    326  CB  CYS A  45       0.882  -4.040   3.295  1.00 97.64           C  
ATOM    327  O   CYS A  45       0.851  -6.185   0.802  1.00 97.64           O  
ATOM    328  SG  CYS A  45       0.054  -3.354   4.746  1.00 97.64           S  
ATOM    329  N   TYR A  46       1.166  -4.017   0.165  1.00 98.04           N  
ATOM    330  CA  TYR A  46       2.012  -4.492  -0.924  1.00 98.04           C  
ATOM    331  C   TYR A  46       3.275  -3.647  -1.041  1.00 98.04           C  
ATOM    332  CB  TYR A  46       1.245  -4.470  -2.250  1.00 98.04           C  
ATOM    333  O   TYR A  46       3.287  -2.479  -0.646  1.00 98.04           O  
ATOM    334  CG  TYR A  46       1.095  -3.090  -2.842  1.00 98.04           C  
ATOM    335  CD1 TYR A  46      -0.038  -2.320  -2.586  1.00 98.04           C  
ATOM    336  CD2 TYR A  46       2.084  -2.553  -3.658  1.00 98.04           C  
ATOM    337  CE1 TYR A  46      -0.181  -1.048  -3.131  1.00 98.04           C  
ATOM    338  CE2 TYR A  46       1.952  -1.282  -4.209  1.00 98.04           C  
ATOM    339  OH  TYR A  46       0.681   0.720  -4.481  1.00 98.04           O  
ATOM    340  CZ  TYR A  46       0.817  -0.539  -3.939  1.00 98.04           C  
ATOM    341  N   LYS A  47       4.312  -4.243  -1.542  1.00 97.48           N  
ATOM    342  CA  LYS A  47       5.552  -3.646  -2.031  1.00 97.48           C  
ATOM    343  C   LYS A  47       5.874  -4.129  -3.442  1.00 97.48           C  
ATOM    344  CB  LYS A  47       6.712  -3.970  -1.089  1.00 97.48           C  
ATOM    345  O   LYS A  47       6.065  -5.326  -3.666  1.00 97.48           O  
ATOM    346  CG  LYS A  47       8.032  -3.328  -1.489  1.00 97.48           C  
ATOM    347  CD  LYS A  47       9.144  -3.676  -0.508  1.00 97.48           C  
ATOM    348  CE  LYS A  47      10.474  -3.068  -0.930  1.00 97.48           C  
ATOM    349  NZ  LYS A  47      11.565  -3.395   0.037  1.00 97.48           N  
ATOM    350  N   LYS A  48       5.837  -3.132  -4.383  1.00 96.61           N  
ATOM    351  CA  LYS A  48       6.179  -3.539  -5.742  1.00 96.61           C  
ATOM    352  C   LYS A  48       7.451  -2.845  -6.220  1.00 96.61           C  
ATOM    353  CB  LYS A  48       5.026  -3.236  -6.700  1.00 96.61           C  
ATOM    354  O   LYS A  48       7.681  -1.675  -5.907  1.00 96.61           O  
ATOM    355  CG  LYS A  48       4.724  -1.752  -6.856  1.00 96.61           C  
ATOM    356  CD  LYS A  48       3.579  -1.514  -7.832  1.00 96.61           C  
ATOM    357  CE  LYS A  48       3.306  -0.028  -8.023  1.00 96.61           C  
ATOM    358  NZ  LYS A  48       2.146   0.209  -8.933  1.00 96.61           N  
ATOM    359  N   THR A  49       8.227  -3.662  -6.890  1.00 96.61           N  
ATOM    360  CA  THR A  49       9.536  -3.222  -7.360  1.00 96.61           C  
ATOM    361  C   THR A  49       9.682  -3.467  -8.859  1.00 96.61           C  
ATOM    362  CB  THR A  49      10.670  -3.941  -6.607  1.00 96.61           C  
ATOM    363  O   THR A  49       9.362  -4.552  -9.350  1.00 96.61           O  
ATOM    364  CG2 THR A  49      12.030  -3.351  -6.967  1.00 96.61           C  
ATOM    365  OG1 THR A  49      10.461  -3.803  -5.196  1.00 96.61           O  
ATOM    366  N   TRP A  50      10.073  -2.366  -9.562  1.00 95.66           N  
ATOM    367  CA  TRP A  50      10.316  -2.491 -10.996  1.00 95.66           C  
ATOM    368  C   TRP A  50      11.412  -1.532 -11.448  1.00 95.66           C  
ATOM    369  CB  TRP A  50       9.030  -2.224 -11.784  1.00 95.66           C  
ATOM    370  O   TRP A  50      11.764  -0.596 -10.726  1.00 95.66           O  
ATOM    371  CG  TRP A  50       8.619  -0.783 -11.809  1.00 95.66           C  
ATOM    372  CD1 TRP A  50       8.855   0.125 -12.803  1.00 95.66           C  
ATOM    373  CD2 TRP A  50       7.901  -0.082 -10.788  1.00 95.66           C  
ATOM    374  CE2 TRP A  50       7.737   1.249 -11.232  1.00 95.66           C  
ATOM    375  CE3 TRP A  50       7.381  -0.451  -9.540  1.00 95.66           C  
ATOM    376  NE1 TRP A  50       8.327   1.348 -12.463  1.00 95.66           N  
ATOM    377  CH2 TRP A  50       6.573   1.826  -9.253  1.00 95.66           C  
ATOM    378  CZ2 TRP A  50       7.072   2.213 -10.470  1.00 95.66           C  
ATOM    379  CZ3 TRP A  50       6.720   0.510  -8.784  1.00 95.66           C  
ATOM    380  N   ARG A  51      11.992  -1.857 -12.619  1.00 94.40           N  
ATOM    381  CA  ARG A  51      13.042  -1.016 -13.185  1.00 94.40           C  
ATOM    382  C   ARG A  51      12.519  -0.209 -14.369  1.00 94.40           C  
ATOM    383  CB  ARG A  51      14.238  -1.867 -13.618  1.00 94.40           C  
ATOM    384  O   ARG A  51      11.835  -0.748 -15.240  1.00 94.40           O  
ATOM    385  CG  ARG A  51      15.453  -1.054 -14.037  1.00 94.40           C  
ATOM    386  CD  ARG A  51      16.629  -1.948 -14.403  1.00 94.40           C  
ATOM    387  NE  ARG A  51      17.195  -2.604 -13.228  1.00 94.40           N  
ATOM    388  NH1 ARG A  51      18.484  -0.798 -12.584  1.00 94.40           N  
ATOM    389  NH2 ARG A  51      18.513  -2.731 -11.351  1.00 94.40           N  
ATOM    390  CZ  ARG A  51      18.063  -2.043 -12.390  1.00 94.40           C  
ATOM    391  N   ASP A  52      12.741   1.168 -14.384  1.00 91.27           N  
ATOM    392  CA  ASP A  52      12.448   2.015 -15.536  1.00 91.27           C  
ATOM    393  C   ASP A  52      13.678   2.818 -15.955  1.00 91.27           C  
ATOM    394  CB  ASP A  52      11.285   2.960 -15.225  1.00 91.27           C  
ATOM    395  O   ASP A  52      14.794   2.525 -15.520  1.00 91.27           O  
ATOM    396  CG  ASP A  52      11.639   4.018 -14.195  1.00 91.27           C  
ATOM    397  OD1 ASP A  52      12.834   4.162 -13.855  1.00 91.27           O  
ATOM    398  OD2 ASP A  52      10.716   4.712 -13.718  1.00 91.27           O  
ATOM    399  N   HIS A  53      13.528   3.824 -16.909  1.00 92.65           N  
ATOM    400  CA  HIS A  53      14.636   4.584 -17.476  1.00 92.65           C  
ATOM    401  C   HIS A  53      15.376   5.368 -16.397  1.00 92.65           C  
ATOM    402  CB  HIS A  53      14.134   5.534 -18.564  1.00 92.65           C  
ATOM    403  O   HIS A  53      16.558   5.683 -16.553  1.00 92.65           O  
ATOM    404  CG  HIS A  53      13.260   4.872 -19.582  1.00 92.65           C  
ATOM    405  CD2 HIS A  53      13.071   5.135 -20.897  1.00 92.65           C  
ATOM    406  ND1 HIS A  53      12.448   3.801 -19.281  1.00 92.65           N  
ATOM    407  CE1 HIS A  53      11.796   3.431 -20.371  1.00 92.65           C  
ATOM    408  NE2 HIS A  53      12.156   4.224 -21.365  1.00 92.65           N  
ATOM    409  N   ARG A  54      14.782   5.499 -15.262  1.00 90.17           N  
ATOM    410  CA  ARG A  54      15.325   6.306 -14.175  1.00 90.17           C  
ATOM    411  C   ARG A  54      15.929   5.425 -13.087  1.00 90.17           C  
ATOM    412  CB  ARG A  54      14.240   7.206 -13.579  1.00 90.17           C  
ATOM    413  O   ARG A  54      16.524   5.928 -12.132  1.00 90.17           O  
ATOM    414  CG  ARG A  54      13.717   8.260 -14.541  1.00 90.17           C  
ATOM    415  CD  ARG A  54      12.638   9.122 -13.901  1.00 90.17           C  
ATOM    416  NE  ARG A  54      12.018  10.019 -14.872  1.00 90.17           N  
ATOM    417  NH1 ARG A  54      11.656  11.734 -13.367  1.00 90.17           N  
ATOM    418  NH2 ARG A  54      11.018  11.970 -15.556  1.00 90.17           N  
ATOM    419  CZ  ARG A  54      11.565  11.239 -14.596  1.00 90.17           C  
ATOM    420  N   GLY A  55      15.799   3.998 -13.240  1.00 91.96           N  
ATOM    421  CA  GLY A  55      16.345   3.081 -12.252  1.00 91.96           C  
ATOM    422  C   GLY A  55      15.280   2.267 -11.541  1.00 91.96           C  
ATOM    423  O   GLY A  55      14.204   2.025 -12.093  1.00 91.96           O  
ATOM    424  N   LEU A  56      15.717   1.699 -10.340  1.00 93.64           N  
ATOM    425  CA  LEU A  56      14.842   0.859  -9.530  1.00 93.64           C  
ATOM    426  C   LEU A  56      13.733   1.688  -8.890  1.00 93.64           C  
ATOM    427  CB  LEU A  56      15.645   0.136  -8.446  1.00 93.64           C  
ATOM    428  O   LEU A  56      14.005   2.704  -8.245  1.00 93.64           O  
ATOM    429  CG  LEU A  56      14.862  -0.822  -7.547  1.00 93.64           C  
ATOM    430  CD1 LEU A  56      14.454  -2.067  -8.328  1.00 93.64           C  
ATOM    431  CD2 LEU A  56      15.686  -1.200  -6.321  1.00 93.64           C  
ATOM    432  N   ARG A  57      12.425   1.288  -9.123  1.00 94.84           N  
ATOM    433  CA  ARG A  57      11.254   1.926  -8.530  1.00 94.84           C  
ATOM    434  C   ARG A  57      10.614   1.026  -7.478  1.00 94.84           C  
ATOM    435  CB  ARG A  57      10.229   2.279  -9.610  1.00 94.84           C  
ATOM    436  O   ARG A  57      10.507  -0.187  -7.672  1.00 94.84           O  
ATOM    437  CG  ARG A  57      10.751   3.245 -10.661  1.00 94.84           C  
ATOM    438  CD  ARG A  57      11.122   4.592 -10.056  1.00 94.84           C  
ATOM    439  NE  ARG A  57      11.600   5.526 -11.071  1.00 94.84           N  
ATOM    440  NH1 ARG A  57      12.098   7.216  -9.577  1.00 94.84           N  
ATOM    441  NH2 ARG A  57      12.463   7.518 -11.820  1.00 94.84           N  
ATOM    442  CZ  ARG A  57      12.053   6.751 -10.820  1.00 94.84           C  
ATOM    443  N   ILE A  58      10.261   1.672  -6.321  1.00 95.54           N  
ATOM    444  CA  ILE A  58       9.543   0.947  -5.278  1.00 95.54           C  
ATOM    445  C   ILE A  58       8.255   1.689  -4.927  1.00 95.54           C  
ATOM    446  CB  ILE A  58      10.415   0.761  -4.016  1.00 95.54           C  
ATOM    447  O   ILE A  58       8.262   2.909  -4.751  1.00 95.54           O  
ATOM    448  CG1 ILE A  58      11.685  -0.027  -4.357  1.00 95.54           C  
ATOM    449  CG2 ILE A  58       9.619   0.066  -2.908  1.00 95.54           C  
ATOM    450  CD1 ILE A  58      12.703  -0.080  -3.226  1.00 95.54           C  
ATOM    451  N   GLU A  59       7.280   0.905  -4.964  1.00 95.94           N  
ATOM    452  CA  GLU A  59       5.971   1.425  -4.581  1.00 95.94           C  
ATOM    453  C   GLU A  59       5.336   0.570  -3.488  1.00 95.94           C  
ATOM    454  CB  GLU A  59       5.044   1.497  -5.797  1.00 95.94           C  
ATOM    455  O   GLU A  59       5.357  -0.660  -3.564  1.00 95.94           O  
ATOM    456  CG  GLU A  59       3.679   2.100  -5.495  1.00 95.94           C  
ATOM    457  CD  GLU A  59       2.764   2.152  -6.708  1.00 95.94           C  
ATOM    458  OE1 GLU A  59       1.526   2.074  -6.539  1.00 95.94           O  
ATOM    459  OE2 GLU A  59       3.290   2.270  -7.837  1.00 95.94           O  
ATOM    460  N   ARG A  60       4.735   1.280  -2.503  1.00 97.08           N  
ATOM    461  CA  ARG A  60       4.087   0.611  -1.379  1.00 97.08           C  
ATOM    462  C   ARG A  60       2.659   1.114  -1.193  1.00 97.08           C  
ATOM    463  CB  ARG A  60       4.889   0.821  -0.093  1.00 97.08           C  
ATOM    464  O   ARG A  60       2.346   2.253  -1.545  1.00 97.08           O  
ATOM    465  CG  ARG A  60       6.309   0.281  -0.158  1.00 97.08           C  
ATOM    466  CD  ARG A  60       7.087   0.588   1.114  1.00 97.08           C  
ATOM    467  NE  ARG A  60       8.427   0.010   1.078  1.00 97.08           N  
ATOM    468  NH1 ARG A  60       9.324   1.652  -0.277  1.00 97.08           N  
ATOM    469  NH2 ARG A  60      10.636  -0.080   0.453  1.00 97.08           N  
ATOM    470  CZ  ARG A  60       9.459   0.528   0.418  1.00 97.08           C  
ATOM    471  N   GLY A  61       1.814   0.224  -0.583  1.00 96.71           N  
ATOM    472  CA  GLY A  61       0.445   0.664  -0.368  1.00 96.71           C  
ATOM    473  C   GLY A  61      -0.454  -0.428   0.179  1.00 96.71           C  
ATOM    474  O   GLY A  61       0.029  -1.461   0.648  1.00 96.71           O  
ATOM    475  N   CYS A  62      -1.731  -0.061   0.197  1.00 96.64           N  
ATOM    476  CA  CYS A  62      -2.759  -0.967   0.697  1.00 96.64           C  
ATOM    477  C   CYS A  62      -3.253  -1.894  -0.408  1.00 96.64           C  
ATOM    478  CB  CYS A  62      -3.933  -0.179   1.277  1.00 96.64           C  
ATOM    479  O   CYS A  62      -3.376  -1.480  -1.562  1.00 96.64           O  
ATOM    480  SG  CYS A  62      -3.495   0.829   2.710  1.00 96.64           S  
ATOM    481  N   GLY A  63      -3.485  -3.155   0.000  1.00 96.23           N  
ATOM    482  CA  GLY A  63      -3.975  -4.147  -0.944  1.00 96.23           C  
ATOM    483  C   GLY A  63      -2.865  -4.958  -1.585  1.00 96.23           C  
ATOM    484  O   GLY A  63      -1.690  -4.784  -1.254  1.00 96.23           O  
ATOM    485  N   CYS A  64      -3.332  -5.833  -2.405  1.00 96.39           N  
ATOM    486  CA  CYS A  64      -2.409  -6.657  -3.177  1.00 96.39           C  
ATOM    487  C   CYS A  64      -2.820  -6.707  -4.644  1.00 96.39           C  
ATOM    488  CB  CYS A  64      -2.348  -8.073  -2.607  1.00 96.39           C  
ATOM    489  O   CYS A  64      -3.613  -7.561  -5.042  1.00 96.39           O  
ATOM    490  SG  CYS A  64      -0.885  -9.001  -3.117  1.00 96.39           S  
ATOM    491  N   PRO A  65      -2.263  -5.685  -5.397  1.00 95.67           N  
ATOM    492  CA  PRO A  65      -2.658  -5.527  -6.799  1.00 95.67           C  
ATOM    493  C   PRO A  65      -2.099  -6.628  -7.697  1.00 95.67           C  
ATOM    494  CB  PRO A  65      -2.074  -4.164  -7.178  1.00 95.67           C  
ATOM    495  O   PRO A  65      -1.158  -7.326  -7.311  1.00 95.67           O  
ATOM    496  CG  PRO A  65      -0.849  -4.024  -6.333  1.00 95.67           C  
ATOM    497  CD  PRO A  65      -1.107  -4.680  -5.007  1.00 95.67           C  
ATOM    498  N   HIS A  66      -2.801  -6.738  -8.800  1.00 96.08           N  
ATOM    499  CA  HIS A  66      -2.232  -7.529  -9.885  1.00 96.08           C  
ATOM    500  C   HIS A  66      -1.165  -6.742 -10.640  1.00 96.08           C  
ATOM    501  CB  HIS A  66      -3.329  -7.984 -10.849  1.00 96.08           C  
ATOM    502  O   HIS A  66      -1.342  -5.553 -10.912  1.00 96.08           O  
ATOM    503  CG  HIS A  66      -4.297  -8.951 -10.244  1.00 96.08           C  
ATOM    504  CD2 HIS A  66      -5.519  -8.759  -9.695  1.00 96.08           C  
ATOM    505  ND1 HIS A  66      -4.041 -10.302 -10.155  1.00 96.08           N  
ATOM    506  CE1 HIS A  66      -5.068 -10.901  -9.577  1.00 96.08           C  
ATOM    507  NE2 HIS A  66      -5.979  -9.987  -9.288  1.00 96.08           N  
ATOM    508  N   VAL A  67      -0.063  -7.375 -10.932  1.00 95.81           N  
ATOM    509  CA  VAL A  67       1.003  -6.638 -11.603  1.00 95.81           C  
ATOM    510  C   VAL A  67       1.356  -7.323 -12.920  1.00 95.81           C  
ATOM    511  CB  VAL A  67       2.258  -6.518 -10.710  1.00 95.81           C  
ATOM    512  O   VAL A  67       1.124  -8.523 -13.085  1.00 95.81           O  
ATOM    513  CG1 VAL A  67       1.947  -5.722  -9.444  1.00 95.81           C  
ATOM    514  CG2 VAL A  67       2.794  -7.904 -10.356  1.00 95.81           C  
ATOM    515  N   LYS A  68       1.880  -6.516 -13.888  1.00 93.83           N  
ATOM    516  CA  LYS A  68       2.396  -7.040 -15.149  1.00 93.83           C  
ATOM    517  C   LYS A  68       3.651  -7.879 -14.924  1.00 93.83           C  
ATOM    518  CB  LYS A  68       2.698  -5.898 -16.121  1.00 93.83           C  
ATOM    519  O   LYS A  68       4.340  -7.715 -13.915  1.00 93.83           O  
ATOM    520  CG  LYS A  68       1.471  -5.101 -16.540  1.00 93.83           C  
ATOM    521  CD  LYS A  68       1.831  -3.993 -17.521  1.00 93.83           C  
ATOM    522  CE  LYS A  68       0.606  -3.187 -17.930  1.00 93.83           C  
ATOM    523  NZ  LYS A  68       0.964  -2.061 -18.844  1.00 93.83           N  
ATOM    524  N   PRO A  69       3.974  -8.750 -15.898  1.00 93.06           N  
ATOM    525  CA  PRO A  69       5.245  -9.473 -15.816  1.00 93.06           C  
ATOM    526  C   PRO A  69       6.453  -8.540 -15.760  1.00 93.06           C  
ATOM    527  CB  PRO A  69       5.260 -10.309 -17.098  1.00 93.06           C  
ATOM    528  O   PRO A  69       6.447  -7.479 -16.390  1.00 93.06           O  
ATOM    529  CG  PRO A  69       3.821 -10.458 -17.473  1.00 93.06           C  
ATOM    530  CD  PRO A  69       3.091  -9.208 -17.072  1.00 93.06           C  
ATOM    531  N   GLY A  70       7.360  -8.884 -14.874  1.00 92.59           N  
ATOM    532  CA  GLY A  70       8.543  -8.041 -14.806  1.00 92.59           C  
ATOM    533  C   GLY A  70       8.538  -7.100 -13.616  1.00 92.59           C  
ATOM    534  O   GLY A  70       9.501  -6.363 -13.397  1.00 92.59           O  
ATOM    535  N   ILE A  71       7.433  -7.161 -12.808  1.00 96.80           N  
ATOM    536  CA  ILE A  71       7.294  -6.419 -11.560  1.00 96.80           C  
ATOM    537  C   ILE A  71       7.313  -7.387 -10.379  1.00 96.80           C  
ATOM    538  CB  ILE A  71       5.997  -5.579 -11.544  1.00 96.80           C  
ATOM    539  O   ILE A  71       6.563  -8.365 -10.358  1.00 96.80           O  
ATOM    540  CG1 ILE A  71       6.011  -4.554 -12.684  1.00 96.80           C  
ATOM    541  CG2 ILE A  71       5.818  -4.888 -10.189  1.00 96.80           C  
ATOM    542  CD1 ILE A  71       4.716  -3.764 -12.821  1.00 96.80           C  
ATOM    543  N   TRP A  72       8.246  -7.106  -9.496  1.00 96.70           N  
ATOM    544  CA  TRP A  72       8.272  -7.885  -8.262  1.00 96.70           C  
ATOM    545  C   TRP A  72       7.233  -7.371  -7.272  1.00 96.70           C  
ATOM    546  CB  TRP A  72       9.665  -7.843  -7.628  1.00 96.70           C  
ATOM    547  O   TRP A  72       7.179  -6.173  -6.985  1.00 96.70           O  
ATOM    548  CG  TRP A  72       9.771  -8.600  -6.339  1.00 96.70           C  
ATOM    549  CD1 TRP A  72       9.653  -8.095  -5.074  1.00 96.70           C  
ATOM    550  CD2 TRP A  72      10.021 -10.001  -6.189  1.00 96.70           C  
ATOM    551  CE2 TRP A  72      10.041 -10.277  -4.804  1.00 96.70           C  
ATOM    552  CE3 TRP A  72      10.229 -11.051  -7.094  1.00 96.70           C  
ATOM    553  NE1 TRP A  72       9.814  -9.098  -4.146  1.00 96.70           N  
ATOM    554  CH2 TRP A  72      10.463 -12.571  -5.208  1.00 96.70           C  
ATOM    555  CZ2 TRP A  72      10.261 -11.562  -4.302  1.00 96.70           C  
ATOM    556  CZ3 TRP A  72      10.449 -12.329  -6.591  1.00 96.70           C  
ATOM    557  N   LEU A  73       6.421  -8.392  -6.744  1.00 97.74           N  
ATOM    558  CA  LEU A  73       5.326  -8.002  -5.862  1.00 97.74           C  
ATOM    559  C   LEU A  73       5.380  -8.781  -4.552  1.00 97.74           C  
ATOM    560  CB  LEU A  73       3.977  -8.230  -6.549  1.00 97.74           C  
ATOM    561  O   LEU A  73       5.463 -10.011  -4.559  1.00 97.74           O  
ATOM    562  CG  LEU A  73       2.732  -7.903  -5.724  1.00 97.74           C  
ATOM    563  CD1 LEU A  73       2.670  -6.408  -5.428  1.00 97.74           C  
ATOM    564  CD2 LEU A  73       1.472  -8.362  -6.451  1.00 97.74           C  
ATOM    565  N   LEU A  74       5.444  -8.047  -3.417  1.00 97.24           N  
ATOM    566  CA  LEU A  74       5.296  -8.607  -2.078  1.00 97.24           C  
ATOM    567  C   LEU A  74       3.978  -8.168  -1.448  1.00 97.24           C  
ATOM    568  CB  LEU A  74       6.466  -8.182  -1.187  1.00 97.24           C  
ATOM    569  O   LEU A  74       3.710  -6.971  -1.328  1.00 97.24           O  
ATOM    570  CG  LEU A  74       6.367  -8.564   0.290  1.00 97.24           C  
ATOM    571  CD1 LEU A  74       6.677 -10.045   0.478  1.00 97.24           C  
ATOM    572  CD2 LEU A  74       7.307  -7.705   1.129  1.00 97.24           C  
ATOM    573  N   CYS A  75       3.217  -9.168  -1.096  1.00 97.68           N  
ATOM    574  CA  CYS A  75       1.993  -8.914  -0.345  1.00 97.68           C  
ATOM    575  C   CYS A  75       2.080  -9.505   1.057  1.00 97.68           C  
ATOM    576  CB  CYS A  75       0.784  -9.496  -1.079  1.00 97.68           C  
ATOM    577  O   CYS A  75       2.540 -10.634   1.232  1.00 97.68           O  
ATOM    578  SG  CYS A  75       0.504  -8.769  -2.709  1.00 97.68           S  
ATOM    579  N   CYS A  76       1.652  -8.755   2.010  1.00 97.35           N  
ATOM    580  CA  CYS A  76       1.705  -9.239   3.385  1.00 97.35           C  
ATOM    581  C   CYS A  76       0.508  -8.740   4.185  1.00 97.35           C  
ATOM    582  CB  CYS A  76       3.003  -8.795   4.059  1.00 97.35           C  
ATOM    583  O   CYS A  76      -0.189  -7.819   3.758  1.00 97.35           O  
ATOM    584  SG  CYS A  76       3.186  -7.001   4.174  1.00 97.35           S  
ATOM    585  N   LYS A  77       0.176  -9.396   5.366  1.00 95.79           N  
ATOM    586  CA  LYS A  77      -1.104  -9.194   6.039  1.00 95.79           C  
ATOM    587  C   LYS A  77      -0.901  -8.684   7.463  1.00 95.79           C  
ATOM    588  CB  LYS A  77      -1.912 -10.492   6.058  1.00 95.79           C  
ATOM    589  O   LYS A  77      -1.805  -8.779   8.297  1.00 95.79           O  
ATOM    590  CG  LYS A  77      -2.371 -10.955   4.683  1.00 95.79           C  
ATOM    591  CD  LYS A  77      -3.226 -12.212   4.773  1.00 95.79           C  
ATOM    592  CE  LYS A  77      -3.691 -12.673   3.398  1.00 95.79           C  
ATOM    593  NZ  LYS A  77      -4.580 -13.870   3.486  1.00 95.79           N  
ATOM    594  N   THR A  78       0.253  -8.114   7.689  1.00 95.02           N  
ATOM    595  CA  THR A  78       0.482  -7.503   8.993  1.00 95.02           C  
ATOM    596  C   THR A  78       0.759  -6.009   8.850  1.00 95.02           C  
ATOM    597  CB  THR A  78       1.655  -8.177   9.728  1.00 95.02           C  
ATOM    598  O   THR A  78       1.076  -5.534   7.757  1.00 95.02           O  
ATOM    599  CG2 THR A  78       1.400  -9.668   9.921  1.00 95.02           C  
ATOM    600  OG1 THR A  78       2.854  -8.004   8.962  1.00 95.02           O  
ATOM    601  N   ASP A  79       0.604  -5.228   9.949  1.00 95.18           N  
ATOM    602  CA  ASP A  79       0.812  -3.784   9.917  1.00 95.18           C  
ATOM    603  C   ASP A  79       2.233  -3.443   9.475  1.00 95.18           C  
ATOM    604  CB  ASP A  79       0.527  -3.170  11.290  1.00 95.18           C  
ATOM    605  O   ASP A  79       3.202  -3.985  10.011  1.00 95.18           O  
ATOM    606  CG  ASP A  79      -0.955  -3.106  11.614  1.00 95.18           C  
ATOM    607  OD1 ASP A  79      -1.785  -3.100  10.679  1.00 95.18           O  
ATOM    608  OD2 ASP A  79      -1.297  -3.058  12.816  1.00 95.18           O  
ATOM    609  N   GLU A  80       2.247  -2.576   8.409  1.00 95.25           N  
ATOM    610  CA  GLU A  80       3.508  -2.035   7.910  1.00 95.25           C  
ATOM    611  C   GLU A  80       4.452  -3.150   7.472  1.00 95.25           C  
ATOM    612  CB  GLU A  80       4.179  -1.165   8.976  1.00 95.25           C  
ATOM    613  O   GLU A  80       5.673  -3.013   7.574  1.00 95.25           O  
ATOM    614  CG  GLU A  80       3.337   0.021   9.422  1.00 95.25           C  
ATOM    615  CD  GLU A  80       3.989   0.838  10.527  1.00 95.25           C  
ATOM    616  OE1 GLU A  80       3.502   1.952  10.825  1.00 95.25           O  
ATOM    617  OE2 GLU A  80       4.994   0.360  11.098  1.00 95.25           O  
ATOM    618  N   CYS A  81       4.169  -4.301   7.091  1.00 96.31           N  
ATOM    619  CA  CYS A  81       4.943  -5.469   6.686  1.00 96.31           C  
ATOM    620  C   CYS A  81       5.667  -5.213   5.370  1.00 96.31           C  
ATOM    621  CB  CYS A  81       4.036  -6.692   6.550  1.00 96.31           C  
ATOM    622  O   CYS A  81       6.604  -5.934   5.022  1.00 96.31           O  
ATOM    623  SG  CYS A  81       2.842  -6.567   5.201  1.00 96.31           S  
ATOM    624  N   ASN A  82       5.133  -4.162   4.730  1.00 95.59           N  
ATOM    625  CA  ASN A  82       5.705  -3.851   3.424  1.00 95.59           C  
ATOM    626  C   ASN A  82       6.847  -2.845   3.537  1.00 95.59           C  
ATOM    627  CB  ASN A  82       4.625  -3.325   2.477  1.00 95.59           C  
ATOM    628  O   ASN A  82       7.086  -2.064   2.614  1.00 95.59           O  
ATOM    629  CG  ASN A  82       3.968  -2.057   2.986  1.00 95.59           C  
ATOM    630  ND2 ASN A  82       3.436  -1.256   2.071  1.00 95.59           N  
ATOM    631  OD1 ASN A  82       3.941  -1.799   4.193  1.00 95.59           O  
ATOM    632  N   ASN A  83       7.498  -2.733   4.745  1.00 88.15           N  
ATOM    633  CA  ASN A  83       8.668  -1.875   4.904  1.00 88.15           C  
ATOM    634  C   ASN A  83       9.841  -2.364   4.059  1.00 88.15           C  
ATOM    635  CB  ASN A  83       9.074  -1.789   6.377  1.00 88.15           C  
ATOM    636  O   ASN A  83      10.004  -3.568   3.854  1.00 88.15           O  
ATOM    637  CG  ASN A  83      10.009  -0.629   6.658  1.00 88.15           C  
ATOM    638  ND2 ASN A  83      10.771  -0.731   7.741  1.00 88.15           N  
ATOM    639  OD1 ASN A  83      10.046   0.350   5.909  1.00 88.15           O  
TER     640      ASN A  83                                                      
ENDMDL                                                                          
END                                                                             
