# Supplementary material for: Domain loss enabled evolution of novel functions in the snake three-finger toxin gene superfamily
Source: Nat Commun. 2023 Aug 11;14:4861. doi: 10.1038/s41467-023-40550-0 (PMC10421932; doi:10.1038/s41467-023-40550-0)
Supplement: Supplementary file 5 — Supplementary Data 2 [file 41467_2023_40550_MOESM5_ESM.zip › SD2_structure_predictions/full_sequence/SP|Q8UUK0|Naja_atra.pdb]

MODEL     1                                                                     
ATOM      1  N   MET A   1     -29.805  11.211  33.510  1.00 62.81           N  
ATOM      2  CA  MET A   1     -29.823  11.531  32.086  1.00 62.81           C  
ATOM      3  C   MET A   1     -28.435  11.937  31.601  1.00 62.81           C  
ATOM      4  CB  MET A   1     -30.825  12.651  31.799  1.00 62.81           C  
ATOM      5  O   MET A   1     -28.180  11.975  30.396  1.00 62.81           O  
ATOM      6  CG  MET A   1     -30.976  13.645  32.939  1.00 62.81           C  
ATOM      7  SD  MET A   1     -32.294  14.882  32.622  1.00 62.81           S  
ATOM      8  CE  MET A   1     -31.911  16.095  33.916  1.00 62.81           C  
ATOM      9  N   LYS A   2     -27.473  11.996  32.491  1.00 69.16           N  
ATOM     10  CA  LYS A   2     -26.086  12.404  32.286  1.00 69.16           C  
ATOM     11  C   LYS A   2     -25.172  11.192  32.135  1.00 69.16           C  
ATOM     12  CB  LYS A   2     -25.608  13.280  33.446  1.00 69.16           C  
ATOM     13  O   LYS A   2     -24.172  11.247  31.416  1.00 69.16           O  
ATOM     14  CG  LYS A   2     -26.143  14.704  33.408  1.00 69.16           C  
ATOM     15  CD  LYS A   2     -25.790  15.468  34.678  1.00 69.16           C  
ATOM     16  CE  LYS A   2     -26.206  16.929  34.586  1.00 69.16           C  
ATOM     17  NZ  LYS A   2     -27.180  17.296  35.657  1.00 69.16           N  
ATOM     18  N   THR A   3     -25.698  10.005  32.649  1.00 67.76           N  
ATOM     19  CA  THR A   3     -24.932   8.768  32.540  1.00 67.76           C  
ATOM     20  C   THR A   3     -25.221   8.068  31.215  1.00 67.76           C  
ATOM     21  CB  THR A   3     -25.243   7.813  33.707  1.00 67.76           C  
ATOM     22  O   THR A   3     -24.358   7.376  30.671  1.00 67.76           O  
ATOM     23  CG2 THR A   3     -24.427   8.172  34.944  1.00 67.76           C  
ATOM     24  OG1 THR A   3     -26.638   7.898  34.027  1.00 67.76           O  
ATOM     25  N   LEU A   4     -26.350   8.369  30.599  1.00 67.50           N  
ATOM     26  CA  LEU A   4     -26.771   7.857  29.299  1.00 67.50           C  
ATOM     27  C   LEU A   4     -26.106   8.635  28.168  1.00 67.50           C  
ATOM     28  CB  LEU A   4     -28.294   7.933  29.160  1.00 67.50           C  
ATOM     29  O   LEU A   4     -25.712   8.051  27.156  1.00 67.50           O  
ATOM     30  CG  LEU A   4     -28.975   6.732  28.503  1.00 67.50           C  
ATOM     31  CD1 LEU A   4     -30.076   6.187  29.407  1.00 67.50           C  
ATOM     32  CD2 LEU A   4     -29.538   7.116  27.139  1.00 67.50           C  
ATOM     33  N   LEU A   5     -25.795   9.885  28.374  1.00 67.29           N  
ATOM     34  CA  LEU A   5     -25.124  10.787  27.444  1.00 67.29           C  
ATOM     35  C   LEU A   5     -23.617  10.553  27.451  1.00 67.29           C  
ATOM     36  CB  LEU A   5     -25.428  12.245  27.797  1.00 67.29           C  
ATOM     37  O   LEU A   5     -22.973  10.598  26.400  1.00 67.29           O  
ATOM     38  CG  LEU A   5     -26.245  13.035  26.773  1.00 67.29           C  
ATOM     39  CD1 LEU A   5     -27.278  13.908  27.478  1.00 67.29           C  
ATOM     40  CD2 LEU A   5     -25.329  13.883  25.897  1.00 67.29           C  
ATOM     41  N   LEU A   6     -23.037  10.120  28.551  1.00 65.07           N  
ATOM     42  CA  LEU A   6     -21.618   9.821  28.711  1.00 65.07           C  
ATOM     43  C   LEU A   6     -21.285   8.445  28.146  1.00 65.07           C  
ATOM     44  CB  LEU A   6     -21.219   9.890  30.188  1.00 65.07           C  
ATOM     45  O   LEU A   6     -20.225   8.256  27.544  1.00 65.07           O  
ATOM     46  CG  LEU A   6     -20.956  11.286  30.755  1.00 65.07           C  
ATOM     47  CD1 LEU A   6     -21.061  11.268  32.276  1.00 65.07           C  
ATOM     48  CD2 LEU A   6     -19.587  11.794  30.314  1.00 65.07           C  
ATOM     49  N   THR A   7     -22.173   7.534  28.115  1.00 68.12           N  
ATOM     50  CA  THR A   7     -22.071   6.193  27.550  1.00 68.12           C  
ATOM     51  C   THR A   7     -22.273   6.226  26.038  1.00 68.12           C  
ATOM     52  CB  THR A   7     -23.097   5.238  28.187  1.00 68.12           C  
ATOM     53  O   THR A   7     -21.638   5.465  25.305  1.00 68.12           O  
ATOM     54  CG2 THR A   7     -22.720   4.906  29.627  1.00 68.12           C  
ATOM     55  OG1 THR A   7     -24.389   5.858  28.175  1.00 68.12           O  
ATOM     56  N   LEU A   8     -22.964   7.112  25.451  1.00 66.00           N  
ATOM     57  CA  LEU A   8     -23.217   7.341  24.033  1.00 66.00           C  
ATOM     58  C   LEU A   8     -22.042   8.061  23.380  1.00 66.00           C  
ATOM     59  CB  LEU A   8     -24.499   8.155  23.842  1.00 66.00           C  
ATOM     60  O   LEU A   8     -21.674   7.756  22.244  1.00 66.00           O  
ATOM     61  CG  LEU A   8     -25.193   8.019  22.485  1.00 66.00           C  
ATOM     62  CD1 LEU A   8     -26.272   6.944  22.547  1.00 66.00           C  
ATOM     63  CD2 LEU A   8     -25.786   9.356  22.052  1.00 66.00           C  
ATOM     64  N   VAL A   9     -21.264   8.865  24.129  1.00 67.36           N  
ATOM     65  CA  VAL A   9     -20.075   9.599  23.710  1.00 67.36           C  
ATOM     66  C   VAL A   9     -18.858   8.677  23.748  1.00 67.36           C  
ATOM     67  CB  VAL A   9     -19.832  10.840  24.597  1.00 67.36           C  
ATOM     68  O   VAL A   9     -18.023   8.703  22.841  1.00 67.36           O  
ATOM     69  CG1 VAL A   9     -18.500  11.502  24.246  1.00 67.36           C  
ATOM     70  CG2 VAL A   9     -20.982  11.835  24.449  1.00 67.36           C  
ATOM     71  N   VAL A  10     -18.825   7.683  24.622  1.00 65.40           N  
ATOM     72  CA  VAL A  10     -17.767   6.691  24.783  1.00 65.40           C  
ATOM     73  C   VAL A  10     -17.947   5.572  23.759  1.00 65.40           C  
ATOM     74  CB  VAL A  10     -17.748   6.107  26.213  1.00 65.40           C  
ATOM     75  O   VAL A  10     -16.972   5.090  23.178  1.00 65.40           O  
ATOM     76  CG1 VAL A  10     -16.708   4.994  26.329  1.00 65.40           C  
ATOM     77  CG2 VAL A  10     -17.472   7.209  27.235  1.00 65.40           C  
ATOM     78  N   VAL A  11     -19.159   5.175  23.261  1.00 62.55           N  
ATOM     79  CA  VAL A  11     -19.531   4.187  22.254  1.00 62.55           C  
ATOM     80  C   VAL A  11     -19.363   4.783  20.858  1.00 62.55           C  
ATOM     81  CB  VAL A  11     -20.981   3.693  22.452  1.00 62.55           C  
ATOM     82  O   VAL A  11     -18.915   4.100  19.934  1.00 62.55           O  
ATOM     83  CG1 VAL A  11     -21.418   2.816  21.279  1.00 62.55           C  
ATOM     84  CG2 VAL A  11     -21.110   2.931  23.770  1.00 62.55           C  
ATOM     85  N   THR A  12     -19.473   6.096  20.665  1.00 62.39           N  
ATOM     86  CA  THR A  12     -19.257   6.858  19.440  1.00 62.39           C  
ATOM     87  C   THR A  12     -17.773   7.148  19.237  1.00 62.39           C  
ATOM     88  CB  THR A  12     -20.043   8.182  19.460  1.00 62.39           C  
ATOM     89  O   THR A  12     -17.286   7.157  18.104  1.00 62.39           O  
ATOM     90  CG2 THR A  12     -21.546   7.929  19.510  1.00 62.39           C  
ATOM     91  OG1 THR A  12     -19.660   8.941  20.614  1.00 62.39           O  
ATOM     92  N   ILE A  13     -16.935   7.223  20.233  1.00 62.16           N  
ATOM     93  CA  ILE A  13     -15.502   7.497  20.235  1.00 62.16           C  
ATOM     94  C   ILE A  13     -14.726   6.189  20.100  1.00 62.16           C  
ATOM     95  CB  ILE A  13     -15.072   8.246  21.517  1.00 62.16           C  
ATOM     96  O   ILE A  13     -13.701   6.136  19.415  1.00 62.16           O  
ATOM     97  CG1 ILE A  13     -15.712   9.638  21.563  1.00 62.16           C  
ATOM     98  CG2 ILE A  13     -13.545   8.342  21.599  1.00 62.16           C  
ATOM     99  CD1 ILE A  13     -15.535  10.357  22.893  1.00 62.16           C  
ATOM    100  N   VAL A  14     -15.150   5.023  20.552  1.00 58.34           N  
ATOM    101  CA  VAL A  14     -14.621   3.667  20.457  1.00 58.34           C  
ATOM    102  C   VAL A  14     -15.098   3.015  19.161  1.00 58.34           C  
ATOM    103  CB  VAL A  14     -15.040   2.808  21.671  1.00 58.34           C  
ATOM    104  O   VAL A  14     -14.363   2.245  18.538  1.00 58.34           O  
ATOM    105  CG1 VAL A  14     -14.574   1.363  21.497  1.00 58.34           C  
ATOM    106  CG2 VAL A  14     -14.481   3.401  22.962  1.00 58.34           C  
ATOM    107  N   CYS A  15     -16.193   3.514  18.529  1.00 58.76           N  
ATOM    108  CA  CYS A  15     -16.757   3.050  17.267  1.00 58.76           C  
ATOM    109  C   CYS A  15     -16.288   3.919  16.107  1.00 58.76           C  
ATOM    110  CB  CYS A  15     -18.284   3.049  17.330  1.00 58.76           C  
ATOM    111  O   CYS A  15     -16.366   3.510  14.947  1.00 58.76           O  
ATOM    112  SG  CYS A  15     -18.984   1.541  18.036  1.00 58.76           S  
ATOM    113  N   LEU A  16     -15.603   5.095  16.419  1.00 55.82           N  
ATOM    114  CA  LEU A  16     -15.094   6.043  15.433  1.00 55.82           C  
ATOM    115  C   LEU A  16     -13.591   5.871  15.239  1.00 55.82           C  
ATOM    116  CB  LEU A  16     -15.405   7.479  15.860  1.00 55.82           C  
ATOM    117  O   LEU A  16     -13.023   6.385  14.273  1.00 55.82           O  
ATOM    118  CG  LEU A  16     -16.838   7.961  15.627  1.00 55.82           C  
ATOM    119  CD1 LEU A  16     -17.229   8.991  16.682  1.00 55.82           C  
ATOM    120  CD2 LEU A  16     -16.986   8.542  14.225  1.00 55.82           C  
ATOM    121  N   ASP A  17     -13.019   4.813  15.969  1.00 54.08           N  
ATOM    122  CA  ASP A  17     -11.640   4.396  15.735  1.00 54.08           C  
ATOM    123  C   ASP A  17     -11.586   2.994  15.133  1.00 54.08           C  
ATOM    124  CB  ASP A  17     -10.837   4.442  17.036  1.00 54.08           C  
ATOM    125  O   ASP A  17     -10.700   2.204  15.467  1.00 54.08           O  
ATOM    126  CG  ASP A  17      -9.628   5.356  16.955  1.00 54.08           C  
ATOM    127  OD1 ASP A  17      -8.983   5.422  15.886  1.00 54.08           O  
ATOM    128  OD2 ASP A  17      -9.314   6.015  17.969  1.00 54.08           O  
ATOM    129  N   LEU A  18     -12.573   2.548  14.524  1.00 53.32           N  
ATOM    130  CA  LEU A  18     -12.624   1.340  13.709  1.00 53.32           C  
ATOM    131  C   LEU A  18     -11.885   1.541  12.390  1.00 53.32           C  
ATOM    132  CB  LEU A  18     -14.076   0.937  13.437  1.00 53.32           C  
ATOM    133  O   LEU A  18     -12.341   2.296  11.527  1.00 53.32           O  
ATOM    134  CG  LEU A  18     -14.695  -0.067  14.411  1.00 53.32           C  
ATOM    135  CD1 LEU A  18     -15.714   0.626  15.310  1.00 53.32           C  
ATOM    136  CD2 LEU A  18     -15.341  -1.220  13.652  1.00 53.32           C  
ATOM    137  N   GLY A  19     -10.612   2.054  12.503  1.00 57.88           N  
ATOM    138  CA  GLY A  19      -9.434   1.841  11.677  1.00 57.88           C  
ATOM    139  C   GLY A  19      -9.766   1.597  10.217  1.00 57.88           C  
ATOM    140  O   GLY A  19     -10.256   0.525   9.857  1.00 57.88           O  
ATOM    141  N   TYR A  20     -10.481   2.517   9.562  1.00 66.85           N  
ATOM    142  CA  TYR A  20     -10.626   2.418   8.114  1.00 66.85           C  
ATOM    143  C   TYR A  20      -9.340   1.915   7.470  1.00 66.85           C  
ATOM    144  CB  TYR A  20     -11.012   3.775   7.518  1.00 66.85           C  
ATOM    145  O   TYR A  20      -8.298   2.570   7.555  1.00 66.85           O  
ATOM    146  CG  TYR A  20     -12.374   4.262   7.948  1.00 66.85           C  
ATOM    147  CD1 TYR A  20     -13.531   3.789   7.333  1.00 66.85           C  
ATOM    148  CD2 TYR A  20     -12.507   5.197   8.970  1.00 66.85           C  
ATOM    149  CE1 TYR A  20     -14.788   4.236   7.725  1.00 66.85           C  
ATOM    150  CE2 TYR A  20     -13.760   5.651   9.370  1.00 66.85           C  
ATOM    151  OH  TYR A  20     -16.135   5.611   9.135  1.00 66.85           O  
ATOM    152  CZ  TYR A  20     -14.893   5.165   8.743  1.00 66.85           C  
ATOM    153  N   THR A  21      -9.210   0.495   7.711  1.00 80.85           N  
ATOM    154  CA  THR A  21      -8.045  -0.080   7.046  1.00 80.85           C  
ATOM    155  C   THR A  21      -8.133   0.115   5.536  1.00 80.85           C  
ATOM    156  CB  THR A  21      -7.905  -1.580   7.365  1.00 80.85           C  
ATOM    157  O   THR A  21      -9.220   0.045   4.957  1.00 80.85           O  
ATOM    158  CG2 THR A  21      -7.725  -1.810   8.862  1.00 80.85           C  
ATOM    159  OG1 THR A  21      -9.083  -2.268   6.926  1.00 80.85           O  
ATOM    160  N   ARG A  22      -7.220   0.763   4.973  1.00 91.60           N  
ATOM    161  CA  ARG A  22      -7.098   1.062   3.550  1.00 91.60           C  
ATOM    162  C   ARG A  22      -6.896  -0.213   2.738  1.00 91.60           C  
ATOM    163  CB  ARG A  22      -5.939   2.030   3.302  1.00 91.60           C  
ATOM    164  O   ARG A  22      -6.190  -1.126   3.171  1.00 91.60           O  
ATOM    165  CG  ARG A  22      -5.874   2.560   1.878  1.00 91.60           C  
ATOM    166  CD  ARG A  22      -5.457   4.024   1.840  1.00 91.60           C  
ATOM    167  NE  ARG A  22      -6.562   4.909   2.198  1.00 91.60           N  
ATOM    168  NH1 ARG A  22      -5.565   6.825   1.380  1.00 91.60           N  
ATOM    169  NH2 ARG A  22      -7.645   6.929   2.339  1.00 91.60           N  
ATOM    170  CZ  ARG A  22      -6.588   6.219   1.972  1.00 91.60           C  
ATOM    171  N   LYS A  23      -7.596  -0.251   1.480  1.00 94.67           N  
ATOM    172  CA  LYS A  23      -7.425  -1.362   0.548  1.00 94.67           C  
ATOM    173  C   LYS A  23      -6.497  -0.977  -0.601  1.00 94.67           C  
ATOM    174  CB  LYS A  23      -8.778  -1.816  -0.001  1.00 94.67           C  
ATOM    175  O   LYS A  23      -6.642   0.096  -1.190  1.00 94.67           O  
ATOM    176  CG  LYS A  23      -9.704  -2.411   1.049  1.00 94.67           C  
ATOM    177  CD  LYS A  23     -10.975  -2.970   0.423  1.00 94.67           C  
ATOM    178  CE  LYS A  23     -11.894  -3.582   1.471  1.00 94.67           C  
ATOM    179  NZ  LYS A  23     -13.151  -4.112   0.864  1.00 94.67           N  
ATOM    180  N   CYS A  24      -5.459  -1.986  -0.930  1.00 95.97           N  
ATOM    181  CA  CYS A  24      -4.504  -1.767  -2.010  1.00 95.97           C  
ATOM    182  C   CYS A  24      -4.449  -2.972  -2.942  1.00 95.97           C  
ATOM    183  CB  CYS A  24      -3.112  -1.484  -1.445  1.00 95.97           C  
ATOM    184  O   CYS A  24      -4.757  -4.093  -2.533  1.00 95.97           O  
ATOM    185  SG  CYS A  24      -3.037  -0.014  -0.398  1.00 95.97           S  
ATOM    186  N   HIS A  25      -4.133  -2.749  -4.191  1.00 95.80           N  
ATOM    187  CA  HIS A  25      -3.879  -3.861  -5.099  1.00 95.80           C  
ATOM    188  C   HIS A  25      -2.651  -4.656  -4.668  1.00 95.80           C  
ATOM    189  CB  HIS A  25      -3.700  -3.354  -6.531  1.00 95.80           C  
ATOM    190  O   HIS A  25      -1.670  -4.080  -4.191  1.00 95.80           O  
ATOM    191  CG  HIS A  25      -4.963  -2.843  -7.149  1.00 95.80           C  
ATOM    192  CD2 HIS A  25      -5.358  -1.584  -7.452  1.00 95.80           C  
ATOM    193  ND1 HIS A  25      -5.996  -3.673  -7.525  1.00 95.80           N  
ATOM    194  CE1 HIS A  25      -6.975  -2.944  -8.036  1.00 95.80           C  
ATOM    195  NE2 HIS A  25      -6.613  -1.673  -8.003  1.00 95.80           N  
ATOM    196  N   ASN A  26      -2.769  -5.964  -4.723  1.00 91.86           N  
ATOM    197  CA  ASN A  26      -1.689  -6.823  -4.248  1.00 91.86           C  
ATOM    198  C   ASN A  26      -1.045  -7.598  -5.394  1.00 91.86           C  
ATOM    199  CB  ASN A  26      -2.203  -7.788  -3.177  1.00 91.86           C  
ATOM    200  O   ASN A  26      -0.204  -8.469  -5.164  1.00 91.86           O  
ATOM    201  CG  ASN A  26      -3.205  -8.786  -3.722  1.00 91.86           C  
ATOM    202  ND2 ASN A  26      -3.643  -9.710  -2.875  1.00 91.86           N  
ATOM    203  OD1 ASN A  26      -3.582  -8.728  -4.896  1.00 91.86           O  
ATOM    204  N   SER A  27      -1.560  -7.283  -6.615  1.00 90.83           N  
ATOM    205  CA  SER A  27      -0.991  -7.881  -7.818  1.00 90.83           C  
ATOM    206  C   SER A  27      -1.160  -6.964  -9.024  1.00 90.83           C  
ATOM    207  CB  SER A  27      -1.640  -9.236  -8.102  1.00 90.83           C  
ATOM    208  O   SER A  27      -2.008  -6.069  -9.017  1.00 90.83           O  
ATOM    209  OG  SER A  27      -2.951  -9.068  -8.614  1.00 90.83           O  
ATOM    210  N   PRO A  28      -0.335  -7.135  -9.984  1.00 85.26           N  
ATOM    211  CA  PRO A  28      -0.421  -6.373 -11.233  1.00 85.26           C  
ATOM    212  C   PRO A  28      -1.705  -6.657 -12.009  1.00 85.26           C  
ATOM    213  CB  PRO A  28       0.806  -6.842 -12.017  1.00 85.26           C  
ATOM    214  O   PRO A  28      -2.097  -5.866 -12.871  1.00 85.26           O  
ATOM    215  CG  PRO A  28       1.733  -7.395 -10.983  1.00 85.26           C  
ATOM    216  CD  PRO A  28       0.912  -7.928  -9.844  1.00 85.26           C  
ATOM    217  N   LEU A  29      -2.464  -7.723 -11.747  1.00 79.41           N  
ATOM    218  CA  LEU A  29      -3.721  -8.124 -12.371  1.00 79.41           C  
ATOM    219  C   LEU A  29      -4.902  -7.414 -11.719  1.00 79.41           C  
ATOM    220  CB  LEU A  29      -3.906  -9.641 -12.276  1.00 79.41           C  
ATOM    221  O   LEU A  29      -6.056  -7.665 -12.074  1.00 79.41           O  
ATOM    222  CG  LEU A  29      -3.035 -10.490 -13.202  1.00 79.41           C  
ATOM    223  CD1 LEU A  29      -2.558 -11.745 -12.478  1.00 79.41           C  
ATOM    224  CD2 LEU A  29      -3.799 -10.856 -14.469  1.00 79.41           C  
ATOM    225  N   SER A  30      -4.900  -5.989 -11.307  1.00 78.68           N  
ATOM    226  CA  SER A  30      -5.788  -4.987 -10.727  1.00 78.68           C  
ATOM    227  C   SER A  30      -7.017  -5.635 -10.098  1.00 78.68           C  
ATOM    228  CB  SER A  30      -6.222  -3.977 -11.790  1.00 78.68           C  
ATOM    229  O   SER A  30      -7.830  -4.956  -9.468  1.00 78.68           O  
ATOM    230  OG  SER A  30      -5.103  -3.277 -12.306  1.00 78.68           O  
ATOM    231  N   LEU A  31      -7.088  -7.033  -9.945  1.00 84.54           N  
ATOM    232  CA  LEU A  31      -8.292  -7.686  -9.442  1.00 84.54           C  
ATOM    233  C   LEU A  31      -8.057  -8.262  -8.050  1.00 84.54           C  
ATOM    234  CB  LEU A  31      -8.739  -8.796 -10.398  1.00 84.54           C  
ATOM    235  O   LEU A  31      -9.008  -8.646  -7.364  1.00 84.54           O  
ATOM    236  CG  LEU A  31      -9.281  -8.345 -11.755  1.00 84.54           C  
ATOM    237  CD1 LEU A  31      -9.234  -9.496 -12.753  1.00 84.54           C  
ATOM    238  CD2 LEU A  31     -10.702  -7.811 -11.612  1.00 84.54           C  
ATOM    239  N   VAL A  32      -6.866  -8.282  -7.638  1.00 91.08           N  
ATOM    240  CA  VAL A  32      -6.532  -8.805  -6.317  1.00 91.08           C  
ATOM    241  C   VAL A  32      -6.072  -7.665  -5.411  1.00 91.08           C  
ATOM    242  CB  VAL A  32      -5.440  -9.895  -6.399  1.00 91.08           C  
ATOM    243  O   VAL A  32      -5.178  -6.897  -5.775  1.00 91.08           O  
ATOM    244  CG1 VAL A  32      -5.130 -10.453  -5.011  1.00 91.08           C  
ATOM    245  CG2 VAL A  32      -5.873 -11.014  -7.344  1.00 91.08           C  
ATOM    246  N   TYR A  33      -6.828  -7.458  -4.209  1.00 93.94           N  
ATOM    247  CA  TYR A  33      -6.451  -6.419  -3.258  1.00 93.94           C  
ATOM    248  C   TYR A  33      -6.371  -6.978  -1.842  1.00 93.94           C  
ATOM    249  CB  TYR A  33      -7.450  -5.258  -3.305  1.00 93.94           C  
ATOM    250  O   TYR A  33      -6.825  -8.095  -1.583  1.00 93.94           O  
ATOM    251  CG  TYR A  33      -8.882  -5.681  -3.084  1.00 93.94           C  
ATOM    252  CD1 TYR A  33      -9.697  -6.036  -4.157  1.00 93.94           C  
ATOM    253  CD2 TYR A  33      -9.423  -5.725  -1.804  1.00 93.94           C  
ATOM    254  CE1 TYR A  33     -11.018  -6.424  -3.959  1.00 93.94           C  
ATOM    255  CE2 TYR A  33     -10.743  -6.112  -1.594  1.00 93.94           C  
ATOM    256  OH  TYR A  33     -12.838  -6.842  -2.473  1.00 93.94           O  
ATOM    257  CZ  TYR A  33     -11.531  -6.459  -2.676  1.00 93.94           C  
ATOM    258  N   GLN A  34      -5.616  -6.146  -0.998  1.00 92.98           N  
ATOM    259  CA  GLN A  34      -5.450  -6.507   0.406  1.00 92.98           C  
ATOM    260  C   GLN A  34      -5.794  -5.334   1.320  1.00 92.98           C  
ATOM    261  CB  GLN A  34      -4.020  -6.980   0.675  1.00 92.98           C  
ATOM    262  O   GLN A  34      -5.686  -4.174   0.917  1.00 92.98           O  
ATOM    263  CG  GLN A  34      -2.975  -5.879   0.554  1.00 92.98           C  
ATOM    264  CD  GLN A  34      -1.565  -6.378   0.806  1.00 92.98           C  
ATOM    265  NE2 GLN A  34      -0.833  -5.677   1.666  1.00 92.98           N  
ATOM    266  OE1 GLN A  34      -1.137  -7.385   0.234  1.00 92.98           O  
ATOM    267  N   THR A  35      -6.316  -5.685   2.468  1.00 94.79           N  
ATOM    268  CA  THR A  35      -6.520  -4.678   3.503  1.00 94.79           C  
ATOM    269  C   THR A  35      -5.202  -4.334   4.190  1.00 94.79           C  
ATOM    270  CB  THR A  35      -7.541  -5.154   4.553  1.00 94.79           C  
ATOM    271  O   THR A  35      -4.464  -5.228   4.611  1.00 94.79           O  
ATOM    272  CG2 THR A  35      -7.796  -4.076   5.601  1.00 94.79           C  
ATOM    273  OG1 THR A  35      -8.777  -5.471   3.900  1.00 94.79           O  
ATOM    274  N   CYS A  36      -4.860  -2.910   4.277  1.00 94.17           N  
ATOM    275  CA  CYS A  36      -3.600  -2.505   4.889  1.00 94.17           C  
ATOM    276  C   CYS A  36      -3.639  -2.702   6.400  1.00 94.17           C  
ATOM    277  CB  CYS A  36      -3.292  -1.043   4.564  1.00 94.17           C  
ATOM    278  O   CYS A  36      -4.663  -2.451   7.037  1.00 94.17           O  
ATOM    279  SG  CYS A  36      -2.949  -0.742   2.817  1.00 94.17           S  
ATOM    280  N   PRO A  37      -2.495  -3.267   6.889  1.00 93.03           N  
ATOM    281  CA  PRO A  37      -2.416  -3.363   8.349  1.00 93.03           C  
ATOM    282  C   PRO A  37      -2.514  -2.003   9.036  1.00 93.03           C  
ATOM    283  CB  PRO A  37      -1.043  -3.997   8.586  1.00 93.03           C  
ATOM    284  O   PRO A  37      -2.316  -0.968   8.395  1.00 93.03           O  
ATOM    285  CG  PRO A  37      -0.629  -4.524   7.250  1.00 93.03           C  
ATOM    286  CD  PRO A  37      -1.343  -3.741   6.186  1.00 93.03           C  
ATOM    287  N   ILE A  38      -2.798  -1.979  10.326  1.00 90.30           N  
ATOM    288  CA  ILE A  38      -2.876  -0.744  11.099  1.00 90.30           C  
ATOM    289  C   ILE A  38      -1.556   0.016  10.992  1.00 90.30           C  
ATOM    290  CB  ILE A  38      -3.215  -1.024  12.580  1.00 90.30           C  
ATOM    291  O   ILE A  38      -0.480  -0.579  11.093  1.00 90.30           O  
ATOM    292  CG1 ILE A  38      -4.616  -1.635  12.701  1.00 90.30           C  
ATOM    293  CG2 ILE A  38      -3.103   0.258  13.411  1.00 90.30           C  
ATOM    294  CD1 ILE A  38      -4.938  -2.174  14.088  1.00 90.30           C  
ATOM    295  N   GLY A  39      -1.653   1.309  10.680  1.00 90.32           N  
ATOM    296  CA  GLY A  39      -0.429   2.094  10.628  1.00 90.32           C  
ATOM    297  C   GLY A  39       0.182   2.155   9.241  1.00 90.32           C  
ATOM    298  O   GLY A  39       1.150   2.884   9.015  1.00 90.32           O  
ATOM    299  N   GLN A  40      -0.414   1.342   8.254  1.00 94.06           N  
ATOM    300  CA  GLN A  40      -0.019   1.339   6.850  1.00 94.06           C  
ATOM    301  C   GLN A  40      -1.157   1.825   5.957  1.00 94.06           C  
ATOM    302  CB  GLN A  40       0.426  -0.059   6.419  1.00 94.06           C  
ATOM    303  O   GLN A  40      -1.939   1.020   5.447  1.00 94.06           O  
ATOM    304  CG  GLN A  40       1.611  -0.598   7.209  1.00 94.06           C  
ATOM    305  CD  GLN A  40       2.138  -1.909   6.656  1.00 94.06           C  
ATOM    306  NE2 GLN A  40       2.932  -2.613   7.456  1.00 94.06           N  
ATOM    307  OE1 GLN A  40       1.833  -2.286   5.520  1.00 94.06           O  
ATOM    308  N   ASN A  41      -1.243   3.128   5.739  1.00 92.75           N  
ATOM    309  CA  ASN A  41      -2.417   3.734   5.120  1.00 92.75           C  
ATOM    310  C   ASN A  41      -2.093   4.305   3.742  1.00 92.75           C  
ATOM    311  CB  ASN A  41      -2.998   4.824   6.022  1.00 92.75           C  
ATOM    312  O   ASN A  41      -2.861   5.100   3.198  1.00 92.75           O  
ATOM    313  CG  ASN A  41      -3.589   4.269   7.303  1.00 92.75           C  
ATOM    314  ND2 ASN A  41      -3.268   4.899   8.427  1.00 92.75           N  
ATOM    315  OD1 ASN A  41      -4.328   3.281   7.283  1.00 92.75           O  
ATOM    316  N   ILE A  42      -0.937   3.919   3.165  1.00 95.60           N  
ATOM    317  CA  ILE A  42      -0.516   4.357   1.839  1.00 95.60           C  
ATOM    318  C   ILE A  42      -0.404   3.151   0.909  1.00 95.60           C  
ATOM    319  CB  ILE A  42       0.829   5.117   1.896  1.00 95.60           C  
ATOM    320  O   ILE A  42       0.212   2.143   1.261  1.00 95.60           O  
ATOM    321  CG1 ILE A  42       0.673   6.419   2.689  1.00 95.60           C  
ATOM    322  CG2 ILE A  42       1.352   5.395   0.484  1.00 95.60           C  
ATOM    323  CD1 ILE A  42       1.983   7.157   2.931  1.00 95.60           C  
ATOM    324  N   CYS A  43      -1.086   3.299  -0.293  1.00 96.84           N  
ATOM    325  CA  CYS A  43      -0.896   2.337  -1.373  1.00 96.84           C  
ATOM    326  C   CYS A  43       0.197   2.799  -2.329  1.00 96.84           C  
ATOM    327  CB  CYS A  43      -2.202   2.127  -2.140  1.00 96.84           C  
ATOM    328  O   CYS A  43       0.273   3.982  -2.667  1.00 96.84           O  
ATOM    329  SG  CYS A  43      -3.529   1.421  -1.139  1.00 96.84           S  
ATOM    330  N   PHE A  44       1.103   1.785  -2.681  1.00 97.06           N  
ATOM    331  CA  PHE A  44       2.130   2.194  -3.632  1.00 97.06           C  
ATOM    332  C   PHE A  44       2.314   1.138  -4.716  1.00 97.06           C  
ATOM    333  CB  PHE A  44       3.459   2.448  -2.915  1.00 97.06           C  
ATOM    334  O   PHE A  44       1.990  -0.033  -4.510  1.00 97.06           O  
ATOM    335  CG  PHE A  44       4.128   1.195  -2.416  1.00 97.06           C  
ATOM    336  CD1 PHE A  44       3.833   0.687  -1.157  1.00 97.06           C  
ATOM    337  CD2 PHE A  44       5.053   0.526  -3.207  1.00 97.06           C  
ATOM    338  CE1 PHE A  44       4.451  -0.471  -0.692  1.00 97.06           C  
ATOM    339  CE2 PHE A  44       5.675  -0.632  -2.749  1.00 97.06           C  
ATOM    340  CZ  PHE A  44       5.373  -1.129  -1.491  1.00 97.06           C  
ATOM    341  N   LYS A  45       2.729   1.558  -5.899  1.00 96.14           N  
ATOM    342  CA  LYS A  45       3.182   0.680  -6.973  1.00 96.14           C  
ATOM    343  C   LYS A  45       4.545   1.116  -7.502  1.00 96.14           C  
ATOM    344  CB  LYS A  45       2.162   0.653  -8.112  1.00 96.14           C  
ATOM    345  O   LYS A  45       4.810   2.313  -7.639  1.00 96.14           O  
ATOM    346  CG  LYS A  45       2.066   1.959  -8.888  1.00 96.14           C  
ATOM    347  CD  LYS A  45       1.062   1.859 -10.029  1.00 96.14           C  
ATOM    348  CE  LYS A  45       0.918   3.183 -10.766  1.00 96.14           C  
ATOM    349  NZ  LYS A  45      -0.204   3.150 -11.752  1.00 96.14           N  
ATOM    350  N   ILE A  46       5.453   0.123  -7.745  1.00 95.39           N  
ATOM    351  CA  ILE A  46       6.812   0.344  -8.229  1.00 95.39           C  
ATOM    352  C   ILE A  46       6.934  -0.151  -9.668  1.00 95.39           C  
ATOM    353  CB  ILE A  46       7.853  -0.360  -7.330  1.00 95.39           C  
ATOM    354  O   ILE A  46       6.589  -1.296  -9.969  1.00 95.39           O  
ATOM    355  CG1 ILE A  46       7.768   0.175  -5.896  1.00 95.39           C  
ATOM    356  CG2 ILE A  46       9.264  -0.183  -7.898  1.00 95.39           C  
ATOM    357  CD1 ILE A  46       8.654  -0.568  -4.905  1.00 95.39           C  
ATOM    358  N   ASN A  47       7.425   0.724 -10.504  1.00 94.73           N  
ATOM    359  CA  ASN A  47       7.685   0.407 -11.904  1.00 94.73           C  
ATOM    360  C   ASN A  47       9.160   0.587 -12.254  1.00 94.73           C  
ATOM    361  CB  ASN A  47       6.813   1.267 -12.820  1.00 94.73           C  
ATOM    362  O   ASN A  47       9.818   1.493 -11.740  1.00 94.73           O  
ATOM    363  CG  ASN A  47       5.330   1.043 -12.593  1.00 94.73           C  
ATOM    364  ND2 ASN A  47       4.671   2.019 -11.980  1.00 94.73           N  
ATOM    365  OD1 ASN A  47       4.783   0.002 -12.966  1.00 94.73           O  
ATOM    366  N   VAL A  48       9.650  -0.305 -13.159  1.00 94.16           N  
ATOM    367  CA  VAL A  48      10.956  -0.068 -13.763  1.00 94.16           C  
ATOM    368  C   VAL A  48      10.849   1.041 -14.808  1.00 94.16           C  
ATOM    369  CB  VAL A  48      11.526  -1.353 -14.406  1.00 94.16           C  
ATOM    370  O   VAL A  48       9.962   1.012 -15.664  1.00 94.16           O  
ATOM    371  CG1 VAL A  48      12.886  -1.079 -15.046  1.00 94.16           C  
ATOM    372  CG2 VAL A  48      11.636  -2.466 -13.366  1.00 94.16           C  
ATOM    373  N   LYS A  49      11.627   2.056 -14.673  1.00 91.66           N  
ATOM    374  CA  LYS A  49      11.539   3.233 -15.532  1.00 91.66           C  
ATOM    375  C   LYS A  49      11.765   2.864 -16.995  1.00 91.66           C  
ATOM    376  CB  LYS A  49      12.553   4.293 -15.096  1.00 91.66           C  
ATOM    377  O   LYS A  49      11.126   3.426 -17.888  1.00 91.66           O  
ATOM    378  CG  LYS A  49      12.162   5.039 -13.829  1.00 91.66           C  
ATOM    379  CD  LYS A  49      13.087   6.220 -13.568  1.00 91.66           C  
ATOM    380  CE  LYS A  49      12.670   6.995 -12.326  1.00 91.66           C  
ATOM    381  NZ  LYS A  49      13.469   8.246 -12.158  1.00 91.66           N  
ATOM    382  N   GLU A  50      12.525   1.870 -17.342  1.00 88.58           N  
ATOM    383  CA  GLU A  50      12.869   1.452 -18.698  1.00 88.58           C  
ATOM    384  C   GLU A  50      11.795   0.540 -19.284  1.00 88.58           C  
ATOM    385  CB  GLU A  50      14.226   0.743 -18.714  1.00 88.58           C  
ATOM    386  O   GLU A  50      11.693   0.396 -20.504  1.00 88.58           O  
ATOM    387  CG  GLU A  50      15.408   1.674 -18.481  1.00 88.58           C  
ATOM    388  CD  GLU A  50      16.751   0.962 -18.533  1.00 88.58           C  
ATOM    389  OE1 GLU A  50      17.799   1.633 -18.392  1.00 88.58           O  
ATOM    390  OE2 GLU A  50      16.755  -0.275 -18.717  1.00 88.58           O  
ATOM    391  N   ALA A  51      10.799   0.112 -18.398  1.00 84.30           N  
ATOM    392  CA  ALA A  51       9.676  -0.713 -18.835  1.00 84.30           C  
ATOM    393  C   ALA A  51       8.535  -0.667 -17.823  1.00 84.30           C  
ATOM    394  CB  ALA A  51      10.129  -2.154 -19.057  1.00 84.30           C  
ATOM    395  O   ALA A  51       8.249  -1.664 -17.155  1.00 84.30           O  
ATOM    396  N   PRO A  52       7.755   0.441 -17.867  1.00 82.15           N  
ATOM    397  CA  PRO A  52       6.710   0.717 -16.879  1.00 82.15           C  
ATOM    398  C   PRO A  52       5.441  -0.097 -17.120  1.00 82.15           C  
ATOM    399  CB  PRO A  52       6.441   2.213 -17.059  1.00 82.15           C  
ATOM    400  O   PRO A  52       4.440   0.091 -16.422  1.00 82.15           O  
ATOM    401  CG  PRO A  52       6.827   2.504 -18.473  1.00 82.15           C  
ATOM    402  CD  PRO A  52       7.879   1.517 -18.893  1.00 82.15           C  
ATOM    403  N   SER A  53       5.472  -1.085 -17.972  1.00 82.68           N  
ATOM    404  CA  SER A  53       4.222  -1.689 -18.420  1.00 82.68           C  
ATOM    405  C   SER A  53       3.662  -2.643 -17.370  1.00 82.68           C  
ATOM    406  CB  SER A  53       4.429  -2.434 -19.739  1.00 82.68           C  
ATOM    407  O   SER A  53       2.446  -2.725 -17.183  1.00 82.68           O  
ATOM    408  OG  SER A  53       5.415  -3.442 -19.599  1.00 82.68           O  
ATOM    409  N   ILE A  54       4.486  -3.166 -16.425  1.00 87.20           N  
ATOM    410  CA  ILE A  54       4.006  -4.026 -15.348  1.00 87.20           C  
ATOM    411  C   ILE A  54       4.740  -3.689 -14.053  1.00 87.20           C  
ATOM    412  CB  ILE A  54       4.188  -5.521 -15.694  1.00 87.20           C  
ATOM    413  O   ILE A  54       5.968  -3.782 -13.985  1.00 87.20           O  
ATOM    414  CG1 ILE A  54       3.456  -5.860 -16.998  1.00 87.20           C  
ATOM    415  CG2 ILE A  54       3.697  -6.405 -14.544  1.00 87.20           C  
ATOM    416  CD1 ILE A  54       3.761  -7.251 -17.535  1.00 87.20           C  
ATOM    417  N   PRO A  55       3.893  -3.217 -13.145  1.00 91.36           N  
ATOM    418  CA  PRO A  55       4.550  -2.922 -11.870  1.00 91.36           C  
ATOM    419  C   PRO A  55       5.308  -4.121 -11.305  1.00 91.36           C  
ATOM    420  CB  PRO A  55       3.387  -2.532 -10.956  1.00 91.36           C  
ATOM    421  O   PRO A  55       4.874  -5.264 -11.471  1.00 91.36           O  
ATOM    422  CG  PRO A  55       2.268  -2.190 -11.886  1.00 91.36           C  
ATOM    423  CD  PRO A  55       2.455  -2.961 -13.161  1.00 91.36           C  
ATOM    424  N   VAL A  56       6.425  -3.866 -10.720  1.00 91.73           N  
ATOM    425  CA  VAL A  56       7.260  -4.911 -10.137  1.00 91.73           C  
ATOM    426  C   VAL A  56       6.781  -5.226  -8.721  1.00 91.73           C  
ATOM    427  CB  VAL A  56       8.750  -4.503 -10.117  1.00 91.73           C  
ATOM    428  O   VAL A  56       7.021  -6.321  -8.207  1.00 91.73           O  
ATOM    429  CG1 VAL A  56       9.294  -4.377 -11.539  1.00 91.73           C  
ATOM    430  CG2 VAL A  56       8.933  -3.192  -9.354  1.00 91.73           C  
ATOM    431  N   LYS A  57       6.011  -4.125  -8.146  1.00 93.25           N  
ATOM    432  CA  LYS A  57       5.517  -4.310  -6.785  1.00 93.25           C  
ATOM    433  C   LYS A  57       4.326  -3.399  -6.504  1.00 93.25           C  
ATOM    434  CB  LYS A  57       6.629  -4.047  -5.769  1.00 93.25           C  
ATOM    435  O   LYS A  57       4.306  -2.243  -6.934  1.00 93.25           O  
ATOM    436  CG  LYS A  57       6.251  -4.387  -4.335  1.00 93.25           C  
ATOM    437  CD  LYS A  57       7.431  -4.209  -3.388  1.00 93.25           C  
ATOM    438  CE  LYS A  57       7.076  -4.622  -1.966  1.00 93.25           C  
ATOM    439  NZ  LYS A  57       8.235  -4.463  -1.037  1.00 93.25           N  
ATOM    440  N   ARG A  58       3.354  -3.949  -5.785  1.00 95.79           N  
ATOM    441  CA  ARG A  58       2.211  -3.248  -5.210  1.00 95.79           C  
ATOM    442  C   ARG A  58       2.009  -3.637  -3.749  1.00 95.79           C  
ATOM    443  CB  ARG A  58       0.941  -3.542  -6.011  1.00 95.79           C  
ATOM    444  O   ARG A  58       2.014  -4.822  -3.410  1.00 95.79           O  
ATOM    445  CG  ARG A  58       1.030  -3.143  -7.475  1.00 95.79           C  
ATOM    446  CD  ARG A  58      -0.244  -3.491  -8.233  1.00 95.79           C  
ATOM    447  NE  ARG A  58      -0.235  -2.939  -9.584  1.00 95.79           N  
ATOM    448  NH1 ARG A  58      -1.836  -1.328  -9.159  1.00 95.79           N  
ATOM    449  NH2 ARG A  58      -0.903  -1.501 -11.246  1.00 95.79           N  
ATOM    450  CZ  ARG A  58      -0.991  -1.924  -9.994  1.00 95.79           C  
ATOM    451  N   ALA A  59       1.842  -2.642  -2.845  1.00 94.53           N  
ATOM    452  CA  ALA A  59       1.723  -2.999  -1.433  1.00 94.53           C  
ATOM    453  C   ALA A  59       1.253  -1.806  -0.605  1.00 94.53           C  
ATOM    454  CB  ALA A  59       3.056  -3.520  -0.902  1.00 94.53           C  
ATOM    455  O   ALA A  59       0.963  -0.739  -1.150  1.00 94.53           O  
ATOM    456  N   CYS A  60       1.070  -2.108   0.752  1.00 96.13           N  
ATOM    457  CA  CYS A  60       0.777  -1.102   1.767  1.00 96.13           C  
ATOM    458  C   CYS A  60       2.057  -0.610   2.432  1.00 96.13           C  
ATOM    459  CB  CYS A  60      -0.172  -1.666   2.823  1.00 96.13           C  
ATOM    460  O   CYS A  60       3.019  -1.368   2.574  1.00 96.13           O  
ATOM    461  SG  CYS A  60      -1.753  -2.230   2.154  1.00 96.13           S  
ATOM    462  N   ALA A  61       2.063   0.720   2.802  1.00 96.43           N  
ATOM    463  CA  ALA A  61       3.209   1.268   3.524  1.00 96.43           C  
ATOM    464  C   ALA A  61       2.777   2.381   4.475  1.00 96.43           C  
ATOM    465  CB  ALA A  61       4.256   1.788   2.542  1.00 96.43           C  
ATOM    466  O   ALA A  61       1.733   3.007   4.275  1.00 96.43           O  
ATOM    467  N   ALA A  62       3.520   2.472   5.542  1.00 96.10           N  
ATOM    468  CA  ALA A  62       3.304   3.593   6.452  1.00 96.10           C  
ATOM    469  C   ALA A  62       3.717   4.912   5.806  1.00 96.10           C  
ATOM    470  CB  ALA A  62       4.073   3.378   7.753  1.00 96.10           C  
ATOM    471  O   ALA A  62       3.094   5.950   6.044  1.00 96.10           O  
ATOM    472  N   THR A  63       4.789   4.863   5.027  1.00 96.63           N  
ATOM    473  CA  THR A  63       5.327   5.989   4.270  1.00 96.63           C  
ATOM    474  C   THR A  63       5.592   5.589   2.822  1.00 96.63           C  
ATOM    475  CB  THR A  63       6.626   6.519   4.905  1.00 96.63           C  
ATOM    476  O   THR A  63       5.894   4.428   2.538  1.00 96.63           O  
ATOM    477  CG2 THR A  63       6.374   7.048   6.314  1.00 96.63           C  
ATOM    478  OG1 THR A  63       7.587   5.459   4.970  1.00 96.63           O  
ATOM    479  N   CYS A  64       5.490   6.661   1.924  1.00 96.66           N  
ATOM    480  CA  CYS A  64       5.715   6.400   0.507  1.00 96.66           C  
ATOM    481  C   CYS A  64       7.187   6.114   0.232  1.00 96.66           C  
ATOM    482  CB  CYS A  64       5.251   7.587  -0.337  1.00 96.66           C  
ATOM    483  O   CYS A  64       8.054   6.923   0.566  1.00 96.66           O  
ATOM    484  SG  CYS A  64       5.235   7.256  -2.113  1.00 96.66           S  
ATOM    485  N   PRO A  65       7.457   4.911  -0.350  1.00 96.25           N  
ATOM    486  CA  PRO A  65       8.844   4.636  -0.734  1.00 96.25           C  
ATOM    487  C   PRO A  65       9.414   5.691  -1.680  1.00 96.25           C  
ATOM    488  CB  PRO A  65       8.754   3.273  -1.425  1.00 96.25           C  
ATOM    489  O   PRO A  65       8.662   6.341  -2.411  1.00 96.25           O  
ATOM    490  CG  PRO A  65       7.472   2.681  -0.938  1.00 96.25           C  
ATOM    491  CD  PRO A  65       6.496   3.795  -0.689  1.00 96.25           C  
ATOM    492  N   LYS A  66      10.770   5.732  -1.641  1.00 95.95           N  
ATOM    493  CA  LYS A  66      11.446   6.723  -2.472  1.00 95.95           C  
ATOM    494  C   LYS A  66      11.705   6.181  -3.875  1.00 95.95           C  
ATOM    495  CB  LYS A  66      12.763   7.157  -1.826  1.00 95.95           C  
ATOM    496  O   LYS A  66      12.035   5.005  -4.040  1.00 95.95           O  
ATOM    497  CG  LYS A  66      12.590   7.952  -0.541  1.00 95.95           C  
ATOM    498  CD  LYS A  66      13.928   8.436   0.002  1.00 95.95           C  
ATOM    499  CE  LYS A  66      13.759   9.204   1.306  1.00 95.95           C  
ATOM    500  NZ  LYS A  66      15.076   9.546   1.922  1.00 95.95           N  
ATOM    501  N   SER A  67      11.588   6.968  -4.758  1.00 95.29           N  
ATOM    502  CA  SER A  67      11.988   6.652  -6.125  1.00 95.29           C  
ATOM    503  C   SER A  67      13.507   6.623  -6.264  1.00 95.29           C  
ATOM    504  CB  SER A  67      11.398   7.668  -7.105  1.00 95.29           C  
ATOM    505  O   SER A  67      14.221   7.209  -5.449  1.00 95.29           O  
ATOM    506  OG  SER A  67       9.982   7.647  -7.059  1.00 95.29           O  
ATOM    507  N   SER A  68      14.076   5.909  -7.370  1.00 94.82           N  
ATOM    508  CA  SER A  68      15.493   5.891  -7.720  1.00 94.82           C  
ATOM    509  C   SER A  68      15.691   5.978  -9.230  1.00 94.82           C  
ATOM    510  CB  SER A  68      16.161   4.625  -7.183  1.00 94.82           C  
ATOM    511  O   SER A  68      14.731   6.183  -9.976  1.00 94.82           O  
ATOM    512  OG  SER A  68      15.810   3.498  -7.968  1.00 94.82           O  
ATOM    513  N   ALA A  69      17.039   5.809  -9.591  1.00 94.06           N  
ATOM    514  CA  ALA A  69      17.392   5.872 -11.007  1.00 94.06           C  
ATOM    515  C   ALA A  69      16.795   4.696 -11.774  1.00 94.06           C  
ATOM    516  CB  ALA A  69      18.909   5.898 -11.177  1.00 94.06           C  
ATOM    517  O   ALA A  69      16.504   4.808 -12.968  1.00 94.06           O  
ATOM    518  N   LEU A  70      16.423   3.629 -11.111  1.00 93.04           N  
ATOM    519  CA  LEU A  70      16.026   2.385 -11.761  1.00 93.04           C  
ATOM    520  C   LEU A  70      14.524   2.156 -11.625  1.00 93.04           C  
ATOM    521  CB  LEU A  70      16.791   1.201 -11.163  1.00 93.04           C  
ATOM    522  O   LEU A  70      13.909   1.522 -12.485  1.00 93.04           O  
ATOM    523  CG  LEU A  70      18.287   1.135 -11.473  1.00 93.04           C  
ATOM    524  CD1 LEU A  70      19.035   0.453 -10.332  1.00 93.04           C  
ATOM    525  CD2 LEU A  70      18.529   0.405 -12.790  1.00 93.04           C  
ATOM    526  N   VAL A  71      13.833   2.801 -10.545  1.00 94.85           N  
ATOM    527  CA  VAL A  71      12.429   2.489 -10.300  1.00 94.85           C  
ATOM    528  C   VAL A  71      11.653   3.776 -10.029  1.00 94.85           C  
ATOM    529  CB  VAL A  71      12.263   1.508  -9.118  1.00 94.85           C  
ATOM    530  O   VAL A  71      12.211   4.747  -9.512  1.00 94.85           O  
ATOM    531  CG1 VAL A  71      12.932   0.170  -9.429  1.00 94.85           C  
ATOM    532  CG2 VAL A  71      12.839   2.112  -7.839  1.00 94.85           C  
ATOM    533  N   LYS A  72      10.468   3.847 -10.493  1.00 95.27           N  
ATOM    534  CA  LYS A  72       9.495   4.899 -10.214  1.00 95.27           C  
ATOM    535  C   LYS A  72       8.440   4.422  -9.219  1.00 95.27           C  
ATOM    536  CB  LYS A  72       8.823   5.365 -11.507  1.00 95.27           C  
ATOM    537  O   LYS A  72       7.940   3.301  -9.327  1.00 95.27           O  
ATOM    538  CG  LYS A  72       7.830   6.502 -11.313  1.00 95.27           C  
ATOM    539  CD  LYS A  72       7.209   6.933 -12.635  1.00 95.27           C  
ATOM    540  CE  LYS A  72       6.238   8.091 -12.447  1.00 95.27           C  
ATOM    541  NZ  LYS A  72       5.598   8.492 -13.736  1.00 95.27           N  
ATOM    542  N   VAL A  73       8.098   5.310  -8.236  1.00 96.72           N  
ATOM    543  CA  VAL A  73       7.131   4.962  -7.200  1.00 96.72           C  
ATOM    544  C   VAL A  73       5.927   5.897  -7.281  1.00 96.72           C  
ATOM    545  CB  VAL A  73       7.761   5.025  -5.790  1.00 96.72           C  
ATOM    546  O   VAL A  73       6.086   7.116  -7.383  1.00 96.72           O  
ATOM    547  CG1 VAL A  73       6.722   4.701  -4.719  1.00 96.72           C  
ATOM    548  CG2 VAL A  73       8.949   4.069  -5.694  1.00 96.72           C  
ATOM    549  N   VAL A  74       4.711   5.276  -7.325  1.00 95.58           N  
ATOM    550  CA  VAL A  74       3.458   6.017  -7.232  1.00 95.58           C  
ATOM    551  C   VAL A  74       2.737   5.654  -5.936  1.00 95.58           C  
ATOM    552  CB  VAL A  74       2.543   5.739  -8.446  1.00 95.58           C  
ATOM    553  O   VAL A  74       2.528   4.474  -5.644  1.00 95.58           O  
ATOM    554  CG1 VAL A  74       1.222   6.494  -8.311  1.00 95.58           C  
ATOM    555  CG2 VAL A  74       3.250   6.123  -9.745  1.00 95.58           C  
ATOM    556  N   CYS A  75       2.386   6.712  -5.224  1.00 97.01           N  
ATOM    557  CA  CYS A  75       1.712   6.515  -3.946  1.00 97.01           C  
ATOM    558  C   CYS A  75       0.350   7.200  -3.936  1.00 97.01           C  
ATOM    559  CB  CYS A  75       2.570   7.049  -2.800  1.00 97.01           C  
ATOM    560  O   CYS A  75       0.184   8.270  -4.526  1.00 97.01           O  
ATOM    561  SG  CYS A  75       4.210   6.298  -2.707  1.00 97.01           S  
ATOM    562  N   CYS A  76      -0.586   6.476  -3.380  1.00 95.79           N  
ATOM    563  CA  CYS A  76      -1.880   7.128  -3.216  1.00 95.79           C  
ATOM    564  C   CYS A  76      -2.535   6.717  -1.902  1.00 95.79           C  
ATOM    565  CB  CYS A  76      -2.804   6.787  -4.385  1.00 95.79           C  
ATOM    566  O   CYS A  76      -2.200   5.675  -1.336  1.00 95.79           O  
ATOM    567  SG  CYS A  76      -3.216   5.032  -4.500  1.00 95.79           S  
ATOM    568  N   LYS A  77      -3.447   7.699  -1.337  1.00 94.26           N  
ATOM    569  CA  LYS A  77      -4.068   7.494  -0.032  1.00 94.26           C  
ATOM    570  C   LYS A  77      -5.545   7.137  -0.175  1.00 94.26           C  
ATOM    571  CB  LYS A  77      -3.914   8.743   0.838  1.00 94.26           C  
ATOM    572  O   LYS A  77      -6.312   7.247   0.784  1.00 94.26           O  
ATOM    573  CG  LYS A  77      -2.477   9.045   1.238  1.00 94.26           C  
ATOM    574  CD  LYS A  77      -2.393  10.269   2.140  1.00 94.26           C  
ATOM    575  CE  LYS A  77      -0.950  10.610   2.489  1.00 94.26           C  
ATOM    576  NZ  LYS A  77      -0.864  11.804   3.382  1.00 94.26           N  
ATOM    577  N   THR A  78      -5.909   6.699  -1.356  1.00 93.35           N  
ATOM    578  CA  THR A  78      -7.279   6.253  -1.586  1.00 93.35           C  
ATOM    579  C   THR A  78      -7.326   4.744  -1.809  1.00 93.35           C  
ATOM    580  CB  THR A  78      -7.906   6.973  -2.794  1.00 93.35           C  
ATOM    581  O   THR A  78      -6.314   4.130  -2.153  1.00 93.35           O  
ATOM    582  CG2 THR A  78      -7.915   8.484  -2.589  1.00 93.35           C  
ATOM    583  OG1 THR A  78      -7.149   6.666  -3.971  1.00 93.35           O  
ATOM    584  N   ASP A  79      -8.528   4.062  -1.683  1.00 94.08           N  
ATOM    585  CA  ASP A  79      -8.691   2.622  -1.853  1.00 94.08           C  
ATOM    586  C   ASP A  79      -8.430   2.206  -3.300  1.00 94.08           C  
ATOM    587  CB  ASP A  79     -10.094   2.186  -1.426  1.00 94.08           C  
ATOM    588  O   ASP A  79      -8.952   2.822  -4.232  1.00 94.08           O  
ATOM    589  CG  ASP A  79     -10.268   2.143   0.082  1.00 94.08           C  
ATOM    590  OD1 ASP A  79      -9.255   2.106   0.812  1.00 94.08           O  
ATOM    591  OD2 ASP A  79     -11.430   2.144   0.544  1.00 94.08           O  
ATOM    592  N   LYS A  80      -7.597   1.199  -3.406  1.00 92.90           N  
ATOM    593  CA  LYS A  80      -7.392   0.540  -4.692  1.00 92.90           C  
ATOM    594  C   LYS A  80      -6.835   1.515  -5.726  1.00 92.90           C  
ATOM    595  CB  LYS A  80      -8.700  -0.070  -5.199  1.00 92.90           C  
ATOM    596  O   LYS A  80      -7.144   1.411  -6.915  1.00 92.90           O  
ATOM    597  CG  LYS A  80      -9.357  -1.029  -4.217  1.00 92.90           C  
ATOM    598  CD  LYS A  80     -10.745  -1.445  -4.686  1.00 92.90           C  
ATOM    599  CE  LYS A  80     -11.468  -2.272  -3.631  1.00 92.90           C  
ATOM    600  NZ  LYS A  80     -12.847  -2.642  -4.067  1.00 92.90           N  
ATOM    601  N   CYS A  81      -6.061   2.387  -5.455  1.00 92.00           N  
ATOM    602  CA  CYS A  81      -5.586   3.467  -6.312  1.00 92.00           C  
ATOM    603  C   CYS A  81      -4.337   3.045  -7.078  1.00 92.00           C  
ATOM    604  CB  CYS A  81      -5.290   4.717  -5.485  1.00 92.00           C  
ATOM    605  O   CYS A  81      -4.041   3.593  -8.141  1.00 92.00           O  
ATOM    606  SG  CYS A  81      -3.812   4.577  -4.456  1.00 92.00           S  
ATOM    607  N   ASN A  82      -3.458   2.154  -6.338  1.00 92.55           N  
ATOM    608  CA  ASN A  82      -2.222   1.749  -7.000  1.00 92.55           C  
ATOM    609  C   ASN A  82      -2.441   0.540  -7.905  1.00 92.55           C  
ATOM    610  CB  ASN A  82      -1.133   1.450  -5.968  1.00 92.55           C  
ATOM    611  O   ASN A  82      -3.437  -0.172  -7.767  1.00 92.55           O  
ATOM    612  CG  ASN A  82      -1.471   0.261  -5.090  1.00 92.55           C  
ATOM    613  ND2 ASN A  82      -0.456  -0.322  -4.464  1.00 92.55           N  
ATOM    614  OD1 ASN A  82      -2.636  -0.131  -4.976  1.00 92.55           O  
TER     615      ALA A   1                                                      
ENDMDL                                                                          
END                                                                             
