# Supplementary material for: Domain loss enabled evolution of novel functions in the snake three-finger toxin gene superfamily
Source: Nat Commun. 2023 Aug 11;14:4861. doi: 10.1038/s41467-023-40550-0 (PMC10421932; doi:10.1038/s41467-023-40550-0)
Supplement: Supplementary file 5 — Supplementary Data 2 [file 41467_2023_40550_MOESM5_ESM.zip › SD2_structure_predictions/full_sequence/TR|R4G2H7|Hemiaspis_signata.pdb]

MODEL     1                                                                     
ATOM      1  N   MET A   1     -45.208   3.638  21.888  1.00 67.38           N  
ATOM      2  CA  MET A   1     -44.929   2.915  20.651  1.00 67.38           C  
ATOM      3  C   MET A   1     -43.942   3.685  19.781  1.00 67.38           C  
ATOM      4  CB  MET A   1     -46.222   2.659  19.874  1.00 67.38           C  
ATOM      5  O   MET A   1     -43.257   3.097  18.942  1.00 67.38           O  
ATOM      6  CG  MET A   1     -47.177   3.841  19.869  1.00 67.38           C  
ATOM      7  SD  MET A   1     -48.738   3.479  18.975  1.00 67.38           S  
ATOM      8  CE  MET A   1     -49.652   5.014  19.291  1.00 67.38           C  
ATOM      9  N   LYS A   2     -43.677   4.973  20.149  1.00 79.07           N  
ATOM     10  CA  LYS A   2     -42.792   5.894  19.441  1.00 79.07           C  
ATOM     11  C   LYS A   2     -41.338   5.687  19.857  1.00 79.07           C  
ATOM     12  CB  LYS A   2     -43.209   7.343  19.697  1.00 79.07           C  
ATOM     13  O   LYS A   2     -40.425   5.861  19.047  1.00 79.07           O  
ATOM     14  CG  LYS A   2     -44.567   7.708  19.116  1.00 79.07           C  
ATOM     15  CD  LYS A   2     -44.970   9.129  19.486  1.00 79.07           C  
ATOM     16  CE  LYS A   2     -46.199   9.583  18.710  1.00 79.07           C  
ATOM     17  NZ  LYS A   2     -47.268  10.098  19.617  1.00 79.07           N  
ATOM     18  N   THR A   3     -41.183   5.184  21.095  1.00 83.49           N  
ATOM     19  CA  THR A   3     -39.822   5.035  21.596  1.00 83.49           C  
ATOM     20  C   THR A   3     -39.146   3.816  20.974  1.00 83.49           C  
ATOM     21  CB  THR A   3     -39.802   4.909  23.131  1.00 83.49           C  
ATOM     22  O   THR A   3     -37.938   3.827  20.728  1.00 83.49           O  
ATOM     23  CG2 THR A   3     -40.172   6.231  23.796  1.00 83.49           C  
ATOM     24  OG1 THR A   3     -40.741   3.905  23.534  1.00 83.49           O  
ATOM     25  N   LEU A   4     -39.949   2.817  20.605  1.00 85.78           N  
ATOM     26  CA  LEU A   4     -39.416   1.591  20.021  1.00 85.78           C  
ATOM     27  C   LEU A   4     -38.969   1.824  18.582  1.00 85.78           C  
ATOM     28  CB  LEU A   4     -40.464   0.476  20.067  1.00 85.78           C  
ATOM     29  O   LEU A   4     -37.931   1.310  18.159  1.00 85.78           O  
ATOM     30  CG  LEU A   4     -40.504  -0.365  21.345  1.00 85.78           C  
ATOM     31  CD1 LEU A   4     -41.775  -1.207  21.386  1.00 85.78           C  
ATOM     32  CD2 LEU A   4     -39.266  -1.250  21.441  1.00 85.78           C  
ATOM     33  N   LEU A   5     -39.756   2.757  17.912  1.00 84.99           N  
ATOM     34  CA  LEU A   5     -39.443   3.089  16.526  1.00 84.99           C  
ATOM     35  C   LEU A   5     -38.158   3.906  16.440  1.00 84.99           C  
ATOM     36  CB  LEU A   5     -40.598   3.863  15.886  1.00 84.99           C  
ATOM     37  O   LEU A   5     -37.337   3.688  15.546  1.00 84.99           O  
ATOM     38  CG  LEU A   5     -41.606   3.037  15.085  1.00 84.99           C  
ATOM     39  CD1 LEU A   5     -42.920   3.797  14.943  1.00 84.99           C  
ATOM     40  CD2 LEU A   5     -41.037   2.681  13.715  1.00 84.99           C  
ATOM     41  N   LEU A   6     -37.968   4.763  17.504  1.00 83.63           N  
ATOM     42  CA  LEU A   6     -36.785   5.617  17.519  1.00 83.63           C  
ATOM     43  C   LEU A   6     -35.528   4.799  17.794  1.00 83.63           C  
ATOM     44  CB  LEU A   6     -36.933   6.718  18.573  1.00 83.63           C  
ATOM     45  O   LEU A   6     -34.488   5.022  17.169  1.00 83.63           O  
ATOM     46  CG  LEU A   6     -35.970   7.901  18.456  1.00 83.63           C  
ATOM     47  CD1 LEU A   6     -36.668   9.091  17.806  1.00 83.63           C  
ATOM     48  CD2 LEU A   6     -35.421   8.280  19.828  1.00 83.63           C  
ATOM     49  N   THR A   7     -35.637   3.750  18.637  1.00 82.13           N  
ATOM     50  CA  THR A   7     -34.504   2.899  18.987  1.00 82.13           C  
ATOM     51  C   THR A   7     -34.089   2.036  17.799  1.00 82.13           C  
ATOM     52  CB  THR A   7     -34.834   1.997  20.190  1.00 82.13           C  
ATOM     53  O   THR A   7     -32.897   1.834  17.558  1.00 82.13           O  
ATOM     54  CG2 THR A   7     -34.947   2.812  21.474  1.00 82.13           C  
ATOM     55  OG1 THR A   7     -36.079   1.328  19.951  1.00 82.13           O  
ATOM     56  N   LEU A   8     -34.977   1.554  17.036  1.00 82.91           N  
ATOM     57  CA  LEU A   8     -34.734   0.714  15.868  1.00 82.91           C  
ATOM     58  C   LEU A   8     -34.038   1.504  14.765  1.00 82.91           C  
ATOM     59  CB  LEU A   8     -36.049   0.132  15.344  1.00 82.91           C  
ATOM     60  O   LEU A   8     -33.123   0.995  14.114  1.00 82.91           O  
ATOM     61  CG  LEU A   8     -35.930  -0.956  14.275  1.00 82.91           C  
ATOM     62  CD1 LEU A   8     -35.436  -2.258  14.897  1.00 82.91           C  
ATOM     63  CD2 LEU A   8     -37.268  -1.166  13.575  1.00 82.91           C  
ATOM     64  N   VAL A   9     -34.402   2.800  14.602  1.00 83.00           N  
ATOM     65  CA  VAL A   9     -33.811   3.669  13.590  1.00 83.00           C  
ATOM     66  C   VAL A   9     -32.368   3.996  13.969  1.00 83.00           C  
ATOM     67  CB  VAL A   9     -34.624   4.971  13.415  1.00 83.00           C  
ATOM     68  O   VAL A   9     -31.473   3.959  13.121  1.00 83.00           O  
ATOM     69  CG1 VAL A   9     -33.890   5.947  12.498  1.00 83.00           C  
ATOM     70  CG2 VAL A   9     -36.015   4.660  12.866  1.00 83.00           C  
ATOM     71  N   VAL A  10     -32.073   4.193  15.272  1.00 79.54           N  
ATOM     72  CA  VAL A  10     -30.738   4.543  15.746  1.00 79.54           C  
ATOM     73  C   VAL A  10     -29.807   3.342  15.599  1.00 79.54           C  
ATOM     74  CB  VAL A  10     -30.765   5.020  17.216  1.00 79.54           C  
ATOM     75  O   VAL A  10     -28.656   3.489  15.181  1.00 79.54           O  
ATOM     76  CG1 VAL A  10     -29.346   5.233  17.740  1.00 79.54           C  
ATOM     77  CG2 VAL A  10     -31.584   6.303  17.345  1.00 79.54           C  
ATOM     78  N   VAL A  11     -30.265   2.104  15.878  1.00 78.71           N  
ATOM     79  CA  VAL A  11     -29.479   0.877  15.798  1.00 78.71           C  
ATOM     80  C   VAL A  11     -29.133   0.578  14.341  1.00 78.71           C  
ATOM     81  CB  VAL A  11     -30.230  -0.320  16.424  1.00 78.71           C  
ATOM     82  O   VAL A  11     -28.003   0.196  14.030  1.00 78.71           O  
ATOM     83  CG1 VAL A  11     -29.488  -1.627  16.148  1.00 78.71           C  
ATOM     84  CG2 VAL A  11     -30.409  -0.111  17.926  1.00 78.71           C  
ATOM     85  N   THR A  12     -30.049   0.780  13.411  1.00 74.35           N  
ATOM     86  CA  THR A  12     -29.812   0.544  11.990  1.00 74.35           C  
ATOM     87  C   THR A  12     -28.821   1.561  11.431  1.00 74.35           C  
ATOM     88  CB  THR A  12     -31.125   0.608  11.188  1.00 74.35           C  
ATOM     89  O   THR A  12     -28.001   1.228  10.573  1.00 74.35           O  
ATOM     90  CG2 THR A  12     -32.089  -0.491  11.622  1.00 74.35           C  
ATOM     91  OG1 THR A  12     -31.745   1.883  11.398  1.00 74.35           O  
ATOM     92  N   ILE A  13     -28.901   2.825  11.887  1.00 70.59           N  
ATOM     93  CA  ILE A  13     -28.019   3.888  11.418  1.00 70.59           C  
ATOM     94  C   ILE A  13     -26.598   3.638  11.919  1.00 70.59           C  
ATOM     95  CB  ILE A  13     -28.513   5.277  11.879  1.00 70.59           C  
ATOM     96  O   ILE A  13     -25.630   3.824  11.179  1.00 70.59           O  
ATOM     97  CG1 ILE A  13     -29.877   5.592  11.254  1.00 70.59           C  
ATOM     98  CG2 ILE A  13     -27.487   6.359  11.529  1.00 70.59           C  
ATOM     99  CD1 ILE A  13     -30.519   6.869  11.781  1.00 70.59           C  
ATOM    100  N   VAL A  14     -26.395   3.171  13.159  1.00 68.64           N  
ATOM    101  CA  VAL A  14     -25.095   2.895  13.761  1.00 68.64           C  
ATOM    102  C   VAL A  14     -24.480   1.655  13.116  1.00 68.64           C  
ATOM    103  CB  VAL A  14     -25.207   2.701  15.290  1.00 68.64           C  
ATOM    104  O   VAL A  14     -23.273   1.611  12.867  1.00 68.64           O  
ATOM    105  CG1 VAL A  14     -23.866   2.264  15.878  1.00 68.64           C  
ATOM    106  CG2 VAL A  14     -25.692   3.987  15.956  1.00 68.64           C  
ATOM    107  N   CYS A  15     -25.346   0.665  12.763  1.00 66.38           N  
ATOM    108  CA  CYS A  15     -24.829  -0.551  12.145  1.00 66.38           C  
ATOM    109  C   CYS A  15     -24.422  -0.297  10.698  1.00 66.38           C  
ATOM    110  CB  CYS A  15     -25.873  -1.666  12.202  1.00 66.38           C  
ATOM    111  O   CYS A  15     -23.545  -0.980  10.167  1.00 66.38           O  
ATOM    112  SG  CYS A  15     -25.960  -2.500  13.802  1.00 66.38           S  
ATOM    113  N   LEU A  16     -25.066   0.701  10.089  1.00 61.00           N  
ATOM    114  CA  LEU A  16     -24.732   0.987   8.698  1.00 61.00           C  
ATOM    115  C   LEU A  16     -23.337   1.593   8.587  1.00 61.00           C  
ATOM    116  CB  LEU A  16     -25.764   1.937   8.083  1.00 61.00           C  
ATOM    117  O   LEU A  16     -22.654   1.409   7.577  1.00 61.00           O  
ATOM    118  CG  LEU A  16     -27.145   1.345   7.799  1.00 61.00           C  
ATOM    119  CD1 LEU A  16     -28.188   2.454   7.704  1.00 61.00           C  
ATOM    120  CD2 LEU A  16     -27.120   0.517   6.519  1.00 61.00           C  
ATOM    121  N   ASP A  17     -22.882   2.322   9.658  1.00 56.26           N  
ATOM    122  CA  ASP A  17     -21.544   2.901   9.592  1.00 56.26           C  
ATOM    123  C   ASP A  17     -20.472   1.831   9.782  1.00 56.26           C  
ATOM    124  CB  ASP A  17     -21.383   4.000  10.645  1.00 56.26           C  
ATOM    125  O   ASP A  17     -19.317   2.026   9.397  1.00 56.26           O  
ATOM    126  CG  ASP A  17     -22.111   5.282  10.281  1.00 56.26           C  
ATOM    127  OD1 ASP A  17     -22.073   5.690   9.100  1.00 56.26           O  
ATOM    128  OD2 ASP A  17     -22.725   5.891  11.183  1.00 56.26           O  
ATOM    129  N   LEU A  18     -21.033   0.633  10.240  1.00 61.19           N  
ATOM    130  CA  LEU A  18     -20.086  -0.463  10.415  1.00 61.19           C  
ATOM    131  C   LEU A  18     -19.831  -1.176   9.091  1.00 61.19           C  
ATOM    132  CB  LEU A  18     -20.606  -1.460  11.453  1.00 61.19           C  
ATOM    133  O   LEU A  18     -18.878  -1.949   8.972  1.00 61.19           O  
ATOM    134  CG  LEU A  18     -20.084  -1.287  12.880  1.00 61.19           C  
ATOM    135  CD1 LEU A  18     -20.918  -0.253  13.629  1.00 61.19           C  
ATOM    136  CD2 LEU A  18     -20.091  -2.622  13.618  1.00 61.19           C  
ATOM    137  N   GLY A  19     -20.439  -0.704   7.984  1.00 58.59           N  
ATOM    138  CA  GLY A  19     -20.623  -1.592   6.847  1.00 58.59           C  
ATOM    139  C   GLY A  19     -20.014  -1.056   5.566  1.00 58.59           C  
ATOM    140  O   GLY A  19     -20.287   0.080   5.171  1.00 58.59           O  
ATOM    141  N   ASP A  20     -18.627  -1.021   5.469  1.00 69.66           N  
ATOM    142  CA  ASP A  20     -17.852  -1.415   4.297  1.00 69.66           C  
ATOM    143  C   ASP A  20     -16.394  -0.981   4.429  1.00 69.66           C  
ATOM    144  CB  ASP A  20     -18.464  -0.823   3.025  1.00 69.66           C  
ATOM    145  O   ASP A  20     -16.112   0.188   4.700  1.00 69.66           O  
ATOM    146  CG  ASP A  20     -19.643  -1.626   2.504  1.00 69.66           C  
ATOM    147  OD1 ASP A  20     -19.766  -2.821   2.849  1.00 69.66           O  
ATOM    148  OD2 ASP A  20     -20.453  -1.059   1.740  1.00 69.66           O  
ATOM    149  N   SER A  21     -15.518  -1.882   4.903  1.00 85.77           N  
ATOM    150  CA  SER A  21     -14.084  -1.610   4.901  1.00 85.77           C  
ATOM    151  C   SER A  21     -13.536  -1.544   3.480  1.00 85.77           C  
ATOM    152  CB  SER A  21     -13.334  -2.680   5.697  1.00 85.77           C  
ATOM    153  O   SER A  21     -14.034  -2.229   2.584  1.00 85.77           O  
ATOM    154  OG  SER A  21     -13.365  -3.924   5.019  1.00 85.77           O  
ATOM    155  N   LEU A  22     -12.835  -0.513   3.111  1.00 95.57           N  
ATOM    156  CA  LEU A  22     -12.092  -0.342   1.867  1.00 95.57           C  
ATOM    157  C   LEU A  22     -11.270  -1.587   1.550  1.00 95.57           C  
ATOM    158  CB  LEU A  22     -11.176   0.881   1.954  1.00 95.57           C  
ATOM    159  O   LEU A  22     -10.636  -2.161   2.439  1.00 95.57           O  
ATOM    160  CG  LEU A  22     -10.387   1.228   0.690  1.00 95.57           C  
ATOM    161  CD1 LEU A  22     -11.334   1.671  -0.420  1.00 95.57           C  
ATOM    162  CD2 LEU A  22      -9.355   2.311   0.984  1.00 95.57           C  
ATOM    163  N   LYS A  23     -11.382  -2.115   0.349  1.00 97.10           N  
ATOM    164  CA  LYS A  23     -10.569  -3.221  -0.150  1.00 97.10           C  
ATOM    165  C   LYS A  23      -9.497  -2.723  -1.115  1.00 97.10           C  
ATOM    166  CB  LYS A  23     -11.449  -4.267  -0.837  1.00 97.10           C  
ATOM    167  O   LYS A  23      -9.789  -1.952  -2.032  1.00 97.10           O  
ATOM    168  CG  LYS A  23     -12.434  -4.956   0.096  1.00 97.10           C  
ATOM    169  CD  LYS A  23     -13.252  -6.011  -0.637  1.00 97.10           C  
ATOM    170  CE  LYS A  23     -13.922  -6.975   0.333  1.00 97.10           C  
ATOM    171  NZ  LYS A  23     -14.778  -7.971  -0.377  1.00 97.10           N  
ATOM    172  N   CYS A  24      -8.266  -3.159  -0.912  1.00 98.14           N  
ATOM    173  CA  CYS A  24      -7.148  -2.776  -1.767  1.00 98.14           C  
ATOM    174  C   CYS A  24      -6.339  -3.997  -2.187  1.00 98.14           C  
ATOM    175  CB  CYS A  24      -6.242  -1.775  -1.050  1.00 98.14           C  
ATOM    176  O   CYS A  24      -6.319  -5.007  -1.481  1.00 98.14           O  
ATOM    177  SG  CYS A  24      -7.071  -0.234  -0.601  1.00 98.14           S  
ATOM    178  N   TYR A  25      -5.707  -3.920  -3.251  1.00 97.86           N  
ATOM    179  CA  TYR A  25      -4.770  -4.959  -3.663  1.00 97.86           C  
ATOM    180  C   TYR A  25      -3.477  -4.877  -2.859  1.00 97.86           C  
ATOM    181  CB  TYR A  25      -4.462  -4.844  -5.159  1.00 97.86           C  
ATOM    182  O   TYR A  25      -2.938  -3.788  -2.649  1.00 97.86           O  
ATOM    183  CG  TYR A  25      -5.553  -5.393  -6.046  1.00 97.86           C  
ATOM    184  CD1 TYR A  25      -5.862  -6.751  -6.045  1.00 97.86           C  
ATOM    185  CD2 TYR A  25      -6.276  -4.555  -6.889  1.00 97.86           C  
ATOM    186  CE1 TYR A  25      -6.865  -7.262  -6.862  1.00 97.86           C  
ATOM    187  CE2 TYR A  25      -7.281  -5.054  -7.710  1.00 97.86           C  
ATOM    188  OH  TYR A  25      -8.562  -6.907  -8.501  1.00 97.86           O  
ATOM    189  CZ  TYR A  25      -7.568  -6.407  -7.690  1.00 97.86           C  
ATOM    190  N   LEU A  26      -2.983  -6.024  -2.383  1.00 95.95           N  
ATOM    191  CA  LEU A  26      -1.698  -6.115  -1.698  1.00 95.95           C  
ATOM    192  C   LEU A  26      -0.617  -6.641  -2.636  1.00 95.95           C  
ATOM    193  CB  LEU A  26      -1.809  -7.023  -0.470  1.00 95.95           C  
ATOM    194  O   LEU A  26       0.575  -6.520  -2.346  1.00 95.95           O  
ATOM    195  CG  LEU A  26      -2.813  -6.594   0.602  1.00 95.95           C  
ATOM    196  CD1 LEU A  26      -2.820  -7.595   1.753  1.00 95.95           C  
ATOM    197  CD2 LEU A  26      -2.489  -5.192   1.108  1.00 95.95           C  
ATOM    198  N   SER A  27      -1.126  -7.312  -3.634  1.00 91.71           N  
ATOM    199  CA  SER A  27      -0.361  -7.789  -4.781  1.00 91.71           C  
ATOM    200  C   SER A  27      -1.221  -7.830  -6.040  1.00 91.71           C  
ATOM    201  CB  SER A  27       0.214  -9.178  -4.501  1.00 91.71           C  
ATOM    202  O   SER A  27      -2.391  -7.445  -6.012  1.00 91.71           O  
ATOM    203  OG  SER A  27      -0.813 -10.155  -4.488  1.00 91.71           O  
ATOM    204  N   SER A  28      -0.644  -8.204  -7.120  1.00 85.09           N  
ATOM    205  CA  SER A  28      -1.357  -8.165  -8.393  1.00 85.09           C  
ATOM    206  C   SER A  28      -2.536  -9.131  -8.395  1.00 85.09           C  
ATOM    207  CB  SER A  28      -0.411  -8.499  -9.548  1.00 85.09           C  
ATOM    208  O   SER A  28      -3.498  -8.944  -9.144  1.00 85.09           O  
ATOM    209  OG  SER A  28       0.740  -7.673  -9.510  1.00 85.09           O  
ATOM    210  N   THR A  29      -2.563 -10.058  -7.442  1.00 88.03           N  
ATOM    211  CA  THR A  29      -3.598 -11.082  -7.534  1.00 88.03           C  
ATOM    212  C   THR A  29      -4.363 -11.197  -6.219  1.00 88.03           C  
ATOM    213  CB  THR A  29      -2.999 -12.451  -7.905  1.00 88.03           C  
ATOM    214  O   THR A  29      -5.345 -11.938  -6.128  1.00 88.03           O  
ATOM    215  CG2 THR A  29      -2.378 -12.421  -9.298  1.00 88.03           C  
ATOM    216  OG1 THR A  29      -1.988 -12.797  -6.951  1.00 88.03           O  
ATOM    217  N   HIS A  30      -3.913 -10.448  -5.277  1.00 93.82           N  
ATOM    218  CA  HIS A  30      -4.497 -10.627  -3.953  1.00 93.82           C  
ATOM    219  C   HIS A  30      -5.039  -9.311  -3.406  1.00 93.82           C  
ATOM    220  CB  HIS A  30      -3.463 -11.211  -2.987  1.00 93.82           C  
ATOM    221  O   HIS A  30      -4.311  -8.318  -3.331  1.00 93.82           O  
ATOM    222  CG  HIS A  30      -4.025 -11.559  -1.645  1.00 93.82           C  
ATOM    223  CD2 HIS A  30      -4.941 -12.486  -1.278  1.00 93.82           C  
ATOM    224  ND1 HIS A  30      -3.647 -10.911  -0.489  1.00 93.82           N  
ATOM    225  CE1 HIS A  30      -4.306 -11.428   0.534  1.00 93.82           C  
ATOM    226  NE2 HIS A  30      -5.098 -12.385   0.082  1.00 93.82           N  
ATOM    227  N   SER A  31      -6.328  -9.306  -3.044  1.00 96.67           N  
ATOM    228  CA  SER A  31      -7.034  -8.170  -2.460  1.00 96.67           C  
ATOM    229  C   SER A  31      -7.546  -8.497  -1.061  1.00 96.67           C  
ATOM    230  CB  SER A  31      -8.201  -7.748  -3.353  1.00 96.67           C  
ATOM    231  O   SER A  31      -7.901  -9.643  -0.776  1.00 96.67           O  
ATOM    232  OG  SER A  31      -8.934  -6.692  -2.757  1.00 96.67           O  
ATOM    233  N   LYS A  32      -7.526  -7.398  -0.237  1.00 95.94           N  
ATOM    234  CA  LYS A  32      -7.987  -7.614   1.132  1.00 95.94           C  
ATOM    235  C   LYS A  32      -8.682  -6.372   1.680  1.00 95.94           C  
ATOM    236  CB  LYS A  32      -6.817  -8.003   2.037  1.00 95.94           C  
ATOM    237  O   LYS A  32      -8.473  -5.265   1.179  1.00 95.94           O  
ATOM    238  CG  LYS A  32      -7.215  -8.277   3.480  1.00 95.94           C  
ATOM    239  CD  LYS A  32      -6.006  -8.632   4.336  1.00 95.94           C  
ATOM    240  CE  LYS A  32      -6.401  -8.889   5.784  1.00 95.94           C  
ATOM    241  NZ  LYS A  32      -5.220  -9.241   6.626  1.00 95.94           N  
ATOM    242  N   ASP A  33      -9.409  -6.661   2.794  1.00 96.27           N  
ATOM    243  CA  ASP A  33     -10.019  -5.539   3.502  1.00 96.27           C  
ATOM    244  C   ASP A  33      -8.969  -4.732   4.261  1.00 96.27           C  
ATOM    245  CB  ASP A  33     -11.098  -6.036   4.467  1.00 96.27           C  
ATOM    246  O   ASP A  33      -8.098  -5.301   4.922  1.00 96.27           O  
ATOM    247  CG  ASP A  33     -12.296  -6.641   3.756  1.00 96.27           C  
ATOM    248  OD1 ASP A  33     -12.808  -6.028   2.794  1.00 96.27           O  
ATOM    249  OD2 ASP A  33     -12.735  -7.738   4.164  1.00 96.27           O  
ATOM    250  N   CYS A  34      -9.088  -3.387   4.093  1.00 96.07           N  
ATOM    251  CA  CYS A  34      -8.178  -2.528   4.843  1.00 96.07           C  
ATOM    252  C   CYS A  34      -8.612  -2.413   6.299  1.00 96.07           C  
ATOM    253  CB  CYS A  34      -8.109  -1.139   4.210  1.00 96.07           C  
ATOM    254  O   CYS A  34      -9.788  -2.597   6.617  1.00 96.07           O  
ATOM    255  SG  CYS A  34      -7.511  -1.143   2.506  1.00 96.07           S  
ATOM    256  N   ALA A  35      -7.644  -2.168   7.192  1.00 94.78           N  
ATOM    257  CA  ALA A  35      -7.933  -1.995   8.613  1.00 94.78           C  
ATOM    258  C   ALA A  35      -8.697  -0.697   8.864  1.00 94.78           C  
ATOM    259  CB  ALA A  35      -6.641  -2.014   9.425  1.00 94.78           C  
ATOM    260  O   ALA A  35      -8.717   0.193   8.010  1.00 94.78           O  
ATOM    261  N   VAL A  36      -9.301  -0.621  10.032  1.00 92.15           N  
ATOM    262  CA  VAL A  36      -9.986   0.604  10.434  1.00 92.15           C  
ATOM    263  C   VAL A  36      -9.009   1.777  10.399  1.00 92.15           C  
ATOM    264  CB  VAL A  36     -10.609   0.470  11.841  1.00 92.15           C  
ATOM    265  O   VAL A  36      -7.892   1.678  10.912  1.00 92.15           O  
ATOM    266  CG1 VAL A  36     -11.194   1.804  12.301  1.00 92.15           C  
ATOM    267  CG2 VAL A  36     -11.682  -0.618  11.848  1.00 92.15           C  
ATOM    268  N   GLY A  37      -9.414   2.853   9.710  1.00 92.63           N  
ATOM    269  CA  GLY A  37      -8.569   4.035   9.650  1.00 92.63           C  
ATOM    270  C   GLY A  37      -7.723   4.101   8.392  1.00 92.63           C  
ATOM    271  O   GLY A  37      -7.121   5.135   8.096  1.00 92.63           O  
ATOM    272  N   GLU A  38      -7.616   2.919   7.686  1.00 96.12           N  
ATOM    273  CA  GLU A  38      -6.908   2.907   6.409  1.00 96.12           C  
ATOM    274  C   GLU A  38      -7.872   3.101   5.242  1.00 96.12           C  
ATOM    275  CB  GLU A  38      -6.131   1.599   6.237  1.00 96.12           C  
ATOM    276  O   GLU A  38      -8.393   2.129   4.692  1.00 96.12           O  
ATOM    277  CG  GLU A  38      -5.042   1.390   7.279  1.00 96.12           C  
ATOM    278  CD  GLU A  38      -4.163   0.182   6.994  1.00 96.12           C  
ATOM    279  OE1 GLU A  38      -2.980   0.183   7.402  1.00 96.12           O  
ATOM    280  OE2 GLU A  38      -4.662  -0.772   6.356  1.00 96.12           O  
ATOM    281  N   ASP A  39      -8.001   4.365   4.864  1.00 96.10           N  
ATOM    282  CA  ASP A  39      -9.077   4.706   3.939  1.00 96.10           C  
ATOM    283  C   ASP A  39      -8.530   4.999   2.544  1.00 96.10           C  
ATOM    284  CB  ASP A  39      -9.869   5.908   4.456  1.00 96.10           C  
ATOM    285  O   ASP A  39      -9.208   5.619   1.723  1.00 96.10           O  
ATOM    286  CG  ASP A  39     -10.555   5.640   5.784  1.00 96.10           C  
ATOM    287  OD1 ASP A  39     -11.153   4.555   5.953  1.00 96.10           O  
ATOM    288  OD2 ASP A  39     -10.500   6.522   6.668  1.00 96.10           O  
ATOM    289  N   LEU A  40      -7.245   4.502   2.340  1.00 98.08           N  
ATOM    290  CA  LEU A  40      -6.618   4.731   1.042  1.00 98.08           C  
ATOM    291  C   LEU A  40      -5.930   3.466   0.541  1.00 98.08           C  
ATOM    292  CB  LEU A  40      -5.606   5.876   1.130  1.00 98.08           C  
ATOM    293  O   LEU A  40      -5.405   2.683   1.337  1.00 98.08           O  
ATOM    294  CG  LEU A  40      -6.163   7.244   1.529  1.00 98.08           C  
ATOM    295  CD1 LEU A  40      -5.025   8.226   1.783  1.00 98.08           C  
ATOM    296  CD2 LEU A  40      -7.103   7.774   0.451  1.00 98.08           C  
ATOM    297  N   CYS A  41      -6.004   3.229  -0.745  1.00 98.28           N  
ATOM    298  CA  CYS A  41      -5.116   2.292  -1.424  1.00 98.28           C  
ATOM    299  C   CYS A  41      -3.909   3.013  -2.011  1.00 98.28           C  
ATOM    300  CB  CYS A  41      -5.865   1.549  -2.529  1.00 98.28           C  
ATOM    301  O   CYS A  41      -4.030   4.136  -2.504  1.00 98.28           O  
ATOM    302  SG  CYS A  41      -7.323   0.655  -1.947  1.00 98.28           S  
ATOM    303  N   TYR A  42      -2.754   2.400  -1.935  1.00 98.04           N  
ATOM    304  CA  TYR A  42      -1.607   3.070  -2.535  1.00 98.04           C  
ATOM    305  C   TYR A  42      -0.873   2.141  -3.495  1.00 98.04           C  
ATOM    306  CB  TYR A  42      -0.645   3.566  -1.451  1.00 98.04           C  
ATOM    307  O   TYR A  42      -0.953   0.917  -3.367  1.00 98.04           O  
ATOM    308  CG  TYR A  42       0.104   2.458  -0.751  1.00 98.04           C  
ATOM    309  CD1 TYR A  42      -0.381   1.900   0.429  1.00 98.04           C  
ATOM    310  CD2 TYR A  42       1.298   1.968  -1.268  1.00 98.04           C  
ATOM    311  CE1 TYR A  42       0.306   0.880   1.079  1.00 98.04           C  
ATOM    312  CE2 TYR A  42       1.995   0.949  -0.627  1.00 98.04           C  
ATOM    313  OH  TYR A  42       2.177  -0.597   1.182  1.00 98.04           O  
ATOM    314  CZ  TYR A  42       1.492   0.412   0.544  1.00 98.04           C  
ATOM    315  N   THR A  43      -0.222   2.726  -4.462  1.00 97.83           N  
ATOM    316  CA  THR A  43       0.702   2.087  -5.392  1.00 97.83           C  
ATOM    317  C   THR A  43       2.052   2.799  -5.387  1.00 97.83           C  
ATOM    318  CB  THR A  43       0.132   2.071  -6.823  1.00 97.83           C  
ATOM    319  O   THR A  43       2.119   4.015  -5.578  1.00 97.83           O  
ATOM    320  CG2 THR A  43       1.046   1.301  -7.770  1.00 97.83           C  
ATOM    321  OG1 THR A  43      -1.158   1.449  -6.810  1.00 97.83           O  
ATOM    322  N   GLU A  44       3.110   2.050  -5.102  1.00 96.86           N  
ATOM    323  CA  GLU A  44       4.477   2.543  -5.246  1.00 96.86           C  
ATOM    324  C   GLU A  44       5.213   1.810  -6.364  1.00 96.86           C  
ATOM    325  CB  GLU A  44       5.243   2.396  -3.928  1.00 96.86           C  
ATOM    326  O   GLU A  44       5.193   0.579  -6.425  1.00 96.86           O  
ATOM    327  CG  GLU A  44       4.688   3.248  -2.796  1.00 96.86           C  
ATOM    328  CD  GLU A  44       5.555   3.226  -1.548  1.00 96.86           C  
ATOM    329  OE1 GLU A  44       5.278   3.998  -0.602  1.00 96.86           O  
ATOM    330  OE2 GLU A  44       6.520   2.430  -1.515  1.00 96.86           O  
ATOM    331  N   THR A  45       5.830   2.588  -7.158  1.00 95.33           N  
ATOM    332  CA  THR A  45       6.593   1.988  -8.247  1.00 95.33           C  
ATOM    333  C   THR A  45       7.998   2.580  -8.312  1.00 95.33           C  
ATOM    334  CB  THR A  45       5.886   2.186  -9.600  1.00 95.33           C  
ATOM    335  O   THR A  45       8.191   3.767  -8.043  1.00 95.33           O  
ATOM    336  CG2 THR A  45       4.531   1.486  -9.621  1.00 95.33           C  
ATOM    337  OG1 THR A  45       5.690   3.587  -9.830  1.00 95.33           O  
ATOM    338  N   TRP A  46       8.948   1.763  -8.583  1.00 95.28           N  
ATOM    339  CA  TRP A  46      10.326   2.216  -8.742  1.00 95.28           C  
ATOM    340  C   TRP A  46      11.124   1.241  -9.600  1.00 95.28           C  
ATOM    341  CB  TRP A  46      10.999   2.383  -7.377  1.00 95.28           C  
ATOM    342  O   TRP A  46      10.660   0.135  -9.889  1.00 95.28           O  
ATOM    343  CG  TRP A  46      11.255   1.090  -6.662  1.00 95.28           C  
ATOM    344  CD1 TRP A  46      12.421   0.376  -6.643  1.00 95.28           C  
ATOM    345  CD2 TRP A  46      10.321   0.354  -5.867  1.00 95.28           C  
ATOM    346  CE2 TRP A  46      10.990  -0.797  -5.395  1.00 95.28           C  
ATOM    347  CE3 TRP A  46       8.982   0.557  -5.506  1.00 95.28           C  
ATOM    348  NE1 TRP A  46      12.268  -0.760  -5.882  1.00 95.28           N  
ATOM    349  CH2 TRP A  46       9.053  -1.521  -4.242  1.00 95.28           C  
ATOM    350  CZ2 TRP A  46      10.363  -1.743  -4.579  1.00 95.28           C  
ATOM    351  CZ3 TRP A  46       8.361  -0.386  -4.695  1.00 95.28           C  
ATOM    352  N   CYS A  47      12.253   1.747 -10.055  1.00 95.98           N  
ATOM    353  CA  CYS A  47      13.149   0.947 -10.882  1.00 95.98           C  
ATOM    354  C   CYS A  47      14.442   0.632 -10.139  1.00 95.98           C  
ATOM    355  CB  CYS A  47      13.466   1.675 -12.188  1.00 95.98           C  
ATOM    356  O   CYS A  47      15.125   1.540  -9.661  1.00 95.98           O  
ATOM    357  SG  CYS A  47      12.259   1.377 -13.499  1.00 95.98           S  
ATOM    358  N   ASP A  48      14.693  -0.652 -10.022  1.00 92.01           N  
ATOM    359  CA  ASP A  48      15.988  -1.022  -9.459  1.00 92.01           C  
ATOM    360  C   ASP A  48      17.021  -1.250 -10.560  1.00 92.01           C  
ATOM    361  CB  ASP A  48      15.858  -2.275  -8.591  1.00 92.01           C  
ATOM    362  O   ASP A  48      16.786  -0.905 -11.720  1.00 92.01           O  
ATOM    363  CG  ASP A  48      15.446  -3.504  -9.382  1.00 92.01           C  
ATOM    364  OD1 ASP A  48      15.447  -3.454 -10.631  1.00 92.01           O  
ATOM    365  OD2 ASP A  48      15.115  -4.531  -8.751  1.00 92.01           O  
ATOM    366  N   ALA A  49      18.202  -1.813 -10.199  1.00 93.20           N  
ATOM    367  CA  ALA A  49      19.326  -1.928 -11.124  1.00 93.20           C  
ATOM    368  C   ALA A  49      18.999  -2.880 -12.271  1.00 93.20           C  
ATOM    369  CB  ALA A  49      20.576  -2.400 -10.386  1.00 93.20           C  
ATOM    370  O   ALA A  49      19.561  -2.764 -13.362  1.00 93.20           O  
ATOM    371  N   TRP A  50      18.029  -3.709 -12.061  1.00 93.13           N  
ATOM    372  CA  TRP A  50      17.722  -4.731 -13.057  1.00 93.13           C  
ATOM    373  C   TRP A  50      16.380  -4.453 -13.726  1.00 93.13           C  
ATOM    374  CB  TRP A  50      17.708  -6.121 -12.414  1.00 93.13           C  
ATOM    375  O   TRP A  50      15.736  -5.369 -14.244  1.00 93.13           O  
ATOM    376  CG  TRP A  50      18.968  -6.464 -11.678  1.00 93.13           C  
ATOM    377  CD1 TRP A  50      19.234  -6.248 -10.354  1.00 93.13           C  
ATOM    378  CD2 TRP A  50      20.138  -7.080 -12.227  1.00 93.13           C  
ATOM    379  CE2 TRP A  50      21.074  -7.209 -11.177  1.00 93.13           C  
ATOM    380  CE3 TRP A  50      20.484  -7.537 -13.505  1.00 93.13           C  
ATOM    381  NE1 TRP A  50      20.499  -6.694 -10.047  1.00 93.13           N  
ATOM    382  CH2 TRP A  50      22.650  -8.215 -12.628  1.00 93.13           C  
ATOM    383  CZ2 TRP A  50      22.336  -7.776 -11.368  1.00 93.13           C  
ATOM    384  CZ3 TRP A  50      21.741  -8.102 -13.693  1.00 93.13           C  
ATOM    385  N   CYS A  51      15.859  -3.261 -13.659  1.00 92.85           N  
ATOM    386  CA  CYS A  51      14.546  -2.885 -14.171  1.00 92.85           C  
ATOM    387  C   CYS A  51      14.453  -3.135 -15.672  1.00 92.85           C  
ATOM    388  CB  CYS A  51      14.254  -1.415 -13.871  1.00 92.85           C  
ATOM    389  O   CYS A  51      13.395  -3.511 -16.179  1.00 92.85           O  
ATOM    390  SG  CYS A  51      12.562  -0.916 -14.257  1.00 92.85           S  
ATOM    391  N   GLY A  52      15.579  -2.966 -16.312  1.00 92.61           N  
ATOM    392  CA  GLY A  52      15.603  -3.155 -17.754  1.00 92.61           C  
ATOM    393  C   GLY A  52      15.243  -4.567 -18.176  1.00 92.61           C  
ATOM    394  O   GLY A  52      14.647  -4.770 -19.236  1.00 92.61           O  
ATOM    395  N   VAL A  53      15.515  -5.480 -17.282  1.00 94.24           N  
ATOM    396  CA  VAL A  53      15.304  -6.889 -17.597  1.00 94.24           C  
ATOM    397  C   VAL A  53      14.020  -7.381 -16.933  1.00 94.24           C  
ATOM    398  CB  VAL A  53      16.502  -7.756 -17.148  1.00 94.24           C  
ATOM    399  O   VAL A  53      13.214  -8.072 -17.561  1.00 94.24           O  
ATOM    400  CG1 VAL A  53      16.275  -9.222 -17.515  1.00 94.24           C  
ATOM    401  CG2 VAL A  53      17.797  -7.241 -17.772  1.00 94.24           C  
ATOM    402  N   ARG A  54      13.737  -6.853 -15.623  1.00 90.59           N  
ATOM    403  CA  ARG A  54      12.635  -7.441 -14.867  1.00 90.59           C  
ATOM    404  C   ARG A  54      11.430  -6.506 -14.840  1.00 90.59           C  
ATOM    405  CB  ARG A  54      13.076  -7.768 -13.439  1.00 90.59           C  
ATOM    406  O   ARG A  54      10.332  -6.911 -14.453  1.00 90.59           O  
ATOM    407  CG  ARG A  54      14.110  -8.880 -13.353  1.00 90.59           C  
ATOM    408  CD  ARG A  54      14.430  -9.242 -11.910  1.00 90.59           C  
ATOM    409  NE  ARG A  54      15.176  -8.181 -11.240  1.00 90.59           N  
ATOM    410  NH1 ARG A  54      15.256  -9.245  -9.192  1.00 90.59           N  
ATOM    411  NH2 ARG A  54      16.228  -7.187  -9.457  1.00 90.59           N  
ATOM    412  CZ  ARG A  54      15.552  -8.207  -9.964  1.00 90.59           C  
ATOM    413  N   GLY A  55      11.676  -5.311 -15.311  1.00 90.33           N  
ATOM    414  CA  GLY A  55      10.595  -4.345 -15.190  1.00 90.33           C  
ATOM    415  C   GLY A  55      10.587  -3.622 -13.856  1.00 90.33           C  
ATOM    416  O   GLY A  55      11.443  -3.871 -13.005  1.00 90.33           O  
ATOM    417  N   GLN A  56       9.551  -2.725 -13.745  1.00 92.04           N  
ATOM    418  CA  GLN A  56       9.430  -1.887 -12.557  1.00 92.04           C  
ATOM    419  C   GLN A  56       8.975  -2.705 -11.352  1.00 92.04           C  
ATOM    420  CB  GLN A  56       8.457  -0.735 -12.808  1.00 92.04           C  
ATOM    421  O   GLN A  56       8.214  -3.663 -11.497  1.00 92.04           O  
ATOM    422  CG  GLN A  56       8.466   0.327 -11.717  1.00 92.04           C  
ATOM    423  CD  GLN A  56       7.510   1.471 -12.003  1.00 92.04           C  
ATOM    424  NE2 GLN A  56       7.952   2.694 -11.733  1.00 92.04           N  
ATOM    425  OE1 GLN A  56       6.385   1.256 -12.463  1.00 92.04           O  
ATOM    426  N   ARG A  57       9.483  -2.286 -10.258  1.00 93.27           N  
ATOM    427  CA  ARG A  57       8.995  -2.860  -9.009  1.00 93.27           C  
ATOM    428  C   ARG A  57       7.731  -2.148  -8.536  1.00 93.27           C  
ATOM    429  CB  ARG A  57      10.073  -2.787  -7.925  1.00 93.27           C  
ATOM    430  O   ARG A  57       7.585  -0.939  -8.729  1.00 93.27           O  
ATOM    431  CG  ARG A  57      11.355  -3.523  -8.282  1.00 93.27           C  
ATOM    432  CD  ARG A  57      11.150  -5.031  -8.310  1.00 93.27           C  
ATOM    433  NE  ARG A  57      12.410  -5.742  -8.506  1.00 93.27           N  
ATOM    434  NH1 ARG A  57      11.455  -7.845  -8.550  1.00 93.27           N  
ATOM    435  NH2 ARG A  57      13.722  -7.605  -8.792  1.00 93.27           N  
ATOM    436  CZ  ARG A  57      12.526  -7.063  -8.616  1.00 93.27           C  
ATOM    437  N   VAL A  58       6.883  -3.046  -7.932  1.00 94.78           N  
ATOM    438  CA  VAL A  58       5.614  -2.458  -7.515  1.00 94.78           C  
ATOM    439  C   VAL A  58       5.257  -2.942  -6.111  1.00 94.78           C  
ATOM    440  CB  VAL A  58       4.477  -2.803  -8.503  1.00 94.78           C  
ATOM    441  O   VAL A  58       5.483  -4.106  -5.772  1.00 94.78           O  
ATOM    442  CG1 VAL A  58       4.265  -4.314  -8.576  1.00 94.78           C  
ATOM    443  CG2 VAL A  58       3.185  -2.097  -8.094  1.00 94.78           C  
ATOM    444  N   GLU A  59       4.777  -1.973  -5.371  1.00 96.38           N  
ATOM    445  CA  GLU A  59       4.190  -2.248  -4.063  1.00 96.38           C  
ATOM    446  C   GLU A  59       2.780  -1.673  -3.959  1.00 96.38           C  
ATOM    447  CB  GLU A  59       5.072  -1.683  -2.947  1.00 96.38           C  
ATOM    448  O   GLU A  59       2.564  -0.492  -4.237  1.00 96.38           O  
ATOM    449  CG  GLU A  59       4.621  -2.077  -1.548  1.00 96.38           C  
ATOM    450  CD  GLU A  59       5.565  -1.598  -0.457  1.00 96.38           C  
ATOM    451  OE1 GLU A  59       5.248  -1.775   0.741  1.00 96.38           O  
ATOM    452  OE2 GLU A  59       6.631  -1.039  -0.802  1.00 96.38           O  
ATOM    453  N   LEU A  60       1.865  -2.573  -3.461  1.00 97.65           N  
ATOM    454  CA  LEU A  60       0.459  -2.214  -3.309  1.00 97.65           C  
ATOM    455  C   LEU A  60       0.012  -2.375  -1.860  1.00 97.65           C  
ATOM    456  CB  LEU A  60      -0.416  -3.075  -4.223  1.00 97.65           C  
ATOM    457  O   LEU A  60       0.571  -3.187  -1.119  1.00 97.65           O  
ATOM    458  CG  LEU A  60       0.086  -3.270  -5.655  1.00 97.65           C  
ATOM    459  CD1 LEU A  60      -0.207  -4.689  -6.131  1.00 97.65           C  
ATOM    460  CD2 LEU A  60      -0.550  -2.246  -6.589  1.00 97.65           C  
ATOM    461  N   GLY A  61      -1.006  -1.491  -1.537  1.00 97.78           N  
ATOM    462  CA  GLY A  61      -1.466  -1.705  -0.174  1.00 97.78           C  
ATOM    463  C   GLY A  61      -2.481  -0.674   0.282  1.00 97.78           C  
ATOM    464  O   GLY A  61      -3.048   0.051  -0.538  1.00 97.78           O  
ATOM    465  N   CYS A  62      -2.696  -0.774   1.655  1.00 98.24           N  
ATOM    466  CA  CYS A  62      -3.607   0.132   2.345  1.00 98.24           C  
ATOM    467  C   CYS A  62      -2.837   1.173   3.148  1.00 98.24           C  
ATOM    468  CB  CYS A  62      -4.542  -0.648   3.269  1.00 98.24           C  
ATOM    469  O   CYS A  62      -1.758   0.888   3.669  1.00 98.24           O  
ATOM    470  SG  CYS A  62      -5.548  -1.881   2.413  1.00 98.24           S  
ATOM    471  N   ALA A  63      -3.471   2.357   3.229  1.00 98.04           N  
ATOM    472  CA  ALA A  63      -2.797   3.396   4.003  1.00 98.04           C  
ATOM    473  C   ALA A  63      -3.806   4.343   4.644  1.00 98.04           C  
ATOM    474  CB  ALA A  63      -1.829   4.176   3.116  1.00 98.04           C  
ATOM    475  O   ALA A  63      -4.886   4.575   4.095  1.00 98.04           O  
ATOM    476  N   ALA A  64      -3.440   4.795   5.824  1.00 97.55           N  
ATOM    477  CA  ALA A  64      -4.224   5.844   6.472  1.00 97.55           C  
ATOM    478  C   ALA A  64      -4.003   7.193   5.794  1.00 97.55           C  
ATOM    479  CB  ALA A  64      -3.871   5.933   7.955  1.00 97.55           C  
ATOM    480  O   ALA A  64      -4.942   7.977   5.638  1.00 97.55           O  
ATOM    481  N   THR A  65      -2.767   7.435   5.549  1.00 97.94           N  
ATOM    482  CA  THR A  65      -2.339   8.607   4.794  1.00 97.94           C  
ATOM    483  C   THR A  65      -1.514   8.196   3.577  1.00 97.94           C  
ATOM    484  CB  THR A  65      -1.517   9.568   5.672  1.00 97.94           C  
ATOM    485  O   THR A  65      -0.836   7.166   3.600  1.00 97.94           O  
ATOM    486  CG2 THR A  65      -2.361  10.130   6.812  1.00 97.94           C  
ATOM    487  OG1 THR A  65      -0.398   8.864   6.224  1.00 97.94           O  
ATOM    488  N   CYS A  66      -1.661   8.955   2.514  1.00 97.52           N  
ATOM    489  CA  CYS A  66      -0.892   8.662   1.310  1.00 97.52           C  
ATOM    490  C   CYS A  66       0.605   8.767   1.580  1.00 97.52           C  
ATOM    491  CB  CYS A  66      -1.283   9.614   0.180  1.00 97.52           C  
ATOM    492  O   CYS A  66       1.092   9.817   2.001  1.00 97.52           O  
ATOM    493  SG  CYS A  66      -0.681   9.101  -1.444  1.00 97.52           S  
ATOM    494  N   PRO A  67       1.357   7.639   1.384  1.00 97.35           N  
ATOM    495  CA  PRO A  67       2.795   7.629   1.664  1.00 97.35           C  
ATOM    496  C   PRO A  67       3.548   8.731   0.922  1.00 97.35           C  
ATOM    497  CB  PRO A  67       3.238   6.245   1.183  1.00 97.35           C  
ATOM    498  O   PRO A  67       3.176   9.092  -0.198  1.00 97.35           O  
ATOM    499  CG  PRO A  67       1.985   5.431   1.155  1.00 97.35           C  
ATOM    500  CD  PRO A  67       0.830   6.344   0.859  1.00 97.35           C  
ATOM    501  N   THR A  68       4.534   9.192   1.573  1.00 97.35           N  
ATOM    502  CA  THR A  68       5.425  10.165   0.952  1.00 97.35           C  
ATOM    503  C   THR A  68       6.380   9.479  -0.021  1.00 97.35           C  
ATOM    504  CB  THR A  68       6.234  10.937   2.011  1.00 97.35           C  
ATOM    505  O   THR A  68       6.941   8.426   0.290  1.00 97.35           O  
ATOM    506  CG2 THR A  68       7.067  12.042   1.369  1.00 97.35           C  
ATOM    507  OG1 THR A  68       5.332  11.524   2.958  1.00 97.35           O  
ATOM    508  N   ALA A  69       6.556  10.100  -1.085  1.00 95.99           N  
ATOM    509  CA  ALA A  69       7.421   9.536  -2.118  1.00 95.99           C  
ATOM    510  C   ALA A  69       8.891   9.655  -1.728  1.00 95.99           C  
ATOM    511  CB  ALA A  69       7.172  10.226  -3.457  1.00 95.99           C  
ATOM    512  O   ALA A  69       9.349  10.728  -1.329  1.00 95.99           O  
ATOM    513  N   LYS A  70       9.580   8.509  -1.775  1.00 95.04           N  
ATOM    514  CA  LYS A  70      11.037   8.501  -1.677  1.00 95.04           C  
ATOM    515  C   LYS A  70      11.680   8.803  -3.027  1.00 95.04           C  
ATOM    516  CB  LYS A  70      11.532   7.154  -1.150  1.00 95.04           C  
ATOM    517  O   LYS A  70      11.009   8.775  -4.061  1.00 95.04           O  
ATOM    518  CG  LYS A  70      11.014   6.803   0.237  1.00 95.04           C  
ATOM    519  CD  LYS A  70      11.480   5.420   0.674  1.00 95.04           C  
ATOM    520  CE  LYS A  70      10.894   5.033   2.026  1.00 95.04           C  
ATOM    521  NZ  LYS A  70      11.290   3.650   2.426  1.00 95.04           N  
ATOM    522  N   PRO A  71      12.988   9.209  -3.030  1.00 96.45           N  
ATOM    523  CA  PRO A  71      13.648   9.464  -4.313  1.00 96.45           C  
ATOM    524  C   PRO A  71      13.513   8.297  -5.288  1.00 96.45           C  
ATOM    525  CB  PRO A  71      15.111   9.680  -3.920  1.00 96.45           C  
ATOM    526  O   PRO A  71      13.726   7.142  -4.908  1.00 96.45           O  
ATOM    527  CG  PRO A  71      15.061  10.152  -2.503  1.00 96.45           C  
ATOM    528  CD  PRO A  71      13.918   9.465  -1.812  1.00 96.45           C  
ATOM    529  N   ARG A  72      13.046   8.612  -6.415  1.00 93.92           N  
ATOM    530  CA  ARG A  72      12.964   7.701  -7.552  1.00 93.92           C  
ATOM    531  C   ARG A  72      11.803   6.726  -7.391  1.00 93.92           C  
ATOM    532  CB  ARG A  72      14.276   6.930  -7.719  1.00 93.92           C  
ATOM    533  O   ARG A  72      11.768   5.680  -8.042  1.00 93.92           O  
ATOM    534  CG  ARG A  72      15.473   7.813  -8.037  1.00 93.92           C  
ATOM    535  CD  ARG A  72      16.727   6.990  -8.297  1.00 93.92           C  
ATOM    536  NE  ARG A  72      17.904   7.839  -8.457  1.00 93.92           N  
ATOM    537  NH1 ARG A  72      18.389   7.118 -10.597  1.00 93.92           N  
ATOM    538  NH2 ARG A  72      19.715   8.689  -9.585  1.00 93.92           N  
ATOM    539  CZ  ARG A  72      18.667   7.880  -9.546  1.00 93.92           C  
ATOM    540  N   VAL A  73      10.994   6.988  -6.393  1.00 96.56           N  
ATOM    541  CA  VAL A  73       9.790   6.195  -6.173  1.00 96.56           C  
ATOM    542  C   VAL A  73       8.554   7.031  -6.499  1.00 96.56           C  
ATOM    543  CB  VAL A  73       9.712   5.672  -4.721  1.00 96.56           C  
ATOM    544  O   VAL A  73       8.455   8.190  -6.089  1.00 96.56           O  
ATOM    545  CG1 VAL A  73       8.418   4.893  -4.496  1.00 96.56           C  
ATOM    546  CG2 VAL A  73      10.926   4.802  -4.403  1.00 96.56           C  
ATOM    547  N   THR A  74       7.665   6.491  -7.292  1.00 95.94           N  
ATOM    548  CA  THR A  74       6.384   7.122  -7.589  1.00 95.94           C  
ATOM    549  C   THR A  74       5.277   6.536  -6.717  1.00 95.94           C  
ATOM    550  CB  THR A  74       6.011   6.958  -9.074  1.00 95.94           C  
ATOM    551  O   THR A  74       5.174   5.317  -6.571  1.00 95.94           O  
ATOM    552  CG2 THR A  74       4.682   7.637  -9.386  1.00 95.94           C  
ATOM    553  OG1 THR A  74       7.037   7.545  -9.885  1.00 95.94           O  
ATOM    554  N   VAL A  75       4.446   7.427  -6.162  1.00 97.45           N  
ATOM    555  CA  VAL A  75       3.362   6.988  -5.289  1.00 97.45           C  
ATOM    556  C   VAL A  75       2.029   7.514  -5.816  1.00 97.45           C  
ATOM    557  CB  VAL A  75       3.581   7.455  -3.833  1.00 97.45           C  
ATOM    558  O   VAL A  75       1.908   8.695  -6.149  1.00 97.45           O  
ATOM    559  CG1 VAL A  75       2.427   7.002  -2.941  1.00 97.45           C  
ATOM    560  CG2 VAL A  75       4.912   6.929  -3.299  1.00 97.45           C  
ATOM    561  N   LYS A  76       1.046   6.641  -5.889  1.00 96.70           N  
ATOM    562  CA  LYS A  76      -0.332   6.995  -6.219  1.00 96.70           C  
ATOM    563  C   LYS A  76      -1.303   6.460  -5.170  1.00 96.70           C  
ATOM    564  CB  LYS A  76      -0.707   6.461  -7.602  1.00 96.70           C  
ATOM    565  O   LYS A  76      -1.154   5.332  -4.697  1.00 96.70           O  
ATOM    566  CG  LYS A  76       0.039   7.129  -8.747  1.00 96.70           C  
ATOM    567  CD  LYS A  76      -0.493   6.676 -10.100  1.00 96.70           C  
ATOM    568  CE  LYS A  76       0.245   7.354 -11.247  1.00 96.70           C  
ATOM    569  NZ  LYS A  76      -0.229   6.865 -12.577  1.00 96.70           N  
ATOM    570  N   CYS A  77      -2.245   7.296  -4.888  1.00 97.63           N  
ATOM    571  CA  CYS A  77      -3.250   6.883  -3.915  1.00 97.63           C  
ATOM    572  C   CYS A  77      -4.657   7.091  -4.463  1.00 97.63           C  
ATOM    573  CB  CYS A  77      -3.082   7.658  -2.609  1.00 97.63           C  
ATOM    574  O   CYS A  77      -4.876   7.960  -5.309  1.00 97.63           O  
ATOM    575  SG  CYS A  77      -1.507   7.352  -1.778  1.00 97.63           S  
ATOM    576  N   CYS A  78      -5.581   6.306  -3.961  1.00 97.45           N  
ATOM    577  CA  CYS A  78      -6.992   6.395  -4.322  1.00 97.45           C  
ATOM    578  C   CYS A  78      -7.876   5.872  -3.196  1.00 97.45           C  
ATOM    579  CB  CYS A  78      -7.268   5.612  -5.605  1.00 97.45           C  
ATOM    580  O   CYS A  78      -7.389   5.229  -2.265  1.00 97.45           O  
ATOM    581  SG  CYS A  78      -6.915   3.845  -5.470  1.00 97.45           S  
ATOM    582  N   SER A  79      -9.157   6.199  -3.245  1.00 96.64           N  
ATOM    583  CA  SER A  79      -9.977   5.928  -2.069  1.00 96.64           C  
ATOM    584  C   SER A  79     -11.153   5.020  -2.413  1.00 96.64           C  
ATOM    585  CB  SER A  79     -10.492   7.233  -1.461  1.00 96.64           C  
ATOM    586  O   SER A  79     -12.098   4.895  -1.631  1.00 96.64           O  
ATOM    587  OG  SER A  79     -11.217   7.983  -2.421  1.00 96.64           O  
ATOM    588  N   THR A  80     -11.039   4.331  -3.629  1.00 95.69           N  
ATOM    589  CA  THR A  80     -12.115   3.411  -3.980  1.00 95.69           C  
ATOM    590  C   THR A  80     -11.623   1.967  -3.952  1.00 95.69           C  
ATOM    591  CB  THR A  80     -12.692   3.732  -5.372  1.00 95.69           C  
ATOM    592  O   THR A  80     -10.416   1.716  -3.964  1.00 95.69           O  
ATOM    593  CG2 THR A  80     -13.269   5.143  -5.415  1.00 95.69           C  
ATOM    594  OG1 THR A  80     -11.651   3.623  -6.351  1.00 95.69           O  
ATOM    595  N   ASP A  81     -12.527   1.002  -3.816  1.00 96.06           N  
ATOM    596  CA  ASP A  81     -12.150  -0.407  -3.742  1.00 96.06           C  
ATOM    597  C   ASP A  81     -11.275  -0.804  -4.928  1.00 96.06           C  
ATOM    598  CB  ASP A  81     -13.396  -1.294  -3.687  1.00 96.06           C  
ATOM    599  O   ASP A  81     -11.605  -0.506  -6.078  1.00 96.06           O  
ATOM    600  CG  ASP A  81     -14.112  -1.228  -2.349  1.00 96.06           C  
ATOM    601  OD1 ASP A  81     -13.478  -0.864  -1.335  1.00 96.06           O  
ATOM    602  OD2 ASP A  81     -15.320  -1.546  -2.309  1.00 96.06           O  
ATOM    603  N   ASN A  82     -10.183  -1.431  -4.521  1.00 95.83           N  
ATOM    604  CA  ASN A  82      -9.298  -2.049  -5.503  1.00 95.83           C  
ATOM    605  C   ASN A  82      -8.899  -1.063  -6.597  1.00 95.83           C  
ATOM    606  CB  ASN A  82      -9.959  -3.285  -6.118  1.00 95.83           C  
ATOM    607  O   ASN A  82      -8.844  -1.423  -7.774  1.00 95.83           O  
ATOM    608  CG  ASN A  82     -10.330  -4.326  -5.081  1.00 95.83           C  
ATOM    609  ND2 ASN A  82     -11.106  -5.322  -5.491  1.00 95.83           N  
ATOM    610  OD1 ASN A  82      -9.923  -4.235  -3.919  1.00 95.83           O  
ATOM    611  N   CYS A  83      -8.715   0.171  -6.404  1.00 96.05           N  
ATOM    612  CA  CYS A  83      -8.373   1.226  -7.352  1.00 96.05           C  
ATOM    613  C   CYS A  83      -6.877   1.237  -7.640  1.00 96.05           C  
ATOM    614  CB  CYS A  83      -8.808   2.590  -6.816  1.00 96.05           C  
ATOM    615  O   CYS A  83      -6.413   1.978  -8.508  1.00 96.05           O  
ATOM    616  SG  CYS A  83      -7.948   3.087  -5.308  1.00 96.05           S  
ATOM    617  N   ASN A  84      -6.129   0.447  -6.756  1.00 96.35           N  
ATOM    618  CA  ASN A  84      -4.682   0.438  -6.945  1.00 96.35           C  
ATOM    619  C   ASN A  84      -4.238  -0.736  -7.814  1.00 96.35           C  
ATOM    620  CB  ASN A  84      -3.965   0.399  -5.594  1.00 96.35           C  
ATOM    621  O   ASN A  84      -3.253  -1.407  -7.501  1.00 96.35           O  
ATOM    622  CG  ASN A  84      -4.279  -0.855  -4.801  1.00 96.35           C  
ATOM    623  ND2 ASN A  84      -3.368  -1.241  -3.916  1.00 96.35           N  
ATOM    624  OD1 ASN A  84      -5.332  -1.472  -4.984  1.00 96.35           O  
ATOM    625  N   THR A  85      -4.924  -0.978  -9.022  1.00 91.16           N  
ATOM    626  CA  THR A  85      -4.592  -2.050  -9.955  1.00 91.16           C  
ATOM    627  C   THR A  85      -3.259  -1.773 -10.644  1.00 91.16           C  
ATOM    628  CB  THR A  85      -5.694  -2.227 -11.016  1.00 91.16           C  
ATOM    629  O   THR A  85      -2.871  -0.616 -10.817  1.00 91.16           O  
ATOM    630  CG2 THR A  85      -7.000  -2.692 -10.381  1.00 91.16           C  
ATOM    631  OG1 THR A  85      -5.917  -0.976 -11.679  1.00 91.16           O  
ATOM    632  N   PHE A  86      -2.475  -2.873 -10.930  1.00 85.14           N  
ATOM    633  CA  PHE A  86      -1.225  -2.848 -11.681  1.00 85.14           C  
ATOM    634  C   PHE A  86      -1.046  -4.136 -12.476  1.00 85.14           C  
ATOM    635  CB  PHE A  86      -0.035  -2.643 -10.739  1.00 85.14           C  
ATOM    636  O   PHE A  86      -1.138  -5.233 -11.920  1.00 85.14           O  
ATOM    637  CG  PHE A  86       1.260  -2.358 -11.452  1.00 85.14           C  
ATOM    638  CD1 PHE A  86       2.127  -3.392 -11.787  1.00 85.14           C  
ATOM    639  CD2 PHE A  86       1.611  -1.057 -11.786  1.00 85.14           C  
ATOM    640  CE1 PHE A  86       3.326  -3.132 -12.446  1.00 85.14           C  
ATOM    641  CE2 PHE A  86       2.808  -0.789 -12.445  1.00 85.14           C  
ATOM    642  CZ  PHE A  86       3.664  -1.828 -12.773  1.00 85.14           C  
ATOM    643  N   PRO A  87      -0.565  -3.836 -13.843  1.00 79.10           N  
ATOM    644  CA  PRO A  87      -0.335  -2.518 -14.438  1.00 79.10           C  
ATOM    645  C   PRO A  87      -1.621  -1.710 -14.598  1.00 79.10           C  
ATOM    646  CB  PRO A  87       0.276  -2.848 -15.802  1.00 79.10           C  
ATOM    647  O   PRO A  87      -2.718  -2.274 -14.558  1.00 79.10           O  
ATOM    648  CG  PRO A  87      -0.111  -4.268 -16.060  1.00 79.10           C  
ATOM    649  CD  PRO A  87      -0.492  -4.904 -14.754  1.00 79.10           C  
ATOM    650  N   VAL A  88      -1.609  -0.294 -14.458  1.00 70.01           N  
ATOM    651  CA  VAL A  88      -2.808   0.534 -14.530  1.00 70.01           C  
ATOM    652  C   VAL A  88      -3.650   0.121 -15.735  1.00 70.01           C  
ATOM    653  CB  VAL A  88      -2.455   2.036 -14.616  1.00 70.01           C  
ATOM    654  O   VAL A  88      -3.133  -0.012 -16.846  1.00 70.01           O  
ATOM    655  CG1 VAL A  88      -3.723   2.885 -14.693  1.00 70.01           C  
ATOM    656  CG2 VAL A  88      -1.601   2.453 -13.420  1.00 70.01           C  
ATOM    657  N   GLN A  89      -4.704  -0.616 -15.547  1.00 64.26           N  
ATOM    658  CA  GLN A  89      -5.641  -0.847 -16.642  1.00 64.26           C  
ATOM    659  C   GLN A  89      -6.437   0.416 -16.960  1.00 64.26           C  
ATOM    660  CB  GLN A  89      -6.593  -1.995 -16.301  1.00 64.26           C  
ATOM    661  O   GLN A  89      -6.867   1.130 -16.052  1.00 64.26           O  
ATOM    662  CG  GLN A  89      -6.695  -3.053 -17.391  1.00 64.26           C  
ATOM    663  CD  GLN A  89      -6.429  -4.455 -16.875  1.00 64.26           C  
ATOM    664  NE2 GLN A  89      -6.312  -5.411 -17.790  1.00 64.26           N  
ATOM    665  OE1 GLN A  89      -6.329  -4.676 -15.664  1.00 64.26           O  
ATOM    666  N   SER A  90      -6.075   1.123 -18.073  1.00 57.90           N  
ATOM    667  CA  SER A  90      -6.886   2.250 -18.520  1.00 57.90           C  
ATOM    668  C   SER A  90      -8.371   1.984 -18.300  1.00 57.90           C  
ATOM    669  CB  SER A  90      -6.626   2.546 -19.997  1.00 57.90           C  
ATOM    670  O   SER A  90      -8.851   0.875 -18.541  1.00 57.90           O  
ATOM    671  OG  SER A  90      -5.271   2.294 -20.330  1.00 57.90           O  
ATOM    672  N   LYS A  91      -9.019   2.483 -17.209  1.00 56.06           N  
ATOM    673  CA  LYS A  91     -10.475   2.493 -17.094  1.00 56.06           C  
ATOM    674  C   LYS A  91     -11.127   2.893 -18.414  1.00 56.06           C  
ATOM    675  CB  LYS A  91     -10.919   3.444 -15.981  1.00 56.06           C  
ATOM    676  O   LYS A  91     -10.618   3.760 -19.127  1.00 56.06           O  
ATOM    677  CG  LYS A  91     -11.565   2.747 -14.793  1.00 56.06           C  
ATOM    678  CD  LYS A  91     -11.911   3.734 -13.686  1.00 56.06           C  
ATOM    679  CE  LYS A  91     -12.523   3.032 -12.481  1.00 56.06           C  
ATOM    680  NZ  LYS A  91     -12.767   3.980 -11.353  1.00 56.06           N  
ATOM    681  N   PRO A  92     -11.939   2.011 -19.021  1.00 51.71           N  
ATOM    682  CA  PRO A  92     -12.688   2.524 -20.169  1.00 51.71           C  
ATOM    683  C   PRO A  92     -13.456   3.805 -19.848  1.00 51.71           C  
ATOM    684  CB  PRO A  92     -13.650   1.381 -20.503  1.00 51.71           C  
ATOM    685  O   PRO A  92     -13.955   3.966 -18.732  1.00 51.71           O  
ATOM    686  CG  PRO A  92     -13.349   0.322 -19.491  1.00 51.71           C  
ATOM    687  CD  PRO A  92     -12.332   0.860 -18.526  1.00 51.71           C  
ATOM    688  N   ASN A  93     -12.883   5.014 -20.157  1.00 49.13           N  
ATOM    689  CA  ASN A  93     -13.586   6.292 -20.191  1.00 49.13           C  
ATOM    690  C   ASN A  93     -15.075   6.105 -20.466  1.00 49.13           C  
ATOM    691  CB  ASN A  93     -12.965   7.218 -21.239  1.00 49.13           C  
ATOM    692  O   ASN A  93     -15.456   5.342 -21.354  1.00 49.13           O  
ATOM    693  CG  ASN A  93     -13.399   8.661 -21.073  1.00 49.13           C  
ATOM    694  ND2 ASN A  93     -12.950   9.523 -21.978  1.00 49.13           N  
ATOM    695  OD1 ASN A  93     -14.131   8.999 -20.139  1.00 49.13           O  
ATOM    696  N   PRO A  94     -15.961   6.405 -19.482  1.00 57.21           N  
ATOM    697  CA  PRO A  94     -17.395   6.323 -19.774  1.00 57.21           C  
ATOM    698  C   PRO A  94     -17.810   7.210 -20.945  1.00 57.21           C  
ATOM    699  CB  PRO A  94     -18.047   6.795 -18.472  1.00 57.21           C  
ATOM    700  O   PRO A  94     -18.840   6.962 -21.577  1.00 57.21           O  
ATOM    701  CG  PRO A  94     -16.906   7.216 -17.604  1.00 57.21           C  
ATOM    702  CD  PRO A  94     -15.622   6.922 -18.327  1.00 57.21           C  
ATOM    703  N   ARG A  95     -16.927   8.007 -21.504  1.00 55.56           N  
ATOM    704  CA  ARG A  95     -17.403   8.866 -22.584  1.00 55.56           C  
ATOM    705  C   ARG A  95     -16.688   8.547 -23.893  1.00 55.56           C  
ATOM    706  CB  ARG A  95     -17.206  10.340 -22.225  1.00 55.56           C  
ATOM    707  O   ARG A  95     -15.458   8.474 -23.932  1.00 55.56           O  
ATOM    708  CG  ARG A  95     -18.197  10.861 -21.196  1.00 55.56           C  
ATOM    709  CD  ARG A  95     -18.052  12.361 -20.982  1.00 55.56           C  
ATOM    710  NE  ARG A  95     -19.120  12.891 -20.138  1.00 55.56           N  
ATOM    711  NH1 ARG A  95     -18.139  14.961 -19.841  1.00 55.56           N  
ATOM    712  NH2 ARG A  95     -20.158  14.493 -18.862  1.00 55.56           N  
ATOM    713  CZ  ARG A  95     -19.137  14.114 -19.616  1.00 55.56           C  
ATOM    714  N   GLY A  96     -16.889   7.375 -24.457  1.00 43.27           N  
ATOM    715  CA  GLY A  96     -16.755   7.448 -25.903  1.00 43.27           C  
ATOM    716  C   GLY A  96     -15.345   7.778 -26.356  1.00 43.27           C  
ATOM    717  O   GLY A  96     -14.764   8.774 -25.919  1.00 43.27           O  
ATOM    718  N   LEU A  97     -14.492   6.833 -26.538  1.00 45.50           N  
ATOM    719  CA  LEU A  97     -13.634   6.913 -27.715  1.00 45.50           C  
ATOM    720  C   LEU A  97     -12.546   5.845 -27.668  1.00 45.50           C  
ATOM    721  CB  LEU A  97     -12.998   8.302 -27.822  1.00 45.50           C  
ATOM    722  O   LEU A  97     -11.850   5.706 -26.659  1.00 45.50           O  
ATOM    723  CG  LEU A  97     -13.304   9.091 -29.095  1.00 45.50           C  
ATOM    724  CD1 LEU A  97     -14.265  10.236 -28.791  1.00 45.50           C  
ATOM    725  CD2 LEU A  97     -12.017   9.619 -29.720  1.00 45.50           C  
ATOM    726  N   LEU A  98     -12.774   4.656 -28.253  1.00 44.29           N  
ATOM    727  CA  LEU A  98     -12.148   3.787 -29.243  1.00 44.29           C  
ATOM    728  C   LEU A  98     -10.638   3.996 -29.273  1.00 44.29           C  
ATOM    729  CB  LEU A  98     -12.738   4.044 -30.632  1.00 44.29           C  
ATOM    730  O   LEU A  98     -10.163   5.074 -29.636  1.00 44.29           O  
ATOM    731  CG  LEU A  98     -14.018   3.281 -30.977  1.00 44.29           C  
ATOM    732  CD1 LEU A  98     -14.832   4.051 -32.012  1.00 44.29           C  
ATOM    733  CD2 LEU A  98     -13.686   1.882 -31.485  1.00 44.29           C  
ATOM    734  N   SER A  99      -9.873   3.670 -28.216  1.00 45.45           N  
ATOM    735  CA  SER A  99      -8.524   3.535 -28.757  1.00 45.45           C  
ATOM    736  C   SER A  99      -8.205   2.083 -29.092  1.00 45.45           C  
ATOM    737  CB  SER A  99      -7.493   4.077 -27.766  1.00 45.45           C  
ATOM    738  O   SER A  99      -8.496   1.180 -28.305  1.00 45.45           O  
ATOM    739  OG  SER A  99      -7.662   5.471 -27.575  1.00 45.45           O  
ATOM    740  N   SER A 100      -8.792   1.571 -30.193  1.00 37.07           N  
ATOM    741  CA  SER A 100      -8.234   1.008 -31.418  1.00 37.07           C  
ATOM    742  C   SER A 100      -7.046   0.100 -31.118  1.00 37.07           C  
ATOM    743  CB  SER A 100      -7.806   2.122 -32.374  1.00 37.07           C  
ATOM    744  O   SER A 100      -6.164   0.461 -30.336  1.00 37.07           O  
ATOM    745  OG  SER A 100      -8.825   3.100 -32.495  1.00 37.07           O  
ATOM    746  N   ILE A 101      -7.369  -1.250 -31.041  1.00 38.96           N  
ATOM    747  CA  ILE A 101      -6.944  -2.335 -31.920  1.00 38.96           C  
ATOM    748  C   ILE A 101      -5.643  -1.953 -32.621  1.00 38.96           C  
ATOM    749  CB  ILE A 101      -8.033  -2.678 -32.961  1.00 38.96           C  
ATOM    750  O   ILE A 101      -5.504  -0.832 -33.117  1.00 38.96           O  
ATOM    751  CG1 ILE A 101      -8.672  -1.397 -33.508  1.00 38.96           C  
ATOM    752  CG2 ILE A 101      -9.093  -3.600 -32.350  1.00 38.96           C  
ATOM    753  CD1 ILE A 101      -9.377  -1.579 -34.845  1.00 38.96           C  
ATOM    754  N   MET A 102      -4.488  -2.628 -32.320  1.00 31.86           N  
ATOM    755  CA  MET A 102      -3.593  -3.571 -32.985  1.00 31.86           C  
ATOM    756  C   MET A 102      -2.799  -2.881 -34.090  1.00 31.86           C  
ATOM    757  CB  MET A 102      -4.383  -4.746 -33.565  1.00 31.86           C  
ATOM    758  O   MET A 102      -3.380  -2.345 -35.035  1.00 31.86           O  
ATOM    759  CG  MET A 102      -4.155  -6.058 -32.833  1.00 31.86           C  
ATOM    760  SD  MET A 102      -4.445  -7.520 -33.904  1.00 31.86           S  
ATOM    761  CE  MET A 102      -4.465  -8.834 -32.653  1.00 31.86           C  
ATOM    762  N   ASP A 103      -1.566  -2.426 -33.881  1.00 36.29           N  
ATOM    763  CA  ASP A 103      -0.775  -2.497 -35.106  1.00 36.29           C  
ATOM    764  C   ASP A 103       0.595  -3.115 -34.840  1.00 36.29           C  
ATOM    765  CB  ASP A 103      -0.614  -1.105 -35.722  1.00 36.29           C  
ATOM    766  O   ASP A 103       1.324  -2.664 -33.954  1.00 36.29           O  
ATOM    767  CG  ASP A 103      -1.893  -0.584 -36.352  1.00 36.29           C  
ATOM    768  OD1 ASP A 103      -2.572  -1.346 -37.074  1.00 36.29           O  
ATOM    769  OD2 ASP A 103      -2.223   0.601 -36.128  1.00 36.29           O  
ATOM    770  N   HIS A 104       0.616  -4.517 -34.784  1.00 27.63           N  
ATOM    771  CA  HIS A 104       1.500  -5.427 -35.505  1.00 27.63           C  
ATOM    772  C   HIS A 104       2.025  -4.786 -36.785  1.00 27.63           C  
ATOM    773  CB  HIS A 104       0.774  -6.733 -35.831  1.00 27.63           C  
ATOM    774  O   HIS A 104       1.264  -4.166 -37.531  1.00 27.63           O  
ATOM    775  CG  HIS A 104       0.926  -7.784 -34.778  1.00 27.63           C  
ATOM    776  CD2 HIS A 104       1.781  -8.829 -34.682  1.00 27.63           C  
ATOM    777  ND1 HIS A 104       0.130  -7.831 -33.654  1.00 27.63           N  
ATOM    778  CE1 HIS A 104       0.492  -8.863 -32.909  1.00 27.63           C  
ATOM    779  NE2 HIS A 104       1.492  -9.484 -33.511  1.00 27.63           N  
ATOM    780  N   PRO A 105       3.255  -4.982 -37.081  1.00 42.68           N  
ATOM    781  CA  PRO A 105       3.918  -6.179 -37.605  1.00 42.68           C  
ATOM    782  C   PRO A 105       5.263  -6.450 -36.935  1.00 42.68           C  
ATOM    783  CB  PRO A 105       4.103  -5.858 -39.090  1.00 42.68           C  
ATOM    784  O   PRO A 105       5.815  -5.568 -36.270  1.00 42.68           O  
ATOM    785  CG  PRO A 105       4.271  -4.374 -39.142  1.00 42.68           C  
ATOM    786  CD  PRO A 105       4.092  -3.824 -37.756  1.00 42.68           C  
TER     787      PRO A 105                                                      
ENDMDL                                                                          
END                                                                             
