# Supplementary material for: Domain loss enabled evolution of novel functions in the snake three-finger toxin gene superfamily
Source: Nat Commun. 2023 Aug 11;14:4861. doi: 10.1038/s41467-023-40550-0 (PMC10421932; doi:10.1038/s41467-023-40550-0)
Supplement: Supplementary file 5 — Supplementary Data 2 [file 41467_2023_40550_MOESM5_ESM.zip › SD2_structure_predictions/full_sequence/NCBI|THAEL_XM_032222342.1_49_258|Thamnophis_elegans.pdb]

MODEL     1                                                                     
ATOM      1  N   MET A   1     -35.440   2.036  34.588  1.00 61.51           N  
ATOM      2  CA  MET A   1     -35.005   0.888  33.797  1.00 61.51           C  
ATOM      3  C   MET A   1     -34.862   1.264  32.326  1.00 61.51           C  
ATOM      4  CB  MET A   1     -35.989  -0.273  33.947  1.00 61.51           C  
ATOM      5  O   MET A   1     -34.342   0.481  31.529  1.00 61.51           O  
ATOM      6  CG  MET A   1     -36.082  -0.818  35.363  1.00 61.51           C  
ATOM      7  SD  MET A   1     -37.103  -2.340  35.464  1.00 61.51           S  
ATOM      8  CE  MET A   1     -38.736  -1.610  35.767  1.00 61.51           C  
ATOM      9  N   LYS A   2     -35.264   2.504  32.009  1.00 73.30           N  
ATOM     10  CA  LYS A   2     -35.246   3.070  30.664  1.00 73.30           C  
ATOM     11  C   LYS A   2     -33.869   3.632  30.322  1.00 73.30           C  
ATOM     12  CB  LYS A   2     -36.307   4.162  30.526  1.00 73.30           C  
ATOM     13  O   LYS A   2     -33.435   3.569  29.170  1.00 73.30           O  
ATOM     14  CG  LYS A   2     -37.737   3.643  30.558  1.00 73.30           C  
ATOM     15  CD  LYS A   2     -38.747   4.781  30.471  1.00 73.30           C  
ATOM     16  CE  LYS A   2     -40.177   4.258  30.431  1.00 73.30           C  
ATOM     17  NZ  LYS A   2     -41.171   5.347  30.673  1.00 73.30           N  
ATOM     18  N   THR A   3     -33.246   4.002  31.425  1.00 74.96           N  
ATOM     19  CA  THR A   3     -31.937   4.605  31.196  1.00 74.96           C  
ATOM     20  C   THR A   3     -30.899   3.535  30.870  1.00 74.96           C  
ATOM     21  CB  THR A   3     -31.474   5.416  32.420  1.00 74.96           C  
ATOM     22  O   THR A   3     -29.965   3.782  30.104  1.00 74.96           O  
ATOM     23  CG2 THR A   3     -32.427   6.572  32.706  1.00 74.96           C  
ATOM     24  OG1 THR A   3     -31.426   4.557  33.566  1.00 74.96           O  
ATOM     25  N   LEU A   4     -31.083   2.395  31.456  1.00 77.59           N  
ATOM     26  CA  LEU A   4     -30.164   1.286  31.226  1.00 77.59           C  
ATOM     27  C   LEU A   4     -30.291   0.763  29.799  1.00 77.59           C  
ATOM     28  CB  LEU A   4     -30.428   0.155  32.222  1.00 77.59           C  
ATOM     29  O   LEU A   4     -29.287   0.437  29.161  1.00 77.59           O  
ATOM     30  CG  LEU A   4     -29.906   0.369  33.644  1.00 77.59           C  
ATOM     31  CD1 LEU A   4     -30.336  -0.785  34.545  1.00 77.59           C  
ATOM     32  CD2 LEU A   4     -28.389   0.515  33.641  1.00 77.59           C  
ATOM     33  N   LEU A   5     -31.561   0.814  29.315  1.00 78.88           N  
ATOM     34  CA  LEU A   5     -31.832   0.356  27.957  1.00 78.88           C  
ATOM     35  C   LEU A   5     -31.224   1.306  26.931  1.00 78.88           C  
ATOM     36  CB  LEU A   5     -33.340   0.231  27.724  1.00 78.88           C  
ATOM     37  O   LEU A   5     -30.658   0.864  25.929  1.00 78.88           O  
ATOM     38  CG  LEU A   5     -34.006  -1.038  28.258  1.00 78.88           C  
ATOM     39  CD1 LEU A   5     -35.524  -0.890  28.235  1.00 78.88           C  
ATOM     40  CD2 LEU A   5     -33.570  -2.253  27.446  1.00 78.88           C  
ATOM     41  N   LEU A   6     -31.268   2.578  27.289  1.00 77.62           N  
ATOM     42  CA  LEU A   6     -30.725   3.578  26.376  1.00 77.62           C  
ATOM     43  C   LEU A   6     -29.203   3.500  26.327  1.00 77.62           C  
ATOM     44  CB  LEU A   6     -31.162   4.983  26.799  1.00 77.62           C  
ATOM     45  O   LEU A   6     -28.605   3.634  25.257  1.00 77.62           O  
ATOM     46  CG  LEU A   6     -32.521   5.456  26.280  1.00 77.62           C  
ATOM     47  CD1 LEU A   6     -33.138   6.461  27.247  1.00 77.62           C  
ATOM     48  CD2 LEU A   6     -32.380   6.062  24.888  1.00 77.62           C  
ATOM     49  N   ALA A   7     -28.647   3.197  27.434  1.00 79.81           N  
ATOM     50  CA  ALA A   7     -27.193   3.087  27.523  1.00 79.81           C  
ATOM     51  C   ALA A   7     -26.686   1.880  26.739  1.00 79.81           C  
ATOM     52  CB  ALA A   7     -26.755   2.992  28.982  1.00 79.81           C  
ATOM     53  O   ALA A   7     -25.658   1.959  26.061  1.00 79.81           O  
ATOM     54  N   LEU A   8     -27.407   0.817  26.828  1.00 79.38           N  
ATOM     55  CA  LEU A   8     -27.038  -0.404  26.119  1.00 79.38           C  
ATOM     56  C   LEU A   8     -27.135  -0.206  24.610  1.00 79.38           C  
ATOM     57  CB  LEU A   8     -27.934  -1.567  26.552  1.00 79.38           C  
ATOM     58  O   LEU A   8     -26.293  -0.705  23.859  1.00 79.38           O  
ATOM     59  CG  LEU A   8     -27.222  -2.800  27.111  1.00 79.38           C  
ATOM     60  CD1 LEU A   8     -27.476  -2.924  28.609  1.00 79.38           C  
ATOM     61  CD2 LEU A   8     -27.678  -4.058  26.379  1.00 79.38           C  
ATOM     62  N   LEU A   9     -28.099   0.526  24.144  1.00 79.13           N  
ATOM     63  CA  LEU A   9     -28.275   0.829  22.728  1.00 79.13           C  
ATOM     64  C   LEU A   9     -27.146   1.719  22.218  1.00 79.13           C  
ATOM     65  CB  LEU A   9     -29.625   1.511  22.490  1.00 79.13           C  
ATOM     66  O   LEU A   9     -26.616   1.492  21.128  1.00 79.13           O  
ATOM     67  CG  LEU A   9     -30.081   1.623  21.034  1.00 79.13           C  
ATOM     68  CD1 LEU A   9     -31.116   0.549  20.719  1.00 79.13           C  
ATOM     69  CD2 LEU A   9     -30.643   3.013  20.755  1.00 79.13           C  
ATOM     70  N   VAL A  10     -26.689   2.645  23.007  1.00 78.74           N  
ATOM     71  CA  VAL A  10     -25.613   3.556  22.633  1.00 78.74           C  
ATOM     72  C   VAL A  10     -24.292   2.794  22.559  1.00 78.74           C  
ATOM     73  CB  VAL A  10     -25.494   4.733  23.628  1.00 78.74           C  
ATOM     74  O   VAL A  10     -23.498   3.003  21.638  1.00 78.74           O  
ATOM     75  CG1 VAL A  10     -24.280   5.599  23.297  1.00 78.74           C  
ATOM     76  CG2 VAL A  10     -26.771   5.570  23.619  1.00 78.74           C  
ATOM     77  N   VAL A  11     -24.106   1.859  23.531  1.00 77.78           N  
ATOM     78  CA  VAL A  11     -22.890   1.054  23.563  1.00 77.78           C  
ATOM     79  C   VAL A  11     -22.838   0.146  22.336  1.00 77.78           C  
ATOM     80  CB  VAL A  11     -22.801   0.209  24.854  1.00 77.78           C  
ATOM     81  O   VAL A  11     -21.780  -0.022  21.725  1.00 77.78           O  
ATOM     82  CG1 VAL A  11     -21.620  -0.757  24.788  1.00 77.78           C  
ATOM     83  CG2 VAL A  11     -22.686   1.117  26.077  1.00 77.78           C  
ATOM     84  N   THR A  12     -23.970  -0.427  21.924  1.00 72.50           N  
ATOM     85  CA  THR A  12     -24.037  -1.289  20.748  1.00 72.50           C  
ATOM     86  C   THR A  12     -23.753  -0.493  19.478  1.00 72.50           C  
ATOM     87  CB  THR A  12     -25.413  -1.971  20.634  1.00 72.50           C  
ATOM     88  O   THR A  12     -23.115  -0.998  18.552  1.00 72.50           O  
ATOM     89  CG2 THR A  12     -25.656  -2.919  21.803  1.00 72.50           C  
ATOM     90  OG1 THR A  12     -26.437  -0.968  20.625  1.00 72.50           O  
ATOM     91  N   VAL A  13     -24.217   0.749  19.418  1.00 71.05           N  
ATOM     92  CA  VAL A  13     -24.020   1.597  18.248  1.00 71.05           C  
ATOM     93  C   VAL A  13     -22.567   2.061  18.184  1.00 71.05           C  
ATOM     94  CB  VAL A  13     -24.969   2.817  18.264  1.00 71.05           C  
ATOM     95  O   VAL A  13     -21.967   2.100  17.107  1.00 71.05           O  
ATOM     96  CG1 VAL A  13     -24.632   3.778  17.125  1.00 71.05           C  
ATOM     97  CG2 VAL A  13     -26.424   2.362  18.171  1.00 71.05           C  
ATOM     98  N   VAL A  14     -22.036   2.320  19.347  1.00 68.26           N  
ATOM     99  CA  VAL A  14     -20.666   2.820  19.393  1.00 68.26           C  
ATOM    100  C   VAL A  14     -19.690   1.684  19.096  1.00 68.26           C  
ATOM    101  CB  VAL A  14     -20.341   3.458  20.762  1.00 68.26           C  
ATOM    102  O   VAL A  14     -18.629   1.907  18.509  1.00 68.26           O  
ATOM    103  CG1 VAL A  14     -18.865   3.843  20.842  1.00 68.26           C  
ATOM    104  CG2 VAL A  14     -21.228   4.677  21.007  1.00 68.26           C  
ATOM    105  N   CYS A  15     -20.191   0.473  19.304  1.00 66.67           N  
ATOM    106  CA  CYS A  15     -19.312  -0.650  19.000  1.00 66.67           C  
ATOM    107  C   CYS A  15     -19.375  -1.008  17.520  1.00 66.67           C  
ATOM    108  CB  CYS A  15     -19.686  -1.868  19.844  1.00 66.67           C  
ATOM    109  O   CYS A  15     -18.729  -1.959  17.079  1.00 66.67           O  
ATOM    110  SG  CYS A  15     -19.383  -1.650  21.612  1.00 66.67           S  
ATOM    111  N   LEU A  16     -20.296  -0.344  16.728  1.00 61.73           N  
ATOM    112  CA  LEU A  16     -20.327  -0.561  15.285  1.00 61.73           C  
ATOM    113  C   LEU A  16     -19.024  -0.104  14.638  1.00 61.73           C  
ATOM    114  CB  LEU A  16     -21.510   0.180  14.657  1.00 61.73           C  
ATOM    115  O   LEU A  16     -18.561   1.011  14.886  1.00 61.73           O  
ATOM    116  CG  LEU A  16     -22.902  -0.369  14.977  1.00 61.73           C  
ATOM    117  CD1 LEU A  16     -23.976   0.619  14.534  1.00 61.73           C  
ATOM    118  CD2 LEU A  16     -23.108  -1.725  14.311  1.00 61.73           C  
ATOM    119  N   ASP A  17     -17.988  -0.574  15.026  1.00 59.36           N  
ATOM    120  CA  ASP A  17     -16.674  -0.779  14.425  1.00 59.36           C  
ATOM    121  C   ASP A  17     -16.432   0.208  13.285  1.00 59.36           C  
ATOM    122  CB  ASP A  17     -16.535  -2.215  13.915  1.00 59.36           C  
ATOM    123  O   ASP A  17     -17.112   0.158  12.258  1.00 59.36           O  
ATOM    124  CG  ASP A  17     -15.767  -3.111  14.871  1.00 59.36           C  
ATOM    125  OD1 ASP A  17     -14.747  -2.665  15.439  1.00 59.36           O  
ATOM    126  OD2 ASP A  17     -16.184  -4.275  15.055  1.00 59.36           O  
ATOM    127  N   PHE A  18     -16.496   1.454  13.595  1.00 60.19           N  
ATOM    128  CA  PHE A  18     -15.890   2.379  12.644  1.00 60.19           C  
ATOM    129  C   PHE A  18     -14.645   1.766  12.012  1.00 60.19           C  
ATOM    130  CB  PHE A  18     -15.533   3.701  13.330  1.00 60.19           C  
ATOM    131  O   PHE A  18     -13.671   1.470  12.708  1.00 60.19           O  
ATOM    132  CG  PHE A  18     -16.712   4.614  13.537  1.00 60.19           C  
ATOM    133  CD1 PHE A  18     -17.118   5.485  12.533  1.00 60.19           C  
ATOM    134  CD2 PHE A  18     -17.413   4.602  14.735  1.00 60.19           C  
ATOM    135  CE1 PHE A  18     -18.208   6.332  12.721  1.00 60.19           C  
ATOM    136  CE2 PHE A  18     -18.503   5.445  14.931  1.00 60.19           C  
ATOM    137  CZ  PHE A  18     -18.898   6.310  13.923  1.00 60.19           C  
ATOM    138  N   GLY A  19     -14.688   0.566  11.520  1.00 64.97           N  
ATOM    139  CA  GLY A  19     -13.586  -0.042  10.792  1.00 64.97           C  
ATOM    140  C   GLY A  19     -12.701   0.972  10.092  1.00 64.97           C  
ATOM    141  O   GLY A  19     -13.186   1.792   9.311  1.00 64.97           O  
ATOM    142  N   ASP A  20     -11.893   1.692  10.792  1.00 71.19           N  
ATOM    143  CA  ASP A  20     -10.913   2.539  10.119  1.00 71.19           C  
ATOM    144  C   ASP A  20     -10.403   1.880   8.840  1.00 71.19           C  
ATOM    145  CB  ASP A  20      -9.741   2.850  11.053  1.00 71.19           C  
ATOM    146  O   ASP A  20     -10.099   0.685   8.830  1.00 71.19           O  
ATOM    147  CG  ASP A  20     -10.097   3.854  12.136  1.00 71.19           C  
ATOM    148  OD1 ASP A  20     -11.036   4.656  11.940  1.00 71.19           O  
ATOM    149  OD2 ASP A  20      -9.430   3.845  13.194  1.00 71.19           O  
ATOM    150  N   THR A  21     -10.890   2.487   7.713  1.00 85.99           N  
ATOM    151  CA  THR A  21     -10.393   2.036   6.418  1.00 85.99           C  
ATOM    152  C   THR A  21      -8.973   2.542   6.176  1.00 85.99           C  
ATOM    153  CB  THR A  21     -11.309   2.505   5.273  1.00 85.99           C  
ATOM    154  O   THR A  21      -8.628   3.654   6.581  1.00 85.99           O  
ATOM    155  CG2 THR A  21     -12.705   1.905   5.405  1.00 85.99           C  
ATOM    156  OG1 THR A  21     -11.410   3.934   5.305  1.00 85.99           O  
ATOM    157  N   LEU A  22      -8.007   1.677   5.873  1.00 95.20           N  
ATOM    158  CA  LEU A  22      -6.610   1.930   5.536  1.00 95.20           C  
ATOM    159  C   LEU A  22      -6.500   2.814   4.298  1.00 95.20           C  
ATOM    160  CB  LEU A  22      -5.868   0.611   5.304  1.00 95.20           C  
ATOM    161  O   LEU A  22      -7.198   2.590   3.306  1.00 95.20           O  
ATOM    162  CG  LEU A  22      -4.374   0.720   4.994  1.00 95.20           C  
ATOM    163  CD1 LEU A  22      -3.615   1.227   6.215  1.00 95.20           C  
ATOM    164  CD2 LEU A  22      -3.823  -0.627   4.537  1.00 95.20           C  
ATOM    165  N   ILE A  23      -5.727   3.892   4.392  1.00 96.09           N  
ATOM    166  CA  ILE A  23      -5.462   4.793   3.276  1.00 96.09           C  
ATOM    167  C   ILE A  23      -4.039   4.579   2.766  1.00 96.09           C  
ATOM    168  CB  ILE A  23      -5.670   6.270   3.680  1.00 96.09           C  
ATOM    169  O   ILE A  23      -3.079   4.653   3.537  1.00 96.09           O  
ATOM    170  CG1 ILE A  23      -7.100   6.488   4.190  1.00 96.09           C  
ATOM    171  CG2 ILE A  23      -5.360   7.201   2.504  1.00 96.09           C  
ATOM    172  CD1 ILE A  23      -7.338   7.864   4.797  1.00 96.09           C  
ATOM    173  N   CYS A  24      -3.900   4.306   1.410  1.00 96.76           N  
ATOM    174  CA  CYS A  24      -2.599   4.069   0.795  1.00 96.76           C  
ATOM    175  C   CYS A  24      -2.410   4.946  -0.438  1.00 96.76           C  
ATOM    176  CB  CYS A  24      -2.448   2.597   0.412  1.00 96.76           C  
ATOM    177  O   CYS A  24      -3.387   5.382  -1.050  1.00 96.76           O  
ATOM    178  SG  CYS A  24      -2.605   1.462   1.808  1.00 96.76           S  
ATOM    179  N   TYR A  25      -1.209   5.255  -0.722  1.00 96.05           N  
ATOM    180  CA  TYR A  25      -0.927   5.803  -2.044  1.00 96.05           C  
ATOM    181  C   TYR A  25      -1.062   4.732  -3.119  1.00 96.05           C  
ATOM    182  CB  TYR A  25       0.479   6.411  -2.086  1.00 96.05           C  
ATOM    183  O   TYR A  25      -0.599   3.603  -2.941  1.00 96.05           O  
ATOM    184  CG  TYR A  25       0.629   7.652  -1.240  1.00 96.05           C  
ATOM    185  CD1 TYR A  25       0.073   8.864  -1.643  1.00 96.05           C  
ATOM    186  CD2 TYR A  25       1.327   7.616  -0.038  1.00 96.05           C  
ATOM    187  CE1 TYR A  25       0.210  10.011  -0.868  1.00 96.05           C  
ATOM    188  CE2 TYR A  25       1.471   8.756   0.745  1.00 96.05           C  
ATOM    189  OH  TYR A  25       1.049  11.080   1.094  1.00 96.05           O  
ATOM    190  CZ  TYR A  25       0.910   9.947   0.323  1.00 96.05           C  
ATOM    191  N   LYS A  26      -1.785   5.121  -4.238  1.00 94.50           N  
ATOM    192  CA  LYS A  26      -2.036   4.172  -5.318  1.00 94.50           C  
ATOM    193  C   LYS A  26      -1.675   4.773  -6.674  1.00 94.50           C  
ATOM    194  CB  LYS A  26      -3.501   3.730  -5.315  1.00 94.50           C  
ATOM    195  O   LYS A  26      -2.193   5.827  -7.049  1.00 94.50           O  
ATOM    196  CG  LYS A  26      -3.810   2.605  -6.290  1.00 94.50           C  
ATOM    197  CD  LYS A  26      -5.247   2.120  -6.148  1.00 94.50           C  
ATOM    198  CE  LYS A  26      -5.562   1.003  -7.133  1.00 94.50           C  
ATOM    199  NZ  LYS A  26      -6.967   0.517  -6.989  1.00 94.50           N  
ATOM    200  N   CYS A  27      -0.793   4.021  -7.449  1.00 91.80           N  
ATOM    201  CA  CYS A  27      -0.390   4.457  -8.781  1.00 91.80           C  
ATOM    202  C   CYS A  27       0.340   3.343  -9.521  1.00 91.80           C  
ATOM    203  CB  CYS A  27       0.504   5.694  -8.692  1.00 91.80           C  
ATOM    204  O   CYS A  27       0.853   2.411  -8.899  1.00 91.80           O  
ATOM    205  SG  CYS A  27       1.960   5.466  -7.648  1.00 91.80           S  
ATOM    206  N   LYS A  28       0.327   3.443 -10.739  1.00 86.99           N  
ATOM    207  CA  LYS A  28       0.948   2.431 -11.588  1.00 86.99           C  
ATOM    208  C   LYS A  28       2.396   2.792 -11.906  1.00 86.99           C  
ATOM    209  CB  LYS A  28       0.155   2.257 -12.884  1.00 86.99           C  
ATOM    210  O   LYS A  28       3.267   1.920 -11.936  1.00 86.99           O  
ATOM    211  CG  LYS A  28      -1.147   1.486 -12.715  1.00 86.99           C  
ATOM    212  CD  LYS A  28      -1.829   1.241 -14.054  1.00 86.99           C  
ATOM    213  CE  LYS A  28      -3.167   0.534 -13.880  1.00 86.99           C  
ATOM    214  NZ  LYS A  28      -3.848   0.307 -15.189  1.00 86.99           N  
ATOM    215  N   GLU A  29       2.718   4.231 -12.039  1.00 82.14           N  
ATOM    216  CA  GLU A  29       4.078   4.644 -12.370  1.00 82.14           C  
ATOM    217  C   GLU A  29       4.326   6.096 -11.974  1.00 82.14           C  
ATOM    218  CB  GLU A  29       4.351   4.451 -13.864  1.00 82.14           C  
ATOM    219  O   GLU A  29       3.383   6.879 -11.843  1.00 82.14           O  
ATOM    220  CG  GLU A  29       4.295   3.000 -14.317  1.00 82.14           C  
ATOM    221  CD  GLU A  29       4.578   2.823 -15.801  1.00 82.14           C  
ATOM    222  OE1 GLU A  29       4.628   1.666 -16.276  1.00 82.14           O  
ATOM    223  OE2 GLU A  29       4.751   3.851 -16.494  1.00 82.14           O  
ATOM    224  N   GLY A  30       5.562   6.420 -11.678  1.00 76.00           N  
ATOM    225  CA  GLY A  30       5.979   7.794 -11.445  1.00 76.00           C  
ATOM    226  C   GLY A  30       5.661   8.284 -10.045  1.00 76.00           C  
ATOM    227  O   GLY A  30       5.632   7.496  -9.097  1.00 76.00           O  
ATOM    228  N   LEU A  31       5.557   9.765  -9.985  1.00 77.35           N  
ATOM    229  CA  LEU A  31       5.219  10.444  -8.739  1.00 77.35           C  
ATOM    230  C   LEU A  31       3.780  10.145  -8.330  1.00 77.35           C  
ATOM    231  CB  LEU A  31       5.417  11.956  -8.881  1.00 77.35           C  
ATOM    232  O   LEU A  31       2.857  10.298  -9.132  1.00 77.35           O  
ATOM    233  CG  LEU A  31       6.862  12.455  -8.852  1.00 77.35           C  
ATOM    234  CD1 LEU A  31       6.976  13.790  -9.581  1.00 77.35           C  
ATOM    235  CD2 LEU A  31       7.356  12.581  -7.415  1.00 77.35           C  
ATOM    236  N   CYS A  32       3.736   9.468  -7.119  1.00 84.09           N  
ATOM    237  CA  CYS A  32       2.467   8.983  -6.588  1.00 84.09           C  
ATOM    238  C   CYS A  32       1.896   9.956  -5.563  1.00 84.09           C  
ATOM    239  CB  CYS A  32       2.643   7.604  -5.953  1.00 84.09           C  
ATOM    240  O   CYS A  32       2.299   9.943  -4.399  1.00 84.09           O  
ATOM    241  SG  CYS A  32       1.093   6.705  -5.723  1.00 84.09           S  
ATOM    242  N   ILE A  33       0.884  10.748  -5.984  1.00 86.27           N  
ATOM    243  CA  ILE A  33       0.329  11.743  -5.072  1.00 86.27           C  
ATOM    244  C   ILE A  33      -1.103  11.362  -4.702  1.00 86.27           C  
ATOM    245  CB  ILE A  33       0.364  13.158  -5.691  1.00 86.27           C  
ATOM    246  O   ILE A  33      -1.661  11.887  -3.736  1.00 86.27           O  
ATOM    247  CG1 ILE A  33      -0.287  13.151  -7.079  1.00 86.27           C  
ATOM    248  CG2 ILE A  33       1.802  13.680  -5.763  1.00 86.27           C  
ATOM    249  CD1 ILE A  33      -0.489  14.537  -7.675  1.00 86.27           C  
ATOM    250  N   THR A  34      -1.563  10.385  -5.419  1.00 90.73           N  
ATOM    251  CA  THR A  34      -2.960  10.020  -5.217  1.00 90.73           C  
ATOM    252  C   THR A  34      -3.095   9.003  -4.087  1.00 90.73           C  
ATOM    253  CB  THR A  34      -3.580   9.445  -6.504  1.00 90.73           C  
ATOM    254  O   THR A  34      -2.388   7.994  -4.065  1.00 90.73           O  
ATOM    255  CG2 THR A  34      -5.082   9.234  -6.345  1.00 90.73           C  
ATOM    256  OG1 THR A  34      -3.348  10.356  -7.586  1.00 90.73           O  
ATOM    257  N   GLU A  35      -4.015   9.328  -3.143  1.00 94.02           N  
ATOM    258  CA  GLU A  35      -4.355   8.439  -2.036  1.00 94.02           C  
ATOM    259  C   GLU A  35      -5.753   7.851  -2.210  1.00 94.02           C  
ATOM    260  CB  GLU A  35      -4.259   9.181  -0.701  1.00 94.02           C  
ATOM    261  O   GLU A  35      -6.651   8.516  -2.729  1.00 94.02           O  
ATOM    262  CG  GLU A  35      -2.893   9.797  -0.436  1.00 94.02           C  
ATOM    263  CD  GLU A  35      -2.852  10.650   0.822  1.00 94.02           C  
ATOM    264  OE1 GLU A  35      -1.836  11.345   1.051  1.00 94.02           O  
ATOM    265  OE2 GLU A  35      -3.844  10.622   1.584  1.00 94.02           O  
ATOM    266  N   ARG A  36      -5.791   6.588  -1.787  1.00 94.16           N  
ATOM    267  CA  ARG A  36      -7.085   5.919  -1.875  1.00 94.16           C  
ATOM    268  C   ARG A  36      -7.364   5.099  -0.619  1.00 94.16           C  
ATOM    269  CB  ARG A  36      -7.143   5.019  -3.111  1.00 94.16           C  
ATOM    270  O   ARG A  36      -6.441   4.557  -0.007  1.00 94.16           O  
ATOM    271  CG  ARG A  36      -7.053   5.774  -4.427  1.00 94.16           C  
ATOM    272  CD  ARG A  36      -8.390   6.386  -4.820  1.00 94.16           C  
ATOM    273  NE  ARG A  36      -8.347   6.962  -6.161  1.00 94.16           N  
ATOM    274  NH1 ARG A  36     -10.547   7.666  -6.154  1.00 94.16           N  
ATOM    275  NH2 ARG A  36      -9.224   8.045  -7.986  1.00 94.16           N  
ATOM    276  CZ  ARG A  36      -9.373   7.556  -6.764  1.00 94.16           C  
ATOM    277  N   LYS A  37      -8.743   5.081  -0.337  1.00 95.64           N  
ATOM    278  CA  LYS A  37      -9.179   4.191   0.736  1.00 95.64           C  
ATOM    279  C   LYS A  37      -9.161   2.734   0.282  1.00 95.64           C  
ATOM    280  CB  LYS A  37     -10.580   4.574   1.215  1.00 95.64           C  
ATOM    281  O   LYS A  37      -9.673   2.406  -0.790  1.00 95.64           O  
ATOM    282  CG  LYS A  37     -10.637   5.893   1.971  1.00 95.64           C  
ATOM    283  CD  LYS A  37     -12.045   6.192   2.469  1.00 95.64           C  
ATOM    284  CE  LYS A  37     -12.122   7.552   3.149  1.00 95.64           C  
ATOM    285  NZ  LYS A  37     -13.520   7.893   3.549  1.00 95.64           N  
ATOM    286  N   CYS A  38      -8.513   1.885   1.124  1.00 94.86           N  
ATOM    287  CA  CYS A  38      -8.467   0.466   0.788  1.00 94.86           C  
ATOM    288  C   CYS A  38      -9.769  -0.227   1.170  1.00 94.86           C  
ATOM    289  CB  CYS A  38      -7.292  -0.213   1.491  1.00 94.86           C  
ATOM    290  O   CYS A  38     -10.491   0.241   2.052  1.00 94.86           O  
ATOM    291  SG  CYS A  38      -5.681   0.472   1.044  1.00 94.86           S  
ATOM    292  N   SER A  39     -10.082  -1.237   0.417  1.00 93.18           N  
ATOM    293  CA  SER A  39     -11.261  -2.037   0.730  1.00 93.18           C  
ATOM    294  C   SER A  39     -11.073  -2.815   2.028  1.00 93.18           C  
ATOM    295  CB  SER A  39     -11.572  -3.005  -0.413  1.00 93.18           C  
ATOM    296  O   SER A  39      -9.954  -2.930   2.532  1.00 93.18           O  
ATOM    297  OG  SER A  39     -10.500  -3.910  -0.611  1.00 93.18           O  
ATOM    298  N   ASN A  40     -12.143  -3.258   2.665  1.00 87.28           N  
ATOM    299  CA  ASN A  40     -12.153  -3.948   3.950  1.00 87.28           C  
ATOM    300  C   ASN A  40     -11.272  -5.194   3.924  1.00 87.28           C  
ATOM    301  CB  ASN A  40     -13.583  -4.316   4.351  1.00 87.28           C  
ATOM    302  O   ASN A  40     -10.679  -5.561   4.940  1.00 87.28           O  
ATOM    303  CG  ASN A  40     -14.402  -3.109   4.765  1.00 87.28           C  
ATOM    304  ND2 ASN A  40     -15.722  -3.243   4.714  1.00 87.28           N  
ATOM    305  OD1 ASN A  40     -13.853  -2.065   5.127  1.00 87.28           O  
ATOM    306  N   LYS A  41     -10.973  -5.668   2.710  1.00 90.09           N  
ATOM    307  CA  LYS A  41     -10.210  -6.908   2.604  1.00 90.09           C  
ATOM    308  C   LYS A  41      -8.737  -6.625   2.326  1.00 90.09           C  
ATOM    309  CB  LYS A  41     -10.788  -7.802   1.507  1.00 90.09           C  
ATOM    310  O   LYS A  41      -7.912  -7.541   2.327  1.00 90.09           O  
ATOM    311  CG  LYS A  41     -12.188  -8.320   1.804  1.00 90.09           C  
ATOM    312  CD  LYS A  41     -12.699  -9.223   0.688  1.00 90.09           C  
ATOM    313  CE  LYS A  41     -14.121  -9.694   0.955  1.00 90.09           C  
ATOM    314  NZ  LYS A  41     -14.607 -10.623  -0.109  1.00 90.09           N  
ATOM    315  N   GLN A  42      -8.470  -5.335   2.134  1.00 94.88           N  
ATOM    316  CA  GLN A  42      -7.096  -4.918   1.873  1.00 94.88           C  
ATOM    317  C   GLN A  42      -6.518  -4.153   3.061  1.00 94.88           C  
ATOM    318  CB  GLN A  42      -7.026  -4.058   0.611  1.00 94.88           C  
ATOM    319  O   GLN A  42      -6.739  -2.948   3.197  1.00 94.88           O  
ATOM    320  CG  GLN A  42      -7.498  -4.773  -0.648  1.00 94.88           C  
ATOM    321  CD  GLN A  42      -7.461  -3.885  -1.877  1.00 94.88           C  
ATOM    322  NE2 GLN A  42      -7.022  -4.443  -3.000  1.00 94.88           N  
ATOM    323  OE1 GLN A  42      -7.826  -2.706  -1.818  1.00 94.88           O  
ATOM    324  N   ASN A  43      -5.681  -4.875   3.823  1.00 95.18           N  
ATOM    325  CA  ASN A  43      -5.204  -4.262   5.059  1.00 95.18           C  
ATOM    326  C   ASN A  43      -3.729  -3.882   4.963  1.00 95.18           C  
ATOM    327  CB  ASN A  43      -5.434  -5.199   6.246  1.00 95.18           C  
ATOM    328  O   ASN A  43      -3.069  -3.677   5.983  1.00 95.18           O  
ATOM    329  CG  ASN A  43      -4.799  -6.561   6.047  1.00 95.18           C  
ATOM    330  ND2 ASN A  43      -4.616  -7.295   7.139  1.00 95.18           N  
ATOM    331  OD1 ASN A  43      -4.474  -6.950   4.923  1.00 95.18           O  
ATOM    332  N   LEU A  44      -3.303  -3.831   3.708  1.00 97.05           N  
ATOM    333  CA  LEU A  44      -1.893  -3.508   3.525  1.00 97.05           C  
ATOM    334  C   LEU A  44      -1.712  -2.467   2.425  1.00 97.05           C  
ATOM    335  CB  LEU A  44      -1.093  -4.769   3.186  1.00 97.05           C  
ATOM    336  O   LEU A  44      -2.483  -2.433   1.464  1.00 97.05           O  
ATOM    337  CG  LEU A  44      -1.109  -5.883   4.233  1.00 97.05           C  
ATOM    338  CD1 LEU A  44      -0.512  -7.162   3.655  1.00 97.05           C  
ATOM    339  CD2 LEU A  44      -0.352  -5.452   5.485  1.00 97.05           C  
ATOM    340  N   CYS A  45      -0.677  -1.637   2.601  1.00 97.15           N  
ATOM    341  CA  CYS A  45      -0.129  -0.833   1.514  1.00 97.15           C  
ATOM    342  C   CYS A  45       1.123  -1.481   0.934  1.00 97.15           C  
ATOM    343  CB  CYS A  45       0.196   0.578   2.002  1.00 97.15           C  
ATOM    344  O   CYS A  45       1.900  -2.102   1.662  1.00 97.15           O  
ATOM    345  SG  CYS A  45      -1.226   1.457   2.686  1.00 97.15           S  
ATOM    346  N   PHE A  46       1.245  -1.473  -0.389  1.00 96.52           N  
ATOM    347  CA  PHE A  46       2.480  -2.018  -0.941  1.00 96.52           C  
ATOM    348  C   PHE A  46       3.160  -1.003  -1.851  1.00 96.52           C  
ATOM    349  CB  PHE A  46       2.200  -3.311  -1.713  1.00 96.52           C  
ATOM    350  O   PHE A  46       2.509  -0.098  -2.376  1.00 96.52           O  
ATOM    351  CG  PHE A  46       1.485  -3.095  -3.020  1.00 96.52           C  
ATOM    352  CD1 PHE A  46       0.098  -3.144  -3.085  1.00 96.52           C  
ATOM    353  CD2 PHE A  46       2.201  -2.843  -4.183  1.00 96.52           C  
ATOM    354  CE1 PHE A  46      -0.566  -2.944  -4.293  1.00 96.52           C  
ATOM    355  CE2 PHE A  46       1.544  -2.643  -5.394  1.00 96.52           C  
ATOM    356  CZ  PHE A  46       0.161  -2.695  -5.447  1.00 96.52           C  
ATOM    357  N   LYS A  47       4.411  -1.137  -1.938  1.00 94.56           N  
ATOM    358  CA  LYS A  47       5.308  -0.431  -2.848  1.00 94.56           C  
ATOM    359  C   LYS A  47       6.218  -1.406  -3.590  1.00 94.56           C  
ATOM    360  CB  LYS A  47       6.149   0.594  -2.086  1.00 94.56           C  
ATOM    361  O   LYS A  47       7.016  -2.112  -2.970  1.00 94.56           O  
ATOM    362  CG  LYS A  47       7.112   1.381  -2.963  1.00 94.56           C  
ATOM    363  CD  LYS A  47       7.928   2.374  -2.146  1.00 94.56           C  
ATOM    364  CE  LYS A  47       8.814   1.668  -1.128  1.00 94.56           C  
ATOM    365  NZ  LYS A  47       9.606   2.639  -0.315  1.00 94.56           N  
ATOM    366  N   ARG A  48       6.025  -1.358  -4.921  1.00 93.18           N  
ATOM    367  CA  ARG A  48       6.788  -2.279  -5.756  1.00 93.18           C  
ATOM    368  C   ARG A  48       7.653  -1.522  -6.758  1.00 93.18           C  
ATOM    369  CB  ARG A  48       5.851  -3.239  -6.493  1.00 93.18           C  
ATOM    370  O   ARG A  48       7.145  -0.716  -7.540  1.00 93.18           O  
ATOM    371  CG  ARG A  48       6.572  -4.310  -7.296  1.00 93.18           C  
ATOM    372  CD  ARG A  48       5.599  -5.301  -7.917  1.00 93.18           C  
ATOM    373  NE  ARG A  48       4.830  -4.696  -9.001  1.00 93.18           N  
ATOM    374  NH1 ARG A  48       3.837  -6.669  -9.676  1.00 93.18           N  
ATOM    375  NH2 ARG A  48       3.361  -4.709 -10.765  1.00 93.18           N  
ATOM    376  CZ  ARG A  48       4.011  -5.359  -9.812  1.00 93.18           C  
ATOM    377  N   ARG A  49       8.934  -1.902  -6.727  1.00 90.25           N  
ATOM    378  CA  ARG A  49       9.901  -1.318  -7.651  1.00 90.25           C  
ATOM    379  C   ARG A  49      10.443  -2.370  -8.614  1.00 90.25           C  
ATOM    380  CB  ARG A  49      11.054  -0.667  -6.884  1.00 90.25           C  
ATOM    381  O   ARG A  49      10.976  -3.395  -8.185  1.00 90.25           O  
ATOM    382  CG  ARG A  49      10.625   0.484  -5.987  1.00 90.25           C  
ATOM    383  CD  ARG A  49      11.798   1.056  -5.204  1.00 90.25           C  
ATOM    384  NE  ARG A  49      11.373   2.116  -4.294  1.00 90.25           N  
ATOM    385  NH1 ARG A  49      13.494   2.567  -3.498  1.00 90.25           N  
ATOM    386  NH2 ARG A  49      11.695   3.752  -2.715  1.00 90.25           N  
ATOM    387  CZ  ARG A  49      12.188   2.809  -3.504  1.00 90.25           C  
ATOM    388  N   LYS A  50      10.183  -2.070  -9.848  1.00 88.91           N  
ATOM    389  CA  LYS A  50      10.602  -3.013 -10.880  1.00 88.91           C  
ATOM    390  C   LYS A  50      11.537  -2.348 -11.886  1.00 88.91           C  
ATOM    391  CB  LYS A  50       9.385  -3.595 -11.601  1.00 88.91           C  
ATOM    392  O   LYS A  50      11.250  -1.256 -12.380  1.00 88.91           O  
ATOM    393  CG  LYS A  50       9.724  -4.691 -12.600  1.00 88.91           C  
ATOM    394  CD  LYS A  50       8.471  -5.253 -13.261  1.00 88.91           C  
ATOM    395  CE  LYS A  50       8.810  -6.342 -14.270  1.00 88.91           C  
ATOM    396  NZ  LYS A  50       7.583  -6.901 -14.914  1.00 88.91           N  
ATOM    397  N   LEU A  51      12.604  -3.108 -12.226  1.00 85.24           N  
ATOM    398  CA  LEU A  51      13.540  -2.652 -13.248  1.00 85.24           C  
ATOM    399  C   LEU A  51      13.015  -2.966 -14.645  1.00 85.24           C  
ATOM    400  CB  LEU A  51      14.911  -3.302 -13.048  1.00 85.24           C  
ATOM    401  O   LEU A  51      12.749  -4.126 -14.967  1.00 85.24           O  
ATOM    402  CG  LEU A  51      16.053  -2.755 -13.907  1.00 85.24           C  
ATOM    403  CD1 LEU A  51      16.339  -1.302 -13.546  1.00 85.24           C  
ATOM    404  CD2 LEU A  51      17.305  -3.610 -13.740  1.00 85.24           C  
ATOM    405  N   PHE A  52      12.565  -2.032 -15.478  1.00 77.71           N  
ATOM    406  CA  PHE A  52      11.926  -2.187 -16.779  1.00 77.71           C  
ATOM    407  C   PHE A  52      12.910  -1.891 -17.905  1.00 77.71           C  
ATOM    408  CB  PHE A  52      10.706  -1.266 -16.893  1.00 77.71           C  
ATOM    409  O   PHE A  52      12.909  -2.572 -18.932  1.00 77.71           O  
ATOM    410  CG  PHE A  52       9.915  -1.462 -18.158  1.00 77.71           C  
ATOM    411  CD1 PHE A  52      10.041  -0.572 -19.217  1.00 77.71           C  
ATOM    412  CD2 PHE A  52       9.043  -2.535 -18.287  1.00 77.71           C  
ATOM    413  CE1 PHE A  52       9.309  -0.750 -20.389  1.00 77.71           C  
ATOM    414  CE2 PHE A  52       8.309  -2.720 -19.454  1.00 77.71           C  
ATOM    415  CZ  PHE A  52       8.442  -1.826 -20.504  1.00 77.71           C  
ATOM    416  N   SER A  53      14.257  -1.658 -17.742  1.00 73.95           N  
ATOM    417  CA  SER A  53      15.211  -1.384 -18.811  1.00 73.95           C  
ATOM    418  C   SER A  53      16.487  -0.752 -18.265  1.00 73.95           C  
ATOM    419  CB  SER A  53      14.588  -0.466 -19.864  1.00 73.95           C  
ATOM    420  O   SER A  53      16.564  -0.420 -17.080  1.00 73.95           O  
ATOM    421  OG  SER A  53      15.499  -0.225 -20.923  1.00 73.95           O  
ATOM    422  N   PRO A  54      17.620  -0.932 -19.052  1.00 73.74           N  
ATOM    423  CA  PRO A  54      18.892  -0.437 -18.520  1.00 73.74           C  
ATOM    424  C   PRO A  54      18.769   0.950 -17.893  1.00 73.74           C  
ATOM    425  CB  PRO A  54      19.800  -0.401 -19.751  1.00 73.74           C  
ATOM    426  O   PRO A  54      19.571   1.314 -17.029  1.00 73.74           O  
ATOM    427  CG  PRO A  54      18.869  -0.517 -20.915  1.00 73.74           C  
ATOM    428  CD  PRO A  54      17.555  -1.052 -20.424  1.00 73.74           C  
ATOM    429  N   PHE A  55      17.556   1.592 -17.997  1.00 70.40           N  
ATOM    430  CA  PHE A  55      17.582   2.948 -17.464  1.00 70.40           C  
ATOM    431  C   PHE A  55      16.268   3.283 -16.770  1.00 70.40           C  
ATOM    432  CB  PHE A  55      17.859   3.961 -18.580  1.00 70.40           C  
ATOM    433  O   PHE A  55      16.107   4.379 -16.228  1.00 70.40           O  
ATOM    434  CG  PHE A  55      19.203   3.789 -19.236  1.00 70.40           C  
ATOM    435  CD1 PHE A  55      20.360   4.231 -18.607  1.00 70.40           C  
ATOM    436  CD2 PHE A  55      19.308   3.185 -20.482  1.00 70.40           C  
ATOM    437  CE1 PHE A  55      21.605   4.074 -19.211  1.00 70.40           C  
ATOM    438  CE2 PHE A  55      20.549   3.024 -21.092  1.00 70.40           C  
ATOM    439  CZ  PHE A  55      21.696   3.470 -20.456  1.00 70.40           C  
ATOM    440  N   GLY A  56      15.335   2.255 -16.608  1.00 79.09           N  
ATOM    441  CA  GLY A  56      14.115   2.764 -16.001  1.00 79.09           C  
ATOM    442  C   GLY A  56      13.613   1.901 -14.859  1.00 79.09           C  
ATOM    443  O   GLY A  56      13.874   0.697 -14.821  1.00 79.09           O  
ATOM    444  N   LEU A  57      13.326   2.593 -13.729  1.00 83.99           N  
ATOM    445  CA  LEU A  57      12.690   2.040 -12.538  1.00 83.99           C  
ATOM    446  C   LEU A  57      11.211   2.408 -12.492  1.00 83.99           C  
ATOM    447  CB  LEU A  57      13.393   2.541 -11.274  1.00 83.99           C  
ATOM    448  O   LEU A  57      10.849   3.570 -12.688  1.00 83.99           O  
ATOM    449  CG  LEU A  57      12.947   1.908  -9.955  1.00 83.99           C  
ATOM    450  CD1 LEU A  57      13.521   0.501  -9.821  1.00 83.99           C  
ATOM    451  CD2 LEU A  57      13.368   2.777  -8.775  1.00 83.99           C  
ATOM    452  N   ARG A  58      10.402   1.317 -12.453  1.00 87.52           N  
ATOM    453  CA  ARG A  58       8.971   1.556 -12.291  1.00 87.52           C  
ATOM    454  C   ARG A  58       8.521   1.238 -10.869  1.00 87.52           C  
ATOM    455  CB  ARG A  58       8.169   0.723 -13.293  1.00 87.52           C  
ATOM    456  O   ARG A  58       8.893   0.204 -10.311  1.00 87.52           O  
ATOM    457  CG  ARG A  58       8.285   1.209 -14.729  1.00 87.52           C  
ATOM    458  CD  ARG A  58       7.322   0.474 -15.652  1.00 87.52           C  
ATOM    459  NE  ARG A  58       7.449   0.927 -17.034  1.00 87.52           N  
ATOM    460  NH1 ARG A  58       5.932  -0.591 -17.889  1.00 87.52           N  
ATOM    461  NH2 ARG A  58       6.977   0.900 -19.282  1.00 87.52           N  
ATOM    462  CZ  ARG A  58       6.786   0.411 -18.065  1.00 87.52           C  
ATOM    463  N   THR A  59       7.860   2.252 -10.355  1.00 90.87           N  
ATOM    464  CA  THR A  59       7.344   2.059  -9.004  1.00 90.87           C  
ATOM    465  C   THR A  59       5.819   2.021  -9.008  1.00 90.87           C  
ATOM    466  CB  THR A  59       7.831   3.171  -8.057  1.00 90.87           C  
ATOM    467  O   THR A  59       5.172   2.908  -9.568  1.00 90.87           O  
ATOM    468  CG2 THR A  59       7.346   2.929  -6.631  1.00 90.87           C  
ATOM    469  OG1 THR A  59       9.263   3.203  -8.063  1.00 90.87           O  
ATOM    470  N   ARG A  60       5.333   0.901  -8.447  1.00 92.73           N  
ATOM    471  CA  ARG A  60       3.896   0.726  -8.259  1.00 92.73           C  
ATOM    472  C   ARG A  60       3.535   0.710  -6.778  1.00 92.73           C  
ATOM    473  CB  ARG A  60       3.420  -0.566  -8.928  1.00 92.73           C  
ATOM    474  O   ARG A  60       4.239   0.104  -5.968  1.00 92.73           O  
ATOM    475  CG  ARG A  60       1.908  -0.727  -8.950  1.00 92.73           C  
ATOM    476  CD  ARG A  60       1.488  -2.009  -9.655  1.00 92.73           C  
ATOM    477  NE  ARG A  60       0.036  -2.155  -9.687  1.00 92.73           N  
ATOM    478  NH1 ARG A  60       0.064  -4.316 -10.502  1.00 92.73           N  
ATOM    479  NH2 ARG A  60      -1.932  -3.273 -10.076  1.00 92.73           N  
ATOM    480  CZ  ARG A  60      -0.607  -3.248 -10.089  1.00 92.73           C  
ATOM    481  N   ARG A  61       2.385   1.398  -6.463  1.00 95.13           N  
ATOM    482  CA  ARG A  61       1.885   1.440  -5.093  1.00 95.13           C  
ATOM    483  C   ARG A  61       0.396   1.119  -5.043  1.00 95.13           C  
ATOM    484  CB  ARG A  61       2.146   2.812  -4.467  1.00 95.13           C  
ATOM    485  O   ARG A  61      -0.329   1.355  -6.012  1.00 95.13           O  
ATOM    486  CG  ARG A  61       3.619   3.183  -4.387  1.00 95.13           C  
ATOM    487  CD  ARG A  61       3.818   4.583  -3.824  1.00 95.13           C  
ATOM    488  NE  ARG A  61       5.234   4.904  -3.667  1.00 95.13           N  
ATOM    489  NH1 ARG A  61       5.330   6.308  -5.500  1.00 95.13           N  
ATOM    490  NH2 ARG A  61       7.205   5.939  -4.233  1.00 95.13           N  
ATOM    491  CZ  ARG A  61       5.920   5.716  -4.467  1.00 95.13           C  
ATOM    492  N   GLY A  62      -0.002   0.562  -3.907  1.00 95.93           N  
ATOM    493  CA  GLY A  62      -1.427   0.295  -3.793  1.00 95.93           C  
ATOM    494  C   GLY A  62      -1.792  -0.466  -2.533  1.00 95.93           C  
ATOM    495  O   GLY A  62      -1.010  -0.515  -1.582  1.00 95.93           O  
ATOM    496  N   CYS A  63      -3.073  -0.868  -2.559  1.00 96.62           N  
ATOM    497  CA  CYS A  63      -3.654  -1.653  -1.476  1.00 96.62           C  
ATOM    498  C   CYS A  63      -3.600  -3.143  -1.793  1.00 96.62           C  
ATOM    499  CB  CYS A  63      -5.101  -1.229  -1.222  1.00 96.62           C  
ATOM    500  O   CYS A  63      -3.740  -3.541  -2.950  1.00 96.62           O  
ATOM    501  SG  CYS A  63      -5.281   0.511  -0.773  1.00 96.62           S  
ATOM    502  N   ALA A  64      -3.333  -3.936  -0.710  1.00 96.64           N  
ATOM    503  CA  ALA A  64      -3.255  -5.378  -0.927  1.00 96.64           C  
ATOM    504  C   ALA A  64      -3.774  -6.143   0.287  1.00 96.64           C  
ATOM    505  CB  ALA A  64      -1.819  -5.792  -1.239  1.00 96.64           C  
ATOM    506  O   ALA A  64      -3.690  -5.658   1.418  1.00 96.64           O  
ATOM    507  N   ALA A  65      -4.437  -7.236  -0.014  1.00 96.17           N  
ATOM    508  CA  ALA A  65      -4.851  -8.138   1.059  1.00 96.17           C  
ATOM    509  C   ALA A  65      -3.654  -8.888   1.637  1.00 96.17           C  
ATOM    510  CB  ALA A  65      -5.898  -9.125   0.550  1.00 96.17           C  
ATOM    511  O   ALA A  65      -3.570  -9.093   2.850  1.00 96.17           O  
ATOM    512  N   THR A  66      -2.828  -9.313   0.709  1.00 96.14           N  
ATOM    513  CA  THR A  66      -1.561  -9.965   1.021  1.00 96.14           C  
ATOM    514  C   THR A  66      -0.408  -9.285   0.289  1.00 96.14           C  
ATOM    515  CB  THR A  66      -1.596 -11.460   0.654  1.00 96.14           C  
ATOM    516  O   THR A  66      -0.598  -8.721  -0.791  1.00 96.14           O  
ATOM    517  CG2 THR A  66      -2.654 -12.201   1.464  1.00 96.14           C  
ATOM    518  OG1 THR A  66      -1.895 -11.596  -0.741  1.00 96.14           O  
ATOM    519  N   CYS A  67       0.714  -9.253   0.975  1.00 95.50           N  
ATOM    520  CA  CYS A  67       1.885  -8.642   0.355  1.00 95.50           C  
ATOM    521  C   CYS A  67       2.272  -9.378  -0.922  1.00 95.50           C  
ATOM    522  CB  CYS A  67       3.064  -8.635   1.327  1.00 95.50           C  
ATOM    523  O   CYS A  67       2.475 -10.594  -0.906  1.00 95.50           O  
ATOM    524  SG  CYS A  67       4.401  -7.522   0.841  1.00 95.50           S  
ATOM    525  N   PRO A  68       2.319  -8.679  -2.077  1.00 93.48           N  
ATOM    526  CA  PRO A  68       2.665  -9.304  -3.356  1.00 93.48           C  
ATOM    527  C   PRO A  68       4.011 -10.025  -3.316  1.00 93.48           C  
ATOM    528  CB  PRO A  68       2.708  -8.121  -4.327  1.00 93.48           C  
ATOM    529  O   PRO A  68       4.886  -9.661  -2.527  1.00 93.48           O  
ATOM    530  CG  PRO A  68       1.875  -7.064  -3.677  1.00 93.48           C  
ATOM    531  CD  PRO A  68       2.022  -7.189  -2.188  1.00 93.48           C  
ATOM    532  N   THR A  69       4.076 -11.014  -4.083  1.00 92.57           N  
ATOM    533  CA  THR A  69       5.274 -11.844  -4.142  1.00 92.57           C  
ATOM    534  C   THR A  69       6.391 -11.128  -4.897  1.00 92.57           C  
ATOM    535  CB  THR A  69       4.983 -13.198  -4.814  1.00 92.57           C  
ATOM    536  O   THR A  69       6.142 -10.478  -5.914  1.00 92.57           O  
ATOM    537  CG2 THR A  69       6.194 -14.122  -4.738  1.00 92.57           C  
ATOM    538  OG1 THR A  69       3.876 -13.825  -4.154  1.00 92.57           O  
ATOM    539  N   ARG A  70       7.475 -11.315  -4.333  1.00 88.30           N  
ATOM    540  CA  ARG A  70       8.681 -10.789  -4.965  1.00 88.30           C  
ATOM    541  C   ARG A  70       9.042 -11.592  -6.210  1.00 88.30           C  
ATOM    542  CB  ARG A  70       9.851 -10.795  -3.979  1.00 88.30           C  
ATOM    543  O   ARG A  70       9.036 -12.824  -6.183  1.00 88.30           O  
ATOM    544  CG  ARG A  70      11.089 -10.074  -4.489  1.00 88.30           C  
ATOM    545  CD  ARG A  70      12.225 -10.118  -3.476  1.00 88.30           C  
ATOM    546  NE  ARG A  70      13.470 -10.581  -4.083  1.00 88.30           N  
ATOM    547  NH1 ARG A  70      14.844  -9.598  -2.507  1.00 88.30           N  
ATOM    548  NH2 ARG A  70      15.751 -10.795  -4.239  1.00 88.30           N  
ATOM    549  CZ  ARG A  70      14.685 -10.324  -3.608  1.00 88.30           C  
ATOM    550  N   LYS A  71       9.228 -10.883  -7.358  1.00 86.66           N  
ATOM    551  CA  LYS A  71       9.720 -11.488  -8.592  1.00 86.66           C  
ATOM    552  C   LYS A  71      11.146 -11.034  -8.896  1.00 86.66           C  
ATOM    553  CB  LYS A  71       8.800 -11.142  -9.764  1.00 86.66           C  
ATOM    554  O   LYS A  71      11.679 -10.152  -8.221  1.00 86.66           O  
ATOM    555  CG  LYS A  71       7.395 -11.711  -9.636  1.00 86.66           C  
ATOM    556  CD  LYS A  71       6.556 -11.413 -10.872  1.00 86.66           C  
ATOM    557  CE  LYS A  71       5.154 -11.994 -10.751  1.00 86.66           C  
ATOM    558  NZ  LYS A  71       4.323 -11.692 -11.955  1.00 86.66           N  
ATOM    559  N   ARG A  72      11.822 -11.762  -9.755  1.00 85.72           N  
ATOM    560  CA  ARG A  72      13.173 -11.386 -10.157  1.00 85.72           C  
ATOM    561  C   ARG A  72      13.222  -9.934 -10.622  1.00 85.72           C  
ATOM    562  CB  ARG A  72      13.681 -12.309 -11.268  1.00 85.72           C  
ATOM    563  O   ARG A  72      12.381  -9.501 -11.412  1.00 85.72           O  
ATOM    564  CG  ARG A  72      15.178 -12.214 -11.511  1.00 85.72           C  
ATOM    565  CD  ARG A  72      15.639 -13.193 -12.582  1.00 85.72           C  
ATOM    566  NE  ARG A  72      17.043 -12.994 -12.927  1.00 85.72           N  
ATOM    567  NH1 ARG A  72      17.147 -14.767 -14.404  1.00 85.72           N  
ATOM    568  NH2 ARG A  72      19.002 -13.476 -14.025  1.00 85.72           N  
ATOM    569  CZ  ARG A  72      17.728 -13.746 -13.784  1.00 85.72           C  
ATOM    570  N   ASN A  73      14.119  -9.172  -9.926  1.00 83.35           N  
ATOM    571  CA  ASN A  73      14.405  -7.785 -10.277  1.00 83.35           C  
ATOM    572  C   ASN A  73      13.348  -6.836  -9.721  1.00 83.35           C  
ATOM    573  CB  ASN A  73      14.514  -7.627 -11.795  1.00 83.35           C  
ATOM    574  O   ASN A  73      13.099  -5.773 -10.292  1.00 83.35           O  
ATOM    575  CG  ASN A  73      15.748  -8.298 -12.365  1.00 83.35           C  
ATOM    576  ND2 ASN A  73      15.699  -8.639 -13.647  1.00 83.35           N  
ATOM    577  OD1 ASN A  73      16.737  -8.510 -11.658  1.00 83.35           O  
ATOM    578  N   ASN A  74      12.535  -7.410  -8.797  1.00 88.79           N  
ATOM    579  CA  ASN A  74      11.542  -6.596  -8.106  1.00 88.79           C  
ATOM    580  C   ASN A  74      11.866  -6.456  -6.622  1.00 88.79           C  
ATOM    581  CB  ASN A  74      10.142  -7.185  -8.291  1.00 88.79           C  
ATOM    582  O   ASN A  74      12.484  -7.343  -6.031  1.00 88.79           O  
ATOM    583  CG  ASN A  74       9.715  -7.232  -9.745  1.00 88.79           C  
ATOM    584  ND2 ASN A  74       8.612  -7.919 -10.017  1.00 88.79           N  
ATOM    585  OD1 ASN A  74      10.372  -6.657 -10.616  1.00 88.79           O  
ATOM    586  N   ALA A  75      11.699  -5.211  -6.109  1.00 91.11           N  
ATOM    587  CA  ALA A  75      11.685  -4.962  -4.670  1.00 91.11           C  
ATOM    588  C   ALA A  75      10.285  -4.584  -4.193  1.00 91.11           C  
ATOM    589  CB  ALA A  75      12.681  -3.862  -4.311  1.00 91.11           C  
ATOM    590  O   ALA A  75       9.611  -3.761  -4.816  1.00 91.11           O  
ATOM    591  N   ILE A  76       9.829  -5.358  -3.128  1.00 94.83           N  
ATOM    592  CA  ILE A  76       8.480  -5.107  -2.631  1.00 94.83           C  
ATOM    593  C   ILE A  76       8.524  -4.852  -1.126  1.00 94.83           C  
ATOM    594  CB  ILE A  76       7.533  -6.285  -2.948  1.00 94.83           C  
ATOM    595  O   ILE A  76       9.235  -5.543  -0.394  1.00 94.83           O  
ATOM    596  CG1 ILE A  76       6.089  -5.923  -2.581  1.00 94.83           C  
ATOM    597  CG2 ILE A  76       7.983  -7.552  -2.214  1.00 94.83           C  
ATOM    598  CD1 ILE A  76       5.040  -6.602  -3.452  1.00 94.83           C  
ATOM    599  N   GLU A  77       7.770  -3.801  -0.717  1.00 94.78           N  
ATOM    600  CA  GLU A  77       7.579  -3.469   0.692  1.00 94.78           C  
ATOM    601  C   GLU A  77       6.098  -3.328   1.031  1.00 94.78           C  
ATOM    602  CB  GLU A  77       8.324  -2.179   1.046  1.00 94.78           C  
ATOM    603  O   GLU A  77       5.327  -2.770   0.247  1.00 94.78           O  
ATOM    604  CG  GLU A  77       9.828  -2.257   0.826  1.00 94.78           C  
ATOM    605  CD  GLU A  77      10.542  -0.941   1.087  1.00 94.78           C  
ATOM    606  OE1 GLU A  77      11.792  -0.904   1.018  1.00 94.78           O  
ATOM    607  OE2 GLU A  77       9.846   0.062   1.363  1.00 94.78           O  
ATOM    608  N   CYS A  78       5.759  -3.877   2.185  1.00 96.87           N  
ATOM    609  CA  CYS A  78       4.381  -3.777   2.652  1.00 96.87           C  
ATOM    610  C   CYS A  78       4.323  -3.201   4.062  1.00 96.87           C  
ATOM    611  CB  CYS A  78       3.704  -5.147   2.623  1.00 96.87           C  
ATOM    612  O   CYS A  78       5.252  -3.384   4.850  1.00 96.87           O  
ATOM    613  SG  CYS A  78       3.580  -5.863   0.969  1.00 96.87           S  
ATOM    614  N   CYS A  79       3.303  -2.507   4.284  1.00 96.79           N  
ATOM    615  CA  CYS A  79       3.072  -1.939   5.607  1.00 96.79           C  
ATOM    616  C   CYS A  79       1.581  -1.814   5.894  1.00 96.79           C  
ATOM    617  CB  CYS A  79       3.740  -0.569   5.727  1.00 96.79           C  
ATOM    618  O   CYS A  79       0.758  -1.919   4.983  1.00 96.79           O  
ATOM    619  SG  CYS A  79       3.090   0.661   4.575  1.00 96.79           S  
ATOM    620  N   SER A  80       1.129  -1.692   7.189  1.00 95.77           N  
ATOM    621  CA  SER A  80      -0.285  -1.751   7.545  1.00 95.77           C  
ATOM    622  C   SER A  80      -0.746  -0.453   8.198  1.00 95.77           C  
ATOM    623  CB  SER A  80      -0.551  -2.927   8.486  1.00 95.77           C  
ATOM    624  O   SER A  80      -1.775  -0.424   8.877  1.00 95.77           O  
ATOM    625  OG  SER A  80       0.271  -2.847   9.638  1.00 95.77           O  
ATOM    626  N   GLU A  81      -0.019   0.625   7.923  1.00 95.37           N  
ATOM    627  CA  GLU A  81      -0.420   1.926   8.451  1.00 95.37           C  
ATOM    628  C   GLU A  81      -0.879   2.857   7.333  1.00 95.37           C  
ATOM    629  CB  GLU A  81       0.730   2.568   9.231  1.00 95.37           C  
ATOM    630  O   GLU A  81      -0.539   2.650   6.166  1.00 95.37           O  
ATOM    631  CG  GLU A  81       1.158   1.776  10.459  1.00 95.37           C  
ATOM    632  CD  GLU A  81       2.373   2.364  11.159  1.00 95.37           C  
ATOM    633  OE1 GLU A  81       2.988   1.665  11.996  1.00 95.37           O  
ATOM    634  OE2 GLU A  81       2.711   3.533  10.868  1.00 95.37           O  
ATOM    635  N   ASN A  82      -1.663   3.920   7.757  1.00 95.35           N  
ATOM    636  CA  ASN A  82      -2.119   4.889   6.766  1.00 95.35           C  
ATOM    637  C   ASN A  82      -0.946   5.592   6.088  1.00 95.35           C  
ATOM    638  CB  ASN A  82      -3.054   5.915   7.408  1.00 95.35           C  
ATOM    639  O   ASN A  82      -0.012   6.036   6.758  1.00 95.35           O  
ATOM    640  CG  ASN A  82      -4.419   5.340   7.731  1.00 95.35           C  
ATOM    641  ND2 ASN A  82      -5.096   5.932   8.708  1.00 95.35           N  
ATOM    642  OD1 ASN A  82      -4.861   4.371   7.108  1.00 95.35           O  
ATOM    643  N   ARG A  83      -0.979   5.564   4.763  1.00 95.27           N  
ATOM    644  CA  ARG A  83      -0.014   6.318   3.969  1.00 95.27           C  
ATOM    645  C   ARG A  83       1.413   5.878   4.279  1.00 95.27           C  
ATOM    646  CB  ARG A  83      -0.166   7.820   4.223  1.00 95.27           C  
ATOM    647  O   ARG A  83       2.324   6.706   4.339  1.00 95.27           O  
ATOM    648  CG  ARG A  83      -1.537   8.369   3.865  1.00 95.27           C  
ATOM    649  CD  ARG A  83      -1.680   9.832   4.263  1.00 95.27           C  
ATOM    650  NE  ARG A  83      -3.063  10.287   4.154  1.00 95.27           N  
ATOM    651  NH1 ARG A  83      -2.616  12.460   4.799  1.00 95.27           N  
ATOM    652  NH2 ARG A  83      -4.759  11.832   4.280  1.00 95.27           N  
ATOM    653  CZ  ARG A  83      -3.476  11.525   4.411  1.00 95.27           C  
ATOM    654  N   CYS A  84       1.677   4.687   4.570  1.00 95.82           N  
ATOM    655  CA  CYS A  84       2.980   4.166   4.968  1.00 95.82           C  
ATOM    656  C   CYS A  84       3.827   3.827   3.747  1.00 95.82           C  
ATOM    657  CB  CYS A  84       2.817   2.927   5.847  1.00 95.82           C  
ATOM    658  O   CYS A  84       4.945   3.326   3.882  1.00 95.82           O  
ATOM    659  SG  CYS A  84       2.052   1.528   4.998  1.00 95.82           S  
ATOM    660  N   ASN A  85       3.275   4.070   2.559  1.00 95.31           N  
ATOM    661  CA  ASN A  85       4.019   3.809   1.332  1.00 95.31           C  
ATOM    662  C   ASN A  85       4.325   5.099   0.576  1.00 95.31           C  
ATOM    663  CB  ASN A  85       3.250   2.838   0.434  1.00 95.31           C  
ATOM    664  O   ASN A  85       3.952   5.245  -0.589  1.00 95.31           O  
ATOM    665  CG  ASN A  85       1.876   3.356   0.055  1.00 95.31           C  
ATOM    666  ND2 ASN A  85       1.340   2.859  -1.054  1.00 95.31           N  
ATOM    667  OD1 ASN A  85       1.303   4.197   0.752  1.00 95.31           O  
ATOM    668  N   PRO A  86       5.083   6.035   1.188  1.00 91.15           N  
ATOM    669  CA  PRO A  86       5.326   7.386   0.677  1.00 91.15           C  
ATOM    670  C   PRO A  86       6.242   7.398  -0.545  1.00 91.15           C  
ATOM    671  CB  PRO A  86       5.986   8.097   1.861  1.00 91.15           C  
ATOM    672  O   PRO A  86       6.859   6.381  -0.869  1.00 91.15           O  
ATOM    673  CG  PRO A  86       6.769   7.031   2.559  1.00 91.15           C  
ATOM    674  CD  PRO A  86       5.995   5.746   2.485  1.00 91.15           C  
ATOM    675  N   ASN A  87       6.253   8.533  -1.253  1.00 86.37           N  
ATOM    676  CA  ASN A  87       7.253   8.800  -2.281  1.00 86.37           C  
ATOM    677  C   ASN A  87       8.659   8.873  -1.691  1.00 86.37           C  
ATOM    678  CB  ASN A  87       6.923  10.095  -3.027  1.00 86.37           C  
ATOM    679  O   ASN A  87       8.822   9.094  -0.490  1.00 86.37           O  
ATOM    680  CG  ASN A  87       5.699   9.964  -3.911  1.00 86.37           C  
ATOM    681  ND2 ASN A  87       4.826  10.964  -3.868  1.00 86.37           N  
ATOM    682  OD1 ASN A  87       5.538   8.972  -4.627  1.00 86.37           O  
ATOM    683  N   PRO A  88       9.646   8.590  -2.641  1.00 80.86           N  
ATOM    684  CA  PRO A  88      11.018   8.789  -2.168  1.00 80.86           C  
ATOM    685  C   PRO A  88      11.304  10.237  -1.778  1.00 80.86           C  
ATOM    686  CB  PRO A  88      11.870   8.368  -3.368  1.00 80.86           C  
ATOM    687  O   PRO A  88      10.736  11.162  -2.365  1.00 80.86           O  
ATOM    688  CG  PRO A  88      10.883   8.074  -4.452  1.00 80.86           C  
ATOM    689  CD  PRO A  88       9.498   8.238  -3.894  1.00 80.86           C  
ATOM    690  N   LYS A  89      11.930  10.408  -0.626  1.00 76.06           N  
ATOM    691  CA  LYS A  89      12.403  11.736  -0.243  1.00 76.06           C  
ATOM    692  C   LYS A  89      13.497  12.223  -1.189  1.00 76.06           C  
ATOM    693  CB  LYS A  89      12.920  11.728   1.196  1.00 76.06           C  
ATOM    694  O   LYS A  89      14.337  11.436  -1.633  1.00 76.06           O  
ATOM    695  CG  LYS A  89      11.837  11.499   2.241  1.00 76.06           C  
ATOM    696  CD  LYS A  89      12.401  11.567   3.654  1.00 76.06           C  
ATOM    697  CE  LYS A  89      11.345  11.223   4.696  1.00 76.06           C  
ATOM    698  NZ  LYS A  89      11.887  11.311   6.085  1.00 76.06           N  
ATOM    699  N   PRO A  90      13.279  13.470  -1.824  1.00 68.77           N  
ATOM    700  CA  PRO A  90      14.453  14.008  -2.516  1.00 68.77           C  
ATOM    701  C   PRO A  90      15.717  13.955  -1.661  1.00 68.77           C  
ATOM    702  CB  PRO A  90      14.054  15.456  -2.813  1.00 68.77           C  
ATOM    703  O   PRO A  90      15.651  14.141  -0.443  1.00 68.77           O  
ATOM    704  CG  PRO A  90      12.612  15.541  -2.431  1.00 68.77           C  
ATOM    705  CD  PRO A  90      12.252  14.311  -1.649  1.00 68.77           C  
ATOM    706  N   LYS A  91      16.753  13.124  -1.960  1.00 59.98           N  
ATOM    707  CA  LYS A  91      18.048  13.256  -1.299  1.00 59.98           C  
ATOM    708  C   LYS A  91      18.455  14.721  -1.172  1.00 59.98           C  
ATOM    709  CB  LYS A  91      19.122  12.478  -2.062  1.00 59.98           C  
ATOM    710  O   LYS A  91      18.166  15.529  -2.057  1.00 59.98           O  
ATOM    711  CG  LYS A  91      19.068  10.973  -1.845  1.00 59.98           C  
ATOM    712  CD  LYS A  91      20.229  10.267  -2.534  1.00 59.98           C  
ATOM    713  CE  LYS A  91      20.093   8.753  -2.449  1.00 59.98           C  
ATOM    714  NZ  LYS A  91      21.152   8.057  -3.239  1.00 59.98           N  
TER     715      ALA A   1                                                      
ENDMDL                                                                          
END                                                                             
