# Supplementary material for: Domain loss enabled evolution of novel functions in the snake three-finger toxin gene superfamily
Source: Nat Commun. 2023 Aug 11;14:4861. doi: 10.1038/s41467-023-40550-0 (PMC10421932; doi:10.1038/s41467-023-40550-0)
Supplement: Supplementary file 5 — Supplementary Data 2 [file 41467_2023_40550_MOESM5_ESM.zip › SD2_structure_predictions/full_sequence/None|Oran3|Ornithorhynchus_anatinus.pdb]

MODEL     1                                                                     
ATOM      1  N   MET A   1     -34.507   2.330  29.736  1.00 60.67           N  
ATOM      2  CA  MET A   1     -34.138   0.984  29.310  1.00 60.67           C  
ATOM      3  C   MET A   1     -33.751   0.967  27.835  1.00 60.67           C  
ATOM      4  CB  MET A   1     -35.287   0.005  29.560  1.00 60.67           C  
ATOM      5  O   MET A   1     -33.034   0.071  27.387  1.00 60.67           O  
ATOM      6  CG  MET A   1     -36.662   0.589  29.278  1.00 60.67           C  
ATOM      7  SD  MET A   1     -38.016  -0.591  29.649  1.00 60.67           S  
ATOM      8  CE  MET A   1     -38.554  -1.001  27.965  1.00 60.67           C  
ATOM      9  N   ARG A   2     -33.964   2.063  27.142  1.00 63.79           N  
ATOM     10  CA  ARG A   2     -33.728   2.280  25.718  1.00 63.79           C  
ATOM     11  C   ARG A   2     -32.354   2.896  25.478  1.00 63.79           C  
ATOM     12  CB  ARG A   2     -34.816   3.177  25.124  1.00 63.79           C  
ATOM     13  O   ARG A   2     -31.696   2.590  24.482  1.00 63.79           O  
ATOM     14  CG  ARG A   2     -36.202   2.551  25.129  1.00 63.79           C  
ATOM     15  CD  ARG A   2     -37.088   3.134  24.037  1.00 63.79           C  
ATOM     16  NE  ARG A   2     -38.359   2.422  23.938  1.00 63.79           N  
ATOM     17  NH1 ARG A   2     -39.251   3.816  22.326  1.00 63.79           N  
ATOM     18  NH2 ARG A   2     -40.471   2.044  23.118  1.00 63.79           N  
ATOM     19  CZ  ARG A   2     -39.357   2.762  23.127  1.00 63.79           C  
ATOM     20  N   ALA A   3     -31.833   3.603  26.497  1.00 63.69           N  
ATOM     21  CA  ALA A   3     -30.526   4.255  26.446  1.00 63.69           C  
ATOM     22  C   ALA A   3     -29.407   3.265  26.758  1.00 63.69           C  
ATOM     23  CB  ALA A   3     -30.479   5.431  27.418  1.00 63.69           C  
ATOM     24  O   ALA A   3     -28.324   3.338  26.173  1.00 63.69           O  
ATOM     25  N   LEU A   4     -29.740   2.263  27.556  1.00 67.22           N  
ATOM     26  CA  LEU A   4     -28.819   1.198  27.938  1.00 67.22           C  
ATOM     27  C   LEU A   4     -28.664   0.183  26.810  1.00 67.22           C  
ATOM     28  CB  LEU A   4     -29.306   0.497  29.208  1.00 67.22           C  
ATOM     29  O   LEU A   4     -27.569  -0.336  26.582  1.00 67.22           O  
ATOM     30  CG  LEU A   4     -29.054   1.230  30.527  1.00 67.22           C  
ATOM     31  CD1 LEU A   4     -29.900   0.623  31.641  1.00 67.22           C  
ATOM     32  CD2 LEU A   4     -27.574   1.188  30.888  1.00 67.22           C  
ATOM     33  N   LEU A   5     -29.667  -0.019  25.967  1.00 68.11           N  
ATOM     34  CA  LEU A   5     -29.710  -0.895  24.801  1.00 68.11           C  
ATOM     35  C   LEU A   5     -28.984  -0.262  23.619  1.00 68.11           C  
ATOM     36  CB  LEU A   5     -31.158  -1.208  24.418  1.00 68.11           C  
ATOM     37  O   LEU A   5     -28.275  -0.948  22.880  1.00 68.11           O  
ATOM     38  CG  LEU A   5     -31.845  -2.321  25.212  1.00 68.11           C  
ATOM     39  CD1 LEU A   5     -33.357  -2.248  25.029  1.00 68.11           C  
ATOM     40  CD2 LEU A   5     -31.315  -3.686  24.788  1.00 68.11           C  
ATOM     41  N   VAL A   6     -28.958   1.057  23.602  1.00 67.04           N  
ATOM     42  CA  VAL A   6     -28.305   1.830  22.551  1.00 67.04           C  
ATOM     43  C   VAL A   6     -26.809   1.938  22.842  1.00 67.04           C  
ATOM     44  CB  VAL A   6     -28.924   3.239  22.415  1.00 67.04           C  
ATOM     45  O   VAL A   6     -25.984   1.824  21.933  1.00 67.04           O  
ATOM     46  CG1 VAL A   6     -28.143   4.077  21.404  1.00 67.04           C  
ATOM     47  CG2 VAL A   6     -30.393   3.137  22.007  1.00 67.04           C  
ATOM     48  N   VAL A   7     -26.418   2.015  24.072  1.00 67.78           N  
ATOM     49  CA  VAL A   7     -25.039   2.061  24.544  1.00 67.78           C  
ATOM     50  C   VAL A   7     -24.397   0.683  24.399  1.00 67.78           C  
ATOM     51  CB  VAL A   7     -24.957   2.535  26.013  1.00 67.78           C  
ATOM     52  O   VAL A   7     -23.238   0.570  23.992  1.00 67.78           O  
ATOM     53  CG1 VAL A   7     -23.536   2.380  26.552  1.00 67.78           C  
ATOM     54  CG2 VAL A   7     -25.422   3.985  26.131  1.00 67.78           C  
ATOM     55  N   LEU A   8     -25.077  -0.441  24.596  1.00 67.22           N  
ATOM     56  CA  LEU A   8     -24.629  -1.823  24.465  1.00 67.22           C  
ATOM     57  C   LEU A   8     -24.491  -2.212  22.997  1.00 67.22           C  
ATOM     58  CB  LEU A   8     -25.603  -2.772  25.167  1.00 67.22           C  
ATOM     59  O   LEU A   8     -23.543  -2.904  22.620  1.00 67.22           O  
ATOM     60  CG  LEU A   8     -25.156  -4.228  25.298  1.00 67.22           C  
ATOM     61  CD1 LEU A   8     -24.229  -4.392  26.498  1.00 67.22           C  
ATOM     62  CD2 LEU A   8     -26.364  -5.151  25.419  1.00 67.22           C  
ATOM     63  N   LEU A   9     -25.337  -1.673  22.083  1.00 67.16           N  
ATOM     64  CA  LEU A   9     -25.324  -1.876  20.638  1.00 67.16           C  
ATOM     65  C   LEU A   9     -24.206  -1.071  19.985  1.00 67.16           C  
ATOM     66  CB  LEU A   9     -26.673  -1.485  20.029  1.00 67.16           C  
ATOM     67  O   LEU A   9     -23.522  -1.565  19.086  1.00 67.16           O  
ATOM     68  CG  LEU A   9     -27.048  -2.170  18.714  1.00 67.16           C  
ATOM     69  CD1 LEU A   9     -28.114  -3.233  18.955  1.00 67.16           C  
ATOM     70  CD2 LEU A   9     -27.530  -1.143  17.695  1.00 67.16           C  
ATOM     71  N   VAL A  10     -23.806   0.115  20.578  1.00 65.11           N  
ATOM     72  CA  VAL A  10     -22.733   1.006  20.151  1.00 65.11           C  
ATOM     73  C   VAL A  10     -21.383   0.426  20.568  1.00 65.11           C  
ATOM     74  CB  VAL A  10     -22.907   2.426  20.736  1.00 65.11           C  
ATOM     75  O   VAL A  10     -20.414   0.482  19.806  1.00 65.11           O  
ATOM     76  CG1 VAL A  10     -21.699   3.299  20.402  1.00 65.11           C  
ATOM     77  CG2 VAL A  10     -24.192   3.064  20.213  1.00 65.11           C  
ATOM     78  N   THR A  11     -21.320  -0.228  21.697  1.00 63.81           N  
ATOM     79  CA  THR A  11     -20.110  -0.836  22.237  1.00 63.81           C  
ATOM     80  C   THR A  11     -19.810  -2.159  21.537  1.00 63.81           C  
ATOM     81  CB  THR A  11     -20.231  -1.071  23.754  1.00 63.81           C  
ATOM     82  O   THR A  11     -18.646  -2.523  21.357  1.00 63.81           O  
ATOM     83  CG2 THR A  11     -20.329   0.250  24.509  1.00 63.81           C  
ATOM     84  OG1 THR A  11     -21.406  -1.848  24.019  1.00 63.81           O  
ATOM     85  N   THR A  12     -20.754  -2.959  20.999  1.00 64.91           N  
ATOM     86  CA  THR A  12     -20.610  -4.229  20.295  1.00 64.91           C  
ATOM     87  C   THR A  12     -20.254  -3.996  18.829  1.00 64.91           C  
ATOM     88  CB  THR A  12     -21.898  -5.068  20.386  1.00 64.91           C  
ATOM     89  O   THR A  12     -19.509  -4.778  18.234  1.00 64.91           O  
ATOM     90  CG2 THR A  12     -22.186  -5.478  21.826  1.00 64.91           C  
ATOM     91  OG1 THR A  12     -23.000  -4.297  19.891  1.00 64.91           O  
ATOM     92  N   LEU A  13     -20.572  -2.865  18.322  1.00 63.29           N  
ATOM     93  CA  LEU A  13     -20.337  -2.490  16.932  1.00 63.29           C  
ATOM     94  C   LEU A  13     -19.013  -1.749  16.785  1.00 63.29           C  
ATOM     95  CB  LEU A  13     -21.483  -1.619  16.411  1.00 63.29           C  
ATOM     96  O   LEU A  13     -18.438  -1.707  15.695  1.00 63.29           O  
ATOM     97  CG  LEU A  13     -22.460  -2.291  15.445  1.00 63.29           C  
ATOM     98  CD1 LEU A  13     -23.643  -2.877  16.209  1.00 63.29           C  
ATOM     99  CD2 LEU A  13     -22.938  -1.298  14.391  1.00 63.29           C  
ATOM    100  N   ALA A  14     -18.500  -1.204  17.922  1.00 61.09           N  
ATOM    101  CA  ALA A  14     -17.210  -0.524  18.006  1.00 61.09           C  
ATOM    102  C   ALA A  14     -16.068  -1.528  18.136  1.00 61.09           C  
ATOM    103  CB  ALA A  14     -17.197   0.447  19.184  1.00 61.09           C  
ATOM    104  O   ALA A  14     -14.900  -1.176  17.958  1.00 61.09           O  
ATOM    105  N   VAL A  15     -16.461  -2.835  18.328  1.00 59.64           N  
ATOM    106  CA  VAL A  15     -15.437  -3.872  18.390  1.00 59.64           C  
ATOM    107  C   VAL A  15     -15.281  -4.527  17.019  1.00 59.64           C  
ATOM    108  CB  VAL A  15     -15.773  -4.939  19.455  1.00 59.64           C  
ATOM    109  O   VAL A  15     -16.232  -5.108  16.490  1.00 59.64           O  
ATOM    110  CG1 VAL A  15     -14.687  -6.013  19.506  1.00 59.64           C  
ATOM    111  CG2 VAL A  15     -15.949  -4.288  20.826  1.00 59.64           C  
ATOM    112  N   GLY A  16     -14.973  -3.793  15.975  1.00 56.55           N  
ATOM    113  CA  GLY A  16     -14.600  -4.268  14.652  1.00 56.55           C  
ATOM    114  C   GLY A  16     -13.854  -5.588  14.681  1.00 56.55           C  
ATOM    115  O   GLY A  16     -13.381  -6.018  15.735  1.00 56.55           O  
ATOM    116  N   PRO A  17     -14.210  -6.573  13.829  1.00 54.61           N  
ATOM    117  CA  PRO A  17     -13.518  -7.863  13.825  1.00 54.61           C  
ATOM    118  C   PRO A  17     -12.008  -7.723  14.009  1.00 54.61           C  
ATOM    119  CB  PRO A  17     -13.848  -8.436  12.444  1.00 54.61           C  
ATOM    120  O   PRO A  17     -11.405  -6.779  13.494  1.00 54.61           O  
ATOM    121  CG  PRO A  17     -14.454  -7.296  11.692  1.00 54.61           C  
ATOM    122  CD  PRO A  17     -14.646  -6.147  12.641  1.00 54.61           C  
ATOM    123  N   GLY A  18     -11.380  -7.923  15.235  1.00 61.43           N  
ATOM    124  CA  GLY A  18     -10.005  -8.247  15.580  1.00 61.43           C  
ATOM    125  C   GLY A  18      -9.280  -9.012  14.489  1.00 61.43           C  
ATOM    126  O   GLY A  18      -8.543  -9.959  14.773  1.00 61.43           O  
ATOM    127  N   GLY A  19      -9.431  -8.690  13.232  1.00 71.48           N  
ATOM    128  CA  GLY A  19      -8.744  -9.360  12.139  1.00 71.48           C  
ATOM    129  C   GLY A  19      -7.546  -8.585  11.623  1.00 71.48           C  
ATOM    130  O   GLY A  19      -7.299  -7.456  12.052  1.00 71.48           O  
ATOM    131  N   SER A  20      -6.341  -9.295  11.483  1.00 86.59           N  
ATOM    132  CA  SER A  20      -5.085  -8.758  10.971  1.00 86.59           C  
ATOM    133  C   SER A  20      -5.314  -7.906   9.727  1.00 86.59           C  
ATOM    134  CB  SER A  20      -4.109  -9.891  10.650  1.00 86.59           C  
ATOM    135  O   SER A  20      -6.219  -8.183   8.937  1.00 86.59           O  
ATOM    136  OG  SER A  20      -2.948  -9.388  10.010  1.00 86.59           O  
ATOM    137  N   LEU A  21      -4.900  -6.642   9.629  1.00 93.61           N  
ATOM    138  CA  LEU A  21      -4.897  -5.771   8.458  1.00 93.61           C  
ATOM    139  C   LEU A  21      -4.673  -6.576   7.182  1.00 93.61           C  
ATOM    140  CB  LEU A  21      -3.816  -4.695   8.593  1.00 93.61           C  
ATOM    141  O   LEU A  21      -3.792  -7.437   7.133  1.00 93.61           O  
ATOM    142  CG  LEU A  21      -3.729  -3.675   7.458  1.00 93.61           C  
ATOM    143  CD1 LEU A  21      -4.980  -2.802   7.433  1.00 93.61           C  
ATOM    144  CD2 LEU A  21      -2.476  -2.818   7.602  1.00 93.61           C  
ATOM    145  N   GLN A  22      -5.527  -6.347   6.198  1.00 95.95           N  
ATOM    146  CA  GLN A  22      -5.364  -6.962   4.884  1.00 95.95           C  
ATOM    147  C   GLN A  22      -4.833  -5.955   3.868  1.00 95.95           C  
ATOM    148  CB  GLN A  22      -6.690  -7.549   4.398  1.00 95.95           C  
ATOM    149  O   GLN A  22      -5.391  -4.867   3.714  1.00 95.95           O  
ATOM    150  CG  GLN A  22      -7.222  -8.675   5.274  1.00 95.95           C  
ATOM    151  CD  GLN A  22      -8.333  -9.464   4.605  1.00 95.95           C  
ATOM    152  NE2 GLN A  22      -9.010 -10.306   5.378  1.00 95.95           N  
ATOM    153  OE1 GLN A  22      -8.581  -9.316   3.405  1.00 95.95           O  
ATOM    154  N   CYS A  23      -3.758  -6.401   3.121  1.00 96.74           N  
ATOM    155  CA  CYS A  23      -3.158  -5.544   2.105  1.00 96.74           C  
ATOM    156  C   CYS A  23      -2.954  -6.305   0.801  1.00 96.74           C  
ATOM    157  CB  CYS A  23      -1.822  -4.985   2.594  1.00 96.74           C  
ATOM    158  O   CYS A  23      -2.862  -7.534   0.802  1.00 96.74           O  
ATOM    159  SG  CYS A  23      -1.966  -3.926   4.050  1.00 96.74           S  
ATOM    160  N   TYR A  24      -2.890  -5.559  -0.276  1.00 97.04           N  
ATOM    161  CA  TYR A  24      -2.374  -6.146  -1.508  1.00 97.04           C  
ATOM    162  C   TYR A  24      -0.857  -6.286  -1.452  1.00 97.04           C  
ATOM    163  CB  TYR A  24      -2.775  -5.298  -2.718  1.00 97.04           C  
ATOM    164  O   TYR A  24      -0.160  -5.375  -0.997  1.00 97.04           O  
ATOM    165  CG  TYR A  24      -4.258  -5.308  -3.001  1.00 97.04           C  
ATOM    166  CD1 TYR A  24      -4.877  -6.436  -3.535  1.00 97.04           C  
ATOM    167  CD2 TYR A  24      -5.042  -4.190  -2.737  1.00 97.04           C  
ATOM    168  CE1 TYR A  24      -6.243  -6.450  -3.800  1.00 97.04           C  
ATOM    169  CE2 TYR A  24      -6.409  -4.193  -2.997  1.00 97.04           C  
ATOM    170  OH  TYR A  24      -8.351  -5.333  -3.787  1.00 97.04           O  
ATOM    171  CZ  TYR A  24      -6.999  -5.325  -3.528  1.00 97.04           C  
ATOM    172  N   LYS A  25      -0.271  -7.469  -1.927  1.00 96.95           N  
ATOM    173  CA  LYS A  25       1.164  -7.734  -1.951  1.00 96.95           C  
ATOM    174  C   LYS A  25       1.622  -8.160  -3.343  1.00 96.95           C  
ATOM    175  CB  LYS A  25       1.528  -8.811  -0.927  1.00 96.95           C  
ATOM    176  O   LYS A  25       0.969  -8.979  -3.993  1.00 96.95           O  
ATOM    177  CG  LYS A  25       1.368  -8.368   0.520  1.00 96.95           C  
ATOM    178  CD  LYS A  25       1.929  -9.404   1.486  1.00 96.95           C  
ATOM    179  CE  LYS A  25       1.924  -8.892   2.921  1.00 96.95           C  
ATOM    180  NZ  LYS A  25       2.471  -9.904   3.872  1.00 96.95           N  
ATOM    181  N   CYS A  26       2.646  -7.710  -3.697  1.00 96.97           N  
ATOM    182  CA  CYS A  26       3.288  -8.062  -4.959  1.00 96.97           C  
ATOM    183  C   CYS A  26       4.684  -7.455  -5.048  1.00 96.97           C  
ATOM    184  CB  CYS A  26       2.441  -7.591  -6.141  1.00 96.97           C  
ATOM    185  O   CYS A  26       4.993  -6.492  -4.344  1.00 96.97           O  
ATOM    186  SG  CYS A  26       2.296  -5.795  -6.262  1.00 96.97           S  
ATOM    187  N   THR A  27       5.522  -7.985  -5.902  1.00 96.47           N  
ATOM    188  CA  THR A  27       6.890  -7.508  -6.074  1.00 96.47           C  
ATOM    189  C   THR A  27       7.191  -7.248  -7.547  1.00 96.47           C  
ATOM    190  CB  THR A  27       7.908  -8.517  -5.510  1.00 96.47           C  
ATOM    191  O   THR A  27       7.051  -8.143  -8.382  1.00 96.47           O  
ATOM    192  CG2 THR A  27       9.333  -7.987  -5.633  1.00 96.47           C  
ATOM    193  OG1 THR A  27       7.618  -8.758  -4.128  1.00 96.47           O  
ATOM    194  N   GLY A  28       7.384  -6.021  -7.879  1.00 94.15           N  
ATOM    195  CA  GLY A  28       7.981  -5.633  -9.146  1.00 94.15           C  
ATOM    196  C   GLY A  28       7.094  -5.931 -10.340  1.00 94.15           C  
ATOM    197  O   GLY A  28       7.575  -6.389 -11.379  1.00 94.15           O  
ATOM    198  N   GLN A  29       5.812  -5.715 -10.231  1.00 95.14           N  
ATOM    199  CA  GLN A  29       4.871  -5.896 -11.331  1.00 95.14           C  
ATOM    200  C   GLN A  29       4.771  -4.633 -12.183  1.00 95.14           C  
ATOM    201  CB  GLN A  29       3.489  -6.280 -10.799  1.00 95.14           C  
ATOM    202  O   GLN A  29       4.936  -3.521 -11.675  1.00 95.14           O  
ATOM    203  CG  GLN A  29       3.475  -7.581 -10.008  1.00 95.14           C  
ATOM    204  CD  GLN A  29       3.835  -8.787 -10.856  1.00 95.14           C  
ATOM    205  NE2 GLN A  29       4.623  -9.695 -10.290  1.00 95.14           N  
ATOM    206  OE1 GLN A  29       3.409  -8.901 -12.009  1.00 95.14           O  
ATOM    207  N   THR A  30       4.553  -4.771 -13.451  1.00 91.93           N  
ATOM    208  CA  THR A  30       4.518  -3.663 -14.399  1.00 91.93           C  
ATOM    209  C   THR A  30       3.091  -3.157 -14.587  1.00 91.93           C  
ATOM    210  CB  THR A  30       5.104  -4.074 -15.762  1.00 91.93           C  
ATOM    211  O   THR A  30       2.876  -2.087 -15.160  1.00 91.93           O  
ATOM    212  CG2 THR A  30       6.599  -4.356 -15.656  1.00 91.93           C  
ATOM    213  OG1 THR A  30       4.439  -5.256 -16.224  1.00 91.93           O  
ATOM    214  N   ASN A  31       2.237  -3.971 -14.030  1.00 89.13           N  
ATOM    215  CA  ASN A  31       0.820  -3.636 -14.117  1.00 89.13           C  
ATOM    216  C   ASN A  31       0.103  -3.883 -12.792  1.00 89.13           C  
ATOM    217  CB  ASN A  31       0.148  -4.429 -15.240  1.00 89.13           C  
ATOM    218  O   ASN A  31       0.272  -4.938 -12.177  1.00 89.13           O  
ATOM    219  CG  ASN A  31      -1.234  -3.906 -15.578  1.00 89.13           C  
ATOM    220  ND2 ASN A  31      -1.515  -3.762 -16.868  1.00 89.13           N  
ATOM    221  OD1 ASN A  31      -2.043  -3.633 -14.687  1.00 89.13           O  
ATOM    222  N   ASN A  32      -0.731  -2.983 -12.436  1.00 90.59           N  
ATOM    223  CA  ASN A  32      -1.462  -3.108 -11.180  1.00 90.59           C  
ATOM    224  C   ASN A  32      -2.393  -4.317 -11.191  1.00 90.59           C  
ATOM    225  CB  ASN A  32      -2.254  -1.831 -10.890  1.00 90.59           C  
ATOM    226  O   ASN A  32      -2.621  -4.940 -10.152  1.00 90.59           O  
ATOM    227  CG  ASN A  32      -2.829  -1.806  -9.488  1.00 90.59           C  
ATOM    228  ND2 ASN A  32      -4.145  -1.656  -9.389  1.00 90.59           N  
ATOM    229  OD1 ASN A  32      -2.098  -1.921  -8.501  1.00 90.59           O  
ATOM    230  N   LYS A  33      -2.903  -4.635 -12.341  1.00 90.62           N  
ATOM    231  CA  LYS A  33      -3.813  -5.770 -12.466  1.00 90.62           C  
ATOM    232  C   LYS A  33      -3.157  -7.057 -11.972  1.00 90.62           C  
ATOM    233  CB  LYS A  33      -4.267  -5.937 -13.917  1.00 90.62           C  
ATOM    234  O   LYS A  33      -3.832  -7.936 -11.433  1.00 90.62           O  
ATOM    235  CG  LYS A  33      -5.249  -7.079 -14.131  1.00 90.62           C  
ATOM    236  CD  LYS A  33      -5.652  -7.203 -15.594  1.00 90.62           C  
ATOM    237  CE  LYS A  33      -6.545  -8.414 -15.829  1.00 90.62           C  
ATOM    238  NZ  LYS A  33      -6.895  -8.574 -17.272  1.00 90.62           N  
ATOM    239  N   ASN A  34      -1.869  -7.140 -12.169  1.00 92.34           N  
ATOM    240  CA  ASN A  34      -1.088  -8.308 -11.777  1.00 92.34           C  
ATOM    241  C   ASN A  34      -0.556  -8.175 -10.354  1.00 92.34           C  
ATOM    242  CB  ASN A  34       0.066  -8.536 -12.757  1.00 92.34           C  
ATOM    243  O   ASN A  34       0.204  -9.027  -9.888  1.00 92.34           O  
ATOM    244  CG  ASN A  34      -0.412  -8.794 -14.172  1.00 92.34           C  
ATOM    245  ND2 ASN A  34       0.375  -8.363 -15.151  1.00 92.34           N  
ATOM    246  OD1 ASN A  34      -1.479  -9.376 -14.384  1.00 92.34           O  
ATOM    247  N   CYS A  35      -0.910  -7.033  -9.634  1.00 93.88           N  
ATOM    248  CA  CYS A  35      -0.383  -6.708  -8.314  1.00 93.88           C  
ATOM    249  C   CYS A  35      -1.512  -6.507  -7.310  1.00 93.88           C  
ATOM    250  CB  CYS A  35       0.485  -5.451  -8.377  1.00 93.88           C  
ATOM    251  O   CYS A  35      -1.500  -5.545  -6.541  1.00 93.88           O  
ATOM    252  SG  CYS A  35       1.703  -5.339  -7.048  1.00 93.88           S  
ATOM    253  N   GLN A  36      -2.468  -7.462  -7.318  1.00 93.08           N  
ATOM    254  CA  GLN A  36      -3.656  -7.334  -6.480  1.00 93.08           C  
ATOM    255  C   GLN A  36      -3.848  -8.570  -5.606  1.00 93.08           C  
ATOM    256  CB  GLN A  36      -4.898  -7.102  -7.341  1.00 93.08           C  
ATOM    257  O   GLN A  36      -4.977  -8.918  -5.253  1.00 93.08           O  
ATOM    258  CG  GLN A  36      -4.896  -5.769  -8.078  1.00 93.08           C  
ATOM    259  CD  GLN A  36      -6.188  -5.512  -8.830  1.00 93.08           C  
ATOM    260  NE2 GLN A  36      -6.298  -4.334  -9.434  1.00 93.08           N  
ATOM    261  OE1 GLN A  36      -7.080  -6.366  -8.869  1.00 93.08           O  
ATOM    262  N   THR A  37      -2.768  -9.281  -5.279  1.00 96.34           N  
ATOM    263  CA  THR A  37      -2.847 -10.433  -4.387  1.00 96.34           C  
ATOM    264  C   THR A  37      -3.117  -9.989  -2.952  1.00 96.34           C  
ATOM    265  CB  THR A  37      -1.553 -11.266  -4.435  1.00 96.34           C  
ATOM    266  O   THR A  37      -2.314  -9.264  -2.360  1.00 96.34           O  
ATOM    267  CG2 THR A  37      -1.660 -12.500  -3.545  1.00 96.34           C  
ATOM    268  OG1 THR A  37      -1.310 -11.684  -5.784  1.00 96.34           O  
ATOM    269  N   VAL A  38      -4.220 -10.410  -2.420  1.00 96.93           N  
ATOM    270  CA  VAL A  38      -4.640 -10.055  -1.068  1.00 96.93           C  
ATOM    271  C   VAL A  38      -3.997 -11.005  -0.060  1.00 96.93           C  
ATOM    272  CB  VAL A  38      -6.179 -10.088  -0.925  1.00 96.93           C  
ATOM    273  O   VAL A  38      -4.072 -12.226  -0.213  1.00 96.93           O  
ATOM    274  CG1 VAL A  38      -6.596  -9.730   0.500  1.00 96.93           C  
ATOM    275  CG2 VAL A  38      -6.828  -9.138  -1.930  1.00 96.93           C  
ATOM    276  N   GLN A  39      -3.409 -10.403   0.956  1.00 95.95           N  
ATOM    277  CA  GLN A  39      -2.797 -11.189   2.021  1.00 95.95           C  
ATOM    278  C   GLN A  39      -2.953 -10.500   3.374  1.00 95.95           C  
ATOM    279  CB  GLN A  39      -1.316 -11.435   1.725  1.00 95.95           C  
ATOM    280  O   GLN A  39      -2.885  -9.272   3.462  1.00 95.95           O  
ATOM    281  CG  GLN A  39      -1.071 -12.348   0.531  1.00 95.95           C  
ATOM    282  CD  GLN A  39       0.398 -12.662   0.324  1.00 95.95           C  
ATOM    283  NE2 GLN A  39       0.785 -12.897  -0.925  1.00 95.95           N  
ATOM    284  OE1 GLN A  39       1.181 -12.693   1.280  1.00 95.95           O  
ATOM    285  N   PRO A  40      -3.179 -11.397   4.450  1.00 96.13           N  
ATOM    286  CA  PRO A  40      -3.196 -10.808   5.790  1.00 96.13           C  
ATOM    287  C   PRO A  40      -1.818 -10.332   6.244  1.00 96.13           C  
ATOM    288  CB  PRO A  40      -3.697 -11.954   6.673  1.00 96.13           C  
ATOM    289  O   PRO A  40      -0.807 -10.961   5.920  1.00 96.13           O  
ATOM    290  CG  PRO A  40      -3.273 -13.198   5.961  1.00 96.13           C  
ATOM    291  CD  PRO A  40      -3.308 -12.936   4.483  1.00 96.13           C  
ATOM    292  N   CYS A  41      -1.807  -9.116   6.985  1.00 96.31           N  
ATOM    293  CA  CYS A  41      -0.561  -8.617   7.555  1.00 96.31           C  
ATOM    294  C   CYS A  41      -0.292  -9.249   8.916  1.00 96.31           C  
ATOM    295  CB  CYS A  41      -0.603  -7.095   7.688  1.00 96.31           C  
ATOM    296  O   CYS A  41      -1.224  -9.663   9.608  1.00 96.31           O  
ATOM    297  SG  CYS A  41      -0.876  -6.235   6.124  1.00 96.31           S  
ATOM    298  N   ARG A  42       0.989  -9.371   9.197  1.00 95.72           N  
ATOM    299  CA  ARG A  42       1.352  -9.800  10.544  1.00 95.72           C  
ATOM    300  C   ARG A  42       0.883  -8.790  11.586  1.00 95.72           C  
ATOM    301  CB  ARG A  42       2.864 -10.004  10.655  1.00 95.72           C  
ATOM    302  O   ARG A  42       0.645  -7.624  11.264  1.00 95.72           O  
ATOM    303  CG  ARG A  42       3.409 -11.086   9.736  1.00 95.72           C  
ATOM    304  CD  ARG A  42       4.912 -11.261   9.900  1.00 95.72           C  
ATOM    305  NE  ARG A  42       5.428 -12.326   9.046  1.00 95.72           N  
ATOM    306  NH1 ARG A  42       7.651 -11.910   9.515  1.00 95.72           N  
ATOM    307  NH2 ARG A  42       7.075 -13.602   8.080  1.00 95.72           N  
ATOM    308  CZ  ARG A  42       6.717 -12.611   8.882  1.00 95.72           C  
ATOM    309  N   HIS A  43       0.763  -9.202  12.727  1.00 91.50           N  
ATOM    310  CA  HIS A  43       0.243  -8.398  13.828  1.00 91.50           C  
ATOM    311  C   HIS A  43       1.031  -7.102  13.985  1.00 91.50           C  
ATOM    312  CB  HIS A  43       0.275  -9.194  15.134  1.00 91.50           C  
ATOM    313  O   HIS A  43       0.453  -6.047  14.255  1.00 91.50           O  
ATOM    314  CG  HIS A  43      -0.267  -8.442  16.308  1.00 91.50           C  
ATOM    315  CD2 HIS A  43      -1.522  -8.364  16.810  1.00 91.50           C  
ATOM    316  ND1 HIS A  43       0.521  -7.648  17.111  1.00 91.50           N  
ATOM    317  CE1 HIS A  43      -0.228  -7.112  18.061  1.00 91.50           C  
ATOM    318  NE2 HIS A  43      -1.472  -7.531  17.901  1.00 91.50           N  
ATOM    319  N   GLU A  44       2.343  -7.111  13.774  1.00 94.25           N  
ATOM    320  CA  GLU A  44       3.229  -5.965  13.957  1.00 94.25           C  
ATOM    321  C   GLU A  44       3.161  -5.018  12.763  1.00 94.25           C  
ATOM    322  CB  GLU A  44       4.670  -6.429  14.179  1.00 94.25           C  
ATOM    323  O   GLU A  44       3.577  -3.862  12.856  1.00 94.25           O  
ATOM    324  CG  GLU A  44       5.227  -7.273  13.041  1.00 94.25           C  
ATOM    325  CD  GLU A  44       4.970  -8.761  13.217  1.00 94.25           C  
ATOM    326  OE1 GLU A  44       5.618  -9.575  12.521  1.00 94.25           O  
ATOM    327  OE2 GLU A  44       4.112  -9.116  14.056  1.00 94.25           O  
ATOM    328  N   GLU A  45       2.637  -5.553  11.588  1.00 95.85           N  
ATOM    329  CA  GLU A  45       2.507  -4.774  10.360  1.00 95.85           C  
ATOM    330  C   GLU A  45       1.163  -4.053  10.303  1.00 95.85           C  
ATOM    331  CB  GLU A  45       2.674  -5.674   9.133  1.00 95.85           C  
ATOM    332  O   GLU A  45       0.127  -4.678  10.065  1.00 95.85           O  
ATOM    333  CG  GLU A  45       4.033  -6.352   9.047  1.00 95.85           C  
ATOM    334  CD  GLU A  45       4.120  -7.384   7.934  1.00 95.85           C  
ATOM    335  OE1 GLU A  45       5.224  -7.589   7.381  1.00 95.85           O  
ATOM    336  OE2 GLU A  45       3.075  -7.992   7.612  1.00 95.85           O  
ATOM    337  N   LYS A  46       1.263  -2.761  10.492  1.00 94.95           N  
ATOM    338  CA  LYS A  46       0.030  -1.999  10.671  1.00 94.95           C  
ATOM    339  C   LYS A  46      -0.196  -1.038   9.508  1.00 94.95           C  
ATOM    340  CB  LYS A  46       0.064  -1.226  11.991  1.00 94.95           C  
ATOM    341  O   LYS A  46      -1.060  -0.162   9.579  1.00 94.95           O  
ATOM    342  CG  LYS A  46       0.248  -2.105  13.219  1.00 94.95           C  
ATOM    343  CD  LYS A  46      -0.945  -3.028  13.429  1.00 94.95           C  
ATOM    344  CE  LYS A  46      -0.790  -3.865  14.692  1.00 94.95           C  
ATOM    345  NZ  LYS A  46      -1.833  -4.931  14.782  1.00 94.95           N  
ATOM    346  N   VAL A  47       0.616  -1.239   8.423  1.00 96.19           N  
ATOM    347  CA  VAL A  47       0.564  -0.266   7.338  1.00 96.19           C  
ATOM    348  C   VAL A  47       0.642  -0.986   5.993  1.00 96.19           C  
ATOM    349  CB  VAL A  47       1.703   0.773   7.452  1.00 96.19           C  
ATOM    350  O   VAL A  47       1.423  -1.926   5.829  1.00 96.19           O  
ATOM    351  CG1 VAL A  47       1.603   1.809   6.334  1.00 96.19           C  
ATOM    352  CG2 VAL A  47       1.668   1.453   8.819  1.00 96.19           C  
ATOM    353  N   CYS A  48      -0.198  -0.640   5.094  1.00 96.88           N  
ATOM    354  CA  CYS A  48      -0.053  -1.042   3.700  1.00 96.88           C  
ATOM    355  C   CYS A  48       0.837  -0.065   2.940  1.00 96.88           C  
ATOM    356  CB  CYS A  48      -1.421  -1.131   3.023  1.00 96.88           C  
ATOM    357  O   CYS A  48       0.634   1.148   3.009  1.00 96.88           O  
ATOM    358  SG  CYS A  48      -2.520  -2.360   3.762  1.00 96.88           S  
ATOM    359  N   LYS A  49       1.817  -0.573   2.249  1.00 97.04           N  
ATOM    360  CA  LYS A  49       2.783   0.244   1.522  1.00 97.04           C  
ATOM    361  C   LYS A  49       2.725  -0.037   0.023  1.00 97.04           C  
ATOM    362  CB  LYS A  49       4.199  -0.004   2.046  1.00 97.04           C  
ATOM    363  O   LYS A  49       2.623  -1.193  -0.393  1.00 97.04           O  
ATOM    364  CG  LYS A  49       5.277   0.779   1.311  1.00 97.04           C  
ATOM    365  CD  LYS A  49       6.669   0.418   1.813  1.00 97.04           C  
ATOM    366  CE  LYS A  49       7.755   1.103   0.993  1.00 97.04           C  
ATOM    367  NZ  LYS A  49       9.122   0.678   1.419  1.00 97.04           N  
ATOM    368  N   THR A  50       2.754   0.982  -0.762  1.00 96.70           N  
ATOM    369  CA  THR A  50       2.882   0.896  -2.212  1.00 96.70           C  
ATOM    370  C   THR A  50       4.113   1.659  -2.693  1.00 96.70           C  
ATOM    371  CB  THR A  50       1.628   1.443  -2.918  1.00 96.70           C  
ATOM    372  O   THR A  50       4.281   2.838  -2.377  1.00 96.70           O  
ATOM    373  CG2 THR A  50       1.737   1.290  -4.431  1.00 96.70           C  
ATOM    374  OG1 THR A  50       0.476   0.724  -2.458  1.00 96.70           O  
ATOM    375  N   GLU A  51       4.954   1.004  -3.418  1.00 95.48           N  
ATOM    376  CA  GLU A  51       6.130   1.620  -4.025  1.00 95.48           C  
ATOM    377  C   GLU A  51       6.040   1.596  -5.549  1.00 95.48           C  
ATOM    378  CB  GLU A  51       7.406   0.913  -3.562  1.00 95.48           C  
ATOM    379  O   GLU A  51       5.914   0.528  -6.151  1.00 95.48           O  
ATOM    380  CG  GLU A  51       8.688   1.603  -4.008  1.00 95.48           C  
ATOM    381  CD  GLU A  51       9.941   0.985  -3.410  1.00 95.48           C  
ATOM    382  OE1 GLU A  51      11.024   1.607  -3.493  1.00 95.48           O  
ATOM    383  OE2 GLU A  51       9.840  -0.131  -2.854  1.00 95.48           O  
ATOM    384  N   LEU A  52       6.148   2.762  -6.073  1.00 93.97           N  
ATOM    385  CA  LEU A  52       6.144   2.913  -7.524  1.00 93.97           C  
ATOM    386  C   LEU A  52       7.488   3.437  -8.019  1.00 93.97           C  
ATOM    387  CB  LEU A  52       5.022   3.859  -7.961  1.00 93.97           C  
ATOM    388  O   LEU A  52       7.946   4.496  -7.583  1.00 93.97           O  
ATOM    389  CG  LEU A  52       4.832   4.034  -9.469  1.00 93.97           C  
ATOM    390  CD1 LEU A  52       4.395   2.718 -10.104  1.00 93.97           C  
ATOM    391  CD2 LEU A  52       3.817   5.135  -9.756  1.00 93.97           C  
ATOM    392  N   THR A  53       8.155   2.647  -8.819  1.00 93.06           N  
ATOM    393  CA  THR A  53       9.446   3.043  -9.370  1.00 93.06           C  
ATOM    394  C   THR A  53       9.389   3.100 -10.894  1.00 93.06           C  
ATOM    395  CB  THR A  53      10.561   2.076  -8.931  1.00 93.06           C  
ATOM    396  O   THR A  53       8.869   2.185 -11.536  1.00 93.06           O  
ATOM    397  CG2 THR A  53      11.932   2.582  -9.371  1.00 93.06           C  
ATOM    398  OG1 THR A  53      10.545   1.953  -7.504  1.00 93.06           O  
ATOM    399  N   THR A  54       9.809   4.208 -11.377  1.00 91.66           N  
ATOM    400  CA  THR A  54       9.919   4.374 -12.822  1.00 91.66           C  
ATOM    401  C   THR A  54      11.380   4.513 -13.240  1.00 91.66           C  
ATOM    402  CB  THR A  54       9.125   5.601 -13.305  1.00 91.66           C  
ATOM    403  O   THR A  54      12.135   5.274 -12.632  1.00 91.66           O  
ATOM    404  CG2 THR A  54       9.153   5.710 -14.826  1.00 91.66           C  
ATOM    405  OG1 THR A  54       7.764   5.484 -12.871  1.00 91.66           O  
ATOM    406  N   ALA A  55      11.817   3.714 -14.165  1.00 88.28           N  
ATOM    407  CA  ALA A  55      13.180   3.777 -14.684  1.00 88.28           C  
ATOM    408  C   ALA A  55      13.189   4.203 -16.150  1.00 88.28           C  
ATOM    409  CB  ALA A  55      13.875   2.427 -14.521  1.00 88.28           C  
ATOM    410  O   ALA A  55      12.449   3.651 -16.968  1.00 88.28           O  
ATOM    411  N   ALA A  56      13.987   5.184 -16.406  1.00 83.14           N  
ATOM    412  CA  ALA A  56      14.241   5.639 -17.771  1.00 83.14           C  
ATOM    413  C   ALA A  56      12.953   6.109 -18.441  1.00 83.14           C  
ATOM    414  CB  ALA A  56      14.889   4.526 -18.590  1.00 83.14           C  
ATOM    415  O   ALA A  56      12.823   6.039 -19.666  1.00 83.14           O  
ATOM    416  N   GLY A  57      11.982   6.444 -17.593  1.00 74.63           N  
ATOM    417  CA  GLY A  57      10.732   6.992 -18.092  1.00 74.63           C  
ATOM    418  C   GLY A  57       9.908   5.985 -18.872  1.00 74.63           C  
ATOM    419  O   GLY A  57       8.872   6.332 -19.443  1.00 74.63           O  
ATOM    420  N   LEU A  58      10.362   4.742 -18.860  1.00 80.00           N  
ATOM    421  CA  LEU A  58       9.772   3.758 -19.761  1.00 80.00           C  
ATOM    422  C   LEU A  58       9.200   2.580 -18.981  1.00 80.00           C  
ATOM    423  CB  LEU A  58      10.813   3.262 -20.768  1.00 80.00           C  
ATOM    424  O   LEU A  58       8.129   2.069 -19.317  1.00 80.00           O  
ATOM    425  CG  LEU A  58      11.279   4.273 -21.817  1.00 80.00           C  
ATOM    426  CD1 LEU A  58      12.539   3.771 -22.514  1.00 80.00           C  
ATOM    427  CD2 LEU A  58      10.172   4.542 -22.830  1.00 80.00           C  
ATOM    428  N   VAL A  59       9.847   2.303 -17.940  1.00 86.62           N  
ATOM    429  CA  VAL A  59       9.438   1.092 -17.237  1.00 86.62           C  
ATOM    430  C   VAL A  59       9.004   1.442 -15.815  1.00 86.62           C  
ATOM    431  CB  VAL A  59      10.571   0.043 -17.206  1.00 86.62           C  
ATOM    432  O   VAL A  59       9.722   2.141 -15.095  1.00 86.62           O  
ATOM    433  CG1 VAL A  59      10.097  -1.244 -16.533  1.00 86.62           C  
ATOM    434  CG2 VAL A  59      11.072  -0.243 -18.620  1.00 86.62           C  
ATOM    435  N   ARG A  60       7.775   0.947 -15.484  1.00 90.78           N  
ATOM    436  CA  ARG A  60       7.189   1.167 -14.166  1.00 90.78           C  
ATOM    437  C   ARG A  60       7.083  -0.140 -13.388  1.00 90.78           C  
ATOM    438  CB  ARG A  60       5.808   1.815 -14.292  1.00 90.78           C  
ATOM    439  O   ARG A  60       6.651  -1.159 -13.931  1.00 90.78           O  
ATOM    440  CG  ARG A  60       5.840   3.229 -14.851  1.00 90.78           C  
ATOM    441  CD  ARG A  60       4.440   3.810 -14.993  1.00 90.78           C  
ATOM    442  NE  ARG A  60       4.477   5.211 -15.403  1.00 90.78           N  
ATOM    443  NH1 ARG A  60       2.187   5.505 -15.342  1.00 90.78           N  
ATOM    444  NH2 ARG A  60       3.555   7.245 -15.937  1.00 90.78           N  
ATOM    445  CZ  ARG A  60       3.406   5.984 -15.560  1.00 90.78           C  
ATOM    446  N   PHE A  61       7.496  -0.064 -12.190  1.00 93.87           N  
ATOM    447  CA  PHE A  61       7.398  -1.221 -11.309  1.00 93.87           C  
ATOM    448  C   PHE A  61       6.576  -0.891 -10.070  1.00 93.87           C  
ATOM    449  CB  PHE A  61       8.793  -1.706 -10.900  1.00 93.87           C  
ATOM    450  O   PHE A  61       6.744   0.174  -9.472  1.00 93.87           O  
ATOM    451  CG  PHE A  61       9.621  -2.211 -12.050  1.00 93.87           C  
ATOM    452  CD1 PHE A  61       9.399  -3.475 -12.583  1.00 93.87           C  
ATOM    453  CD2 PHE A  61      10.624  -1.421 -12.598  1.00 93.87           C  
ATOM    454  CE1 PHE A  61      10.165  -3.945 -13.648  1.00 93.87           C  
ATOM    455  CE2 PHE A  61      11.393  -1.884 -13.662  1.00 93.87           C  
ATOM    456  CZ  PHE A  61      11.163  -3.147 -14.185  1.00 93.87           C  
ATOM    457  N   ILE A  62       5.668  -1.849  -9.748  1.00 95.00           N  
ATOM    458  CA  ILE A  62       4.796  -1.701  -8.587  1.00 95.00           C  
ATOM    459  C   ILE A  62       5.132  -2.771  -7.551  1.00 95.00           C  
ATOM    460  CB  ILE A  62       3.306  -1.789  -8.985  1.00 95.00           C  
ATOM    461  O   ILE A  62       5.187  -3.960  -7.872  1.00 95.00           O  
ATOM    462  CG1 ILE A  62       2.987  -0.777 -10.091  1.00 95.00           C  
ATOM    463  CG2 ILE A  62       2.407  -1.567  -7.765  1.00 95.00           C  
ATOM    464  CD1 ILE A  62       1.669  -1.036 -10.807  1.00 95.00           C  
ATOM    465  N   THR A  63       5.374  -2.328  -6.383  1.00 96.49           N  
ATOM    466  CA  THR A  63       5.550  -3.212  -5.236  1.00 96.49           C  
ATOM    467  C   THR A  63       4.612  -2.815  -4.099  1.00 96.49           C  
ATOM    468  CB  THR A  63       7.006  -3.193  -4.734  1.00 96.49           C  
ATOM    469  O   THR A  63       4.552  -1.645  -3.717  1.00 96.49           O  
ATOM    470  CG2 THR A  63       7.187  -4.122  -3.539  1.00 96.49           C  
ATOM    471  OG1 THR A  63       7.875  -3.616  -5.791  1.00 96.49           O  
ATOM    472  N   LYS A  64       3.787  -3.777  -3.660  1.00 97.04           N  
ATOM    473  CA  LYS A  64       2.900  -3.609  -2.513  1.00 97.04           C  
ATOM    474  C   LYS A  64       3.277  -4.562  -1.382  1.00 97.04           C  
ATOM    475  CB  LYS A  64       1.444  -3.833  -2.923  1.00 97.04           C  
ATOM    476  O   LYS A  64       3.603  -5.725  -1.626  1.00 97.04           O  
ATOM    477  CG  LYS A  64       0.924  -2.822  -3.935  1.00 97.04           C  
ATOM    478  CD  LYS A  64      -0.527  -3.100  -4.307  1.00 97.04           C  
ATOM    479  CE  LYS A  64      -1.108  -1.986  -5.167  1.00 97.04           C  
ATOM    480  NZ  LYS A  64      -1.433  -2.462  -6.545  1.00 97.04           N  
ATOM    481  N   SER A  65       3.187  -4.046  -0.132  1.00 97.54           N  
ATOM    482  CA  SER A  65       3.606  -4.877   0.993  1.00 97.54           C  
ATOM    483  C   SER A  65       2.968  -4.406   2.295  1.00 97.54           C  
ATOM    484  CB  SER A  65       5.129  -4.868   1.129  1.00 97.54           C  
ATOM    485  O   SER A  65       2.353  -3.339   2.342  1.00 97.54           O  
ATOM    486  OG  SER A  65       5.602  -3.559   1.394  1.00 97.54           O  
ATOM    487  N   CYS A  66       2.975  -5.294   3.282  1.00 97.69           N  
ATOM    488  CA  CYS A  66       2.686  -4.976   4.676  1.00 97.69           C  
ATOM    489  C   CYS A  66       3.955  -4.575   5.418  1.00 97.69           C  
ATOM    490  CB  CYS A  66       2.031  -6.167   5.373  1.00 97.69           C  
ATOM    491  O   CYS A  66       4.955  -5.294   5.380  1.00 97.69           O  
ATOM    492  SG  CYS A  66       0.440  -6.643   4.661  1.00 97.69           S  
ATOM    493  N   VAL A  67       3.857  -3.393   6.150  1.00 97.61           N  
ATOM    494  CA  VAL A  67       5.049  -2.939   6.860  1.00 97.61           C  
ATOM    495  C   VAL A  67       4.661  -2.413   8.239  1.00 97.61           C  
ATOM    496  CB  VAL A  67       5.801  -1.848   6.065  1.00 97.61           C  
ATOM    497  O   VAL A  67       3.492  -2.109   8.488  1.00 97.61           O  
ATOM    498  CG1 VAL A  67       6.375  -2.421   4.771  1.00 97.61           C  
ATOM    499  CG2 VAL A  67       4.874  -0.671   5.768  1.00 97.61           C  
ATOM    500  N   GLU A  68       5.593  -2.427   9.152  1.00 97.46           N  
ATOM    501  CA  GLU A  68       5.367  -1.920  10.502  1.00 97.46           C  
ATOM    502  C   GLU A  68       5.169  -0.407  10.497  1.00 97.46           C  
ATOM    503  CB  GLU A  68       6.533  -2.296  11.420  1.00 97.46           C  
ATOM    504  O   GLU A  68       4.305   0.113  11.206  1.00 97.46           O  
ATOM    505  CG  GLU A  68       6.306  -1.937  12.881  1.00 97.46           C  
ATOM    506  CD  GLU A  68       7.433  -2.396  13.793  1.00 97.46           C  
ATOM    507  OE1 GLU A  68       7.388  -2.099  15.009  1.00 97.46           O  
ATOM    508  OE2 GLU A  68       8.368  -3.056  13.288  1.00 97.46           O  
ATOM    509  N   SER A  69       6.013   0.215   9.780  1.00 96.76           N  
ATOM    510  CA  SER A  69       6.007   1.666   9.624  1.00 96.76           C  
ATOM    511  C   SER A  69       6.299   2.068   8.182  1.00 96.76           C  
ATOM    512  CB  SER A  69       7.032   2.310  10.558  1.00 96.76           C  
ATOM    513  O   SER A  69       6.945   1.323   7.443  1.00 96.76           O  
ATOM    514  OG  SER A  69       8.350   1.945  10.187  1.00 96.76           O  
ATOM    515  N   CYS A  70       5.740   3.235   7.821  1.00 95.97           N  
ATOM    516  CA  CYS A  70       5.888   3.704   6.448  1.00 95.97           C  
ATOM    517  C   CYS A  70       6.009   5.223   6.400  1.00 95.97           C  
ATOM    518  CB  CYS A  70       4.702   3.251   5.596  1.00 95.97           C  
ATOM    519  O   CYS A  70       5.192   5.934   6.987  1.00 95.97           O  
ATOM    520  SG  CYS A  70       4.792   3.794   3.876  1.00 95.97           S  
ATOM    521  N   GLN A  71       7.092   5.596   5.721  1.00 95.90           N  
ATOM    522  CA  GLN A  71       7.291   7.018   5.461  1.00 95.90           C  
ATOM    523  C   GLN A  71       7.059   7.345   3.988  1.00 95.90           C  
ATOM    524  CB  GLN A  71       8.697   7.449   5.879  1.00 95.90           C  
ATOM    525  O   GLN A  71       7.729   6.794   3.112  1.00 95.90           O  
ATOM    526  CG  GLN A  71       8.955   8.942   5.722  1.00 95.90           C  
ATOM    527  CD  GLN A  71      10.293   9.370   6.294  1.00 95.90           C  
ATOM    528  NE2 GLN A  71      10.359  10.600   6.793  1.00 95.90           N  
ATOM    529  OE1 GLN A  71      11.260   8.601   6.289  1.00 95.90           O  
ATOM    530  N   GLU A  72       6.116   8.162   3.821  1.00 94.74           N  
ATOM    531  CA  GLU A  72       5.849   8.573   2.446  1.00 94.74           C  
ATOM    532  C   GLU A  72       7.033   9.336   1.858  1.00 94.74           C  
ATOM    533  CB  GLU A  72       4.584   9.433   2.377  1.00 94.74           C  
ATOM    534  O   GLU A  72       7.626  10.185   2.527  1.00 94.74           O  
ATOM    535  CG  GLU A  72       3.308   8.676   2.714  1.00 94.74           C  
ATOM    536  CD  GLU A  72       2.045   9.476   2.436  1.00 94.74           C  
ATOM    537  OE1 GLU A  72       0.937   8.893   2.474  1.00 94.74           O  
ATOM    538  OE2 GLU A  72       2.164  10.694   2.178  1.00 94.74           O  
ATOM    539  N   GLU A  73       7.327   8.964   0.677  1.00 93.88           N  
ATOM    540  CA  GLU A  73       8.476   9.589   0.029  1.00 93.88           C  
ATOM    541  C   GLU A  73       8.310   9.611  -1.488  1.00 93.88           C  
ATOM    542  CB  GLU A  73       9.768   8.861   0.406  1.00 93.88           C  
ATOM    543  O   GLU A  73       7.776   8.666  -2.073  1.00 93.88           O  
ATOM    544  CG  GLU A  73      11.030   9.539  -0.108  1.00 93.88           C  
ATOM    545  CD  GLU A  73      12.303   8.793   0.256  1.00 93.88           C  
ATOM    546  OE1 GLU A  73      13.408   9.275  -0.085  1.00 93.88           O  
ATOM    547  OE2 GLU A  73      12.196   7.718   0.887  1.00 93.88           O  
ATOM    548  N   THR A  74       8.761  10.726  -2.015  1.00 94.02           N  
ATOM    549  CA  THR A  74       8.836  10.860  -3.466  1.00 94.02           C  
ATOM    550  C   THR A  74      10.223  11.331  -3.894  1.00 94.02           C  
ATOM    551  CB  THR A  74       7.773  11.841  -3.992  1.00 94.02           C  
ATOM    552  O   THR A  74      10.704  12.367  -3.428  1.00 94.02           O  
ATOM    553  CG2 THR A  74       7.830  11.951  -5.512  1.00 94.02           C  
ATOM    554  OG1 THR A  74       6.472  11.378  -3.607  1.00 94.02           O  
ATOM    555  N   ASN A  75      10.910  10.580  -4.689  1.00 92.45           N  
ATOM    556  CA  ASN A  75      12.255  10.896  -5.157  1.00 92.45           C  
ATOM    557  C   ASN A  75      12.313  10.981  -6.680  1.00 92.45           C  
ATOM    558  CB  ASN A  75      13.259   9.861  -4.644  1.00 92.45           C  
ATOM    559  O   ASN A  75      11.827  10.086  -7.375  1.00 92.45           O  
ATOM    560  CG  ASN A  75      13.341   9.828  -3.131  1.00 92.45           C  
ATOM    561  ND2 ASN A  75      13.570   8.644  -2.576  1.00 92.45           N  
ATOM    562  OD1 ASN A  75      13.200  10.858  -2.466  1.00 92.45           O  
ATOM    563  N   ASN A  76      12.847  12.038  -7.154  1.00 91.50           N  
ATOM    564  CA  ASN A  76      13.064  12.223  -8.585  1.00 91.50           C  
ATOM    565  C   ASN A  76      14.531  12.036  -8.959  1.00 91.50           C  
ATOM    566  CB  ASN A  76      12.575  13.604  -9.027  1.00 91.50           C  
ATOM    567  O   ASN A  76      15.403  12.733  -8.436  1.00 91.50           O  
ATOM    568  CG  ASN A  76      11.072  13.759  -8.903  1.00 91.50           C  
ATOM    569  ND2 ASN A  76      10.638  14.628  -7.998  1.00 91.50           N  
ATOM    570  OD1 ASN A  76      10.307  13.102  -9.614  1.00 91.50           O  
ATOM    571  N   TYR A  77      14.818  11.063  -9.684  1.00 86.65           N  
ATOM    572  CA  TYR A  77      16.172  10.810 -10.165  1.00 86.65           C  
ATOM    573  C   TYR A  77      16.310  11.198 -11.632  1.00 86.65           C  
ATOM    574  CB  TYR A  77      16.542   9.335  -9.978  1.00 86.65           C  
ATOM    575  O   TYR A  77      15.310  11.394 -12.326  1.00 86.65           O  
ATOM    576  CG  TYR A  77      16.397   8.848  -8.557  1.00 86.65           C  
ATOM    577  CD1 TYR A  77      17.397   9.082  -7.615  1.00 86.65           C  
ATOM    578  CD2 TYR A  77      15.262   8.154  -8.153  1.00 86.65           C  
ATOM    579  CE1 TYR A  77      17.269   8.634  -6.304  1.00 86.65           C  
ATOM    580  CE2 TYR A  77      15.123   7.701  -6.845  1.00 86.65           C  
ATOM    581  OH  TYR A  77      15.998   7.500  -4.633  1.00 86.65           O  
ATOM    582  CZ  TYR A  77      16.130   7.946  -5.929  1.00 86.65           C  
ATOM    583  N   HIS A  78      17.571  11.416 -12.042  1.00 82.77           N  
ATOM    584  CA  HIS A  78      17.869  11.842 -13.405  1.00 82.77           C  
ATOM    585  C   HIS A  78      17.243  10.898 -14.427  1.00 82.77           C  
ATOM    586  CB  HIS A  78      19.381  11.922 -13.623  1.00 82.77           C  
ATOM    587  O   HIS A  78      16.684  11.346 -15.431  1.00 82.77           O  
ATOM    588  CG  HIS A  78      19.978  13.231 -13.213  1.00 82.77           C  
ATOM    589  CD2 HIS A  78      21.247  13.694 -13.295  1.00 82.77           C  
ATOM    590  ND1 HIS A  78      19.236  14.239 -12.636  1.00 82.77           N  
ATOM    591  CE1 HIS A  78      20.026  15.268 -12.381  1.00 82.77           C  
ATOM    592  NE2 HIS A  78      21.251  14.963 -12.772  1.00 82.77           N  
ATOM    593  N   VAL A  79      17.059   9.639 -14.096  1.00 85.50           N  
ATOM    594  CA  VAL A  79      16.637   8.653 -15.085  1.00 85.50           C  
ATOM    595  C   VAL A  79      15.428   7.880 -14.563  1.00 85.50           C  
ATOM    596  CB  VAL A  79      17.782   7.677 -15.437  1.00 85.50           C  
ATOM    597  O   VAL A  79      15.003   6.895 -15.171  1.00 85.50           O  
ATOM    598  CG1 VAL A  79      18.853   8.378 -16.271  1.00 85.50           C  
ATOM    599  CG2 VAL A  79      18.391   7.089 -14.166  1.00 85.50           C  
ATOM    600  N   GLY A  80      14.781   8.437 -13.512  1.00 89.67           N  
ATOM    601  CA  GLY A  80      13.600   7.770 -12.989  1.00 89.67           C  
ATOM    602  C   GLY A  80      12.999   8.475 -11.787  1.00 89.67           C  
ATOM    603  O   GLY A  80      13.449   9.559 -11.408  1.00 89.67           O  
ATOM    604  N   PHE A  81      11.891   7.851 -11.304  1.00 91.62           N  
ATOM    605  CA  PHE A  81      11.179   8.410 -10.161  1.00 91.62           C  
ATOM    606  C   PHE A  81      10.703   7.305  -9.227  1.00 91.62           C  
ATOM    607  CB  PHE A  81       9.988   9.253 -10.628  1.00 91.62           C  
ATOM    608  O   PHE A  81      10.452   6.180  -9.664  1.00 91.62           O  
ATOM    609  CG  PHE A  81       8.903   9.395  -9.595  1.00 91.62           C  
ATOM    610  CD1 PHE A  81       7.813   8.533  -9.589  1.00 91.62           C  
ATOM    611  CD2 PHE A  81       8.974  10.390  -8.629  1.00 91.62           C  
ATOM    612  CE1 PHE A  81       6.807   8.662  -8.634  1.00 91.62           C  
ATOM    613  CE2 PHE A  81       7.972  10.525  -7.671  1.00 91.62           C  
ATOM    614  CZ  PHE A  81       6.890   9.661  -7.676  1.00 91.62           C  
ATOM    615  N   ARG A  82      10.749   7.567  -7.985  1.00 93.30           N  
ATOM    616  CA  ARG A  82      10.266   6.649  -6.958  1.00 93.30           C  
ATOM    617  C   ARG A  82       9.211   7.315  -6.081  1.00 93.30           C  
ATOM    618  CB  ARG A  82      11.426   6.149  -6.095  1.00 93.30           C  
ATOM    619  O   ARG A  82       9.412   8.431  -5.599  1.00 93.30           O  
ATOM    620  CG  ARG A  82      11.025   5.096  -5.074  1.00 93.30           C  
ATOM    621  CD  ARG A  82      12.197   4.692  -4.190  1.00 93.30           C  
ATOM    622  NE  ARG A  82      11.854   3.572  -3.319  1.00 93.30           N  
ATOM    623  NH1 ARG A  82      11.496   4.872  -1.443  1.00 93.30           N  
ATOM    624  NH2 ARG A  82      11.234   2.597  -1.334  1.00 93.30           N  
ATOM    625  CZ  ARG A  82      11.529   3.683  -2.034  1.00 93.30           C  
ATOM    626  N   ASN A  83       8.092   6.602  -5.896  1.00 94.02           N  
ATOM    627  CA  ASN A  83       6.987   7.092  -5.079  1.00 94.02           C  
ATOM    628  C   ASN A  83       6.518   6.037  -4.080  1.00 94.02           C  
ATOM    629  CB  ASN A  83       5.822   7.540  -5.964  1.00 94.02           C  
ATOM    630  O   ASN A  83       6.169   4.921  -4.468  1.00 94.02           O  
ATOM    631  CG  ASN A  83       4.723   8.228  -5.179  1.00 94.02           C  
ATOM    632  ND2 ASN A  83       3.780   8.837  -5.887  1.00 94.02           N  
ATOM    633  OD1 ASN A  83       4.722   8.214  -3.945  1.00 94.02           O  
ATOM    634  N   VAL A  84       6.538   6.466  -2.785  1.00 95.79           N  
ATOM    635  CA  VAL A  84       6.085   5.579  -1.719  1.00 95.79           C  
ATOM    636  C   VAL A  84       4.810   6.136  -1.089  1.00 95.79           C  
ATOM    637  CB  VAL A  84       7.174   5.388  -0.638  1.00 95.79           C  
ATOM    638  O   VAL A  84       4.779   7.288  -0.650  1.00 95.79           O  
ATOM    639  CG1 VAL A  84       6.651   4.525   0.508  1.00 95.79           C  
ATOM    640  CG2 VAL A  84       8.429   4.768  -1.250  1.00 95.79           C  
ATOM    641  N   THR A  85       3.734   5.342  -1.029  1.00 95.51           N  
ATOM    642  CA  THR A  85       2.481   5.708  -0.378  1.00 95.51           C  
ATOM    643  C   THR A  85       2.130   4.708   0.719  1.00 95.51           C  
ATOM    644  CB  THR A  85       1.326   5.786  -1.394  1.00 95.51           C  
ATOM    645  O   THR A  85       2.439   3.520   0.606  1.00 95.51           O  
ATOM    646  CG2 THR A  85       1.579   6.875  -2.431  1.00 95.51           C  
ATOM    647  OG1 THR A  85       1.199   4.525  -2.063  1.00 95.51           O  
ATOM    648  N   CYS A  86       1.505   5.285   1.769  1.00 96.09           N  
ATOM    649  CA  CYS A  86       1.165   4.466   2.928  1.00 96.09           C  
ATOM    650  C   CYS A  86      -0.299   4.643   3.310  1.00 96.09           C  
ATOM    651  CB  CYS A  86       2.059   4.821   4.116  1.00 96.09           C  
ATOM    652  O   CYS A  86      -0.850   5.738   3.186  1.00 96.09           O  
ATOM    653  SG  CYS A  86       3.819   4.865   3.715  1.00 96.09           S  
ATOM    654  N   CYS A  87      -0.962   3.581   3.817  1.00 95.25           N  
ATOM    655  CA  CYS A  87      -2.325   3.635   4.332  1.00 95.25           C  
ATOM    656  C   CYS A  87      -2.563   2.537   5.361  1.00 95.25           C  
ATOM    657  CB  CYS A  87      -3.334   3.504   3.191  1.00 95.25           C  
ATOM    658  O   CYS A  87      -1.814   1.560   5.418  1.00 95.25           O  
ATOM    659  SG  CYS A  87      -3.268   1.914   2.339  1.00 95.25           S  
ATOM    660  N   ARG A  88      -3.650   2.657   6.272  1.00 94.08           N  
ATOM    661  CA  ARG A  88      -3.761   1.788   7.439  1.00 94.08           C  
ATOM    662  C   ARG A  88      -5.135   1.131   7.504  1.00 94.08           C  
ATOM    663  CB  ARG A  88      -3.495   2.576   8.724  1.00 94.08           C  
ATOM    664  O   ARG A  88      -5.522   0.588   8.541  1.00 94.08           O  
ATOM    665  CG  ARG A  88      -2.063   3.068   8.861  1.00 94.08           C  
ATOM    666  CD  ARG A  88      -1.835   3.779  10.187  1.00 94.08           C  
ATOM    667  NE  ARG A  88      -0.426   4.106  10.388  1.00 94.08           N  
ATOM    668  NH1 ARG A  88      -0.543   6.165   9.348  1.00 94.08           N  
ATOM    669  NH2 ARG A  88       1.445   5.427  10.220  1.00 94.08           N  
ATOM    670  CZ  ARG A  88       0.155   5.232   9.985  1.00 94.08           C  
ATOM    671  N   SER A  89      -5.812   1.002   6.387  1.00 91.54           N  
ATOM    672  CA  SER A  89      -7.085   0.290   6.342  1.00 91.54           C  
ATOM    673  C   SER A  89      -7.015  -0.909   5.401  1.00 91.54           C  
ATOM    674  CB  SER A  89      -8.210   1.228   5.902  1.00 91.54           C  
ATOM    675  O   SER A  89      -6.068  -1.039   4.623  1.00 91.54           O  
ATOM    676  OG  SER A  89      -8.001   1.674   4.573  1.00 91.54           O  
ATOM    677  N   ASP A  90      -7.939  -1.814   5.558  1.00 93.43           N  
ATOM    678  CA  ASP A  90      -7.937  -3.016   4.730  1.00 93.43           C  
ATOM    679  C   ASP A  90      -7.941  -2.661   3.245  1.00 93.43           C  
ATOM    680  CB  ASP A  90      -9.142  -3.899   5.062  1.00 93.43           C  
ATOM    681  O   ASP A  90      -8.744  -1.838   2.800  1.00 93.43           O  
ATOM    682  CG  ASP A  90      -8.996  -4.628   6.387  1.00 93.43           C  
ATOM    683  OD1 ASP A  90      -7.854  -4.800   6.866  1.00 93.43           O  
ATOM    684  OD2 ASP A  90     -10.032  -5.037   6.955  1.00 93.43           O  
ATOM    685  N   LEU A  91      -6.994  -3.320   2.627  1.00 94.23           N  
ATOM    686  CA  LEU A  91      -6.901  -3.258   1.173  1.00 94.23           C  
ATOM    687  C   LEU A  91      -6.815  -1.812   0.695  1.00 94.23           C  
ATOM    688  CB  LEU A  91      -8.106  -3.949   0.529  1.00 94.23           C  
ATOM    689  O   LEU A  91      -7.307  -1.481  -0.386  1.00 94.23           O  
ATOM    690  CG  LEU A  91      -8.401  -5.374   1.000  1.00 94.23           C  
ATOM    691  CD1 LEU A  91      -9.628  -5.927   0.282  1.00 94.23           C  
ATOM    692  CD2 LEU A  91      -7.191  -6.274   0.771  1.00 94.23           C  
ATOM    693  N   CYS A  92      -6.403  -0.874   1.367  1.00 94.29           N  
ATOM    694  CA  CYS A  92      -6.312   0.553   1.079  1.00 94.29           C  
ATOM    695  C   CYS A  92      -5.253   0.828   0.018  1.00 94.29           C  
ATOM    696  CB  CYS A  92      -5.989   1.337   2.350  1.00 94.29           C  
ATOM    697  O   CYS A  92      -5.229   1.907  -0.576  1.00 94.29           O  
ATOM    698  SG  CYS A  92      -4.329   1.031   2.993  1.00 94.29           S  
ATOM    699  N   ASN A  93      -4.319  -0.153  -0.184  1.00 94.63           N  
ATOM    700  CA  ASN A  93      -3.233   0.064  -1.134  1.00 94.63           C  
ATOM    701  C   ASN A  93      -3.615  -0.397  -2.537  1.00 94.63           C  
ATOM    702  CB  ASN A  93      -1.962  -0.649  -0.668  1.00 94.63           C  
ATOM    703  O   ASN A  93      -2.770  -0.893  -3.284  1.00 94.63           O  
ATOM    704  CG  ASN A  93      -2.154  -2.145  -0.516  1.00 94.63           C  
ATOM    705  ND2 ASN A  93      -1.083  -2.904  -0.714  1.00 94.63           N  
ATOM    706  OD1 ASN A  93      -3.257  -2.615  -0.223  1.00 94.63           O  
ATOM    707  N   VAL A  94      -4.939  -0.415  -2.915  1.00 91.04           N  
ATOM    708  CA  VAL A  94      -5.441  -0.853  -4.213  1.00 91.04           C  
ATOM    709  C   VAL A  94      -5.011   0.136  -5.294  1.00 91.04           C  
ATOM    710  CB  VAL A  94      -6.979  -0.999  -4.206  1.00 91.04           C  
ATOM    711  O   VAL A  94      -4.666  -0.264  -6.408  1.00 91.04           O  
ATOM    712  CG1 VAL A  94      -7.649   0.345  -3.929  1.00 91.04           C  
ATOM    713  CG2 VAL A  94      -7.465  -1.578  -5.534  1.00 91.04           C  
ATOM    714  N   ASN A  95      -4.894   1.569  -4.886  1.00 76.97           N  
ATOM    715  CA  ASN A  95      -4.495   2.625  -5.809  1.00 76.97           C  
ATOM    716  C   ASN A  95      -3.560   3.630  -5.142  1.00 76.97           C  
ATOM    717  CB  ASN A  95      -5.725   3.338  -6.374  1.00 76.97           C  
ATOM    718  O   ASN A  95      -3.724   3.948  -3.963  1.00 76.97           O  
ATOM    719  CG  ASN A  95      -6.634   2.406  -7.151  1.00 76.97           C  
ATOM    720  ND2 ASN A  95      -7.935   2.501  -6.900  1.00 76.97           N  
ATOM    721  OD1 ASN A  95      -6.172   1.608  -7.970  1.00 76.97           O  
ATOM    722  N   GLY A  96      -2.125   3.562  -5.314  1.00 58.78           N  
ATOM    723  CA  GLY A  96      -1.025   4.408  -4.878  1.00 58.78           C  
ATOM    724  C   GLY A  96      -1.482   5.637  -4.116  1.00 58.78           C  
ATOM    725  O   GLY A  96      -0.660   6.393  -3.596  1.00 58.78           O  
ATOM    726  N   ALA A  97      -2.561   5.716  -3.231  1.00 47.53           N  
ATOM    727  CA  ALA A  97      -2.736   6.815  -2.284  1.00 47.53           C  
ATOM    728  C   ALA A  97      -4.216   7.102  -2.045  1.00 47.53           C  
ATOM    729  CB  ALA A  97      -2.028   8.070  -2.789  1.00 47.53           C  
ATOM    730  O   ALA A  97      -5.032   6.994  -2.963  1.00 47.53           O  
ATOM    731  N   ARG A  98      -4.762   7.272  -0.641  1.00 40.33           N  
ATOM    732  CA  ARG A  98      -5.509   7.785   0.503  1.00 40.33           C  
ATOM    733  C   ARG A  98      -7.010   7.610   0.300  1.00 40.33           C  
ATOM    734  CB  ARG A  98      -5.181   9.261   0.742  1.00 40.33           C  
ATOM    735  O   ARG A  98      -7.597   8.225  -0.593  1.00 40.33           O  
ATOM    736  CG  ARG A  98      -3.778   9.501   1.276  1.00 40.33           C  
ATOM    737  CD  ARG A  98      -3.573  10.952   1.690  1.00 40.33           C  
ATOM    738  NE  ARG A  98      -2.159  11.314   1.703  1.00 40.33           N  
ATOM    739  NH1 ARG A  98      -2.284  12.565   3.641  1.00 40.33           N  
ATOM    740  NH2 ARG A  98      -0.284  12.340   2.544  1.00 40.33           N  
ATOM    741  CZ  ARG A  98      -1.579  12.072   2.629  1.00 40.33           C  
ATOM    742  N   GLY A  99      -7.406   6.418   0.305  1.00 41.06           N  
ATOM    743  CA  GLY A  99      -8.858   6.439   0.386  1.00 41.06           C  
ATOM    744  C   GLY A  99      -9.376   6.524   1.809  1.00 41.06           C  
ATOM    745  O   GLY A  99      -8.885   5.823   2.696  1.00 41.06           O  
ATOM    746  N   LEU A 100      -9.254   7.799   2.489  1.00 46.33           N  
ATOM    747  CA  LEU A 100     -10.152   7.969   3.626  1.00 46.33           C  
ATOM    748  C   LEU A 100     -11.347   7.027   3.520  1.00 46.33           C  
ATOM    749  CB  LEU A 100     -10.637   9.419   3.714  1.00 46.33           C  
ATOM    750  O   LEU A 100     -12.132   7.118   2.574  1.00 46.33           O  
ATOM    751  CG  LEU A 100      -9.811  10.357   4.595  1.00 46.33           C  
ATOM    752  CD1 LEU A 100      -8.747  11.065   3.762  1.00 46.33           C  
ATOM    753  CD2 LEU A 100     -10.714  11.370   5.291  1.00 46.33           C  
ATOM    754  N   SER A 101     -11.079   5.709   3.397  1.00 52.18           N  
ATOM    755  CA  SER A 101     -12.261   4.860   3.501  1.00 52.18           C  
ATOM    756  C   SER A 101     -12.943   5.025   4.855  1.00 52.18           C  
ATOM    757  CB  SER A 101     -11.889   3.393   3.283  1.00 52.18           C  
ATOM    758  O   SER A 101     -12.274   5.096   5.888  1.00 52.18           O  
ATOM    759  OG  SER A 101     -13.030   2.561   3.408  1.00 52.18           O  
ATOM    760  N   PRO A 102     -14.067   5.819   4.846  1.00 46.76           N  
ATOM    761  CA  PRO A 102     -14.730   5.917   6.149  1.00 46.76           C  
ATOM    762  C   PRO A 102     -14.693   4.605   6.930  1.00 46.76           C  
ATOM    763  CB  PRO A 102     -16.168   6.294   5.785  1.00 46.76           C  
ATOM    764  O   PRO A 102     -14.762   3.526   6.336  1.00 46.76           O  
ATOM    765  CG  PRO A 102     -16.315   5.903   4.350  1.00 46.76           C  
ATOM    766  CD  PRO A 102     -14.945   5.780   3.747  1.00 46.76           C  
ATOM    767  N   SER A 103     -13.825   4.618   7.934  1.00 55.95           N  
ATOM    768  CA  SER A 103     -13.900   3.532   8.907  1.00 55.95           C  
ATOM    769  C   SER A 103     -15.346   3.131   9.176  1.00 55.95           C  
ATOM    770  CB  SER A 103     -13.223   3.938  10.216  1.00 55.95           C  
ATOM    771  O   SER A 103     -16.225   3.989   9.285  1.00 55.95           O  
ATOM    772  OG  SER A 103     -13.239   2.866  11.144  1.00 55.95           O  
ATOM    773  N   PRO A 104     -15.783   2.044   8.776  1.00 56.68           N  
ATOM    774  CA  PRO A 104     -17.102   1.579   9.210  1.00 56.68           C  
ATOM    775  C   PRO A 104     -17.454   2.038  10.624  1.00 56.68           C  
ATOM    776  CB  PRO A 104     -16.976   0.054   9.147  1.00 56.68           C  
ATOM    777  O   PRO A 104     -18.625   2.283  10.923  1.00 56.68           O  
ATOM    778  CG  PRO A 104     -15.583  -0.194   8.668  1.00 56.68           C  
ATOM    779  CD  PRO A 104     -14.876   1.126   8.550  1.00 56.68           C  
ATOM    780  N   ALA A 105     -16.409   2.413  11.417  1.00 56.79           N  
ATOM    781  CA  ALA A 105     -16.576   2.893  12.787  1.00 56.79           C  
ATOM    782  C   ALA A 105     -17.035   4.348  12.806  1.00 56.79           C  
ATOM    783  CB  ALA A 105     -15.273   2.739  13.567  1.00 56.79           C  
ATOM    784  O   ALA A 105     -17.825   4.745  13.666  1.00 56.79           O  
ATOM    785  N   ALA A 106     -16.605   5.143  11.842  1.00 60.59           N  
ATOM    786  CA  ALA A 106     -16.971   6.548  11.681  1.00 60.59           C  
ATOM    787  C   ALA A 106     -18.386   6.685  11.125  1.00 60.59           C  
ATOM    788  CB  ALA A 106     -15.973   7.256  10.767  1.00 60.59           C  
ATOM    789  O   ALA A 106     -19.127   7.590  11.516  1.00 60.59           O  
ATOM    790  N   ILE A 107     -18.870   5.765  10.293  1.00 62.01           N  
ATOM    791  CA  ILE A 107     -20.213   5.722   9.725  1.00 62.01           C  
ATOM    792  C   ILE A 107     -21.201   5.220  10.775  1.00 62.01           C  
ATOM    793  CB  ILE A 107     -20.266   4.826   8.467  1.00 62.01           C  
ATOM    794  O   ILE A 107     -22.316   5.735  10.883  1.00 62.01           O  
ATOM    795  CG1 ILE A 107     -19.337   5.377   7.380  1.00 62.01           C  
ATOM    796  CG2 ILE A 107     -21.703   4.706   7.950  1.00 62.01           C  
ATOM    797  CD1 ILE A 107     -19.137   4.434   6.200  1.00 62.01           C  
ATOM    798  N   LEU A 108     -20.724   4.425  11.606  1.00 60.90           N  
ATOM    799  CA  LEU A 108     -21.553   3.821  12.644  1.00 60.90           C  
ATOM    800  C   LEU A 108     -21.697   4.759  13.838  1.00 60.90           C  
ATOM    801  CB  LEU A 108     -20.957   2.486  13.098  1.00 60.90           C  
ATOM    802  O   LEU A 108     -22.761   4.824  14.457  1.00 60.90           O  
ATOM    803  CG  LEU A 108     -21.106   1.313  12.128  1.00 60.90           C  
ATOM    804  CD1 LEU A 108     -20.261   0.131  12.593  1.00 60.90           C  
ATOM    805  CD2 LEU A 108     -22.571   0.910  11.997  1.00 60.90           C  
ATOM    806  N   SER A 109     -20.698   5.616  14.099  1.00 63.22           N  
ATOM    807  CA  SER A 109     -20.707   6.648  15.130  1.00 63.22           C  
ATOM    808  C   SER A 109     -21.621   7.806  14.746  1.00 63.22           C  
ATOM    809  CB  SER A 109     -19.290   7.167  15.381  1.00 63.22           C  
ATOM    810  O   SER A 109     -22.335   8.348  15.592  1.00 63.22           O  
ATOM    811  OG  SER A 109     -18.696   7.610  14.173  1.00 63.22           O  
ATOM    812  N   ALA A 110     -21.708   8.146  13.512  1.00 66.39           N  
ATOM    813  CA  ALA A 110     -22.577   9.184  12.962  1.00 66.39           C  
ATOM    814  C   ALA A 110     -24.035   8.733  12.958  1.00 66.39           C  
ATOM    815  CB  ALA A 110     -22.133   9.554  11.549  1.00 66.39           C  
ATOM    816  O   ALA A 110     -24.936   9.525  13.243  1.00 66.39           O  
ATOM    817  N   SER A 111     -24.293   7.487  12.740  1.00 67.77           N  
ATOM    818  CA  SER A 111     -25.632   6.905  12.734  1.00 67.77           C  
ATOM    819  C   SER A 111     -26.151   6.698  14.153  1.00 67.77           C  
ATOM    820  CB  SER A 111     -25.635   5.574  11.982  1.00 67.77           C  
ATOM    821  O   SER A 111     -27.324   6.949  14.434  1.00 67.77           O  
ATOM    822  OG  SER A 111     -24.461   5.436  11.199  1.00 67.77           O  
ATOM    823  N   LEU A 112     -25.285   6.481  15.093  1.00 66.70           N  
ATOM    824  CA  LEU A 112     -25.608   6.270  16.500  1.00 66.70           C  
ATOM    825  C   LEU A 112     -25.834   7.600  17.211  1.00 66.70           C  
ATOM    826  CB  LEU A 112     -24.490   5.490  17.196  1.00 66.70           C  
ATOM    827  O   LEU A 112     -26.718   7.710  18.064  1.00 66.70           O  
ATOM    828  CG  LEU A 112     -24.471   3.978  16.963  1.00 66.70           C  
ATOM    829  CD1 LEU A 112     -23.091   3.410  17.277  1.00 66.70           C  
ATOM    830  CD2 LEU A 112     -25.542   3.294  17.806  1.00 66.70           C  
ATOM    831  N   LEU A 113     -25.153   8.684  16.900  1.00 69.75           N  
ATOM    832  CA  LEU A 113     -25.350  10.043  17.392  1.00 69.75           C  
ATOM    833  C   LEU A 113     -26.655  10.629  16.862  1.00 69.75           C  
ATOM    834  CB  LEU A 113     -24.174  10.936  16.986  1.00 69.75           C  
ATOM    835  O   LEU A 113     -27.329  11.388  17.562  1.00 69.75           O  
ATOM    836  CG  LEU A 113     -22.904  10.808  17.828  1.00 69.75           C  
ATOM    837  CD1 LEU A 113     -21.677  11.164  16.994  1.00 69.75           C  
ATOM    838  CD2 LEU A 113     -22.991  11.695  19.066  1.00 69.75           C  
ATOM    839  N   GLY A 114     -26.981  10.250  15.600  1.00 68.80           N  
ATOM    840  CA  GLY A 114     -28.246  10.612  14.979  1.00 68.80           C  
ATOM    841  C   GLY A 114     -29.437   9.904  15.596  1.00 68.80           C  
ATOM    842  O   GLY A 114     -30.485  10.515  15.814  1.00 68.80           O  
ATOM    843  N   LEU A 115     -29.285   8.630  15.936  1.00 70.20           N  
ATOM    844  CA  LEU A 115     -30.307   7.806  16.572  1.00 70.20           C  
ATOM    845  C   LEU A 115     -30.448   8.161  18.049  1.00 70.20           C  
ATOM    846  CB  LEU A 115     -29.969   6.321  16.422  1.00 70.20           C  
ATOM    847  O   LEU A 115     -31.558   8.162  18.588  1.00 70.20           O  
ATOM    848  CG  LEU A 115     -30.286   5.687  15.067  1.00 70.20           C  
ATOM    849  CD1 LEU A 115     -29.458   4.422  14.867  1.00 70.20           C  
ATOM    850  CD2 LEU A 115     -31.776   5.381  14.954  1.00 70.20           C  
ATOM    851  N   PHE A 116     -29.368   8.515  18.772  1.00 69.48           N  
ATOM    852  CA  PHE A 116     -29.339   9.019  20.140  1.00 69.48           C  
ATOM    853  C   PHE A 116     -30.011  10.383  20.229  1.00 69.48           C  
ATOM    854  CB  PHE A 116     -27.897   9.110  20.650  1.00 69.48           C  
ATOM    855  O   PHE A 116     -30.776  10.645  21.160  1.00 69.48           O  
ATOM    856  CG  PHE A 116     -27.791   9.424  22.118  1.00 69.48           C  
ATOM    857  CD1 PHE A 116     -27.435  10.696  22.547  1.00 69.48           C  
ATOM    858  CD2 PHE A 116     -28.047   8.445  23.069  1.00 69.48           C  
ATOM    859  CE1 PHE A 116     -27.336  10.989  23.905  1.00 69.48           C  
ATOM    860  CE2 PHE A 116     -27.950   8.730  24.428  1.00 69.48           C  
ATOM    861  CZ  PHE A 116     -27.594  10.003  24.844  1.00 69.48           C  
ATOM    862  N   GLY A 117     -29.787  11.298  19.310  1.00 72.76           N  
ATOM    863  CA  GLY A 117     -30.445  12.590  19.197  1.00 72.76           C  
ATOM    864  C   GLY A 117     -31.926  12.480  18.884  1.00 72.76           C  
ATOM    865  O   GLY A 117     -32.737  13.240  19.418  1.00 72.76           O  
ATOM    866  N   ALA A 118     -32.335  11.490  18.074  1.00 70.85           N  
ATOM    867  CA  ALA A 118     -33.720  11.215  17.700  1.00 70.85           C  
ATOM    868  C   ALA A 118     -34.484  10.579  18.858  1.00 70.85           C  
ATOM    869  CB  ALA A 118     -33.769  10.308  16.473  1.00 70.85           C  
ATOM    870  O   ALA A 118     -35.667  10.865  19.060  1.00 70.85           O  
ATOM    871  N   LEU A 119     -33.821   9.775  19.678  1.00 69.87           N  
ATOM    872  CA  LEU A 119     -34.410   9.097  20.827  1.00 69.87           C  
ATOM    873  C   LEU A 119     -34.544  10.049  22.011  1.00 69.87           C  
ATOM    874  CB  LEU A 119     -33.565   7.885  21.226  1.00 69.87           C  
ATOM    875  O   LEU A 119     -35.458   9.908  22.827  1.00 69.87           O  
ATOM    876  CG  LEU A 119     -33.698   6.645  20.340  1.00 69.87           C  
ATOM    877  CD1 LEU A 119     -32.593   5.644  20.661  1.00 69.87           C  
ATOM    878  CD2 LEU A 119     -35.072   6.007  20.516  1.00 69.87           C  
ATOM    879  N   LEU A 120     -33.735  11.095  22.170  1.00 69.37           N  
ATOM    880  CA  LEU A 120     -33.780  12.155  23.172  1.00 69.37           C  
ATOM    881  C   LEU A 120     -34.855  13.181  22.830  1.00 69.37           C  
ATOM    882  CB  LEU A 120     -32.418  12.844  23.285  1.00 69.37           C  
ATOM    883  O   LEU A 120     -35.376  13.860  23.717  1.00 69.37           O  
ATOM    884  CG  LEU A 120     -31.343  12.095  24.073  1.00 69.37           C  
ATOM    885  CD1 LEU A 120     -29.957  12.615  23.706  1.00 69.37           C  
ATOM    886  CD2 LEU A 120     -31.589  12.226  25.572  1.00 69.37           C  
ATOM    887  N   ARG A 121     -35.282  13.248  21.519  1.00 69.01           N  
ATOM    888  CA  ARG A 121     -36.268  14.198  21.012  1.00 69.01           C  
ATOM    889  C   ARG A 121     -37.655  13.568  20.953  1.00 69.01           C  
ATOM    890  CB  ARG A 121     -35.863  14.705  19.626  1.00 69.01           C  
ATOM    891  O   ARG A 121     -38.642  14.252  20.672  1.00 69.01           O  
ATOM    892  CG  ARG A 121     -34.656  15.629  19.637  1.00 69.01           C  
ATOM    893  CD  ARG A 121     -34.381  16.214  18.258  1.00 69.01           C  
ATOM    894  NE  ARG A 121     -33.261  17.149  18.283  1.00 69.01           N  
ATOM    895  NH1 ARG A 121     -33.130  17.376  15.988  1.00 69.01           N  
ATOM    896  NH2 ARG A 121     -31.678  18.521  17.341  1.00 69.01           N  
ATOM    897  CZ  ARG A 121     -32.692  17.680  17.204  1.00 69.01           C  
ATOM    898  N   THR A 122     -37.841  12.244  21.281  1.00 63.63           N  
ATOM    899  CA  THR A 122     -39.177  11.659  21.322  1.00 63.63           C  
ATOM    900  C   THR A 122     -39.781  11.788  22.717  1.00 63.63           C  
ATOM    901  CB  THR A 122     -39.149  10.176  20.906  1.00 63.63           C  
ATOM    902  O   THR A 122     -39.122  11.489  23.715  1.00 63.63           O  
ATOM    903  CG2 THR A 122     -39.098  10.031  19.389  1.00 63.63           C  
ATOM    904  OG1 THR A 122     -37.993   9.548  21.475  1.00 63.63           O  
ATOM    905  N   PRO A 123     -40.854  12.736  22.965  1.00 53.14           N  
ATOM    906  CA  PRO A 123     -41.516  12.870  24.265  1.00 53.14           C  
ATOM    907  C   PRO A 123     -42.306  11.623  24.657  1.00 53.14           C  
ATOM    908  CB  PRO A 123     -42.449  14.067  24.064  1.00 53.14           C  
ATOM    909  O   PRO A 123     -42.725  10.855  23.787  1.00 53.14           O  
ATOM    910  CG  PRO A 123     -42.810  14.030  22.614  1.00 53.14           C  
ATOM    911  CD  PRO A 123     -41.957  12.997  21.936  1.00 53.14           C  
ATOM    912  N   LEU A 124     -41.825  10.779  25.556  1.00 50.08           N  
ATOM    913  CA  LEU A 124     -42.545   9.721  26.256  1.00 50.08           C  
ATOM    914  C   LEU A 124     -44.020   9.720  25.871  1.00 50.08           C  
ATOM    915  CB  LEU A 124     -42.400   9.886  27.771  1.00 50.08           C  
ATOM    916  O   LEU A 124     -44.673  10.766  25.895  1.00 50.08           O  
ATOM    917  CG  LEU A 124     -41.747   8.723  28.521  1.00 50.08           C  
ATOM    918  CD1 LEU A 124     -40.336   9.101  28.959  1.00 50.08           C  
ATOM    919  CD2 LEU A 124     -42.595   8.318  29.722  1.00 50.08           C  
TER     920      ALA A   1                                                      
ENDMDL                                                                          
END                                                                             
