# Supplementary material for: Domain loss enabled evolution of novel functions in the snake three-finger toxin gene superfamily
Source: Nat Commun. 2023 Aug 11;14:4861. doi: 10.1038/s41467-023-40550-0 (PMC10421932; doi:10.1038/s41467-023-40550-0)
Supplement: Supplementary file 5 — Supplementary Data 2 [file 41467_2023_40550_MOESM5_ESM.zip › SD2_structure_predictions/full_sequence/NCBI|CROSC_GGIP01000025.1_1_252|Crotalus_scutulatus.pdb]

MODEL     1                                                                     
ATOM      1  N   MET A   1     -35.647   4.103  30.567  1.00 68.79           N  
ATOM      2  CA  MET A   1     -34.474   3.244  30.702  1.00 68.79           C  
ATOM      3  C   MET A   1     -34.103   2.616  29.363  1.00 68.79           C  
ATOM      4  CB  MET A   1     -34.724   2.150  31.742  1.00 68.79           C  
ATOM      5  O   MET A   1     -32.991   2.114  29.195  1.00 68.79           O  
ATOM      6  CG  MET A   1     -35.759   2.526  32.790  1.00 68.79           C  
ATOM      7  SD  MET A   1     -35.901   1.269  34.119  1.00 68.79           S  
ATOM      8  CE  MET A   1     -37.238   1.997  35.106  1.00 68.79           C  
ATOM      9  N   LYS A   2     -34.854   2.855  28.306  1.00 78.97           N  
ATOM     10  CA  LYS A   2     -34.736   2.330  26.949  1.00 78.97           C  
ATOM     11  C   LYS A   2     -34.026   3.324  26.035  1.00 78.97           C  
ATOM     12  CB  LYS A   2     -36.116   1.991  26.383  1.00 78.97           C  
ATOM     13  O   LYS A   2     -33.315   2.926  25.109  1.00 78.97           O  
ATOM     14  CG  LYS A   2     -36.824   0.859  27.115  1.00 78.97           C  
ATOM     15  CD  LYS A   2     -38.336   0.952  26.958  1.00 78.97           C  
ATOM     16  CE  LYS A   2     -39.026  -0.327  27.412  1.00 78.97           C  
ATOM     17  NZ  LYS A   2     -40.434  -0.075  27.841  1.00 78.97           N  
ATOM     18  N   THR A   3     -34.215   4.608  26.455  1.00 80.79           N  
ATOM     19  CA  THR A   3     -33.587   5.672  25.679  1.00 80.79           C  
ATOM     20  C   THR A   3     -32.108   5.798  26.033  1.00 80.79           C  
ATOM     21  CB  THR A   3     -34.290   7.022  25.911  1.00 80.79           C  
ATOM     22  O   THR A   3     -31.285   6.124  25.175  1.00 80.79           O  
ATOM     23  CG2 THR A   3     -35.526   7.158  25.027  1.00 80.79           C  
ATOM     24  OG1 THR A   3     -34.687   7.118  27.285  1.00 80.79           O  
ATOM     25  N   LEU A   4     -31.719   5.476  27.219  1.00 81.15           N  
ATOM     26  CA  LEU A   4     -30.338   5.444  27.690  1.00 81.15           C  
ATOM     27  C   LEU A   4     -29.588   4.258  27.092  1.00 81.15           C  
ATOM     28  CB  LEU A   4     -30.294   5.373  29.218  1.00 81.15           C  
ATOM     29  O   LEU A   4     -28.417   4.380  26.725  1.00 81.15           O  
ATOM     30  CG  LEU A   4     -29.938   6.669  29.948  1.00 81.15           C  
ATOM     31  CD1 LEU A   4     -30.483   6.643  31.372  1.00 81.15           C  
ATOM     32  CD2 LEU A   4     -28.429   6.884  29.951  1.00 81.15           C  
ATOM     33  N   LEU A   5     -30.181   3.176  26.904  1.00 82.86           N  
ATOM     34  CA  LEU A   5     -29.631   1.965  26.304  1.00 82.86           C  
ATOM     35  C   LEU A   5     -29.423   2.148  24.804  1.00 82.86           C  
ATOM     36  CB  LEU A   5     -30.554   0.772  26.562  1.00 82.86           C  
ATOM     37  O   LEU A   5     -28.438   1.659  24.246  1.00 82.86           O  
ATOM     38  CG  LEU A   5     -30.568   0.221  27.988  1.00 82.86           C  
ATOM     39  CD1 LEU A   5     -31.655  -0.838  28.137  1.00 82.86           C  
ATOM     40  CD2 LEU A   5     -29.203  -0.352  28.353  1.00 82.86           C  
ATOM     41  N   LEU A   6     -30.193   2.855  24.133  1.00 82.95           N  
ATOM     42  CA  LEU A   6     -30.119   3.170  22.710  1.00 82.95           C  
ATOM     43  C   LEU A   6     -28.978   4.141  22.427  1.00 82.95           C  
ATOM     44  CB  LEU A   6     -31.443   3.764  22.223  1.00 82.95           C  
ATOM     45  O   LEU A   6     -28.238   3.970  21.456  1.00 82.95           O  
ATOM     46  CG  LEU A   6     -32.577   2.771  21.963  1.00 82.95           C  
ATOM     47  CD1 LEU A   6     -33.847   3.511  21.555  1.00 82.95           C  
ATOM     48  CD2 LEU A   6     -32.171   1.765  20.891  1.00 82.95           C  
ATOM     49  N   ILE A   7     -28.728   5.059  23.301  1.00 84.40           N  
ATOM     50  CA  ILE A   7     -27.653   6.041  23.207  1.00 84.40           C  
ATOM     51  C   ILE A   7     -26.309   5.362  23.462  1.00 84.40           C  
ATOM     52  CB  ILE A   7     -27.862   7.205  24.201  1.00 84.40           C  
ATOM     53  O   ILE A   7     -25.326   5.638  22.771  1.00 84.40           O  
ATOM     54  CG1 ILE A   7     -29.126   7.994  23.841  1.00 84.40           C  
ATOM     55  CG2 ILE A   7     -26.634   8.120  24.227  1.00 84.40           C  
ATOM     56  CD1 ILE A   7     -29.522   9.036  24.878  1.00 84.40           C  
ATOM     57  N   LEU A   8     -26.225   4.508  24.390  1.00 85.08           N  
ATOM     58  CA  LEU A   8     -25.039   3.716  24.694  1.00 85.08           C  
ATOM     59  C   LEU A   8     -24.697   2.782  23.538  1.00 85.08           C  
ATOM     60  CB  LEU A   8     -25.250   2.904  25.975  1.00 85.08           C  
ATOM     61  O   LEU A   8     -23.522   2.590  23.216  1.00 85.08           O  
ATOM     62  CG  LEU A   8     -23.998   2.290  26.602  1.00 85.08           C  
ATOM     63  CD1 LEU A   8     -23.185   3.361  27.322  1.00 85.08           C  
ATOM     64  CD2 LEU A   8     -24.376   1.165  27.560  1.00 85.08           C  
ATOM     65  N   GLY A   9     -25.687   2.213  22.870  1.00 84.23           N  
ATOM     66  CA  GLY A   9     -25.537   1.370  21.695  1.00 84.23           C  
ATOM     67  C   GLY A   9     -25.030   2.124  20.481  1.00 84.23           C  
ATOM     68  O   GLY A   9     -24.156   1.636  19.760  1.00 84.23           O  
ATOM     69  N   VAL A  10     -25.426   3.331  20.199  1.00 83.06           N  
ATOM     70  CA  VAL A  10     -25.019   4.197  19.097  1.00 83.06           C  
ATOM     71  C   VAL A  10     -23.603   4.714  19.341  1.00 83.06           C  
ATOM     72  CB  VAL A  10     -25.995   5.381  18.915  1.00 83.06           C  
ATOM     73  O   VAL A  10     -22.786   4.763  18.419  1.00 83.06           O  
ATOM     74  CG1 VAL A  10     -25.461   6.366  17.877  1.00 83.06           C  
ATOM     75  CG2 VAL A  10     -27.379   4.874  18.513  1.00 83.06           C  
ATOM     76  N   VAL A  11     -23.220   5.049  20.582  1.00 83.02           N  
ATOM     77  CA  VAL A  11     -21.896   5.500  20.998  1.00 83.02           C  
ATOM     78  C   VAL A  11     -20.895   4.354  20.867  1.00 83.02           C  
ATOM     79  CB  VAL A  11     -21.908   6.034  22.447  1.00 83.02           C  
ATOM     80  O   VAL A  11     -19.767   4.555  20.411  1.00 83.02           O  
ATOM     81  CG1 VAL A  11     -20.487   6.330  22.926  1.00 83.02           C  
ATOM     82  CG2 VAL A  11     -22.780   7.285  22.547  1.00 83.02           C  
ATOM     83  N   ALA A  12     -21.252   3.160  21.189  1.00 80.43           N  
ATOM     84  CA  ALA A  12     -20.453   1.944  21.067  1.00 80.43           C  
ATOM     85  C   ALA A  12     -20.242   1.570  19.602  1.00 80.43           C  
ATOM     86  CB  ALA A  12     -21.118   0.792  21.816  1.00 80.43           C  
ATOM     87  O   ALA A  12     -19.149   1.153  19.212  1.00 80.43           O  
ATOM     88  N   PHE A  13     -21.183   1.712  18.711  1.00 74.73           N  
ATOM     89  CA  PHE A  13     -21.143   1.464  17.275  1.00 74.73           C  
ATOM     90  C   PHE A  13     -20.292   2.512  16.568  1.00 74.73           C  
ATOM     91  CB  PHE A  13     -22.559   1.456  16.690  1.00 74.73           C  
ATOM     92  O   PHE A  13     -19.535   2.188  15.651  1.00 74.73           O  
ATOM     93  CG  PHE A  13     -22.616   1.038  15.245  1.00 74.73           C  
ATOM     94  CD1 PHE A  13     -22.722   1.987  14.236  1.00 74.73           C  
ATOM     95  CD2 PHE A  13     -22.564  -0.305  14.896  1.00 74.73           C  
ATOM     96  CE1 PHE A  13     -22.775   1.603  12.898  1.00 74.73           C  
ATOM     97  CE2 PHE A  13     -22.616  -0.697  13.562  1.00 74.73           C  
ATOM     98  CZ  PHE A  13     -22.723   0.259  12.564  1.00 74.73           C  
ATOM     99  N   VAL A  14     -20.322   3.791  17.015  1.00 74.96           N  
ATOM    100  CA  VAL A  14     -19.552   4.919  16.502  1.00 74.96           C  
ATOM    101  C   VAL A  14     -18.085   4.768  16.900  1.00 74.96           C  
ATOM    102  CB  VAL A  14     -20.107   6.266  17.015  1.00 74.96           C  
ATOM    103  O   VAL A  14     -17.188   5.153  16.147  1.00 74.96           O  
ATOM    104  CG1 VAL A  14     -19.170   7.413  16.643  1.00 74.96           C  
ATOM    105  CG2 VAL A  14     -21.507   6.513  16.456  1.00 74.96           C  
ATOM    106  N   TYR A  15     -17.881   3.984  18.060  1.00 71.74           N  
ATOM    107  CA  TYR A  15     -16.523   3.755  18.541  1.00 71.74           C  
ATOM    108  C   TYR A  15     -15.945   2.474  17.951  1.00 71.74           C  
ATOM    109  CB  TYR A  15     -16.500   3.682  20.071  1.00 71.74           C  
ATOM    110  O   TYR A  15     -14.758   2.186  18.120  1.00 71.74           O  
ATOM    111  CG  TYR A  15     -16.476   5.034  20.742  1.00 71.74           C  
ATOM    112  CD1 TYR A  15     -15.279   5.724  20.920  1.00 71.74           C  
ATOM    113  CD2 TYR A  15     -17.649   5.623  21.202  1.00 71.74           C  
ATOM    114  CE1 TYR A  15     -15.251   6.969  21.540  1.00 71.74           C  
ATOM    115  CE2 TYR A  15     -17.633   6.867  21.824  1.00 71.74           C  
ATOM    116  OH  TYR A  15     -16.410   8.763  22.602  1.00 71.74           O  
ATOM    117  CZ  TYR A  15     -16.431   7.531  21.987  1.00 71.74           C  
ATOM    118  N   LEU A  16     -16.886   1.679  17.296  1.00 67.25           N  
ATOM    119  CA  LEU A  16     -16.391   0.524  16.555  1.00 67.25           C  
ATOM    120  C   LEU A  16     -15.677   0.962  15.280  1.00 67.25           C  
ATOM    121  CB  LEU A  16     -17.542  -0.425  16.210  1.00 67.25           C  
ATOM    122  O   LEU A  16     -16.249   1.684  14.460  1.00 67.25           O  
ATOM    123  CG  LEU A  16     -18.042  -1.323  17.342  1.00 67.25           C  
ATOM    124  CD1 LEU A  16     -19.421  -1.882  17.005  1.00 67.25           C  
ATOM    125  CD2 LEU A  16     -17.052  -2.453  17.606  1.00 67.25           C  
ATOM    126  N   GLU A  17     -14.506   1.638  15.410  1.00 59.88           N  
ATOM    127  CA  GLU A  17     -13.634   2.090  14.330  1.00 59.88           C  
ATOM    128  C   GLU A  17     -13.874   1.289  13.054  1.00 59.88           C  
ATOM    129  CB  GLU A  17     -12.164   1.988  14.747  1.00 59.88           C  
ATOM    130  O   GLU A  17     -13.796   0.058  13.064  1.00 59.88           O  
ATOM    131  CG  GLU A  17     -11.263   3.019  14.083  1.00 59.88           C  
ATOM    132  CD  GLU A  17     -10.365   3.753  15.065  1.00 59.88           C  
ATOM    133  OE1 GLU A  17      -9.188   3.356  15.225  1.00 59.88           O  
ATOM    134  OE2 GLU A  17     -10.841   4.732  15.681  1.00 59.88           O  
ATOM    135  N   PRO A  18     -14.745   1.716  12.115  1.00 61.92           N  
ATOM    136  CA  PRO A  18     -14.683   1.025  10.825  1.00 61.92           C  
ATOM    137  C   PRO A  18     -13.259   0.639  10.430  1.00 61.92           C  
ATOM    138  CB  PRO A  18     -15.262   2.051   9.847  1.00 61.92           C  
ATOM    139  O   PRO A  18     -12.315   1.383  10.708  1.00 61.92           O  
ATOM    140  CG  PRO A  18     -15.509   3.271  10.675  1.00 61.92           C  
ATOM    141  CD  PRO A  18     -15.060   2.992  12.081  1.00 61.92           C  
ATOM    142  N   GLY A  19     -12.720  -0.515  10.844  1.00 64.14           N  
ATOM    143  CA  GLY A  19     -11.467  -1.100  10.394  1.00 64.14           C  
ATOM    144  C   GLY A  19     -10.936  -0.468   9.122  1.00 64.14           C  
ATOM    145  O   GLY A  19     -11.416  -0.768   8.026  1.00 64.14           O  
ATOM    146  N   TYR A  20     -10.651   0.895   9.148  1.00 72.86           N  
ATOM    147  CA  TYR A  20     -10.032   1.561   8.007  1.00 72.86           C  
ATOM    148  C   TYR A  20      -8.739   0.862   7.603  1.00 72.86           C  
ATOM    149  CB  TYR A  20      -9.751   3.032   8.331  1.00 72.86           C  
ATOM    150  O   TYR A  20      -7.897   0.561   8.452  1.00 72.86           O  
ATOM    151  CG  TYR A  20     -10.987   3.899   8.336  1.00 72.86           C  
ATOM    152  CD1 TYR A  20     -11.499   4.423   7.151  1.00 72.86           C  
ATOM    153  CD2 TYR A  20     -11.644   4.196   9.525  1.00 72.86           C  
ATOM    154  CE1 TYR A  20     -12.636   5.224   7.151  1.00 72.86           C  
ATOM    155  CE2 TYR A  20     -12.782   4.996   9.537  1.00 72.86           C  
ATOM    156  OH  TYR A  20     -14.396   6.296   8.353  1.00 72.86           O  
ATOM    157  CZ  TYR A  20     -13.270   5.504   8.347  1.00 72.86           C  
ATOM    158  N   SER A  21      -8.891   0.144   6.465  1.00 86.79           N  
ATOM    159  CA  SER A  21      -7.722  -0.519   5.895  1.00 86.79           C  
ATOM    160  C   SER A  21      -6.848   0.467   5.126  1.00 86.79           C  
ATOM    161  CB  SER A  21      -8.150  -1.660   4.972  1.00 86.79           C  
ATOM    162  O   SER A  21      -7.359   1.362   4.450  1.00 86.79           O  
ATOM    163  OG  SER A  21      -7.023  -2.256   4.352  1.00 86.79           O  
ATOM    164  N   LEU A  22      -5.665   0.677   5.521  1.00 93.94           N  
ATOM    165  CA  LEU A  22      -4.660   1.465   4.817  1.00 93.94           C  
ATOM    166  C   LEU A  22      -4.745   1.234   3.312  1.00 93.94           C  
ATOM    167  CB  LEU A  22      -3.257   1.118   5.320  1.00 93.94           C  
ATOM    168  O   LEU A  22      -4.793   0.089   2.857  1.00 93.94           O  
ATOM    169  CG  LEU A  22      -2.107   1.950   4.750  1.00 93.94           C  
ATOM    170  CD1 LEU A  22      -2.218   3.397   5.218  1.00 93.94           C  
ATOM    171  CD2 LEU A  22      -0.763   1.354   5.155  1.00 93.94           C  
ATOM    172  N   GLU A  23      -4.916   2.367   2.519  1.00 94.71           N  
ATOM    173  CA  GLU A  23      -4.948   2.316   1.060  1.00 94.71           C  
ATOM    174  C   GLU A  23      -3.594   2.690   0.464  1.00 94.71           C  
ATOM    175  CB  GLU A  23      -6.037   3.243   0.514  1.00 94.71           C  
ATOM    176  O   GLU A  23      -3.017   3.720   0.819  1.00 94.71           O  
ATOM    177  CG  GLU A  23      -7.449   2.829   0.904  1.00 94.71           C  
ATOM    178  CD  GLU A  23      -8.526   3.674   0.242  1.00 94.71           C  
ATOM    179  OE1 GLU A  23      -9.491   3.101  -0.313  1.00 94.71           O  
ATOM    180  OE2 GLU A  23      -8.403   4.919   0.277  1.00 94.71           O  
ATOM    181  N   CYS A  24      -3.052   1.801  -0.525  1.00 94.98           N  
ATOM    182  CA  CYS A  24      -1.761   2.009  -1.172  1.00 94.98           C  
ATOM    183  C   CYS A  24      -1.871   1.822  -2.680  1.00 94.98           C  
ATOM    184  CB  CYS A  24      -0.715   1.050  -0.604  1.00 94.98           C  
ATOM    185  O   CYS A  24      -2.751   1.104  -3.159  1.00 94.98           O  
ATOM    186  SG  CYS A  24      -0.468   1.215   1.177  1.00 94.98           S  
ATOM    187  N   PHE A  25      -1.016   2.509  -3.423  1.00 93.50           N  
ATOM    188  CA  PHE A  25      -0.872   2.198  -4.840  1.00 93.50           C  
ATOM    189  C   PHE A  25      -0.179   0.855  -5.032  1.00 93.50           C  
ATOM    190  CB  PHE A  25      -0.086   3.301  -5.557  1.00 93.50           C  
ATOM    191  O   PHE A  25       0.779   0.537  -4.323  1.00 93.50           O  
ATOM    192  CG  PHE A  25      -0.798   4.627  -5.595  1.00 93.50           C  
ATOM    193  CD1 PHE A  25      -1.804   4.865  -6.523  1.00 93.50           C  
ATOM    194  CD2 PHE A  25      -0.460   5.635  -4.701  1.00 93.50           C  
ATOM    195  CE1 PHE A  25      -2.464   6.091  -6.561  1.00 93.50           C  
ATOM    196  CE2 PHE A  25      -1.116   6.863  -4.733  1.00 93.50           C  
ATOM    197  CZ  PHE A  25      -2.116   7.089  -5.664  1.00 93.50           C  
ATOM    198  N   SER A  26      -0.777  -0.051  -5.892  1.00 89.62           N  
ATOM    199  CA  SER A  26      -0.192  -1.365  -6.141  1.00 89.62           C  
ATOM    200  C   SER A  26       0.074  -1.579  -7.627  1.00 89.62           C  
ATOM    201  CB  SER A  26      -1.110  -2.469  -5.614  1.00 89.62           C  
ATOM    202  O   SER A  26      -0.849  -1.528  -8.442  1.00 89.62           O  
ATOM    203  OG  SER A  26      -0.493  -3.738  -5.740  1.00 89.62           O  
ATOM    204  N   CYS A  27       1.334  -1.747  -7.899  1.00 86.32           N  
ATOM    205  CA  CYS A  27       1.649  -2.049  -9.291  1.00 86.32           C  
ATOM    206  C   CYS A  27       3.100  -2.491  -9.439  1.00 86.32           C  
ATOM    207  CB  CYS A  27       1.385  -0.831 -10.177  1.00 86.32           C  
ATOM    208  O   CYS A  27       3.929  -2.212  -8.571  1.00 86.32           O  
ATOM    209  SG  CYS A  27       2.450   0.580  -9.810  1.00 86.32           S  
ATOM    210  N   LYS A  28       3.225  -3.391 -10.493  1.00 76.90           N  
ATOM    211  CA  LYS A  28       4.544  -3.764 -10.994  1.00 76.90           C  
ATOM    212  C   LYS A  28       4.777  -3.207 -12.396  1.00 76.90           C  
ATOM    213  CB  LYS A  28       4.706  -5.285 -11.001  1.00 76.90           C  
ATOM    214  O   LYS A  28       4.166  -3.668 -13.362  1.00 76.90           O  
ATOM    215  CG  LYS A  28       4.802  -5.903  -9.614  1.00 76.90           C  
ATOM    216  CD  LYS A  28       5.043  -7.405  -9.688  1.00 76.90           C  
ATOM    217  CE  LYS A  28       5.085  -8.034  -8.302  1.00 76.90           C  
ATOM    218  NZ  LYS A  28       5.236  -9.519  -8.371  1.00 76.90           N  
ATOM    219  N   GLY A  29       5.189  -1.840 -12.478  1.00 72.90           N  
ATOM    220  CA  GLY A  29       5.355  -1.208 -13.777  1.00 72.90           C  
ATOM    221  C   GLY A  29       5.211   0.301 -13.730  1.00 72.90           C  
ATOM    222  O   GLY A  29       5.251   0.900 -12.653  1.00 72.90           O  
ATOM    223  N   LEU A  30       5.130   0.916 -14.792  1.00 66.27           N  
ATOM    224  CA  LEU A  30       5.284   2.355 -14.980  1.00 66.27           C  
ATOM    225  C   LEU A  30       3.984   3.086 -14.664  1.00 66.27           C  
ATOM    226  CB  LEU A  30       5.722   2.665 -16.413  1.00 66.27           C  
ATOM    227  O   LEU A  30       4.006   4.230 -14.204  1.00 66.27           O  
ATOM    228  CG  LEU A  30       7.182   3.083 -16.601  1.00 66.27           C  
ATOM    229  CD1 LEU A  30       8.038   1.873 -16.959  1.00 66.27           C  
ATOM    230  CD2 LEU A  30       7.296   4.161 -17.673  1.00 66.27           C  
ATOM    231  N   PHE A  31       2.787   2.333 -14.595  1.00 67.36           N  
ATOM    232  CA  PHE A  31       1.510   3.012 -14.417  1.00 67.36           C  
ATOM    233  C   PHE A  31       0.837   2.571 -13.122  1.00 67.36           C  
ATOM    234  CB  PHE A  31       0.585   2.742 -15.608  1.00 67.36           C  
ATOM    235  O   PHE A  31       0.480   1.401 -12.970  1.00 67.36           O  
ATOM    236  CG  PHE A  31       1.109   3.268 -16.916  1.00 67.36           C  
ATOM    237  CD1 PHE A  31       1.115   4.633 -17.180  1.00 67.36           C  
ATOM    238  CD2 PHE A  31       1.597   2.399 -17.882  1.00 67.36           C  
ATOM    239  CE1 PHE A  31       1.600   5.123 -18.390  1.00 67.36           C  
ATOM    240  CE2 PHE A  31       2.084   2.881 -19.094  1.00 67.36           C  
ATOM    241  CZ  PHE A  31       2.083   4.243 -19.346  1.00 67.36           C  
ATOM    242  N   CYS A  32       0.806   3.453 -12.096  1.00 71.03           N  
ATOM    243  CA  CYS A  32       0.220   3.170 -10.790  1.00 71.03           C  
ATOM    244  C   CYS A  32      -0.918   4.136 -10.482  1.00 71.03           C  
ATOM    245  CB  CYS A  32       1.283   3.255  -9.696  1.00 71.03           C  
ATOM    246  O   CYS A  32      -0.679   5.280 -10.093  1.00 71.03           O  
ATOM    247  SG  CYS A  32       2.616   2.051  -9.881  1.00 71.03           S  
ATOM    248  N   PHE A  33      -2.143   3.821 -10.940  1.00 74.79           N  
ATOM    249  CA  PHE A  33      -3.194   4.830 -10.876  1.00 74.79           C  
ATOM    250  C   PHE A  33      -4.375   4.330 -10.053  1.00 74.79           C  
ATOM    251  CB  PHE A  33      -3.660   5.213 -12.284  1.00 74.79           C  
ATOM    252  O   PHE A  33      -5.282   5.099  -9.728  1.00 74.79           O  
ATOM    253  CG  PHE A  33      -2.579   5.823 -13.136  1.00 74.79           C  
ATOM    254  CD1 PHE A  33      -2.192   7.144 -12.951  1.00 74.79           C  
ATOM    255  CD2 PHE A  33      -1.950   5.073 -14.121  1.00 74.79           C  
ATOM    256  CE1 PHE A  33      -1.192   7.711 -13.739  1.00 74.79           C  
ATOM    257  CE2 PHE A  33      -0.950   5.632 -14.912  1.00 74.79           C  
ATOM    258  CZ  PHE A  33      -0.574   6.952 -14.719  1.00 74.79           C  
ATOM    259  N   ASP A  34      -4.100   3.013  -9.450  1.00 84.46           N  
ATOM    260  CA  ASP A  34      -5.288   2.579  -8.722  1.00 84.46           C  
ATOM    261  C   ASP A  34      -4.926   2.095  -7.319  1.00 84.46           C  
ATOM    262  CB  ASP A  34      -6.013   1.471  -9.489  1.00 84.46           C  
ATOM    263  O   ASP A  34      -4.359   1.012  -7.158  1.00 84.46           O  
ATOM    264  CG  ASP A  34      -6.636   1.959 -10.785  1.00 84.46           C  
ATOM    265  OD1 ASP A  34      -7.183   3.082 -10.814  1.00 84.46           O  
ATOM    266  OD2 ASP A  34      -6.583   1.211 -11.786  1.00 84.46           O  
ATOM    267  N   PRO A  35      -5.168   2.909  -6.306  1.00 90.70           N  
ATOM    268  CA  PRO A  35      -4.959   2.470  -4.924  1.00 90.70           C  
ATOM    269  C   PRO A  35      -5.967   1.411  -4.483  1.00 90.70           C  
ATOM    270  CB  PRO A  35      -5.132   3.758  -4.115  1.00 90.70           C  
ATOM    271  O   PRO A  35      -7.122   1.434  -4.916  1.00 90.70           O  
ATOM    272  CG  PRO A  35      -6.031   4.614  -4.946  1.00 90.70           C  
ATOM    273  CD  PRO A  35      -5.785   4.299  -6.394  1.00 90.70           C  
ATOM    274  N   LYS A  36      -5.442   0.423  -3.640  1.00 91.77           N  
ATOM    275  CA  LYS A  36      -6.276  -0.621  -3.051  1.00 91.77           C  
ATOM    276  C   LYS A  36      -6.026  -0.743  -1.551  1.00 91.77           C  
ATOM    277  CB  LYS A  36      -6.018  -1.964  -3.736  1.00 91.77           C  
ATOM    278  O   LYS A  36      -4.941  -0.412  -1.067  1.00 91.77           O  
ATOM    279  CG  LYS A  36      -6.309  -1.963  -5.230  1.00 91.77           C  
ATOM    280  CD  LYS A  36      -6.120  -3.347  -5.837  1.00 91.77           C  
ATOM    281  CE  LYS A  36      -6.388  -3.342  -7.336  1.00 91.77           C  
ATOM    282  NZ  LYS A  36      -6.048  -4.654  -7.964  1.00 91.77           N  
ATOM    283  N   PRO A  37      -7.143  -1.184  -0.866  1.00 93.94           N  
ATOM    284  CA  PRO A  37      -6.907  -1.437   0.557  1.00 93.94           C  
ATOM    285  C   PRO A  37      -5.836  -2.499   0.798  1.00 93.94           C  
ATOM    286  CB  PRO A  37      -8.271  -1.914   1.062  1.00 93.94           C  
ATOM    287  O   PRO A  37      -5.763  -3.486   0.061  1.00 93.94           O  
ATOM    288  CG  PRO A  37      -9.238  -1.498   0.000  1.00 93.94           C  
ATOM    289  CD  PRO A  37      -8.491  -1.351  -1.294  1.00 93.94           C  
ATOM    290  N   CYS A  38      -4.912  -2.222   1.906  1.00 93.42           N  
ATOM    291  CA  CYS A  38      -3.921  -3.222   2.288  1.00 93.42           C  
ATOM    292  C   CYS A  38      -4.581  -4.404   2.986  1.00 93.42           C  
ATOM    293  CB  CYS A  38      -2.861  -2.605   3.200  1.00 93.42           C  
ATOM    294  O   CYS A  38      -5.537  -4.229   3.743  1.00 93.42           O  
ATOM    295  SG  CYS A  38      -1.751  -1.458   2.355  1.00 93.42           S  
ATOM    296  N   PRO A  39      -4.141  -5.602   2.613  1.00 93.02           N  
ATOM    297  CA  PRO A  39      -4.616  -6.765   3.366  1.00 93.02           C  
ATOM    298  C   PRO A  39      -4.377  -6.632   4.869  1.00 93.02           C  
ATOM    299  CB  PRO A  39      -3.800  -7.921   2.783  1.00 93.02           C  
ATOM    300  O   PRO A  39      -3.528  -5.845   5.295  1.00 93.02           O  
ATOM    301  CG  PRO A  39      -3.292  -7.408   1.474  1.00 93.02           C  
ATOM    302  CD  PRO A  39      -3.140  -5.917   1.572  1.00 93.02           C  
ATOM    303  N   GLU A  40      -5.127  -7.376   5.619  1.00 91.36           N  
ATOM    304  CA  GLU A  40      -4.947  -7.379   7.067  1.00 91.36           C  
ATOM    305  C   GLU A  40      -3.511  -7.731   7.445  1.00 91.36           C  
ATOM    306  CB  GLU A  40      -5.920  -8.359   7.728  1.00 91.36           C  
ATOM    307  O   GLU A  40      -2.910  -8.629   6.852  1.00 91.36           O  
ATOM    308  CG  GLU A  40      -7.371  -7.902   7.694  1.00 91.36           C  
ATOM    309  CD  GLU A  40      -8.299  -8.791   8.507  1.00 91.36           C  
ATOM    310  OE1 GLU A  40      -9.447  -8.376   8.784  1.00 91.36           O  
ATOM    311  OE2 GLU A  40      -7.874  -9.910   8.870  1.00 91.36           O  
ATOM    312  N   GLY A  41      -2.917  -6.923   8.344  1.00 90.62           N  
ATOM    313  CA  GLY A  41      -1.578  -7.275   8.789  1.00 90.62           C  
ATOM    314  C   GLY A  41      -0.488  -6.494   8.078  1.00 90.62           C  
ATOM    315  O   GLY A  41       0.676  -6.537   8.480  1.00 90.62           O  
ATOM    316  N   LEU A  42      -0.902  -5.778   6.999  1.00 94.44           N  
ATOM    317  CA  LEU A  42       0.010  -4.877   6.303  1.00 94.44           C  
ATOM    318  C   LEU A  42      -0.274  -3.424   6.672  1.00 94.44           C  
ATOM    319  CB  LEU A  42      -0.104  -5.063   4.788  1.00 94.44           C  
ATOM    320  O   LEU A  42      -1.343  -2.898   6.357  1.00 94.44           O  
ATOM    321  CG  LEU A  42       0.085  -6.487   4.263  1.00 94.44           C  
ATOM    322  CD1 LEU A  42       0.023  -6.503   2.739  1.00 94.44           C  
ATOM    323  CD2 LEU A  42       1.406  -7.067   4.756  1.00 94.44           C  
ATOM    324  N   ASP A  43       0.713  -2.788   7.256  1.00 94.18           N  
ATOM    325  CA  ASP A  43       0.402  -1.499   7.868  1.00 94.18           C  
ATOM    326  C   ASP A  43       1.303  -0.397   7.314  1.00 94.18           C  
ATOM    327  CB  ASP A  43       0.543  -1.579   9.389  1.00 94.18           C  
ATOM    328  O   ASP A  43       1.448   0.660   7.931  1.00 94.18           O  
ATOM    329  CG  ASP A  43       1.899  -2.100   9.833  1.00 94.18           C  
ATOM    330  OD1 ASP A  43       2.710  -2.500   8.970  1.00 94.18           O  
ATOM    331  OD2 ASP A  43       2.157  -2.113  11.056  1.00 94.18           O  
ATOM    332  N   GLN A  44       1.951  -0.667   6.180  1.00 96.21           N  
ATOM    333  CA  GLN A  44       2.819   0.313   5.536  1.00 96.21           C  
ATOM    334  C   GLN A  44       2.680   0.257   4.017  1.00 96.21           C  
ATOM    335  CB  GLN A  44       4.277   0.086   5.939  1.00 96.21           C  
ATOM    336  O   GLN A  44       2.425  -0.807   3.451  1.00 96.21           O  
ATOM    337  CG  GLN A  44       4.550   0.318   7.419  1.00 96.21           C  
ATOM    338  CD  GLN A  44       6.010   0.126   7.784  1.00 96.21           C  
ATOM    339  NE2 GLN A  44       6.722   1.231   7.980  1.00 96.21           N  
ATOM    340  OE1 GLN A  44       6.494  -1.005   7.890  1.00 96.21           O  
ATOM    341  N   CYS A  45       2.798   1.450   3.385  1.00 96.03           N  
ATOM    342  CA  CYS A  45       2.940   1.552   1.937  1.00 96.03           C  
ATOM    343  C   CYS A  45       4.405   1.691   1.542  1.00 96.03           C  
ATOM    344  CB  CYS A  45       2.143   2.742   1.403  1.00 96.03           C  
ATOM    345  O   CYS A  45       5.192   2.308   2.263  1.00 96.03           O  
ATOM    346  SG  CYS A  45       0.368   2.628   1.715  1.00 96.03           S  
ATOM    347  N   PHE A  46       4.810   0.982   0.384  1.00 96.12           N  
ATOM    348  CA  PHE A  46       6.182   1.162  -0.075  1.00 96.12           C  
ATOM    349  C   PHE A  46       6.217   1.484  -1.564  1.00 96.12           C  
ATOM    350  CB  PHE A  46       7.014  -0.092   0.211  1.00 96.12           C  
ATOM    351  O   PHE A  46       5.321   1.088  -2.311  1.00 96.12           O  
ATOM    352  CG  PHE A  46       6.696  -1.251  -0.695  1.00 96.12           C  
ATOM    353  CD1 PHE A  46       5.747  -2.198  -0.327  1.00 96.12           C  
ATOM    354  CD2 PHE A  46       7.345  -1.394  -1.914  1.00 96.12           C  
ATOM    355  CE1 PHE A  46       5.450  -3.272  -1.164  1.00 96.12           C  
ATOM    356  CE2 PHE A  46       7.054  -2.465  -2.755  1.00 96.12           C  
ATOM    357  CZ  PHE A  46       6.107  -3.403  -2.377  1.00 96.12           C  
ATOM    358  N   LYS A  47       7.209   2.238  -1.937  1.00 94.22           N  
ATOM    359  CA  LYS A  47       7.599   2.531  -3.313  1.00 94.22           C  
ATOM    360  C   LYS A  47       9.074   2.216  -3.546  1.00 94.22           C  
ATOM    361  CB  LYS A  47       7.317   3.996  -3.650  1.00 94.22           C  
ATOM    362  O   LYS A  47       9.944   2.750  -2.856  1.00 94.22           O  
ATOM    363  CG  LYS A  47       7.726   4.397  -5.060  1.00 94.22           C  
ATOM    364  CD  LYS A  47       7.543   5.892  -5.291  1.00 94.22           C  
ATOM    365  CE  LYS A  47       8.044   6.311  -6.667  1.00 94.22           C  
ATOM    366  NZ  LYS A  47       7.899   7.781  -6.885  1.00 94.22           N  
ATOM    367  N   ASN A  48       9.306   1.335  -4.463  1.00 92.62           N  
ATOM    368  CA  ASN A  48      10.671   0.934  -4.786  1.00 92.62           C  
ATOM    369  C   ASN A  48      11.021   1.251  -6.236  1.00 92.62           C  
ATOM    370  CB  ASN A  48      10.872  -0.557  -4.505  1.00 92.62           C  
ATOM    371  O   ASN A  48      10.333   0.807  -7.157  1.00 92.62           O  
ATOM    372  CG  ASN A  48      12.319  -0.988  -4.647  1.00 92.62           C  
ATOM    373  ND2 ASN A  48      12.550  -2.295  -4.661  1.00 92.62           N  
ATOM    374  OD1 ASN A  48      13.222  -0.152  -4.742  1.00 92.62           O  
ATOM    375  N   LYS A  49      12.080   1.988  -6.390  1.00 90.14           N  
ATOM    376  CA  LYS A  49      12.585   2.345  -7.712  1.00 90.14           C  
ATOM    377  C   LYS A  49      13.910   1.646  -8.002  1.00 90.14           C  
ATOM    378  CB  LYS A  49      12.756   3.861  -7.830  1.00 90.14           C  
ATOM    379  O   LYS A  49      14.888   1.831  -7.275  1.00 90.14           O  
ATOM    380  CG  LYS A  49      11.450   4.638  -7.759  1.00 90.14           C  
ATOM    381  CD  LYS A  49      11.684   6.137  -7.891  1.00 90.14           C  
ATOM    382  CE  LYS A  49      10.389   6.922  -7.731  1.00 90.14           C  
ATOM    383  NZ  LYS A  49      10.604   8.389  -7.914  1.00 90.14           N  
ATOM    384  N   THR A  50      13.892   0.685  -8.971  1.00 87.58           N  
ATOM    385  CA  THR A  50      15.106  -0.047  -9.316  1.00 87.58           C  
ATOM    386  C   THR A  50      15.499   0.210 -10.768  1.00 87.58           C  
ATOM    387  CB  THR A  50      14.931  -1.560  -9.089  1.00 87.58           C  
ATOM    388  O   THR A  50      14.634   0.331 -11.638  1.00 87.58           O  
ATOM    389  CG2 THR A  50      16.271  -2.285  -9.153  1.00 87.58           C  
ATOM    390  OG1 THR A  50      14.343  -1.779  -7.801  1.00 87.58           O  
ATOM    391  N   LEU A  51      16.752   0.492 -10.881  1.00 85.79           N  
ATOM    392  CA  LEU A  51      17.302   0.672 -12.220  1.00 85.79           C  
ATOM    393  C   LEU A  51      17.825  -0.648 -12.775  1.00 85.79           C  
ATOM    394  CB  LEU A  51      18.425   1.713 -12.203  1.00 85.79           C  
ATOM    395  O   LEU A  51      18.612  -1.334 -12.118  1.00 85.79           O  
ATOM    396  CG  LEU A  51      19.001   2.112 -13.562  1.00 85.79           C  
ATOM    397  CD1 LEU A  51      17.961   2.877 -14.374  1.00 85.79           C  
ATOM    398  CD2 LEU A  51      20.266   2.945 -13.384  1.00 85.79           C  
ATOM    399  N   SER A  52      17.213  -1.171 -13.829  1.00 79.89           N  
ATOM    400  CA  SER A  52      17.744  -2.354 -14.499  1.00 79.89           C  
ATOM    401  C   SER A  52      18.676  -1.971 -15.643  1.00 79.89           C  
ATOM    402  CB  SER A  52      16.605  -3.227 -15.028  1.00 79.89           C  
ATOM    403  O   SER A  52      18.336  -1.122 -16.470  1.00 79.89           O  
ATOM    404  OG  SER A  52      17.109  -4.430 -15.581  1.00 79.89           O  
ATOM    405  N   LEU A  53      20.007  -2.391 -15.452  1.00 76.25           N  
ATOM    406  CA  LEU A  53      20.995  -2.020 -16.459  1.00 76.25           C  
ATOM    407  C   LEU A  53      21.088  -3.084 -17.547  1.00 76.25           C  
ATOM    408  CB  LEU A  53      22.367  -1.813 -15.812  1.00 76.25           C  
ATOM    409  O   LEU A  53      22.138  -3.705 -17.726  1.00 76.25           O  
ATOM    410  CG  LEU A  53      22.517  -0.580 -14.919  1.00 76.25           C  
ATOM    411  CD1 LEU A  53      23.606  -0.810 -13.876  1.00 76.25           C  
ATOM    412  CD2 LEU A  53      22.826   0.654 -15.759  1.00 76.25           C  
ATOM    413  N   GLY A  54      20.102  -3.174 -18.488  1.00 74.62           N  
ATOM    414  CA  GLY A  54      20.228  -3.886 -19.750  1.00 74.62           C  
ATOM    415  C   GLY A  54      20.779  -3.023 -20.870  1.00 74.62           C  
ATOM    416  O   GLY A  54      21.579  -2.117 -20.626  1.00 74.62           O  
ATOM    417  N   LEU A  55      20.769  -3.303 -22.116  1.00 77.58           N  
ATOM    418  CA  LEU A  55      21.207  -2.536 -23.277  1.00 77.58           C  
ATOM    419  C   LEU A  55      20.585  -1.144 -23.276  1.00 77.58           C  
ATOM    420  CB  LEU A  55      20.844  -3.269 -24.572  1.00 77.58           C  
ATOM    421  O   LEU A  55      21.224  -0.173 -23.690  1.00 77.58           O  
ATOM    422  CG  LEU A  55      21.631  -4.546 -24.871  1.00 77.58           C  
ATOM    423  CD1 LEU A  55      20.985  -5.308 -26.024  1.00 77.58           C  
ATOM    424  CD2 LEU A  55      23.085  -4.216 -25.190  1.00 77.58           C  
ATOM    425  N   ILE A  56      19.466  -0.933 -22.513  1.00 80.05           N  
ATOM    426  CA  ILE A  56      18.763   0.323 -22.276  1.00 80.05           C  
ATOM    427  C   ILE A  56      18.304   0.391 -20.821  1.00 80.05           C  
ATOM    428  CB  ILE A  56      17.556   0.484 -23.227  1.00 80.05           C  
ATOM    429  O   ILE A  56      17.550  -0.469 -20.361  1.00 80.05           O  
ATOM    430  CG1 ILE A  56      18.001   0.331 -24.686  1.00 80.05           C  
ATOM    431  CG2 ILE A  56      16.868   1.834 -23.004  1.00 80.05           C  
ATOM    432  CD1 ILE A  56      16.852   0.155 -25.669  1.00 80.05           C  
ATOM    433  N   PRO A  57      18.949   1.338 -20.021  1.00 80.83           N  
ATOM    434  CA  PRO A  57      18.483   1.474 -18.639  1.00 80.83           C  
ATOM    435  C   PRO A  57      16.962   1.563 -18.536  1.00 80.83           C  
ATOM    436  CB  PRO A  57      19.139   2.775 -18.172  1.00 80.83           C  
ATOM    437  O   PRO A  57      16.332   2.315 -19.283  1.00 80.83           O  
ATOM    438  CG  PRO A  57      20.067   3.154 -19.280  1.00 80.83           C  
ATOM    439  CD  PRO A  57      19.735   2.323 -20.486  1.00 80.83           C  
ATOM    440  N   VAL A  58      16.360   0.569 -17.824  1.00 81.20           N  
ATOM    441  CA  VAL A  58      14.925   0.599 -17.561  1.00 81.20           C  
ATOM    442  C   VAL A  58      14.677   0.787 -16.066  1.00 81.20           C  
ATOM    443  CB  VAL A  58      14.230  -0.688 -18.059  1.00 81.20           C  
ATOM    444  O   VAL A  58      15.360   0.183 -15.236  1.00 81.20           O  
ATOM    445  CG1 VAL A  58      12.725  -0.623 -17.803  1.00 81.20           C  
ATOM    446  CG2 VAL A  58      14.514  -0.908 -19.543  1.00 81.20           C  
ATOM    447  N   THR A  59      13.841   1.873 -15.692  1.00 83.54           N  
ATOM    448  CA  THR A  59      13.401   2.081 -14.317  1.00 83.54           C  
ATOM    449  C   THR A  59      12.187   1.211 -14.001  1.00 83.54           C  
ATOM    450  CB  THR A  59      13.058   3.559 -14.058  1.00 83.54           C  
ATOM    451  O   THR A  59      11.195   1.231 -14.733  1.00 83.54           O  
ATOM    452  CG2 THR A  59      12.685   3.790 -12.597  1.00 83.54           C  
ATOM    453  OG1 THR A  59      14.193   4.371 -14.384  1.00 83.54           O  
ATOM    454  N   LYS A  60      12.388   0.338 -13.006  1.00 85.83           N  
ATOM    455  CA  LYS A  60      11.293  -0.490 -12.511  1.00 85.83           C  
ATOM    456  C   LYS A  60      10.700   0.091 -11.231  1.00 85.83           C  
ATOM    457  CB  LYS A  60      11.771  -1.922 -12.264  1.00 85.83           C  
ATOM    458  O   LYS A  60      11.435   0.476 -10.319  1.00 85.83           O  
ATOM    459  CG  LYS A  60      12.162  -2.671 -13.529  1.00 85.83           C  
ATOM    460  CD  LYS A  60      12.507  -4.125 -13.234  1.00 85.83           C  
ATOM    461  CE  LYS A  60      12.898  -4.876 -14.500  1.00 85.83           C  
ATOM    462  NZ  LYS A  60      13.155  -6.322 -14.229  1.00 85.83           N  
ATOM    463  N   ILE A  61       9.364   0.319 -11.305  1.00 88.37           N  
ATOM    464  CA  ILE A  61       8.668   0.837 -10.132  1.00 88.37           C  
ATOM    465  C   ILE A  61       7.775  -0.252  -9.540  1.00 88.37           C  
ATOM    466  CB  ILE A  61       7.830   2.088 -10.478  1.00 88.37           C  
ATOM    467  O   ILE A  61       7.038  -0.922 -10.266  1.00 88.37           O  
ATOM    468  CG1 ILE A  61       8.738   3.218 -10.974  1.00 88.37           C  
ATOM    469  CG2 ILE A  61       7.007   2.538  -9.268  1.00 88.37           C  
ATOM    470  CD1 ILE A  61       7.985   4.431 -11.503  1.00 88.37           C  
ATOM    471  N   GLU A  62       8.004  -0.406  -8.264  1.00 91.11           N  
ATOM    472  CA  GLU A  62       7.156  -1.309  -7.491  1.00 91.11           C  
ATOM    473  C   GLU A  62       6.511  -0.586  -6.312  1.00 91.11           C  
ATOM    474  CB  GLU A  62       7.962  -2.511  -6.994  1.00 91.11           C  
ATOM    475  O   GLU A  62       7.197   0.090  -5.542  1.00 91.11           O  
ATOM    476  CG  GLU A  62       7.115  -3.589  -6.332  1.00 91.11           C  
ATOM    477  CD  GLU A  62       7.926  -4.788  -5.868  1.00 91.11           C  
ATOM    478  OE1 GLU A  62       7.324  -5.800  -5.442  1.00 91.11           O  
ATOM    479  OE2 GLU A  62       9.174  -4.715  -5.930  1.00 91.11           O  
ATOM    480  N   LYS A  63       5.205  -0.678  -6.258  1.00 93.72           N  
ATOM    481  CA  LYS A  63       4.418  -0.109  -5.169  1.00 93.72           C  
ATOM    482  C   LYS A  63       3.531  -1.167  -4.519  1.00 93.72           C  
ATOM    483  CB  LYS A  63       3.561   1.053  -5.676  1.00 93.72           C  
ATOM    484  O   LYS A  63       3.077  -2.099  -5.187  1.00 93.72           O  
ATOM    485  CG  LYS A  63       4.362   2.184  -6.305  1.00 93.72           C  
ATOM    486  CD  LYS A  63       3.452   3.277  -6.849  1.00 93.72           C  
ATOM    487  CE  LYS A  63       4.252   4.415  -7.468  1.00 93.72           C  
ATOM    488  NZ  LYS A  63       3.364   5.463  -8.055  1.00 93.72           N  
ATOM    489  N   GLY A  64       3.336  -1.026  -3.196  1.00 94.18           N  
ATOM    490  CA  GLY A  64       2.483  -1.997  -2.531  1.00 94.18           C  
ATOM    491  C   GLY A  64       2.399  -1.788  -1.030  1.00 94.18           C  
ATOM    492  O   GLY A  64       2.702  -0.702  -0.532  1.00 94.18           O  
ATOM    493  N   CYS A  65       1.812  -2.834  -0.366  1.00 95.50           N  
ATOM    494  CA  CYS A  65       1.635  -2.883   1.081  1.00 95.50           C  
ATOM    495  C   CYS A  65       2.645  -3.828   1.722  1.00 95.50           C  
ATOM    496  CB  CYS A  65       0.215  -3.326   1.432  1.00 95.50           C  
ATOM    497  O   CYS A  65       2.967  -4.875   1.158  1.00 95.50           O  
ATOM    498  SG  CYS A  65      -1.069  -2.236   0.780  1.00 95.50           S  
ATOM    499  N   THR A  66       3.218  -3.482   2.927  1.00 95.53           N  
ATOM    500  CA  THR A  66       4.173  -4.337   3.624  1.00 95.53           C  
ATOM    501  C   THR A  66       4.165  -4.046   5.122  1.00 95.53           C  
ATOM    502  CB  THR A  66       5.597  -4.153   3.070  1.00 95.53           C  
ATOM    503  O   THR A  66       3.624  -3.028   5.560  1.00 95.53           O  
ATOM    504  CG2 THR A  66       6.139  -2.765   3.397  1.00 95.53           C  
ATOM    505  OG1 THR A  66       6.460  -5.139   3.649  1.00 95.53           O  
ATOM    506  N   THR A  67       4.561  -5.033   5.872  1.00 95.63           N  
ATOM    507  CA  THR A  67       4.777  -4.850   7.303  1.00 95.63           C  
ATOM    508  C   THR A  67       6.257  -4.628   7.603  1.00 95.63           C  
ATOM    509  CB  THR A  67       4.263  -6.059   8.105  1.00 95.63           C  
ATOM    510  O   THR A  67       6.616  -4.202   8.702  1.00 95.63           O  
ATOM    511  CG2 THR A  67       2.745  -6.175   8.014  1.00 95.63           C  
ATOM    512  OG1 THR A  67       4.854  -7.256   7.585  1.00 95.63           O  
ATOM    513  N   ASN A  68       6.987  -4.839   6.546  1.00 93.96           N  
ATOM    514  CA  ASN A  68       8.440  -4.773   6.667  1.00 93.96           C  
ATOM    515  C   ASN A  68       9.038  -3.764   5.691  1.00 93.96           C  
ATOM    516  CB  ASN A  68       9.060  -6.154   6.449  1.00 93.96           C  
ATOM    517  O   ASN A  68       9.483  -4.134   4.603  1.00 93.96           O  
ATOM    518  CG  ASN A  68       8.634  -7.159   7.501  1.00 93.96           C  
ATOM    519  ND2 ASN A  68       8.137  -8.307   7.058  1.00 93.96           N  
ATOM    520  OD1 ASN A  68       8.749  -6.904   8.703  1.00 93.96           O  
ATOM    521  N   CYS A  69       9.001  -2.497   6.079  1.00 94.49           N  
ATOM    522  CA  CYS A  69       9.510  -1.442   5.209  1.00 94.49           C  
ATOM    523  C   CYS A  69      10.627  -0.662   5.894  1.00 94.49           C  
ATOM    524  CB  CYS A  69       8.385  -0.491   4.805  1.00 94.49           C  
ATOM    525  O   CYS A  69      10.408  -0.044   6.937  1.00 94.49           O  
ATOM    526  SG  CYS A  69       8.886   0.762   3.604  1.00 94.49           S  
ATOM    527  N   THR A  70      11.788  -0.791   5.253  1.00 94.82           N  
ATOM    528  CA  THR A  70      12.936  -0.024   5.724  1.00 94.82           C  
ATOM    529  C   THR A  70      13.401   0.964   4.659  1.00 94.82           C  
ATOM    530  CB  THR A  70      14.104  -0.950   6.114  1.00 94.82           C  
ATOM    531  O   THR A  70      13.779   0.564   3.556  1.00 94.82           O  
ATOM    532  CG2 THR A  70      15.248  -0.159   6.739  1.00 94.82           C  
ATOM    533  OG1 THR A  70      13.640  -1.924   7.057  1.00 94.82           O  
ATOM    534  N   GLN A  71      13.312   2.185   4.999  1.00 93.97           N  
ATOM    535  CA  GLN A  71      13.663   3.243   4.057  1.00 93.97           C  
ATOM    536  C   GLN A  71      15.094   3.079   3.555  1.00 93.97           C  
ATOM    537  CB  GLN A  71      13.487   4.618   4.704  1.00 93.97           C  
ATOM    538  O   GLN A  71      16.015   2.865   4.346  1.00 93.97           O  
ATOM    539  CG  GLN A  71      12.033   5.014   4.921  1.00 93.97           C  
ATOM    540  CD  GLN A  71      11.879   6.451   5.383  1.00 93.97           C  
ATOM    541  NE2 GLN A  71      10.727   6.767   5.964  1.00 93.97           N  
ATOM    542  OE1 GLN A  71      12.789   7.271   5.219  1.00 93.97           O  
ATOM    543  N   THR A  72      15.313   3.073   2.221  1.00 94.01           N  
ATOM    544  CA  THR A  72      16.601   3.125   1.537  1.00 94.01           C  
ATOM    545  C   THR A  72      16.596   4.201   0.456  1.00 94.01           C  
ATOM    546  CB  THR A  72      16.954   1.764   0.909  1.00 94.01           C  
ATOM    547  O   THR A  72      15.604   4.913   0.285  1.00 94.01           O  
ATOM    548  CG2 THR A  72      16.812   0.636   1.926  1.00 94.01           C  
ATOM    549  OG1 THR A  72      16.076   1.511  -0.194  1.00 94.01           O  
ATOM    550  N   SER A  73      17.738   4.370  -0.199  1.00 90.65           N  
ATOM    551  CA  SER A  73      17.856   5.342  -1.281  1.00 90.65           C  
ATOM    552  C   SER A  73      16.902   5.014  -2.425  1.00 90.65           C  
ATOM    553  CB  SER A  73      19.292   5.393  -1.803  1.00 90.65           C  
ATOM    554  O   SER A  73      16.448   5.911  -3.139  1.00 90.65           O  
ATOM    555  OG  SER A  73      19.710   4.115  -2.251  1.00 90.65           O  
ATOM    556  N   THR A  74      16.392   3.839  -2.528  1.00 91.06           N  
ATOM    557  CA  THR A  74      15.594   3.380  -3.659  1.00 91.06           C  
ATOM    558  C   THR A  74      14.205   2.945  -3.200  1.00 91.06           C  
ATOM    559  CB  THR A  74      16.283   2.214  -4.392  1.00 91.06           C  
ATOM    560  O   THR A  74      13.340   2.642  -4.024  1.00 91.06           O  
ATOM    561  CG2 THR A  74      17.615   2.652  -4.991  1.00 91.06           C  
ATOM    562  OG1 THR A  74      16.517   1.146  -3.465  1.00 91.06           O  
ATOM    563  N   LEU A  75      13.976   2.869  -1.793  1.00 94.33           N  
ATOM    564  CA  LEU A  75      12.707   2.433  -1.219  1.00 94.33           C  
ATOM    565  C   LEU A  75      12.157   3.480  -0.257  1.00 94.33           C  
ATOM    566  CB  LEU A  75      12.878   1.095  -0.494  1.00 94.33           C  
ATOM    567  O   LEU A  75      12.846   3.891   0.680  1.00 94.33           O  
ATOM    568  CG  LEU A  75      11.599   0.441   0.031  1.00 94.33           C  
ATOM    569  CD1 LEU A  75      11.668  -1.073  -0.144  1.00 94.33           C  
ATOM    570  CD2 LEU A  75      11.373   0.806   1.494  1.00 94.33           C  
ATOM    571  N   THR A  76      10.945   3.964  -0.538  1.00 94.70           N  
ATOM    572  CA  THR A  76      10.227   4.897   0.324  1.00 94.70           C  
ATOM    573  C   THR A  76       9.047   4.206   1.003  1.00 94.70           C  
ATOM    574  CB  THR A  76       9.724   6.117  -0.469  1.00 94.70           C  
ATOM    575  O   THR A  76       8.353   3.399   0.382  1.00 94.70           O  
ATOM    576  CG2 THR A  76       9.109   7.160   0.458  1.00 94.70           C  
ATOM    577  OG1 THR A  76      10.824   6.709  -1.172  1.00 94.70           O  
ATOM    578  N   CYS A  77       8.919   4.533   2.293  1.00 95.88           N  
ATOM    579  CA  CYS A  77       7.858   3.920   3.084  1.00 95.88           C  
ATOM    580  C   CYS A  77       6.986   4.982   3.743  1.00 95.88           C  
ATOM    581  CB  CYS A  77       8.449   2.998   4.150  1.00 95.88           C  
ATOM    582  O   CYS A  77       7.480   6.041   4.133  1.00 95.88           O  
ATOM    583  SG  CYS A  77       9.489   1.682   3.479  1.00 95.88           S  
ATOM    584  N   CYS A  78       5.700   4.673   3.776  1.00 95.84           N  
ATOM    585  CA  CYS A  78       4.807   5.581   4.487  1.00 95.84           C  
ATOM    586  C   CYS A  78       3.612   4.831   5.064  1.00 95.84           C  
ATOM    587  CB  CYS A  78       4.323   6.693   3.558  1.00 95.84           C  
ATOM    588  O   CYS A  78       3.299   3.723   4.625  1.00 95.84           O  
ATOM    589  SG  CYS A  78       3.374   6.096   2.141  1.00 95.84           S  
ATOM    590  N   GLU A  79       2.955   5.388   6.217  1.00 94.92           N  
ATOM    591  CA  GLU A  79       1.888   4.719   6.955  1.00 94.92           C  
ATOM    592  C   GLU A  79       0.547   5.414   6.738  1.00 94.92           C  
ATOM    593  CB  GLU A  79       2.217   4.665   8.449  1.00 94.92           C  
ATOM    594  O   GLU A  79      -0.425   5.134   7.442  1.00 94.92           O  
ATOM    595  CG  GLU A  79       3.448   3.832   8.778  1.00 94.92           C  
ATOM    596  CD  GLU A  79       3.789   3.826  10.259  1.00 94.92           C  
ATOM    597  OE1 GLU A  79       4.676   3.046  10.674  1.00 94.92           O  
ATOM    598  OE2 GLU A  79       3.163   4.606  11.011  1.00 94.92           O  
ATOM    599  N   THR A  80       0.530   6.282   5.742  1.00 94.10           N  
ATOM    600  CA  THR A  80      -0.710   6.994   5.449  1.00 94.10           C  
ATOM    601  C   THR A  80      -1.288   6.544   4.110  1.00 94.10           C  
ATOM    602  CB  THR A  80      -0.488   8.517   5.430  1.00 94.10           C  
ATOM    603  O   THR A  80      -0.590   5.928   3.302  1.00 94.10           O  
ATOM    604  CG2 THR A  80       0.026   9.016   6.776  1.00 94.10           C  
ATOM    605  OG1 THR A  80       0.471   8.842   4.415  1.00 94.10           O  
ATOM    606  N   ASN A  81      -2.617   6.838   3.861  1.00 94.05           N  
ATOM    607  CA  ASN A  81      -3.298   6.442   2.633  1.00 94.05           C  
ATOM    608  C   ASN A  81      -2.656   7.081   1.405  1.00 94.05           C  
ATOM    609  CB  ASN A  81      -4.784   6.802   2.703  1.00 94.05           C  
ATOM    610  O   ASN A  81      -2.353   8.275   1.407  1.00 94.05           O  
ATOM    611  CG  ASN A  81      -5.564   5.886   3.625  1.00 94.05           C  
ATOM    612  ND2 ASN A  81      -6.271   6.472   4.584  1.00 94.05           N  
ATOM    613  OD1 ASN A  81      -5.530   4.661   3.478  1.00 94.05           O  
ATOM    614  N   LYS A  82      -2.464   6.203   0.393  1.00 92.70           N  
ATOM    615  CA  LYS A  82      -2.042   6.679  -0.921  1.00 92.70           C  
ATOM    616  C   LYS A  82      -0.766   7.509  -0.822  1.00 92.70           C  
ATOM    617  CB  LYS A  82      -3.153   7.502  -1.576  1.00 92.70           C  
ATOM    618  O   LYS A  82      -0.578   8.463  -1.580  1.00 92.70           O  
ATOM    619  CG  LYS A  82      -4.481   6.769  -1.691  1.00 92.70           C  
ATOM    620  CD  LYS A  82      -5.596   7.701  -2.147  1.00 92.70           C  
ATOM    621  CE  LYS A  82      -6.955   7.015  -2.096  1.00 92.70           C  
ATOM    622  NZ  LYS A  82      -8.056   7.936  -2.506  1.00 92.70           N  
ATOM    623  N   CYS A  83       0.207   7.277   0.051  1.00 93.31           N  
ATOM    624  CA  CYS A  83       1.406   8.062   0.321  1.00 93.31           C  
ATOM    625  C   CYS A  83       2.564   7.609  -0.561  1.00 93.31           C  
ATOM    626  CB  CYS A  83       1.800   7.950   1.793  1.00 93.31           C  
ATOM    627  O   CYS A  83       3.591   8.286  -0.641  1.00 93.31           O  
ATOM    628  SG  CYS A  83       2.431   6.322   2.256  1.00 93.31           S  
ATOM    629  N   ASN A  84       2.365   6.397  -1.175  1.00 92.58           N  
ATOM    630  CA  ASN A  84       3.463   5.854  -1.967  1.00 92.58           C  
ATOM    631  C   ASN A  84       3.387   6.314  -3.420  1.00 92.58           C  
ATOM    632  CB  ASN A  84       3.473   4.326  -1.893  1.00 92.58           C  
ATOM    633  O   ASN A  84       3.697   5.549  -4.334  1.00 92.58           O  
ATOM    634  CG  ASN A  84       2.174   3.710  -2.375  1.00 92.58           C  
ATOM    635  ND2 ASN A  84       2.261   2.515  -2.948  1.00 92.58           N  
ATOM    636  OD1 ASN A  84       1.102   4.303  -2.233  1.00 92.58           O  
ATOM    637  N   PHE A  85       3.211   7.597  -3.692  1.00 87.39           N  
ATOM    638  CA  PHE A  85       3.186   8.179  -5.029  1.00 87.39           C  
ATOM    639  C   PHE A  85       4.582   8.198  -5.638  1.00 87.39           C  
ATOM    640  CB  PHE A  85       2.612   9.599  -4.986  1.00 87.39           C  
ATOM    641  O   PHE A  85       5.576   8.328  -4.921  1.00 87.39           O  
ATOM    642  CG  PHE A  85       2.254  10.150  -6.341  1.00 87.39           C  
ATOM    643  CD1 PHE A  85       3.160  10.928  -7.052  1.00 87.39           C  
ATOM    644  CD2 PHE A  85       1.011   9.889  -6.902  1.00 87.39           C  
ATOM    645  CE1 PHE A  85       2.831  11.439  -8.305  1.00 87.39           C  
ATOM    646  CE2 PHE A  85       0.676  10.396  -8.155  1.00 87.39           C  
ATOM    647  CZ  PHE A  85       1.586  11.171  -8.854  1.00 87.39           C  
TER     648      ALA A   1                                                      
ENDMDL                                                                          
END                                                                             
