# Supplementary material for: Domain loss enabled evolution of novel functions in the snake three-finger toxin gene superfamily
Source: Nat Commun. 2023 Aug 11;14:4861. doi: 10.1038/s41467-023-40550-0 (PMC10421932; doi:10.1038/s41467-023-40550-0)
Supplement: Supplementary file 5 — Supplementary Data 2 [file 41467_2023_40550_MOESM5_ESM.zip › SD2_structure_predictions/full_sequence/SP|A7X3S0|Trimorphodon_biscutatus.pdb]

MODEL     1                                                                     
ATOM      1  N   MET A   1     -56.642 -28.143  52.338  1.00 67.76           N  
ATOM      2  CA  MET A   1     -56.361 -28.596  50.979  1.00 67.76           C  
ATOM      3  C   MET A   1     -55.744 -27.475  50.149  1.00 67.76           C  
ATOM      4  CB  MET A   1     -57.637 -29.104  50.306  1.00 67.76           C  
ATOM      5  O   MET A   1     -55.456 -27.660  48.965  1.00 67.76           O  
ATOM      6  CG  MET A   1     -58.797 -28.124  50.372  1.00 67.76           C  
ATOM      7  SD  MET A   1     -60.356 -28.835  49.716  1.00 67.76           S  
ATOM      8  CE  MET A   1     -60.511 -27.897  48.171  1.00 67.76           C  
ATOM      9  N   LYS A   2     -55.356 -26.403  50.909  1.00 72.48           N  
ATOM     10  CA  LYS A   2     -54.804 -25.170  50.355  1.00 72.48           C  
ATOM     11  C   LYS A   2     -53.280 -25.176  50.411  1.00 72.48           C  
ATOM     12  CB  LYS A   2     -55.351 -23.953  51.102  1.00 72.48           C  
ATOM     13  O   LYS A   2     -52.619 -24.598  49.546  1.00 72.48           O  
ATOM     14  CG  LYS A   2     -56.846 -23.734  50.919  1.00 72.48           C  
ATOM     15  CD  LYS A   2     -57.368 -22.639  51.840  1.00 72.48           C  
ATOM     16  CE  LYS A   2     -58.496 -21.850  51.189  1.00 72.48           C  
ATOM     17  NZ  LYS A   2     -59.510 -21.404  52.191  1.00 72.48           N  
ATOM     18  N   THR A   3     -52.739 -26.054  51.288  1.00 76.40           N  
ATOM     19  CA  THR A   3     -51.297 -26.166  51.471  1.00 76.40           C  
ATOM     20  C   THR A   3     -50.676 -27.021  50.369  1.00 76.40           C  
ATOM     21  CB  THR A   3     -50.953 -26.768  52.846  1.00 76.40           C  
ATOM     22  O   THR A   3     -49.545 -26.773  49.947  1.00 76.40           O  
ATOM     23  CG2 THR A   3     -51.440 -25.869  53.977  1.00 76.40           C  
ATOM     24  OG1 THR A   3     -51.576 -28.052  52.968  1.00 76.40           O  
ATOM     25  N   LEU A   4     -51.467 -27.943  49.892  1.00 76.75           N  
ATOM     26  CA  LEU A   4     -51.006 -28.801  48.806  1.00 76.75           C  
ATOM     27  C   LEU A   4     -50.949 -28.030  47.492  1.00 76.75           C  
ATOM     28  CB  LEU A   4     -51.923 -30.018  48.658  1.00 76.75           C  
ATOM     29  O   LEU A   4     -50.019 -28.209  46.702  1.00 76.75           O  
ATOM     30  CG  LEU A   4     -51.267 -31.303  48.148  1.00 76.75           C  
ATOM     31  CD1 LEU A   4     -51.609 -32.472  49.066  1.00 76.75           C  
ATOM     32  CD2 LEU A   4     -51.704 -31.595  46.717  1.00 76.75           C  
ATOM     33  N   LEU A   5     -51.873 -27.078  47.357  1.00 75.67           N  
ATOM     34  CA  LEU A   5     -51.921 -26.227  46.173  1.00 75.67           C  
ATOM     35  C   LEU A   5     -50.742 -25.260  46.150  1.00 75.67           C  
ATOM     36  CB  LEU A   5     -53.238 -25.447  46.126  1.00 75.67           C  
ATOM     37  O   LEU A   5     -50.144 -25.029  45.097  1.00 75.67           O  
ATOM     38  CG  LEU A   5     -54.198 -25.805  44.991  1.00 75.67           C  
ATOM     39  CD1 LEU A   5     -55.635 -25.833  45.502  1.00 75.67           C  
ATOM     40  CD2 LEU A   5     -54.055 -24.818  43.837  1.00 75.67           C  
ATOM     41  N   LEU A   6     -50.329 -24.822  47.353  1.00 76.24           N  
ATOM     42  CA  LEU A   6     -49.235 -23.861  47.443  1.00 76.24           C  
ATOM     43  C   LEU A   6     -47.896 -24.535  47.163  1.00 76.24           C  
ATOM     44  CB  LEU A   6     -49.210 -23.205  48.826  1.00 76.24           C  
ATOM     45  O   LEU A   6     -47.017 -23.941  46.534  1.00 76.24           O  
ATOM     46  CG  LEU A   6     -49.764 -21.782  48.912  1.00 76.24           C  
ATOM     47  CD1 LEU A   6     -50.852 -21.700  49.977  1.00 76.24           C  
ATOM     48  CD2 LEU A   6     -48.645 -20.788  49.205  1.00 76.24           C  
ATOM     49  N   ALA A   7     -47.794 -25.756  47.572  1.00 76.58           N  
ATOM     50  CA  ALA A   7     -46.573 -26.526  47.354  1.00 76.58           C  
ATOM     51  C   ALA A   7     -46.392 -26.862  45.876  1.00 76.58           C  
ATOM     52  CB  ALA A   7     -46.594 -27.805  48.188  1.00 76.58           C  
ATOM     53  O   ALA A   7     -45.277 -26.807  45.352  1.00 76.58           O  
ATOM     54  N   LEU A   8     -47.494 -27.087  45.185  1.00 72.99           N  
ATOM     55  CA  LEU A   8     -47.459 -27.367  43.754  1.00 72.99           C  
ATOM     56  C   LEU A   8     -47.112 -26.110  42.962  1.00 72.99           C  
ATOM     57  CB  LEU A   8     -48.804 -27.926  43.283  1.00 72.99           C  
ATOM     58  O   LEU A   8     -46.385 -26.178  41.969  1.00 72.99           O  
ATOM     59  CG  LEU A   8     -48.885 -29.444  43.113  1.00 72.99           C  
ATOM     60  CD1 LEU A   8     -50.321 -29.922  43.302  1.00 72.99           C  
ATOM     61  CD2 LEU A   8     -48.354 -29.858  41.745  1.00 72.99           C  
ATOM     62  N   VAL A   9     -47.535 -24.937  43.409  1.00 77.85           N  
ATOM     63  CA  VAL A   9     -47.278 -23.650  42.771  1.00 77.85           C  
ATOM     64  C   VAL A   9     -45.810 -23.269  42.948  1.00 77.85           C  
ATOM     65  CB  VAL A   9     -48.189 -22.541  43.344  1.00 77.85           C  
ATOM     66  O   VAL A   9     -45.168 -22.791  42.009  1.00 77.85           O  
ATOM     67  CG1 VAL A   9     -47.775 -21.172  42.807  1.00 77.85           C  
ATOM     68  CG2 VAL A   9     -49.652 -22.829  43.012  1.00 77.85           C  
ATOM     69  N   VAL A  10     -45.237 -23.562  44.153  1.00 77.21           N  
ATOM     70  CA  VAL A  10     -43.840 -23.240  44.425  1.00 77.21           C  
ATOM     71  C   VAL A  10     -42.930 -24.156  43.610  1.00 77.21           C  
ATOM     72  CB  VAL A  10     -43.511 -23.365  45.930  1.00 77.21           C  
ATOM     73  O   VAL A  10     -41.926 -23.706  43.050  1.00 77.21           O  
ATOM     74  CG1 VAL A  10     -42.018 -23.151  46.176  1.00 77.21           C  
ATOM     75  CG2 VAL A  10     -44.337 -22.368  46.741  1.00 77.21           C  
ATOM     76  N   LEU A  11     -43.247 -25.434  43.451  1.00 71.54           N  
ATOM     77  CA  LEU A  11     -42.481 -26.373  42.640  1.00 71.54           C  
ATOM     78  C   LEU A  11     -42.577 -26.017  41.160  1.00 71.54           C  
ATOM     79  CB  LEU A  11     -42.976 -27.804  42.865  1.00 71.54           C  
ATOM     80  O   LEU A  11     -41.607 -26.174  40.415  1.00 71.54           O  
ATOM     81  CG  LEU A  11     -42.204 -28.634  43.892  1.00 71.54           C  
ATOM     82  CD1 LEU A  11     -43.171 -29.378  44.807  1.00 71.54           C  
ATOM     83  CD2 LEU A  11     -41.263 -29.610  43.193  1.00 71.54           C  
ATOM     84  N   ALA A  12     -43.694 -25.417  40.707  1.00 69.25           N  
ATOM     85  CA  ALA A  12     -43.829 -24.927  39.337  1.00 69.25           C  
ATOM     86  C   ALA A  12     -42.980 -23.678  39.116  1.00 69.25           C  
ATOM     87  CB  ALA A  12     -45.293 -24.635  39.018  1.00 69.25           C  
ATOM     88  O   ALA A  12     -42.370 -23.514  38.057  1.00 69.25           O  
ATOM     89  N   PHE A  13     -42.820 -22.818  40.120  1.00 65.81           N  
ATOM     90  CA  PHE A  13     -42.037 -21.596  39.981  1.00 65.81           C  
ATOM     91  C   PHE A  13     -40.545 -21.897  40.060  1.00 65.81           C  
ATOM     92  CB  PHE A  13     -42.426 -20.581  41.061  1.00 65.81           C  
ATOM     93  O   PHE A  13     -39.746 -21.290  39.345  1.00 65.81           O  
ATOM     94  CG  PHE A  13     -43.605 -19.723  40.691  1.00 65.81           C  
ATOM     95  CD1 PHE A  13     -43.451 -18.637  39.838  1.00 65.81           C  
ATOM     96  CD2 PHE A  13     -44.868 -20.001  41.196  1.00 65.81           C  
ATOM     97  CE1 PHE A  13     -44.540 -17.840  39.493  1.00 65.81           C  
ATOM     98  CE2 PHE A  13     -45.962 -19.210  40.857  1.00 65.81           C  
ATOM     99  CZ  PHE A  13     -45.795 -18.129  40.006  1.00 65.81           C  
ATOM    100  N   VAL A  14     -40.151 -22.834  40.929  1.00 68.70           N  
ATOM    101  CA  VAL A  14     -38.750 -23.228  41.027  1.00 68.70           C  
ATOM    102  C   VAL A  14     -38.340 -24.000  39.775  1.00 68.70           C  
ATOM    103  CB  VAL A  14     -38.487 -24.080  42.289  1.00 68.70           C  
ATOM    104  O   VAL A  14     -37.216 -23.855  39.289  1.00 68.70           O  
ATOM    105  CG1 VAL A  14     -37.079 -24.673  42.256  1.00 68.70           C  
ATOM    106  CG2 VAL A  14     -38.688 -23.241  43.550  1.00 68.70           C  
ATOM    107  N   CYS A  15     -39.357 -24.617  39.086  1.00 63.44           N  
ATOM    108  CA  CYS A  15     -39.004 -25.269  37.830  1.00 63.44           C  
ATOM    109  C   CYS A  15     -39.100 -24.294  36.663  1.00 63.44           C  
ATOM    110  CB  CYS A  15     -39.912 -26.472  37.577  1.00 63.44           C  
ATOM    111  O   CYS A  15     -38.416 -24.461  35.651  1.00 63.44           O  
ATOM    112  SG  CYS A  15     -39.610 -27.860  38.692  1.00 63.44           S  
ATOM    113  N   LEU A  16     -39.806 -23.174  36.811  1.00 60.00           N  
ATOM    114  CA  LEU A  16     -39.841 -22.177  35.747  1.00 60.00           C  
ATOM    115  C   LEU A  16     -38.795 -21.093  35.984  1.00 60.00           C  
ATOM    116  CB  LEU A  16     -41.233 -21.546  35.649  1.00 60.00           C  
ATOM    117  O   LEU A  16     -38.614 -20.206  35.147  1.00 60.00           O  
ATOM    118  CG  LEU A  16     -42.372 -22.479  35.232  1.00 60.00           C  
ATOM    119  CD1 LEU A  16     -43.720 -21.808  35.472  1.00 60.00           C  
ATOM    120  CD2 LEU A  16     -42.223 -22.885  33.770  1.00 60.00           C  
ATOM    121  N   GLY A  17     -38.126 -21.090  37.141  1.00 53.11           N  
ATOM    122  CA  GLY A  17     -37.108 -20.065  37.309  1.00 53.11           C  
ATOM    123  C   GLY A  17     -35.739 -20.497  36.817  1.00 53.11           C  
ATOM    124  O   GLY A  17     -34.782 -19.723  36.872  1.00 53.11           O  
ATOM    125  N   SER A  18     -35.649 -21.552  35.956  1.00 54.24           N  
ATOM    126  CA  SER A  18     -34.423 -21.621  35.166  1.00 54.24           C  
ATOM    127  C   SER A  18     -34.705 -21.383  33.686  1.00 54.24           C  
ATOM    128  CB  SER A  18     -33.740 -22.976  35.352  1.00 54.24           C  
ATOM    129  O   SER A  18     -33.832 -21.589  32.841  1.00 54.24           O  
ATOM    130  OG  SER A  18     -34.397 -23.737  36.351  1.00 54.24           O  
ATOM    131  N   ALA A  19     -35.793 -20.610  33.403  1.00 48.49           N  
ATOM    132  CA  ALA A  19     -35.837 -20.180  32.008  1.00 48.49           C  
ATOM    133  C   ALA A  19     -35.529 -18.690  31.883  1.00 48.49           C  
ATOM    134  CB  ALA A  19     -37.202 -20.490  31.398  1.00 48.49           C  
ATOM    135  O   ALA A  19     -36.200 -17.971  31.140  1.00 48.49           O  
ATOM    136  N   ASP A  20     -34.703 -18.032  32.725  1.00 45.11           N  
ATOM    137  CA  ASP A  20     -34.060 -16.792  32.301  1.00 45.11           C  
ATOM    138  C   ASP A  20     -32.710 -17.070  31.643  1.00 45.11           C  
ATOM    139  CB  ASP A  20     -33.881 -15.846  33.490  1.00 45.11           C  
ATOM    140  O   ASP A  20     -31.724 -17.346  32.330  1.00 45.11           O  
ATOM    141  CG  ASP A  20     -35.042 -14.883  33.662  1.00 45.11           C  
ATOM    142  OD1 ASP A  20     -35.752 -14.601  32.673  1.00 45.11           O  
ATOM    143  OD2 ASP A  20     -35.247 -14.399  34.796  1.00 45.11           O  
ATOM    144  N   GLN A  21     -32.630 -18.015  30.764  1.00 39.36           N  
ATOM    145  CA  GLN A  21     -31.607 -17.908  29.730  1.00 39.36           C  
ATOM    146  C   GLN A  21     -32.072 -17.010  28.587  1.00 39.36           C  
ATOM    147  CB  GLN A  21     -31.238 -19.292  29.193  1.00 39.36           C  
ATOM    148  O   GLN A  21     -33.195 -17.152  28.097  1.00 39.36           O  
ATOM    149  CG  GLN A  21     -30.742 -20.254  30.264  1.00 39.36           C  
ATOM    150  CD  GLN A  21     -29.955 -21.417  29.690  1.00 39.36           C  
ATOM    151  NE2 GLN A  21     -28.875 -21.794  30.366  1.00 39.36           N  
ATOM    152  OE1 GLN A  21     -30.315 -21.973  28.647  1.00 39.36           O  
ATOM    153  N   VAL A  22     -31.752 -15.620  28.553  1.00 37.77           N  
ATOM    154  CA  VAL A  22     -31.280 -15.258  27.221  1.00 37.77           C  
ATOM    155  C   VAL A  22     -31.257 -13.738  27.076  1.00 37.77           C  
ATOM    156  CB  VAL A  22     -32.161 -15.886  26.117  1.00 37.77           C  
ATOM    157  O   VAL A  22     -32.307 -13.092  27.080  1.00 37.77           O  
ATOM    158  CG1 VAL A  22     -31.599 -15.568  24.732  1.00 37.77           C  
ATOM    159  CG2 VAL A  22     -32.272 -17.396  26.318  1.00 37.77           C  
ATOM    160  N   GLY A  23     -30.414 -13.012  27.823  1.00 39.23           N  
ATOM    161  CA  GLY A  23     -29.774 -11.956  27.055  1.00 39.23           C  
ATOM    162  C   GLY A  23     -28.273 -12.138  26.925  1.00 39.23           C  
ATOM    163  O   GLY A  23     -27.525 -11.159  26.880  1.00 39.23           O  
ATOM    164  N   LEU A  24     -27.771 -13.274  26.678  1.00 35.62           N  
ATOM    165  CA  LEU A  24     -26.468 -13.506  26.063  1.00 35.62           C  
ATOM    166  C   LEU A  24     -26.625 -14.117  24.674  1.00 35.62           C  
ATOM    167  CB  LEU A  24     -25.615 -14.422  26.943  1.00 35.62           C  
ATOM    168  O   LEU A  24     -27.287 -15.145  24.515  1.00 35.62           O  
ATOM    169  CG  LEU A  24     -24.196 -13.939  27.249  1.00 35.62           C  
ATOM    170  CD1 LEU A  24     -24.234 -12.755  28.210  1.00 35.62           C  
ATOM    171  CD2 LEU A  24     -23.356 -15.074  27.824  1.00 35.62           C  
ATOM    172  N   GLY A  25     -27.252 -13.469  23.719  1.00 41.22           N  
ATOM    173  CA  GLY A  25     -26.818 -13.467  22.331  1.00 41.22           C  
ATOM    174  C   GLY A  25     -26.544 -14.857  21.789  1.00 41.22           C  
ATOM    175  O   GLY A  25     -25.570 -15.502  22.183  1.00 41.22           O  
ATOM    176  N   LYS A  26     -27.383 -15.826  21.848  1.00 37.72           N  
ATOM    177  CA  LYS A  26     -27.637 -16.974  20.982  1.00 37.72           C  
ATOM    178  C   LYS A  26     -27.808 -16.539  19.529  1.00 37.72           C  
ATOM    179  CB  LYS A  26     -28.878 -17.736  21.450  1.00 37.72           C  
ATOM    180  O   LYS A  26     -28.777 -15.856  19.190  1.00 37.72           O  
ATOM    181  CG  LYS A  26     -28.768 -19.247  21.304  1.00 37.72           C  
ATOM    182  CD  LYS A  26     -29.766 -19.969  22.200  1.00 37.72           C  
ATOM    183  CE  LYS A  26     -29.979 -21.409  21.754  1.00 37.72           C  
ATOM    184  NZ  LYS A  26     -29.656 -22.380  22.842  1.00 37.72           N  
ATOM    185  N   GLU A  27     -26.781 -16.036  18.819  1.00 50.59           N  
ATOM    186  CA  GLU A  27     -26.816 -16.210  17.370  1.00 50.59           C  
ATOM    187  C   GLU A  27     -26.142 -17.514  16.955  1.00 50.59           C  
ATOM    188  CB  GLU A  27     -26.146 -15.025  16.670  1.00 50.59           C  
ATOM    189  O   GLU A  27     -25.029 -17.811  17.394  1.00 50.59           O  
ATOM    190  CG  GLU A  27     -27.090 -13.865  16.385  1.00 50.59           C  
ATOM    191  CD  GLU A  27     -26.643 -13.002  15.216  1.00 50.59           C  
ATOM    192  OE1 GLU A  27     -27.297 -13.041  14.149  1.00 50.59           O  
ATOM    193  OE2 GLU A  27     -25.631 -12.282  15.367  1.00 50.59           O  
ATOM    194  N   GLN A  28     -26.842 -18.756  16.952  1.00 41.59           N  
ATOM    195  CA  GLN A  28     -27.179 -19.686  15.880  1.00 41.59           C  
ATOM    196  C   GLN A  28     -25.924 -20.313  15.281  1.00 41.59           C  
ATOM    197  CB  GLN A  28     -27.985 -18.980  14.789  1.00 41.59           C  
ATOM    198  O   GLN A  28     -24.960 -19.610  14.970  1.00 41.59           O  
ATOM    199  CG  GLN A  28     -29.434 -18.709  15.172  1.00 41.59           C  
ATOM    200  CD  GLN A  28     -30.396 -19.728  14.592  1.00 41.59           C  
ATOM    201  NE2 GLN A  28     -31.615 -19.761  15.119  1.00 41.59           N  
ATOM    202  OE1 GLN A  28     -30.046 -20.480  13.676  1.00 41.59           O  
ATOM    203  N   ILE A  29     -25.536 -21.446  15.609  1.00 39.67           N  
ATOM    204  CA  ILE A  29     -25.225 -22.710  14.950  1.00 39.67           C  
ATOM    205  C   ILE A  29     -25.150 -22.500  13.440  1.00 39.67           C  
ATOM    206  CB  ILE A  29     -26.271 -23.796  15.289  1.00 39.67           C  
ATOM    207  O   ILE A  29     -26.123 -22.067  12.818  1.00 39.67           O  
ATOM    208  CG1 ILE A  29     -26.398 -23.959  16.808  1.00 39.67           C  
ATOM    209  CG2 ILE A  29     -25.903 -25.126  14.624  1.00 39.67           C  
ATOM    210  CD1 ILE A  29     -27.189 -25.189  17.234  1.00 39.67           C  
ATOM    211  N   ASP A  30     -24.022 -22.051  12.782  1.00 47.99           N  
ATOM    212  CA  ASP A  30     -23.885 -22.535  11.412  1.00 47.99           C  
ATOM    213  C   ASP A  30     -22.584 -23.313  11.231  1.00 47.99           C  
ATOM    214  CB  ASP A  30     -23.942 -21.368  10.423  1.00 47.99           C  
ATOM    215  O   ASP A  30     -21.501 -22.799  11.523  1.00 47.99           O  
ATOM    216  CG  ASP A  30     -25.361 -20.942  10.090  1.00 47.99           C  
ATOM    217  OD1 ASP A  30     -26.265 -21.804  10.059  1.00 47.99           O  
ATOM    218  OD2 ASP A  30     -25.576 -19.733   9.854  1.00 47.99           O  
ATOM    219  N   ARG A  31     -22.406 -24.500  11.863  1.00 48.17           N  
ATOM    220  CA  ARG A  31     -21.665 -25.559  11.187  1.00 48.17           C  
ATOM    221  C   ARG A  31     -21.548 -25.278   9.693  1.00 48.17           C  
ATOM    222  CB  ARG A  31     -22.336 -26.915  11.414  1.00 48.17           C  
ATOM    223  O   ARG A  31     -22.549 -25.296   8.972  1.00 48.17           O  
ATOM    224  CG  ARG A  31     -21.456 -27.926  12.131  1.00 48.17           C  
ATOM    225  CD  ARG A  31     -22.150 -29.273  12.280  1.00 48.17           C  
ATOM    226  NE  ARG A  31     -21.267 -30.271  12.877  1.00 48.17           N  
ATOM    227  NH1 ARG A  31     -22.655 -30.732  14.665  1.00 48.17           N  
ATOM    228  NH2 ARG A  31     -20.653 -31.827  14.450  1.00 48.17           N  
ATOM    229  CZ  ARG A  31     -21.527 -30.941  13.996  1.00 48.17           C  
ATOM    230  N   GLY A  32     -21.143 -24.051   9.424  1.00 47.72           N  
ATOM    231  CA  GLY A  32     -20.653 -23.701   8.100  1.00 47.72           C  
ATOM    232  C   GLY A  32     -20.920 -22.254   7.729  1.00 47.72           C  
ATOM    233  O   GLY A  32     -20.645 -21.836   6.602  1.00 47.72           O  
ATOM    234  N   ARG A  33     -20.674 -21.320   8.708  1.00 48.28           N  
ATOM    235  CA  ARG A  33     -20.681 -19.968   8.159  1.00 48.28           C  
ATOM    236  C   ARG A  33     -20.106 -18.969   9.158  1.00 48.28           C  
ATOM    237  CB  ARG A  33     -22.101 -19.555   7.763  1.00 48.28           C  
ATOM    238  O   ARG A  33     -20.552 -18.904  10.305  1.00 48.28           O  
ATOM    239  CG  ARG A  33     -22.158 -18.338   6.854  1.00 48.28           C  
ATOM    240  CD  ARG A  33     -23.496 -18.232   6.137  1.00 48.28           C  
ATOM    241  NE  ARG A  33     -23.482 -17.182   5.122  1.00 48.28           N  
ATOM    242  NH1 ARG A  33     -25.548 -17.721   4.239  1.00 48.28           N  
ATOM    243  NH2 ARG A  33     -24.341 -15.980   3.364  1.00 48.28           N  
ATOM    244  CZ  ARG A  33     -24.457 -16.964   4.244  1.00 48.28           C  
ATOM    245  N   ARG A  34     -18.815 -19.001   9.635  1.00 51.46           N  
ATOM    246  CA  ARG A  34     -17.869 -18.006  10.128  1.00 51.46           C  
ATOM    247  C   ARG A  34     -18.541 -16.647  10.293  1.00 51.46           C  
ATOM    248  CB  ARG A  34     -16.671 -17.887   9.184  1.00 51.46           C  
ATOM    249  O   ARG A  34     -18.902 -16.003   9.305  1.00 51.46           O  
ATOM    250  CG  ARG A  34     -15.656 -19.009   9.333  1.00 51.46           C  
ATOM    251  CD  ARG A  34     -14.453 -18.806   8.423  1.00 51.46           C  
ATOM    252  NE  ARG A  34     -13.538 -19.943   8.477  1.00 51.46           N  
ATOM    253  NH1 ARG A  34     -11.863 -18.807   9.591  1.00 51.46           N  
ATOM    254  NH2 ARG A  34     -11.579 -21.010   9.024  1.00 51.46           N  
ATOM    255  CZ  ARG A  34     -12.329 -19.917   9.031  1.00 51.46           C  
ATOM    256  N   GLN A  35     -19.510 -16.432  11.053  1.00 43.51           N  
ATOM    257  CA  GLN A  35     -19.994 -15.106  11.422  1.00 43.51           C  
ATOM    258  C   GLN A  35     -19.002 -14.394  12.338  1.00 43.51           C  
ATOM    259  CB  GLN A  35     -21.360 -15.204  12.103  1.00 43.51           C  
ATOM    260  O   GLN A  35     -18.838 -14.773  13.499  1.00 43.51           O  
ATOM    261  CG  GLN A  35     -22.529 -15.274  11.130  1.00 43.51           C  
ATOM    262  CD  GLN A  35     -23.831 -15.664  11.803  1.00 43.51           C  
ATOM    263  NE2 GLN A  35     -24.862 -15.910  11.002  1.00 43.51           N  
ATOM    264  OE1 GLN A  35     -23.909 -15.744  13.033  1.00 43.51           O  
ATOM    265  N   ALA A  36     -17.788 -14.013  11.926  1.00 54.13           N  
ATOM    266  CA  ALA A  36     -16.998 -12.925  12.497  1.00 54.13           C  
ATOM    267  C   ALA A  36     -17.805 -11.631  12.547  1.00 54.13           C  
ATOM    268  CB  ALA A  36     -15.716 -12.719  11.694  1.00 54.13           C  
ATOM    269  O   ALA A  36     -18.386 -11.214  11.543  1.00 54.13           O  
ATOM    270  N   ILE A  37     -18.768 -11.352  13.384  1.00 51.39           N  
ATOM    271  CA  ILE A  37     -19.347 -10.138  13.946  1.00 51.39           C  
ATOM    272  C   ILE A  37     -18.294  -9.033  13.984  1.00 51.39           C  
ATOM    273  CB  ILE A  37     -19.915 -10.385  15.362  1.00 51.39           C  
ATOM    274  O   ILE A  37     -17.273  -9.162  14.664  1.00 51.39           O  
ATOM    275  CG1 ILE A  37     -21.047 -11.418  15.310  1.00 51.39           C  
ATOM    276  CG2 ILE A  37     -20.398  -9.073  15.987  1.00 51.39           C  
ATOM    277  CD1 ILE A  37     -21.392 -12.025  16.663  1.00 51.39           C  
ATOM    278  N   GLY A  38     -17.769  -8.616  12.851  1.00 53.88           N  
ATOM    279  CA  GLY A  38     -17.159  -7.330  12.551  1.00 53.88           C  
ATOM    280  C   GLY A  38     -16.782  -7.175  11.089  1.00 53.88           C  
ATOM    281  O   GLY A  38     -16.943  -8.107  10.299  1.00 53.88           O  
ATOM    282  N   PRO A  39     -17.147  -5.966  10.444  1.00 58.12           N  
ATOM    283  CA  PRO A  39     -16.777  -5.897   9.029  1.00 58.12           C  
ATOM    284  C   PRO A  39     -15.552  -6.747   8.698  1.00 58.12           C  
ATOM    285  CB  PRO A  39     -16.484  -4.410   8.813  1.00 58.12           C  
ATOM    286  O   PRO A  39     -14.668  -6.919   9.542  1.00 58.12           O  
ATOM    287  CG  PRO A  39     -16.723  -3.777  10.145  1.00 58.12           C  
ATOM    288  CD  PRO A  39     -17.026  -4.859  11.141  1.00 58.12           C  
ATOM    289  N   PRO A  40     -15.665  -7.757   7.851  1.00 68.20           N  
ATOM    290  CA  PRO A  40     -14.449  -8.524   7.569  1.00 68.20           C  
ATOM    291  C   PRO A  40     -13.187  -7.666   7.615  1.00 68.20           C  
ATOM    292  CB  PRO A  40     -14.692  -9.064   6.157  1.00 68.20           C  
ATOM    293  O   PRO A  40     -13.222  -6.489   7.247  1.00 68.20           O  
ATOM    294  CG  PRO A  40     -15.673  -8.115   5.549  1.00 68.20           C  
ATOM    295  CD  PRO A  40     -16.486  -7.498   6.651  1.00 68.20           C  
ATOM    296  N   PHE A  41     -12.451  -7.699   8.763  1.00 75.14           N  
ATOM    297  CA  PHE A  41     -11.112  -7.133   8.659  1.00 75.14           C  
ATOM    298  C   PHE A  41     -10.348  -7.759   7.499  1.00 75.14           C  
ATOM    299  CB  PHE A  41     -10.339  -7.335   9.966  1.00 75.14           C  
ATOM    300  O   PHE A  41     -10.487  -8.954   7.229  1.00 75.14           O  
ATOM    301  CG  PHE A  41     -10.979  -6.676  11.158  1.00 75.14           C  
ATOM    302  CD1 PHE A  41     -10.788  -5.322  11.407  1.00 75.14           C  
ATOM    303  CD2 PHE A  41     -11.771  -7.410  12.031  1.00 75.14           C  
ATOM    304  CE1 PHE A  41     -11.380  -4.709  12.509  1.00 75.14           C  
ATOM    305  CE2 PHE A  41     -12.365  -6.805  13.134  1.00 75.14           C  
ATOM    306  CZ  PHE A  41     -12.167  -5.454  13.372  1.00 75.14           C  
ATOM    307  N   THR A  42      -9.734  -6.889   6.623  1.00 88.63           N  
ATOM    308  CA  THR A  42      -8.874  -7.303   5.519  1.00 88.63           C  
ATOM    309  C   THR A  42      -7.421  -7.405   5.974  1.00 88.63           C  
ATOM    310  CB  THR A  42      -8.977  -6.325   4.334  1.00 88.63           C  
ATOM    311  O   THR A  42      -7.023  -6.759   6.945  1.00 88.63           O  
ATOM    312  CG2 THR A  42      -8.313  -4.991   4.663  1.00 88.63           C  
ATOM    313  OG1 THR A  42      -8.330  -6.899   3.192  1.00 88.63           O  
ATOM    314  N   ARG A  43      -6.801  -8.482   5.594  1.00 93.97           N  
ATOM    315  CA  ARG A  43      -5.376  -8.667   5.850  1.00 93.97           C  
ATOM    316  C   ARG A  43      -4.552  -8.373   4.601  1.00 93.97           C  
ATOM    317  CB  ARG A  43      -5.098 -10.091   6.339  1.00 93.97           C  
ATOM    318  O   ARG A  43      -4.861  -8.870   3.516  1.00 93.97           O  
ATOM    319  CG  ARG A  43      -5.708 -10.407   7.695  1.00 93.97           C  
ATOM    320  CD  ARG A  43      -5.365 -11.818   8.152  1.00 93.97           C  
ATOM    321  NE  ARG A  43      -5.888 -12.093   9.487  1.00 93.97           N  
ATOM    322  NH1 ARG A  43      -3.815 -12.233  10.497  1.00 93.97           N  
ATOM    323  NH2 ARG A  43      -5.720 -12.529  11.736  1.00 93.97           N  
ATOM    324  CZ  ARG A  43      -5.140 -12.285  10.570  1.00 93.97           C  
ATOM    325  N   CYS A  44      -3.493  -7.502   4.753  1.00 96.53           N  
ATOM    326  CA  CYS A  44      -2.610  -7.121   3.656  1.00 96.53           C  
ATOM    327  C   CYS A  44      -1.148  -7.219   4.075  1.00 96.53           C  
ATOM    328  CB  CYS A  44      -2.921  -5.701   3.185  1.00 96.53           C  
ATOM    329  O   CYS A  44      -0.833  -7.159   5.265  1.00 96.53           O  
ATOM    330  SG  CYS A  44      -4.630  -5.470   2.650  1.00 96.53           S  
ATOM    331  N   SER A  45      -0.259  -7.507   3.048  1.00 96.57           N  
ATOM    332  CA  SER A  45       1.161  -7.278   3.295  1.00 96.57           C  
ATOM    333  C   SER A  45       1.453  -5.797   3.508  1.00 96.57           C  
ATOM    334  CB  SER A  45       2.000  -7.810   2.132  1.00 96.57           C  
ATOM    335  O   SER A  45       0.981  -4.950   2.746  1.00 96.57           O  
ATOM    336  OG  SER A  45       1.829  -9.209   1.987  1.00 96.57           O  
ATOM    337  N   GLN A  46       2.095  -5.532   4.649  1.00 96.21           N  
ATOM    338  CA  GLN A  46       2.458  -4.168   5.018  1.00 96.21           C  
ATOM    339  C   GLN A  46       3.958  -4.047   5.268  1.00 96.21           C  
ATOM    340  CB  GLN A  46       1.681  -3.721   6.257  1.00 96.21           C  
ATOM    341  O   GLN A  46       4.453  -4.454   6.321  1.00 96.21           O  
ATOM    342  CG  GLN A  46       0.170  -3.818   6.104  1.00 96.21           C  
ATOM    343  CD  GLN A  46      -0.576  -3.403   7.358  1.00 96.21           C  
ATOM    344  NE2 GLN A  46      -1.226  -4.363   8.007  1.00 96.21           N  
ATOM    345  OE1 GLN A  46      -0.566  -2.229   7.742  1.00 96.21           O  
ATOM    346  N   CYS A  47       4.638  -3.363   4.349  1.00 95.96           N  
ATOM    347  CA  CYS A  47       6.086  -3.249   4.481  1.00 95.96           C  
ATOM    348  C   CYS A  47       6.631  -2.147   3.580  1.00 95.96           C  
ATOM    349  CB  CYS A  47       6.762  -4.577   4.142  1.00 95.96           C  
ATOM    350  O   CYS A  47       5.927  -1.658   2.694  1.00 95.96           O  
ATOM    351  SG  CYS A  47       6.221  -5.289   2.572  1.00 95.96           S  
ATOM    352  N   ASN A  48       7.808  -1.723   3.995  1.00 96.04           N  
ATOM    353  CA  ASN A  48       8.662  -0.839   3.209  1.00 96.04           C  
ATOM    354  C   ASN A  48       9.949  -1.539   2.782  1.00 96.04           C  
ATOM    355  CB  ASN A  48       8.986   0.433   3.995  1.00 96.04           C  
ATOM    356  O   ASN A  48      10.682  -2.067   3.620  1.00 96.04           O  
ATOM    357  CG  ASN A  48       9.695   1.475   3.153  1.00 96.04           C  
ATOM    358  ND2 ASN A  48       9.151   2.686   3.125  1.00 96.04           N  
ATOM    359  OD1 ASN A  48      10.723   1.194   2.531  1.00 96.04           O  
ATOM    360  N   ARG A  49      10.133  -1.530   1.465  1.00 94.91           N  
ATOM    361  CA  ARG A  49      11.242  -2.294   0.901  1.00 94.91           C  
ATOM    362  C   ARG A  49      12.558  -1.932   1.582  1.00 94.91           C  
ATOM    363  CB  ARG A  49      11.348  -2.053  -0.607  1.00 94.91           C  
ATOM    364  O   ARG A  49      13.397  -2.802   1.824  1.00 94.91           O  
ATOM    365  CG  ARG A  49      12.409  -2.901  -1.292  1.00 94.91           C  
ATOM    366  CD  ARG A  49      12.224  -2.921  -2.803  1.00 94.91           C  
ATOM    367  NE  ARG A  49      13.066  -3.933  -3.435  1.00 94.91           N  
ATOM    368  NH1 ARG A  49      13.318  -2.781  -5.421  1.00 94.91           N  
ATOM    369  NH2 ARG A  49      14.321  -4.823  -5.140  1.00 94.91           N  
ATOM    370  CZ  ARG A  49      13.566  -3.843  -4.664  1.00 94.91           C  
ATOM    371  N   ASN A  50      12.766  -0.662   1.960  1.00 95.23           N  
ATOM    372  CA  ASN A  50      14.013  -0.203   2.564  1.00 95.23           C  
ATOM    373  C   ASN A  50      14.186  -0.752   3.978  1.00 95.23           C  
ATOM    374  CB  ASN A  50      14.072   1.326   2.578  1.00 95.23           C  
ATOM    375  O   ASN A  50      15.309  -1.008   4.415  1.00 95.23           O  
ATOM    376  CG  ASN A  50      14.268   1.915   1.194  1.00 95.23           C  
ATOM    377  ND2 ASN A  50      13.923   3.187   1.037  1.00 95.23           N  
ATOM    378  OD1 ASN A  50      14.726   1.231   0.275  1.00 95.23           O  
ATOM    379  N   ARG A  51      13.086  -1.035   4.598  1.00 95.20           N  
ATOM    380  CA  ARG A  51      13.130  -1.500   5.981  1.00 95.20           C  
ATOM    381  C   ARG A  51      12.976  -3.015   6.054  1.00 95.20           C  
ATOM    382  CB  ARG A  51      12.039  -0.821   6.812  1.00 95.20           C  
ATOM    383  O   ARG A  51      13.577  -3.664   6.913  1.00 95.20           O  
ATOM    384  CG  ARG A  51      12.237   0.676   6.984  1.00 95.20           C  
ATOM    385  CD  ARG A  51      11.186   1.282   7.905  1.00 95.20           C  
ATOM    386  NE  ARG A  51      11.296   2.736   7.964  1.00 95.20           N  
ATOM    387  NH1 ARG A  51       9.608   3.007   9.518  1.00 95.20           N  
ATOM    388  NH2 ARG A  51      10.728   4.835   8.706  1.00 95.20           N  
ATOM    389  CZ  ARG A  51      10.544   3.523   8.729  1.00 95.20           C  
ATOM    390  N   SER A  52      12.232  -3.568   5.092  1.00 94.03           N  
ATOM    391  CA  SER A  52      11.933  -4.996   5.052  1.00 94.03           C  
ATOM    392  C   SER A  52      11.881  -5.510   3.617  1.00 94.03           C  
ATOM    393  CB  SER A  52      10.607  -5.287   5.756  1.00 94.03           C  
ATOM    394  O   SER A  52      10.804  -5.597   3.023  1.00 94.03           O  
ATOM    395  OG  SER A  52      10.359  -6.681   5.805  1.00 94.03           O  
ATOM    396  N   PRO A  53      13.060  -5.841   3.061  1.00 91.59           N  
ATOM    397  CA  PRO A  53      13.163  -6.217   1.649  1.00 91.59           C  
ATOM    398  C   PRO A  53      12.402  -7.499   1.322  1.00 91.59           C  
ATOM    399  CB  PRO A  53      14.668  -6.408   1.444  1.00 91.59           C  
ATOM    400  O   PRO A  53      11.932  -7.673   0.195  1.00 91.59           O  
ATOM    401  CG  PRO A  53      15.305  -5.644   2.559  1.00 91.59           C  
ATOM    402  CD  PRO A  53      14.359  -5.623   3.725  1.00 91.59           C  
ATOM    403  N   GLN A  54      12.264  -8.385   2.305  1.00 91.25           N  
ATOM    404  CA  GLN A  54      11.629  -9.677   2.066  1.00 91.25           C  
ATOM    405  C   GLN A  54      10.117  -9.591   2.255  1.00 91.25           C  
ATOM    406  CB  GLN A  54      12.214 -10.743   2.994  1.00 91.25           C  
ATOM    407  O   GLN A  54       9.365 -10.344   1.634  1.00 91.25           O  
ATOM    408  CG  GLN A  54      13.670 -11.081   2.702  1.00 91.25           C  
ATOM    409  CD  GLN A  54      14.208 -12.182   3.596  1.00 91.25           C  
ATOM    410  NE2 GLN A  54      15.236 -12.880   3.125  1.00 91.25           N  
ATOM    411  OE1 GLN A  54      13.704 -12.404   4.702  1.00 91.25           O  
ATOM    412  N   CYS A  55       9.606  -8.560   2.879  1.00 91.56           N  
ATOM    413  CA  CYS A  55       8.214  -8.229   3.161  1.00 91.56           C  
ATOM    414  C   CYS A  55       7.418  -9.479   3.518  1.00 91.56           C  
ATOM    415  CB  CYS A  55       7.574  -7.532   1.961  1.00 91.56           C  
ATOM    416  O   CYS A  55       6.460  -9.828   2.827  1.00 91.56           O  
ATOM    417  SG  CYS A  55       5.986  -6.755   2.331  1.00 91.56           S  
ATOM    418  N   PHE A  56       7.752 -10.163   4.658  1.00 87.07           N  
ATOM    419  CA  PHE A  56       7.105 -11.402   5.073  1.00 87.07           C  
ATOM    420  C   PHE A  56       5.970 -11.119   6.051  1.00 87.07           C  
ATOM    421  CB  PHE A  56       8.122 -12.354   5.711  1.00 87.07           C  
ATOM    422  O   PHE A  56       5.143 -11.993   6.320  1.00 87.07           O  
ATOM    423  CG  PHE A  56       9.108 -12.933   4.732  1.00 87.07           C  
ATOM    424  CD1 PHE A  56       8.675 -13.492   3.536  1.00 87.07           C  
ATOM    425  CD2 PHE A  56      10.469 -12.917   5.008  1.00 87.07           C  
ATOM    426  CE1 PHE A  56       9.585 -14.029   2.628  1.00 87.07           C  
ATOM    427  CE2 PHE A  56      11.385 -13.450   4.106  1.00 87.07           C  
ATOM    428  CZ  PHE A  56      10.941 -14.007   2.917  1.00 87.07           C  
ATOM    429  N   ILE A  57       5.973  -9.841   6.454  1.00 85.19           N  
ATOM    430  CA  ILE A  57       5.022  -9.515   7.511  1.00 85.19           C  
ATOM    431  C   ILE A  57       3.685  -9.108   6.896  1.00 85.19           C  
ATOM    432  CB  ILE A  57       5.557  -8.390   8.425  1.00 85.19           C  
ATOM    433  O   ILE A  57       3.640  -8.272   5.990  1.00 85.19           O  
ATOM    434  CG1 ILE A  57       6.886  -8.807   9.063  1.00 85.19           C  
ATOM    435  CG2 ILE A  57       4.524  -8.027   9.496  1.00 85.19           C  
ATOM    436  CD1 ILE A  57       7.593  -7.684   9.811  1.00 85.19           C  
ATOM    437  N   GLU A  58       2.643  -9.769   7.331  1.00 88.06           N  
ATOM    438  CA  GLU A  58       1.247  -9.448   7.047  1.00 88.06           C  
ATOM    439  C   GLU A  58       0.475  -9.160   8.332  1.00 88.06           C  
ATOM    440  CB  GLU A  58       0.579 -10.589   6.277  1.00 88.06           C  
ATOM    441  O   GLU A  58       0.658  -9.846   9.339  1.00 88.06           O  
ATOM    442  CG  GLU A  58       1.279 -10.944   4.973  1.00 88.06           C  
ATOM    443  CD  GLU A  58       0.744 -12.214   4.331  1.00 88.06           C  
ATOM    444  OE1 GLU A  58       1.256 -12.616   3.261  1.00 88.06           O  
ATOM    445  OE2 GLU A  58      -0.196 -12.811   4.901  1.00 88.06           O  
ATOM    446  N   ASP A  59      -0.282  -8.070   8.274  1.00 91.53           N  
ATOM    447  CA  ASP A  59      -1.048  -7.684   9.455  1.00 91.53           C  
ATOM    448  C   ASP A  59      -2.481  -7.309   9.082  1.00 91.53           C  
ATOM    449  CB  ASP A  59      -0.370  -6.517  10.176  1.00 91.53           C  
ATOM    450  O   ASP A  59      -2.776  -7.048   7.914  1.00 91.53           O  
ATOM    451  CG  ASP A  59      -0.608  -6.528  11.676  1.00 91.53           C  
ATOM    452  OD1 ASP A  59      -1.369  -7.390  12.167  1.00 91.53           O  
ATOM    453  OD2 ASP A  59      -0.030  -5.667  12.374  1.00 91.53           O  
ATOM    454  N   ARG A  60      -3.305  -7.380  10.163  1.00 94.33           N  
ATOM    455  CA  ARG A  60      -4.686  -6.926  10.042  1.00 94.33           C  
ATOM    456  C   ARG A  60      -4.747  -5.432   9.739  1.00 94.33           C  
ATOM    457  CB  ARG A  60      -5.467  -7.232  11.322  1.00 94.33           C  
ATOM    458  O   ARG A  60      -4.007  -4.643  10.329  1.00 94.33           O  
ATOM    459  CG  ARG A  60      -6.960  -6.968  11.211  1.00 94.33           C  
ATOM    460  CD  ARG A  60      -7.685  -7.268  12.516  1.00 94.33           C  
ATOM    461  NE  ARG A  60      -7.507  -8.659  12.924  1.00 94.33           N  
ATOM    462  NH1 ARG A  60      -8.834  -8.492  14.808  1.00 94.33           N  
ATOM    463  NH2 ARG A  60      -7.829 -10.484  14.280  1.00 94.33           N  
ATOM    464  CZ  ARG A  60      -8.057  -9.208  14.003  1.00 94.33           C  
ATOM    465  N   CYS A  61      -5.652  -5.076   8.660  1.00 94.20           N  
ATOM    466  CA  CYS A  61      -5.849  -3.663   8.354  1.00 94.20           C  
ATOM    467  C   CYS A  61      -6.756  -3.003   9.385  1.00 94.20           C  
ATOM    468  CB  CYS A  61      -6.444  -3.495   6.956  1.00 94.20           C  
ATOM    469  O   CYS A  61      -7.474  -3.689  10.116  1.00 94.20           O  
ATOM    470  SG  CYS A  61      -5.386  -4.125   5.634  1.00 94.20           S  
ATOM    471  N   THR A  62      -6.589  -1.665   9.496  1.00 93.57           N  
ATOM    472  CA  THR A  62      -7.492  -0.904  10.352  1.00 93.57           C  
ATOM    473  C   THR A  62      -8.934  -1.035   9.868  1.00 93.57           C  
ATOM    474  CB  THR A  62      -7.097   0.583  10.399  1.00 93.57           C  
ATOM    475  O   THR A  62      -9.181  -1.172   8.668  1.00 93.57           O  
ATOM    476  CG2 THR A  62      -7.950   1.347  11.406  1.00 93.57           C  
ATOM    477  OG1 THR A  62      -5.718   0.694  10.775  1.00 93.57           O  
ATOM    478  N   PRO A  63      -9.879  -1.126  10.827  1.00 90.78           N  
ATOM    479  CA  PRO A  63     -11.276  -1.166  10.389  1.00 90.78           C  
ATOM    480  C   PRO A  63     -11.609  -0.069   9.380  1.00 90.78           C  
ATOM    481  CB  PRO A  63     -12.059  -0.969  11.689  1.00 90.78           C  
ATOM    482  O   PRO A  63     -11.233   1.089   9.575  1.00 90.78           O  
ATOM    483  CG  PRO A  63     -11.154  -1.481  12.762  1.00 90.78           C  
ATOM    484  CD  PRO A  63      -9.736  -1.167  12.380  1.00 90.78           C  
ATOM    485  N   GLY A  64     -12.175  -0.415   8.267  1.00 90.64           N  
ATOM    486  CA  GLY A  64     -12.523   0.530   7.218  1.00 90.64           C  
ATOM    487  C   GLY A  64     -11.567   0.493   6.041  1.00 90.64           C  
ATOM    488  O   GLY A  64     -11.889   0.985   4.957  1.00 90.64           O  
ATOM    489  N   ASP A  65     -10.382  -0.037   6.303  1.00 94.61           N  
ATOM    490  CA  ASP A  65      -9.416  -0.221   5.224  1.00 94.61           C  
ATOM    491  C   ASP A  65      -9.585  -1.586   4.562  1.00 94.61           C  
ATOM    492  CB  ASP A  65      -7.988  -0.064   5.750  1.00 94.61           C  
ATOM    493  O   ASP A  65      -9.044  -2.585   5.041  1.00 94.61           O  
ATOM    494  CG  ASP A  65      -7.674   1.353   6.199  1.00 94.61           C  
ATOM    495  OD1 ASP A  65      -8.519   2.254   6.012  1.00 94.61           O  
ATOM    496  OD2 ASP A  65      -6.569   1.570   6.743  1.00 94.61           O  
ATOM    497  N   PHE A  66     -10.240  -1.592   3.487  1.00 93.48           N  
ATOM    498  CA  PHE A  66     -10.569  -2.872   2.870  1.00 93.48           C  
ATOM    499  C   PHE A  66      -9.741  -3.094   1.610  1.00 93.48           C  
ATOM    500  CB  PHE A  66     -12.062  -2.941   2.536  1.00 93.48           C  
ATOM    501  O   PHE A  66      -9.988  -4.037   0.856  1.00 93.48           O  
ATOM    502  CG  PHE A  66     -12.959  -2.820   3.738  1.00 93.48           C  
ATOM    503  CD1 PHE A  66     -13.012  -3.833   4.688  1.00 93.48           C  
ATOM    504  CD2 PHE A  66     -13.750  -1.693   3.918  1.00 93.48           C  
ATOM    505  CE1 PHE A  66     -13.842  -3.724   5.801  1.00 93.48           C  
ATOM    506  CE2 PHE A  66     -14.582  -1.577   5.028  1.00 93.48           C  
ATOM    507  CZ  PHE A  66     -14.627  -2.594   5.968  1.00 93.48           C  
ATOM    508  N   THR A  67      -8.751  -2.192   1.376  1.00 96.27           N  
ATOM    509  CA  THR A  67      -7.966  -2.233   0.148  1.00 96.27           C  
ATOM    510  C   THR A  67      -6.492  -2.483   0.455  1.00 96.27           C  
ATOM    511  CB  THR A  67      -8.112  -0.926  -0.652  1.00 96.27           C  
ATOM    512  O   THR A  67      -5.905  -1.802   1.299  1.00 96.27           O  
ATOM    513  CG2 THR A  67      -7.352  -1.001  -1.973  1.00 96.27           C  
ATOM    514  OG1 THR A  67      -9.499  -0.692  -0.925  1.00 96.27           O  
ATOM    515  N   CYS A  68      -5.914  -3.534  -0.226  1.00 97.37           N  
ATOM    516  CA  CYS A  68      -4.466  -3.709  -0.223  1.00 97.37           C  
ATOM    517  C   CYS A  68      -3.826  -2.982  -1.400  1.00 97.37           C  
ATOM    518  CB  CYS A  68      -4.105  -5.194  -0.272  1.00 97.37           C  
ATOM    519  O   CYS A  68      -4.411  -2.909  -2.483  1.00 97.37           O  
ATOM    520  SG  CYS A  68      -4.796  -6.156   1.092  1.00 97.37           S  
ATOM    521  N   TYR A  69      -2.655  -2.347  -1.179  1.00 98.07           N  
ATOM    522  CA  TYR A  69      -2.008  -1.684  -2.305  1.00 98.07           C  
ATOM    523  C   TYR A  69      -0.513  -1.980  -2.327  1.00 98.07           C  
ATOM    524  CB  TYR A  69      -2.239  -0.171  -2.244  1.00 98.07           C  
ATOM    525  O   TYR A  69       0.074  -2.319  -1.297  1.00 98.07           O  
ATOM    526  CG  TYR A  69      -1.570   0.498  -1.068  1.00 98.07           C  
ATOM    527  CD1 TYR A  69      -2.255   0.695   0.129  1.00 98.07           C  
ATOM    528  CD2 TYR A  69      -0.252   0.936  -1.152  1.00 98.07           C  
ATOM    529  CE1 TYR A  69      -1.643   1.314   1.214  1.00 98.07           C  
ATOM    530  CE2 TYR A  69       0.370   1.555  -0.073  1.00 98.07           C  
ATOM    531  OH  TYR A  69       0.279   2.351   2.175  1.00 98.07           O  
ATOM    532  CZ  TYR A  69      -0.332   1.739   1.104  1.00 98.07           C  
ATOM    533  N   THR A  70       0.054  -1.957  -3.528  1.00 98.24           N  
ATOM    534  CA  THR A  70       1.488  -2.005  -3.786  1.00 98.24           C  
ATOM    535  C   THR A  70       1.933  -0.793  -4.599  1.00 98.24           C  
ATOM    536  CB  THR A  70       1.880  -3.296  -4.528  1.00 98.24           C  
ATOM    537  O   THR A  70       1.349  -0.491  -5.642  1.00 98.24           O  
ATOM    538  CG2 THR A  70       3.393  -3.405  -4.681  1.00 98.24           C  
ATOM    539  OG1 THR A  70       1.403  -4.428  -3.790  1.00 98.24           O  
ATOM    540  N   VAL A  71       2.945  -0.089  -4.108  1.00 98.11           N  
ATOM    541  CA  VAL A  71       3.518   1.034  -4.842  1.00 98.11           C  
ATOM    542  C   VAL A  71       4.791   0.589  -5.557  1.00 98.11           C  
ATOM    543  CB  VAL A  71       3.819   2.228  -3.908  1.00 98.11           C  
ATOM    544  O   VAL A  71       5.675  -0.016  -4.945  1.00 98.11           O  
ATOM    545  CG1 VAL A  71       4.441   3.382  -4.692  1.00 98.11           C  
ATOM    546  CG2 VAL A  71       2.546   2.684  -3.198  1.00 98.11           C  
ATOM    547  N   TYR A  72       4.814   0.960  -6.844  1.00 97.77           N  
ATOM    548  CA  TYR A  72       5.976   0.649  -7.668  1.00 97.77           C  
ATOM    549  C   TYR A  72       6.679   1.923  -8.122  1.00 97.77           C  
ATOM    550  CB  TYR A  72       5.564  -0.182  -8.887  1.00 97.77           C  
ATOM    551  O   TYR A  72       6.028   2.929  -8.413  1.00 97.77           O  
ATOM    552  CG  TYR A  72       4.959  -1.519  -8.533  1.00 97.77           C  
ATOM    553  CD1 TYR A  72       5.742  -2.671  -8.491  1.00 97.77           C  
ATOM    554  CD2 TYR A  72       3.604  -1.634  -8.241  1.00 97.77           C  
ATOM    555  CE1 TYR A  72       5.189  -3.905  -8.168  1.00 97.77           C  
ATOM    556  CE2 TYR A  72       3.041  -2.864  -7.916  1.00 97.77           C  
ATOM    557  OH  TYR A  72       3.287  -5.211  -7.561  1.00 97.77           O  
ATOM    558  CZ  TYR A  72       3.840  -3.992  -7.882  1.00 97.77           C  
ATOM    559  N   LYS A  73       8.028   1.858  -8.204  1.00 97.62           N  
ATOM    560  CA  LYS A  73       8.864   2.927  -8.742  1.00 97.62           C  
ATOM    561  C   LYS A  73       9.825   2.394  -9.801  1.00 97.62           C  
ATOM    562  CB  LYS A  73       9.648   3.612  -7.621  1.00 97.62           C  
ATOM    563  O   LYS A  73      10.248   1.238  -9.737  1.00 97.62           O  
ATOM    564  CG  LYS A  73       8.788   4.458  -6.693  1.00 97.62           C  
ATOM    565  CD  LYS A  73       9.641   5.264  -5.722  1.00 97.62           C  
ATOM    566  CE  LYS A  73       8.784   6.145  -4.822  1.00 97.62           C  
ATOM    567  NZ  LYS A  73       9.607   6.861  -3.802  1.00 97.62           N  
ATOM    568  N   PRO A  74      10.054   3.321 -10.829  1.00 97.00           N  
ATOM    569  CA  PRO A  74      11.022   2.889 -11.840  1.00 97.00           C  
ATOM    570  C   PRO A  74      12.357   2.462 -11.235  1.00 97.00           C  
ATOM    571  CB  PRO A  74      11.193   4.132 -12.717  1.00 97.00           C  
ATOM    572  O   PRO A  74      12.803   3.043 -10.242  1.00 97.00           O  
ATOM    573  CG  PRO A  74       9.976   4.958 -12.451  1.00 97.00           C  
ATOM    574  CD  PRO A  74       9.506   4.678 -11.052  1.00 97.00           C  
ATOM    575  N   ASN A  75      12.773   1.438 -11.827  1.00 93.31           N  
ATOM    576  CA  ASN A  75      14.129   1.037 -11.466  1.00 93.31           C  
ATOM    577  C   ASN A  75      15.133   1.412 -12.553  1.00 93.31           C  
ATOM    578  CB  ASN A  75      14.187  -0.466 -11.186  1.00 93.31           C  
ATOM    579  O   ASN A  75      14.767   2.027 -13.556  1.00 93.31           O  
ATOM    580  CG  ASN A  75      13.876  -1.302 -12.412  1.00 93.31           C  
ATOM    581  ND2 ASN A  75      13.591  -2.581 -12.201  1.00 93.31           N  
ATOM    582  OD1 ASN A  75      13.894  -0.802 -13.540  1.00 93.31           O  
ATOM    583  N   GLY A  76      16.419   1.564 -12.248  1.00 92.75           N  
ATOM    584  CA  GLY A  76      17.515   1.991 -13.104  1.00 92.75           C  
ATOM    585  C   GLY A  76      17.690   1.115 -14.330  1.00 92.75           C  
ATOM    586  O   GLY A  76      18.474   1.440 -15.225  1.00 92.75           O  
ATOM    587  N   ASN A  77      16.939   0.057 -14.477  1.00 94.96           N  
ATOM    588  CA  ASN A  77      17.126  -0.890 -15.572  1.00 94.96           C  
ATOM    589  C   ASN A  77      15.931  -0.892 -16.521  1.00 94.96           C  
ATOM    590  CB  ASN A  77      17.374  -2.298 -15.027  1.00 94.96           C  
ATOM    591  O   ASN A  77      15.757  -1.827 -17.304  1.00 94.96           O  
ATOM    592  CG  ASN A  77      18.612  -2.378 -14.157  1.00 94.96           C  
ATOM    593  ND2 ASN A  77      18.627  -3.332 -13.233  1.00 94.96           N  
ATOM    594  OD1 ASN A  77      19.547  -1.589 -14.313  1.00 94.96           O  
ATOM    595  N   GLY A  78      15.140   0.153 -16.510  1.00 92.55           N  
ATOM    596  CA  GLY A  78      14.014   0.245 -17.426  1.00 92.55           C  
ATOM    597  C   GLY A  78      12.770  -0.457 -16.913  1.00 92.55           C  
ATOM    598  O   GLY A  78      11.743  -0.487 -17.594  1.00 92.55           O  
ATOM    599  N   GLY A  79      12.829  -1.037 -15.712  1.00 95.42           N  
ATOM    600  CA  GLY A  79      11.682  -1.663 -15.075  1.00 95.42           C  
ATOM    601  C   GLY A  79      11.215  -0.929 -13.832  1.00 95.42           C  
ATOM    602  O   GLY A  79      11.425   0.279 -13.703  1.00 95.42           O  
ATOM    603  N   GLU A  80      10.370  -1.657 -13.047  1.00 96.61           N  
ATOM    604  CA  GLU A  80       9.883  -1.124 -11.778  1.00 96.61           C  
ATOM    605  C   GLU A  80      10.074  -2.129 -10.646  1.00 96.61           C  
ATOM    606  CB  GLU A  80       8.407  -0.733 -11.891  1.00 96.61           C  
ATOM    607  O   GLU A  80      10.174  -3.334 -10.889  1.00 96.61           O  
ATOM    608  CG  GLU A  80       8.133   0.340 -12.936  1.00 96.61           C  
ATOM    609  CD  GLU A  80       6.651   0.583 -13.171  1.00 96.61           C  
ATOM    610  OE1 GLU A  80       6.277   1.706 -13.580  1.00 96.61           O  
ATOM    611  OE2 GLU A  80       5.856  -0.357 -12.945  1.00 96.61           O  
ATOM    612  N   ASP A  81      10.300  -1.545  -9.407  1.00 96.25           N  
ATOM    613  CA  ASP A  81      10.338  -2.342  -8.185  1.00 96.25           C  
ATOM    614  C   ASP A  81       9.286  -1.866  -7.186  1.00 96.25           C  
ATOM    615  CB  ASP A  81      11.729  -2.285  -7.550  1.00 96.25           C  
ATOM    616  O   ASP A  81       8.986  -0.672  -7.114  1.00 96.25           O  
ATOM    617  CG  ASP A  81      12.792  -2.973  -8.389  1.00 96.25           C  
ATOM    618  OD1 ASP A  81      12.513  -4.044  -8.969  1.00 96.25           O  
ATOM    619  OD2 ASP A  81      13.920  -2.440  -8.468  1.00 96.25           O  
ATOM    620  N   TRP A  82       8.738  -2.888  -6.518  1.00 96.60           N  
ATOM    621  CA  TRP A  82       7.860  -2.440  -5.441  1.00 96.60           C  
ATOM    622  C   TRP A  82       8.659  -1.758  -4.336  1.00 96.60           C  
ATOM    623  CB  TRP A  82       7.071  -3.619  -4.865  1.00 96.60           C  
ATOM    624  O   TRP A  82       9.789  -2.155  -4.042  1.00 96.60           O  
ATOM    625  CG  TRP A  82       7.909  -4.594  -4.094  1.00 96.60           C  
ATOM    626  CD1 TRP A  82       8.507  -5.727  -4.574  1.00 96.60           C  
ATOM    627  CD2 TRP A  82       8.239  -4.525  -2.703  1.00 96.60           C  
ATOM    628  CE2 TRP A  82       9.041  -5.650  -2.407  1.00 96.60           C  
ATOM    629  CE3 TRP A  82       7.934  -3.620  -1.678  1.00 96.60           C  
ATOM    630  NE1 TRP A  82       9.189  -6.366  -3.564  1.00 96.60           N  
ATOM    631  CH2 TRP A  82       9.229  -4.992  -0.142  1.00 96.60           C  
ATOM    632  CZ2 TRP A  82       9.542  -5.893  -1.126  1.00 96.60           C  
ATOM    633  CZ3 TRP A  82       8.434  -3.864  -0.404  1.00 96.60           C  
ATOM    634  N   VAL A  83       7.989  -0.698  -3.706  1.00 97.03           N  
ATOM    635  CA  VAL A  83       8.689   0.060  -2.675  1.00 97.03           C  
ATOM    636  C   VAL A  83       7.866   0.065  -1.388  1.00 97.03           C  
ATOM    637  CB  VAL A  83       8.976   1.508  -3.130  1.00 97.03           C  
ATOM    638  O   VAL A  83       8.423   0.081  -0.288  1.00 97.03           O  
ATOM    639  CG1 VAL A  83      10.016   1.527  -4.249  1.00 97.03           C  
ATOM    640  CG2 VAL A  83       7.685   2.189  -3.584  1.00 97.03           C  
ATOM    641  N   VAL A  84       6.492  -0.032  -1.533  1.00 97.28           N  
ATOM    642  CA  VAL A  84       5.630   0.002  -0.356  1.00 97.28           C  
ATOM    643  C   VAL A  84       4.396  -0.865  -0.595  1.00 97.28           C  
ATOM    644  CB  VAL A  84       5.207   1.446  -0.004  1.00 97.28           C  
ATOM    645  O   VAL A  84       3.830  -0.863  -1.691  1.00 97.28           O  
ATOM    646  CG1 VAL A  84       4.222   1.450   1.164  1.00 97.28           C  
ATOM    647  CG2 VAL A  84       6.433   2.296   0.323  1.00 97.28           C  
ATOM    648  N   LYS A  85       4.021  -1.647   0.467  1.00 97.73           N  
ATOM    649  CA  LYS A  85       2.747  -2.358   0.526  1.00 97.73           C  
ATOM    650  C   LYS A  85       1.955  -1.964   1.769  1.00 97.73           C  
ATOM    651  CB  LYS A  85       2.974  -3.870   0.506  1.00 97.73           C  
ATOM    652  O   LYS A  85       2.535  -1.716   2.828  1.00 97.73           O  
ATOM    653  CG  LYS A  85       3.689  -4.372  -0.740  1.00 97.73           C  
ATOM    654  CD  LYS A  85       3.821  -5.890  -0.735  1.00 97.73           C  
ATOM    655  CE  LYS A  85       4.320  -6.413  -2.075  1.00 97.73           C  
ATOM    656  NZ  LYS A  85       5.223  -7.591  -1.909  1.00 97.73           N  
ATOM    657  N   GLY A  86       0.612  -1.912   1.573  1.00 97.07           N  
ATOM    658  CA  GLY A  86      -0.157  -1.533   2.748  1.00 97.07           C  
ATOM    659  C   GLY A  86      -1.656  -1.623   2.535  1.00 97.07           C  
ATOM    660  O   GLY A  86      -2.116  -2.268   1.591  1.00 97.07           O  
ATOM    661  N   CYS A  87      -2.338  -1.082   3.610  1.00 97.39           N  
ATOM    662  CA  CYS A  87      -3.796  -1.028   3.637  1.00 97.39           C  
ATOM    663  C   CYS A  87      -4.292   0.398   3.437  1.00 97.39           C  
ATOM    664  CB  CYS A  87      -4.329  -1.583   4.957  1.00 97.39           C  
ATOM    665  O   CYS A  87      -3.630   1.354   3.846  1.00 97.39           O  
ATOM    666  SG  CYS A  87      -3.791  -3.271   5.308  1.00 97.39           S  
ATOM    667  N   ALA A  88      -5.455   0.483   2.761  1.00 97.10           N  
ATOM    668  CA  ALA A  88      -6.064   1.796   2.566  1.00 97.10           C  
ATOM    669  C   ALA A  88      -7.582   1.687   2.465  1.00 97.10           C  
ATOM    670  CB  ALA A  88      -5.497   2.466   1.317  1.00 97.10           C  
ATOM    671  O   ALA A  88      -8.118   0.603   2.220  1.00 97.10           O  
ATOM    672  N   LYS A  89      -8.239   2.766   2.798  1.00 96.11           N  
ATOM    673  CA  LYS A  89      -9.686   2.815   2.608  1.00 96.11           C  
ATOM    674  C   LYS A  89     -10.049   2.741   1.128  1.00 96.11           C  
ATOM    675  CB  LYS A  89     -10.266   4.088   3.227  1.00 96.11           C  
ATOM    676  O   LYS A  89     -10.994   2.046   0.749  1.00 96.11           O  
ATOM    677  CG  LYS A  89     -10.253   4.098   4.748  1.00 96.11           C  
ATOM    678  CD  LYS A  89     -10.901   5.360   5.305  1.00 96.11           C  
ATOM    679  CE  LYS A  89     -10.832   5.400   6.825  1.00 96.11           C  
ATOM    680  NZ  LYS A  89     -11.483   6.627   7.376  1.00 96.11           N  
ATOM    681  N   THR A  90      -9.379   3.568   0.358  1.00 96.32           N  
ATOM    682  CA  THR A  90      -9.485   3.576  -1.097  1.00 96.32           C  
ATOM    683  C   THR A  90      -8.107   3.455  -1.741  1.00 96.32           C  
ATOM    684  CB  THR A  90     -10.179   4.855  -1.600  1.00 96.32           C  
ATOM    685  O   THR A  90      -7.088   3.680  -1.085  1.00 96.32           O  
ATOM    686  CG2 THR A  90     -11.586   4.980  -1.025  1.00 96.32           C  
ATOM    687  OG1 THR A  90      -9.409   5.997  -1.203  1.00 96.32           O  
ATOM    688  N   CYS A  91      -8.142   2.986  -3.008  1.00 97.35           N  
ATOM    689  CA  CYS A  91      -6.882   2.838  -3.729  1.00 97.35           C  
ATOM    690  C   CYS A  91      -6.152   4.171  -3.830  1.00 97.35           C  
ATOM    691  CB  CYS A  91      -7.129   2.273  -5.128  1.00 97.35           C  
ATOM    692  O   CYS A  91      -6.694   5.142  -4.362  1.00 97.35           O  
ATOM    693  SG  CYS A  91      -5.631   1.687  -5.951  1.00 97.35           S  
ATOM    694  N   PRO A  92      -4.876   4.287  -3.311  1.00 97.97           N  
ATOM    695  CA  PRO A  92      -4.123   5.544  -3.323  1.00 97.97           C  
ATOM    696  C   PRO A  92      -3.798   6.024  -4.736  1.00 97.97           C  
ATOM    697  CB  PRO A  92      -2.844   5.197  -2.557  1.00 97.97           C  
ATOM    698  O   PRO A  92      -3.686   5.211  -5.657  1.00 97.97           O  
ATOM    699  CG  PRO A  92      -3.176   3.949  -1.804  1.00 97.97           C  
ATOM    700  CD  PRO A  92      -4.236   3.203  -2.563  1.00 97.97           C  
ATOM    701  N   THR A  93      -3.704   7.294  -4.786  1.00 98.01           N  
ATOM    702  CA  THR A  93      -3.272   7.914  -6.034  1.00 98.01           C  
ATOM    703  C   THR A  93      -1.755   7.832  -6.182  1.00 98.01           C  
ATOM    704  CB  THR A  93      -3.719   9.386  -6.110  1.00 98.01           C  
ATOM    705  O   THR A  93      -1.018   8.090  -5.228  1.00 98.01           O  
ATOM    706  CG2 THR A  93      -3.347  10.005  -7.453  1.00 98.01           C  
ATOM    707  OG1 THR A  93      -5.141   9.456  -5.942  1.00 98.01           O  
ATOM    708  N   ALA A  94      -1.338   7.499  -7.340  1.00 97.70           N  
ATOM    709  CA  ALA A  94       0.094   7.376  -7.603  1.00 97.70           C  
ATOM    710  C   ALA A  94       0.772   8.742  -7.597  1.00 97.70           C  
ATOM    711  CB  ALA A  94       0.331   6.674  -8.938  1.00 97.70           C  
ATOM    712  O   ALA A  94       0.230   9.714  -8.128  1.00 97.70           O  
ATOM    713  N   GLY A  95       1.895   8.780  -6.928  1.00 96.65           N  
ATOM    714  CA  GLY A  95       2.753   9.948  -7.045  1.00 96.65           C  
ATOM    715  C   GLY A  95       3.564   9.966  -8.327  1.00 96.65           C  
ATOM    716  O   GLY A  95       3.493   9.030  -9.126  1.00 96.65           O  
ATOM    717  N   PRO A  96       4.354  11.031  -8.593  1.00 96.51           N  
ATOM    718  CA  PRO A  96       5.175  11.107  -9.804  1.00 96.51           C  
ATOM    719  C   PRO A  96       6.127   9.922  -9.946  1.00 96.51           C  
ATOM    720  CB  PRO A  96       5.951  12.413  -9.622  1.00 96.51           C  
ATOM    721  O   PRO A  96       6.893   9.627  -9.025  1.00 96.51           O  
ATOM    722  CG  PRO A  96       5.125  13.220  -8.673  1.00 96.51           C  
ATOM    723  CD  PRO A  96       4.422  12.281  -7.735  1.00 96.51           C  
ATOM    724  N   GLY A  97       5.942   9.318 -11.079  1.00 95.69           N  
ATOM    725  CA  GLY A  97       6.826   8.214 -11.421  1.00 95.69           C  
ATOM    726  C   GLY A  97       6.437   6.909 -10.753  1.00 95.69           C  
ATOM    727  O   GLY A  97       7.149   5.910 -10.869  1.00 95.69           O  
ATOM    728  N   GLU A  98       5.323   6.990  -9.970  1.00 97.66           N  
ATOM    729  CA  GLU A  98       4.865   5.809  -9.245  1.00 97.66           C  
ATOM    730  C   GLU A  98       3.710   5.127  -9.972  1.00 97.66           C  
ATOM    731  CB  GLU A  98       4.444   6.181  -7.821  1.00 97.66           C  
ATOM    732  O   GLU A  98       2.971   5.774 -10.717  1.00 97.66           O  
ATOM    733  CG  GLU A  98       5.589   6.678  -6.950  1.00 97.66           C  
ATOM    734  CD  GLU A  98       5.154   7.048  -5.541  1.00 97.66           C  
ATOM    735  OE1 GLU A  98       6.030   7.279  -4.677  1.00 97.66           O  
ATOM    736  OE2 GLU A  98       3.928   7.107  -5.299  1.00 97.66           O  
ATOM    737  N   ARG A  99       3.657   3.906  -9.789  1.00 97.81           N  
ATOM    738  CA  ARG A  99       2.488   3.107 -10.144  1.00 97.81           C  
ATOM    739  C   ARG A  99       1.890   2.434  -8.914  1.00 97.81           C  
ATOM    740  CB  ARG A  99       2.855   2.054 -11.192  1.00 97.81           C  
ATOM    741  O   ARG A  99       2.622   1.936  -8.055  1.00 97.81           O  
ATOM    742  CG  ARG A  99       1.680   1.204 -11.649  1.00 97.81           C  
ATOM    743  CD  ARG A  99       2.111   0.130 -12.637  1.00 97.81           C  
ATOM    744  NE  ARG A  99       2.976  -0.864 -12.009  1.00 97.81           N  
ATOM    745  NH1 ARG A  99       1.264  -1.970 -10.922  1.00 97.81           N  
ATOM    746  NH2 ARG A  99       3.428  -2.690 -10.690  1.00 97.81           N  
ATOM    747  CZ  ARG A  99       2.554  -1.839 -11.208  1.00 97.81           C  
ATOM    748  N   VAL A 100       0.580   2.491  -8.811  1.00 98.42           N  
ATOM    749  CA  VAL A 100      -0.095   1.886  -7.668  1.00 98.42           C  
ATOM    750  C   VAL A 100      -1.028   0.775  -8.146  1.00 98.42           C  
ATOM    751  CB  VAL A 100      -0.886   2.935  -6.855  1.00 98.42           C  
ATOM    752  O   VAL A 100      -1.831   0.981  -9.058  1.00 98.42           O  
ATOM    753  CG1 VAL A 100      -1.664   2.266  -5.722  1.00 98.42           C  
ATOM    754  CG2 VAL A 100       0.055   4.003  -6.303  1.00 98.42           C  
ATOM    755  N   LYS A 101      -0.852  -0.412  -7.541  1.00 98.22           N  
ATOM    756  CA  LYS A 101      -1.750  -1.537  -7.783  1.00 98.22           C  
ATOM    757  C   LYS A 101      -2.570  -1.864  -6.538  1.00 98.22           C  
ATOM    758  CB  LYS A 101      -0.961  -2.769  -8.229  1.00 98.22           C  
ATOM    759  O   LYS A 101      -2.017  -2.016  -5.447  1.00 98.22           O  
ATOM    760  CG  LYS A 101      -1.831  -3.954  -8.620  1.00 98.22           C  
ATOM    761  CD  LYS A 101      -0.990  -5.134  -9.090  1.00 98.22           C  
ATOM    762  CE  LYS A 101      -1.859  -6.329  -9.458  1.00 98.22           C  
ATOM    763  NZ  LYS A 101      -1.039  -7.485  -9.932  1.00 98.22           N  
ATOM    764  N   CYS A 102      -3.877  -2.002  -6.776  1.00 98.11           N  
ATOM    765  CA  CYS A 102      -4.775  -2.313  -5.670  1.00 98.11           C  
ATOM    766  C   CYS A 102      -5.478  -3.645  -5.896  1.00 98.11           C  
ATOM    767  CB  CYS A 102      -5.810  -1.203  -5.491  1.00 98.11           C  
ATOM    768  O   CYS A 102      -5.688  -4.055  -7.040  1.00 98.11           O  
ATOM    769  SG  CYS A 102      -5.096   0.392  -5.034  1.00 98.11           S  
ATOM    770  N   CYS A 103      -5.783  -4.286  -4.763  1.00 96.88           N  
ATOM    771  CA  CYS A 103      -6.561  -5.521  -4.782  1.00 96.88           C  
ATOM    772  C   CYS A 103      -7.415  -5.647  -3.526  1.00 96.88           C  
ATOM    773  CB  CYS A 103      -5.638  -6.733  -4.906  1.00 96.88           C  
ATOM    774  O   CYS A 103      -7.237  -4.889  -2.571  1.00 96.88           O  
ATOM    775  SG  CYS A 103      -4.530  -6.952  -3.496  1.00 96.88           S  
ATOM    776  N   TYR A 104      -8.434  -6.555  -3.513  1.00 94.77           N  
ATOM    777  CA  TYR A 104      -9.444  -6.429  -2.469  1.00 94.77           C  
ATOM    778  C   TYR A 104      -9.669  -7.762  -1.764  1.00 94.77           C  
ATOM    779  CB  TYR A 104     -10.763  -5.919  -3.055  1.00 94.77           C  
ATOM    780  O   TYR A 104     -10.559  -7.881  -0.919  1.00 94.77           O  
ATOM    781  CG  TYR A 104     -10.638  -4.596  -3.772  1.00 94.77           C  
ATOM    782  CD1 TYR A 104     -10.732  -3.393  -3.076  1.00 94.77           C  
ATOM    783  CD2 TYR A 104     -10.425  -4.546  -5.145  1.00 94.77           C  
ATOM    784  CE1 TYR A 104     -10.619  -2.171  -3.732  1.00 94.77           C  
ATOM    785  CE2 TYR A 104     -10.310  -3.331  -5.811  1.00 94.77           C  
ATOM    786  OH  TYR A 104     -10.295  -0.944  -5.752  1.00 94.77           O  
ATOM    787  CZ  TYR A 104     -10.408  -2.151  -5.097  1.00 94.77           C  
ATOM    788  N   SER A 105      -8.793  -8.703  -2.099  1.00 92.83           N  
ATOM    789  CA  SER A 105      -8.866  -9.968  -1.375  1.00 92.83           C  
ATOM    790  C   SER A 105      -7.793 -10.050  -0.295  1.00 92.83           C  
ATOM    791  CB  SER A 105      -8.723 -11.147  -2.339  1.00 92.83           C  
ATOM    792  O   SER A 105      -6.794  -9.329  -0.350  1.00 92.83           O  
ATOM    793  OG  SER A 105      -7.478 -11.095  -3.015  1.00 92.83           O  
ATOM    794  N   PRO A 106      -8.056 -10.814   0.761  1.00 92.01           N  
ATOM    795  CA  PRO A 106      -7.053 -10.926   1.823  1.00 92.01           C  
ATOM    796  C   PRO A 106      -5.691 -11.378   1.302  1.00 92.01           C  
ATOM    797  CB  PRO A 106      -7.653 -11.973   2.765  1.00 92.01           C  
ATOM    798  O   PRO A 106      -5.607 -12.343   0.538  1.00 92.01           O  
ATOM    799  CG  PRO A 106      -9.124 -11.923   2.505  1.00 92.01           C  
ATOM    800  CD  PRO A 106      -9.342 -11.588   1.058  1.00 92.01           C  
ATOM    801  N   ARG A 107      -4.688 -10.596   1.602  1.00 92.71           N  
ATOM    802  CA  ARG A 107      -3.302 -10.924   1.286  1.00 92.71           C  
ATOM    803  C   ARG A 107      -3.065 -10.905  -0.220  1.00 92.71           C  
ATOM    804  CB  ARG A 107      -2.930 -12.294   1.858  1.00 92.71           C  
ATOM    805  O   ARG A 107      -2.260 -11.683  -0.737  1.00 92.71           O  
ATOM    806  CG  ARG A 107      -3.093 -12.397   3.366  1.00 92.71           C  
ATOM    807  CD  ARG A 107      -2.712 -13.778   3.881  1.00 92.71           C  
ATOM    808  NE  ARG A 107      -2.530 -13.781   5.330  1.00 92.71           N  
ATOM    809  NH1 ARG A 107      -2.456 -16.082   5.523  1.00 92.71           N  
ATOM    810  NH2 ARG A 107      -2.250 -14.764   7.387  1.00 92.71           N  
ATOM    811  CZ  ARG A 107      -2.412 -14.876   6.077  1.00 92.71           C  
ATOM    812  N   CYS A 108      -3.758 -10.277  -0.939  1.00 95.28           N  
ATOM    813  CA  CYS A 108      -3.711 -10.269  -2.397  1.00 95.28           C  
ATOM    814  C   CYS A 108      -2.447  -9.581  -2.898  1.00 95.28           C  
ATOM    815  CB  CYS A 108      -4.944  -9.571  -2.969  1.00 95.28           C  
ATOM    816  O   CYS A 108      -2.051  -9.763  -4.050  1.00 95.28           O  
ATOM    817  SG  CYS A 108      -5.051  -7.819  -2.545  1.00 95.28           S  
ATOM    818  N   ASN A 109      -1.816  -8.771  -1.965  1.00 96.04           N  
ATOM    819  CA  ASN A 109      -0.638  -8.044  -2.427  1.00 96.04           C  
ATOM    820  C   ASN A 109       0.651  -8.699  -1.940  1.00 96.04           C  
ATOM    821  CB  ASN A 109      -0.697  -6.584  -1.973  1.00 96.04           C  
ATOM    822  O   ASN A 109       1.633  -8.010  -1.656  1.00 96.04           O  
ATOM    823  CG  ASN A 109      -0.596  -6.436  -0.468  1.00 96.04           C  
ATOM    824  ND2 ASN A 109      -0.155  -5.268  -0.015  1.00 96.04           N  
ATOM    825  OD1 ASN A 109      -0.910  -7.364   0.282  1.00 96.04           O  
ATOM    826  N   LYS A 110       0.846  -9.970  -1.826  1.00 91.27           N  
ATOM    827  CA  LYS A 110       2.019 -10.659  -1.296  1.00 91.27           C  
ATOM    828  C   LYS A 110       3.079 -10.851  -2.377  1.00 91.27           C  
ATOM    829  CB  LYS A 110       1.624 -12.013  -0.703  1.00 91.27           C  
ATOM    830  O   LYS A 110       4.259 -11.032  -2.071  1.00 91.27           O  
ATOM    831  CG  LYS A 110       1.082 -13.001  -1.725  1.00 91.27           C  
ATOM    832  CD  LYS A 110       0.708 -14.328  -1.076  1.00 91.27           C  
ATOM    833  CE  LYS A 110       0.134 -15.306  -2.091  1.00 91.27           C  
ATOM    834  NZ  LYS A 110      -0.291 -16.586  -1.449  1.00 91.27           N  
ATOM    835  N   ASN A 111       2.668 -10.723  -3.711  1.00 76.73           N  
ATOM    836  CA  ASN A 111       3.634 -11.000  -4.768  1.00 76.73           C  
ATOM    837  C   ASN A 111       4.304  -9.722  -5.265  1.00 76.73           C  
ATOM    838  CB  ASN A 111       2.962 -11.734  -5.931  1.00 76.73           C  
ATOM    839  O   ASN A 111       3.694  -8.651  -5.252  1.00 76.73           O  
ATOM    840  CG  ASN A 111       1.771 -10.979  -6.488  1.00 76.73           C  
ATOM    841  ND2 ASN A 111       1.049 -11.606  -7.409  1.00 76.73           N  
ATOM    842  OD1 ASN A 111       1.503  -9.841  -6.094  1.00 76.73           O  
TER     843      ALA A   1                                                      
ENDMDL                                                                          
END                                                                             
