# Supplementary material for: Domain loss enabled evolution of novel functions in the snake three-finger toxin gene superfamily
Source: Nat Commun. 2023 Aug 11;14:4861. doi: 10.1038/s41467-023-40550-0 (PMC10421932; doi:10.1038/s41467-023-40550-0)
Supplement: Supplementary file 5 — Supplementary Data 2 [file 41467_2023_40550_MOESM5_ESM.zip › SD2_structure_predictions/full_sequence/SP|K9MCX0|Micrurus_laticollaris.pdb]

MODEL     1                                                                     
ATOM      1  N   MET A   1     -23.852  18.323  32.471  1.00 63.46           N  
ATOM      2  CA  MET A   1     -24.404  17.349  31.533  1.00 63.46           C  
ATOM      3  C   MET A   1     -23.778  17.510  30.151  1.00 63.46           C  
ATOM      4  CB  MET A   1     -25.923  17.494  31.438  1.00 63.46           C  
ATOM      5  O   MET A   1     -23.901  16.625  29.303  1.00 63.46           O  
ATOM      6  CG  MET A   1     -26.600  17.746  32.776  1.00 63.46           C  
ATOM      7  SD  MET A   1     -28.430  17.738  32.651  1.00 63.46           S  
ATOM      8  CE  MET A   1     -28.870  18.084  34.377  1.00 63.46           C  
ATOM      9  N   LYS A   2     -22.905  18.517  29.957  1.00 73.40           N  
ATOM     10  CA  LYS A   2     -22.212  18.906  28.732  1.00 73.40           C  
ATOM     11  C   LYS A   2     -20.797  18.336  28.696  1.00 73.40           C  
ATOM     12  CB  LYS A   2     -22.167  20.429  28.602  1.00 73.40           C  
ATOM     13  O   LYS A   2     -20.282  18.008  27.625  1.00 73.40           O  
ATOM     14  CG  LYS A   2     -23.500  21.058  28.225  1.00 73.40           C  
ATOM     15  CD  LYS A   2     -23.454  22.576  28.339  1.00 73.40           C  
ATOM     16  CE  LYS A   2     -24.740  23.215  27.833  1.00 73.40           C  
ATOM     17  NZ  LYS A   2     -25.246  24.261  28.772  1.00 73.40           N  
ATOM     18  N   THR A   3     -20.304  18.055  29.963  1.00 73.27           N  
ATOM     19  CA  THR A   3     -18.959  17.499  30.063  1.00 73.27           C  
ATOM     20  C   THR A   3     -18.988  15.982  29.893  1.00 73.27           C  
ATOM     21  CB  THR A   3     -18.306  17.854  31.411  1.00 73.27           C  
ATOM     22  O   THR A   3     -18.022  15.388  29.409  1.00 73.27           O  
ATOM     23  CG2 THR A   3     -17.910  19.326  31.459  1.00 73.27           C  
ATOM     24  OG1 THR A   3     -19.233  17.585  32.470  1.00 73.27           O  
ATOM     25  N   LEU A   4     -20.075  15.386  30.136  1.00 74.31           N  
ATOM     26  CA  LEU A   4     -20.325  13.960  29.960  1.00 74.31           C  
ATOM     27  C   LEU A   4     -20.572  13.628  28.492  1.00 74.31           C  
ATOM     28  CB  LEU A   4     -21.523  13.517  30.804  1.00 74.31           C  
ATOM     29  O   LEU A   4     -20.098  12.604  27.994  1.00 74.31           O  
ATOM     30  CG  LEU A   4     -21.200  12.833  32.134  1.00 74.31           C  
ATOM     31  CD1 LEU A   4     -22.392  12.924  33.080  1.00 74.31           C  
ATOM     32  CD2 LEU A   4     -20.802  11.379  31.904  1.00 74.31           C  
ATOM     33  N   LEU A   5     -21.174  14.518  27.762  1.00 75.64           N  
ATOM     34  CA  LEU A   5     -21.451  14.395  26.335  1.00 75.64           C  
ATOM     35  C   LEU A   5     -20.183  14.603  25.515  1.00 75.64           C  
ATOM     36  CB  LEU A   5     -22.521  15.404  25.908  1.00 75.64           C  
ATOM     37  O   LEU A   5     -19.960  13.908  24.521  1.00 75.64           O  
ATOM     38  CG  LEU A   5     -23.970  15.027  26.217  1.00 75.64           C  
ATOM     39  CD1 LEU A   5     -24.881  16.239  26.048  1.00 75.64           C  
ATOM     40  CD2 LEU A   5     -24.428  13.880  25.323  1.00 75.64           C  
ATOM     41  N   LEU A   6     -19.269  15.411  25.977  1.00 75.34           N  
ATOM     42  CA  LEU A   6     -17.996  15.718  25.334  1.00 75.34           C  
ATOM     43  C   LEU A   6     -17.000  14.580  25.531  1.00 75.34           C  
ATOM     44  CB  LEU A   6     -17.416  17.022  25.887  1.00 75.34           C  
ATOM     45  O   LEU A   6     -16.259  14.231  24.609  1.00 75.34           O  
ATOM     46  CG  LEU A   6     -17.867  18.311  25.198  1.00 75.34           C  
ATOM     47  CD1 LEU A   6     -17.648  19.508  26.117  1.00 75.34           C  
ATOM     48  CD2 LEU A   6     -17.125  18.500  23.879  1.00 75.34           C  
ATOM     49  N   THR A   7     -17.033  13.954  26.611  1.00 78.10           N  
ATOM     50  CA  THR A   7     -16.195  12.805  26.939  1.00 78.10           C  
ATOM     51  C   THR A   7     -16.673  11.559  26.199  1.00 78.10           C  
ATOM     52  CB  THR A   7     -16.187  12.534  28.455  1.00 78.10           C  
ATOM     53  O   THR A   7     -15.862  10.732  25.777  1.00 78.10           O  
ATOM     54  CG2 THR A   7     -15.481  13.655  29.210  1.00 78.10           C  
ATOM     55  OG1 THR A   7     -17.537  12.433  28.924  1.00 78.10           O  
ATOM     56  N   LEU A   8     -17.934  11.335  25.915  1.00 76.96           N  
ATOM     57  CA  LEU A   8     -18.553  10.245  25.168  1.00 76.96           C  
ATOM     58  C   LEU A   8     -18.271  10.379  23.676  1.00 76.96           C  
ATOM     59  CB  LEU A   8     -20.064  10.216  25.414  1.00 76.96           C  
ATOM     60  O   LEU A   8     -18.010   9.383  22.997  1.00 76.96           O  
ATOM     61  CG  LEU A   8     -20.787   8.922  25.040  1.00 76.96           C  
ATOM     62  CD1 LEU A   8     -21.093   8.105  26.292  1.00 76.96           C  
ATOM     63  CD2 LEU A   8     -22.067   9.228  24.270  1.00 76.96           C  
ATOM     64  N   VAL A   9     -18.158  11.590  23.181  1.00 77.84           N  
ATOM     65  CA  VAL A   9     -17.831  11.905  21.794  1.00 77.84           C  
ATOM     66  C   VAL A   9     -16.339  11.690  21.553  1.00 77.84           C  
ATOM     67  CB  VAL A   9     -18.226  13.354  21.433  1.00 77.84           C  
ATOM     68  O   VAL A   9     -15.943  11.139  20.523  1.00 77.84           O  
ATOM     69  CG1 VAL A   9     -17.712  13.723  20.042  1.00 77.84           C  
ATOM     70  CG2 VAL A   9     -19.742  13.529  21.510  1.00 77.84           C  
ATOM     71  N   VAL A  10     -15.498  11.980  22.538  1.00 73.58           N  
ATOM     72  CA  VAL A  10     -14.048  11.829  22.481  1.00 73.58           C  
ATOM     73  C   VAL A  10     -13.676  10.353  22.602  1.00 73.58           C  
ATOM     74  CB  VAL A  10     -13.349  12.648  23.590  1.00 73.58           C  
ATOM     75  O   VAL A  10     -12.796   9.868  21.887  1.00 73.58           O  
ATOM     76  CG1 VAL A  10     -11.850  12.351  23.617  1.00 73.58           C  
ATOM     77  CG2 VAL A  10     -13.597  14.141  23.388  1.00 73.58           C  
ATOM     78  N   VAL A  11     -14.387   9.489  23.378  1.00 70.87           N  
ATOM     79  CA  VAL A  11     -14.236   8.052  23.578  1.00 70.87           C  
ATOM     80  C   VAL A  11     -14.763   7.301  22.357  1.00 70.87           C  
ATOM     81  CB  VAL A  11     -14.968   7.576  24.853  1.00 70.87           C  
ATOM     82  O   VAL A  11     -14.163   6.316  21.919  1.00 70.87           O  
ATOM     83  CG1 VAL A  11     -14.956   6.051  24.945  1.00 70.87           C  
ATOM     84  CG2 VAL A  11     -14.330   8.194  26.096  1.00 70.87           C  
ATOM     85  N   THR A  12     -15.803   7.718  21.684  1.00 68.99           N  
ATOM     86  CA  THR A  12     -16.383   7.182  20.458  1.00 68.99           C  
ATOM     87  C   THR A  12     -15.488   7.482  19.259  1.00 68.99           C  
ATOM     88  CB  THR A  12     -17.790   7.756  20.208  1.00 68.99           C  
ATOM     89  O   THR A  12     -15.337   6.646  18.366  1.00 68.99           O  
ATOM     90  CG2 THR A  12     -18.760   7.333  21.307  1.00 68.99           C  
ATOM     91  OG1 THR A  12     -17.717   9.186  20.175  1.00 68.99           O  
ATOM     92  N   ILE A  13     -14.751   8.585  19.159  1.00 67.92           N  
ATOM     93  CA  ILE A  13     -13.825   9.015  18.117  1.00 67.92           C  
ATOM     94  C   ILE A  13     -12.478   8.320  18.305  1.00 67.92           C  
ATOM     95  CB  ILE A  13     -13.642  10.549  18.121  1.00 67.92           C  
ATOM     96  O   ILE A  13     -11.839   7.918  17.330  1.00 67.92           O  
ATOM     97  CG1 ILE A  13     -14.958  11.245  17.756  1.00 67.92           C  
ATOM     98  CG2 ILE A  13     -12.520  10.962  17.163  1.00 67.92           C  
ATOM     99  CD1 ILE A  13     -14.948  12.750  17.989  1.00 67.92           C  
ATOM    100  N   VAL A  14     -11.976   8.136  19.553  1.00 65.62           N  
ATOM    101  CA  VAL A  14     -10.744   7.457  19.941  1.00 65.62           C  
ATOM    102  C   VAL A  14     -10.927   5.946  19.820  1.00 65.62           C  
ATOM    103  CB  VAL A  14     -10.320   7.829  21.379  1.00 65.62           C  
ATOM    104  O   VAL A  14      -9.992   5.229  19.454  1.00 65.62           O  
ATOM    105  CG1 VAL A  14      -9.116   6.999  21.819  1.00 65.62           C  
ATOM    106  CG2 VAL A  14     -10.007   9.322  21.474  1.00 65.62           C  
ATOM    107  N   CYS A  15     -12.190   5.430  20.004  1.00 63.07           N  
ATOM    108  CA  CYS A  15     -12.541   4.018  19.896  1.00 63.07           C  
ATOM    109  C   CYS A  15     -12.949   3.665  18.471  1.00 63.07           C  
ATOM    110  CB  CYS A  15     -13.674   3.672  20.861  1.00 63.07           C  
ATOM    111  O   CYS A  15     -13.132   2.491  18.146  1.00 63.07           O  
ATOM    112  SG  CYS A  15     -13.171   3.644  22.595  1.00 63.07           S  
ATOM    113  N   LEU A  16     -13.163   4.639  17.593  1.00 58.81           N  
ATOM    114  CA  LEU A  16     -13.332   4.410  16.162  1.00 58.81           C  
ATOM    115  C   LEU A  16     -12.004   4.039  15.510  1.00 58.81           C  
ATOM    116  CB  LEU A  16     -13.917   5.653  15.486  1.00 58.81           C  
ATOM    117  O   LEU A  16     -11.103   4.875  15.407  1.00 58.81           O  
ATOM    118  CG  LEU A  16     -15.412   5.898  15.694  1.00 58.81           C  
ATOM    119  CD1 LEU A  16     -15.727   7.385  15.572  1.00 58.81           C  
ATOM    120  CD2 LEU A  16     -16.231   5.088  14.694  1.00 58.81           C  
ATOM    121  N   ASP A  17     -11.193   3.402  16.315  1.00 55.27           N  
ATOM    122  CA  ASP A  17     -10.130   2.742  15.563  1.00 55.27           C  
ATOM    123  C   ASP A  17     -10.613   2.334  14.173  1.00 55.27           C  
ATOM    124  CB  ASP A  17      -9.617   1.517  16.323  1.00 55.27           C  
ATOM    125  O   ASP A  17     -11.486   1.473  14.042  1.00 55.27           O  
ATOM    126  CG  ASP A  17      -8.135   1.262  16.106  1.00 55.27           C  
ATOM    127  OD1 ASP A  17      -7.745   0.840  14.996  1.00 55.27           O  
ATOM    128  OD2 ASP A  17      -7.352   1.484  17.055  1.00 55.27           O  
ATOM    129  N   LEU A  18     -11.375   3.241  13.492  1.00 54.05           N  
ATOM    130  CA  LEU A  18     -11.683   3.020  12.084  1.00 54.05           C  
ATOM    131  C   LEU A  18     -10.736   1.991  11.475  1.00 54.05           C  
ATOM    132  CB  LEU A  18     -11.597   4.334  11.303  1.00 54.05           C  
ATOM    133  O   LEU A  18      -9.538   2.249  11.338  1.00 54.05           O  
ATOM    134  CG  LEU A  18     -12.913   5.087  11.095  1.00 54.05           C  
ATOM    135  CD1 LEU A  18     -13.060   6.194  12.133  1.00 54.05           C  
ATOM    136  CD2 LEU A  18     -12.985   5.657   9.683  1.00 54.05           C  
ATOM    137  N   GLY A  19     -10.502   0.803  12.182  1.00 58.35           N  
ATOM    138  CA  GLY A  19     -10.002  -0.285  11.357  1.00 58.35           C  
ATOM    139  C   GLY A  19      -9.810   0.107   9.904  1.00 58.35           C  
ATOM    140  O   GLY A  19     -10.774   0.156   9.137  1.00 58.35           O  
ATOM    141  N   ASN A  20      -9.177   1.278   9.654  1.00 64.17           N  
ATOM    142  CA  ASN A  20      -8.918   1.729   8.291  1.00 64.17           C  
ATOM    143  C   ASN A  20      -8.356   0.605   7.425  1.00 64.17           C  
ATOM    144  CB  ASN A  20      -7.964   2.926   8.293  1.00 64.17           C  
ATOM    145  O   ASN A  20      -7.334   0.007   7.764  1.00 64.17           O  
ATOM    146  CG  ASN A  20      -8.693   4.254   8.241  1.00 64.17           C  
ATOM    147  ND2 ASN A  20      -8.023   5.278   7.727  1.00 64.17           N  
ATOM    148  OD1 ASN A  20      -9.848   4.359   8.662  1.00 64.17           O  
ATOM    149  N   SER A  21      -9.413  -0.203   7.039  1.00 81.57           N  
ATOM    150  CA  SER A  21      -8.962  -1.178   6.051  1.00 81.57           C  
ATOM    151  C   SER A  21      -8.325  -0.492   4.848  1.00 81.57           C  
ATOM    152  CB  SER A  21     -10.129  -2.053   5.591  1.00 81.57           C  
ATOM    153  O   SER A  21      -8.830   0.524   4.366  1.00 81.57           O  
ATOM    154  OG  SER A  21     -11.151  -1.263   5.009  1.00 81.57           O  
ATOM    155  N   LEU A  22      -7.072  -0.568   4.728  1.00 92.89           N  
ATOM    156  CA  LEU A  22      -6.253  -0.029   3.647  1.00 92.89           C  
ATOM    157  C   LEU A  22      -6.566  -0.727   2.328  1.00 92.89           C  
ATOM    158  CB  LEU A  22      -4.765  -0.180   3.977  1.00 92.89           C  
ATOM    159  O   LEU A  22      -6.660  -1.956   2.277  1.00 92.89           O  
ATOM    160  CG  LEU A  22      -3.789   0.550   3.053  1.00 92.89           C  
ATOM    161  CD1 LEU A  22      -3.966   2.059   3.181  1.00 92.89           C  
ATOM    162  CD2 LEU A  22      -2.353   0.146   3.366  1.00 92.89           C  
ATOM    163  N   VAL A  23      -6.901   0.110   1.254  1.00 95.33           N  
ATOM    164  CA  VAL A  23      -7.160  -0.404  -0.087  1.00 95.33           C  
ATOM    165  C   VAL A  23      -5.915  -0.236  -0.955  1.00 95.33           C  
ATOM    166  CB  VAL A  23      -8.366   0.305  -0.743  1.00 95.33           C  
ATOM    167  O   VAL A  23      -5.355   0.860  -1.043  1.00 95.33           O  
ATOM    168  CG1 VAL A  23      -8.634  -0.262  -2.136  1.00 95.33           C  
ATOM    169  CG2 VAL A  23      -9.606   0.173   0.139  1.00 95.33           C  
ATOM    170  N   CYS A  24      -5.482  -1.484  -1.705  1.00 96.40           N  
ATOM    171  CA  CYS A  24      -4.268  -1.467  -2.514  1.00 96.40           C  
ATOM    172  C   CYS A  24      -4.512  -2.102  -3.878  1.00 96.40           C  
ATOM    173  CB  CYS A  24      -3.135  -2.199  -1.796  1.00 96.40           C  
ATOM    174  O   CYS A  24      -5.428  -2.911  -4.035  1.00 96.40           O  
ATOM    175  SG  CYS A  24      -2.687  -1.466  -0.207  1.00 96.40           S  
ATOM    176  N   TYR A  25      -3.584  -1.847  -4.845  1.00 96.45           N  
ATOM    177  CA  TYR A  25      -3.601  -2.532  -6.132  1.00 96.45           C  
ATOM    178  C   TYR A  25      -2.980  -3.920  -6.019  1.00 96.45           C  
ATOM    179  CB  TYR A  25      -2.855  -1.711  -7.189  1.00 96.45           C  
ATOM    180  O   TYR A  25      -1.921  -4.085  -5.409  1.00 96.45           O  
ATOM    181  CG  TYR A  25      -3.653  -0.550  -7.729  1.00 96.45           C  
ATOM    182  CD1 TYR A  25      -4.613  -0.740  -8.720  1.00 96.45           C  
ATOM    183  CD2 TYR A  25      -3.447   0.740  -7.252  1.00 96.45           C  
ATOM    184  CE1 TYR A  25      -5.349   0.328  -9.223  1.00 96.45           C  
ATOM    185  CE2 TYR A  25      -4.177   1.815  -7.747  1.00 96.45           C  
ATOM    186  OH  TYR A  25      -5.851   2.660  -9.224  1.00 96.45           O  
ATOM    187  CZ  TYR A  25      -5.125   1.600  -8.730  1.00 96.45           C  
ATOM    188  N   VAL A  26      -3.611  -5.074  -6.519  1.00 92.75           N  
ATOM    189  CA  VAL A  26      -3.112  -6.432  -6.332  1.00 92.75           C  
ATOM    190  C   VAL A  26      -2.816  -7.065  -7.690  1.00 92.75           C  
ATOM    191  CB  VAL A  26      -4.117  -7.304  -5.546  1.00 92.75           C  
ATOM    192  O   VAL A  26      -1.893  -7.874  -7.817  1.00 92.75           O  
ATOM    193  CG1 VAL A  26      -4.154  -6.891  -4.075  1.00 92.75           C  
ATOM    194  CG2 VAL A  26      -5.508  -7.205  -6.167  1.00 92.75           C  
ATOM    195  N   SER A  27      -3.343  -6.497  -8.818  1.00 87.76           N  
ATOM    196  CA  SER A  27      -3.105  -6.994 -10.169  1.00 87.76           C  
ATOM    197  C   SER A  27      -3.648  -6.027 -11.217  1.00 87.76           C  
ATOM    198  CB  SER A  27      -3.744  -8.371 -10.355  1.00 87.76           C  
ATOM    199  O   SER A  27      -4.859  -5.812 -11.302  1.00 87.76           O  
ATOM    200  OG  SER A  27      -3.439  -8.899 -11.634  1.00 87.76           O  
ATOM    201  N   GLY A  28      -2.790  -5.584 -12.026  1.00 83.08           N  
ATOM    202  CA  GLY A  28      -3.277  -4.635 -13.015  1.00 83.08           C  
ATOM    203  C   GLY A  28      -4.024  -3.466 -12.403  1.00 83.08           C  
ATOM    204  O   GLY A  28      -3.486  -2.756 -11.550  1.00 83.08           O  
ATOM    205  N   ALA A  29      -5.349  -3.350 -12.777  1.00 86.34           N  
ATOM    206  CA  ALA A  29      -6.186  -2.250 -12.304  1.00 86.34           C  
ATOM    207  C   ALA A  29      -7.102  -2.707 -11.171  1.00 86.34           C  
ATOM    208  CB  ALA A  29      -7.012  -1.677 -13.453  1.00 86.34           C  
ATOM    209  O   ALA A  29      -7.950  -1.943 -10.704  1.00 86.34           O  
ATOM    210  N   TRP A  30      -6.770  -3.955 -10.686  1.00 92.97           N  
ATOM    211  CA  TRP A  30      -7.601  -4.510  -9.622  1.00 92.97           C  
ATOM    212  C   TRP A  30      -7.149  -3.999  -8.258  1.00 92.97           C  
ATOM    213  CB  TRP A  30      -7.558  -6.040  -9.649  1.00 92.97           C  
ATOM    214  O   TRP A  30      -5.954  -3.808  -8.024  1.00 92.97           O  
ATOM    215  CG  TRP A  30      -8.173  -6.645 -10.875  1.00 92.97           C  
ATOM    216  CD1 TRP A  30      -7.533  -6.987 -12.034  1.00 92.97           C  
ATOM    217  CD2 TRP A  30      -9.552  -6.976 -11.065  1.00 92.97           C  
ATOM    218  CE2 TRP A  30      -9.677  -7.516 -12.364  1.00 92.97           C  
ATOM    219  CE3 TRP A  30     -10.695  -6.868 -10.262  1.00 92.97           C  
ATOM    220  NE1 TRP A  30      -8.432  -7.512 -12.933  1.00 92.97           N  
ATOM    221  CH2 TRP A  30     -12.004  -7.831 -12.072  1.00 92.97           C  
ATOM    222  CZ2 TRP A  30     -10.902  -7.947 -12.878  1.00 92.97           C  
ATOM    223  CZ3 TRP A  30     -11.913  -7.298 -10.775  1.00 92.97           C  
ATOM    224  N   GLN A  31      -8.198  -3.798  -7.236  1.00 95.74           N  
ATOM    225  CA  GLN A  31      -7.947  -3.311  -5.883  1.00 95.74           C  
ATOM    226  C   GLN A  31      -8.619  -4.203  -4.844  1.00 95.74           C  
ATOM    227  CB  GLN A  31      -8.436  -1.869  -5.733  1.00 95.74           C  
ATOM    228  O   GLN A  31      -9.640  -4.834  -5.126  1.00 95.74           O  
ATOM    229  CG  GLN A  31      -7.940  -0.934  -6.827  1.00 95.74           C  
ATOM    230  CD  GLN A  31      -8.652   0.405  -6.823  1.00 95.74           C  
ATOM    231  NE2 GLN A  31      -8.597   1.110  -7.947  1.00 95.74           N  
ATOM    232  OE1 GLN A  31      -9.249   0.803  -5.816  1.00 95.74           O  
ATOM    233  N   LYS A  32      -7.946  -4.248  -3.722  1.00 94.73           N  
ATOM    234  CA  LYS A  32      -8.493  -5.042  -2.626  1.00 94.73           C  
ATOM    235  C   LYS A  32      -8.243  -4.368  -1.280  1.00 94.73           C  
ATOM    236  CB  LYS A  32      -7.890  -6.448  -2.628  1.00 94.73           C  
ATOM    237  O   LYS A  32      -7.301  -3.586  -1.138  1.00 94.73           O  
ATOM    238  CG  LYS A  32      -6.411  -6.488  -2.274  1.00 94.73           C  
ATOM    239  CD  LYS A  32      -5.873  -7.912  -2.282  1.00 94.73           C  
ATOM    240  CE  LYS A  32      -4.433  -7.970  -1.787  1.00 94.73           C  
ATOM    241  NZ  LYS A  32      -3.927  -9.373  -1.718  1.00 94.73           N  
ATOM    242  N   THR A  33      -9.171  -4.658  -0.341  1.00 95.46           N  
ATOM    243  CA  THR A  33      -8.967  -4.244   1.042  1.00 95.46           C  
ATOM    244  C   THR A  33      -7.947  -5.145   1.732  1.00 95.46           C  
ATOM    245  CB  THR A  33     -10.289  -4.263   1.832  1.00 95.46           C  
ATOM    246  O   THR A  33      -8.049  -6.372   1.664  1.00 95.46           O  
ATOM    247  CG2 THR A  33     -10.085  -3.765   3.259  1.00 95.46           C  
ATOM    248  OG1 THR A  33     -11.243  -3.418   1.175  1.00 95.46           O  
ATOM    249  N   CYS A  34      -6.877  -4.461   2.438  1.00 93.21           N  
ATOM    250  CA  CYS A  34      -5.824  -5.246   3.074  1.00 93.21           C  
ATOM    251  C   CYS A  34      -6.352  -5.968   4.308  1.00 93.21           C  
ATOM    252  CB  CYS A  34      -4.647  -4.351   3.461  1.00 93.21           C  
ATOM    253  O   CYS A  34      -7.123  -5.399   5.083  1.00 93.21           O  
ATOM    254  SG  CYS A  34      -3.755  -3.670   2.045  1.00 93.21           S  
ATOM    255  N   PRO A  35      -5.979  -7.268   4.324  1.00 92.53           N  
ATOM    256  CA  PRO A  35      -6.368  -8.010   5.526  1.00 92.53           C  
ATOM    257  C   PRO A  35      -5.738  -7.446   6.797  1.00 92.53           C  
ATOM    258  CB  PRO A  35      -5.859  -9.426   5.246  1.00 92.53           C  
ATOM    259  O   PRO A  35      -4.829  -6.614   6.724  1.00 92.53           O  
ATOM    260  CG  PRO A  35      -4.705  -9.240   4.314  1.00 92.53           C  
ATOM    261  CD  PRO A  35      -4.954  -8.012   3.486  1.00 92.53           C  
ATOM    262  N   GLU A  36      -6.203  -7.849   7.960  1.00 90.10           N  
ATOM    263  CA  GLU A  36      -5.631  -7.420   9.233  1.00 90.10           C  
ATOM    264  C   GLU A  36      -4.146  -7.761   9.314  1.00 90.10           C  
ATOM    265  CB  GLU A  36      -6.382  -8.059  10.403  1.00 90.10           C  
ATOM    266  O   GLU A  36      -3.729  -8.845   8.898  1.00 90.10           O  
ATOM    267  CG  GLU A  36      -6.133  -7.376  11.740  1.00 90.10           C  
ATOM    268  CD  GLU A  36      -6.857  -8.043  12.899  1.00 90.10           C  
ATOM    269  OE1 GLU A  36      -6.615  -7.661  14.066  1.00 90.10           O  
ATOM    270  OE2 GLU A  36      -7.671  -8.956  12.637  1.00 90.10           O  
ATOM    271  N   GLY A  37      -3.351  -6.812   9.754  1.00 88.70           N  
ATOM    272  CA  GLY A  37      -1.936  -7.110   9.910  1.00 88.70           C  
ATOM    273  C   GLY A  37      -1.103  -6.690   8.714  1.00 88.70           C  
ATOM    274  O   GLY A  37       0.128  -6.689   8.778  1.00 88.70           O  
ATOM    275  N   GLN A  38      -1.825  -6.326   7.578  1.00 93.09           N  
ATOM    276  CA  GLN A  38      -1.195  -5.756   6.392  1.00 93.09           C  
ATOM    277  C   GLN A  38      -1.583  -4.290   6.214  1.00 93.09           C  
ATOM    278  CB  GLN A  38      -1.576  -6.554   5.145  1.00 93.09           C  
ATOM    279  O   GLN A  38      -2.590  -3.982   5.574  1.00 93.09           O  
ATOM    280  CG  GLN A  38      -1.088  -7.997   5.165  1.00 93.09           C  
ATOM    281  CD  GLN A  38      -1.367  -8.729   3.866  1.00 93.09           C  
ATOM    282  NE2 GLN A  38      -1.330 -10.057   3.914  1.00 93.09           N  
ATOM    283  OE1 GLN A  38      -1.614  -8.107   2.828  1.00 93.09           O  
ATOM    284  N   ASN A  39      -0.711  -3.448   6.704  1.00 92.91           N  
ATOM    285  CA  ASN A  39      -1.069  -2.039   6.830  1.00 92.91           C  
ATOM    286  C   ASN A  39      -0.270  -1.169   5.864  1.00 92.91           C  
ATOM    287  CB  ASN A  39      -0.866  -1.560   8.269  1.00 92.91           C  
ATOM    288  O   ASN A  39      -0.104   0.030   6.094  1.00 92.91           O  
ATOM    289  CG  ASN A  39       0.538  -1.819   8.777  1.00 92.91           C  
ATOM    290  ND2 ASN A  39       0.823  -1.363   9.991  1.00 92.91           N  
ATOM    291  OD1 ASN A  39       1.361  -2.424   8.085  1.00 92.91           O  
ATOM    292  N   LYS A  40       0.283  -1.809   4.845  1.00 94.82           N  
ATOM    293  CA  LYS A  40       1.061  -1.107   3.829  1.00 94.82           C  
ATOM    294  C   LYS A  40       0.668  -1.559   2.426  1.00 94.82           C  
ATOM    295  CB  LYS A  40       2.558  -1.329   4.051  1.00 94.82           C  
ATOM    296  O   LYS A  40       0.363  -2.733   2.208  1.00 94.82           O  
ATOM    297  CG  LYS A  40       3.067  -0.822   5.392  1.00 94.82           C  
ATOM    298  CD  LYS A  40       4.575  -0.995   5.520  1.00 94.82           C  
ATOM    299  CE  LYS A  40       5.081  -0.516   6.874  1.00 94.82           C  
ATOM    300  NZ  LYS A  40       6.570  -0.579   6.962  1.00 94.82           N  
ATOM    301  N   CYS A  41       0.600  -0.559   1.468  1.00 96.18           N  
ATOM    302  CA  CYS A  41       0.557  -0.866   0.043  1.00 96.18           C  
ATOM    303  C   CYS A  41       1.961  -0.909  -0.548  1.00 96.18           C  
ATOM    304  CB  CYS A  41      -0.289   0.165  -0.703  1.00 96.18           C  
ATOM    305  O   CYS A  41       2.801  -0.068  -0.225  1.00 96.18           O  
ATOM    306  SG  CYS A  41      -2.047   0.099  -0.291  1.00 96.18           S  
ATOM    307  N   GLU A  42       2.205  -1.998  -1.324  1.00 96.36           N  
ATOM    308  CA  GLU A  42       3.552  -2.124  -1.873  1.00 96.36           C  
ATOM    309  C   GLU A  42       3.512  -2.465  -3.360  1.00 96.36           C  
ATOM    310  CB  GLU A  42       4.347  -3.187  -1.111  1.00 96.36           C  
ATOM    311  O   GLU A  42       2.714  -3.300  -3.789  1.00 96.36           O  
ATOM    312  CG  GLU A  42       5.788  -3.331  -1.578  1.00 96.36           C  
ATOM    313  CD  GLU A  42       6.557  -4.407  -0.830  1.00 96.36           C  
ATOM    314  OE1 GLU A  42       7.793  -4.277  -0.681  1.00 96.36           O  
ATOM    315  OE2 GLU A  42       5.919  -5.389  -0.389  1.00 96.36           O  
ATOM    316  N   LYS A  43       4.301  -1.717  -4.186  1.00 95.53           N  
ATOM    317  CA  LYS A  43       4.661  -2.022  -5.568  1.00 95.53           C  
ATOM    318  C   LYS A  43       6.154  -2.315  -5.695  1.00 95.53           C  
ATOM    319  CB  LYS A  43       4.273  -0.867  -6.492  1.00 95.53           C  
ATOM    320  O   LYS A  43       6.987  -1.446  -5.426  1.00 95.53           O  
ATOM    321  CG  LYS A  43       4.581  -1.119  -7.961  1.00 95.53           C  
ATOM    322  CD  LYS A  43       4.251   0.097  -8.817  1.00 95.53           C  
ATOM    323  CE  LYS A  43       4.675  -0.107 -10.265  1.00 95.53           C  
ATOM    324  NZ  LYS A  43       4.418   1.109 -11.094  1.00 95.53           N  
ATOM    325  N   TYR A  44       6.492  -3.599  -5.928  1.00 94.58           N  
ATOM    326  CA  TYR A  44       7.916  -3.902  -6.009  1.00 94.58           C  
ATOM    327  C   TYR A  44       8.243  -4.647  -7.297  1.00 94.58           C  
ATOM    328  CB  TYR A  44       8.359  -4.732  -4.800  1.00 94.58           C  
ATOM    329  O   TYR A  44       7.388  -5.338  -7.857  1.00 94.58           O  
ATOM    330  CG  TYR A  44       7.743  -6.109  -4.750  1.00 94.58           C  
ATOM    331  CD1 TYR A  44       6.470  -6.306  -4.219  1.00 94.58           C  
ATOM    332  CD2 TYR A  44       8.432  -7.216  -5.234  1.00 94.58           C  
ATOM    333  CE1 TYR A  44       5.899  -7.573  -4.170  1.00 94.58           C  
ATOM    334  CE2 TYR A  44       7.871  -8.488  -5.189  1.00 94.58           C  
ATOM    335  OH  TYR A  44       6.046  -9.914  -4.611  1.00 94.58           O  
ATOM    336  CZ  TYR A  44       6.606  -8.657  -4.657  1.00 94.58           C  
ATOM    337  N   ALA A  45       9.465  -4.442  -7.765  1.00 92.80           N  
ATOM    338  CA  ALA A  45       9.958  -4.974  -9.032  1.00 92.80           C  
ATOM    339  C   ALA A  45      10.770  -6.248  -8.814  1.00 92.80           C  
ATOM    340  CB  ALA A  45      10.801  -3.928  -9.757  1.00 92.80           C  
ATOM    341  O   ALA A  45      11.611  -6.309  -7.914  1.00 92.80           O  
ATOM    342  N   VAL A  46      10.422  -7.304  -9.653  1.00 90.00           N  
ATOM    343  CA  VAL A  46      11.181  -8.550  -9.669  1.00 90.00           C  
ATOM    344  C   VAL A  46      11.826  -8.745 -11.039  1.00 90.00           C  
ATOM    345  CB  VAL A  46      10.288  -9.763  -9.323  1.00 90.00           C  
ATOM    346  O   VAL A  46      11.162  -8.612 -12.069  1.00 90.00           O  
ATOM    347  CG1 VAL A  46      11.114 -11.048  -9.283  1.00 90.00           C  
ATOM    348  CG2 VAL A  46       9.579  -9.539  -7.989  1.00 90.00           C  
ATOM    349  N   GLY A  47      13.214  -8.933 -11.042  1.00 89.68           N  
ATOM    350  CA  GLY A  47      13.913  -9.191 -12.291  1.00 89.68           C  
ATOM    351  C   GLY A  47      13.592 -10.550 -12.884  1.00 89.68           C  
ATOM    352  O   GLY A  47      13.387 -11.520 -12.152  1.00 89.68           O  
ATOM    353  N   THR A  48      13.438 -10.577 -14.259  1.00 88.87           N  
ATOM    354  CA  THR A  48      13.247 -11.840 -14.963  1.00 88.87           C  
ATOM    355  C   THR A  48      14.547 -12.297 -15.618  1.00 88.87           C  
ATOM    356  CB  THR A  48      12.144 -11.722 -16.032  1.00 88.87           C  
ATOM    357  O   THR A  48      15.530 -11.553 -15.645  1.00 88.87           O  
ATOM    358  CG2 THR A  48      10.890 -11.071 -15.459  1.00 88.87           C  
ATOM    359  OG1 THR A  48      12.627 -10.927 -17.122  1.00 88.87           O  
ATOM    360  N   MET A  49      14.639 -13.546 -16.076  1.00 87.53           N  
ATOM    361  CA  MET A  49      15.803 -14.207 -16.659  1.00 87.53           C  
ATOM    362  C   MET A  49      16.188 -13.560 -17.986  1.00 87.53           C  
ATOM    363  CB  MET A  49      15.530 -15.698 -16.864  1.00 87.53           C  
ATOM    364  O   MET A  49      17.360 -13.561 -18.365  1.00 87.53           O  
ATOM    365  CG  MET A  49      15.351 -16.472 -15.568  1.00 87.53           C  
ATOM    366  SD  MET A  49      16.434 -17.951 -15.477  1.00 87.53           S  
ATOM    367  CE  MET A  49      16.624 -18.098 -13.679  1.00 87.53           C  
ATOM    368  N   HIS A  50      15.366 -12.676 -18.623  1.00 90.32           N  
ATOM    369  CA  HIS A  50      15.618 -12.037 -19.909  1.00 90.32           C  
ATOM    370  C   HIS A  50      15.858 -10.540 -19.743  1.00 90.32           C  
ATOM    371  CB  HIS A  50      14.449 -12.278 -20.866  1.00 90.32           C  
ATOM    372  O   HIS A  50      15.859  -9.794 -20.725  1.00 90.32           O  
ATOM    373  CG  HIS A  50      14.274 -13.713 -21.249  1.00 90.32           C  
ATOM    374  CD2 HIS A  50      13.313 -14.609 -20.922  1.00 90.32           C  
ATOM    375  ND1 HIS A  50      15.161 -14.379 -22.065  1.00 90.32           N  
ATOM    376  CE1 HIS A  50      14.752 -15.627 -22.226  1.00 90.32           C  
ATOM    377  NE2 HIS A  50      13.632 -15.792 -21.543  1.00 90.32           N  
ATOM    378  N   GLY A  51      16.101 -10.096 -18.442  1.00 86.65           N  
ATOM    379  CA  GLY A  51      16.439  -8.693 -18.258  1.00 86.65           C  
ATOM    380  C   GLY A  51      15.220  -7.796 -18.148  1.00 86.65           C  
ATOM    381  O   GLY A  51      15.341  -6.570 -18.178  1.00 86.65           O  
ATOM    382  N   SER A  52      14.058  -8.427 -18.124  1.00 89.82           N  
ATOM    383  CA  SER A  52      12.818  -7.683 -17.928  1.00 89.82           C  
ATOM    384  C   SER A  52      12.434  -7.628 -16.453  1.00 89.82           C  
ATOM    385  CB  SER A  52      11.682  -8.311 -18.736  1.00 89.82           C  
ATOM    386  O   SER A  52      12.982  -8.371 -15.635  1.00 89.82           O  
ATOM    387  OG  SER A  52      11.999  -8.331 -20.117  1.00 89.82           O  
ATOM    388  N   TRP A  53      11.616  -6.592 -16.052  1.00 89.21           N  
ATOM    389  CA  TRP A  53      11.113  -6.456 -14.689  1.00 89.21           C  
ATOM    390  C   TRP A  53       9.612  -6.721 -14.633  1.00 89.21           C  
ATOM    391  CB  TRP A  53      11.418  -5.059 -14.140  1.00 89.21           C  
ATOM    392  O   TRP A  53       8.873  -6.335 -15.542  1.00 89.21           O  
ATOM    393  CG  TRP A  53      12.879  -4.786 -13.948  1.00 89.21           C  
ATOM    394  CD1 TRP A  53      13.720  -4.149 -14.818  1.00 89.21           C  
ATOM    395  CD2 TRP A  53      13.674  -5.147 -12.814  1.00 89.21           C  
ATOM    396  CE2 TRP A  53      14.989  -4.696 -13.065  1.00 89.21           C  
ATOM    397  CE3 TRP A  53      13.402  -5.808 -11.609  1.00 89.21           C  
ATOM    398  NE1 TRP A  53      14.990  -4.092 -14.293  1.00 89.21           N  
ATOM    399  CH2 TRP A  53      15.736  -5.535 -10.982  1.00 89.21           C  
ATOM    400  CZ2 TRP A  53      16.030  -4.886 -12.153  1.00 89.21           C  
ATOM    401  CZ3 TRP A  53      14.439  -5.995 -10.702  1.00 89.21           C  
ATOM    402  N   ILE A  54       9.263  -7.443 -13.621  1.00 90.20           N  
ATOM    403  CA  ILE A  54       7.852  -7.625 -13.300  1.00 90.20           C  
ATOM    404  C   ILE A  54       7.512  -6.868 -12.018  1.00 90.20           C  
ATOM    405  CB  ILE A  54       7.495  -9.121 -13.149  1.00 90.20           C  
ATOM    406  O   ILE A  54       8.287  -6.880 -11.059  1.00 90.20           O  
ATOM    407  CG1 ILE A  54       7.756  -9.867 -14.463  1.00 90.20           C  
ATOM    408  CG2 ILE A  54       6.039  -9.286 -12.704  1.00 90.20           C  
ATOM    409  CD1 ILE A  54       7.754 -11.383 -14.324  1.00 90.20           C  
ATOM    410  N   TYR A  55       6.360  -6.133 -12.134  1.00 90.68           N  
ATOM    411  CA  TYR A  55       5.913  -5.408 -10.949  1.00 90.68           C  
ATOM    412  C   TYR A  55       4.783  -6.153 -10.249  1.00 90.68           C  
ATOM    413  CB  TYR A  55       5.455  -3.996 -11.324  1.00 90.68           C  
ATOM    414  O   TYR A  55       3.804  -6.549 -10.886  1.00 90.68           O  
ATOM    415  CG  TYR A  55       6.574  -3.100 -11.798  1.00 90.68           C  
ATOM    416  CD1 TYR A  55       7.272  -2.291 -10.904  1.00 90.68           C  
ATOM    417  CD2 TYR A  55       6.935  -3.061 -13.141  1.00 90.68           C  
ATOM    418  CE1 TYR A  55       8.302  -1.463 -11.337  1.00 90.68           C  
ATOM    419  CE2 TYR A  55       7.964  -2.237 -13.585  1.00 90.68           C  
ATOM    420  OH  TYR A  55       9.660  -0.625 -13.111  1.00 90.68           O  
ATOM    421  CZ  TYR A  55       8.641  -1.443 -12.677  1.00 90.68           C  
ATOM    422  N   LEU A  56       5.081  -6.311  -8.960  1.00 92.18           N  
ATOM    423  CA  LEU A  56       4.057  -6.918  -8.116  1.00 92.18           C  
ATOM    424  C   LEU A  56       3.487  -5.899  -7.135  1.00 92.18           C  
ATOM    425  CB  LEU A  56       4.633  -8.114  -7.352  1.00 92.18           C  
ATOM    426  O   LEU A  56       4.229  -5.093  -6.570  1.00 92.18           O  
ATOM    427  CG  LEU A  56       5.201  -9.252  -8.201  1.00 92.18           C  
ATOM    428  CD1 LEU A  56       5.980 -10.228  -7.326  1.00 92.18           C  
ATOM    429  CD2 LEU A  56       4.083  -9.971  -8.948  1.00 92.18           C  
ATOM    430  N   ARG A  57       2.168  -5.906  -7.124  1.00 95.04           N  
ATOM    431  CA  ARG A  57       1.473  -4.987  -6.228  1.00 95.04           C  
ATOM    432  C   ARG A  57       0.614  -5.748  -5.223  1.00 95.04           C  
ATOM    433  CB  ARG A  57       0.605  -4.012  -7.026  1.00 95.04           C  
ATOM    434  O   ARG A  57       0.127  -6.842  -5.517  1.00 95.04           O  
ATOM    435  CG  ARG A  57       1.382  -3.182  -8.037  1.00 95.04           C  
ATOM    436  CD  ARG A  57       0.456  -2.344  -8.908  1.00 95.04           C  
ATOM    437  NE  ARG A  57       1.195  -1.627  -9.944  1.00 95.04           N  
ATOM    438  NH1 ARG A  57      -0.258  -2.179 -11.653  1.00 95.04           N  
ATOM    439  NH2 ARG A  57       1.584  -0.884 -12.082  1.00 95.04           N  
ATOM    440  CZ  ARG A  57       0.839  -1.565 -11.224  1.00 95.04           C  
ATOM    441  N   GLY A  58       0.518  -5.143  -3.965  1.00 94.83           N  
ATOM    442  CA  GLY A  58      -0.373  -5.770  -3.002  1.00 94.83           C  
ATOM    443  C   GLY A  58      -0.224  -5.211  -1.600  1.00 94.83           C  
ATOM    444  O   GLY A  58       0.413  -4.174  -1.404  1.00 94.83           O  
ATOM    445  N   CYS A  59      -0.951  -5.863  -0.761  1.00 95.43           N  
ATOM    446  CA  CYS A  59      -0.892  -5.544   0.661  1.00 95.43           C  
ATOM    447  C   CYS A  59       0.324  -6.190   1.314  1.00 95.43           C  
ATOM    448  CB  CYS A  59      -2.166  -6.005   1.367  1.00 95.43           C  
ATOM    449  O   CYS A  59       0.678  -7.325   0.992  1.00 95.43           O  
ATOM    450  SG  CYS A  59      -3.660  -5.166   0.795  1.00 95.43           S  
ATOM    451  N   ALA A  60       0.980  -5.442   2.255  1.00 94.96           N  
ATOM    452  CA  ALA A  60       2.173  -5.973   2.908  1.00 94.96           C  
ATOM    453  C   ALA A  60       2.236  -5.541   4.370  1.00 94.96           C  
ATOM    454  CB  ALA A  60       3.430  -5.521   2.169  1.00 94.96           C  
ATOM    455  O   ALA A  60       1.726  -4.479   4.733  1.00 94.96           O  
ATOM    456  N   SER A  61       2.745  -6.490   5.094  1.00 95.06           N  
ATOM    457  CA  SER A  61       3.041  -6.125   6.476  1.00 95.06           C  
ATOM    458  C   SER A  61       4.367  -5.379   6.578  1.00 95.06           C  
ATOM    459  CB  SER A  61       3.077  -7.369   7.364  1.00 95.06           C  
ATOM    460  O   SER A  61       4.544  -4.534   7.458  1.00 95.06           O  
ATOM    461  OG  SER A  61       4.040  -8.296   6.892  1.00 95.06           O  
ATOM    462  N   THR A  62       5.243  -5.722   5.675  1.00 94.71           N  
ATOM    463  CA  THR A  62       6.550  -5.087   5.539  1.00 94.71           C  
ATOM    464  C   THR A  62       6.833  -4.740   4.080  1.00 94.71           C  
ATOM    465  CB  THR A  62       7.670  -5.993   6.081  1.00 94.71           C  
ATOM    466  O   THR A  62       6.223  -5.307   3.171  1.00 94.71           O  
ATOM    467  CG2 THR A  62       7.462  -6.299   7.560  1.00 94.71           C  
ATOM    468  OG1 THR A  62       7.680  -7.223   5.346  1.00 94.71           O  
ATOM    469  N   CYS A  63       7.784  -3.782   3.909  1.00 92.77           N  
ATOM    470  CA  CYS A  63       8.118  -3.331   2.563  1.00 92.77           C  
ATOM    471  C   CYS A  63       9.434  -3.940   2.094  1.00 92.77           C  
ATOM    472  CB  CYS A  63       8.205  -1.806   2.514  1.00 92.77           C  
ATOM    473  O   CYS A  63      10.371  -4.084   2.880  1.00 92.77           O  
ATOM    474  SG  CYS A  63       6.621  -0.977   2.772  1.00 92.77           S  
ATOM    475  N   HIS A  64       9.250  -4.234   0.730  1.00 93.41           N  
ATOM    476  CA  HIS A  64      10.512  -4.627   0.114  1.00 93.41           C  
ATOM    477  C   HIS A  64      11.435  -3.426  -0.068  1.00 93.41           C  
ATOM    478  CB  HIS A  64      10.262  -5.306  -1.234  1.00 93.41           C  
ATOM    479  O   HIS A  64      10.976  -2.330  -0.398  1.00 93.41           O  
ATOM    480  CG  HIS A  64       9.687  -6.682  -1.115  1.00 93.41           C  
ATOM    481  CD2 HIS A  64      10.280  -7.898  -1.138  1.00 93.41           C  
ATOM    482  ND1 HIS A  64       8.338  -6.912  -0.954  1.00 93.41           N  
ATOM    483  CE1 HIS A  64       8.126  -8.216  -0.881  1.00 93.41           C  
ATOM    484  NE2 HIS A  64       9.288  -8.836  -0.990  1.00 93.41           N  
ATOM    485  N   GLU A  65      12.744  -3.732   0.211  1.00 90.02           N  
ATOM    486  CA  GLU A  65      13.741  -2.678   0.048  1.00 90.02           C  
ATOM    487  C   GLU A  65      14.279  -2.642  -1.379  1.00 90.02           C  
ATOM    488  CB  GLU A  65      14.892  -2.869   1.039  1.00 90.02           C  
ATOM    489  O   GLU A  65      14.394  -3.681  -2.031  1.00 90.02           O  
ATOM    490  CG  GLU A  65      14.477  -2.737   2.497  1.00 90.02           C  
ATOM    491  CD  GLU A  65      15.655  -2.740   3.459  1.00 90.02           C  
ATOM    492  OE1 GLU A  65      15.552  -2.127   4.546  1.00 90.02           O  
ATOM    493  OE2 GLU A  65      16.689  -3.359   3.122  1.00 90.02           O  
ATOM    494  N   GLY A  66      14.357  -1.395  -1.961  1.00 87.36           N  
ATOM    495  CA  GLY A  66      14.929  -1.297  -3.294  1.00 87.36           C  
ATOM    496  C   GLY A  66      14.569  -0.006  -4.004  1.00 87.36           C  
ATOM    497  O   GLY A  66      13.574   0.639  -3.666  1.00 87.36           O  
ATOM    498  N   PRO A  67      15.496   0.335  -4.834  1.00 84.41           N  
ATOM    499  CA  PRO A  67      15.365   1.619  -5.525  1.00 84.41           C  
ATOM    500  C   PRO A  67      14.153   1.670  -6.452  1.00 84.41           C  
ATOM    501  CB  PRO A  67      16.668   1.725  -6.322  1.00 84.41           C  
ATOM    502  O   PRO A  67      13.656   2.754  -6.766  1.00 84.41           O  
ATOM    503  CG  PRO A  67      17.171   0.321  -6.419  1.00 84.41           C  
ATOM    504  CD  PRO A  67      16.669  -0.448  -5.231  1.00 84.41           C  
ATOM    505  N   TYR A  68      13.481   0.543  -6.729  1.00 87.00           N  
ATOM    506  CA  TYR A  68      12.365   0.480  -7.666  1.00 87.00           C  
ATOM    507  C   TYR A  68      11.102  -0.024  -6.978  1.00 87.00           C  
ATOM    508  CB  TYR A  68      12.709  -0.425  -8.853  1.00 87.00           C  
ATOM    509  O   TYR A  68      10.238  -0.629  -7.617  1.00 87.00           O  
ATOM    510  CG  TYR A  68      13.922   0.027  -9.630  1.00 87.00           C  
ATOM    511  CD1 TYR A  68      13.867   1.151 -10.452  1.00 87.00           C  
ATOM    512  CD2 TYR A  68      15.123  -0.667  -9.545  1.00 87.00           C  
ATOM    513  CE1 TYR A  68      14.981   1.571 -11.171  1.00 87.00           C  
ATOM    514  CE2 TYR A  68      16.244  -0.257 -10.260  1.00 87.00           C  
ATOM    515  OH  TYR A  68      17.269   1.273 -11.779  1.00 87.00           O  
ATOM    516  CZ  TYR A  68      16.163   0.862 -11.069  1.00 87.00           C  
ATOM    517  N   ASN A  69      10.988   0.304  -5.666  1.00 93.55           N  
ATOM    518  CA  ASN A  69       9.842  -0.126  -4.873  1.00 93.55           C  
ATOM    519  C   ASN A  69       9.090   1.063  -4.284  1.00 93.55           C  
ATOM    520  CB  ASN A  69      10.285  -1.078  -3.760  1.00 93.55           C  
ATOM    521  O   ASN A  69       9.695   2.085  -3.956  1.00 93.55           O  
ATOM    522  CG  ASN A  69      10.858  -2.376  -4.295  1.00 93.55           C  
ATOM    523  ND2 ASN A  69      11.667  -3.046  -3.484  1.00 93.55           N  
ATOM    524  OD1 ASN A  69      10.576  -2.772  -5.429  1.00 93.55           O  
ATOM    525  N   VAL A  70       7.797   1.032  -4.291  1.00 94.03           N  
ATOM    526  CA  VAL A  70       6.896   1.989  -3.657  1.00 94.03           C  
ATOM    527  C   VAL A  70       6.213   1.337  -2.457  1.00 94.03           C  
ATOM    528  CB  VAL A  70       5.838   2.517  -4.651  1.00 94.03           C  
ATOM    529  O   VAL A  70       5.702   0.219  -2.557  1.00 94.03           O  
ATOM    530  CG1 VAL A  70       4.866   3.466  -3.951  1.00 94.03           C  
ATOM    531  CG2 VAL A  70       6.515   3.215  -5.829  1.00 94.03           C  
ATOM    532  N   CYS A  71       6.346   2.002  -1.292  1.00 95.18           N  
ATOM    533  CA  CYS A  71       5.688   1.554  -0.070  1.00 95.18           C  
ATOM    534  C   CYS A  71       4.977   2.711   0.622  1.00 95.18           C  
ATOM    535  CB  CYS A  71       6.701   0.923   0.884  1.00 95.18           C  
ATOM    536  O   CYS A  71       5.585   3.750   0.888  1.00 95.18           O  
ATOM    537  SG  CYS A  71       5.947   0.042   2.268  1.00 95.18           S  
ATOM    538  N   CYS A  72       3.744   2.451   0.836  1.00 95.23           N  
ATOM    539  CA  CYS A  72       3.005   3.563   1.424  1.00 95.23           C  
ATOM    540  C   CYS A  72       1.850   3.058   2.280  1.00 95.23           C  
ATOM    541  CB  CYS A  72       2.475   4.491   0.331  1.00 95.23           C  
ATOM    542  O   CYS A  72       1.453   1.896   2.172  1.00 95.23           O  
ATOM    543  SG  CYS A  72       1.381   3.674  -0.850  1.00 95.23           S  
ATOM    544  N   SER A  73       1.332   3.925   3.238  1.00 94.15           N  
ATOM    545  CA  SER A  73       0.299   3.530   4.190  1.00 94.15           C  
ATOM    546  C   SER A  73      -1.028   4.215   3.883  1.00 94.15           C  
ATOM    547  CB  SER A  73       0.733   3.860   5.619  1.00 94.15           C  
ATOM    548  O   SER A  73      -1.918   4.267   4.734  1.00 94.15           O  
ATOM    549  OG  SER A  73       1.923   3.167   5.956  1.00 94.15           O  
ATOM    550  N   THR A  74      -1.096   4.763   2.673  1.00 93.74           N  
ATOM    551  CA  THR A  74      -2.338   5.403   2.254  1.00 93.74           C  
ATOM    552  C   THR A  74      -3.029   4.583   1.168  1.00 93.74           C  
ATOM    553  CB  THR A  74      -2.084   6.832   1.740  1.00 93.74           C  
ATOM    554  O   THR A  74      -2.400   3.743   0.522  1.00 93.74           O  
ATOM    555  CG2 THR A  74      -1.441   7.698   2.818  1.00 93.74           C  
ATOM    556  OG1 THR A  74      -1.213   6.777   0.604  1.00 93.74           O  
ATOM    557  N   ASP A  75      -4.433   4.795   0.871  1.00 94.79           N  
ATOM    558  CA  ASP A  75      -5.209   4.048  -0.114  1.00 94.79           C  
ATOM    559  C   ASP A  75      -4.668   4.271  -1.524  1.00 94.79           C  
ATOM    560  CB  ASP A  75      -6.685   4.445  -0.048  1.00 94.79           C  
ATOM    561  O   ASP A  75      -4.415   5.409  -1.924  1.00 94.79           O  
ATOM    562  CG  ASP A  75      -7.388   3.915   1.189  1.00 94.79           C  
ATOM    563  OD1 ASP A  75      -6.917   2.918   1.777  1.00 94.79           O  
ATOM    564  OD2 ASP A  75      -8.423   4.498   1.577  1.00 94.79           O  
ATOM    565  N   LEU A  76      -4.455   3.127  -2.144  1.00 94.67           N  
ATOM    566  CA  LEU A  76      -4.174   3.124  -3.575  1.00 94.67           C  
ATOM    567  C   LEU A  76      -2.879   3.871  -3.876  1.00 94.67           C  
ATOM    568  CB  LEU A  76      -5.333   3.755  -4.351  1.00 94.67           C  
ATOM    569  O   LEU A  76      -2.722   4.440  -4.959  1.00 94.67           O  
ATOM    570  CG  LEU A  76      -6.710   3.121  -4.148  1.00 94.67           C  
ATOM    571  CD1 LEU A  76      -7.773   3.907  -4.909  1.00 94.67           C  
ATOM    572  CD2 LEU A  76      -6.697   1.662  -4.590  1.00 94.67           C  
ATOM    573  N   CYS A  77      -1.894   3.958  -3.102  1.00 94.65           N  
ATOM    574  CA  CYS A  77      -0.643   4.698  -3.227  1.00 94.65           C  
ATOM    575  C   CYS A  77       0.338   3.961  -4.131  1.00 94.65           C  
ATOM    576  CB  CYS A  77      -0.014   4.924  -1.853  1.00 94.65           C  
ATOM    577  O   CYS A  77       1.312   4.549  -4.606  1.00 94.65           O  
ATOM    578  SG  CYS A  77       0.692   3.431  -1.121  1.00 94.65           S  
ATOM    579  N   ASN A  78       0.034   2.637  -4.314  1.00 94.12           N  
ATOM    580  CA  ASN A  78       1.000   1.819  -5.041  1.00 94.12           C  
ATOM    581  C   ASN A  78       0.687   1.776  -6.534  1.00 94.12           C  
ATOM    582  CB  ASN A  78       1.044   0.402  -4.466  1.00 94.12           C  
ATOM    583  O   ASN A  78       0.883   0.748  -7.184  1.00 94.12           O  
ATOM    584  CG  ASN A  78      -0.285  -0.318  -4.584  1.00 94.12           C  
ATOM    585  ND2 ASN A  78      -0.238  -1.644  -4.637  1.00 94.12           N  
ATOM    586  OD1 ASN A  78      -1.344   0.313  -4.628  1.00 94.12           O  
ATOM    587  N   LYS A  79       0.307   2.768  -7.103  1.00 89.65           N  
ATOM    588  CA  LYS A  79       0.051   2.880  -8.536  1.00 89.65           C  
ATOM    589  C   LYS A  79       1.349   2.802  -9.334  1.00 89.65           C  
ATOM    590  CB  LYS A  79      -0.679   4.187  -8.850  1.00 89.65           C  
ATOM    591  O   LYS A  79       2.417   3.157  -8.829  1.00 89.65           O  
ATOM    592  CG  LYS A  79      -2.109   4.237  -8.331  1.00 89.65           C  
ATOM    593  CD  LYS A  79      -2.815   5.516  -8.761  1.00 89.65           C  
ATOM    594  CE  LYS A  79      -4.243   5.572  -8.234  1.00 89.65           C  
ATOM    595  NZ  LYS A  79      -4.943   6.819  -8.663  1.00 89.65           N  
TER     596      ALA A   1                                                      
ENDMDL                                                                          
END                                                                             
