# Supplementary material for: Domain loss enabled evolution of novel functions in the snake three-finger toxin gene superfamily
Source: Nat Commun. 2023 Aug 11;14:4861. doi: 10.1038/s41467-023-40550-0 (PMC10421932; doi:10.1038/s41467-023-40550-0)
Supplement: Supplementary file 5 — Supplementary Data 2 [file 41467_2023_40550_MOESM5_ESM.zip › SD2_structure_predictions/full_sequence/TR|R4G319|Pseudonaja_modesta.pdb]

MODEL     1                                                                     
ATOM      1  N   MET A   1     -35.209   2.193  34.579  1.00 63.83           N  
ATOM      2  CA  MET A   1     -33.833   2.679  34.533  1.00 63.83           C  
ATOM      3  C   MET A   1     -32.899   1.618  33.960  1.00 63.83           C  
ATOM      4  CB  MET A   1     -33.361   3.092  35.928  1.00 63.83           C  
ATOM      5  O   MET A   1     -31.781   1.928  33.545  1.00 63.83           O  
ATOM      6  CG  MET A   1     -34.061   2.351  37.056  1.00 63.83           C  
ATOM      7  SD  MET A   1     -33.542   2.943  38.714  1.00 63.83           S  
ATOM      8  CE  MET A   1     -34.556   1.869  39.768  1.00 63.83           C  
ATOM      9  N   LYS A   2     -33.425   0.423  33.612  1.00 71.32           N  
ATOM     10  CA  LYS A   2     -32.739  -0.757  33.094  1.00 71.32           C  
ATOM     11  C   LYS A   2     -32.832  -0.824  31.573  1.00 71.32           C  
ATOM     12  CB  LYS A   2     -33.321  -2.030  33.712  1.00 71.32           C  
ATOM     13  O   LYS A   2     -31.905  -1.291  30.909  1.00 71.32           O  
ATOM     14  CG  LYS A   2     -32.777  -2.350  35.096  1.00 71.32           C  
ATOM     15  CD  LYS A   2     -33.656  -3.362  35.821  1.00 71.32           C  
ATOM     16  CE  LYS A   2     -33.000  -3.856  37.104  1.00 71.32           C  
ATOM     17  NZ  LYS A   2     -33.908  -3.712  38.281  1.00 71.32           N  
ATOM     18  N   THR A   3     -33.890  -0.193  31.048  1.00 72.29           N  
ATOM     19  CA  THR A   3     -34.087  -0.159  29.603  1.00 72.29           C  
ATOM     20  C   THR A   3     -33.305   0.993  28.977  1.00 72.29           C  
ATOM     21  CB  THR A   3     -35.579  -0.024  29.246  1.00 72.29           C  
ATOM     22  O   THR A   3     -32.855   0.896  27.834  1.00 72.29           O  
ATOM     23  CG2 THR A   3     -36.342  -1.301  29.580  1.00 72.29           C  
ATOM     24  OG1 THR A   3     -36.144   1.065  29.985  1.00 72.29           O  
ATOM     25  N   LEU A   4     -33.038   1.995  29.758  1.00 71.99           N  
ATOM     26  CA  LEU A   4     -32.226   3.144  29.374  1.00 71.99           C  
ATOM     27  C   LEU A   4     -30.741   2.797  29.414  1.00 71.99           C  
ATOM     28  CB  LEU A   4     -32.509   4.333  30.296  1.00 71.99           C  
ATOM     29  O   LEU A   4     -29.974   3.235  28.553  1.00 71.99           O  
ATOM     30  CG  LEU A   4     -33.490   5.381  29.768  1.00 71.99           C  
ATOM     31  CD1 LEU A   4     -34.168   6.103  30.928  1.00 71.99           C  
ATOM     32  CD2 LEU A   4     -32.775   6.373  28.858  1.00 71.99           C  
ATOM     33  N   LEU A   5     -30.372   1.964  30.301  1.00 72.81           N  
ATOM     34  CA  LEU A   5     -29.005   1.480  30.461  1.00 72.81           C  
ATOM     35  C   LEU A   5     -28.663   0.452  29.388  1.00 72.81           C  
ATOM     36  CB  LEU A   5     -28.813   0.868  31.851  1.00 72.81           C  
ATOM     37  O   LEU A   5     -27.544   0.439  28.869  1.00 72.81           O  
ATOM     38  CG  LEU A   5     -28.515   1.847  32.988  1.00 72.81           C  
ATOM     39  CD1 LEU A   5     -28.895   1.231  34.331  1.00 72.81           C  
ATOM     40  CD2 LEU A   5     -27.045   2.250  32.976  1.00 72.81           C  
ATOM     41  N   LEU A   6     -29.618  -0.302  28.900  1.00 72.65           N  
ATOM     42  CA  LEU A   6     -29.477  -1.319  27.864  1.00 72.65           C  
ATOM     43  C   LEU A   6     -29.422  -0.682  26.480  1.00 72.65           C  
ATOM     44  CB  LEU A   6     -30.635  -2.318  27.933  1.00 72.65           C  
ATOM     45  O   LEU A   6     -28.650  -1.117  25.622  1.00 72.65           O  
ATOM     46  CG  LEU A   6     -30.559  -3.369  29.041  1.00 72.65           C  
ATOM     47  CD1 LEU A   6     -31.914  -4.047  29.223  1.00 72.65           C  
ATOM     48  CD2 LEU A   6     -29.478  -4.398  28.730  1.00 72.65           C  
ATOM     49  N   THR A   7     -30.054   0.381  26.291  1.00 74.46           N  
ATOM     50  CA  THR A   7     -30.064   1.155  25.055  1.00 74.46           C  
ATOM     51  C   THR A   7     -28.786   1.979  24.922  1.00 74.46           C  
ATOM     52  CB  THR A   7     -31.288   2.087  24.989  1.00 74.46           C  
ATOM     53  O   THR A   7     -28.253   2.135  23.822  1.00 74.46           O  
ATOM     54  CG2 THR A   7     -32.578   1.289  24.826  1.00 74.46           C  
ATOM     55  OG1 THR A   7     -31.363   2.854  26.197  1.00 74.46           O  
ATOM     56  N   LEU A   8     -28.191   2.435  25.944  1.00 71.67           N  
ATOM     57  CA  LEU A   8     -26.937   3.178  26.014  1.00 71.67           C  
ATOM     58  C   LEU A   8     -25.745   2.256  25.779  1.00 71.67           C  
ATOM     59  CB  LEU A   8     -26.800   3.871  27.372  1.00 71.67           C  
ATOM     60  O   LEU A   8     -24.786   2.635  25.103  1.00 71.67           O  
ATOM     61  CG  LEU A   8     -25.694   4.921  27.489  1.00 71.67           C  
ATOM     62  CD1 LEU A   8     -26.237   6.304  27.141  1.00 71.67           C  
ATOM     63  CD2 LEU A   8     -25.096   4.914  28.892  1.00 71.67           C  
ATOM     64  N   VAL A   9     -25.822   1.024  26.132  1.00 72.40           N  
ATOM     65  CA  VAL A   9     -24.803  -0.004  25.947  1.00 72.40           C  
ATOM     66  C   VAL A   9     -24.825  -0.500  24.503  1.00 72.40           C  
ATOM     67  CB  VAL A   9     -25.007  -1.187  26.920  1.00 72.40           C  
ATOM     68  O   VAL A   9     -23.772  -0.696  23.891  1.00 72.40           O  
ATOM     69  CG1 VAL A   9     -24.039  -2.324  26.598  1.00 72.40           C  
ATOM     70  CG2 VAL A   9     -24.832  -0.724  28.365  1.00 72.40           C  
ATOM     71  N   VAL A  10     -25.932  -0.546  23.822  1.00 69.01           N  
ATOM     72  CA  VAL A  10     -26.132  -0.990  22.446  1.00 69.01           C  
ATOM     73  C   VAL A  10     -25.690   0.107  21.480  1.00 69.01           C  
ATOM     74  CB  VAL A  10     -27.605  -1.372  22.181  1.00 69.01           C  
ATOM     75  O   VAL A  10     -25.060  -0.174  20.458  1.00 69.01           O  
ATOM     76  CG1 VAL A  10     -27.813  -1.734  20.711  1.00 69.01           C  
ATOM     77  CG2 VAL A  10     -28.026  -2.530  23.084  1.00 69.01           C  
ATOM     78  N   VAL A  11     -25.795   1.419  21.776  1.00 66.57           N  
ATOM     79  CA  VAL A  11     -25.381   2.597  21.021  1.00 66.57           C  
ATOM     80  C   VAL A  11     -23.872   2.790  21.148  1.00 66.57           C  
ATOM     81  CB  VAL A  11     -26.122   3.866  21.499  1.00 66.57           C  
ATOM     82  O   VAL A  11     -23.201   3.144  20.176  1.00 66.57           O  
ATOM     83  CG1 VAL A  11     -25.580   5.107  20.792  1.00 66.57           C  
ATOM     84  CG2 VAL A  11     -27.625   3.727  21.262  1.00 66.57           C  
ATOM     85  N   THR A  12     -23.317   2.421  22.243  1.00 64.28           N  
ATOM     86  CA  THR A  12     -21.884   2.479  22.514  1.00 64.28           C  
ATOM     87  C   THR A  12     -21.157   1.323  21.833  1.00 64.28           C  
ATOM     88  CB  THR A  12     -21.601   2.447  24.028  1.00 64.28           C  
ATOM     89  O   THR A  12     -20.032   1.485  21.357  1.00 64.28           O  
ATOM     90  CG2 THR A  12     -22.192   3.668  24.724  1.00 64.28           C  
ATOM     91  OG1 THR A  12     -22.179   1.263  24.591  1.00 64.28           O  
ATOM     92  N   ILE A  13     -21.755   0.154  21.610  1.00 63.82           N  
ATOM     93  CA  ILE A  13     -21.238  -1.040  20.950  1.00 63.82           C  
ATOM     94  C   ILE A  13     -21.368  -0.890  19.436  1.00 63.82           C  
ATOM     95  CB  ILE A  13     -21.973  -2.313  21.428  1.00 63.82           C  
ATOM     96  O   ILE A  13     -20.499  -1.339  18.685  1.00 63.82           O  
ATOM     97  CG1 ILE A  13     -21.671  -2.581  22.906  1.00 63.82           C  
ATOM     98  CG2 ILE A  13     -21.587  -3.516  20.563  1.00 63.82           C  
ATOM     99  CD1 ILE A  13     -22.541  -3.664  23.529  1.00 63.82           C  
ATOM    100  N   MET A  14     -22.369  -0.173  18.908  1.00 61.46           N  
ATOM    101  CA  MET A  14     -22.618   0.138  17.504  1.00 61.46           C  
ATOM    102  C   MET A  14     -21.731   1.287  17.036  1.00 61.46           C  
ATOM    103  CB  MET A  14     -24.090   0.490  17.282  1.00 61.46           C  
ATOM    104  O   MET A  14     -21.371   1.360  15.860  1.00 61.46           O  
ATOM    105  CG  MET A  14     -25.036  -0.685  17.466  1.00 61.46           C  
ATOM    106  SD  MET A  14     -24.982  -1.858  16.055  1.00 61.46           S  
ATOM    107  CE  MET A  14     -24.470  -3.371  16.916  1.00 61.46           C  
ATOM    108  N   CYS A  15     -21.263   2.073  17.993  1.00 60.72           N  
ATOM    109  CA  CYS A  15     -20.335   3.167  17.732  1.00 60.72           C  
ATOM    110  C   CYS A  15     -18.890   2.701  17.867  1.00 60.72           C  
ATOM    111  CB  CYS A  15     -20.595   4.332  18.687  1.00 60.72           C  
ATOM    112  O   CYS A  15     -17.962   3.430  17.514  1.00 60.72           O  
ATOM    113  SG  CYS A  15     -21.680   5.604  18.004  1.00 60.72           S  
ATOM    114  N   LEU A  16     -18.736   1.462  18.401  1.00 56.98           N  
ATOM    115  CA  LEU A  16     -17.409   0.863  18.487  1.00 56.98           C  
ATOM    116  C   LEU A  16     -17.080   0.087  17.215  1.00 56.98           C  
ATOM    117  CB  LEU A  16     -17.317  -0.064  19.702  1.00 56.98           C  
ATOM    118  O   LEU A  16     -17.756  -0.890  16.886  1.00 56.98           O  
ATOM    119  CG  LEU A  16     -17.188   0.617  21.065  1.00 56.98           C  
ATOM    120  CD1 LEU A  16     -17.633  -0.330  22.175  1.00 56.98           C  
ATOM    121  CD2 LEU A  16     -15.756   1.085  21.297  1.00 56.98           C  
ATOM    122  N   ASP A  17     -17.427   0.626  16.064  1.00 55.09           N  
ATOM    123  CA  ASP A  17     -16.858   0.062  14.844  1.00 55.09           C  
ATOM    124  C   ASP A  17     -15.527  -0.631  15.128  1.00 55.09           C  
ATOM    125  CB  ASP A  17     -16.669   1.151  13.786  1.00 55.09           C  
ATOM    126  O   ASP A  17     -14.541   0.025  15.470  1.00 55.09           O  
ATOM    127  CG  ASP A  17     -17.501   0.916  12.537  1.00 55.09           C  
ATOM    128  OD1 ASP A  17     -17.500  -0.217  12.009  1.00 55.09           O  
ATOM    129  OD2 ASP A  17     -18.160   1.873  12.076  1.00 55.09           O  
ATOM    130  N   LEU A  18     -15.532  -1.496  16.163  1.00 56.11           N  
ATOM    131  CA  LEU A  18     -14.335  -2.327  16.222  1.00 56.11           C  
ATOM    132  C   LEU A  18     -13.779  -2.579  14.824  1.00 56.11           C  
ATOM    133  CB  LEU A  18     -14.641  -3.660  16.909  1.00 56.11           C  
ATOM    134  O   LEU A  18     -14.346  -3.360  14.057  1.00 56.11           O  
ATOM    135  CG  LEU A  18     -14.222  -3.778  18.376  1.00 56.11           C  
ATOM    136  CD1 LEU A  18     -15.432  -3.603  19.288  1.00 56.11           C  
ATOM    137  CD2 LEU A  18     -13.543  -5.119  18.632  1.00 56.11           C  
ATOM    138  N   GLY A  19     -13.775  -1.480  13.982  1.00 59.73           N  
ATOM    139  CA  GLY A  19     -13.258  -1.440  12.624  1.00 59.73           C  
ATOM    140  C   GLY A  19     -12.029  -2.308  12.428  1.00 59.73           C  
ATOM    141  O   GLY A  19     -11.039  -2.164  13.148  1.00 59.73           O  
ATOM    142  N   TYR A  20     -12.244  -3.629  12.521  1.00 64.66           N  
ATOM    143  CA  TYR A  20     -11.141  -4.472  12.074  1.00 64.66           C  
ATOM    144  C   TYR A  20     -10.241  -3.721  11.100  1.00 64.66           C  
ATOM    145  CB  TYR A  20     -11.673  -5.749  11.415  1.00 64.66           C  
ATOM    146  O   TYR A  20     -10.699  -3.257  10.053  1.00 64.66           O  
ATOM    147  CG  TYR A  20     -12.242  -6.746  12.396  1.00 64.66           C  
ATOM    148  CD1 TYR A  20     -11.409  -7.611  13.102  1.00 64.66           C  
ATOM    149  CD2 TYR A  20     -13.612  -6.825  12.617  1.00 64.66           C  
ATOM    150  CE1 TYR A  20     -11.929  -8.533  14.004  1.00 64.66           C  
ATOM    151  CE2 TYR A  20     -14.143  -7.743  13.517  1.00 64.66           C  
ATOM    152  OH  TYR A  20     -13.815  -9.501  15.098  1.00 64.66           O  
ATOM    153  CZ  TYR A  20     -13.295  -8.591  14.206  1.00 64.66           C  
ATOM    154  N   THR A  21      -9.237  -3.069  11.826  1.00 78.72           N  
ATOM    155  CA  THR A  21      -8.283  -2.354  10.986  1.00 78.72           C  
ATOM    156  C   THR A  21      -7.388  -3.332  10.231  1.00 78.72           C  
ATOM    157  CB  THR A  21      -7.412  -1.396  11.820  1.00 78.72           C  
ATOM    158  O   THR A  21      -6.895  -4.303  10.809  1.00 78.72           O  
ATOM    159  CG2 THR A  21      -8.265  -0.337  12.510  1.00 78.72           C  
ATOM    160  OG1 THR A  21      -6.705  -2.147  12.815  1.00 78.72           O  
ATOM    161  N   ARG A  22      -7.533  -3.367   8.963  1.00 89.95           N  
ATOM    162  CA  ARG A  22      -6.661  -4.138   8.083  1.00 89.95           C  
ATOM    163  C   ARG A  22      -5.197  -3.778   8.310  1.00 89.95           C  
ATOM    164  CB  ARG A  22      -7.036  -3.909   6.617  1.00 89.95           C  
ATOM    165  O   ARG A  22      -4.863  -2.608   8.507  1.00 89.95           O  
ATOM    166  CG  ARG A  22      -6.350  -4.859   5.650  1.00 89.95           C  
ATOM    167  CD  ARG A  22      -7.030  -6.221   5.619  1.00 89.95           C  
ATOM    168  NE  ARG A  22      -7.882  -6.372   4.443  1.00 89.95           N  
ATOM    169  NH1 ARG A  22      -8.900  -8.313   5.174  1.00 89.95           N  
ATOM    170  NH2 ARG A  22      -9.476  -7.403   3.150  1.00 89.95           N  
ATOM    171  CZ  ARG A  22      -8.751  -7.362   4.258  1.00 89.95           C  
ATOM    172  N   THR A  23      -4.375  -4.904   8.315  1.00 94.19           N  
ATOM    173  CA  THR A  23      -2.939  -4.690   8.452  1.00 94.19           C  
ATOM    174  C   THR A  23      -2.224  -4.956   7.130  1.00 94.19           C  
ATOM    175  CB  THR A  23      -2.342  -5.587   9.551  1.00 94.19           C  
ATOM    176  O   THR A  23      -2.491  -5.959   6.465  1.00 94.19           O  
ATOM    177  CG2 THR A  23      -2.890  -5.213  10.925  1.00 94.19           C  
ATOM    178  OG1 THR A  23      -2.670  -6.955   9.274  1.00 94.19           O  
ATOM    179  N   CYS A  24      -1.319  -3.997   6.722  1.00 95.19           N  
ATOM    180  CA  CYS A  24      -0.564  -4.094   5.478  1.00 95.19           C  
ATOM    181  C   CYS A  24       0.917  -3.823   5.716  1.00 95.19           C  
ATOM    182  CB  CYS A  24      -1.111  -3.113   4.441  1.00 95.19           C  
ATOM    183  O   CYS A  24       1.280  -3.125   6.665  1.00 95.19           O  
ATOM    184  SG  CYS A  24      -2.844  -3.392   4.018  1.00 95.19           S  
ATOM    185  N   PHE A  25       1.733  -4.315   4.899  1.00 95.14           N  
ATOM    186  CA  PHE A  25       3.142  -3.940   4.902  1.00 95.14           C  
ATOM    187  C   PHE A  25       3.333  -2.545   4.319  1.00 95.14           C  
ATOM    188  CB  PHE A  25       3.972  -4.957   4.111  1.00 95.14           C  
ATOM    189  O   PHE A  25       2.746  -2.212   3.288  1.00 95.14           O  
ATOM    190  CG  PHE A  25       4.111  -6.290   4.796  1.00 95.14           C  
ATOM    191  CD1 PHE A  25       4.785  -6.398   6.006  1.00 95.14           C  
ATOM    192  CD2 PHE A  25       3.568  -7.435   4.228  1.00 95.14           C  
ATOM    193  CE1 PHE A  25       4.916  -7.631   6.642  1.00 95.14           C  
ATOM    194  CE2 PHE A  25       3.695  -8.670   4.857  1.00 95.14           C  
ATOM    195  CZ  PHE A  25       4.370  -8.766   6.063  1.00 95.14           C  
ATOM    196  N   LYS A  26       4.141  -1.678   5.003  1.00 90.51           N  
ATOM    197  CA  LYS A  26       4.420  -0.321   4.540  1.00 90.51           C  
ATOM    198  C   LYS A  26       5.852  -0.199   4.027  1.00 90.51           C  
ATOM    199  CB  LYS A  26       4.178   0.689   5.662  1.00 90.51           C  
ATOM    200  O   LYS A  26       6.162   0.703   3.246  1.00 90.51           O  
ATOM    201  CG  LYS A  26       2.717   0.827   6.066  1.00 90.51           C  
ATOM    202  CD  LYS A  26       2.471   2.113   6.844  1.00 90.51           C  
ATOM    203  CE  LYS A  26       0.988   2.333   7.108  1.00 90.51           C  
ATOM    204  NZ  LYS A  26       0.737   3.622   7.820  1.00 90.51           N  
ATOM    205  N   THR A  27       6.648  -1.094   4.438  1.00 85.19           N  
ATOM    206  CA  THR A  27       8.008  -1.225   3.927  1.00 85.19           C  
ATOM    207  C   THR A  27       8.334  -2.685   3.626  1.00 85.19           C  
ATOM    208  CB  THR A  27       9.036  -0.662   4.926  1.00 85.19           C  
ATOM    209  O   THR A  27       7.750  -3.593   4.222  1.00 85.19           O  
ATOM    210  CG2 THR A  27       8.756   0.805   5.234  1.00 85.19           C  
ATOM    211  OG1 THR A  27       8.973  -1.415   6.144  1.00 85.19           O  
ATOM    212  N   PRO A  28       9.183  -2.774   2.634  1.00 78.21           N  
ATOM    213  CA  PRO A  28       9.585  -4.151   2.339  1.00 78.21           C  
ATOM    214  C   PRO A  28      10.281  -4.828   3.518  1.00 78.21           C  
ATOM    215  CB  PRO A  28      10.543  -3.994   1.156  1.00 78.21           C  
ATOM    216  O   PRO A  28      11.116  -4.210   4.183  1.00 78.21           O  
ATOM    217  CG  PRO A  28      10.235  -2.645   0.591  1.00 78.21           C  
ATOM    218  CD  PRO A  28       9.682  -1.783   1.690  1.00 78.21           C  
ATOM    219  N   TYR A  29       9.836  -6.055   4.154  1.00 70.07           N  
ATOM    220  CA  TYR A  29      10.589  -6.978   4.998  1.00 70.07           C  
ATOM    221  C   TYR A  29      10.612  -6.499   6.444  1.00 70.07           C  
ATOM    222  CB  TYR A  29      12.021  -7.136   4.477  1.00 70.07           C  
ATOM    223  O   TYR A  29      11.237  -7.126   7.303  1.00 70.07           O  
ATOM    224  CG  TYR A  29      12.098  -7.523   3.021  1.00 70.07           C  
ATOM    225  CD1 TYR A  29      11.712  -8.793   2.596  1.00 70.07           C  
ATOM    226  CD2 TYR A  29      12.557  -6.622   2.066  1.00 70.07           C  
ATOM    227  CE1 TYR A  29      11.783  -9.155   1.255  1.00 70.07           C  
ATOM    228  CE2 TYR A  29      12.633  -6.974   0.723  1.00 70.07           C  
ATOM    229  OH  TYR A  29      12.316  -8.593  -1.002  1.00 70.07           O  
ATOM    230  CZ  TYR A  29      12.243  -8.240   0.327  1.00 70.07           C  
ATOM    231  N   VAL A  30       9.818  -5.471   6.869  1.00 72.33           N  
ATOM    232  CA  VAL A  30      10.193  -4.992   8.195  1.00 72.33           C  
ATOM    233  C   VAL A  30       8.958  -4.469   8.925  1.00 72.33           C  
ATOM    234  CB  VAL A  30      11.272  -3.889   8.116  1.00 72.33           C  
ATOM    235  O   VAL A  30       8.765  -4.748  10.111  1.00 72.33           O  
ATOM    236  CG1 VAL A  30      11.777  -3.526   9.511  1.00 72.33           C  
ATOM    237  CG2 VAL A  30      12.429  -4.338   7.225  1.00 72.33           C  
ATOM    238  N   LYS A  31       7.873  -4.067   8.107  1.00 83.41           N  
ATOM    239  CA  LYS A  31       6.932  -3.431   9.024  1.00 83.41           C  
ATOM    240  C   LYS A  31       5.507  -3.496   8.482  1.00 83.41           C  
ATOM    241  CB  LYS A  31       7.329  -1.976   9.279  1.00 83.41           C  
ATOM    242  O   LYS A  31       5.224  -2.974   7.401  1.00 83.41           O  
ATOM    243  CG  LYS A  31       6.574  -1.320  10.425  1.00 83.41           C  
ATOM    244  CD  LYS A  31       7.078   0.093  10.690  1.00 83.41           C  
ATOM    245  CE  LYS A  31       6.333   0.746  11.846  1.00 83.41           C  
ATOM    246  NZ  LYS A  31       6.799   2.145  12.086  1.00 83.41           N  
ATOM    247  N   SER A  32       4.687  -4.360   9.258  1.00 91.51           N  
ATOM    248  CA  SER A  32       3.245  -4.342   9.034  1.00 91.51           C  
ATOM    249  C   SER A  32       2.536  -3.476  10.070  1.00 91.51           C  
ATOM    250  CB  SER A  32       2.679  -5.762   9.069  1.00 91.51           C  
ATOM    251  O   SER A  32       2.903  -3.481  11.247  1.00 91.51           O  
ATOM    252  OG  SER A  32       2.674  -6.268  10.393  1.00 91.51           O  
ATOM    253  N   GLU A  33       1.655  -2.615   9.561  1.00 91.63           N  
ATOM    254  CA  GLU A  33       0.918  -1.714  10.442  1.00 91.63           C  
ATOM    255  C   GLU A  33      -0.567  -1.689  10.089  1.00 91.63           C  
ATOM    256  CB  GLU A  33       1.499  -0.299  10.373  1.00 91.63           C  
ATOM    257  O   GLU A  33      -0.940  -1.925   8.938  1.00 91.63           O  
ATOM    258  CG  GLU A  33       2.976  -0.223  10.733  1.00 91.63           C  
ATOM    259  CD  GLU A  33       3.545   1.183  10.634  1.00 91.63           C  
ATOM    260  OE1 GLU A  33       4.701   1.401  11.063  1.00 91.63           O  
ATOM    261  OE2 GLU A  33       2.830   2.074  10.124  1.00 91.63           O  
ATOM    262  N   PRO A  34      -1.394  -1.376  11.171  1.00 93.48           N  
ATOM    263  CA  PRO A  34      -2.814  -1.204  10.857  1.00 93.48           C  
ATOM    264  C   PRO A  34      -3.070  -0.049   9.892  1.00 93.48           C  
ATOM    265  CB  PRO A  34      -3.446  -0.924  12.223  1.00 93.48           C  
ATOM    266  O   PRO A  34      -2.409   0.990   9.977  1.00 93.48           O  
ATOM    267  CG  PRO A  34      -2.426  -1.379  13.216  1.00 93.48           C  
ATOM    268  CD  PRO A  34      -1.067  -1.281  12.583  1.00 93.48           C  
ATOM    269  N   CYS A  35      -4.043  -0.315   8.928  1.00 92.40           N  
ATOM    270  CA  CYS A  35      -4.415   0.737   7.989  1.00 92.40           C  
ATOM    271  C   CYS A  35      -5.335   1.757   8.649  1.00 92.40           C  
ATOM    272  CB  CYS A  35      -5.099   0.141   6.759  1.00 92.40           C  
ATOM    273  O   CYS A  35      -6.122   1.410   9.532  1.00 92.40           O  
ATOM    274  SG  CYS A  35      -4.028  -0.935   5.781  1.00 92.40           S  
ATOM    275  N   PRO A  36      -5.117   3.053   8.257  1.00 91.91           N  
ATOM    276  CA  PRO A  36      -6.050   4.070   8.750  1.00 91.91           C  
ATOM    277  C   PRO A  36      -7.505   3.747   8.416  1.00 91.91           C  
ATOM    278  CB  PRO A  36      -5.595   5.343   8.033  1.00 91.91           C  
ATOM    279  O   PRO A  36      -7.773   2.987   7.482  1.00 91.91           O  
ATOM    280  CG  PRO A  36      -4.209   5.041   7.561  1.00 91.91           C  
ATOM    281  CD  PRO A  36      -4.091   3.560   7.343  1.00 91.91           C  
ATOM    282  N   PRO A  37      -8.394   4.254   9.181  1.00 90.14           N  
ATOM    283  CA  PRO A  37      -9.804   4.032   8.856  1.00 90.14           C  
ATOM    284  C   PRO A  37     -10.148   4.420   7.420  1.00 90.14           C  
ATOM    285  CB  PRO A  37     -10.542   4.928   9.855  1.00 90.14           C  
ATOM    286  O   PRO A  37      -9.685   5.452   6.928  1.00 90.14           O  
ATOM    287  CG  PRO A  37      -9.571   5.134  10.972  1.00 90.14           C  
ATOM    288  CD  PRO A  37      -8.179   5.094  10.408  1.00 90.14           C  
ATOM    289  N   GLY A  38     -10.932   3.520   6.695  1.00 89.23           N  
ATOM    290  CA  GLY A  38     -11.342   3.858   5.342  1.00 89.23           C  
ATOM    291  C   GLY A  38     -10.370   3.370   4.284  1.00 89.23           C  
ATOM    292  O   GLY A  38     -10.621   3.519   3.087  1.00 89.23           O  
ATOM    293  N   GLN A  39      -9.248   2.760   4.743  1.00 93.49           N  
ATOM    294  CA  GLN A  39      -8.243   2.177   3.861  1.00 93.49           C  
ATOM    295  C   GLN A  39      -8.164   0.664   4.041  1.00 93.49           C  
ATOM    296  CB  GLN A  39      -6.873   2.808   4.117  1.00 93.49           C  
ATOM    297  O   GLN A  39      -7.339   0.167   4.811  1.00 93.49           O  
ATOM    298  CG  GLN A  39      -6.818   4.300   3.818  1.00 93.49           C  
ATOM    299  CD  GLN A  39      -5.408   4.858   3.873  1.00 93.49           C  
ATOM    300  NE2 GLN A  39      -5.289   6.178   3.777  1.00 93.49           N  
ATOM    301  OE1 GLN A  39      -4.434   4.109   4.001  1.00 93.49           O  
ATOM    302  N   GLU A  40      -8.914  -0.048   3.237  1.00 91.95           N  
ATOM    303  CA  GLU A  40      -9.097  -1.480   3.455  1.00 91.95           C  
ATOM    304  C   GLU A  40      -8.362  -2.298   2.398  1.00 91.95           C  
ATOM    305  CB  GLU A  40     -10.586  -1.838   3.456  1.00 91.95           C  
ATOM    306  O   GLU A  40      -8.552  -3.513   2.303  1.00 91.95           O  
ATOM    307  CG  GLU A  40     -11.378  -1.172   4.572  1.00 91.95           C  
ATOM    308  CD  GLU A  40     -10.976  -1.647   5.959  1.00 91.95           C  
ATOM    309  OE1 GLU A  40     -11.003  -0.835   6.911  1.00 91.95           O  
ATOM    310  OE2 GLU A  40     -10.630  -2.842   6.095  1.00 91.95           O  
ATOM    311  N   VAL A  41      -7.547  -1.584   1.572  1.00 95.18           N  
ATOM    312  CA  VAL A  41      -6.832  -2.238   0.480  1.00 95.18           C  
ATOM    313  C   VAL A  41      -5.327  -2.132   0.711  1.00 95.18           C  
ATOM    314  CB  VAL A  41      -7.206  -1.627  -0.889  1.00 95.18           C  
ATOM    315  O   VAL A  41      -4.816  -1.057   1.035  1.00 95.18           O  
ATOM    316  CG1 VAL A  41      -6.352  -2.233  -2.001  1.00 95.18           C  
ATOM    317  CG2 VAL A  41      -8.692  -1.835  -1.178  1.00 95.18           C  
ATOM    318  N   CYS A  42      -4.678  -3.277   0.624  1.00 96.01           N  
ATOM    319  CA  CYS A  42      -3.220  -3.276   0.576  1.00 96.01           C  
ATOM    320  C   CYS A  42      -2.722  -3.182  -0.861  1.00 96.01           C  
ATOM    321  CB  CYS A  42      -2.661  -4.534   1.239  1.00 96.01           C  
ATOM    322  O   CYS A  42      -3.313  -3.772  -1.767  1.00 96.01           O  
ATOM    323  SG  CYS A  42      -3.070  -4.677   2.992  1.00 96.01           S  
ATOM    324  N   TYR A  43      -1.601  -2.414  -1.070  1.00 96.10           N  
ATOM    325  CA  TYR A  43      -1.112  -2.330  -2.442  1.00 96.10           C  
ATOM    326  C   TYR A  43       0.403  -2.479  -2.490  1.00 96.10           C  
ATOM    327  CB  TYR A  43      -1.527  -1.001  -3.080  1.00 96.10           C  
ATOM    328  O   TYR A  43       1.097  -2.150  -1.525  1.00 96.10           O  
ATOM    329  CG  TYR A  43      -0.757   0.188  -2.560  1.00 96.10           C  
ATOM    330  CD1 TYR A  43      -1.248   0.952  -1.503  1.00 96.10           C  
ATOM    331  CD2 TYR A  43       0.460   0.552  -3.125  1.00 96.10           C  
ATOM    332  CE1 TYR A  43      -0.543   2.050  -1.021  1.00 96.10           C  
ATOM    333  CE2 TYR A  43       1.174   1.648  -2.651  1.00 96.10           C  
ATOM    334  OH  TYR A  43       1.368   3.476  -1.128  1.00 96.10           O  
ATOM    335  CZ  TYR A  43       0.665   2.390  -1.601  1.00 96.10           C  
ATOM    336  N   THR A  44       0.878  -2.967  -3.620  1.00 95.74           N  
ATOM    337  CA  THR A  44       2.279  -3.010  -4.026  1.00 95.74           C  
ATOM    338  C   THR A  44       2.482  -2.275  -5.348  1.00 95.74           C  
ATOM    339  CB  THR A  44       2.777  -4.461  -4.160  1.00 95.74           C  
ATOM    340  O   THR A  44       1.827  -2.588  -6.344  1.00 95.74           O  
ATOM    341  CG2 THR A  44       4.268  -4.503  -4.479  1.00 95.74           C  
ATOM    342  OG1 THR A  44       2.543  -5.156  -2.929  1.00 95.74           O  
ATOM    343  N   LYS A  45       3.310  -1.311  -5.266  1.00 94.81           N  
ATOM    344  CA  LYS A  45       3.672  -0.559  -6.464  1.00 94.81           C  
ATOM    345  C   LYS A  45       5.163  -0.686  -6.762  1.00 94.81           C  
ATOM    346  CB  LYS A  45       3.292   0.914  -6.310  1.00 94.81           C  
ATOM    347  O   LYS A  45       5.999  -0.452  -5.886  1.00 94.81           O  
ATOM    348  CG  LYS A  45       3.410   1.722  -7.594  1.00 94.81           C  
ATOM    349  CD  LYS A  45       2.920   3.152  -7.402  1.00 94.81           C  
ATOM    350  CE  LYS A  45       3.021   3.956  -8.691  1.00 94.81           C  
ATOM    351  NZ  LYS A  45       2.528   5.354  -8.511  1.00 94.81           N  
ATOM    352  N   THR A  46       5.449  -1.070  -8.022  1.00 94.80           N  
ATOM    353  CA  THR A  46       6.843  -1.223  -8.426  1.00 94.80           C  
ATOM    354  C   THR A  46       7.130  -0.418  -9.690  1.00 94.80           C  
ATOM    355  CB  THR A  46       7.196  -2.702  -8.664  1.00 94.80           C  
ATOM    356  O   THR A  46       6.279  -0.320 -10.577  1.00 94.80           O  
ATOM    357  CG2 THR A  46       6.992  -3.527  -7.398  1.00 94.80           C  
ATOM    358  OG1 THR A  46       6.359  -3.226  -9.703  1.00 94.80           O  
ATOM    359  N   TRP A  47       8.266   0.228  -9.686  1.00 94.64           N  
ATOM    360  CA  TRP A  47       8.693   0.966 -10.870  1.00 94.64           C  
ATOM    361  C   TRP A  47      10.212   1.080 -10.924  1.00 94.64           C  
ATOM    362  CB  TRP A  47       8.063   2.362 -10.891  1.00 94.64           C  
ATOM    363  O   TRP A  47      10.894   0.849  -9.922  1.00 94.64           O  
ATOM    364  CG  TRP A  47       8.648   3.308  -9.886  1.00 94.64           C  
ATOM    365  CD1 TRP A  47       9.611   4.253 -10.107  1.00 94.64           C  
ATOM    366  CD2 TRP A  47       8.309   3.398  -8.499  1.00 94.64           C  
ATOM    367  CE2 TRP A  47       9.106   4.420  -7.939  1.00 94.64           C  
ATOM    368  CE3 TRP A  47       7.406   2.713  -7.674  1.00 94.64           C  
ATOM    369  NE1 TRP A  47       9.891   4.925  -8.940  1.00 94.64           N  
ATOM    370  CH2 TRP A  47       8.137   4.088  -5.805  1.00 94.64           C  
ATOM    371  CZ2 TRP A  47       9.028   4.774  -6.590  1.00 94.64           C  
ATOM    372  CZ3 TRP A  47       7.330   3.067  -6.332  1.00 94.64           C  
ATOM    373  N   CYS A  48      10.759   1.351 -12.158  1.00 94.84           N  
ATOM    374  CA  CYS A  48      12.190   1.552 -12.362  1.00 94.84           C  
ATOM    375  C   CYS A  48      12.523   3.036 -12.461  1.00 94.84           C  
ATOM    376  CB  CYS A  48      12.658   0.829 -13.624  1.00 94.84           C  
ATOM    377  O   CYS A  48      12.008   3.735 -13.335  1.00 94.84           O  
ATOM    378  SG  CYS A  48      12.871  -0.951 -13.407  1.00 94.84           S  
ATOM    379  N   ASP A  49      13.352   3.506 -11.493  1.00 93.14           N  
ATOM    380  CA  ASP A  49      13.800   4.893 -11.577  1.00 93.14           C  
ATOM    381  C   ASP A  49      15.177   4.986 -12.230  1.00 93.14           C  
ATOM    382  CB  ASP A  49      13.833   5.532 -10.187  1.00 93.14           C  
ATOM    383  O   ASP A  49      15.668   4.009 -12.798  1.00 93.14           O  
ATOM    384  CG  ASP A  49      14.876   4.912  -9.274  1.00 93.14           C  
ATOM    385  OD1 ASP A  49      15.698   4.100  -9.750  1.00 93.14           O  
ATOM    386  OD2 ASP A  49      14.874   5.236  -8.067  1.00 93.14           O  
ATOM    387  N   SER A  50      15.825   6.187 -12.156  1.00 93.62           N  
ATOM    388  CA  SER A  50      17.080   6.463 -12.848  1.00 93.62           C  
ATOM    389  C   SER A  50      18.201   5.564 -12.338  1.00 93.62           C  
ATOM    390  CB  SER A  50      17.474   7.931 -12.680  1.00 93.62           C  
ATOM    391  O   SER A  50      19.193   5.343 -13.036  1.00 93.62           O  
ATOM    392  OG  SER A  50      17.578   8.269 -11.307  1.00 93.62           O  
ATOM    393  N   PHE A  51      18.018   4.934 -11.239  1.00 94.34           N  
ATOM    394  CA  PHE A  51      19.057   4.112 -10.630  1.00 94.34           C  
ATOM    395  C   PHE A  51      18.661   2.641 -10.645  1.00 94.34           C  
ATOM    396  CB  PHE A  51      19.330   4.567  -9.193  1.00 94.34           C  
ATOM    397  O   PHE A  51      19.212   1.836  -9.891  1.00 94.34           O  
ATOM    398  CG  PHE A  51      19.836   5.981  -9.089  1.00 94.34           C  
ATOM    399  CD1 PHE A  51      21.176   6.272  -9.315  1.00 94.34           C  
ATOM    400  CD2 PHE A  51      18.972   7.018  -8.766  1.00 94.34           C  
ATOM    401  CE1 PHE A  51      21.647   7.580  -9.220  1.00 94.34           C  
ATOM    402  CE2 PHE A  51      19.435   8.327  -8.669  1.00 94.34           C  
ATOM    403  CZ  PHE A  51      20.773   8.606  -8.896  1.00 94.34           C  
ATOM    404  N   CYS A  52      17.684   2.228 -11.395  1.00 94.43           N  
ATOM    405  CA  CYS A  52      17.126   0.880 -11.417  1.00 94.43           C  
ATOM    406  C   CYS A  52      18.187  -0.143 -11.806  1.00 94.43           C  
ATOM    407  CB  CYS A  52      15.949   0.803 -12.388  1.00 94.43           C  
ATOM    408  O   CYS A  52      18.217  -1.249 -11.265  1.00 94.43           O  
ATOM    409  SG  CYS A  52      14.985  -0.718 -12.244  1.00 94.43           S  
ATOM    410  N   SER A  53      19.110   0.297 -12.657  1.00 93.78           N  
ATOM    411  CA  SER A  53      20.176  -0.588 -13.115  1.00 93.78           C  
ATOM    412  C   SER A  53      21.138  -0.928 -11.982  1.00 93.78           C  
ATOM    413  CB  SER A  53      20.944   0.053 -14.272  1.00 93.78           C  
ATOM    414  O   SER A  53      21.733  -2.008 -11.969  1.00 93.78           O  
ATOM    415  OG  SER A  53      20.088   0.281 -15.379  1.00 93.78           O  
ATOM    416  N   LEU A  54      21.229  -0.129 -10.970  1.00 95.62           N  
ATOM    417  CA  LEU A  54      22.149  -0.326  -9.855  1.00 95.62           C  
ATOM    418  C   LEU A  54      21.433  -0.959  -8.666  1.00 95.62           C  
ATOM    419  CB  LEU A  54      22.778   1.006  -9.436  1.00 95.62           C  
ATOM    420  O   LEU A  54      21.957  -1.885  -8.042  1.00 95.62           O  
ATOM    421  CG  LEU A  54      23.808   1.600 -10.398  1.00 95.62           C  
ATOM    422  CD1 LEU A  54      23.762   3.124 -10.348  1.00 95.62           C  
ATOM    423  CD2 LEU A  54      25.207   1.091 -10.065  1.00 95.62           C  
ATOM    424  N   ARG A  55      20.126  -0.631  -8.366  1.00 91.59           N  
ATOM    425  CA  ARG A  55      19.474  -1.042  -7.127  1.00 91.59           C  
ATOM    426  C   ARG A  55      18.231  -1.878  -7.413  1.00 91.59           C  
ATOM    427  CB  ARG A  55      19.101   0.179  -6.285  1.00 91.59           C  
ATOM    428  O   ARG A  55      17.623  -2.431  -6.494  1.00 91.59           O  
ATOM    429  CG  ARG A  55      18.264   1.208  -7.029  1.00 91.59           C  
ATOM    430  CD  ARG A  55      17.876   2.375  -6.131  1.00 91.59           C  
ATOM    431  NE  ARG A  55      16.986   3.309  -6.815  1.00 91.59           N  
ATOM    432  NH1 ARG A  55      16.480   4.534  -4.924  1.00 91.59           N  
ATOM    433  NH2 ARG A  55      15.557   5.102  -6.944  1.00 91.59           N  
ATOM    434  CZ  ARG A  55      16.343   4.313  -6.226  1.00 91.59           C  
ATOM    435  N   GLY A  56      17.890  -1.981  -8.759  1.00 91.89           N  
ATOM    436  CA  GLY A  56      16.660  -2.687  -9.081  1.00 91.89           C  
ATOM    437  C   GLY A  56      15.428  -1.806  -8.999  1.00 91.89           C  
ATOM    438  O   GLY A  56      15.538  -0.579  -8.934  1.00 91.89           O  
ATOM    439  N   LYS A  57      14.195  -2.464  -9.002  1.00 92.46           N  
ATOM    440  CA  LYS A  57      12.922  -1.749  -8.995  1.00 92.46           C  
ATOM    441  C   LYS A  57      12.647  -1.129  -7.628  1.00 92.46           C  
ATOM    442  CB  LYS A  57      11.778  -2.685  -9.385  1.00 92.46           C  
ATOM    443  O   LYS A  57      13.044  -1.680  -6.599  1.00 92.46           O  
ATOM    444  CG  LYS A  57      11.829  -3.156 -10.831  1.00 92.46           C  
ATOM    445  CD  LYS A  57      10.640  -4.045 -11.172  1.00 92.46           C  
ATOM    446  CE  LYS A  57      10.727  -4.575 -12.597  1.00 92.46           C  
ATOM    447  NZ  LYS A  57       9.524  -5.382 -12.962  1.00 92.46           N  
ATOM    448  N   VAL A  58      12.018   0.023  -7.689  1.00 92.36           N  
ATOM    449  CA  VAL A  58      11.466   0.639  -6.487  1.00 92.36           C  
ATOM    450  C   VAL A  58      10.162  -0.056  -6.102  1.00 92.36           C  
ATOM    451  CB  VAL A  58      11.225   2.152  -6.685  1.00 92.36           C  
ATOM    452  O   VAL A  58       9.340  -0.371  -6.966  1.00 92.36           O  
ATOM    453  CG1 VAL A  58      10.622   2.772  -5.426  1.00 92.36           C  
ATOM    454  CG2 VAL A  58      12.528   2.855  -7.059  1.00 92.36           C  
ATOM    455  N   VAL A  59      10.110  -0.323  -4.777  1.00 93.16           N  
ATOM    456  CA  VAL A  59       8.903  -0.975  -4.280  1.00 93.16           C  
ATOM    457  C   VAL A  59       8.227  -0.088  -3.237  1.00 93.16           C  
ATOM    458  CB  VAL A  59       9.215  -2.363  -3.677  1.00 93.16           C  
ATOM    459  O   VAL A  59       8.873   0.373  -2.293  1.00 93.16           O  
ATOM    460  CG1 VAL A  59       7.938  -3.033  -3.172  1.00 93.16           C  
ATOM    461  CG2 VAL A  59       9.914  -3.247  -4.708  1.00 93.16           C  
ATOM    462  N   GLU A  60       6.991   0.110  -3.503  1.00 93.45           N  
ATOM    463  CA  GLU A  60       6.141   0.841  -2.569  1.00 93.45           C  
ATOM    464  C   GLU A  60       4.971  -0.019  -2.098  1.00 93.45           C  
ATOM    465  CB  GLU A  60       5.621   2.130  -3.209  1.00 93.45           C  
ATOM    466  O   GLU A  60       4.244  -0.587  -2.916  1.00 93.45           O  
ATOM    467  CG  GLU A  60       4.809   3.003  -2.264  1.00 93.45           C  
ATOM    468  CD  GLU A  60       4.306   4.283  -2.912  1.00 93.45           C  
ATOM    469  OE1 GLU A  60       3.316   4.867  -2.415  1.00 93.45           O  
ATOM    470  OE2 GLU A  60       4.905   4.705  -3.926  1.00 93.45           O  
ATOM    471  N   LEU A  61       4.844  -0.155  -0.760  1.00 94.96           N  
ATOM    472  CA  LEU A  61       3.761  -0.907  -0.136  1.00 94.96           C  
ATOM    473  C   LEU A  61       2.918  -0.004   0.759  1.00 94.96           C  
ATOM    474  CB  LEU A  61       4.320  -2.076   0.679  1.00 94.96           C  
ATOM    475  O   LEU A  61       3.421   0.982   1.302  1.00 94.96           O  
ATOM    476  CG  LEU A  61       5.222  -3.056  -0.073  1.00 94.96           C  
ATOM    477  CD1 LEU A  61       6.677  -2.604   0.005  1.00 94.96           C  
ATOM    478  CD2 LEU A  61       5.065  -4.465   0.487  1.00 94.96           C  
ATOM    479  N   GLY A  62       1.623  -0.337   0.923  1.00 94.40           N  
ATOM    480  CA  GLY A  62       0.841   0.490   1.827  1.00 94.40           C  
ATOM    481  C   GLY A  62      -0.645   0.185   1.780  1.00 94.40           C  
ATOM    482  O   GLY A  62      -1.053  -0.861   1.271  1.00 94.40           O  
ATOM    483  N   CYS A  63      -1.411   1.076   2.446  1.00 95.39           N  
ATOM    484  CA  CYS A  63      -2.865   1.000   2.536  1.00 95.39           C  
ATOM    485  C   CYS A  63      -3.521   2.051   1.649  1.00 95.39           C  
ATOM    486  CB  CYS A  63      -3.323   1.182   3.983  1.00 95.39           C  
ATOM    487  O   CYS A  63      -3.009   3.163   1.514  1.00 95.39           O  
ATOM    488  SG  CYS A  63      -2.604  -0.014   5.130  1.00 95.39           S  
ATOM    489  N   ALA A  64      -4.656   1.658   1.093  1.00 95.96           N  
ATOM    490  CA  ALA A  64      -5.420   2.605   0.286  1.00 95.96           C  
ATOM    491  C   ALA A  64      -6.917   2.327   0.385  1.00 95.96           C  
ATOM    492  CB  ALA A  64      -4.967   2.548  -1.171  1.00 95.96           C  
ATOM    493  O   ALA A  64      -7.328   1.206   0.693  1.00 95.96           O  
ATOM    494  N   ALA A  65      -7.642   3.417   0.231  1.00 95.62           N  
ATOM    495  CA  ALA A  65      -9.091   3.241   0.173  1.00 95.62           C  
ATOM    496  C   ALA A  65      -9.493   2.401  -1.036  1.00 95.62           C  
ATOM    497  CB  ALA A  65      -9.791   4.597   0.133  1.00 95.62           C  
ATOM    498  O   ALA A  65     -10.378   1.547  -0.940  1.00 95.62           O  
ATOM    499  N   THR A  66      -8.908   2.758  -2.139  1.00 96.43           N  
ATOM    500  CA  THR A  66      -9.041   2.037  -3.400  1.00 96.43           C  
ATOM    501  C   THR A  66      -7.670   1.748  -4.005  1.00 96.43           C  
ATOM    502  CB  THR A  66      -9.893   2.829  -4.408  1.00 96.43           C  
ATOM    503  O   THR A  66      -6.684   2.405  -3.663  1.00 96.43           O  
ATOM    504  CG2 THR A  66     -11.297   3.078  -3.866  1.00 96.43           C  
ATOM    505  OG1 THR A  66      -9.264   4.089  -4.672  1.00 96.43           O  
ATOM    506  N   CYS A  67      -7.652   0.684  -4.889  1.00 96.23           N  
ATOM    507  CA  CYS A  67      -6.390   0.320  -5.524  1.00 96.23           C  
ATOM    508  C   CYS A  67      -5.850   1.471  -6.365  1.00 96.23           C  
ATOM    509  CB  CYS A  67      -6.569  -0.921  -6.398  1.00 96.23           C  
ATOM    510  O   CYS A  67      -6.528   1.952  -7.274  1.00 96.23           O  
ATOM    511  SG  CYS A  67      -5.015  -1.614  -7.006  1.00 96.23           S  
ATOM    512  N   PRO A  68      -4.620   1.981  -6.047  1.00 96.02           N  
ATOM    513  CA  PRO A  68      -4.022   3.091  -6.794  1.00 96.02           C  
ATOM    514  C   PRO A  68      -3.878   2.789  -8.284  1.00 96.02           C  
ATOM    515  CB  PRO A  68      -2.650   3.259  -6.135  1.00 96.02           C  
ATOM    516  O   PRO A  68      -3.651   1.638  -8.665  1.00 96.02           O  
ATOM    517  CG  PRO A  68      -2.768   2.555  -4.822  1.00 96.02           C  
ATOM    518  CD  PRO A  68      -3.808   1.479  -4.949  1.00 96.02           C  
ATOM    519  N   PRO A  69      -4.062   3.812  -9.020  1.00 95.84           N  
ATOM    520  CA  PRO A  69      -3.868   3.602 -10.457  1.00 95.84           C  
ATOM    521  C   PRO A  69      -2.407   3.348 -10.823  1.00 95.84           C  
ATOM    522  CB  PRO A  69      -4.367   4.910 -11.075  1.00 95.84           C  
ATOM    523  O   PRO A  69      -1.502   3.850 -10.152  1.00 95.84           O  
ATOM    524  CG  PRO A  69      -4.146   5.942 -10.017  1.00 95.84           C  
ATOM    525  CD  PRO A  69      -4.314   5.291  -8.674  1.00 95.84           C  
ATOM    526  N   ALA A  70      -2.203   2.601 -11.868  1.00 95.23           N  
ATOM    527  CA  ALA A  70      -0.853   2.352 -12.366  1.00 95.23           C  
ATOM    528  C   ALA A  70      -0.404   3.462 -13.312  1.00 95.23           C  
ATOM    529  CB  ALA A  70      -0.785   0.999 -13.068  1.00 95.23           C  
ATOM    530  O   ALA A  70      -1.130   3.826 -14.240  1.00 95.23           O  
ATOM    531  N   GLY A  71       0.721   4.118 -13.035  1.00 93.11           N  
ATOM    532  CA  GLY A  71       1.334   5.041 -13.977  1.00 93.11           C  
ATOM    533  C   GLY A  71       2.133   4.345 -15.062  1.00 93.11           C  
ATOM    534  O   GLY A  71       2.218   3.115 -15.086  1.00 93.11           O  
ATOM    535  N   PRO A  72       2.808   5.158 -15.994  1.00 91.49           N  
ATOM    536  CA  PRO A  72       3.649   4.531 -17.017  1.00 91.49           C  
ATOM    537  C   PRO A  72       4.823   3.756 -16.422  1.00 91.49           C  
ATOM    538  CB  PRO A  72       4.142   5.721 -17.844  1.00 91.49           C  
ATOM    539  O   PRO A  72       5.505   4.256 -15.524  1.00 91.49           O  
ATOM    540  CG  PRO A  72       3.216   6.840 -17.495  1.00 91.49           C  
ATOM    541  CD  PRO A  72       2.644   6.578 -16.131  1.00 91.49           C  
ATOM    542  N   LYS A  73       4.854   2.480 -16.814  1.00 91.32           N  
ATOM    543  CA  LYS A  73       5.975   1.621 -16.443  1.00 91.32           C  
ATOM    544  C   LYS A  73       5.928   1.269 -14.959  1.00 91.32           C  
ATOM    545  CB  LYS A  73       7.304   2.297 -16.779  1.00 91.32           C  
ATOM    546  O   LYS A  73       6.970   1.069 -14.330  1.00 91.32           O  
ATOM    547  CG  LYS A  73       7.524   2.524 -18.268  1.00 91.32           C  
ATOM    548  CD  LYS A  73       8.887   3.146 -18.543  1.00 91.32           C  
ATOM    549  CE  LYS A  73       9.081   3.436 -20.025  1.00 91.32           C  
ATOM    550  NZ  LYS A  73      10.431   4.012 -20.305  1.00 91.32           N  
ATOM    551  N   GLU A  74       4.721   1.414 -14.370  1.00 95.26           N  
ATOM    552  CA  GLU A  74       4.487   0.996 -12.991  1.00 95.26           C  
ATOM    553  C   GLU A  74       3.637  -0.270 -12.934  1.00 95.26           C  
ATOM    554  CB  GLU A  74       3.813   2.118 -12.196  1.00 95.26           C  
ATOM    555  O   GLU A  74       2.757  -0.472 -13.774  1.00 95.26           O  
ATOM    556  CG  GLU A  74       4.702   3.334 -11.974  1.00 95.26           C  
ATOM    557  CD  GLU A  74       4.034   4.423 -11.150  1.00 95.26           C  
ATOM    558  OE1 GLU A  74       4.660   5.483 -10.923  1.00 95.26           O  
ATOM    559  OE2 GLU A  74       2.875   4.214 -10.727  1.00 95.26           O  
ATOM    560  N   ASP A  75       3.928  -1.109 -12.087  1.00 94.73           N  
ATOM    561  CA  ASP A  75       3.099  -2.265 -11.760  1.00 94.73           C  
ATOM    562  C   ASP A  75       2.447  -2.102 -10.389  1.00 94.73           C  
ATOM    563  CB  ASP A  75       3.929  -3.549 -11.799  1.00 94.73           C  
ATOM    564  O   ASP A  75       3.127  -1.812  -9.402  1.00 94.73           O  
ATOM    565  CG  ASP A  75       4.450  -3.877 -13.187  1.00 94.73           C  
ATOM    566  OD1 ASP A  75       3.667  -3.827 -14.160  1.00 94.73           O  
ATOM    567  OD2 ASP A  75       5.654  -4.191 -13.308  1.00 94.73           O  
ATOM    568  N   VAL A  76       1.069  -2.282 -10.403  1.00 96.14           N  
ATOM    569  CA  VAL A  76       0.336  -2.132  -9.150  1.00 96.14           C  
ATOM    570  C   VAL A  76      -0.486  -3.390  -8.879  1.00 96.14           C  
ATOM    571  CB  VAL A  76      -0.582  -0.890  -9.174  1.00 96.14           C  
ATOM    572  O   VAL A  76      -1.216  -3.863  -9.753  1.00 96.14           O  
ATOM    573  CG1 VAL A  76      -1.360  -0.768  -7.866  1.00 96.14           C  
ATOM    574  CG2 VAL A  76       0.238   0.374  -9.432  1.00 96.14           C  
ATOM    575  N   THR A  77      -0.330  -3.966  -7.686  1.00 95.69           N  
ATOM    576  CA  THR A  77      -1.151  -5.079  -7.220  1.00 95.69           C  
ATOM    577  C   THR A  77      -1.861  -4.719  -5.919  1.00 95.69           C  
ATOM    578  CB  THR A  77      -0.305  -6.349  -7.013  1.00 95.69           C  
ATOM    579  O   THR A  77      -1.300  -4.023  -5.071  1.00 95.69           O  
ATOM    580  CG2 THR A  77       0.315  -6.817  -8.325  1.00 95.69           C  
ATOM    581  OG1 THR A  77       0.742  -6.070  -6.075  1.00 95.69           O  
ATOM    582  N   CYS A  78      -3.060  -5.159  -5.834  1.00 96.29           N  
ATOM    583  CA  CYS A  78      -3.856  -4.868  -4.647  1.00 96.29           C  
ATOM    584  C   CYS A  78      -4.505  -6.135  -4.102  1.00 96.29           C  
ATOM    585  CB  CYS A  78      -4.932  -3.829  -4.963  1.00 96.29           C  
ATOM    586  O   CYS A  78      -4.821  -7.052  -4.863  1.00 96.29           O  
ATOM    587  SG  CYS A  78      -4.275  -2.276  -5.610  1.00 96.29           S  
ATOM    588  N   CYS A  79      -4.677  -6.142  -2.862  1.00 95.69           N  
ATOM    589  CA  CYS A  79      -5.352  -7.249  -2.194  1.00 95.69           C  
ATOM    590  C   CYS A  79      -6.057  -6.773  -0.928  1.00 95.69           C  
ATOM    591  CB  CYS A  79      -4.356  -8.355  -1.848  1.00 95.69           C  
ATOM    592  O   CYS A  79      -5.794  -5.671  -0.444  1.00 95.69           O  
ATOM    593  SG  CYS A  79      -3.084  -7.848  -0.671  1.00 95.69           S  
ATOM    594  N   SER A  80      -7.028  -7.597  -0.414  1.00 93.60           N  
ATOM    595  CA  SER A  80      -7.896  -7.126   0.661  1.00 93.60           C  
ATOM    596  C   SER A  80      -7.812  -8.039   1.879  1.00 93.60           C  
ATOM    597  CB  SER A  80      -9.345  -7.036   0.180  1.00 93.60           C  
ATOM    598  O   SER A  80      -8.747  -8.102   2.680  1.00 93.60           O  
ATOM    599  OG  SER A  80      -9.474  -6.073  -0.851  1.00 93.60           O  
ATOM    600  N   THR A  81      -6.679  -8.782   1.962  1.00 93.51           N  
ATOM    601  CA  THR A  81      -6.441  -9.568   3.168  1.00 93.51           C  
ATOM    602  C   THR A  81      -5.248  -9.019   3.945  1.00 93.51           C  
ATOM    603  CB  THR A  81      -6.199 -11.050   2.829  1.00 93.51           C  
ATOM    604  O   THR A  81      -4.459  -8.238   3.410  1.00 93.51           O  
ATOM    605  CG2 THR A  81      -7.390 -11.647   2.085  1.00 93.51           C  
ATOM    606  OG1 THR A  81      -5.031 -11.162   2.005  1.00 93.51           O  
ATOM    607  N   ASP A  82      -5.120  -9.359   5.268  1.00 93.59           N  
ATOM    608  CA  ASP A  82      -4.024  -8.876   6.103  1.00 93.59           C  
ATOM    609  C   ASP A  82      -2.672  -9.289   5.527  1.00 93.59           C  
ATOM    610  CB  ASP A  82      -4.169  -9.399   7.534  1.00 93.59           C  
ATOM    611  O   ASP A  82      -2.476 -10.449   5.160  1.00 93.59           O  
ATOM    612  CG  ASP A  82      -5.305  -8.739   8.295  1.00 93.59           C  
ATOM    613  OD1 ASP A  82      -5.795  -7.676   7.858  1.00 93.59           O  
ATOM    614  OD2 ASP A  82      -5.712  -9.285   9.343  1.00 93.59           O  
ATOM    615  N   ASN A  83      -1.847  -8.268   5.429  1.00 93.02           N  
ATOM    616  CA  ASN A  83      -0.463  -8.483   5.019  1.00 93.02           C  
ATOM    617  C   ASN A  83      -0.382  -9.172   3.660  1.00 93.02           C  
ATOM    618  CB  ASN A  83       0.289  -9.298   6.073  1.00 93.02           C  
ATOM    619  O   ASN A  83       0.489 -10.016   3.438  1.00 93.02           O  
ATOM    620  CG  ASN A  83       0.318  -8.615   7.427  1.00 93.02           C  
ATOM    621  ND2 ASN A  83       0.245  -9.406   8.491  1.00 93.02           N  
ATOM    622  OD1 ASN A  83       0.405  -7.388   7.515  1.00 93.02           O  
ATOM    623  N   CYS A  84      -1.185  -9.001   2.738  1.00 93.76           N  
ATOM    624  CA  CYS A  84      -1.287  -9.649   1.435  1.00 93.76           C  
ATOM    625  C   CYS A  84      -0.386  -8.966   0.414  1.00 93.76           C  
ATOM    626  CB  CYS A  84      -2.734  -9.636   0.942  1.00 93.76           C  
ATOM    627  O   CYS A  84      -0.224  -9.458  -0.704  1.00 93.76           O  
ATOM    628  SG  CYS A  84      -3.364  -7.983   0.578  1.00 93.76           S  
ATOM    629  N   ASN A  85       0.083  -7.808   0.738  1.00 93.71           N  
ATOM    630  CA  ASN A  85       0.944  -7.073  -0.183  1.00 93.71           C  
ATOM    631  C   ASN A  85       2.410  -7.456  -0.006  1.00 93.71           C  
ATOM    632  CB  ASN A  85       0.762  -5.565   0.000  1.00 93.71           C  
ATOM    633  O   ASN A  85       3.250  -6.599   0.274  1.00 93.71           O  
ATOM    634  CG  ASN A  85       1.076  -5.107   1.411  1.00 93.71           C  
ATOM    635  ND2 ASN A  85       1.729  -3.957   1.529  1.00 93.71           N  
ATOM    636  OD1 ASN A  85       0.734  -5.781   2.386  1.00 93.71           O  
ATOM    637  N   THR A  86       2.659  -8.791  -0.122  1.00 83.93           N  
ATOM    638  CA  THR A  86       4.020  -9.297   0.009  1.00 83.93           C  
ATOM    639  C   THR A  86       4.824  -9.023  -1.258  1.00 83.93           C  
ATOM    640  CB  THR A  86       4.028 -10.808   0.309  1.00 83.93           C  
ATOM    641  O   THR A  86       4.266  -8.978  -2.356  1.00 83.93           O  
ATOM    642  CG2 THR A  86       3.384 -11.104   1.659  1.00 83.93           C  
ATOM    643  OG1 THR A  86       3.301 -11.496  -0.717  1.00 83.93           O  
ATOM    644  N   HIS A  87       5.951  -8.292  -1.069  1.00 74.54           N  
ATOM    645  CA  HIS A  87       6.858  -7.960  -2.162  1.00 74.54           C  
ATOM    646  C   HIS A  87       7.675  -9.174  -2.588  1.00 74.54           C  
ATOM    647  CB  HIS A  87       7.789  -6.816  -1.756  1.00 74.54           C  
ATOM    648  O   HIS A  87       8.034 -10.010  -1.755  1.00 74.54           O  
ATOM    649  CG  HIS A  87       8.766  -6.432  -2.821  1.00 74.54           C  
ATOM    650  CD2 HIS A  87       8.776  -5.389  -3.684  1.00 74.54           C  
ATOM    651  ND1 HIS A  87       9.900  -7.168  -3.091  1.00 74.54           N  
ATOM    652  CE1 HIS A  87      10.567  -6.591  -4.077  1.00 74.54           C  
ATOM    653  NE2 HIS A  87       9.906  -5.510  -4.455  1.00 74.54           N  
ATOM    654  N   PRO A  88       7.741  -9.698  -3.907  1.00 61.62           N  
ATOM    655  CA  PRO A  88       8.753 -10.702  -4.243  1.00 61.62           C  
ATOM    656  C   PRO A  88      10.174 -10.227  -3.951  1.00 61.62           C  
ATOM    657  CB  PRO A  88       8.548 -10.921  -5.744  1.00 61.62           C  
ATOM    658  O   PRO A  88      10.428  -9.021  -3.900  1.00 61.62           O  
ATOM    659  CG  PRO A  88       7.647  -9.808  -6.173  1.00 61.62           C  
ATOM    660  CD  PRO A  88       7.117  -9.124  -4.946  1.00 61.62           C  
TER     661      ALA A   1                                                      
ENDMDL                                                                          
END                                                                             
