# Supplementary material for: Domain loss enabled evolution of novel functions in the snake three-finger toxin gene superfamily
Source: Nat Commun. 2023 Aug 11;14:4861. doi: 10.1038/s41467-023-40550-0 (PMC10421932; doi:10.1038/s41467-023-40550-0)
Supplement: Supplementary file 5 — Supplementary Data 2 [file 41467_2023_40550_MOESM5_ESM.zip › SD2_structure_predictions/full_sequence/SP|P10455|Laticauda_colubrina.pdb]

MODEL     1                                                                     
ATOM      1  N   MET A   1     -30.625  -2.293  33.547  1.00 63.02           N  
ATOM      2  CA  MET A   1     -30.719  -2.603  32.124  1.00 63.02           C  
ATOM      3  C   MET A   1     -29.944  -1.586  31.293  1.00 63.02           C  
ATOM      4  CB  MET A   1     -32.181  -2.640  31.675  1.00 63.02           C  
ATOM      5  O   MET A   1     -29.694  -1.808  30.107  1.00 63.02           O  
ATOM      6  CG  MET A   1     -33.152  -2.088  32.706  1.00 63.02           C  
ATOM      7  SD  MET A   1     -34.905  -2.346  32.230  1.00 63.02           S  
ATOM      8  CE  MET A   1     -35.683  -0.961  33.108  1.00 63.02           C  
ATOM      9  N   LYS A   2     -29.368  -0.572  31.901  1.00 72.06           N  
ATOM     10  CA  LYS A   2     -28.623   0.547  31.332  1.00 72.06           C  
ATOM     11  C   LYS A   2     -27.119   0.291  31.388  1.00 72.06           C  
ATOM     12  CB  LYS A   2     -28.960   1.846  32.067  1.00 72.06           C  
ATOM     13  O   LYS A   2     -26.375   0.741  30.514  1.00 72.06           O  
ATOM     14  CG  LYS A   2     -30.351   2.384  31.765  1.00 72.06           C  
ATOM     15  CD  LYS A   2     -30.732   3.512  32.715  1.00 72.06           C  
ATOM     16  CE  LYS A   2     -32.046   4.166  32.310  1.00 72.06           C  
ATOM     17  NZ  LYS A   2     -32.872   4.534  33.498  1.00 72.06           N  
ATOM     18  N   THR A   3     -26.732  -0.629  32.351  1.00 71.86           N  
ATOM     19  CA  THR A   3     -25.330  -1.010  32.491  1.00 71.86           C  
ATOM     20  C   THR A   3     -24.970  -2.118  31.506  1.00 71.86           C  
ATOM     21  CB  THR A   3     -25.019  -1.475  33.926  1.00 71.86           C  
ATOM     22  O   THR A   3     -23.824  -2.210  31.059  1.00 71.86           O  
ATOM     23  CG2 THR A   3     -24.973  -0.293  34.889  1.00 71.86           C  
ATOM     24  OG1 THR A   3     -26.034  -2.390  34.357  1.00 71.86           O  
ATOM     25  N   LEU A   4     -25.937  -2.894  31.107  1.00 73.04           N  
ATOM     26  CA  LEU A   4     -25.805  -3.946  30.105  1.00 73.04           C  
ATOM     27  C   LEU A   4     -25.742  -3.354  28.701  1.00 73.04           C  
ATOM     28  CB  LEU A   4     -26.973  -4.931  30.204  1.00 73.04           C  
ATOM     29  O   LEU A   4     -24.965  -3.816  27.862  1.00 73.04           O  
ATOM     30  CG  LEU A   4     -26.661  -6.292  30.827  1.00 73.04           C  
ATOM     31  CD1 LEU A   4     -27.869  -6.811  31.600  1.00 73.04           C  
ATOM     32  CD2 LEU A   4     -26.240  -7.289  29.752  1.00 73.04           C  
ATOM     33  N   LEU A   5     -26.437  -2.274  28.442  1.00 73.92           N  
ATOM     34  CA  LEU A   5     -26.471  -1.540  27.182  1.00 73.92           C  
ATOM     35  C   LEU A   5     -25.202  -0.714  27.000  1.00 73.92           C  
ATOM     36  CB  LEU A   5     -27.700  -0.629  27.125  1.00 73.92           C  
ATOM     37  O   LEU A   5     -24.665  -0.629  25.893  1.00 73.92           O  
ATOM     38  CG  LEU A   5     -28.992  -1.266  26.611  1.00 73.92           C  
ATOM     39  CD1 LEU A   5     -30.205  -0.540  27.184  1.00 73.92           C  
ATOM     40  CD2 LEU A   5     -29.025  -1.252  25.086  1.00 73.92           C  
ATOM     41  N   LEU A   6     -24.591  -0.227  28.063  1.00 72.15           N  
ATOM     42  CA  LEU A   6     -23.357   0.550  28.088  1.00 72.15           C  
ATOM     43  C   LEU A   6     -22.141  -0.354  27.916  1.00 72.15           C  
ATOM     44  CB  LEU A   6     -23.244   1.335  29.397  1.00 72.15           C  
ATOM     45  O   LEU A   6     -21.189   0.004  27.219  1.00 72.15           O  
ATOM     46  CG  LEU A   6     -24.098   2.599  29.506  1.00 72.15           C  
ATOM     47  CD1 LEU A   6     -24.221   3.032  30.964  1.00 72.15           C  
ATOM     48  CD2 LEU A   6     -23.506   3.720  28.659  1.00 72.15           C  
ATOM     49  N   THR A   7     -22.148  -1.532  28.365  1.00 77.13           N  
ATOM     50  CA  THR A   7     -21.118  -2.552  28.208  1.00 77.13           C  
ATOM     51  C   THR A   7     -21.146  -3.136  26.798  1.00 77.13           C  
ATOM     52  CB  THR A   7     -21.291  -3.684  29.238  1.00 77.13           C  
ATOM     53  O   THR A   7     -20.098  -3.445  26.228  1.00 77.13           O  
ATOM     54  CG2 THR A   7     -20.948  -3.205  30.644  1.00 77.13           C  
ATOM     55  OG1 THR A   7     -22.651  -4.136  29.218  1.00 77.13           O  
ATOM     56  N   LEU A   8     -22.220  -3.228  26.135  1.00 73.56           N  
ATOM     57  CA  LEU A   8     -22.408  -3.720  24.774  1.00 73.56           C  
ATOM     58  C   LEU A   8     -21.939  -2.688  23.753  1.00 73.56           C  
ATOM     59  CB  LEU A   8     -23.878  -4.068  24.527  1.00 73.56           C  
ATOM     60  O   LEU A   8     -21.317  -3.041  22.749  1.00 73.56           O  
ATOM     61  CG  LEU A   8     -24.188  -4.828  23.237  1.00 73.56           C  
ATOM     62  CD1 LEU A   8     -24.308  -6.322  23.518  1.00 73.56           C  
ATOM     63  CD2 LEU A   8     -25.463  -4.295  22.595  1.00 73.56           C  
ATOM     64  N   VAL A   9     -22.046  -1.387  24.049  1.00 74.37           N  
ATOM     65  CA  VAL A   9     -21.610  -0.267  23.221  1.00 74.37           C  
ATOM     66  C   VAL A   9     -20.098  -0.096  23.339  1.00 74.37           C  
ATOM     67  CB  VAL A   9     -22.328   1.043  23.616  1.00 74.37           C  
ATOM     68  O   VAL A   9     -19.414   0.139  22.339  1.00 74.37           O  
ATOM     69  CG1 VAL A   9     -21.747   2.229  22.847  1.00 74.37           C  
ATOM     70  CG2 VAL A   9     -23.830   0.925  23.366  1.00 74.37           C  
ATOM     71  N   VAL A  10     -19.552  -0.325  24.467  1.00 69.37           N  
ATOM     72  CA  VAL A  10     -18.122  -0.230  24.744  1.00 69.37           C  
ATOM     73  C   VAL A  10     -17.400  -1.439  24.155  1.00 69.37           C  
ATOM     74  CB  VAL A  10     -17.844  -0.129  26.260  1.00 69.37           C  
ATOM     75  O   VAL A  10     -16.314  -1.305  23.586  1.00 69.37           O  
ATOM     76  CG1 VAL A  10     -16.342  -0.155  26.536  1.00 69.37           C  
ATOM     77  CG2 VAL A  10     -18.474   1.139  26.834  1.00 69.37           C  
ATOM     78  N   VAL A  11     -17.968  -2.679  24.056  1.00 66.82           N  
ATOM     79  CA  VAL A  11     -17.475  -3.923  23.474  1.00 66.82           C  
ATOM     80  C   VAL A  11     -17.578  -3.859  21.952  1.00 66.82           C  
ATOM     81  CB  VAL A  11     -18.251  -5.147  24.010  1.00 66.82           C  
ATOM     82  O   VAL A  11     -16.671  -4.301  21.243  1.00 66.82           O  
ATOM     83  CG1 VAL A  11     -17.840  -6.416  23.265  1.00 66.82           C  
ATOM     84  CG2 VAL A  11     -18.021  -5.308  25.512  1.00 66.82           C  
ATOM     85  N   THR A  12     -18.542  -3.189  21.393  1.00 65.71           N  
ATOM     86  CA  THR A  12     -18.758  -2.994  19.964  1.00 65.71           C  
ATOM     87  C   THR A  12     -17.845  -1.897  19.424  1.00 65.71           C  
ATOM     88  CB  THR A  12     -20.226  -2.639  19.663  1.00 65.71           C  
ATOM     89  O   THR A  12     -17.379  -1.975  18.285  1.00 65.71           O  
ATOM     90  CG2 THR A  12     -21.163  -3.764  20.090  1.00 65.71           C  
ATOM     91  OG1 THR A  12     -20.577  -1.444  20.372  1.00 65.71           O  
ATOM     92  N   MET A  13     -17.486  -0.912  20.151  1.00 64.34           N  
ATOM     93  CA  MET A  13     -16.579   0.185  19.828  1.00 64.34           C  
ATOM     94  C   MET A  13     -15.125  -0.257  19.948  1.00 64.34           C  
ATOM     95  CB  MET A  13     -16.838   1.384  20.742  1.00 64.34           C  
ATOM     96  O   MET A  13     -14.289   0.111  19.120  1.00 64.34           O  
ATOM     97  CG  MET A  13     -18.118   2.137  20.417  1.00 64.34           C  
ATOM     98  SD  MET A  13     -18.033   3.005  18.802  1.00 64.34           S  
ATOM     99  CE  MET A  13     -17.608   4.678  19.360  1.00 64.34           C  
ATOM    100  N   VAL A  14     -14.768  -1.071  20.888  1.00 63.08           N  
ATOM    101  CA  VAL A  14     -13.467  -1.699  21.091  1.00 63.08           C  
ATOM    102  C   VAL A  14     -13.271  -2.822  20.074  1.00 63.08           C  
ATOM    103  CB  VAL A  14     -13.319  -2.249  22.527  1.00 63.08           C  
ATOM    104  O   VAL A  14     -12.164  -3.025  19.569  1.00 63.08           O  
ATOM    105  CG1 VAL A  14     -12.010  -3.021  22.678  1.00 63.08           C  
ATOM    106  CG2 VAL A  14     -13.393  -1.111  23.544  1.00 63.08           C  
ATOM    107  N   CYS A  15     -14.351  -3.410  19.567  1.00 62.35           N  
ATOM    108  CA  CYS A  15     -14.347  -4.489  18.586  1.00 62.35           C  
ATOM    109  C   CYS A  15     -14.367  -3.936  17.166  1.00 62.35           C  
ATOM    110  CB  CYS A  15     -15.547  -5.412  18.800  1.00 62.35           C  
ATOM    111  O   CYS A  15     -13.866  -4.575  16.239  1.00 62.35           O  
ATOM    112  SG  CYS A  15     -15.440  -6.407  20.304  1.00 62.35           S  
ATOM    113  N   LEU A  16     -14.783  -2.669  16.960  1.00 59.17           N  
ATOM    114  CA  LEU A  16     -14.831  -1.983  15.674  1.00 59.17           C  
ATOM    115  C   LEU A  16     -13.519  -1.257  15.396  1.00 59.17           C  
ATOM    116  CB  LEU A  16     -15.995  -0.989  15.640  1.00 59.17           C  
ATOM    117  O   LEU A  16     -13.143  -1.067  14.237  1.00 59.17           O  
ATOM    118  CG  LEU A  16     -17.386  -1.582  15.409  1.00 59.17           C  
ATOM    119  CD1 LEU A  16     -18.437  -0.777  16.165  1.00 59.17           C  
ATOM    120  CD2 LEU A  16     -17.708  -1.626  13.919  1.00 59.17           C  
ATOM    121  N   ASP A  17     -12.703  -1.082  16.490  1.00 55.17           N  
ATOM    122  CA  ASP A  17     -11.395  -0.435  16.445  1.00 55.17           C  
ATOM    123  C   ASP A  17     -10.277  -1.466  16.307  1.00 55.17           C  
ATOM    124  CB  ASP A  17     -11.174   0.417  17.697  1.00 55.17           C  
ATOM    125  O   ASP A  17      -9.131  -1.111  16.024  1.00 55.17           O  
ATOM    126  CG  ASP A  17     -11.101   1.904  17.397  1.00 55.17           C  
ATOM    127  OD1 ASP A  17     -10.553   2.287  16.341  1.00 55.17           O  
ATOM    128  OD2 ASP A  17     -11.593   2.699  18.226  1.00 55.17           O  
ATOM    129  N   LEU A  18     -10.536  -2.718  16.465  1.00 55.56           N  
ATOM    130  CA  LEU A  18      -9.608  -3.791  16.127  1.00 55.56           C  
ATOM    131  C   LEU A  18      -9.561  -4.013  14.619  1.00 55.56           C  
ATOM    132  CB  LEU A  18     -10.009  -5.089  16.833  1.00 55.56           C  
ATOM    133  O   LEU A  18     -10.436  -4.675  14.056  1.00 55.56           O  
ATOM    134  CG  LEU A  18      -8.883  -5.861  17.523  1.00 55.56           C  
ATOM    135  CD1 LEU A  18      -8.537  -5.212  18.859  1.00 55.56           C  
ATOM    136  CD2 LEU A  18      -9.277  -7.321  17.718  1.00 55.56           C  
ATOM    137  N   ALA A  19      -9.686  -2.974  13.838  1.00 58.63           N  
ATOM    138  CA  ALA A  19      -8.954  -2.370  12.728  1.00 58.63           C  
ATOM    139  C   ALA A  19      -8.652  -3.401  11.645  1.00 58.63           C  
ATOM    140  CB  ALA A  19      -7.660  -1.733  13.228  1.00 58.63           C  
ATOM    141  O   ALA A  19      -8.021  -4.426  11.913  1.00 58.63           O  
ATOM    142  N   TYR A  20      -9.604  -3.853  10.919  1.00 65.97           N  
ATOM    143  CA  TYR A  20      -9.436  -4.438   9.593  1.00 65.97           C  
ATOM    144  C   TYR A  20      -8.091  -4.047   8.992  1.00 65.97           C  
ATOM    145  CB  TYR A  20     -10.571  -3.998   8.663  1.00 65.97           C  
ATOM    146  O   TYR A  20      -7.887  -2.893   8.608  1.00 65.97           O  
ATOM    147  CG  TYR A  20     -11.762  -4.925   8.679  1.00 65.97           C  
ATOM    148  CD1 TYR A  20     -11.813  -6.039   7.844  1.00 65.97           C  
ATOM    149  CD2 TYR A  20     -12.838  -4.689   9.527  1.00 65.97           C  
ATOM    150  CE1 TYR A  20     -12.909  -6.896   7.853  1.00 65.97           C  
ATOM    151  CE2 TYR A  20     -13.940  -5.539   9.545  1.00 65.97           C  
ATOM    152  OH  TYR A  20     -15.053  -7.482   8.719  1.00 65.97           O  
ATOM    153  CZ  TYR A  20     -13.966  -6.638   8.706  1.00 65.97           C  
ATOM    154  N   THR A  21      -7.014  -4.663   9.667  1.00 76.34           N  
ATOM    155  CA  THR A  21      -5.700  -4.426   9.081  1.00 76.34           C  
ATOM    156  C   THR A  21      -5.646  -4.946   7.647  1.00 76.34           C  
ATOM    157  CB  THR A  21      -4.589  -5.092   9.913  1.00 76.34           C  
ATOM    158  O   THR A  21      -6.149  -6.033   7.356  1.00 76.34           O  
ATOM    159  CG2 THR A  21      -4.481  -4.455  11.295  1.00 76.34           C  
ATOM    160  OG1 THR A  21      -4.882  -6.486  10.063  1.00 76.34           O  
ATOM    161  N   ARG A  22      -5.492  -4.017   6.774  1.00 86.93           N  
ATOM    162  CA  ARG A  22      -5.396  -4.351   5.356  1.00 86.93           C  
ATOM    163  C   ARG A  22      -4.101  -5.098   5.056  1.00 86.93           C  
ATOM    164  CB  ARG A  22      -5.482  -3.086   4.499  1.00 86.93           C  
ATOM    165  O   ARG A  22      -3.049  -4.776   5.614  1.00 86.93           O  
ATOM    166  CG  ARG A  22      -5.632  -3.359   3.011  1.00 86.93           C  
ATOM    167  CD  ARG A  22      -6.059  -2.112   2.249  1.00 86.93           C  
ATOM    168  NE  ARG A  22      -7.499  -1.890   2.343  1.00 86.93           N  
ATOM    169  NH1 ARG A  22      -7.978  -2.759   0.257  1.00 86.93           N  
ATOM    170  NH2 ARG A  22      -9.666  -1.956   1.584  1.00 86.93           N  
ATOM    171  CZ  ARG A  22      -8.378  -2.202   1.394  1.00 86.93           C  
ATOM    172  N   ARG A  23      -4.227  -6.138   4.117  1.00 91.90           N  
ATOM    173  CA  ARG A  23      -3.069  -6.911   3.681  1.00 91.90           C  
ATOM    174  C   ARG A  23      -2.541  -6.401   2.345  1.00 91.90           C  
ATOM    175  CB  ARG A  23      -3.423  -8.396   3.573  1.00 91.90           C  
ATOM    176  O   ARG A  23      -3.303  -6.247   1.388  1.00 91.90           O  
ATOM    177  CG  ARG A  23      -3.661  -9.073   4.913  1.00 91.90           C  
ATOM    178  CD  ARG A  23      -3.856 -10.575   4.760  1.00 91.90           C  
ATOM    179  NE  ARG A  23      -5.145 -10.892   4.152  1.00 91.90           N  
ATOM    180  NH1 ARG A  23      -4.993 -13.167   4.523  1.00 91.90           N  
ATOM    181  NH2 ARG A  23      -6.837 -12.291   3.481  1.00 91.90           N  
ATOM    182  CZ  ARG A  23      -5.655 -12.116   4.053  1.00 91.90           C  
ATOM    183  N   CYS A  24      -1.152  -6.109   2.255  1.00 94.02           N  
ATOM    184  CA  CYS A  24      -0.517  -5.563   1.060  1.00 94.02           C  
ATOM    185  C   CYS A  24       0.779  -6.300   0.746  1.00 94.02           C  
ATOM    186  CB  CYS A  24      -0.236  -4.071   1.238  1.00 94.02           C  
ATOM    187  O   CYS A  24       1.391  -6.895   1.635  1.00 94.02           O  
ATOM    188  SG  CYS A  24      -1.716  -3.082   1.543  1.00 94.02           S  
ATOM    189  N   TYR A  25       1.125  -6.284  -0.565  1.00 94.30           N  
ATOM    190  CA  TYR A  25       2.474  -6.724  -0.900  1.00 94.30           C  
ATOM    191  C   TYR A  25       3.513  -5.725  -0.403  1.00 94.30           C  
ATOM    192  CB  TYR A  25       2.618  -6.916  -2.413  1.00 94.30           C  
ATOM    193  O   TYR A  25       3.298  -4.513  -0.469  1.00 94.30           O  
ATOM    194  CG  TYR A  25       1.788  -8.052  -2.962  1.00 94.30           C  
ATOM    195  CD1 TYR A  25       2.174  -9.377  -2.772  1.00 94.30           C  
ATOM    196  CD2 TYR A  25       0.619  -7.803  -3.671  1.00 94.30           C  
ATOM    197  CE1 TYR A  25       1.415 -10.427  -3.277  1.00 94.30           C  
ATOM    198  CE2 TYR A  25      -0.149  -8.845  -4.181  1.00 94.30           C  
ATOM    199  OH  TYR A  25      -0.500 -11.186  -4.482  1.00 94.30           O  
ATOM    200  CZ  TYR A  25       0.256 -10.151  -3.979  1.00 94.30           C  
ATOM    201  N   ASN A  26       4.626  -6.346   0.175  1.00 89.47           N  
ATOM    202  CA  ASN A  26       5.661  -5.494   0.751  1.00 89.47           C  
ATOM    203  C   ASN A  26       7.053  -5.906   0.280  1.00 89.47           C  
ATOM    204  CB  ASN A  26       5.589  -5.520   2.280  1.00 89.47           C  
ATOM    205  O   ASN A  26       7.766  -6.621   0.986  1.00 89.47           O  
ATOM    206  CG  ASN A  26       6.511  -4.504   2.925  1.00 89.47           C  
ATOM    207  ND2 ASN A  26       6.549  -4.497   4.252  1.00 89.47           N  
ATOM    208  OD1 ASN A  26       7.183  -3.732   2.237  1.00 89.47           O  
ATOM    209  N   GLN A  27       7.306  -5.631  -0.963  1.00 91.07           N  
ATOM    210  CA  GLN A  27       8.613  -6.012  -1.491  1.00 91.07           C  
ATOM    211  C   GLN A  27       8.957  -5.207  -2.741  1.00 91.07           C  
ATOM    212  CB  GLN A  27       8.651  -7.509  -1.802  1.00 91.07           C  
ATOM    213  O   GLN A  27       8.075  -4.614  -3.366  1.00 91.07           O  
ATOM    214  CG  GLN A  27       7.797  -7.910  -2.997  1.00 91.07           C  
ATOM    215  CD  GLN A  27       6.324  -8.031  -2.652  1.00 91.07           C  
ATOM    216  NE2 GLN A  27       5.497  -8.282  -3.662  1.00 91.07           N  
ATOM    217  OE1 GLN A  27       5.933  -7.901  -1.488  1.00 91.07           O  
ATOM    218  N   GLN A  28      10.119  -5.301  -3.041  1.00 91.77           N  
ATOM    219  CA  GLN A  28      10.620  -4.808  -4.320  1.00 91.77           C  
ATOM    220  C   GLN A  28      10.660  -5.923  -5.361  1.00 91.77           C  
ATOM    221  CB  GLN A  28      12.011  -4.195  -4.152  1.00 91.77           C  
ATOM    222  O   GLN A  28      10.668  -7.105  -5.012  1.00 91.77           O  
ATOM    223  CG  GLN A  28      12.038  -2.969  -3.250  1.00 91.77           C  
ATOM    224  CD  GLN A  28      13.427  -2.374  -3.109  1.00 91.77           C  
ATOM    225  NE2 GLN A  28      13.626  -1.572  -2.069  1.00 91.77           N  
ATOM    226  OE1 GLN A  28      14.314  -2.635  -3.928  1.00 91.77           O  
ATOM    227  N   SER A  29      10.589  -5.467  -6.615  1.00 88.96           N  
ATOM    228  CA  SER A  29      10.543  -6.435  -7.706  1.00 88.96           C  
ATOM    229  C   SER A  29      11.756  -7.358  -7.676  1.00 88.96           C  
ATOM    230  CB  SER A  29      10.470  -5.719  -9.055  1.00 88.96           C  
ATOM    231  O   SER A  29      11.716  -8.462  -8.223  1.00 88.96           O  
ATOM    232  OG  SER A  29      11.592  -4.872  -9.237  1.00 88.96           O  
ATOM    233  N   SER A  30      12.858  -7.024  -6.946  1.00 87.01           N  
ATOM    234  CA  SER A  30      14.074  -7.826  -6.862  1.00 87.01           C  
ATOM    235  C   SER A  30      13.975  -8.865  -5.749  1.00 87.01           C  
ATOM    236  CB  SER A  30      15.291  -6.931  -6.628  1.00 87.01           C  
ATOM    237  O   SER A  30      14.831  -9.745  -5.637  1.00 87.01           O  
ATOM    238  OG  SER A  30      15.145  -6.183  -5.433  1.00 87.01           O  
ATOM    239  N   GLN A  31      12.807  -8.835  -4.989  1.00 89.10           N  
ATOM    240  CA  GLN A  31      12.618  -9.723  -3.846  1.00 89.10           C  
ATOM    241  C   GLN A  31      11.416 -10.639  -4.054  1.00 89.10           C  
ATOM    242  CB  GLN A  31      12.446  -8.914  -2.560  1.00 89.10           C  
ATOM    243  O   GLN A  31      10.524 -10.331  -4.847  1.00 89.10           O  
ATOM    244  CG  GLN A  31      13.642  -8.034  -2.222  1.00 89.10           C  
ATOM    245  CD  GLN A  31      13.411  -7.175  -0.993  1.00 89.10           C  
ATOM    246  NE2 GLN A  31      14.495  -6.750  -0.354  1.00 89.10           N  
ATOM    247  OE1 GLN A  31      12.266  -6.896  -0.621  1.00 89.10           O  
ATOM    248  N   PRO A  32      11.460 -11.798  -3.399  1.00 89.04           N  
ATOM    249  CA  PRO A  32      10.268 -12.649  -3.453  1.00 89.04           C  
ATOM    250  C   PRO A  32       9.014 -11.940  -2.949  1.00 89.04           C  
ATOM    251  CB  PRO A  32      10.634 -13.825  -2.545  1.00 89.04           C  
ATOM    252  O   PRO A  32       9.098 -11.080  -2.069  1.00 89.04           O  
ATOM    253  CG  PRO A  32      12.124 -13.776  -2.436  1.00 89.04           C  
ATOM    254  CD  PRO A  32      12.570 -12.356  -2.640  1.00 89.04           C  
ATOM    255  N   LYS A  33       7.878 -12.372  -3.619  1.00 86.72           N  
ATOM    256  CA  LYS A  33       6.592 -11.795  -3.239  1.00 86.72           C  
ATOM    257  C   LYS A  33       6.214 -12.185  -1.813  1.00 86.72           C  
ATOM    258  CB  LYS A  33       5.497 -12.237  -4.211  1.00 86.72           C  
ATOM    259  O   LYS A  33       6.266 -13.363  -1.452  1.00 86.72           O  
ATOM    260  CG  LYS A  33       5.592 -11.592  -5.586  1.00 86.72           C  
ATOM    261  CD  LYS A  33       4.446 -12.029  -6.489  1.00 86.72           C  
ATOM    262  CE  LYS A  33       4.600 -11.472  -7.898  1.00 86.72           C  
ATOM    263  NZ  LYS A  33       3.469 -11.884  -8.783  1.00 86.72           N  
ATOM    264  N   THR A  34       6.042 -11.146  -0.974  1.00 90.01           N  
ATOM    265  CA  THR A  34       5.586 -11.363   0.394  1.00 90.01           C  
ATOM    266  C   THR A  34       4.450 -10.406   0.744  1.00 90.01           C  
ATOM    267  CB  THR A  34       6.737 -11.186   1.402  1.00 90.01           C  
ATOM    268  O   THR A  34       4.350  -9.317   0.173  1.00 90.01           O  
ATOM    269  CG2 THR A  34       7.872 -12.165   1.118  1.00 90.01           C  
ATOM    270  OG1 THR A  34       7.242  -9.847   1.311  1.00 90.01           O  
ATOM    271  N   THR A  35       3.457 -10.925   1.527  1.00 92.28           N  
ATOM    272  CA  THR A  35       2.369 -10.080   2.009  1.00 92.28           C  
ATOM    273  C   THR A  35       2.475  -9.870   3.516  1.00 92.28           C  
ATOM    274  CB  THR A  35       0.996 -10.688   1.667  1.00 92.28           C  
ATOM    275  O   THR A  35       2.997 -10.727   4.233  1.00 92.28           O  
ATOM    276  CG2 THR A  35       0.804 -10.799   0.159  1.00 92.28           C  
ATOM    277  OG1 THR A  35       0.901 -11.995   2.247  1.00 92.28           O  
ATOM    278  N   LYS A  36       2.000  -8.586   3.933  1.00 90.61           N  
ATOM    279  CA  LYS A  36       1.962  -8.271   5.358  1.00 90.61           C  
ATOM    280  C   LYS A  36       0.743  -7.420   5.700  1.00 90.61           C  
ATOM    281  CB  LYS A  36       3.241  -7.548   5.782  1.00 90.61           C  
ATOM    282  O   LYS A  36       0.231  -6.688   4.850  1.00 90.61           O  
ATOM    283  CG  LYS A  36       3.403  -6.165   5.169  1.00 90.61           C  
ATOM    284  CD  LYS A  36       4.687  -5.493   5.637  1.00 90.61           C  
ATOM    285  CE  LYS A  36       4.814  -4.080   5.084  1.00 90.61           C  
ATOM    286  NZ  LYS A  36       6.035  -3.391   5.597  1.00 90.61           N  
ATOM    287  N   SER A  37       0.279  -7.626   7.030  1.00 91.94           N  
ATOM    288  CA  SER A  37      -0.790  -6.757   7.511  1.00 91.94           C  
ATOM    289  C   SER A  37      -0.291  -5.331   7.723  1.00 91.94           C  
ATOM    290  CB  SER A  37      -1.376  -7.299   8.815  1.00 91.94           C  
ATOM    291  O   SER A  37       0.790  -5.122   8.277  1.00 91.94           O  
ATOM    292  OG  SER A  37      -1.953  -8.578   8.614  1.00 91.94           O  
ATOM    293  N   CYS A  38      -1.167  -4.292   7.151  1.00 89.78           N  
ATOM    294  CA  CYS A  38      -0.758  -2.903   7.328  1.00 89.78           C  
ATOM    295  C   CYS A  38      -0.976  -2.449   8.766  1.00 89.78           C  
ATOM    296  CB  CYS A  38      -1.528  -1.992   6.373  1.00 89.78           C  
ATOM    297  O   CYS A  38      -1.877  -2.942   9.447  1.00 89.78           O  
ATOM    298  SG  CYS A  38      -1.152  -2.280   4.630  1.00 89.78           S  
ATOM    299  N   PRO A  39      -0.061  -1.563   9.161  1.00 89.45           N  
ATOM    300  CA  PRO A  39      -0.271  -0.996  10.495  1.00 89.45           C  
ATOM    301  C   PRO A  39      -1.610  -0.272  10.623  1.00 89.45           C  
ATOM    302  CB  PRO A  39       0.896  -0.017  10.650  1.00 89.45           C  
ATOM    303  O   PRO A  39      -2.199   0.129   9.616  1.00 89.45           O  
ATOM    304  CG  PRO A  39       1.842  -0.373   9.549  1.00 89.45           C  
ATOM    305  CD  PRO A  39       1.085  -1.130   8.496  1.00 89.45           C  
ATOM    306  N   PRO A  40      -2.067  -0.202  11.909  1.00 86.02           N  
ATOM    307  CA  PRO A  40      -3.294   0.575  12.106  1.00 86.02           C  
ATOM    308  C   PRO A  40      -3.190   1.993  11.550  1.00 86.02           C  
ATOM    309  CB  PRO A  40      -3.456   0.596  13.628  1.00 86.02           C  
ATOM    310  O   PRO A  40      -2.152   2.644  11.697  1.00 86.02           O  
ATOM    311  CG  PRO A  40      -2.653  -0.567  14.114  1.00 86.02           C  
ATOM    312  CD  PRO A  40      -1.510  -0.787  13.166  1.00 86.02           C  
ATOM    313  N   GLY A  41      -4.185   2.389  10.769  1.00 84.00           N  
ATOM    314  CA  GLY A  41      -4.143   3.748  10.252  1.00 84.00           C  
ATOM    315  C   GLY A  41      -3.749   3.818   8.788  1.00 84.00           C  
ATOM    316  O   GLY A  41      -3.864   4.871   8.158  1.00 84.00           O  
ATOM    317  N   GLU A  42      -3.233   2.639   8.277  1.00 88.99           N  
ATOM    318  CA  GLU A  42      -2.926   2.508   6.856  1.00 88.99           C  
ATOM    319  C   GLU A  42      -3.928   1.593   6.157  1.00 88.99           C  
ATOM    320  CB  GLU A  42      -1.504   1.978   6.660  1.00 88.99           C  
ATOM    321  O   GLU A  42      -3.869   0.371   6.306  1.00 88.99           O  
ATOM    322  CG  GLU A  42      -0.420   2.932   7.142  1.00 88.99           C  
ATOM    323  CD  GLU A  42       0.972   2.548   6.666  1.00 88.99           C  
ATOM    324  OE1 GLU A  42       1.962   3.154   7.135  1.00 88.99           O  
ATOM    325  OE2 GLU A  42       1.073   1.635   5.816  1.00 88.99           O  
ATOM    326  N   ASN A  43      -4.755   2.266   5.329  1.00 88.88           N  
ATOM    327  CA  ASN A  43      -5.855   1.501   4.751  1.00 88.88           C  
ATOM    328  C   ASN A  43      -5.727   1.394   3.234  1.00 88.88           C  
ATOM    329  CB  ASN A  43      -7.200   2.127   5.127  1.00 88.88           C  
ATOM    330  O   ASN A  43      -6.696   1.067   2.547  1.00 88.88           O  
ATOM    331  CG  ASN A  43      -7.495   2.030   6.611  1.00 88.88           C  
ATOM    332  ND2 ASN A  43      -8.222   3.009   7.137  1.00 88.88           N  
ATOM    333  OD1 ASN A  43      -7.073   1.083   7.280  1.00 88.88           O  
ATOM    334  N   SER A  44      -4.513   1.700   2.751  1.00 92.08           N  
ATOM    335  CA  SER A  44      -4.273   1.659   1.313  1.00 92.08           C  
ATOM    336  C   SER A  44      -2.978   0.921   0.989  1.00 92.08           C  
ATOM    337  CB  SER A  44      -4.221   3.074   0.736  1.00 92.08           C  
ATOM    338  O   SER A  44      -2.054   0.891   1.805  1.00 92.08           O  
ATOM    339  OG  SER A  44      -5.427   3.770   1.002  1.00 92.08           O  
ATOM    340  N   CYS A  45      -2.995   0.324  -0.241  1.00 94.64           N  
ATOM    341  CA  CYS A  45      -1.782  -0.268  -0.795  1.00 94.64           C  
ATOM    342  C   CYS A  45      -1.243   0.571  -1.947  1.00 94.64           C  
ATOM    343  CB  CYS A  45      -2.052  -1.694  -1.273  1.00 94.64           C  
ATOM    344  O   CYS A  45      -1.997   1.297  -2.598  1.00 94.64           O  
ATOM    345  SG  CYS A  45      -2.628  -2.803   0.032  1.00 94.64           S  
ATOM    346  N   TYR A  46       0.115   0.467  -2.046  1.00 95.70           N  
ATOM    347  CA  TYR A  46       0.639   1.227  -3.176  1.00 95.70           C  
ATOM    348  C   TYR A  46       1.596   0.380  -4.006  1.00 95.70           C  
ATOM    349  CB  TYR A  46       1.352   2.493  -2.689  1.00 95.70           C  
ATOM    350  O   TYR A  46       2.167  -0.592  -3.506  1.00 95.70           O  
ATOM    351  CG  TYR A  46       2.705   2.229  -2.075  1.00 95.70           C  
ATOM    352  CD1 TYR A  46       2.849   2.077  -0.697  1.00 95.70           C  
ATOM    353  CD2 TYR A  46       3.842   2.133  -2.870  1.00 95.70           C  
ATOM    354  CE1 TYR A  46       4.095   1.836  -0.127  1.00 95.70           C  
ATOM    355  CE2 TYR A  46       5.093   1.892  -2.310  1.00 95.70           C  
ATOM    356  OH  TYR A  46       6.444   1.507  -0.381  1.00 95.70           O  
ATOM    357  CZ  TYR A  46       5.209   1.745  -0.940  1.00 95.70           C  
ATOM    358  N   ASN A  47       1.761   0.764  -5.271  1.00 95.20           N  
ATOM    359  CA  ASN A  47       2.737   0.327  -6.263  1.00 95.20           C  
ATOM    360  C   ASN A  47       3.505   1.507  -6.852  1.00 95.20           C  
ATOM    361  CB  ASN A  47       2.053  -0.470  -7.376  1.00 95.20           C  
ATOM    362  O   ASN A  47       2.913   2.384  -7.484  1.00 95.20           O  
ATOM    363  CG  ASN A  47       3.038  -1.034  -8.380  1.00 95.20           C  
ATOM    364  ND2 ASN A  47       3.285  -2.336  -8.302  1.00 95.20           N  
ATOM    365  OD1 ASN A  47       3.574  -0.305  -9.220  1.00 95.20           O  
ATOM    366  N   LYS A  48       4.774   1.512  -6.520  1.00 94.69           N  
ATOM    367  CA  LYS A  48       5.643   2.620  -6.907  1.00 94.69           C  
ATOM    368  C   LYS A  48       6.755   2.148  -7.839  1.00 94.69           C  
ATOM    369  CB  LYS A  48       6.244   3.288  -5.670  1.00 94.69           C  
ATOM    370  O   LYS A  48       7.458   1.182  -7.535  1.00 94.69           O  
ATOM    371  CG  LYS A  48       7.184   4.443  -5.984  1.00 94.69           C  
ATOM    372  CD  LYS A  48       7.728   5.083  -4.714  1.00 94.69           C  
ATOM    373  CE  LYS A  48       8.831   4.240  -4.090  1.00 94.69           C  
ATOM    374  NZ  LYS A  48       9.420   4.901  -2.887  1.00 94.69           N  
ATOM    375  N   GLN A  49       6.797   2.906  -9.050  1.00 94.78           N  
ATOM    376  CA  GLN A  49       7.791   2.510 -10.043  1.00 94.78           C  
ATOM    377  C   GLN A  49       8.756   3.654 -10.342  1.00 94.78           C  
ATOM    378  CB  GLN A  49       7.109   2.048 -11.331  1.00 94.78           C  
ATOM    379  O   GLN A  49       8.332   4.796 -10.536  1.00 94.78           O  
ATOM    380  CG  GLN A  49       6.271   0.788 -11.166  1.00 94.78           C  
ATOM    381  CD  GLN A  49       5.569   0.377 -12.446  1.00 94.78           C  
ATOM    382  NE2 GLN A  49       4.375  -0.191 -12.312  1.00 94.78           N  
ATOM    383  OE1 GLN A  49       6.095   0.569 -13.547  1.00 94.78           O  
ATOM    384  N   TRP A  50      10.086   3.312 -10.316  1.00 93.46           N  
ATOM    385  CA  TRP A  50      11.110   4.296 -10.651  1.00 93.46           C  
ATOM    386  C   TRP A  50      12.321   3.625 -11.292  1.00 93.46           C  
ATOM    387  CB  TRP A  50      11.541   5.071  -9.403  1.00 93.46           C  
ATOM    388  O   TRP A  50      12.453   2.400 -11.251  1.00 93.46           O  
ATOM    389  CG  TRP A  50      12.298   4.247  -8.406  1.00 93.46           C  
ATOM    390  CD1 TRP A  50      13.656   4.147  -8.281  1.00 93.46           C  
ATOM    391  CD2 TRP A  50      11.739   3.403  -7.395  1.00 93.46           C  
ATOM    392  CE2 TRP A  50      12.817   2.821  -6.692  1.00 93.46           C  
ATOM    393  CE3 TRP A  50      10.429   3.082  -7.014  1.00 93.46           C  
ATOM    394  NE1 TRP A  50      13.975   3.291  -7.252  1.00 93.46           N  
ATOM    395  CH2 TRP A  50      11.333   1.639  -5.277  1.00 93.46           C  
ATOM    396  CZ2 TRP A  50      12.625   1.936  -5.629  1.00 93.46           C  
ATOM    397  CZ3 TRP A  50      10.240   2.201  -5.956  1.00 93.46           C  
ATOM    398  N   ARG A  51      13.148   4.479 -11.948  1.00 91.95           N  
ATOM    399  CA  ARG A  51      14.345   3.969 -12.609  1.00 91.95           C  
ATOM    400  C   ARG A  51      15.598   4.301 -11.806  1.00 91.95           C  
ATOM    401  CB  ARG A  51      14.464   4.541 -14.024  1.00 91.95           C  
ATOM    402  O   ARG A  51      15.737   5.414 -11.294  1.00 91.95           O  
ATOM    403  CG  ARG A  51      13.538   3.882 -15.034  1.00 91.95           C  
ATOM    404  CD  ARG A  51      13.947   4.199 -16.465  1.00 91.95           C  
ATOM    405  NE  ARG A  51      12.885   3.876 -17.414  1.00 91.95           N  
ATOM    406  NH1 ARG A  51      14.307   3.085 -19.054  1.00 91.95           N  
ATOM    407  NH2 ARG A  51      12.042   3.100 -19.404  1.00 91.95           N  
ATOM    408  CZ  ARG A  51      13.081   3.354 -18.622  1.00 91.95           C  
ATOM    409  N   ASP A  52      16.476   3.295 -11.559  1.00 88.08           N  
ATOM    410  CA  ASP A  52      17.797   3.538 -10.989  1.00 88.08           C  
ATOM    411  C   ASP A  52      18.894   2.950 -11.874  1.00 88.08           C  
ATOM    412  CB  ASP A  52      17.890   2.953  -9.578  1.00 88.08           C  
ATOM    413  O   ASP A  52      18.647   2.606 -13.032  1.00 88.08           O  
ATOM    414  CG  ASP A  52      17.918   1.435  -9.567  1.00 88.08           C  
ATOM    415  OD1 ASP A  52      18.011   0.818 -10.650  1.00 88.08           O  
ATOM    416  OD2 ASP A  52      17.844   0.850  -8.465  1.00 88.08           O  
ATOM    417  N   HIS A  53      20.194   2.938 -11.384  1.00 88.17           N  
ATOM    418  CA  HIS A  53      21.351   2.505 -12.161  1.00 88.17           C  
ATOM    419  C   HIS A  53      21.218   1.045 -12.579  1.00 88.17           C  
ATOM    420  CB  HIS A  53      22.639   2.707 -11.361  1.00 88.17           C  
ATOM    421  O   HIS A  53      21.843   0.614 -13.551  1.00 88.17           O  
ATOM    422  CG  HIS A  53      22.694   1.907 -10.099  1.00 88.17           C  
ATOM    423  CD2 HIS A  53      23.396   0.793  -9.783  1.00 88.17           C  
ATOM    424  ND1 HIS A  53      21.958   2.231  -8.980  1.00 88.17           N  
ATOM    425  CE1 HIS A  53      22.207   1.348  -8.026  1.00 88.17           C  
ATOM    426  NE2 HIS A  53      23.076   0.465  -8.488  1.00 88.17           N  
ATOM    427  N   ARG A  54      20.324   0.300 -12.004  1.00 86.89           N  
ATOM    428  CA  ARG A  54      20.159  -1.133 -12.225  1.00 86.89           C  
ATOM    429  C   ARG A  54      18.944  -1.416 -13.102  1.00 86.89           C  
ATOM    430  CB  ARG A  54      20.027  -1.871 -10.892  1.00 86.89           C  
ATOM    431  O   ARG A  54      18.712  -2.559 -13.501  1.00 86.89           O  
ATOM    432  CG  ARG A  54      21.275  -1.808 -10.026  1.00 86.89           C  
ATOM    433  CD  ARG A  54      21.087  -2.551  -8.710  1.00 86.89           C  
ATOM    434  NE  ARG A  54      22.232  -2.373  -7.822  1.00 86.89           N  
ATOM    435  NH1 ARG A  54      21.752  -4.203  -6.497  1.00 86.89           N  
ATOM    436  NH2 ARG A  54      23.589  -2.908  -6.048  1.00 86.89           N  
ATOM    437  CZ  ARG A  54      22.522  -3.162  -6.791  1.00 86.89           C  
ATOM    438  N   GLY A  55      18.096  -0.322 -13.460  1.00 90.23           N  
ATOM    439  CA  GLY A  55      16.882  -0.484 -14.244  1.00 90.23           C  
ATOM    440  C   GLY A  55      15.636  -0.015 -13.518  1.00 90.23           C  
ATOM    441  O   GLY A  55      15.706   0.867 -12.659  1.00 90.23           O  
ATOM    442  N   SER A  56      14.471  -0.523 -14.110  1.00 91.87           N  
ATOM    443  CA  SER A  56      13.182  -0.173 -13.523  1.00 91.87           C  
ATOM    444  C   SER A  56      12.943  -0.931 -12.221  1.00 91.87           C  
ATOM    445  CB  SER A  56      12.048  -0.464 -14.507  1.00 91.87           C  
ATOM    446  O   SER A  56      13.123  -2.149 -12.164  1.00 91.87           O  
ATOM    447  OG  SER A  56      10.803  -0.041 -13.978  1.00 91.87           O  
ATOM    448  N   ILE A  57      12.674  -0.189 -11.083  1.00 92.81           N  
ATOM    449  CA  ILE A  57      12.392  -0.750  -9.766  1.00 92.81           C  
ATOM    450  C   ILE A  57      10.916  -0.554  -9.426  1.00 92.81           C  
ATOM    451  CB  ILE A  57      13.282  -0.111  -8.677  1.00 92.81           C  
ATOM    452  O   ILE A  57      10.352   0.514  -9.675  1.00 92.81           O  
ATOM    453  CG1 ILE A  57      14.764  -0.291  -9.025  1.00 92.81           C  
ATOM    454  CG2 ILE A  57      12.967  -0.708  -7.302  1.00 92.81           C  
ATOM    455  CD1 ILE A  57      15.226  -1.742  -9.035  1.00 92.81           C  
ATOM    456  N   THR A  58      10.249  -1.661  -8.963  1.00 93.45           N  
ATOM    457  CA  THR A  58       8.889  -1.581  -8.444  1.00 93.45           C  
ATOM    458  C   THR A  58       8.869  -1.829  -6.938  1.00 93.45           C  
ATOM    459  CB  THR A  58       7.963  -2.592  -9.145  1.00 93.45           C  
ATOM    460  O   THR A  58       9.396  -2.837  -6.463  1.00 93.45           O  
ATOM    461  CG2 THR A  58       6.536  -2.489  -8.617  1.00 93.45           C  
ATOM    462  OG1 THR A  58       7.959  -2.330 -10.554  1.00 93.45           O  
ATOM    463  N   GLU A  59       8.376  -0.807  -6.309  1.00 93.85           N  
ATOM    464  CA  GLU A  59       8.236  -0.900  -4.859  1.00 93.85           C  
ATOM    465  C   GLU A  59       6.768  -0.997  -4.452  1.00 93.85           C  
ATOM    466  CB  GLU A  59       8.893   0.302  -4.177  1.00 93.85           C  
ATOM    467  O   GLU A  59       5.928  -0.247  -4.954  1.00 93.85           O  
ATOM    468  CG  GLU A  59       8.882   0.228  -2.657  1.00 93.85           C  
ATOM    469  CD  GLU A  59       9.559   1.417  -1.993  1.00 93.85           C  
ATOM    470  OE1 GLU A  59       9.543   1.505  -0.744  1.00 93.85           O  
ATOM    471  OE2 GLU A  59      10.109   2.267  -2.728  1.00 93.85           O  
ATOM    472  N   ARG A  60       6.483  -1.905  -3.488  1.00 94.76           N  
ATOM    473  CA  ARG A  60       5.128  -2.124  -2.991  1.00 94.76           C  
ATOM    474  C   ARG A  60       5.071  -1.976  -1.474  1.00 94.76           C  
ATOM    475  CB  ARG A  60       4.621  -3.508  -3.402  1.00 94.76           C  
ATOM    476  O   ARG A  60       6.052  -2.253  -0.781  1.00 94.76           O  
ATOM    477  CG  ARG A  60       4.616  -3.740  -4.905  1.00 94.76           C  
ATOM    478  CD  ARG A  60       4.265  -5.180  -5.251  1.00 94.76           C  
ATOM    479  NE  ARG A  60       4.340  -5.422  -6.689  1.00 94.76           N  
ATOM    480  NH1 ARG A  60       6.592  -5.938  -6.694  1.00 94.76           N  
ATOM    481  NH2 ARG A  60       5.399  -5.971  -8.652  1.00 94.76           N  
ATOM    482  CZ  ARG A  60       5.444  -5.777  -7.342  1.00 94.76           C  
ATOM    483  N   GLY A  61       3.928  -1.512  -1.003  1.00 93.75           N  
ATOM    484  CA  GLY A  61       3.827  -1.335   0.436  1.00 93.75           C  
ATOM    485  C   GLY A  61       2.460  -0.852   0.883  1.00 93.75           C  
ATOM    486  O   GLY A  61       1.508  -0.855   0.100  1.00 93.75           O  
ATOM    487  N   CYS A  62       2.445  -0.578   2.191  1.00 93.72           N  
ATOM    488  CA  CYS A  62       1.227  -0.075   2.815  1.00 93.72           C  
ATOM    489  C   CYS A  62       1.224   1.448   2.856  1.00 93.72           C  
ATOM    490  CB  CYS A  62       1.080  -0.632   4.230  1.00 93.72           C  
ATOM    491  O   CYS A  62       2.275   2.071   3.017  1.00 93.72           O  
ATOM    492  SG  CYS A  62       0.894  -2.428   4.290  1.00 93.72           S  
ATOM    493  N   GLY A  63       0.103   1.940   2.626  1.00 92.72           N  
ATOM    494  CA  GLY A  63      -0.043   3.386   2.587  1.00 92.72           C  
ATOM    495  C   GLY A  63       0.174   3.971   1.204  1.00 92.72           C  
ATOM    496  O   GLY A  63       0.569   3.259   0.278  1.00 92.72           O  
ATOM    497  N   CYS A  64      -0.359   5.224   1.043  1.00 93.23           N  
ATOM    498  CA  CYS A  64      -0.180   5.908  -0.233  1.00 93.23           C  
ATOM    499  C   CYS A  64       0.737   7.116  -0.080  1.00 93.23           C  
ATOM    500  CB  CYS A  64      -1.530   6.350  -0.798  1.00 93.23           C  
ATOM    501  O   CYS A  64       0.289   8.196   0.308  1.00 93.23           O  
ATOM    502  SG  CYS A  64      -1.479   6.783  -2.551  1.00 93.23           S  
ATOM    503  N   PRO A  65       2.086   6.847  -0.394  1.00 92.37           N  
ATOM    504  CA  PRO A  65       3.071   7.915  -0.206  1.00 92.37           C  
ATOM    505  C   PRO A  65       2.958   9.014  -1.260  1.00 92.37           C  
ATOM    506  CB  PRO A  65       4.411   7.184  -0.322  1.00 92.37           C  
ATOM    507  O   PRO A  65       2.414   8.782  -2.343  1.00 92.37           O  
ATOM    508  CG  PRO A  65       4.142   6.038  -1.243  1.00 92.37           C  
ATOM    509  CD  PRO A  65       2.736   5.561  -1.014  1.00 92.37           C  
ATOM    510  N   LYS A  66       3.431  10.193  -0.852  1.00 93.30           N  
ATOM    511  CA  LYS A  66       3.660  11.249  -1.834  1.00 93.30           C  
ATOM    512  C   LYS A  66       4.990  11.051  -2.554  1.00 93.30           C  
ATOM    513  CB  LYS A  66       3.626  12.623  -1.164  1.00 93.30           C  
ATOM    514  O   LYS A  66       5.997  10.714  -1.928  1.00 93.30           O  
ATOM    515  CG  LYS A  66       2.269  12.997  -0.586  1.00 93.30           C  
ATOM    516  CD  LYS A  66       2.261  14.425  -0.056  1.00 93.30           C  
ATOM    517  CE  LYS A  66       0.903  14.800   0.522  1.00 93.30           C  
ATOM    518  NZ  LYS A  66       0.899  16.190   1.070  1.00 93.30           N  
ATOM    519  N   VAL A  67       5.001  11.164  -3.853  1.00 93.22           N  
ATOM    520  CA  VAL A  67       6.255  10.930  -4.560  1.00 93.22           C  
ATOM    521  C   VAL A  67       6.604  12.149  -5.411  1.00 93.22           C  
ATOM    522  CB  VAL A  67       6.180   9.666  -5.445  1.00 93.22           C  
ATOM    523  O   VAL A  67       5.742  12.983  -5.695  1.00 93.22           O  
ATOM    524  CG1 VAL A  67       5.939   8.422  -4.591  1.00 93.22           C  
ATOM    525  CG2 VAL A  67       5.082   9.816  -6.497  1.00 93.22           C  
ATOM    526  N   LYS A  68       7.948  12.260  -5.764  1.00 90.39           N  
ATOM    527  CA  LYS A  68       8.432  13.301  -6.665  1.00 90.39           C  
ATOM    528  C   LYS A  68       7.919  13.081  -8.085  1.00 90.39           C  
ATOM    529  CB  LYS A  68       9.961  13.347  -6.661  1.00 90.39           C  
ATOM    530  O   LYS A  68       7.597  11.954  -8.467  1.00 90.39           O  
ATOM    531  CG  LYS A  68      10.565  13.724  -5.316  1.00 90.39           C  
ATOM    532  CD  LYS A  68      12.087  13.734  -5.370  1.00 90.39           C  
ATOM    533  CE  LYS A  68      12.693  14.101  -4.022  1.00 90.39           C  
ATOM    534  NZ  LYS A  68      14.182  13.988  -4.035  1.00 90.39           N  
ATOM    535  N   PRO A  69       7.904  14.206  -8.911  1.00 88.17           N  
ATOM    536  CA  PRO A  69       7.560  14.056 -10.326  1.00 88.17           C  
ATOM    537  C   PRO A  69       8.506  13.113 -11.067  1.00 88.17           C  
ATOM    538  CB  PRO A  69       7.676  15.482 -10.870  1.00 88.17           C  
ATOM    539  O   PRO A  69       9.706  13.089 -10.783  1.00 88.17           O  
ATOM    540  CG  PRO A  69       7.487  16.362  -9.677  1.00 88.17           C  
ATOM    541  CD  PRO A  69       8.029  15.652  -8.470  1.00 88.17           C  
ATOM    542  N   GLY A  70       7.884  12.178 -11.820  1.00 87.78           N  
ATOM    543  CA  GLY A  70       8.732  11.253 -12.556  1.00 87.78           C  
ATOM    544  C   GLY A  70       8.707   9.845 -11.993  1.00 87.78           C  
ATOM    545  O   GLY A  70       9.306   8.932 -12.564  1.00 87.78           O  
ATOM    546  N   ILE A  71       8.006   9.701 -10.839  1.00 94.41           N  
ATOM    547  CA  ILE A  71       7.751   8.402 -10.225  1.00 94.41           C  
ATOM    548  C   ILE A  71       6.296   8.000 -10.452  1.00 94.41           C  
ATOM    549  CB  ILE A  71       8.073   8.419  -8.714  1.00 94.41           C  
ATOM    550  O   ILE A  71       5.380   8.783 -10.185  1.00 94.41           O  
ATOM    551  CG1 ILE A  71       9.552   8.750  -8.487  1.00 94.41           C  
ATOM    552  CG2 ILE A  71       7.706   7.080  -8.069  1.00 94.41           C  
ATOM    553  CD1 ILE A  71       9.952   8.824  -7.019  1.00 94.41           C  
ATOM    554  N   LYS A  72       6.121   6.779 -11.069  1.00 94.49           N  
ATOM    555  CA  LYS A  72       4.775   6.249 -11.264  1.00 94.49           C  
ATOM    556  C   LYS A  72       4.233   5.636  -9.976  1.00 94.49           C  
ATOM    557  CB  LYS A  72       4.766   5.207 -12.384  1.00 94.49           C  
ATOM    558  O   LYS A  72       4.877   4.775  -9.373  1.00 94.49           O  
ATOM    559  CG  LYS A  72       5.035   5.782 -13.767  1.00 94.49           C  
ATOM    560  CD  LYS A  72       4.926   4.714 -14.848  1.00 94.49           C  
ATOM    561  CE  LYS A  72       5.242   5.278 -16.226  1.00 94.49           C  
ATOM    562  NZ  LYS A  72       5.141   4.234 -17.289  1.00 94.49           N  
ATOM    563  N   LEU A  73       3.078   6.196  -9.536  1.00 95.22           N  
ATOM    564  CA  LEU A  73       2.487   5.732  -8.285  1.00 95.22           C  
ATOM    565  C   LEU A  73       1.024   5.350  -8.484  1.00 95.22           C  
ATOM    566  CB  LEU A  73       2.603   6.811  -7.205  1.00 95.22           C  
ATOM    567  O   LEU A  73       0.252   6.116  -9.065  1.00 95.22           O  
ATOM    568  CG  LEU A  73       1.950   6.495  -5.859  1.00 95.22           C  
ATOM    569  CD1 LEU A  73       2.683   5.350  -5.169  1.00 95.22           C  
ATOM    570  CD2 LEU A  73       1.928   7.735  -4.971  1.00 95.22           C  
ATOM    571  N   ARG A  74       0.667   4.109  -7.972  1.00 95.01           N  
ATOM    572  CA  ARG A  74      -0.716   3.647  -7.921  1.00 95.01           C  
ATOM    573  C   ARG A  74      -1.115   3.269  -6.499  1.00 95.01           C  
ATOM    574  CB  ARG A  74      -0.919   2.454  -8.857  1.00 95.01           C  
ATOM    575  O   ARG A  74      -0.451   2.452  -5.858  1.00 95.01           O  
ATOM    576  CG  ARG A  74      -2.343   1.921  -8.876  1.00 95.01           C  
ATOM    577  CD  ARG A  74      -2.479   0.705  -9.782  1.00 95.01           C  
ATOM    578  NE  ARG A  74      -2.239   1.047 -11.182  1.00 95.01           N  
ATOM    579  NH1 ARG A  74      -4.432   1.615 -11.634  1.00 95.01           N  
ATOM    580  NH2 ARG A  74      -2.844   1.753 -13.281  1.00 95.01           N  
ATOM    581  CZ  ARG A  74      -3.172   1.471 -12.029  1.00 95.01           C  
ATOM    582  N   CYS A  75      -2.164   3.914  -6.136  1.00 94.70           N  
ATOM    583  CA  CYS A  75      -2.706   3.612  -4.815  1.00 94.70           C  
ATOM    584  C   CYS A  75      -4.060   2.922  -4.926  1.00 94.70           C  
ATOM    585  CB  CYS A  75      -2.840   4.889  -3.986  1.00 94.70           C  
ATOM    586  O   CYS A  75      -4.897   3.315  -5.740  1.00 94.70           O  
ATOM    587  SG  CYS A  75      -1.272   5.738  -3.698  1.00 94.70           S  
ATOM    588  N   CYS A  76      -4.186   1.875  -4.171  1.00 93.57           N  
ATOM    589  CA  CYS A  76      -5.478   1.198  -4.186  1.00 93.57           C  
ATOM    590  C   CYS A  76      -5.897   0.790  -2.779  1.00 93.57           C  
ATOM    591  CB  CYS A  76      -5.427  -0.033  -5.090  1.00 93.57           C  
ATOM    592  O   CYS A  76      -5.054   0.664  -1.888  1.00 93.57           O  
ATOM    593  SG  CYS A  76      -4.246  -1.287  -4.547  1.00 93.57           S  
ATOM    594  N   GLU A  77      -7.251   0.676  -2.604  1.00 90.83           N  
ATOM    595  CA  GLU A  77      -7.805   0.431  -1.275  1.00 90.83           C  
ATOM    596  C   GLU A  77      -8.258  -1.019  -1.125  1.00 90.83           C  
ATOM    597  CB  GLU A  77      -8.975   1.379  -0.997  1.00 90.83           C  
ATOM    598  O   GLU A  77      -8.634  -1.446  -0.032  1.00 90.83           O  
ATOM    599  CG  GLU A  77      -8.569   2.842  -0.894  1.00 90.83           C  
ATOM    600  CD  GLU A  77      -9.740   3.770  -0.612  1.00 90.83           C  
ATOM    601  OE1 GLU A  77      -9.523   4.996  -0.476  1.00 90.83           O  
ATOM    602  OE2 GLU A  77     -10.882   3.268  -0.526  1.00 90.83           O  
ATOM    603  N   SER A  78      -8.101  -1.771  -2.211  1.00 88.96           N  
ATOM    604  CA  SER A  78      -8.490  -3.177  -2.167  1.00 88.96           C  
ATOM    605  C   SER A  78      -7.356  -4.049  -1.640  1.00 88.96           C  
ATOM    606  CB  SER A  78      -8.914  -3.660  -3.555  1.00 88.96           C  
ATOM    607  O   SER A  78      -6.193  -3.640  -1.655  1.00 88.96           O  
ATOM    608  OG  SER A  78      -9.943  -2.839  -4.080  1.00 88.96           O  
ATOM    609  N   GLU A  79      -7.707  -5.360  -1.191  1.00 86.61           N  
ATOM    610  CA  GLU A  79      -6.709  -6.295  -0.679  1.00 86.61           C  
ATOM    611  C   GLU A  79      -5.773  -6.765  -1.789  1.00 86.61           C  
ATOM    612  CB  GLU A  79      -7.387  -7.497  -0.018  1.00 86.61           C  
ATOM    613  O   GLU A  79      -6.221  -7.086  -2.892  1.00 86.61           O  
ATOM    614  CG  GLU A  79      -8.125  -7.157   1.269  1.00 86.61           C  
ATOM    615  CD  GLU A  79      -8.142  -8.300   2.271  1.00 86.61           C  
ATOM    616  OE1 GLU A  79      -8.142  -8.034   3.494  1.00 86.61           O  
ATOM    617  OE2 GLU A  79      -8.155  -9.470   1.829  1.00 86.61           O  
ATOM    618  N   ASP A  80      -4.437  -6.734  -1.409  1.00 86.17           N  
ATOM    619  CA  ASP A  80      -3.424  -7.255  -2.323  1.00 86.17           C  
ATOM    620  C   ASP A  80      -3.552  -6.618  -3.705  1.00 86.17           C  
ATOM    621  CB  ASP A  80      -3.534  -8.777  -2.433  1.00 86.17           C  
ATOM    622  O   ASP A  80      -3.331  -7.279  -4.721  1.00 86.17           O  
ATOM    623  CG  ASP A  80      -3.343  -9.484  -1.102  1.00 86.17           C  
ATOM    624  OD1 ASP A  80      -2.561  -8.995  -0.259  1.00 86.17           O  
ATOM    625  OD2 ASP A  80      -3.978 -10.540  -0.897  1.00 86.17           O  
ATOM    626  N   CYS A  81      -4.002  -5.408  -3.999  1.00 90.39           N  
ATOM    627  CA  CYS A  81      -4.264  -4.719  -5.258  1.00 90.39           C  
ATOM    628  C   CYS A  81      -2.966  -4.247  -5.902  1.00 90.39           C  
ATOM    629  CB  CYS A  81      -5.196  -3.529  -5.035  1.00 90.39           C  
ATOM    630  O   CYS A  81      -2.931  -3.956  -7.099  1.00 90.39           O  
ATOM    631  SG  CYS A  81      -4.435  -2.172  -4.117  1.00 90.39           S  
ATOM    632  N   ASN A  82      -1.933  -4.206  -5.068  1.00 92.01           N  
ATOM    633  CA  ASN A  82      -0.662  -3.687  -5.563  1.00 92.01           C  
ATOM    634  C   ASN A  82       0.173  -4.782  -6.219  1.00 92.01           C  
ATOM    635  CB  ASN A  82       0.125  -3.025  -4.430  1.00 92.01           C  
ATOM    636  O   ASN A  82       1.402  -4.774  -6.122  1.00 92.01           O  
ATOM    637  CG  ASN A  82       0.376  -3.964  -3.267  1.00 92.01           C  
ATOM    638  ND2 ASN A  82       1.470  -3.741  -2.549  1.00 92.01           N  
ATOM    639  OD1 ASN A  82      -0.408  -4.884  -3.015  1.00 92.01           O  
ATOM    640  N   ASN A  83      -0.485  -5.763  -7.008  1.00 84.71           N  
ATOM    641  CA  ASN A  83       0.207  -6.815  -7.746  1.00 84.71           C  
ATOM    642  C   ASN A  83       0.936  -6.257  -8.965  1.00 84.71           C  
ATOM    643  CB  ASN A  83      -0.776  -7.909  -8.169  1.00 84.71           C  
ATOM    644  O   ASN A  83       0.506  -5.260  -9.548  1.00 84.71           O  
ATOM    645  CG  ASN A  83      -0.078  -9.154  -8.679  1.00 84.71           C  
ATOM    646  ND2 ASN A  83      -0.775  -9.930  -9.501  1.00 84.71           N  
ATOM    647  OD1 ASN A  83       1.078  -9.417  -8.338  1.00 84.71           O  
TER     648      ASN A  83                                                      
ENDMDL                                                                          
END                                                                             
