# Supplementary material for: Domain loss enabled evolution of novel functions in the snake three-finger toxin gene superfamily
Source: Nat Commun. 2023 Aug 11;14:4861. doi: 10.1038/s41467-023-40550-0 (PMC10421932; doi:10.1038/s41467-023-40550-0)
Supplement: Supplementary file 5 — Supplementary Data 2 [file 41467_2023_40550_MOESM5_ESM.zip › SD2_structure_predictions/full_sequence/None|Dacu_scaffold1201_gene_1_mRNA_3_mka|Deinagkistrodon_acutus.pdb]

MODEL     1                                                                     
ATOM      1  N   MET A   1     -45.798  -9.381  20.362  1.00 60.35           N  
ATOM      2  CA  MET A   1     -45.045 -10.275  19.487  1.00 60.35           C  
ATOM      3  C   MET A   1     -44.582  -9.546  18.231  1.00 60.35           C  
ATOM      4  CB  MET A   1     -45.891 -11.491  19.104  1.00 60.35           C  
ATOM      5  O   MET A   1     -43.848 -10.108  17.416  1.00 60.35           O  
ATOM      6  CG  MET A   1     -47.255 -11.134  18.537  1.00 60.35           C  
ATOM      7  SD  MET A   1     -48.205 -12.613  18.010  1.00 60.35           S  
ATOM      8  CE  MET A   1     -49.535 -11.818  17.064  1.00 60.35           C  
ATOM      9  N   LYS A   2     -45.042  -8.211  18.123  1.00 67.21           N  
ATOM     10  CA  LYS A   2     -44.792  -7.282  17.025  1.00 67.21           C  
ATOM     11  C   LYS A   2     -43.472  -6.542  17.220  1.00 67.21           C  
ATOM     12  CB  LYS A   2     -45.941  -6.280  16.897  1.00 67.21           C  
ATOM     13  O   LYS A   2     -42.813  -6.169  16.247  1.00 67.21           O  
ATOM     14  CG  LYS A   2     -47.244  -6.892  16.405  1.00 67.21           C  
ATOM     15  CD  LYS A   2     -48.386  -5.884  16.447  1.00 67.21           C  
ATOM     16  CE  LYS A   2     -49.554  -6.324  15.575  1.00 67.21           C  
ATOM     17  NZ  LYS A   2     -50.834  -5.682  15.998  1.00 67.21           N  
ATOM     18  N   ALA A   3     -43.121  -6.565  18.524  1.00 68.97           N  
ATOM     19  CA  ALA A   3     -41.884  -5.871  18.873  1.00 68.97           C  
ATOM     20  C   ALA A   3     -40.663  -6.700  18.489  1.00 68.97           C  
ATOM     21  CB  ALA A   3     -41.858  -5.550  20.366  1.00 68.97           C  
ATOM     22  O   ALA A   3     -39.632  -6.151  18.093  1.00 68.97           O  
ATOM     23  N   LEU A   4     -40.956  -7.967  18.485  1.00 73.10           N  
ATOM     24  CA  LEU A   4     -39.855  -8.865  18.153  1.00 73.10           C  
ATOM     25  C   LEU A   4     -39.573  -8.849  16.655  1.00 73.10           C  
ATOM     26  CB  LEU A   4     -40.172 -10.292  18.609  1.00 73.10           C  
ATOM     27  O   LEU A   4     -38.415  -8.920  16.236  1.00 73.10           O  
ATOM     28  CG  LEU A   4     -40.057 -10.566  20.110  1.00 73.10           C  
ATOM     29  CD1 LEU A   4     -40.496 -11.992  20.424  1.00 73.10           C  
ATOM     30  CD2 LEU A   4     -38.630 -10.322  20.590  1.00 73.10           C  
ATOM     31  N   LEU A   5     -40.678  -8.585  15.883  1.00 73.83           N  
ATOM     32  CA  LEU A   5     -40.538  -8.547  14.432  1.00 73.83           C  
ATOM     33  C   LEU A   5     -39.805  -7.285  13.989  1.00 73.83           C  
ATOM     34  CB  LEU A   5     -41.911  -8.616  13.758  1.00 73.83           C  
ATOM     35  O   LEU A   5     -38.978  -7.330  13.076  1.00 73.83           O  
ATOM     36  CG  LEU A   5     -42.588  -9.988  13.739  1.00 73.83           C  
ATOM     37  CD1 LEU A   5     -44.025  -9.863  13.245  1.00 73.83           C  
ATOM     38  CD2 LEU A   5     -41.801 -10.961  12.868  1.00 73.83           C  
ATOM     39  N   PHE A   6     -40.052  -6.271  14.776  1.00 69.55           N  
ATOM     40  CA  PHE A   6     -39.415  -5.001  14.447  1.00 69.55           C  
ATOM     41  C   PHE A   6     -37.932  -5.034  14.795  1.00 69.55           C  
ATOM     42  CB  PHE A   6     -40.102  -3.847  15.184  1.00 69.55           C  
ATOM     43  O   PHE A   6     -37.102  -4.511  14.047  1.00 69.55           O  
ATOM     44  CG  PHE A   6     -41.323  -3.320  14.481  1.00 69.55           C  
ATOM     45  CD1 PHE A   6     -41.201  -2.480  13.381  1.00 69.55           C  
ATOM     46  CD2 PHE A   6     -42.595  -3.664  14.921  1.00 69.55           C  
ATOM     47  CE1 PHE A   6     -42.331  -1.991  12.728  1.00 69.55           C  
ATOM     48  CE2 PHE A   6     -43.728  -3.178  14.274  1.00 69.55           C  
ATOM     49  CZ  PHE A   6     -43.594  -2.341  13.179  1.00 69.55           C  
ATOM     50  N   ALA A   7     -37.685  -5.694  15.818  1.00 70.83           N  
ATOM     51  CA  ALA A   7     -36.299  -5.827  16.260  1.00 70.83           C  
ATOM     52  C   ALA A   7     -35.489  -6.670  15.279  1.00 70.83           C  
ATOM     53  CB  ALA A   7     -36.242  -6.440  17.657  1.00 70.83           C  
ATOM     54  O   ALA A   7     -34.330  -6.359  14.993  1.00 70.83           O  
ATOM     55  N   LEU A   8     -36.150  -7.660  14.723  1.00 68.66           N  
ATOM     56  CA  LEU A   8     -35.469  -8.516  13.758  1.00 68.66           C  
ATOM     57  C   LEU A   8     -35.195  -7.763  12.461  1.00 68.66           C  
ATOM     58  CB  LEU A   8     -36.302  -9.768  13.469  1.00 68.66           C  
ATOM     59  O   LEU A   8     -34.143  -7.943  11.844  1.00 68.66           O  
ATOM     60  CG  LEU A   8     -35.957 -11.015  14.284  1.00 68.66           C  
ATOM     61  CD1 LEU A   8     -37.226 -11.782  14.641  1.00 68.66           C  
ATOM     62  CD2 LEU A   8     -34.987 -11.905  13.515  1.00 68.66           C  
ATOM     63  N   LEU A   9     -36.096  -6.870  12.063  1.00 72.00           N  
ATOM     64  CA  LEU A   9     -35.944  -6.059  10.860  1.00 72.00           C  
ATOM     65  C   LEU A   9     -34.827  -5.035  11.033  1.00 72.00           C  
ATOM     66  CB  LEU A   9     -37.257  -5.347  10.524  1.00 72.00           C  
ATOM     67  O   LEU A   9     -34.045  -4.802  10.108  1.00 72.00           O  
ATOM     68  CG  LEU A   9     -37.598  -5.220   9.039  1.00 72.00           C  
ATOM     69  CD1 LEU A   9     -39.050  -5.619   8.793  1.00 72.00           C  
ATOM     70  CD2 LEU A   9     -37.339  -3.799   8.549  1.00 72.00           C  
ATOM     71  N   VAL A  10     -34.661  -4.520  12.243  1.00 73.82           N  
ATOM     72  CA  VAL A  10     -33.626  -3.530  12.522  1.00 73.82           C  
ATOM     73  C   VAL A  10     -32.254  -4.200  12.513  1.00 73.82           C  
ATOM     74  CB  VAL A  10     -33.865  -2.825  13.876  1.00 73.82           C  
ATOM     75  O   VAL A  10     -31.283  -3.634  12.003  1.00 73.82           O  
ATOM     76  CG1 VAL A  10     -32.696  -1.904  14.220  1.00 73.82           C  
ATOM     77  CG2 VAL A  10     -35.175  -2.041  13.845  1.00 73.82           C  
ATOM     78  N   VAL A  11     -32.184  -5.433  12.932  1.00 71.68           N  
ATOM     79  CA  VAL A  11     -30.920  -6.160  12.991  1.00 71.68           C  
ATOM     80  C   VAL A  11     -30.486  -6.559  11.583  1.00 71.68           C  
ATOM     81  CB  VAL A  11     -31.026  -7.411  13.892  1.00 71.68           C  
ATOM     82  O   VAL A  11     -29.295  -6.544  11.265  1.00 71.68           O  
ATOM     83  CG1 VAL A  11     -29.750  -8.247  13.807  1.00 71.68           C  
ATOM     84  CG2 VAL A  11     -31.308  -7.005  15.337  1.00 71.68           C  
ATOM     85  N   ALA A  12     -31.421  -6.768  10.639  1.00 67.54           N  
ATOM     86  CA  ALA A  12     -31.054  -7.161   9.281  1.00 67.54           C  
ATOM     87  C   ALA A  12     -30.502  -5.974   8.497  1.00 67.54           C  
ATOM     88  CB  ALA A  12     -32.257  -7.759   8.557  1.00 67.54           C  
ATOM     89  O   ALA A  12     -29.652  -6.143   7.618  1.00 67.54           O  
ATOM     90  N   PHE A  13     -30.759  -4.742   8.977  1.00 64.38           N  
ATOM     91  CA  PHE A  13     -30.322  -3.586   8.202  1.00 64.38           C  
ATOM     92  C   PHE A  13     -28.971  -3.082   8.697  1.00 64.38           C  
ATOM     93  CB  PHE A  13     -31.361  -2.463   8.277  1.00 64.38           C  
ATOM     94  O   PHE A  13     -28.210  -2.481   7.935  1.00 64.38           O  
ATOM     95  CG  PHE A  13     -31.444  -1.629   7.027  1.00 64.38           C  
ATOM     96  CD1 PHE A  13     -30.806  -0.397   6.953  1.00 64.38           C  
ATOM     97  CD2 PHE A  13     -32.160  -2.078   5.925  1.00 64.38           C  
ATOM     98  CE1 PHE A  13     -30.881   0.377   5.798  1.00 64.38           C  
ATOM     99  CE2 PHE A  13     -32.239  -1.310   4.767  1.00 64.38           C  
ATOM    100  CZ  PHE A  13     -31.600  -0.082   4.705  1.00 64.38           C  
ATOM    101  N   THR A  14     -28.487  -3.565   9.821  1.00 65.96           N  
ATOM    102  CA  THR A  14     -27.231  -2.958  10.248  1.00 65.96           C  
ATOM    103  C   THR A  14     -26.052  -3.874   9.929  1.00 65.96           C  
ATOM    104  CB  THR A  14     -27.247  -2.643  11.755  1.00 65.96           C  
ATOM    105  O   THR A  14     -24.898  -3.516  10.172  1.00 65.96           O  
ATOM    106  CG2 THR A  14     -28.341  -1.637  12.095  1.00 65.96           C  
ATOM    107  OG1 THR A  14     -27.480  -3.852  12.488  1.00 65.96           O  
ATOM    108  N   CYS A  15     -26.263  -4.838   9.037  1.00 60.35           N  
ATOM    109  CA  CYS A  15     -24.985  -5.511   8.832  1.00 60.35           C  
ATOM    110  C   CYS A  15     -24.427  -5.212   7.446  1.00 60.35           C  
ATOM    111  CB  CYS A  15     -25.138  -7.020   9.016  1.00 60.35           C  
ATOM    112  O   CYS A  15     -24.801  -5.862   6.468  1.00 60.35           O  
ATOM    113  SG  CYS A  15     -24.258  -7.672  10.452  1.00 60.35           S  
ATOM    114  N   GLU A  16     -24.500  -3.998   6.942  1.00 59.86           N  
ATOM    115  CA  GLU A  16     -23.676  -3.740   5.765  1.00 59.86           C  
ATOM    116  C   GLU A  16     -22.197  -3.664   6.133  1.00 59.86           C  
ATOM    117  CB  GLU A  16     -24.114  -2.446   5.075  1.00 59.86           C  
ATOM    118  O   GLU A  16     -21.778  -2.761   6.860  1.00 59.86           O  
ATOM    119  CG  GLU A  16     -24.174  -2.547   3.558  1.00 59.86           C  
ATOM    120  CD  GLU A  16     -25.350  -1.799   2.952  1.00 59.86           C  
ATOM    121  OE1 GLU A  16     -25.545  -1.871   1.717  1.00 59.86           O  
ATOM    122  OE2 GLU A  16     -26.083  -1.134   3.718  1.00 59.86           O  
ATOM    123  N   ASP A  17     -21.715  -4.657   6.744  1.00 58.68           N  
ATOM    124  CA  ASP A  17     -20.288  -4.830   6.997  1.00 58.68           C  
ATOM    125  C   ASP A  17     -19.468  -4.536   5.743  1.00 58.68           C  
ATOM    126  CB  ASP A  17     -19.999  -6.248   7.494  1.00 58.68           C  
ATOM    127  O   ASP A  17     -19.401  -5.363   4.831  1.00 58.68           O  
ATOM    128  CG  ASP A  17     -20.444  -6.476   8.928  1.00 58.68           C  
ATOM    129  OD1 ASP A  17     -20.302  -5.558   9.764  1.00 58.68           O  
ATOM    130  OD2 ASP A  17     -20.939  -7.585   9.225  1.00 58.68           O  
ATOM    131  N   THR A  18     -19.743  -3.456   5.059  1.00 61.91           N  
ATOM    132  CA  THR A  18     -18.733  -3.239   4.029  1.00 61.91           C  
ATOM    133  C   THR A  18     -17.369  -2.967   4.658  1.00 61.91           C  
ATOM    134  CB  THR A  18     -19.118  -2.068   3.107  1.00 61.91           C  
ATOM    135  O   THR A  18     -17.259  -2.173   5.595  1.00 61.91           O  
ATOM    136  CG2 THR A  18     -20.357  -2.403   2.282  1.00 61.91           C  
ATOM    137  OG1 THR A  18     -19.387  -0.908   3.903  1.00 61.91           O  
ATOM    138  N   VAL A  19     -16.773  -3.923   5.364  1.00 65.12           N  
ATOM    139  CA  VAL A  19     -15.384  -3.714   5.761  1.00 65.12           C  
ATOM    140  C   VAL A  19     -14.666  -2.875   4.707  1.00 65.12           C  
ATOM    141  CB  VAL A  19     -14.646  -5.055   5.969  1.00 65.12           C  
ATOM    142  O   VAL A  19     -14.579  -3.272   3.542  1.00 65.12           O  
ATOM    143  CG1 VAL A  19     -13.143  -4.826   6.121  1.00 65.12           C  
ATOM    144  CG2 VAL A  19     -15.204  -5.788   7.188  1.00 65.12           C  
ATOM    145  N   ALA A  20     -15.028  -1.614   4.605  1.00 73.43           N  
ATOM    146  CA  ALA A  20     -14.327  -0.727   3.681  1.00 73.43           C  
ATOM    147  C   ALA A  20     -12.819  -0.777   3.911  1.00 73.43           C  
ATOM    148  CB  ALA A  20     -14.836   0.705   3.828  1.00 73.43           C  
ATOM    149  O   ALA A  20     -12.342  -0.496   5.013  1.00 73.43           O  
ATOM    150  N   GLY A  21     -12.138  -1.749   3.553  1.00 88.48           N  
ATOM    151  CA  GLY A  21     -10.688  -1.819   3.646  1.00 88.48           C  
ATOM    152  C   GLY A  21      -9.985  -0.795   2.775  1.00 88.48           C  
ATOM    153  O   GLY A  21     -10.634  -0.041   2.047  1.00 88.48           O  
ATOM    154  N   LEU A  22      -8.775  -0.364   3.170  1.00 95.60           N  
ATOM    155  CA  LEU A  22      -7.883   0.522   2.430  1.00 95.60           C  
ATOM    156  C   LEU A  22      -7.800   0.109   0.965  1.00 95.60           C  
ATOM    157  CB  LEU A  22      -6.485   0.519   3.054  1.00 95.60           C  
ATOM    158  O   LEU A  22      -7.603  -1.069   0.658  1.00 95.60           O  
ATOM    159  CG  LEU A  22      -5.447   1.429   2.395  1.00 95.60           C  
ATOM    160  CD1 LEU A  22      -5.826   2.893   2.589  1.00 95.60           C  
ATOM    161  CD2 LEU A  22      -4.058   1.151   2.960  1.00 95.60           C  
ATOM    162  N   GLU A  23      -8.098   1.043   0.091  1.00 96.54           N  
ATOM    163  CA  GLU A  23      -8.030   0.822  -1.350  1.00 96.54           C  
ATOM    164  C   GLU A  23      -6.748   1.404  -1.938  1.00 96.54           C  
ATOM    165  CB  GLU A  23      -9.251   1.431  -2.046  1.00 96.54           C  
ATOM    166  O   GLU A  23      -6.454   2.586  -1.753  1.00 96.54           O  
ATOM    167  CG  GLU A  23     -10.575   0.824  -1.606  1.00 96.54           C  
ATOM    168  CD  GLU A  23     -11.780   1.457  -2.284  1.00 96.54           C  
ATOM    169  OE1 GLU A  23     -12.915   0.967  -2.085  1.00 96.54           O  
ATOM    170  OE2 GLU A  23     -11.587   2.449  -3.022  1.00 96.54           O  
ATOM    171  N   CYS A  24      -5.997   0.511  -2.609  1.00 97.25           N  
ATOM    172  CA  CYS A  24      -4.743   0.923  -3.231  1.00 97.25           C  
ATOM    173  C   CYS A  24      -4.725   0.563  -4.712  1.00 97.25           C  
ATOM    174  CB  CYS A  24      -3.555   0.271  -2.524  1.00 97.25           C  
ATOM    175  O   CYS A  24      -5.562  -0.213  -5.177  1.00 97.25           O  
ATOM    176  SG  CYS A  24      -3.429   0.694  -0.772  1.00 97.25           S  
ATOM    177  N   LEU A  25      -3.839   1.180  -5.478  1.00 96.45           N  
ATOM    178  CA  LEU A  25      -3.579   0.779  -6.856  1.00 96.45           C  
ATOM    179  C   LEU A  25      -2.460  -0.255  -6.919  1.00 96.45           C  
ATOM    180  CB  LEU A  25      -3.213   1.997  -7.709  1.00 96.45           C  
ATOM    181  O   LEU A  25      -1.397  -0.064  -6.323  1.00 96.45           O  
ATOM    182  CG  LEU A  25      -4.354   2.959  -8.042  1.00 96.45           C  
ATOM    183  CD1 LEU A  25      -3.803   4.241  -8.658  1.00 96.45           C  
ATOM    184  CD2 LEU A  25      -5.356   2.296  -8.981  1.00 96.45           C  
ATOM    185  N   ARG A  26      -2.757  -1.369  -7.515  1.00 95.31           N  
ATOM    186  CA  ARG A  26      -1.752  -2.398  -7.762  1.00 95.31           C  
ATOM    187  C   ARG A  26      -1.374  -2.450  -9.239  1.00 95.31           C  
ATOM    188  CB  ARG A  26      -2.258  -3.766  -7.303  1.00 95.31           C  
ATOM    189  O   ARG A  26      -2.243  -2.587 -10.103  1.00 95.31           O  
ATOM    190  CG  ARG A  26      -1.245  -4.887  -7.473  1.00 95.31           C  
ATOM    191  CD  ARG A  26      -1.756  -6.202  -6.901  1.00 95.31           C  
ATOM    192  NE  ARG A  26      -0.751  -7.257  -6.993  1.00 95.31           N  
ATOM    193  NH1 ARG A  26      -2.036  -8.859  -5.935  1.00 95.31           N  
ATOM    194  NH2 ARG A  26       0.073  -9.376  -6.669  1.00 95.31           N  
ATOM    195  CZ  ARG A  26      -0.907  -8.495  -6.533  1.00 95.31           C  
ATOM    196  N   CYS A  27      -0.044  -2.304  -9.481  1.00 91.65           N  
ATOM    197  CA  CYS A  27       0.423  -2.202 -10.859  1.00 91.65           C  
ATOM    198  C   CYS A  27       1.423  -3.306 -11.180  1.00 91.65           C  
ATOM    199  CB  CYS A  27       1.061  -0.836 -11.110  1.00 91.65           C  
ATOM    200  O   CYS A  27       2.451  -3.432 -10.512  1.00 91.65           O  
ATOM    201  SG  CYS A  27      -0.069   0.552 -10.861  1.00 91.65           S  
ATOM    202  N   TYR A  28       1.092  -4.249 -12.128  1.00 79.65           N  
ATOM    203  CA  TYR A  28       1.951  -5.204 -12.818  1.00 79.65           C  
ATOM    204  C   TYR A  28       1.910  -4.985 -14.325  1.00 79.65           C  
ATOM    205  CB  TYR A  28       1.532  -6.640 -12.488  1.00 79.65           C  
ATOM    206  O   TYR A  28       1.306  -5.772 -15.058  1.00 79.65           O  
ATOM    207  CG  TYR A  28       1.741  -7.016 -11.041  1.00 79.65           C  
ATOM    208  CD1 TYR A  28       3.007  -7.353 -10.565  1.00 79.65           C  
ATOM    209  CD2 TYR A  28       0.675  -7.038 -10.149  1.00 79.65           C  
ATOM    210  CE1 TYR A  28       3.204  -7.702  -9.233  1.00 79.65           C  
ATOM    211  CE2 TYR A  28       0.861  -7.385  -8.815  1.00 79.65           C  
ATOM    212  OH  TYR A  28       2.317  -8.060  -7.047  1.00 79.65           O  
ATOM    213  CZ  TYR A  28       2.127  -7.715  -8.367  1.00 79.65           C  
ATOM    214  N   GLY A  29       2.262  -3.906 -14.863  1.00 78.13           N  
ATOM    215  CA  GLY A  29       1.989  -3.502 -16.233  1.00 78.13           C  
ATOM    216  C   GLY A  29       0.771  -2.606 -16.360  1.00 78.13           C  
ATOM    217  O   GLY A  29       0.902  -1.386 -16.474  1.00 78.13           O  
ATOM    218  N   ALA A  30      -0.454  -3.276 -16.088  1.00 87.50           N  
ATOM    219  CA  ALA A  30      -1.709  -2.541 -15.958  1.00 87.50           C  
ATOM    220  C   ALA A  30      -2.082  -2.347 -14.491  1.00 87.50           C  
ATOM    221  CB  ALA A  30      -2.831  -3.267 -16.697  1.00 87.50           C  
ATOM    222  O   ALA A  30      -1.781  -3.197 -13.650  1.00 87.50           O  
ATOM    223  N   CYS A  31      -2.548  -1.209 -14.165  1.00 90.46           N  
ATOM    224  CA  CYS A  31      -2.920  -0.883 -12.793  1.00 90.46           C  
ATOM    225  C   CYS A  31      -4.386  -1.207 -12.534  1.00 90.46           C  
ATOM    226  CB  CYS A  31      -2.655   0.594 -12.502  1.00 90.46           C  
ATOM    227  O   CYS A  31      -5.241  -0.962 -13.387  1.00 90.46           O  
ATOM    228  SG  CYS A  31      -0.917   1.064 -12.649  1.00 90.46           S  
ATOM    229  N   LYS A  32      -4.594  -1.852 -11.432  1.00 94.56           N  
ATOM    230  CA  LYS A  32      -5.954  -2.156 -10.995  1.00 94.56           C  
ATOM    231  C   LYS A  32      -6.169  -1.745  -9.541  1.00 94.56           C  
ATOM    232  CB  LYS A  32      -6.252  -3.646 -11.168  1.00 94.56           C  
ATOM    233  O   LYS A  32      -5.210  -1.627  -8.776  1.00 94.56           O  
ATOM    234  CG  LYS A  32      -6.161  -4.133 -12.607  1.00 94.56           C  
ATOM    235  CD  LYS A  32      -6.430  -5.629 -12.709  1.00 94.56           C  
ATOM    236  CE  LYS A  32      -6.340  -6.117 -14.148  1.00 94.56           C  
ATOM    237  NZ  LYS A  32      -6.672  -7.568 -14.263  1.00 94.56           N  
ATOM    238  N   GLU A  33      -7.413  -1.473  -9.254  1.00 95.17           N  
ATOM    239  CA  GLU A  33      -7.794  -1.188  -7.874  1.00 95.17           C  
ATOM    240  C   GLU A  33      -7.771  -2.454  -7.023  1.00 95.17           C  
ATOM    241  CB  GLU A  33      -9.182  -0.544  -7.822  1.00 95.17           C  
ATOM    242  O   GLU A  33      -8.140  -3.532  -7.493  1.00 95.17           O  
ATOM    243  CG  GLU A  33      -9.269   0.789  -8.550  1.00 95.17           C  
ATOM    244  CD  GLU A  33     -10.667   1.386  -8.543  1.00 95.17           C  
ATOM    245  OE1 GLU A  33     -10.885   2.429  -9.200  1.00 95.17           O  
ATOM    246  OE2 GLU A  33     -11.552   0.807  -7.873  1.00 95.17           O  
ATOM    247  N   GLU A  34      -7.192  -2.299  -5.861  1.00 94.31           N  
ATOM    248  CA  GLU A  34      -7.109  -3.410  -4.917  1.00 94.31           C  
ATOM    249  C   GLU A  34      -7.531  -2.976  -3.516  1.00 94.31           C  
ATOM    250  CB  GLU A  34      -5.690  -3.983  -4.886  1.00 94.31           C  
ATOM    251  O   GLU A  34      -7.152  -1.897  -3.055  1.00 94.31           O  
ATOM    252  CG  GLU A  34      -5.502  -5.103  -3.872  1.00 94.31           C  
ATOM    253  CD  GLU A  34      -4.053  -5.535  -3.717  1.00 94.31           C  
ATOM    254  OE1 GLU A  34      -3.803  -6.722  -3.408  1.00 94.31           O  
ATOM    255  OE2 GLU A  34      -3.160  -4.679  -3.906  1.00 94.31           O  
ATOM    256  N   ILE A  35      -8.413  -3.778  -2.859  1.00 95.78           N  
ATOM    257  CA  ILE A  35      -8.747  -3.589  -1.452  1.00 95.78           C  
ATOM    258  C   ILE A  35      -7.739  -4.330  -0.577  1.00 95.78           C  
ATOM    259  CB  ILE A  35     -10.182  -4.072  -1.142  1.00 95.78           C  
ATOM    260  O   ILE A  35      -7.594  -5.550  -0.683  1.00 95.78           O  
ATOM    261  CG1 ILE A  35     -11.201  -3.286  -1.975  1.00 95.78           C  
ATOM    262  CG2 ILE A  35     -10.484  -3.945   0.354  1.00 95.78           C  
ATOM    263  CD1 ILE A  35     -12.624  -3.818  -1.875  1.00 95.78           C  
ATOM    264  N   CYS A  36      -7.007  -3.605   0.301  1.00 94.99           N  
ATOM    265  CA  CYS A  36      -5.967  -4.191   1.138  1.00 94.99           C  
ATOM    266  C   CYS A  36      -6.574  -4.977   2.294  1.00 94.99           C  
ATOM    267  CB  CYS A  36      -5.038  -3.105   1.679  1.00 94.99           C  
ATOM    268  O   CYS A  36      -7.619  -4.597   2.826  1.00 94.99           O  
ATOM    269  SG  CYS A  36      -4.227  -2.132   0.392  1.00 94.99           S  
ATOM    270  N   LEU A  37      -5.922  -6.069   2.590  1.00 94.21           N  
ATOM    271  CA  LEU A  37      -6.318  -6.863   3.748  1.00 94.21           C  
ATOM    272  C   LEU A  37      -5.933  -6.161   5.046  1.00 94.21           C  
ATOM    273  CB  LEU A  37      -5.673  -8.250   3.694  1.00 94.21           C  
ATOM    274  O   LEU A  37      -5.123  -5.231   5.037  1.00 94.21           O  
ATOM    275  CG  LEU A  37      -6.042  -9.123   2.493  1.00 94.21           C  
ATOM    276  CD1 LEU A  37      -5.169 -10.373   2.458  1.00 94.21           C  
ATOM    277  CD2 LEU A  37      -7.519  -9.498   2.538  1.00 94.21           C  
ATOM    278  N   GLU A  38      -6.528  -6.522   6.123  1.00 91.20           N  
ATOM    279  CA  GLU A  38      -6.264  -5.939   7.435  1.00 91.20           C  
ATOM    280  C   GLU A  38      -4.779  -5.999   7.777  1.00 91.20           C  
ATOM    281  CB  GLU A  38      -7.082  -6.652   8.515  1.00 91.20           C  
ATOM    282  O   GLU A  38      -4.240  -5.076   8.392  1.00 91.20           O  
ATOM    283  CG  GLU A  38      -7.158  -5.893   9.831  1.00 91.20           C  
ATOM    284  CD  GLU A  38      -8.103  -6.530  10.838  1.00 91.20           C  
ATOM    285  OE1 GLU A  38      -8.164  -6.058  11.996  1.00 91.20           O  
ATOM    286  OE2 GLU A  38      -8.787  -7.510  10.466  1.00 91.20           O  
ATOM    287  N   ASP A  39      -4.100  -7.024   7.257  1.00 93.97           N  
ATOM    288  CA  ASP A  39      -2.688  -7.203   7.583  1.00 93.97           C  
ATOM    289  C   ASP A  39      -1.801  -6.383   6.648  1.00 93.97           C  
ATOM    290  CB  ASP A  39      -2.303  -8.682   7.510  1.00 93.97           C  
ATOM    291  O   ASP A  39      -0.584  -6.322   6.835  1.00 93.97           O  
ATOM    292  CG  ASP A  39      -2.924  -9.511   8.621  1.00 93.97           C  
ATOM    293  OD1 ASP A  39      -3.247  -8.953   9.691  1.00 93.97           O  
ATOM    294  OD2 ASP A  39      -3.088 -10.735   8.424  1.00 93.97           O  
ATOM    295  N   ASN A  40      -2.377  -5.677   5.689  1.00 96.47           N  
ATOM    296  CA  ASN A  40      -1.688  -4.791   4.757  1.00 96.47           C  
ATOM    297  C   ASN A  40      -2.253  -3.374   4.809  1.00 96.47           C  
ATOM    298  CB  ASN A  40      -1.768  -5.342   3.332  1.00 96.47           C  
ATOM    299  O   ASN A  40      -2.924  -2.934   3.873  1.00 96.47           O  
ATOM    300  CG  ASN A  40      -1.148  -6.720   3.204  1.00 96.47           C  
ATOM    301  ND2 ASN A  40      -1.666  -7.519   2.279  1.00 96.47           N  
ATOM    302  OD1 ASN A  40      -0.212  -7.063   3.930  1.00 96.47           O  
ATOM    303  N   PRO A  41      -1.925  -2.726   5.840  1.00 96.21           N  
ATOM    304  CA  PRO A  41      -2.582  -1.440   6.083  1.00 96.21           C  
ATOM    305  C   PRO A  41      -1.911  -0.285   5.343  1.00 96.21           C  
ATOM    306  CB  PRO A  41      -2.458  -1.262   7.599  1.00 96.21           C  
ATOM    307  O   PRO A  41      -2.206   0.881   5.615  1.00 96.21           O  
ATOM    308  CG  PRO A  41      -1.180  -1.946   7.961  1.00 96.21           C  
ATOM    309  CD  PRO A  41      -1.014  -3.148   7.076  1.00 96.21           C  
ATOM    310  N   VAL A  42      -1.048  -0.622   4.355  1.00 97.45           N  
ATOM    311  CA  VAL A  42      -0.297   0.454   3.717  1.00 97.45           C  
ATOM    312  C   VAL A  42      -0.339   0.284   2.200  1.00 97.45           C  
ATOM    313  CB  VAL A  42       1.167   0.494   4.209  1.00 97.45           C  
ATOM    314  O   VAL A  42      -0.326  -0.840   1.695  1.00 97.45           O  
ATOM    315  CG1 VAL A  42       1.948   1.593   3.491  1.00 97.45           C  
ATOM    316  CG2 VAL A  42       1.216   0.701   5.722  1.00 97.45           C  
ATOM    317  N   CYS A  43      -0.454   1.401   1.455  1.00 97.37           N  
ATOM    318  CA  CYS A  43      -0.177   1.453   0.024  1.00 97.37           C  
ATOM    319  C   CYS A  43       1.272   1.844  -0.237  1.00 97.37           C  
ATOM    320  CB  CYS A  43      -1.114   2.443  -0.667  1.00 97.37           C  
ATOM    321  O   CYS A  43       1.817   2.715   0.443  1.00 97.37           O  
ATOM    322  SG  CYS A  43      -2.866   2.073  -0.433  1.00 97.37           S  
ATOM    323  N   TYR A  44       1.879   1.139  -1.183  1.00 96.12           N  
ATOM    324  CA  TYR A  44       3.263   1.510  -1.458  1.00 96.12           C  
ATOM    325  C   TYR A  44       3.476   1.753  -2.947  1.00 96.12           C  
ATOM    326  CB  TYR A  44       4.219   0.421  -0.964  1.00 96.12           C  
ATOM    327  O   TYR A  44       2.725   1.241  -3.780  1.00 96.12           O  
ATOM    328  CG  TYR A  44       4.205  -0.829  -1.810  1.00 96.12           C  
ATOM    329  CD1 TYR A  44       3.352  -1.888  -1.509  1.00 96.12           C  
ATOM    330  CD2 TYR A  44       5.045  -0.954  -2.912  1.00 96.12           C  
ATOM    331  CE1 TYR A  44       3.336  -3.043  -2.284  1.00 96.12           C  
ATOM    332  CE2 TYR A  44       5.038  -2.104  -3.695  1.00 96.12           C  
ATOM    333  OH  TYR A  44       4.170  -4.282  -4.145  1.00 96.12           O  
ATOM    334  CZ  TYR A  44       4.181  -3.141  -3.374  1.00 96.12           C  
ATOM    335  N   THR A  45       4.453   2.650  -3.257  1.00 94.03           N  
ATOM    336  CA  THR A  45       5.027   2.869  -4.580  1.00 94.03           C  
ATOM    337  C   THR A  45       6.536   2.641  -4.559  1.00 94.03           C  
ATOM    338  CB  THR A  45       4.727   4.290  -5.091  1.00 94.03           C  
ATOM    339  O   THR A  45       7.243   3.211  -3.725  1.00 94.03           O  
ATOM    340  CG2 THR A  45       5.227   4.478  -6.519  1.00 94.03           C  
ATOM    341  OG1 THR A  45       3.312   4.514  -5.058  1.00 94.03           O  
ATOM    342  N   LEU A  46       6.954   1.738  -5.413  1.00 91.92           N  
ATOM    343  CA  LEU A  46       8.387   1.511  -5.558  1.00 91.92           C  
ATOM    344  C   LEU A  46       8.905   2.118  -6.857  1.00 91.92           C  
ATOM    345  CB  LEU A  46       8.698   0.012  -5.521  1.00 91.92           C  
ATOM    346  O   LEU A  46       8.366   1.846  -7.933  1.00 91.92           O  
ATOM    347  CG  LEU A  46       8.517  -0.685  -4.172  1.00 91.92           C  
ATOM    348  CD1 LEU A  46       8.627  -2.197  -4.338  1.00 91.92           C  
ATOM    349  CD2 LEU A  46       9.542  -0.176  -3.164  1.00 91.92           C  
ATOM    350  N   ASP A  47       9.932   2.978  -6.641  1.00 88.61           N  
ATOM    351  CA  ASP A  47      10.539   3.632  -7.795  1.00 88.61           C  
ATOM    352  C   ASP A  47      11.945   3.093  -8.055  1.00 88.61           C  
ATOM    353  CB  ASP A  47      10.587   5.147  -7.590  1.00 88.61           C  
ATOM    354  O   ASP A  47      12.553   2.482  -7.175  1.00 88.61           O  
ATOM    355  CG  ASP A  47      11.458   5.560  -6.417  1.00 88.61           C  
ATOM    356  OD1 ASP A  47      12.519   4.937  -6.196  1.00 88.61           O  
ATOM    357  OD2 ASP A  47      11.078   6.516  -5.706  1.00 88.61           O  
ATOM    358  N   ASN A  48      12.371   2.999  -9.411  1.00 86.24           N  
ATOM    359  CA  ASN A  48      13.668   2.475  -9.825  1.00 86.24           C  
ATOM    360  C   ASN A  48      14.797   3.445  -9.489  1.00 86.24           C  
ATOM    361  CB  ASN A  48      13.667   2.160 -11.322  1.00 86.24           C  
ATOM    362  O   ASN A  48      15.923   3.282  -9.963  1.00 86.24           O  
ATOM    363  CG  ASN A  48      13.445   3.392 -12.178  1.00 86.24           C  
ATOM    364  ND2 ASN A  48      13.392   3.201 -13.490  1.00 86.24           N  
ATOM    365  OD1 ASN A  48      13.324   4.507 -11.663  1.00 86.24           O  
ATOM    366  N   GLY A  49      14.614   4.442  -8.520  1.00 80.33           N  
ATOM    367  CA  GLY A  49      15.666   5.369  -8.136  1.00 80.33           C  
ATOM    368  C   GLY A  49      15.728   6.601  -9.020  1.00 80.33           C  
ATOM    369  O   GLY A  49      16.411   7.573  -8.692  1.00 80.33           O  
ATOM    370  N   VAL A  50      15.161   6.551 -10.210  1.00 82.26           N  
ATOM    371  CA  VAL A  50      15.151   7.691 -11.120  1.00 82.26           C  
ATOM    372  C   VAL A  50      13.744   8.280 -11.195  1.00 82.26           C  
ATOM    373  CB  VAL A  50      15.639   7.296 -12.532  1.00 82.26           C  
ATOM    374  O   VAL A  50      13.457   9.110 -12.061  1.00 82.26           O  
ATOM    375  CG1 VAL A  50      15.836   8.536 -13.402  1.00 82.26           C  
ATOM    376  CG2 VAL A  50      16.935   6.492 -12.441  1.00 82.26           C  
ATOM    377  N   GLY A  51      12.912   7.877 -10.276  1.00 76.20           N  
ATOM    378  CA  GLY A  51      11.597   8.491 -10.178  1.00 76.20           C  
ATOM    379  C   GLY A  51      10.531   7.746 -10.959  1.00 76.20           C  
ATOM    380  O   GLY A  51       9.398   8.217 -11.077  1.00 76.20           O  
ATOM    381  N   GLN A  52      10.947   6.568 -11.617  1.00 80.58           N  
ATOM    382  CA  GLN A  52       9.961   5.788 -12.356  1.00 80.58           C  
ATOM    383  C   GLN A  52       9.392   4.663 -11.495  1.00 80.58           C  
ATOM    384  CB  GLN A  52      10.578   5.211 -13.631  1.00 80.58           C  
ATOM    385  O   GLN A  52      10.139   3.825 -10.987  1.00 80.58           O  
ATOM    386  CG  GLN A  52       9.563   4.577 -14.573  1.00 80.58           C  
ATOM    387  CD  GLN A  52      10.187   4.090 -15.867  1.00 80.58           C  
ATOM    388  NE2 GLN A  52       9.351   3.824 -16.865  1.00 80.58           N  
ATOM    389  OE1 GLN A  52      11.411   3.956 -15.970  1.00 80.58           O  
ATOM    390  N   ALA A  53       8.057   4.804 -11.315  1.00 78.66           N  
ATOM    391  CA  ALA A  53       7.390   3.786 -10.507  1.00 78.66           C  
ATOM    392  C   ALA A  53       7.419   2.428 -11.203  1.00 78.66           C  
ATOM    393  CB  ALA A  53       5.950   4.199 -10.214  1.00 78.66           C  
ATOM    394  O   ALA A  53       7.045   2.315 -12.373  1.00 78.66           O  
ATOM    395  N   VAL A  54       7.766   1.412 -10.453  1.00 85.23           N  
ATOM    396  CA  VAL A  54       7.891   0.074 -11.022  1.00 85.23           C  
ATOM    397  C   VAL A  54       6.860  -0.856 -10.386  1.00 85.23           C  
ATOM    398  CB  VAL A  54       9.314  -0.494 -10.827  1.00 85.23           C  
ATOM    399  O   VAL A  54       6.387  -1.798 -11.026  1.00 85.23           O  
ATOM    400  CG1 VAL A  54      10.319   0.253 -11.701  1.00 85.23           C  
ATOM    401  CG2 VAL A  54       9.721  -0.419  -9.356  1.00 85.23           C  
ATOM    402  N   ARG A  55       6.451  -0.430  -9.183  1.00 90.55           N  
ATOM    403  CA  ARG A  55       5.529  -1.317  -8.480  1.00 90.55           C  
ATOM    404  C   ARG A  55       4.675  -0.541  -7.483  1.00 90.55           C  
ATOM    405  CB  ARG A  55       6.295  -2.429  -7.760  1.00 90.55           C  
ATOM    406  O   ARG A  55       5.162   0.382  -6.827  1.00 90.55           O  
ATOM    407  CG  ARG A  55       6.916  -3.454  -8.695  1.00 90.55           C  
ATOM    408  CD  ARG A  55       7.706  -4.508  -7.932  1.00 90.55           C  
ATOM    409  NE  ARG A  55       6.826  -5.479  -7.287  1.00 90.55           N  
ATOM    410  NH1 ARG A  55       8.487  -6.440  -6.000  1.00 90.55           N  
ATOM    411  NH2 ARG A  55       6.333  -7.211  -5.862  1.00 90.55           N  
ATOM    412  CZ  ARG A  55       7.217  -6.375  -6.385  1.00 90.55           C  
ATOM    413  N   ARG A  56       3.340  -0.935  -7.455  1.00 94.19           N  
ATOM    414  CA  ARG A  56       2.390  -0.397  -6.487  1.00 94.19           C  
ATOM    415  C   ARG A  56       1.552  -1.510  -5.866  1.00 94.19           C  
ATOM    416  CB  ARG A  56       1.479   0.640  -7.146  1.00 94.19           C  
ATOM    417  O   ARG A  56       1.293  -2.530  -6.507  1.00 94.19           O  
ATOM    418  CG  ARG A  56       2.221   1.835  -7.722  1.00 94.19           C  
ATOM    419  CD  ARG A  56       1.271   2.823  -8.384  1.00 94.19           C  
ATOM    420  NE  ARG A  56       1.962   4.043  -8.794  1.00 94.19           N  
ATOM    421  NH1 ARG A  56       1.956   3.536 -11.048  1.00 94.19           N  
ATOM    422  NH2 ARG A  56       2.901   5.490 -10.311  1.00 94.19           N  
ATOM    423  CZ  ARG A  56       2.271   4.353 -10.050  1.00 94.19           C  
ATOM    424  N   GLY A  57       1.159  -1.279  -4.619  1.00 95.73           N  
ATOM    425  CA  GLY A  57       0.293  -2.268  -3.996  1.00 95.73           C  
ATOM    426  C   GLY A  57       0.113  -2.049  -2.506  1.00 95.73           C  
ATOM    427  O   GLY A  57       0.331  -0.943  -2.005  1.00 95.73           O  
ATOM    428  N   CYS A  58      -0.444  -3.153  -1.877  1.00 96.84           N  
ATOM    429  CA  CYS A  58      -0.660  -3.189  -0.435  1.00 96.84           C  
ATOM    430  C   CYS A  58       0.477  -3.919   0.269  1.00 96.84           C  
ATOM    431  CB  CYS A  58      -1.992  -3.864  -0.109  1.00 96.84           C  
ATOM    432  O   CYS A  58       1.020  -4.889  -0.262  1.00 96.84           O  
ATOM    433  SG  CYS A  58      -3.422  -3.053  -0.858  1.00 96.84           S  
ATOM    434  N   ALA A  59       0.862  -3.428   1.456  1.00 96.55           N  
ATOM    435  CA  ALA A  59       1.942  -4.063   2.207  1.00 96.55           C  
ATOM    436  C   ALA A  59       1.703  -3.955   3.710  1.00 96.55           C  
ATOM    437  CB  ALA A  59       3.286  -3.438   1.839  1.00 96.55           C  
ATOM    438  O   ALA A  59       0.970  -3.074   4.167  1.00 96.55           O  
ATOM    439  N   PRO A  60       2.238  -4.934   4.454  1.00 96.95           N  
ATOM    440  CA  PRO A  60       2.130  -4.839   5.912  1.00 96.95           C  
ATOM    441  C   PRO A  60       2.879  -3.637   6.482  1.00 96.95           C  
ATOM    442  CB  PRO A  60       2.752  -6.151   6.397  1.00 96.95           C  
ATOM    443  O   PRO A  60       2.461  -3.068   7.494  1.00 96.95           O  
ATOM    444  CG  PRO A  60       3.562  -6.640   5.240  1.00 96.95           C  
ATOM    445  CD  PRO A  60       2.949  -6.117   3.973  1.00 96.95           C  
ATOM    446  N   LYS A  61       3.944  -3.291   5.903  1.00 96.06           N  
ATOM    447  CA  LYS A  61       4.793  -2.149   6.233  1.00 96.06           C  
ATOM    448  C   LYS A  61       5.435  -1.561   4.980  1.00 96.06           C  
ATOM    449  CB  LYS A  61       5.875  -2.557   7.234  1.00 96.06           C  
ATOM    450  O   LYS A  61       5.449  -2.199   3.925  1.00 96.06           O  
ATOM    451  CG  LYS A  61       6.802  -3.654   6.731  1.00 96.06           C  
ATOM    452  CD  LYS A  61       7.840  -4.033   7.779  1.00 96.06           C  
ATOM    453  CE  LYS A  61       8.793  -5.102   7.263  1.00 96.06           C  
ATOM    454  NZ  LYS A  61       9.797  -5.496   8.296  1.00 96.06           N  
ATOM    455  N   CYS A  62       5.849  -0.301   5.092  1.00 94.78           N  
ATOM    456  CA  CYS A  62       6.502   0.363   3.970  1.00 94.78           C  
ATOM    457  C   CYS A  62       7.778  -0.367   3.571  1.00 94.78           C  
ATOM    458  CB  CYS A  62       6.823   1.816   4.320  1.00 94.78           C  
ATOM    459  O   CYS A  62       8.684  -0.535   4.390  1.00 94.78           O  
ATOM    460  SG  CYS A  62       7.171   2.852   2.882  1.00 94.78           S  
ATOM    461  N   PRO A  63       7.845  -0.871   2.374  1.00 92.10           N  
ATOM    462  CA  PRO A  63       9.029  -1.602   1.918  1.00 92.10           C  
ATOM    463  C   PRO A  63      10.287  -0.736   1.901  1.00 92.10           C  
ATOM    464  CB  PRO A  63       8.649  -2.040   0.501  1.00 92.10           C  
ATOM    465  O   PRO A  63      10.195   0.491   1.815  1.00 92.10           O  
ATOM    466  CG  PRO A  63       7.177  -1.798   0.408  1.00 92.10           C  
ATOM    467  CD  PRO A  63       6.790  -0.801   1.462  1.00 92.10           C  
ATOM    468  N   GLN A  64      11.371  -1.416   2.214  1.00 89.09           N  
ATOM    469  CA  GLN A  64      12.674  -0.773   2.081  1.00 89.09           C  
ATOM    470  C   GLN A  64      13.143  -0.775   0.629  1.00 89.09           C  
ATOM    471  CB  GLN A  64      13.709  -1.466   2.968  1.00 89.09           C  
ATOM    472  O   GLN A  64      12.956  -1.761  -0.088  1.00 89.09           O  
ATOM    473  CG  GLN A  64      13.507  -1.218   4.457  1.00 89.09           C  
ATOM    474  CD  GLN A  64      14.566  -1.888   5.313  1.00 89.09           C  
ATOM    475  NE2 GLN A  64      14.542  -1.610   6.612  1.00 89.09           N  
ATOM    476  OE1 GLN A  64      15.398  -2.651   4.810  1.00 89.09           O  
ATOM    477  N   GLY A  65      13.215   0.366   0.092  1.00 78.85           N  
ATOM    478  CA  GLY A  65      13.832   0.431  -1.223  1.00 78.85           C  
ATOM    479  C   GLY A  65      15.180  -0.261  -1.285  1.00 78.85           C  
ATOM    480  O   GLY A  65      15.909  -0.302  -0.291  1.00 78.85           O  
ATOM    481  N   ASP A  66      15.425  -1.241  -2.160  1.00 78.62           N  
ATOM    482  CA  ASP A  66      16.701  -1.905  -2.406  1.00 78.62           C  
ATOM    483  C   ASP A  66      17.198  -1.630  -3.823  1.00 78.62           C  
ATOM    484  CB  ASP A  66      16.575  -3.412  -2.176  1.00 78.62           C  
ATOM    485  O   ASP A  66      16.405  -1.333  -4.719  1.00 78.62           O  
ATOM    486  CG  ASP A  66      17.919  -4.102  -2.016  1.00 78.62           C  
ATOM    487  OD1 ASP A  66      18.957  -3.408  -1.951  1.00 78.62           O  
ATOM    488  OD2 ASP A  66      17.941  -5.350  -1.959  1.00 78.62           O  
ATOM    489  N   ASN A  67      18.623  -1.502  -3.966  1.00 80.99           N  
ATOM    490  CA  ASN A  67      19.291  -1.397  -5.258  1.00 80.99           C  
ATOM    491  C   ASN A  67      18.952  -0.085  -5.960  1.00 80.99           C  
ATOM    492  CB  ASN A  67      18.926  -2.586  -6.150  1.00 80.99           C  
ATOM    493  O   ASN A  67      18.724  -0.065  -7.171  1.00 80.99           O  
ATOM    494  CG  ASN A  67      19.517  -3.891  -5.654  1.00 80.99           C  
ATOM    495  ND2 ASN A  67      18.777  -4.980  -5.824  1.00 80.99           N  
ATOM    496  OD1 ASN A  67      20.630  -3.920  -5.122  1.00 80.99           O  
ATOM    497  N   GLY A  68      18.713   1.014  -5.095  1.00 81.12           N  
ATOM    498  CA  GLY A  68      18.424   2.281  -5.747  1.00 81.12           C  
ATOM    499  C   GLY A  68      16.939   2.569  -5.860  1.00 81.12           C  
ATOM    500  O   GLY A  68      16.540   3.579  -6.444  1.00 81.12           O  
ATOM    501  N   HIS A  69      16.158   1.635  -5.402  1.00 85.49           N  
ATOM    502  CA  HIS A  69      14.717   1.858  -5.398  1.00 85.49           C  
ATOM    503  C   HIS A  69      14.281   2.622  -4.152  1.00 85.49           C  
ATOM    504  CB  HIS A  69      13.969   0.527  -5.485  1.00 85.49           C  
ATOM    505  O   HIS A  69      14.843   2.429  -3.072  1.00 85.49           O  
ATOM    506  CG  HIS A  69      14.182  -0.197  -6.777  1.00 85.49           C  
ATOM    507  CD2 HIS A  69      13.491  -0.161  -7.941  1.00 85.49           C  
ATOM    508  ND1 HIS A  69      15.214  -1.090  -6.967  1.00 85.49           N  
ATOM    509  CE1 HIS A  69      15.149  -1.572  -8.197  1.00 85.49           C  
ATOM    510  NE2 HIS A  69      14.113  -1.025  -8.808  1.00 85.49           N  
ATOM    511  N   GLU A  70      13.483   3.621  -4.456  1.00 89.59           N  
ATOM    512  CA  GLU A  70      12.849   4.396  -3.394  1.00 89.59           C  
ATOM    513  C   GLU A  70      11.398   3.970  -3.192  1.00 89.59           C  
ATOM    514  CB  GLU A  70      12.919   5.893  -3.704  1.00 89.59           C  
ATOM    515  O   GLU A  70      10.684   3.698  -4.160  1.00 89.59           O  
ATOM    516  CG  GLU A  70      12.491   6.782  -2.545  1.00 89.59           C  
ATOM    517  CD  GLU A  70      12.664   8.265  -2.831  1.00 89.59           C  
ATOM    518  OE1 GLU A  70      12.350   9.094  -1.947  1.00 89.59           O  
ATOM    519  OE2 GLU A  70      13.117   8.601  -3.948  1.00 89.59           O  
ATOM    520  N   ALA A  71      11.075   3.779  -1.902  1.00 92.73           N  
ATOM    521  CA  ALA A  71       9.709   3.396  -1.554  1.00 92.73           C  
ATOM    522  C   ALA A  71       8.967   4.555  -0.893  1.00 92.73           C  
ATOM    523  CB  ALA A  71       9.716   2.179  -0.632  1.00 92.73           C  
ATOM    524  O   ALA A  71       9.537   5.278  -0.073  1.00 92.73           O  
ATOM    525  N   LYS A  72       7.747   4.762  -1.318  1.00 93.35           N  
ATOM    526  CA  LYS A  72       6.798   5.686  -0.704  1.00 93.35           C  
ATOM    527  C   LYS A  72       5.547   4.954  -0.227  1.00 93.35           C  
ATOM    528  CB  LYS A  72       6.414   6.793  -1.688  1.00 93.35           C  
ATOM    529  O   LYS A  72       5.038   4.069  -0.918  1.00 93.35           O  
ATOM    530  CG  LYS A  72       7.573   7.690  -2.094  1.00 93.35           C  
ATOM    531  CD  LYS A  72       7.124   8.784  -3.055  1.00 93.35           C  
ATOM    532  CE  LYS A  72       8.293   9.652  -3.501  1.00 93.35           C  
ATOM    533  NZ  LYS A  72       7.865  10.699  -4.476  1.00 93.35           N  
ATOM    534  N   CYS A  73       5.115   5.415   0.975  1.00 96.02           N  
ATOM    535  CA  CYS A  73       3.954   4.750   1.556  1.00 96.02           C  
ATOM    536  C   CYS A  73       2.918   5.767   2.017  1.00 96.02           C  
ATOM    537  CB  CYS A  73       4.374   3.868   2.731  1.00 96.02           C  
ATOM    538  O   CYS A  73       3.258   6.909   2.330  1.00 96.02           O  
ATOM    539  SG  CYS A  73       5.522   2.549   2.277  1.00 96.02           S  
ATOM    540  N   CYS A  74       1.706   5.306   1.944  1.00 96.87           N  
ATOM    541  CA  CYS A  74       0.601   6.116   2.444  1.00 96.87           C  
ATOM    542  C   CYS A  74      -0.535   5.236   2.952  1.00 96.87           C  
ATOM    543  CB  CYS A  74       0.084   7.051   1.352  1.00 96.87           C  
ATOM    544  O   CYS A  74      -0.529   4.022   2.737  1.00 96.87           O  
ATOM    545  SG  CYS A  74      -0.641   6.190  -0.061  1.00 96.87           S  
ATOM    546  N   ARG A  75      -1.569   5.800   3.685  1.00 96.63           N  
ATOM    547  CA  ARG A  75      -2.574   4.979   4.352  1.00 96.63           C  
ATOM    548  C   ARG A  75      -3.982   5.483   4.051  1.00 96.63           C  
ATOM    549  CB  ARG A  75      -2.337   4.961   5.864  1.00 96.63           C  
ATOM    550  O   ARG A  75      -4.916   5.225   4.813  1.00 96.63           O  
ATOM    551  CG  ARG A  75      -1.045   4.274   6.276  1.00 96.63           C  
ATOM    552  CD  ARG A  75      -0.876   4.250   7.789  1.00 96.63           C  
ATOM    553  NE  ARG A  75       0.322   3.516   8.186  1.00 96.63           N  
ATOM    554  NH1 ARG A  75      -0.213   3.451  10.433  1.00 96.63           N  
ATOM    555  NH2 ARG A  75       1.728   2.488   9.683  1.00 96.63           N  
ATOM    556  CZ  ARG A  75       0.609   3.153   9.433  1.00 96.63           C  
ATOM    557  N   THR A  76      -4.075   6.229   2.975  1.00 95.71           N  
ATOM    558  CA  THR A  76      -5.406   6.651   2.556  1.00 95.71           C  
ATOM    559  C   THR A  76      -5.797   5.982   1.241  1.00 95.71           C  
ATOM    560  CB  THR A  76      -5.484   8.181   2.400  1.00 95.71           C  
ATOM    561  O   THR A  76      -4.945   5.432   0.541  1.00 95.71           O  
ATOM    562  CG2 THR A  76      -5.146   8.886   3.709  1.00 95.71           C  
ATOM    563  OG1 THR A  76      -4.556   8.600   1.391  1.00 95.71           O  
ATOM    564  N   ASN A  77      -7.099   5.974   0.929  1.00 96.26           N  
ATOM    565  CA  ASN A  77      -7.582   5.315  -0.280  1.00 96.26           C  
ATOM    566  C   ASN A  77      -6.965   5.924  -1.536  1.00 96.26           C  
ATOM    567  CB  ASN A  77      -9.109   5.382  -0.354  1.00 96.26           C  
ATOM    568  O   ASN A  77      -6.922   7.147  -1.681  1.00 96.26           O  
ATOM    569  CG  ASN A  77      -9.783   4.518   0.694  1.00 96.26           C  
ATOM    570  ND2 ASN A  77     -11.009   4.874   1.058  1.00 96.26           N  
ATOM    571  OD1 ASN A  77      -9.205   3.538   1.173  1.00 96.26           O  
ATOM    572  N   PHE A  78      -6.376   5.022  -2.334  1.00 95.44           N  
ATOM    573  CA  PHE A  78      -5.839   5.368  -3.645  1.00 95.44           C  
ATOM    574  C   PHE A  78      -4.734   6.410  -3.520  1.00 95.44           C  
ATOM    575  CB  PHE A  78      -6.951   5.889  -4.562  1.00 95.44           C  
ATOM    576  O   PHE A  78      -4.561   7.248  -4.407  1.00 95.44           O  
ATOM    577  CG  PHE A  78      -8.062   4.900  -4.790  1.00 95.44           C  
ATOM    578  CD1 PHE A  78      -7.812   3.684  -5.415  1.00 95.44           C  
ATOM    579  CD2 PHE A  78      -9.357   5.187  -4.379  1.00 95.44           C  
ATOM    580  CE1 PHE A  78      -8.839   2.767  -5.627  1.00 95.44           C  
ATOM    581  CE2 PHE A  78     -10.389   4.275  -4.588  1.00 95.44           C  
ATOM    582  CZ  PHE A  78     -10.128   3.067  -5.213  1.00 95.44           C  
ATOM    583  N   CYS A  79      -4.053   6.467  -2.458  1.00 96.15           N  
ATOM    584  CA  CYS A  79      -3.020   7.462  -2.196  1.00 96.15           C  
ATOM    585  C   CYS A  79      -1.779   7.196  -3.040  1.00 96.15           C  
ATOM    586  CB  CYS A  79      -2.648   7.471  -0.714  1.00 96.15           C  
ATOM    587  O   CYS A  79      -0.944   8.084  -3.221  1.00 96.15           O  
ATOM    588  SG  CYS A  79      -1.952   5.910  -0.128  1.00 96.15           S  
ATOM    589  N   ASN A  80      -1.701   5.949  -3.613  1.00 94.73           N  
ATOM    590  CA  ASN A  80      -0.510   5.625  -4.391  1.00 94.73           C  
ATOM    591  C   ASN A  80      -0.761   5.776  -5.889  1.00 94.73           C  
ATOM    592  CB  ASN A  80      -0.030   4.208  -4.073  1.00 94.73           C  
ATOM    593  O   ASN A  80      -0.224   5.011  -6.693  1.00 94.73           O  
ATOM    594  CG  ASN A  80      -1.043   3.148  -4.457  1.00 94.73           C  
ATOM    595  ND2 ASN A  80      -0.564   1.939  -4.725  1.00 94.73           N  
ATOM    596  OD1 ASN A  80      -2.247   3.414  -4.513  1.00 94.73           O  
ATOM    597  N   GLU A  81      -1.429   6.710  -6.447  1.00 86.98           N  
ATOM    598  CA  GLU A  81      -1.690   6.957  -7.862  1.00 86.98           C  
ATOM    599  C   GLU A  81      -0.431   7.436  -8.580  1.00 86.98           C  
ATOM    600  CB  GLU A  81      -2.813   7.983  -8.030  1.00 86.98           C  
ATOM    601  O   GLU A  81       0.451   8.038  -7.963  1.00 86.98           O  
ATOM    602  CG  GLU A  81      -4.151   7.528  -7.465  1.00 86.98           C  
ATOM    603  CD  GLU A  81      -5.305   8.442  -7.846  1.00 86.98           C  
ATOM    604  OE1 GLU A  81      -6.469   7.981  -7.849  1.00 86.98           O  
ATOM    605  OE2 GLU A  81      -5.043   9.628  -8.145  1.00 86.98           O  
TER     606      ALA A   1                                                      
ENDMDL                                                                          
END                                                                             
