# Supplementary material for: Domain loss enabled evolution of novel functions in the snake three-finger toxin gene superfamily
Source: Nat Commun. 2023 Aug 11;14:4861. doi: 10.1038/s41467-023-40550-0 (PMC10421932; doi:10.1038/s41467-023-40550-0)
Supplement: Supplementary file 5 — Supplementary Data 2 [file 41467_2023_40550_MOESM5_ESM.zip › SD2_structure_predictions/full_sequence/TR|A0A194ARB2|Micrurus_tener.pdb]

MODEL     1                                                                     
ATOM      1  N   MET A   1      38.008 -21.013 -25.957  1.00 69.15           N  
ATOM      2  CA  MET A   1      37.820 -19.929 -24.997  1.00 69.15           C  
ATOM      3  C   MET A   1      36.566 -19.124 -25.324  1.00 69.15           C  
ATOM      4  CB  MET A   1      39.041 -19.009 -24.978  1.00 69.15           C  
ATOM      5  O   MET A   1      36.204 -18.204 -24.589  1.00 69.15           O  
ATOM      6  CG  MET A   1      40.368 -19.751 -24.962  1.00 69.15           C  
ATOM      7  SD  MET A   1      41.807 -18.616 -24.874  1.00 69.15           S  
ATOM      8  CE  MET A   1      42.353 -18.657 -26.603  1.00 69.15           C  
ATOM      9  N   LYS A   2      35.730 -19.601 -26.329  1.00 75.21           N  
ATOM     10  CA  LYS A   2      34.523 -18.963 -26.845  1.00 75.21           C  
ATOM     11  C   LYS A   2      33.280 -19.469 -26.118  1.00 75.21           C  
ATOM     12  CB  LYS A   2      34.386 -19.207 -28.348  1.00 75.21           C  
ATOM     13  O   LYS A   2      32.311 -18.727 -25.945  1.00 75.21           O  
ATOM     14  CG  LYS A   2      35.383 -18.430 -29.195  1.00 75.21           C  
ATOM     15  CD  LYS A   2      35.218 -18.738 -30.678  1.00 75.21           C  
ATOM     16  CE  LYS A   2      36.176 -17.918 -31.531  1.00 75.21           C  
ATOM     17  NZ  LYS A   2      36.043 -18.243 -32.982  1.00 75.21           N  
ATOM     18  N   THR A   3      33.381 -20.724 -25.567  1.00 78.63           N  
ATOM     19  CA  THR A   3      32.209 -21.303 -24.918  1.00 78.63           C  
ATOM     20  C   THR A   3      31.997 -20.689 -23.537  1.00 78.63           C  
ATOM     21  CB  THR A   3      32.342 -22.832 -24.788  1.00 78.63           C  
ATOM     22  O   THR A   3      30.861 -20.567 -23.075  1.00 78.63           O  
ATOM     23  CG2 THR A   3      32.270 -23.508 -26.153  1.00 78.63           C  
ATOM     24  OG1 THR A   3      33.599 -23.146 -24.176  1.00 78.63           O  
ATOM     25  N   LEU A   4      33.083 -20.247 -22.883  1.00 76.81           N  
ATOM     26  CA  LEU A   4      33.005 -19.639 -21.559  1.00 76.81           C  
ATOM     27  C   LEU A   4      32.391 -18.246 -21.635  1.00 76.81           C  
ATOM     28  CB  LEU A   4      34.394 -19.563 -20.921  1.00 76.81           C  
ATOM     29  O   LEU A   4      31.603 -17.861 -20.768  1.00 76.81           O  
ATOM     30  CG  LEU A   4      34.762 -20.695 -19.960  1.00 76.81           C  
ATOM     31  CD1 LEU A   4      36.165 -21.210 -20.260  1.00 76.81           C  
ATOM     32  CD2 LEU A   4      34.658 -20.224 -18.513  1.00 76.81           C  
ATOM     33  N   LEU A   5      32.730 -17.545 -22.771  1.00 77.08           N  
ATOM     34  CA  LEU A   5      32.225 -16.195 -22.997  1.00 77.08           C  
ATOM     35  C   LEU A   5      30.728 -16.215 -23.286  1.00 77.08           C  
ATOM     36  CB  LEU A   5      32.972 -15.530 -24.157  1.00 77.08           C  
ATOM     37  O   LEU A   5      29.989 -15.348 -22.816  1.00 77.08           O  
ATOM     38  CG  LEU A   5      34.362 -14.977 -23.841  1.00 77.08           C  
ATOM     39  CD1 LEU A   5      35.242 -15.010 -25.086  1.00 77.08           C  
ATOM     40  CD2 LEU A   5      34.261 -13.560 -23.288  1.00 77.08           C  
ATOM     41  N   LEU A   6      30.255 -17.361 -23.946  1.00 76.22           N  
ATOM     42  CA  LEU A   6      28.844 -17.478 -24.297  1.00 76.22           C  
ATOM     43  C   LEU A   6      27.999 -17.777 -23.064  1.00 76.22           C  
ATOM     44  CB  LEU A   6      28.642 -18.574 -25.347  1.00 76.22           C  
ATOM     45  O   LEU A   6      26.895 -17.246 -22.918  1.00 76.22           O  
ATOM     46  CG  LEU A   6      28.516 -18.108 -26.798  1.00 76.22           C  
ATOM     47  CD1 LEU A   6      29.469 -18.895 -27.692  1.00 76.22           C  
ATOM     48  CD2 LEU A   6      27.077 -18.253 -27.284  1.00 76.22           C  
ATOM     49  N   THR A   7      28.508 -18.547 -22.124  1.00 77.96           N  
ATOM     50  CA  THR A   7      27.797 -18.890 -20.898  1.00 77.96           C  
ATOM     51  C   THR A   7      27.673 -17.673 -19.986  1.00 77.96           C  
ATOM     52  CB  THR A   7      28.504 -20.031 -20.143  1.00 77.96           C  
ATOM     53  O   THR A   7      26.637 -17.471 -19.348  1.00 77.96           O  
ATOM     54  CG2 THR A   7      28.492 -21.320 -20.957  1.00 77.96           C  
ATOM     55  OG1 THR A   7      29.863 -19.655 -19.884  1.00 77.96           O  
ATOM     56  N   LEU A   8      28.660 -16.808 -19.817  1.00 77.15           N  
ATOM     57  CA  LEU A   8      28.674 -15.600 -18.999  1.00 77.15           C  
ATOM     58  C   LEU A   8      27.668 -14.579 -19.520  1.00 77.15           C  
ATOM     59  CB  LEU A   8      30.076 -14.986 -18.973  1.00 77.15           C  
ATOM     60  O   LEU A   8      26.970 -13.933 -18.736  1.00 77.15           O  
ATOM     61  CG  LEU A   8      30.465 -14.237 -17.698  1.00 77.15           C  
ATOM     62  CD1 LEU A   8      31.050 -15.203 -16.673  1.00 77.15           C  
ATOM     63  CD2 LEU A   8      31.454 -13.121 -18.014  1.00 77.15           C  
ATOM     64  N   VAL A   9      27.489 -14.482 -20.880  1.00 81.59           N  
ATOM     65  CA  VAL A   9      26.564 -13.544 -21.508  1.00 81.59           C  
ATOM     66  C   VAL A   9      25.125 -13.978 -21.238  1.00 81.59           C  
ATOM     67  CB  VAL A   9      26.812 -13.436 -23.029  1.00 81.59           C  
ATOM     68  O   VAL A   9      24.268 -13.147 -20.929  1.00 81.59           O  
ATOM     69  CG1 VAL A   9      25.755 -12.551 -23.687  1.00 81.59           C  
ATOM     70  CG2 VAL A   9      28.214 -12.893 -23.304  1.00 81.59           C  
ATOM     71  N   VAL A  10      24.872 -15.247 -21.210  1.00 78.66           N  
ATOM     72  CA  VAL A  10      23.537 -15.792 -20.988  1.00 78.66           C  
ATOM     73  C   VAL A  10      23.131 -15.589 -19.530  1.00 78.66           C  
ATOM     74  CB  VAL A  10      23.466 -17.290 -21.358  1.00 78.66           C  
ATOM     75  O   VAL A  10      21.987 -15.231 -19.241  1.00 78.66           O  
ATOM     76  CG1 VAL A  10      22.096 -17.868 -21.009  1.00 78.66           C  
ATOM     77  CG2 VAL A  10      23.770 -17.488 -22.842  1.00 78.66           C  
ATOM     78  N   VAL A  11      24.058 -15.707 -18.546  1.00 77.45           N  
ATOM     79  CA  VAL A  11      23.820 -15.539 -17.116  1.00 77.45           C  
ATOM     80  C   VAL A  11      23.536 -14.071 -16.808  1.00 77.45           C  
ATOM     81  CB  VAL A  11      25.019 -16.037 -16.278  1.00 77.45           C  
ATOM     82  O   VAL A  11      22.651 -13.757 -16.008  1.00 77.45           O  
ATOM     83  CG1 VAL A  11      24.832 -15.683 -14.804  1.00 77.45           C  
ATOM     84  CG2 VAL A  11      25.201 -17.544 -16.451  1.00 77.45           C  
ATOM     85  N   THR A  12      24.238 -13.168 -17.498  1.00 72.30           N  
ATOM     86  CA  THR A  12      24.013 -11.740 -17.309  1.00 72.30           C  
ATOM     87  C   THR A  12      22.661 -11.324 -17.883  1.00 72.30           C  
ATOM     88  CB  THR A  12      25.130 -10.906 -17.964  1.00 72.30           C  
ATOM     89  O   THR A  12      21.984 -10.458 -17.326  1.00 72.30           O  
ATOM     90  CG2 THR A  12      26.484 -11.206 -17.329  1.00 72.30           C  
ATOM     91  OG1 THR A  12      25.191 -11.216 -19.362  1.00 72.30           O  
ATOM     92  N   ILE A  13      22.248 -11.900 -19.016  1.00 69.72           N  
ATOM     93  CA  ILE A  13      20.976 -11.584 -19.656  1.00 69.72           C  
ATOM     94  C   ILE A  13      19.825 -12.114 -18.805  1.00 69.72           C  
ATOM     95  CB  ILE A  13      20.902 -12.170 -21.084  1.00 69.72           C  
ATOM     96  O   ILE A  13      18.818 -11.427 -18.614  1.00 69.72           O  
ATOM     97  CG1 ILE A  13      21.988 -11.552 -21.972  1.00 69.72           C  
ATOM     98  CG2 ILE A  13      19.511 -11.950 -21.686  1.00 69.72           C  
ATOM     99  CD1 ILE A  13      22.126 -12.217 -23.335  1.00 69.72           C  
ATOM    100  N   VAL A  14      19.977 -13.351 -18.338  1.00 69.51           N  
ATOM    101  CA  VAL A  14      18.950 -13.971 -17.507  1.00 69.51           C  
ATOM    102  C   VAL A  14      18.875 -13.256 -16.160  1.00 69.51           C  
ATOM    103  CB  VAL A  14      19.223 -15.477 -17.298  1.00 69.51           C  
ATOM    104  O   VAL A  14      17.786 -13.057 -15.616  1.00 69.51           O  
ATOM    105  CG1 VAL A  14      18.209 -16.079 -16.326  1.00 69.51           C  
ATOM    106  CG2 VAL A  14      19.190 -16.216 -18.634  1.00 69.51           C  
ATOM    107  N   CYS A  15      20.083 -12.748 -15.653  1.00 67.54           N  
ATOM    108  CA  CYS A  15      20.096 -12.040 -14.378  1.00 67.54           C  
ATOM    109  C   CYS A  15      19.509 -10.641 -14.526  1.00 67.54           C  
ATOM    110  CB  CYS A  15      21.520 -11.950 -13.829  1.00 67.54           C  
ATOM    111  O   CYS A  15      18.876 -10.128 -13.601  1.00 67.54           O  
ATOM    112  SG  CYS A  15      22.173 -13.527 -13.238  1.00 67.54           S  
ATOM    113  N   LEU A  16      19.756 -10.067 -15.780  1.00 60.51           N  
ATOM    114  CA  LEU A  16      19.214  -8.737 -16.038  1.00 60.51           C  
ATOM    115  C   LEU A  16      17.716  -8.804 -16.314  1.00 60.51           C  
ATOM    116  CB  LEU A  16      19.935  -8.086 -17.222  1.00 60.51           C  
ATOM    117  O   LEU A  16      16.977  -7.874 -15.983  1.00 60.51           O  
ATOM    118  CG  LEU A  16      21.395  -7.691 -16.993  1.00 60.51           C  
ATOM    119  CD1 LEU A  16      22.076  -7.388 -18.324  1.00 60.51           C  
ATOM    120  CD2 LEU A  16      21.484  -6.492 -16.055  1.00 60.51           C  
ATOM    121  N   ASP A  17      17.299  -9.936 -17.022  1.00 54.58           N  
ATOM    122  CA  ASP A  17      15.877 -10.080 -17.316  1.00 54.58           C  
ATOM    123  C   ASP A  17      15.089 -10.436 -16.058  1.00 54.58           C  
ATOM    124  CB  ASP A  17      15.657 -11.145 -18.393  1.00 54.58           C  
ATOM    125  O   ASP A  17      13.934 -10.031 -15.907  1.00 54.58           O  
ATOM    126  CG  ASP A  17      16.032 -10.667 -19.785  1.00 54.58           C  
ATOM    127  OD1 ASP A  17      15.913  -9.455 -20.066  1.00 54.58           O  
ATOM    128  OD2 ASP A  17      16.448 -11.511 -20.608  1.00 54.58           O  
ATOM    129  N   LEU A  18      15.802 -11.171 -15.130  1.00 55.79           N  
ATOM    130  CA  LEU A  18      15.125 -11.468 -13.872  1.00 55.79           C  
ATOM    131  C   LEU A  18      15.217 -10.286 -12.913  1.00 55.79           C  
ATOM    132  CB  LEU A  18      15.725 -12.716 -13.222  1.00 55.79           C  
ATOM    133  O   LEU A  18      14.304 -10.053 -12.118  1.00 55.79           O  
ATOM    134  CG  LEU A  18      15.180 -14.061 -13.704  1.00 55.79           C  
ATOM    135  CD1 LEU A  18      16.155 -14.707 -14.684  1.00 55.79           C  
ATOM    136  CD2 LEU A  18      14.912 -14.985 -12.521  1.00 55.79           C  
ATOM    137  N   GLY A  19      16.269  -9.402 -13.169  1.00 54.54           N  
ATOM    138  CA  GLY A  19      16.448  -8.293 -12.246  1.00 54.54           C  
ATOM    139  C   GLY A  19      15.710  -7.038 -12.672  1.00 54.54           C  
ATOM    140  O   GLY A  19      15.277  -6.250 -11.829  1.00 54.54           O  
ATOM    141  N   ASN A  20      15.338  -6.985 -14.095  1.00 51.04           N  
ATOM    142  CA  ASN A  20      14.842  -5.754 -14.699  1.00 51.04           C  
ATOM    143  C   ASN A  20      13.348  -5.839 -15.000  1.00 51.04           C  
ATOM    144  CB  ASN A  20      15.622  -5.429 -15.975  1.00 51.04           C  
ATOM    145  O   ASN A  20      12.805  -4.998 -15.718  1.00 51.04           O  
ATOM    146  CG  ASN A  20      16.197  -4.026 -15.967  1.00 51.04           C  
ATOM    147  ND2 ASN A  20      16.571  -3.533 -17.141  1.00 51.04           N  
ATOM    148  OD1 ASN A  20      16.304  -3.392 -14.914  1.00 51.04           O  
ATOM    149  N   THR A  21      12.680  -6.964 -14.761  1.00 53.18           N  
ATOM    150  CA  THR A  21      11.277  -6.673 -15.034  1.00 53.18           C  
ATOM    151  C   THR A  21      10.818  -5.443 -14.256  1.00 53.18           C  
ATOM    152  CB  THR A  21      10.378  -7.872 -14.681  1.00 53.18           C  
ATOM    153  O   THR A  21      11.072  -5.332 -13.055  1.00 53.18           O  
ATOM    154  CG2 THR A  21      10.477  -8.965 -15.740  1.00 53.18           C  
ATOM    155  OG1 THR A  21      10.783  -8.410 -13.416  1.00 53.18           O  
ATOM    156  N   ALA A  22      11.383  -4.324 -14.386  1.00 57.84           N  
ATOM    157  CA  ALA A  22      10.544  -3.132 -14.288  1.00 57.84           C  
ATOM    158  C   ALA A  22       9.188  -3.465 -13.673  1.00 57.84           C  
ATOM    159  CB  ALA A  22      10.360  -2.496 -15.664  1.00 57.84           C  
ATOM    160  O   ALA A  22       8.157  -3.382 -14.346  1.00 57.84           O  
ATOM    161  N   ASN A  23       9.046  -4.586 -12.866  1.00 60.69           N  
ATOM    162  CA  ASN A  23       7.801  -5.009 -12.235  1.00 60.69           C  
ATOM    163  C   ASN A  23       7.123  -3.854 -11.503  1.00 60.69           C  
ATOM    164  CB  ASN A  23       8.054  -6.172 -11.272  1.00 60.69           C  
ATOM    165  O   ASN A  23       7.681  -3.302 -10.553  1.00 60.69           O  
ATOM    166  CG  ASN A  23       8.524  -7.426 -11.983  1.00 60.69           C  
ATOM    167  ND2 ASN A  23       9.322  -8.233 -11.294  1.00 60.69           N  
ATOM    168  OD1 ASN A  23       8.173  -7.667 -13.141  1.00 60.69           O  
ATOM    169  N   THR A  24       6.724  -2.894 -12.300  1.00 78.29           N  
ATOM    170  CA  THR A  24       5.878  -1.883 -11.675  1.00 78.29           C  
ATOM    171  C   THR A  24       5.012  -2.503 -10.582  1.00 78.29           C  
ATOM    172  CB  THR A  24       4.979  -1.187 -12.714  1.00 78.29           C  
ATOM    173  O   THR A  24       4.480  -3.602 -10.753  1.00 78.29           O  
ATOM    174  CG2 THR A  24       5.798  -0.293 -13.639  1.00 78.29           C  
ATOM    175  OG1 THR A  24       4.309  -2.181 -13.499  1.00 78.29           O  
ATOM    176  N   LEU A  25       5.244  -2.287  -9.307  1.00 91.00           N  
ATOM    177  CA  LEU A  25       4.515  -2.691  -8.110  1.00 91.00           C  
ATOM    178  C   LEU A  25       3.011  -2.539  -8.312  1.00 91.00           C  
ATOM    179  CB  LEU A  25       4.966  -1.865  -6.903  1.00 91.00           C  
ATOM    180  O   LEU A  25       2.544  -1.492  -8.767  1.00 91.00           O  
ATOM    181  CG  LEU A  25       4.355  -2.246  -5.554  1.00 91.00           C  
ATOM    182  CD1 LEU A  25       4.866  -3.612  -5.107  1.00 91.00           C  
ATOM    183  CD2 LEU A  25       4.668  -1.183  -4.505  1.00 91.00           C  
ATOM    184  N   MET A  26       2.245  -3.653  -8.195  1.00 93.11           N  
ATOM    185  CA  MET A  26       0.786  -3.653  -8.247  1.00 93.11           C  
ATOM    186  C   MET A  26       0.192  -3.774  -6.848  1.00 93.11           C  
ATOM    187  CB  MET A  26       0.280  -4.795  -9.131  1.00 93.11           C  
ATOM    188  O   MET A  26       0.538  -4.688  -6.098  1.00 93.11           O  
ATOM    189  CG  MET A  26       0.668  -4.656 -10.594  1.00 93.11           C  
ATOM    190  SD  MET A  26      -0.237  -5.829 -11.676  1.00 93.11           S  
ATOM    191  CE  MET A  26       0.247  -5.199 -13.307  1.00 93.11           C  
ATOM    192  N   CYS A  27      -0.642  -2.809  -6.481  1.00 94.60           N  
ATOM    193  CA  CYS A  27      -1.275  -2.817  -5.167  1.00 94.60           C  
ATOM    194  C   CYS A  27      -2.792  -2.745  -5.292  1.00 94.60           C  
ATOM    195  CB  CYS A  27      -0.768  -1.650  -4.320  1.00 94.60           C  
ATOM    196  O   CYS A  27      -3.314  -2.180  -6.255  1.00 94.60           O  
ATOM    197  SG  CYS A  27       1.009  -1.700  -4.002  1.00 94.60           S  
ATOM    198  N   ASP A  28      -3.504  -3.394  -4.391  1.00 93.03           N  
ATOM    199  CA  ASP A  28      -4.957  -3.276  -4.313  1.00 93.03           C  
ATOM    200  C   ASP A  28      -5.373  -1.863  -3.912  1.00 93.03           C  
ATOM    201  CB  ASP A  28      -5.526  -4.293  -3.322  1.00 93.03           C  
ATOM    202  O   ASP A  28      -4.874  -1.320  -2.924  1.00 93.03           O  
ATOM    203  CG  ASP A  28      -7.044  -4.325  -3.311  1.00 93.03           C  
ATOM    204  OD1 ASP A  28      -7.673  -3.715  -4.202  1.00 93.03           O  
ATOM    205  OD2 ASP A  28      -7.616  -4.964  -2.401  1.00 93.03           O  
ATOM    206  N   ASN A  29      -6.288  -1.325  -4.639  1.00 91.05           N  
ATOM    207  CA  ASN A  29      -6.774   0.023  -4.366  1.00 91.05           C  
ATOM    208  C   ASN A  29      -8.254   0.022  -3.995  1.00 91.05           C  
ATOM    209  CB  ASN A  29      -6.529   0.936  -5.569  1.00 91.05           C  
ATOM    210  O   ASN A  29      -8.879   1.080  -3.913  1.00 91.05           O  
ATOM    211  CG  ASN A  29      -5.099   1.434  -5.643  1.00 91.05           C  
ATOM    212  ND2 ASN A  29      -4.671   1.832  -6.835  1.00 91.05           N  
ATOM    213  OD1 ASN A  29      -4.385   1.459  -4.637  1.00 91.05           O  
ATOM    214  N   SER A  30      -8.757  -1.135  -3.787  1.00 88.77           N  
ATOM    215  CA  SER A  30     -10.181  -1.211  -3.476  1.00 88.77           C  
ATOM    216  C   SER A  30     -10.453  -0.809  -2.031  1.00 88.77           C  
ATOM    217  CB  SER A  30     -10.711  -2.623  -3.729  1.00 88.77           C  
ATOM    218  O   SER A  30      -9.660  -1.112  -1.136  1.00 88.77           O  
ATOM    219  OG  SER A  30     -12.060  -2.737  -3.310  1.00 88.77           O  
ATOM    220  N   ASN A  31     -11.500  -0.081  -1.771  1.00 82.52           N  
ATOM    221  CA  ASN A  31     -11.926   0.337  -0.439  1.00 82.52           C  
ATOM    222  C   ASN A  31     -12.977  -0.608   0.135  1.00 82.52           C  
ATOM    223  CB  ASN A  31     -12.462   1.770  -0.472  1.00 82.52           C  
ATOM    224  O   ASN A  31     -13.458  -0.405   1.251  1.00 82.52           O  
ATOM    225  CG  ASN A  31     -11.406   2.778  -0.880  1.00 82.52           C  
ATOM    226  ND2 ASN A  31     -11.835   3.858  -1.523  1.00 82.52           N  
ATOM    227  OD1 ASN A  31     -10.215   2.588  -0.622  1.00 82.52           O  
ATOM    228  N   VAL A  32     -13.352  -1.614  -0.633  1.00 81.42           N  
ATOM    229  CA  VAL A  32     -14.351  -2.597  -0.225  1.00 81.42           C  
ATOM    230  C   VAL A  32     -13.660  -3.890   0.201  1.00 81.42           C  
ATOM    231  CB  VAL A  32     -15.362  -2.882  -1.358  1.00 81.42           C  
ATOM    232  O   VAL A  32     -12.843  -4.439  -0.542  1.00 81.42           O  
ATOM    233  CG1 VAL A  32     -16.421  -3.882  -0.898  1.00 81.42           C  
ATOM    234  CG2 VAL A  32     -16.016  -1.584  -1.828  1.00 81.42           C  
ATOM    235  N   PRO A  33     -14.071  -4.220   1.431  1.00 74.82           N  
ATOM    236  CA  PRO A  33     -13.498  -5.480   1.910  1.00 74.82           C  
ATOM    237  C   PRO A  33     -13.760  -6.647   0.960  1.00 74.82           C  
ATOM    238  CB  PRO A  33     -14.202  -5.700   3.251  1.00 74.82           C  
ATOM    239  O   PRO A  33     -14.826  -6.718   0.344  1.00 74.82           O  
ATOM    240  CG  PRO A  33     -14.699  -4.347   3.648  1.00 74.82           C  
ATOM    241  CD  PRO A  33     -14.973  -3.556   2.402  1.00 74.82           C  
ATOM    242  N   SER A  34     -12.842  -7.390   0.578  1.00 79.07           N  
ATOM    243  CA  SER A  34     -12.934  -8.646  -0.160  1.00 79.07           C  
ATOM    244  C   SER A  34     -12.907  -8.407  -1.665  1.00 79.07           C  
ATOM    245  CB  SER A  34     -14.209  -9.400   0.222  1.00 79.07           C  
ATOM    246  O   SER A  34     -13.142  -9.328  -2.450  1.00 79.07           O  
ATOM    247  OG  SER A  34     -14.224  -9.694   1.608  1.00 79.07           O  
ATOM    248  N   ILE A  35     -12.858  -7.114  -1.994  1.00 85.55           N  
ATOM    249  CA  ILE A  35     -12.696  -6.772  -3.403  1.00 85.55           C  
ATOM    250  C   ILE A  35     -11.250  -6.360  -3.672  1.00 85.55           C  
ATOM    251  CB  ILE A  35     -13.662  -5.642  -3.825  1.00 85.55           C  
ATOM    252  O   ILE A  35     -10.681  -5.554  -2.933  1.00 85.55           O  
ATOM    253  CG1 ILE A  35     -15.117  -6.080  -3.621  1.00 85.55           C  
ATOM    254  CG2 ILE A  35     -13.413  -5.233  -5.280  1.00 85.55           C  
ATOM    255  CD1 ILE A  35     -16.142  -5.023  -4.009  1.00 85.55           C  
ATOM    256  N   ARG A  36     -10.741  -7.041  -4.698  1.00 84.87           N  
ATOM    257  CA  ARG A  36      -9.368  -6.708  -5.064  1.00 84.87           C  
ATOM    258  C   ARG A  36      -9.312  -6.038  -6.432  1.00 84.87           C  
ATOM    259  CB  ARG A  36      -8.490  -7.961  -5.058  1.00 84.87           C  
ATOM    260  O   ARG A  36      -9.785  -6.598  -7.423  1.00 84.87           O  
ATOM    261  CG  ARG A  36      -8.326  -8.593  -3.685  1.00 84.87           C  
ATOM    262  CD  ARG A  36      -7.233  -9.652  -3.678  1.00 84.87           C  
ATOM    263  NE  ARG A  36      -7.082 -10.262  -2.360  1.00 84.87           N  
ATOM    264  NH1 ARG A  36      -5.181 -11.457  -2.902  1.00 84.87           N  
ATOM    265  NH2 ARG A  36      -6.068 -11.601  -0.793  1.00 84.87           N  
ATOM    266  CZ  ARG A  36      -6.111 -11.105  -2.021  1.00 84.87           C  
ATOM    267  N   THR A  37      -8.908  -4.796  -6.455  1.00 90.22           N  
ATOM    268  CA  THR A  37      -8.694  -4.084  -7.710  1.00 90.22           C  
ATOM    269  C   THR A  37      -7.242  -3.630  -7.833  1.00 90.22           C  
ATOM    270  CB  THR A  37      -9.628  -2.866  -7.827  1.00 90.22           C  
ATOM    271  O   THR A  37      -6.922  -2.473  -7.549  1.00 90.22           O  
ATOM    272  CG2 THR A  37     -10.007  -2.602  -9.281  1.00 90.22           C  
ATOM    273  OG1 THR A  37     -10.820  -3.110  -7.071  1.00 90.22           O  
ATOM    274  N   PRO A  38      -6.340  -4.599  -8.154  1.00 90.56           N  
ATOM    275  CA  PRO A  38      -4.936  -4.196  -8.260  1.00 90.56           C  
ATOM    276  C   PRO A  38      -4.707  -3.125  -9.324  1.00 90.56           C  
ATOM    277  CB  PRO A  38      -4.222  -5.498  -8.633  1.00 90.56           C  
ATOM    278  O   PRO A  38      -5.336  -3.160 -10.385  1.00 90.56           O  
ATOM    279  CG  PRO A  38      -5.228  -6.573  -8.375  1.00 90.56           C  
ATOM    280  CD  PRO A  38      -6.599  -5.960  -8.403  1.00 90.56           C  
ATOM    281  N   THR A  39      -3.980  -2.116  -8.978  1.00 92.35           N  
ATOM    282  CA  THR A  39      -3.603  -1.042  -9.889  1.00 92.35           C  
ATOM    283  C   THR A  39      -2.089  -0.853  -9.908  1.00 92.35           C  
ATOM    284  CB  THR A  39      -4.284   0.284  -9.501  1.00 92.35           C  
ATOM    285  O   THR A  39      -1.406  -1.177  -8.933  1.00 92.35           O  
ATOM    286  CG2 THR A  39      -5.803   0.157  -9.547  1.00 92.35           C  
ATOM    287  OG1 THR A  39      -3.886   0.648  -8.174  1.00 92.35           O  
ATOM    288  N   ARG A  40      -1.655  -0.447 -11.031  1.00 93.50           N  
ATOM    289  CA  ARG A  40      -0.232  -0.175 -11.213  1.00 93.50           C  
ATOM    290  C   ARG A  40       0.192   1.065 -10.433  1.00 93.50           C  
ATOM    291  CB  ARG A  40       0.097   0.001 -12.697  1.00 93.50           C  
ATOM    292  O   ARG A  40      -0.422   2.126 -10.562  1.00 93.50           O  
ATOM    293  CG  ARG A  40       1.585   0.103 -12.990  1.00 93.50           C  
ATOM    294  CD  ARG A  40       1.865   0.120 -14.486  1.00 93.50           C  
ATOM    295  NE  ARG A  40       1.454   1.380 -15.098  1.00 93.50           N  
ATOM    296  NH1 ARG A  40       2.410   0.934 -17.153  1.00 93.50           N  
ATOM    297  NH2 ARG A  40       1.299   2.909 -16.805  1.00 93.50           N  
ATOM    298  CZ  ARG A  40       1.722   1.738 -16.350  1.00 93.50           C  
ATOM    299  N   CYS A  41       1.349   0.890  -9.565  1.00 92.67           N  
ATOM    300  CA  CYS A  41       1.872   2.033  -8.824  1.00 92.67           C  
ATOM    301  C   CYS A  41       2.781   2.883  -9.703  1.00 92.67           C  
ATOM    302  CB  CYS A  41       2.637   1.564  -7.587  1.00 92.67           C  
ATOM    303  O   CYS A  41       3.357   2.386 -10.673  1.00 92.67           O  
ATOM    304  SG  CYS A  41       1.629   0.621  -6.422  1.00 92.67           S  
ATOM    305  N   LEU A  42       2.749   4.154  -9.394  1.00 92.42           N  
ATOM    306  CA  LEU A  42       3.674   5.043 -10.088  1.00 92.42           C  
ATOM    307  C   LEU A  42       5.121   4.677  -9.771  1.00 92.42           C  
ATOM    308  CB  LEU A  42       3.408   6.500  -9.704  1.00 92.42           C  
ATOM    309  O   LEU A  42       5.390   4.001  -8.775  1.00 92.42           O  
ATOM    310  CG  LEU A  42       2.048   7.071 -10.111  1.00 92.42           C  
ATOM    311  CD1 LEU A  42       1.780   8.378  -9.372  1.00 92.42           C  
ATOM    312  CD2 LEU A  42       1.986   7.281 -11.620  1.00 92.42           C  
ATOM    313  N   LYS A  43       6.018   5.005 -10.609  1.00 87.39           N  
ATOM    314  CA  LYS A  43       7.430   4.651 -10.503  1.00 87.39           C  
ATOM    315  C   LYS A  43       7.992   5.034  -9.138  1.00 87.39           C  
ATOM    316  CB  LYS A  43       8.238   5.328 -11.611  1.00 87.39           C  
ATOM    317  O   LYS A  43       8.798   4.299  -8.563  1.00 87.39           O  
ATOM    318  CG  LYS A  43       9.640   4.763 -11.789  1.00 87.39           C  
ATOM    319  CD  LYS A  43      10.338   5.372 -12.998  1.00 87.39           C  
ATOM    320  CE  LYS A  43      11.770   4.868 -13.130  1.00 87.39           C  
ATOM    321  NZ  LYS A  43      12.486   5.525 -14.264  1.00 87.39           N  
ATOM    322  N   ASN A  44       7.495   6.092  -8.495  1.00 89.81           N  
ATOM    323  CA  ASN A  44       8.039   6.579  -7.232  1.00 89.81           C  
ATOM    324  C   ASN A  44       7.339   5.940  -6.036  1.00 89.81           C  
ATOM    325  CB  ASN A  44       7.936   8.104  -7.155  1.00 89.81           C  
ATOM    326  O   ASN A  44       7.769   6.114  -4.894  1.00 89.81           O  
ATOM    327  CG  ASN A  44       6.506   8.598  -7.250  1.00 89.81           C  
ATOM    328  ND2 ASN A  44       6.271   9.825  -6.799  1.00 89.81           N  
ATOM    329  OD1 ASN A  44       5.619   7.882  -7.724  1.00 89.81           O  
ATOM    330  N   GLN A  45       6.266   5.144  -6.309  1.00 92.08           N  
ATOM    331  CA  GLN A  45       5.532   4.446  -5.258  1.00 92.08           C  
ATOM    332  C   GLN A  45       5.932   2.975  -5.192  1.00 92.08           C  
ATOM    333  CB  GLN A  45       4.024   4.571  -5.482  1.00 92.08           C  
ATOM    334  O   GLN A  45       5.394   2.146  -5.929  1.00 92.08           O  
ATOM    335  CG  GLN A  45       3.522   6.008  -5.504  1.00 92.08           C  
ATOM    336  CD  GLN A  45       2.041   6.108  -5.815  1.00 92.08           C  
ATOM    337  NE2 GLN A  45       1.415   7.196  -5.379  1.00 92.08           N  
ATOM    338  OE1 GLN A  45       1.464   5.215  -6.443  1.00 92.08           O  
ATOM    339  N   LYS A  46       6.809   2.683  -4.202  1.00 92.57           N  
ATOM    340  CA  LYS A  46       7.437   1.365  -4.187  1.00 92.57           C  
ATOM    341  C   LYS A  46       6.837   0.482  -3.096  1.00 92.57           C  
ATOM    342  CB  LYS A  46       8.948   1.492  -3.987  1.00 92.57           C  
ATOM    343  O   LYS A  46       7.384  -0.575  -2.776  1.00 92.57           O  
ATOM    344  CG  LYS A  46       9.660   2.240  -5.104  1.00 92.57           C  
ATOM    345  CD  LYS A  46      11.171   2.221  -4.915  1.00 92.57           C  
ATOM    346  CE  LYS A  46      11.887   2.941  -6.051  1.00 92.57           C  
ATOM    347  NZ  LYS A  46      13.369   2.924  -5.870  1.00 92.57           N  
ATOM    348  N   LEU A  47       5.686   1.007  -2.495  1.00 95.09           N  
ATOM    349  CA  LEU A  47       5.082   0.245  -1.408  1.00 95.09           C  
ATOM    350  C   LEU A  47       3.566   0.182  -1.566  1.00 95.09           C  
ATOM    351  CB  LEU A  47       5.440   0.864  -0.055  1.00 95.09           C  
ATOM    352  O   LEU A  47       2.953   1.113  -2.093  1.00 95.09           O  
ATOM    353  CG  LEU A  47       6.931   0.958   0.275  1.00 95.09           C  
ATOM    354  CD1 LEU A  47       7.150   1.861   1.484  1.00 95.09           C  
ATOM    355  CD2 LEU A  47       7.511  -0.430   0.525  1.00 95.09           C  
ATOM    356  N   CYS A  48       2.983  -0.947  -1.202  1.00 95.46           N  
ATOM    357  CA  CYS A  48       1.546  -1.033  -0.968  1.00 95.46           C  
ATOM    358  C   CYS A  48       1.209  -0.703   0.481  1.00 95.46           C  
ATOM    359  CB  CYS A  48       1.028  -2.427  -1.318  1.00 95.46           C  
ATOM    360  O   CYS A  48       1.967  -1.042   1.392  1.00 95.46           O  
ATOM    361  SG  CYS A  48       1.359  -2.920  -3.023  1.00 95.46           S  
ATOM    362  N   TYR A  49       0.154   0.042   0.658  1.00 95.52           N  
ATOM    363  CA  TYR A  49      -0.224   0.333   2.037  1.00 95.52           C  
ATOM    364  C   TYR A  49      -1.674  -0.057   2.298  1.00 95.52           C  
ATOM    365  CB  TYR A  49      -0.018   1.819   2.349  1.00 95.52           C  
ATOM    366  O   TYR A  49      -2.483  -0.120   1.370  1.00 95.52           O  
ATOM    367  CG  TYR A  49      -1.108   2.710   1.805  1.00 95.52           C  
ATOM    368  CD1 TYR A  49      -1.049   3.200   0.502  1.00 95.52           C  
ATOM    369  CD2 TYR A  49      -2.199   3.064   2.592  1.00 95.52           C  
ATOM    370  CE1 TYR A  49      -2.050   4.023  -0.003  1.00 95.52           C  
ATOM    371  CE2 TYR A  49      -3.206   3.886   2.097  1.00 95.52           C  
ATOM    372  OH  TYR A  49      -4.117   5.174   0.306  1.00 95.52           O  
ATOM    373  CZ  TYR A  49      -3.123   4.360   0.801  1.00 95.52           C  
ATOM    374  N   LYS A  50      -1.978  -0.464   3.483  1.00 94.68           N  
ATOM    375  CA  LYS A  50      -3.304  -0.686   4.052  1.00 94.68           C  
ATOM    376  C   LYS A  50      -3.457   0.037   5.388  1.00 94.68           C  
ATOM    377  CB  LYS A  50      -3.568  -2.181   4.232  1.00 94.68           C  
ATOM    378  O   LYS A  50      -2.727  -0.246   6.340  1.00 94.68           O  
ATOM    379  CG  LYS A  50      -4.951  -2.505   4.779  1.00 94.68           C  
ATOM    380  CD  LYS A  50      -5.185  -4.008   4.852  1.00 94.68           C  
ATOM    381  CE  LYS A  50      -4.394  -4.644   5.987  1.00 94.68           C  
ATOM    382  NZ  LYS A  50      -4.700  -6.099   6.128  1.00 94.68           N  
ATOM    383  N   ILE A  51      -4.406   1.036   5.380  1.00 94.22           N  
ATOM    384  CA  ILE A  51      -4.663   1.803   6.594  1.00 94.22           C  
ATOM    385  C   ILE A  51      -6.056   1.476   7.126  1.00 94.22           C  
ATOM    386  CB  ILE A  51      -4.528   3.322   6.342  1.00 94.22           C  
ATOM    387  O   ILE A  51      -7.044   1.566   6.393  1.00 94.22           O  
ATOM    388  CG1 ILE A  51      -3.128   3.653   5.813  1.00 94.22           C  
ATOM    389  CG2 ILE A  51      -4.831   4.110   7.620  1.00 94.22           C  
ATOM    390  CD1 ILE A  51      -2.962   5.099   5.364  1.00 94.22           C  
ATOM    391  N   THR A  52      -6.054   1.119   8.353  1.00 93.73           N  
ATOM    392  CA  THR A  52      -7.310   0.827   9.036  1.00 93.73           C  
ATOM    393  C   THR A  52      -7.563   1.832  10.156  1.00 93.73           C  
ATOM    394  CB  THR A  52      -7.312  -0.601   9.613  1.00 93.73           C  
ATOM    395  O   THR A  52      -6.695   2.060  11.001  1.00 93.73           O  
ATOM    396  CG2 THR A  52      -8.681  -0.963  10.179  1.00 93.73           C  
ATOM    397  OG1 THR A  52      -6.975  -1.530   8.576  1.00 93.73           O  
ATOM    398  N   PHE A  53      -8.679   2.494  10.093  1.00 92.91           N  
ATOM    399  CA  PHE A  53      -9.027   3.476  11.113  1.00 92.91           C  
ATOM    400  C   PHE A  53     -10.535   3.523  11.328  1.00 92.91           C  
ATOM    401  CB  PHE A  53      -8.508   4.864  10.725  1.00 92.91           C  
ATOM    402  O   PHE A  53     -11.299   2.988  10.522  1.00 92.91           O  
ATOM    403  CG  PHE A  53      -9.037   5.362   9.407  1.00 92.91           C  
ATOM    404  CD1 PHE A  53      -8.451   4.965   8.211  1.00 92.91           C  
ATOM    405  CD2 PHE A  53     -10.121   6.230   9.364  1.00 92.91           C  
ATOM    406  CE1 PHE A  53      -8.939   5.424   6.990  1.00 92.91           C  
ATOM    407  CE2 PHE A  53     -10.614   6.694   8.147  1.00 92.91           C  
ATOM    408  CZ  PHE A  53     -10.021   6.290   6.962  1.00 92.91           C  
ATOM    409  N   PHE A  54     -10.957   4.140  12.515  1.00 92.29           N  
ATOM    410  CA  PHE A  54     -12.361   4.246  12.894  1.00 92.29           C  
ATOM    411  C   PHE A  54     -12.890   5.649  12.625  1.00 92.29           C  
ATOM    412  CB  PHE A  54     -12.549   3.888  14.372  1.00 92.29           C  
ATOM    413  O   PHE A  54     -12.243   6.639  12.972  1.00 92.29           O  
ATOM    414  CG  PHE A  54     -13.982   3.922  14.827  1.00 92.29           C  
ATOM    415  CD1 PHE A  54     -14.515   5.067  15.408  1.00 92.29           C  
ATOM    416  CD2 PHE A  54     -14.798   2.809  14.675  1.00 92.29           C  
ATOM    417  CE1 PHE A  54     -15.842   5.101  15.831  1.00 92.29           C  
ATOM    418  CE2 PHE A  54     -16.125   2.836  15.095  1.00 92.29           C  
ATOM    419  CZ  PHE A  54     -16.645   3.983  15.673  1.00 92.29           C  
ATOM    420  N   THR A  55     -14.010   5.684  11.853  1.00 88.05           N  
ATOM    421  CA  THR A  55     -14.718   6.945  11.659  1.00 88.05           C  
ATOM    422  C   THR A  55     -16.135   6.861  12.217  1.00 88.05           C  
ATOM    423  CB  THR A  55     -14.772   7.331  10.169  1.00 88.05           C  
ATOM    424  O   THR A  55     -16.812   5.843  12.058  1.00 88.05           O  
ATOM    425  CG2 THR A  55     -13.369   7.472   9.586  1.00 88.05           C  
ATOM    426  OG1 THR A  55     -15.479   6.317   9.444  1.00 88.05           O  
ATOM    427  N   PRO A  56     -16.563   7.836  13.010  1.00 91.60           N  
ATOM    428  CA  PRO A  56     -17.889   7.835  13.632  1.00 91.60           C  
ATOM    429  C   PRO A  56     -19.014   7.616  12.623  1.00 91.60           C  
ATOM    430  CB  PRO A  56     -17.984   9.227  14.263  1.00 91.60           C  
ATOM    431  O   PRO A  56     -20.010   6.959  12.937  1.00 91.60           O  
ATOM    432  CG  PRO A  56     -16.566   9.668  14.429  1.00 91.60           C  
ATOM    433  CD  PRO A  56     -15.728   8.988  13.384  1.00 91.60           C  
ATOM    434  N   GLU A  57     -18.843   8.022  11.412  1.00 91.56           N  
ATOM    435  CA  GLU A  57     -19.869   7.974  10.375  1.00 91.56           C  
ATOM    436  C   GLU A  57     -19.913   6.603   9.705  1.00 91.56           C  
ATOM    437  CB  GLU A  57     -19.629   9.064   9.328  1.00 91.56           C  
ATOM    438  O   GLU A  57     -20.989   6.105   9.368  1.00 91.56           O  
ATOM    439  CG  GLU A  57     -19.770  10.479   9.869  1.00 91.56           C  
ATOM    440  CD  GLU A  57     -19.489  11.551   8.828  1.00 91.56           C  
ATOM    441  OE1 GLU A  57     -19.557  12.755   9.164  1.00 91.56           O  
ATOM    442  OE2 GLU A  57     -19.201  11.183   7.668  1.00 91.56           O  
ATOM    443  N   PHE A  58     -18.786   5.951   9.651  1.00 87.14           N  
ATOM    444  CA  PHE A  58     -18.723   4.774   8.793  1.00 87.14           C  
ATOM    445  C   PHE A  58     -18.170   3.577   9.556  1.00 87.14           C  
ATOM    446  CB  PHE A  58     -17.861   5.053   7.558  1.00 87.14           C  
ATOM    447  O   PHE A  58     -18.096   2.471   9.017  1.00 87.14           O  
ATOM    448  CG  PHE A  58     -18.422   6.117   6.653  1.00 87.14           C  
ATOM    449  CD1 PHE A  58     -19.535   5.859   5.862  1.00 87.14           C  
ATOM    450  CD2 PHE A  58     -17.837   7.375   6.594  1.00 87.14           C  
ATOM    451  CE1 PHE A  58     -20.057   6.841   5.023  1.00 87.14           C  
ATOM    452  CE2 PHE A  58     -18.353   8.361   5.758  1.00 87.14           C  
ATOM    453  CZ  PHE A  58     -19.462   8.092   4.973  1.00 87.14           C  
ATOM    454  N   GLY A  59     -17.836   3.774  10.884  1.00 89.98           N  
ATOM    455  CA  GLY A  59     -17.203   2.673  11.593  1.00 89.98           C  
ATOM    456  C   GLY A  59     -15.790   2.391  11.118  1.00 89.98           C  
ATOM    457  O   GLY A  59     -15.079   3.303  10.692  1.00 89.98           O  
ATOM    458  N   TRP A  60     -15.291   1.155  11.314  1.00 89.34           N  
ATOM    459  CA  TRP A  60     -13.957   0.774  10.862  1.00 89.34           C  
ATOM    460  C   TRP A  60     -13.845   0.879   9.345  1.00 89.34           C  
ATOM    461  CB  TRP A  60     -13.622  -0.650  11.314  1.00 89.34           C  
ATOM    462  O   TRP A  60     -14.657   0.305   8.616  1.00 89.34           O  
ATOM    463  CG  TRP A  60     -13.302  -0.767  12.774  1.00 89.34           C  
ATOM    464  CD1 TRP A  60     -14.119  -1.242  13.762  1.00 89.34           C  
ATOM    465  CD2 TRP A  60     -12.076  -0.395  13.412  1.00 89.34           C  
ATOM    466  CE2 TRP A  60     -12.220  -0.674  14.789  1.00 89.34           C  
ATOM    467  CE3 TRP A  60     -10.868   0.147  12.952  1.00 89.34           C  
ATOM    468  NE1 TRP A  60     -13.474  -1.189  14.976  1.00 89.34           N  
ATOM    469  CH2 TRP A  60     -10.029   0.102  15.235  1.00 89.34           C  
ATOM    470  CZ2 TRP A  60     -11.200  -0.429  15.712  1.00 89.34           C  
ATOM    471  CZ3 TRP A  60      -9.854   0.390  13.872  1.00 89.34           C  
ATOM    472  N   THR A  61     -12.919   1.685   8.930  1.00 90.09           N  
ATOM    473  CA  THR A  61     -12.663   1.907   7.511  1.00 90.09           C  
ATOM    474  C   THR A  61     -11.239   1.496   7.148  1.00 90.09           C  
ATOM    475  CB  THR A  61     -12.888   3.382   7.127  1.00 90.09           C  
ATOM    476  O   THR A  61     -10.331   1.584   7.976  1.00 90.09           O  
ATOM    477  CG2 THR A  61     -12.678   3.599   5.632  1.00 90.09           C  
ATOM    478  OG1 THR A  61     -14.227   3.760   7.470  1.00 90.09           O  
ATOM    479  N   GLN A  62     -11.162   1.018   5.847  1.00 91.16           N  
ATOM    480  CA  GLN A  62      -9.861   0.608   5.330  1.00 91.16           C  
ATOM    481  C   GLN A  62      -9.533   1.333   4.028  1.00 91.16           C  
ATOM    482  CB  GLN A  62      -9.821  -0.905   5.113  1.00 91.16           C  
ATOM    483  O   GLN A  62     -10.394   1.475   3.156  1.00 91.16           O  
ATOM    484  CG  GLN A  62      -8.460  -1.428   4.673  1.00 91.16           C  
ATOM    485  CD  GLN A  62      -8.451  -2.929   4.452  1.00 91.16           C  
ATOM    486  NE2 GLN A  62      -7.533  -3.400   3.615  1.00 91.16           N  
ATOM    487  OE1 GLN A  62      -9.263  -3.659   5.030  1.00 91.16           O  
ATOM    488  N   LYS A  63      -8.297   1.773   4.015  1.00 91.95           N  
ATOM    489  CA  LYS A  63      -7.784   2.368   2.784  1.00 91.95           C  
ATOM    490  C   LYS A  63      -6.538   1.634   2.297  1.00 91.95           C  
ATOM    491  CB  LYS A  63      -7.470   3.850   2.994  1.00 91.95           C  
ATOM    492  O   LYS A  63      -5.645   1.324   3.087  1.00 91.95           O  
ATOM    493  CG  LYS A  63      -8.701   4.719   3.211  1.00 91.95           C  
ATOM    494  CD  LYS A  63      -8.355   6.201   3.158  1.00 91.95           C  
ATOM    495  CE  LYS A  63      -9.596   7.072   3.302  1.00 91.95           C  
ATOM    496  NZ  LYS A  63      -9.261   8.526   3.253  1.00 91.95           N  
ATOM    497  N   LYS A  64      -6.551   1.335   0.955  1.00 93.75           N  
ATOM    498  CA  LYS A  64      -5.438   0.627   0.328  1.00 93.75           C  
ATOM    499  C   LYS A  64      -4.916   1.388  -0.887  1.00 93.75           C  
ATOM    500  CB  LYS A  64      -5.862  -0.785  -0.079  1.00 93.75           C  
ATOM    501  O   LYS A  64      -5.665   2.121  -1.535  1.00 93.75           O  
ATOM    502  CG  LYS A  64      -6.372  -1.636   1.074  1.00 93.75           C  
ATOM    503  CD  LYS A  64      -6.846  -3.002   0.595  1.00 93.75           C  
ATOM    504  CE  LYS A  64      -7.456  -3.813   1.730  1.00 93.75           C  
ATOM    505  NZ  LYS A  64      -7.923  -5.153   1.264  1.00 93.75           N  
ATOM    506  N   GLY A  65      -3.634   1.212  -1.191  1.00 94.31           N  
ATOM    507  CA  GLY A  65      -3.066   1.866  -2.359  1.00 94.31           C  
ATOM    508  C   GLY A  65      -1.551   1.794  -2.405  1.00 94.31           C  
ATOM    509  O   GLY A  65      -0.947   0.917  -1.785  1.00 94.31           O  
ATOM    510  N   CYS A  66      -1.028   2.712  -3.328  1.00 95.03           N  
ATOM    511  CA  CYS A  66       0.413   2.833  -3.519  1.00 95.03           C  
ATOM    512  C   CYS A  66       0.957   4.064  -2.804  1.00 95.03           C  
ATOM    513  CB  CYS A  66       0.752   2.905  -5.008  1.00 95.03           C  
ATOM    514  O   CYS A  66       0.325   5.122  -2.814  1.00 95.03           O  
ATOM    515  SG  CYS A  66       0.202   1.466  -5.950  1.00 95.03           S  
ATOM    516  N   ILE A  67       2.133   3.829  -2.130  1.00 95.42           N  
ATOM    517  CA  ILE A  67       2.682   4.960  -1.389  1.00 95.42           C  
ATOM    518  C   ILE A  67       4.203   4.972  -1.518  1.00 95.42           C  
ATOM    519  CB  ILE A  67       2.271   4.914   0.100  1.00 95.42           C  
ATOM    520  O   ILE A  67       4.818   3.937  -1.788  1.00 95.42           O  
ATOM    521  CG1 ILE A  67       2.569   6.256   0.778  1.00 95.42           C  
ATOM    522  CG2 ILE A  67       2.982   3.765   0.821  1.00 95.42           C  
ATOM    523  CD1 ILE A  67       1.881   6.436   2.124  1.00 95.42           C  
ATOM    524  N   HIS A  68       4.854   6.149  -1.423  1.00 95.00           N  
ATOM    525  CA  HIS A  68       6.302   6.316  -1.476  1.00 95.00           C  
ATOM    526  C   HIS A  68       6.953   5.907  -0.159  1.00 95.00           C  
ATOM    527  CB  HIS A  68       6.663   7.764  -1.813  1.00 95.00           C  
ATOM    528  O   HIS A  68       7.973   5.215  -0.154  1.00 95.00           O  
ATOM    529  CG  HIS A  68       8.133   8.035  -1.797  1.00 95.00           C  
ATOM    530  CD2 HIS A  68       8.904   8.709  -0.911  1.00 95.00           C  
ATOM    531  ND1 HIS A  68       8.982   7.591  -2.788  1.00 95.00           N  
ATOM    532  CE1 HIS A  68      10.215   7.980  -2.510  1.00 95.00           C  
ATOM    533  NE2 HIS A  68      10.195   8.661  -1.376  1.00 95.00           N  
ATOM    534  N   HIS A  69       6.334   6.364   0.935  1.00 94.64           N  
ATOM    535  CA  HIS A  69       6.802   6.106   2.292  1.00 94.64           C  
ATOM    536  C   HIS A  69       5.686   5.534   3.160  1.00 94.64           C  
ATOM    537  CB  HIS A  69       7.353   7.387   2.921  1.00 94.64           C  
ATOM    538  O   HIS A  69       4.528   5.940   3.037  1.00 94.64           O  
ATOM    539  CG  HIS A  69       8.541   7.945   2.204  1.00 94.64           C  
ATOM    540  CD2 HIS A  69       8.665   9.022   1.394  1.00 94.64           C  
ATOM    541  ND1 HIS A  69       9.792   7.373   2.280  1.00 94.64           N  
ATOM    542  CE1 HIS A  69      10.637   8.078   1.547  1.00 94.64           C  
ATOM    543  NE2 HIS A  69       9.978   9.084   0.998  1.00 94.64           N  
ATOM    544  N   CYS A  70       6.087   4.509   3.985  1.00 94.53           N  
ATOM    545  CA  CYS A  70       5.108   3.889   4.871  1.00 94.53           C  
ATOM    546  C   CYS A  70       4.910   4.721   6.132  1.00 94.53           C  
ATOM    547  CB  CYS A  70       5.546   2.473   5.247  1.00 94.53           C  
ATOM    548  O   CYS A  70       5.834   4.870   6.934  1.00 94.53           O  
ATOM    549  SG  CYS A  70       4.242   1.488   6.014  1.00 94.53           S  
ATOM    550  N   PRO A  71       3.675   5.266   6.286  1.00 93.64           N  
ATOM    551  CA  PRO A  71       3.425   6.037   7.506  1.00 93.64           C  
ATOM    552  C   PRO A  71       3.513   5.186   8.771  1.00 93.64           C  
ATOM    553  CB  PRO A  71       2.003   6.568   7.303  1.00 93.64           C  
ATOM    554  O   PRO A  71       3.459   3.956   8.696  1.00 93.64           O  
ATOM    555  CG  PRO A  71       1.378   5.621   6.330  1.00 93.64           C  
ATOM    556  CD  PRO A  71       2.467   4.993   5.508  1.00 93.64           C  
ATOM    557  N   GLU A  72       3.652   5.863   9.886  1.00 95.28           N  
ATOM    558  CA  GLU A  72       3.694   5.173  11.172  1.00 95.28           C  
ATOM    559  C   GLU A  72       2.288   4.909  11.703  1.00 95.28           C  
ATOM    560  CB  GLU A  72       4.497   5.985  12.191  1.00 95.28           C  
ATOM    561  O   GLU A  72       1.374   5.705  11.478  1.00 95.28           O  
ATOM    562  CG  GLU A  72       5.966   6.149  11.827  1.00 95.28           C  
ATOM    563  CD  GLU A  72       6.763   4.861  11.958  1.00 95.28           C  
ATOM    564  OE1 GLU A  72       7.734   4.668  11.191  1.00 95.28           O  
ATOM    565  OE2 GLU A  72       6.413   4.038  12.833  1.00 95.28           O  
ATOM    566  N   SER A  73       2.208   3.841  12.352  1.00 95.69           N  
ATOM    567  CA  SER A  73       0.958   3.527  13.037  1.00 95.69           C  
ATOM    568  C   SER A  73       0.740   4.441  14.237  1.00 95.69           C  
ATOM    569  CB  SER A  73       0.947   2.066  13.490  1.00 95.69           C  
ATOM    570  O   SER A  73       1.699   4.852  14.894  1.00 95.69           O  
ATOM    571  OG  SER A  73       0.974   1.193  12.373  1.00 95.69           O  
ATOM    572  N   THR A  74      -0.490   4.891  14.437  1.00 94.42           N  
ATOM    573  CA  THR A  74      -0.904   5.607  15.639  1.00 94.42           C  
ATOM    574  C   THR A  74      -1.992   4.836  16.380  1.00 94.42           C  
ATOM    575  CB  THR A  74      -1.413   7.020  15.299  1.00 94.42           C  
ATOM    576  O   THR A  74      -2.524   3.850  15.864  1.00 94.42           O  
ATOM    577  CG2 THR A  74      -0.373   7.803  14.504  1.00 94.42           C  
ATOM    578  OG1 THR A  74      -2.613   6.915  14.522  1.00 94.42           O  
ATOM    579  N   PRO A  75      -2.216   5.087  17.629  1.00 92.50           N  
ATOM    580  CA  PRO A  75      -3.257   4.382  18.381  1.00 92.50           C  
ATOM    581  C   PRO A  75      -4.611   4.403  17.675  1.00 92.50           C  
ATOM    582  CB  PRO A  75      -3.318   5.150  19.703  1.00 92.50           C  
ATOM    583  O   PRO A  75      -5.414   3.481  17.845  1.00 92.50           O  
ATOM    584  CG  PRO A  75      -1.945   5.713  19.882  1.00 92.50           C  
ATOM    585  CD  PRO A  75      -1.401   6.083  18.532  1.00 92.50           C  
ATOM    586  N   ASP A  76      -4.874   5.318  16.884  1.00 92.03           N  
ATOM    587  CA  ASP A  76      -6.172   5.459  16.231  1.00 92.03           C  
ATOM    588  C   ASP A  76      -6.121   4.949  14.792  1.00 92.03           C  
ATOM    589  CB  ASP A  76      -6.629   6.919  16.256  1.00 92.03           C  
ATOM    590  O   ASP A  76      -7.159   4.810  14.141  1.00 92.03           O  
ATOM    591  CG  ASP A  76      -6.830   7.454  17.663  1.00 92.03           C  
ATOM    592  OD1 ASP A  76      -7.362   6.720  18.524  1.00 92.03           O  
ATOM    593  OD2 ASP A  76      -6.456   8.620  17.912  1.00 92.03           O  
ATOM    594  N   LYS A  77      -4.887   4.606  14.326  1.00 93.73           N  
ATOM    595  CA  LYS A  77      -4.691   4.237  12.927  1.00 93.73           C  
ATOM    596  C   LYS A  77      -3.631   3.148  12.789  1.00 93.73           C  
ATOM    597  CB  LYS A  77      -4.296   5.461  12.099  1.00 93.73           C  
ATOM    598  O   LYS A  77      -2.495   3.320  13.236  1.00 93.73           O  
ATOM    599  CG  LYS A  77      -4.053   5.160  10.627  1.00 93.73           C  
ATOM    600  CD  LYS A  77      -3.695   6.421   9.851  1.00 93.73           C  
ATOM    601  CE  LYS A  77      -2.235   6.805  10.050  1.00 93.73           C  
ATOM    602  NZ  LYS A  77      -1.874   8.031   9.278  1.00 93.73           N  
ATOM    603  N   LYS A  78      -4.061   2.046  12.235  1.00 95.94           N  
ATOM    604  CA  LYS A  78      -3.119   0.960  11.975  1.00 95.94           C  
ATOM    605  C   LYS A  78      -2.668   0.962  10.518  1.00 95.94           C  
ATOM    606  CB  LYS A  78      -3.745  -0.390  12.329  1.00 95.94           C  
ATOM    607  O   LYS A  78      -3.497   0.935   9.605  1.00 95.94           O  
ATOM    608  CG  LYS A  78      -2.797  -1.570  12.175  1.00 95.94           C  
ATOM    609  CD  LYS A  78      -3.434  -2.865  12.662  1.00 95.94           C  
ATOM    610  CE  LYS A  78      -2.480  -4.044  12.527  1.00 95.94           C  
ATOM    611  NZ  LYS A  78      -3.104  -5.318  12.994  1.00 95.94           N  
ATOM    612  N   VAL A  79      -1.338   0.981  10.308  1.00 96.55           N  
ATOM    613  CA  VAL A  79      -0.780   1.057   8.962  1.00 96.55           C  
ATOM    614  C   VAL A  79       0.053  -0.191   8.677  1.00 96.55           C  
ATOM    615  CB  VAL A  79       0.080   2.326   8.774  1.00 96.55           C  
ATOM    616  O   VAL A  79       0.885  -0.589   9.495  1.00 96.55           O  
ATOM    617  CG1 VAL A  79       0.605   2.416   7.343  1.00 96.55           C  
ATOM    618  CG2 VAL A  79      -0.727   3.574   9.130  1.00 96.55           C  
ATOM    619  N   GLU A  80      -0.182  -0.851   7.555  1.00 95.17           N  
ATOM    620  CA  GLU A  80       0.608  -1.966   7.043  1.00 95.17           C  
ATOM    621  C   GLU A  80       1.182  -1.650   5.665  1.00 95.17           C  
ATOM    622  CB  GLU A  80      -0.238  -3.241   6.980  1.00 95.17           C  
ATOM    623  O   GLU A  80       0.480  -1.121   4.800  1.00 95.17           O  
ATOM    624  CG  GLU A  80      -0.782  -3.684   8.330  1.00 95.17           C  
ATOM    625  CD  GLU A  80      -1.739  -4.862   8.233  1.00 95.17           C  
ATOM    626  OE1 GLU A  80      -2.954  -4.679   8.472  1.00 95.17           O  
ATOM    627  OE2 GLU A  80      -1.269  -5.978   7.918  1.00 95.17           O  
ATOM    628  N   CYS A  81       2.469  -1.884   5.535  1.00 96.05           N  
ATOM    629  CA  CYS A  81       3.124  -1.676   4.248  1.00 96.05           C  
ATOM    630  C   CYS A  81       3.882  -2.926   3.815  1.00 96.05           C  
ATOM    631  CB  CYS A  81       4.082  -0.487   4.319  1.00 96.05           C  
ATOM    632  O   CYS A  81       4.355  -3.693   4.655  1.00 96.05           O  
ATOM    633  SG  CYS A  81       3.258   1.093   4.614  1.00 96.05           S  
ATOM    634  N   CYS A  82       3.920  -3.102   2.487  1.00 94.79           N  
ATOM    635  CA  CYS A  82       4.686  -4.195   1.898  1.00 94.79           C  
ATOM    636  C   CYS A  82       5.241  -3.799   0.535  1.00 94.79           C  
ATOM    637  CB  CYS A  82       3.819  -5.446   1.763  1.00 94.79           C  
ATOM    638  O   CYS A  82       4.754  -2.853  -0.087  1.00 94.79           O  
ATOM    639  SG  CYS A  82       2.463  -5.268   0.583  1.00 94.79           S  
ATOM    640  N   ALA A  83       6.270  -4.451   0.069  1.00 92.45           N  
ATOM    641  CA  ALA A  83       6.954  -4.022  -1.149  1.00 92.45           C  
ATOM    642  C   ALA A  83       6.879  -5.098  -2.228  1.00 92.45           C  
ATOM    643  CB  ALA A  83       8.410  -3.675  -0.848  1.00 92.45           C  
ATOM    644  O   ALA A  83       7.705  -5.127  -3.143  1.00 92.45           O  
ATOM    645  N   THR A  84       5.808  -5.996  -2.084  1.00 90.51           N  
ATOM    646  CA  THR A  84       5.640  -7.032  -3.097  1.00 90.51           C  
ATOM    647  C   THR A  84       4.294  -6.887  -3.801  1.00 90.51           C  
ATOM    648  CB  THR A  84       5.751  -8.439  -2.481  1.00 90.51           C  
ATOM    649  O   THR A  84       3.371  -6.270  -3.265  1.00 90.51           O  
ATOM    650  CG2 THR A  84       7.111  -8.645  -1.822  1.00 90.51           C  
ATOM    651  OG1 THR A  84       4.725  -8.605  -1.494  1.00 90.51           O  
ATOM    652  N   ASN A  85       4.184  -7.379  -5.069  1.00 89.16           N  
ATOM    653  CA  ASN A  85       2.934  -7.279  -5.815  1.00 89.16           C  
ATOM    654  C   ASN A  85       1.775  -7.918  -5.055  1.00 89.16           C  
ATOM    655  CB  ASN A  85       3.080  -7.919  -7.196  1.00 89.16           C  
ATOM    656  O   ASN A  85       1.902  -9.032  -4.544  1.00 89.16           O  
ATOM    657  CG  ASN A  85       3.935  -7.092  -8.136  1.00 89.16           C  
ATOM    658  ND2 ASN A  85       4.548  -7.749  -9.114  1.00 89.16           N  
ATOM    659  OD1 ASN A  85       4.045  -5.873  -7.984  1.00 89.16           O  
ATOM    660  N   ASN A  86       0.731  -7.202  -4.888  1.00 85.74           N  
ATOM    661  CA  ASN A  86      -0.541  -7.705  -4.380  1.00 85.74           C  
ATOM    662  C   ASN A  86      -0.398  -8.267  -2.969  1.00 85.74           C  
ATOM    663  CB  ASN A  86      -1.111  -8.768  -5.320  1.00 85.74           C  
ATOM    664  O   ASN A  86      -1.037  -9.262  -2.625  1.00 85.74           O  
ATOM    665  CG  ASN A  86      -1.407  -8.227  -6.705  1.00 85.74           C  
ATOM    666  ND2 ASN A  86      -1.083  -9.008  -7.729  1.00 85.74           N  
ATOM    667  OD1 ASN A  86      -1.920  -7.115  -6.853  1.00 85.74           O  
ATOM    668  N   CYS A  87       0.473  -7.827  -2.043  1.00 86.25           N  
ATOM    669  CA  CYS A  87       0.816  -8.338  -0.721  1.00 86.25           C  
ATOM    670  C   CYS A  87      -0.318  -8.094   0.268  1.00 86.25           C  
ATOM    671  CB  CYS A  87       2.100  -7.685  -0.210  1.00 86.25           C  
ATOM    672  O   CYS A  87      -0.455  -8.822   1.253  1.00 86.25           O  
ATOM    673  SG  CYS A  87       1.989  -5.889  -0.050  1.00 86.25           S  
ATOM    674  N   ILE A  88      -1.134  -7.060  -0.023  1.00 77.00           N  
ATOM    675  CA  ILE A  88      -2.167  -6.729   0.952  1.00 77.00           C  
ATOM    676  C   ILE A  88      -3.547  -6.980   0.348  1.00 77.00           C  
ATOM    677  CB  ILE A  88      -2.048  -5.263   1.425  1.00 77.00           C  
ATOM    678  O   ILE A  88      -3.717  -6.921  -0.872  1.00 77.00           O  
ATOM    679  CG1 ILE A  88      -0.592  -4.930   1.771  1.00 77.00           C  
ATOM    680  CG2 ILE A  88      -2.968  -5.005   2.622  1.00 77.00           C  
ATOM    681  CD1 ILE A  88      -0.315  -3.440   1.913  1.00 77.00           C  
TER     682      ALA A   1                                                      
ENDMDL                                                                          
END                                                                             
