# Supplementary material for: Domain loss enabled evolution of novel functions in the snake three-finger toxin gene superfamily
Source: Nat Commun. 2023 Aug 11;14:4861. doi: 10.1038/s41467-023-40550-0 (PMC10421932; doi:10.1038/s41467-023-40550-0)
Supplement: Supplementary file 5 — Supplementary Data 2 [file 41467_2023_40550_MOESM5_ESM.zip › SD2_structure_predictions/full_sequence/SP|O43653|Homo_sapiens.pdb]

MODEL     1                                                                     
ATOM      1  N   MET A   1     -26.835  11.306  35.364  1.00 46.27           N  
ATOM      2  CA  MET A   1     -25.403  11.350  35.082  1.00 46.27           C  
ATOM      3  C   MET A   1     -25.013  10.271  34.078  1.00 46.27           C  
ATOM      4  CB  MET A   1     -24.595  11.184  36.370  1.00 46.27           C  
ATOM      5  O   MET A   1     -25.317   9.093  34.276  1.00 46.27           O  
ATOM      6  CG  MET A   1     -24.772  12.327  37.357  1.00 46.27           C  
ATOM      7  SD  MET A   1     -23.719  12.138  38.848  1.00 46.27           S  
ATOM      8  CE  MET A   1     -22.949  13.780  38.906  1.00 46.27           C  
ATOM      9  N   ALA A   2     -25.439  10.443  32.838  1.00 49.26           N  
ATOM     10  CA  ALA A   2     -25.275   9.614  31.647  1.00 49.26           C  
ATOM     11  C   ALA A   2     -23.799   9.410  31.319  1.00 49.26           C  
ATOM     12  CB  ALA A   2     -25.999  10.242  30.458  1.00 49.26           C  
ATOM     13  O   ALA A   2     -23.032  10.374  31.253  1.00 49.26           O  
ATOM     14  N   GLY A   3     -23.119   8.455  31.965  1.00 52.93           N  
ATOM     15  CA  GLY A   3     -21.865   7.736  31.805  1.00 52.93           C  
ATOM     16  C   GLY A   3     -21.538   7.421  30.357  1.00 52.93           C  
ATOM     17  O   GLY A   3     -22.399   6.954  29.608  1.00 52.93           O  
ATOM     18  N   LEU A   4     -20.901   8.325  29.585  1.00 57.92           N  
ATOM     19  CA  LEU A   4     -20.287   8.205  28.267  1.00 57.92           C  
ATOM     20  C   LEU A   4     -19.351   7.002  28.211  1.00 57.92           C  
ATOM     21  CB  LEU A   4     -19.519   9.481  27.915  1.00 57.92           C  
ATOM     22  O   LEU A   4     -18.431   6.888  29.024  1.00 57.92           O  
ATOM     23  CG  LEU A   4     -20.349  10.644  27.370  1.00 57.92           C  
ATOM     24  CD1 LEU A   4     -19.838  11.968  27.928  1.00 57.92           C  
ATOM     25  CD2 LEU A   4     -20.320  10.654  25.845  1.00 57.92           C  
ATOM     26  N   ALA A   5     -19.846   5.820  28.052  1.00 61.50           N  
ATOM     27  CA  ALA A   5     -19.153   4.591  27.676  1.00 61.50           C  
ATOM     28  C   ALA A   5     -18.197   4.834  26.512  1.00 61.50           C  
ATOM     29  CB  ALA A   5     -20.159   3.501  27.316  1.00 61.50           C  
ATOM     30  O   ALA A   5     -18.577   5.434  25.504  1.00 61.50           O  
ATOM     31  N   LEU A   6     -16.879   5.184  26.728  1.00 59.38           N  
ATOM     32  CA  LEU A   6     -15.755   5.211  25.799  1.00 59.38           C  
ATOM     33  C   LEU A   6     -15.516   3.831  25.195  1.00 59.38           C  
ATOM     34  CB  LEU A   6     -14.487   5.697  26.505  1.00 59.38           C  
ATOM     35  O   LEU A   6     -15.368   2.847  25.924  1.00 59.38           O  
ATOM     36  CG  LEU A   6     -14.204   7.199  26.432  1.00 59.38           C  
ATOM     37  CD1 LEU A   6     -14.640   7.884  27.723  1.00 59.38           C  
ATOM     38  CD2 LEU A   6     -12.725   7.452  26.159  1.00 59.38           C  
ATOM     39  N   GLN A   7     -16.295   3.375  24.139  1.00 59.03           N  
ATOM     40  CA  GLN A   7     -16.001   2.163  23.381  1.00 59.03           C  
ATOM     41  C   GLN A   7     -14.523   2.093  23.008  1.00 59.03           C  
ATOM     42  CB  GLN A   7     -16.865   2.095  22.121  1.00 59.03           C  
ATOM     43  O   GLN A   7     -13.931   3.096  22.603  1.00 59.03           O  
ATOM     44  CG  GLN A   7     -18.357   1.983  22.403  1.00 59.03           C  
ATOM     45  CD  GLN A   7     -19.178   1.767  21.146  1.00 59.03           C  
ATOM     46  NE2 GLN A   7     -20.230   0.964  21.255  1.00 59.03           N  
ATOM     47  OE1 GLN A   7     -18.869   2.319  20.085  1.00 59.03           O  
ATOM     48  N   PRO A   8     -13.756   1.072  23.479  1.00 57.48           N  
ATOM     49  CA  PRO A   8     -12.399   0.832  22.983  1.00 57.48           C  
ATOM     50  C   PRO A   8     -12.319   0.837  21.458  1.00 57.48           C  
ATOM     51  CB  PRO A   8     -12.058  -0.551  23.543  1.00 57.48           C  
ATOM     52  O   PRO A   8     -13.244   0.372  20.786  1.00 57.48           O  
ATOM     53  CG  PRO A   8     -13.336  -1.047  24.140  1.00 57.48           C  
ATOM     54  CD  PRO A   8     -14.354   0.055  24.070  1.00 57.48           C  
ATOM     55  N   GLY A   9     -11.919   1.933  20.857  1.00 64.01           N  
ATOM     56  CA  GLY A   9     -11.666   2.011  19.427  1.00 64.01           C  
ATOM     57  C   GLY A   9     -10.804   0.874  18.911  1.00 64.01           C  
ATOM     58  O   GLY A   9      -9.846   0.467  19.570  1.00 64.01           O  
ATOM     59  N   THR A  10     -11.393  -0.245  18.377  1.00 71.82           N  
ATOM     60  CA  THR A  10     -10.659  -1.323  17.725  1.00 71.82           C  
ATOM     61  C   THR A  10      -9.692  -0.767  16.684  1.00 71.82           C  
ATOM     62  CB  THR A  10     -11.617  -2.326  17.055  1.00 71.82           C  
ATOM     63  O   THR A  10      -9.961   0.265  16.067  1.00 71.82           O  
ATOM     64  CG2 THR A  10     -12.609  -2.897  18.064  1.00 71.82           C  
ATOM     65  OG1 THR A  10     -12.342  -1.661  16.013  1.00 71.82           O  
ATOM     66  N   ALA A  11      -8.381  -1.080  16.902  1.00 85.02           N  
ATOM     67  CA  ALA A  11      -7.317  -0.684  15.984  1.00 85.02           C  
ATOM     68  C   ALA A  11      -7.541  -1.278  14.596  1.00 85.02           C  
ATOM     69  CB  ALA A  11      -5.957  -1.111  16.529  1.00 85.02           C  
ATOM     70  O   ALA A  11      -8.011  -2.410  14.467  1.00 85.02           O  
ATOM     71  N   LEU A  12      -7.617  -0.538  13.539  1.00 95.45           N  
ATOM     72  CA  LEU A  12      -7.712  -0.914  12.133  1.00 95.45           C  
ATOM     73  C   LEU A  12      -6.630  -1.924  11.766  1.00 95.45           C  
ATOM     74  CB  LEU A  12      -7.597   0.323  11.238  1.00 95.45           C  
ATOM     75  O   LEU A  12      -5.465  -1.752  12.130  1.00 95.45           O  
ATOM     76  CG  LEU A  12      -7.719   0.084   9.733  1.00 95.45           C  
ATOM     77  CD1 LEU A  12      -9.142  -0.332   9.375  1.00 95.45           C  
ATOM     78  CD2 LEU A  12      -7.311   1.332   8.958  1.00 95.45           C  
ATOM     79  N   LEU A  13      -6.982  -3.041  11.088  1.00 96.83           N  
ATOM     80  CA  LEU A  13      -6.056  -4.048  10.583  1.00 96.83           C  
ATOM     81  C   LEU A  13      -5.828  -3.874   9.085  1.00 96.83           C  
ATOM     82  CB  LEU A  13      -6.585  -5.456  10.870  1.00 96.83           C  
ATOM     83  O   LEU A  13      -6.786  -3.788   8.313  1.00 96.83           O  
ATOM     84  CG  LEU A  13      -6.741  -5.834  12.343  1.00 96.83           C  
ATOM     85  CD1 LEU A  13      -7.769  -6.950  12.499  1.00 96.83           C  
ATOM     86  CD2 LEU A  13      -5.398  -6.252  12.933  1.00 96.83           C  
ATOM     87  N   CYS A  14      -4.428  -3.905   8.712  1.00 97.59           N  
ATOM     88  CA  CYS A  14      -4.074  -3.766   7.304  1.00 97.59           C  
ATOM     89  C   CYS A  14      -3.010  -4.783   6.906  1.00 97.59           C  
ATOM     90  CB  CYS A  14      -3.573  -2.351   7.014  1.00 97.59           C  
ATOM     91  O   CYS A  14      -2.293  -5.304   7.761  1.00 97.59           O  
ATOM     92  SG  CYS A  14      -4.796  -1.064   7.345  1.00 97.59           S  
ATOM     93  N   TYR A  15      -2.964  -5.094   5.605  1.00 97.99           N  
ATOM     94  CA  TYR A  15      -1.807  -5.824   5.099  1.00 97.99           C  
ATOM     95  C   TYR A  15      -0.613  -4.894   4.916  1.00 97.99           C  
ATOM     96  CB  TYR A  15      -2.143  -6.509   3.771  1.00 97.99           C  
ATOM     97  O   TYR A  15      -0.780  -3.712   4.607  1.00 97.99           O  
ATOM     98  CG  TYR A  15      -3.112  -7.658   3.909  1.00 97.99           C  
ATOM     99  CD1 TYR A  15      -2.783  -8.786   4.658  1.00 97.99           C  
ATOM    100  CD2 TYR A  15      -4.356  -7.620   3.290  1.00 97.99           C  
ATOM    101  CE1 TYR A  15      -3.672  -9.848   4.786  1.00 97.99           C  
ATOM    102  CE2 TYR A  15      -5.253  -8.676   3.411  1.00 97.99           C  
ATOM    103  OH  TYR A  15      -5.786 -10.833   4.284  1.00 97.99           O  
ATOM    104  CZ  TYR A  15      -4.902  -9.784   4.160  1.00 97.99           C  
ATOM    105  N   SER A  16       0.609  -5.524   5.123  1.00 97.43           N  
ATOM    106  CA  SER A  16       1.809  -4.698   5.039  1.00 97.43           C  
ATOM    107  C   SER A  16       2.967  -5.467   4.412  1.00 97.43           C  
ATOM    108  CB  SER A  16       2.212  -4.195   6.426  1.00 97.43           C  
ATOM    109  O   SER A  16       3.087  -6.679   4.599  1.00 97.43           O  
ATOM    110  OG  SER A  16       3.442  -3.495   6.369  1.00 97.43           O  
ATOM    111  N   CYS A  17       3.746  -4.823   3.713  1.00 97.39           N  
ATOM    112  CA  CYS A  17       4.947  -5.353   3.076  1.00 97.39           C  
ATOM    113  C   CYS A  17       5.719  -4.248   2.365  1.00 97.39           C  
ATOM    114  CB  CYS A  17       4.584  -6.455   2.081  1.00 97.39           C  
ATOM    115  O   CYS A  17       5.199  -3.148   2.169  1.00 97.39           O  
ATOM    116  SG  CYS A  17       3.567  -5.885   0.702  1.00 97.39           S  
ATOM    117  N   LYS A  18       6.910  -4.626   1.974  1.00 96.65           N  
ATOM    118  CA  LYS A  18       7.752  -3.666   1.267  1.00 96.65           C  
ATOM    119  C   LYS A  18       8.308  -4.267  -0.021  1.00 96.65           C  
ATOM    120  CB  LYS A  18       8.899  -3.195   2.163  1.00 96.65           C  
ATOM    121  O   LYS A  18       8.930  -5.331   0.002  1.00 96.65           O  
ATOM    122  CG  LYS A  18       9.679  -2.016   1.602  1.00 96.65           C  
ATOM    123  CD  LYS A  18      10.723  -1.515   2.591  1.00 96.65           C  
ATOM    124  CE  LYS A  18      11.531  -0.359   2.015  1.00 96.65           C  
ATOM    125  NZ  LYS A  18      12.616   0.076   2.945  1.00 96.65           N  
ATOM    126  N   ALA A  19       8.014  -3.690  -1.118  1.00 94.56           N  
ATOM    127  CA  ALA A  19       8.587  -3.937  -2.438  1.00 94.56           C  
ATOM    128  C   ALA A  19       8.531  -5.420  -2.792  1.00 94.56           C  
ATOM    129  CB  ALA A  19      10.028  -3.434  -2.495  1.00 94.56           C  
ATOM    130  O   ALA A  19       9.564  -6.045  -3.042  1.00 94.56           O  
ATOM    131  N   GLN A  20       7.371  -5.989  -2.793  1.00 95.71           N  
ATOM    132  CA  GLN A  20       7.153  -7.368  -3.217  1.00 95.71           C  
ATOM    133  C   GLN A  20       6.674  -7.429  -4.665  1.00 95.71           C  
ATOM    134  CB  GLN A  20       6.143  -8.059  -2.300  1.00 95.71           C  
ATOM    135  O   GLN A  20       6.030  -6.496  -5.151  1.00 95.71           O  
ATOM    136  CG  GLN A  20       6.603  -8.171  -0.853  1.00 95.71           C  
ATOM    137  CD  GLN A  20       7.760  -9.135  -0.677  1.00 95.71           C  
ATOM    138  NE2 GLN A  20       8.248  -9.259   0.553  1.00 95.71           N  
ATOM    139  OE1 GLN A  20       8.213  -9.765  -1.638  1.00 95.71           O  
ATOM    140  N   VAL A  21       6.984  -8.491  -5.312  1.00 92.32           N  
ATOM    141  CA  VAL A  21       6.734  -8.614  -6.745  1.00 92.32           C  
ATOM    142  C   VAL A  21       5.343  -9.200  -6.978  1.00 92.32           C  
ATOM    143  CB  VAL A  21       7.804  -9.491  -7.434  1.00 92.32           C  
ATOM    144  O   VAL A  21       4.796  -9.095  -8.078  1.00 92.32           O  
ATOM    145  CG1 VAL A  21       9.154  -8.776  -7.458  1.00 92.32           C  
ATOM    146  CG2 VAL A  21       7.923 -10.840  -6.728  1.00 92.32           C  
ATOM    147  N   SER A  22       4.824  -9.788  -5.887  1.00 89.37           N  
ATOM    148  CA  SER A  22       3.487 -10.361  -6.001  1.00 89.37           C  
ATOM    149  C   SER A  22       2.618  -9.977  -4.808  1.00 89.37           C  
ATOM    150  CB  SER A  22       3.565 -11.884  -6.115  1.00 89.37           C  
ATOM    151  O   SER A  22       3.115  -9.842  -3.688  1.00 89.37           O  
ATOM    152  OG  SER A  22       3.917 -12.465  -4.871  1.00 89.37           O  
ATOM    153  N   ASN A  23       1.420  -9.840  -5.065  1.00 92.12           N  
ATOM    154  CA  ASN A  23       0.451  -9.546  -4.015  1.00 92.12           C  
ATOM    155  C   ASN A  23       0.357 -10.686  -3.004  1.00 92.12           C  
ATOM    156  CB  ASN A  23      -0.925  -9.257  -4.618  1.00 92.12           C  
ATOM    157  O   ASN A  23       0.171 -10.449  -1.810  1.00 92.12           O  
ATOM    158  CG  ASN A  23      -1.899  -8.687  -3.606  1.00 92.12           C  
ATOM    159  ND2 ASN A  23      -3.034  -9.353  -3.435  1.00 92.12           N  
ATOM    160  OD1 ASN A  23      -1.633  -7.656  -2.983  1.00 92.12           O  
ATOM    161  N   GLU A  24       0.534 -11.846  -3.448  1.00 91.54           N  
ATOM    162  CA  GLU A  24       0.446 -13.016  -2.580  1.00 91.54           C  
ATOM    163  C   GLU A  24       1.524 -12.984  -1.500  1.00 91.54           C  
ATOM    164  CB  GLU A  24       0.561 -14.304  -3.400  1.00 91.54           C  
ATOM    165  O   GLU A  24       1.326 -13.508  -0.402  1.00 91.54           O  
ATOM    166  CG  GLU A  24      -0.517 -14.453  -4.464  1.00 91.54           C  
ATOM    167  CD  GLU A  24      -0.181 -13.737  -5.762  1.00 91.54           C  
ATOM    168  OE1 GLU A  24      -1.112 -13.273  -6.458  1.00 91.54           O  
ATOM    169  OE2 GLU A  24       1.024 -13.640  -6.087  1.00 91.54           O  
ATOM    170  N   ASP A  25       2.621 -12.369  -1.880  1.00 92.42           N  
ATOM    171  CA  ASP A  25       3.743 -12.272  -0.952  1.00 92.42           C  
ATOM    172  C   ASP A  25       3.599 -11.054  -0.042  1.00 92.42           C  
ATOM    173  CB  ASP A  25       5.067 -12.203  -1.716  1.00 92.42           C  
ATOM    174  O   ASP A  25       4.444 -10.816   0.824  1.00 92.42           O  
ATOM    175  CG  ASP A  25       5.367 -13.470  -2.498  1.00 92.42           C  
ATOM    176  OD1 ASP A  25       5.022 -14.574  -2.025  1.00 92.42           O  
ATOM    177  OD2 ASP A  25       5.955 -13.363  -3.596  1.00 92.42           O  
ATOM    178  N   CYS A  26       2.486 -10.355  -0.234  1.00 94.64           N  
ATOM    179  CA  CYS A  26       2.290  -9.094   0.474  1.00 94.64           C  
ATOM    180  C   CYS A  26       1.001  -9.119   1.285  1.00 94.64           C  
ATOM    181  CB  CYS A  26       2.261  -7.926  -0.511  1.00 94.64           C  
ATOM    182  O   CYS A  26       0.182  -8.203   1.187  1.00 94.64           O  
ATOM    183  SG  CYS A  26       2.740  -6.345   0.221  1.00 94.64           S  
ATOM    184  N   LEU A  27       0.859 -10.203   2.163  1.00 95.81           N  
ATOM    185  CA  LEU A  27      -0.378 -10.378   2.916  1.00 95.81           C  
ATOM    186  C   LEU A  27      -0.096 -10.465   4.412  1.00 95.81           C  
ATOM    187  CB  LEU A  27      -1.117 -11.636   2.449  1.00 95.81           C  
ATOM    188  O   LEU A  27      -0.869 -11.069   5.159  1.00 95.81           O  
ATOM    189  CG  LEU A  27      -1.688 -11.600   1.031  1.00 95.81           C  
ATOM    190  CD1 LEU A  27      -2.231 -12.972   0.644  1.00 95.81           C  
ATOM    191  CD2 LEU A  27      -2.775 -10.537   0.919  1.00 95.81           C  
ATOM    192  N   GLN A  28       1.027  -9.798   4.826  1.00 97.53           N  
ATOM    193  CA  GLN A  28       1.311  -9.740   6.256  1.00 97.53           C  
ATOM    194  C   GLN A  28       0.397  -8.741   6.960  1.00 97.53           C  
ATOM    195  CB  GLN A  28       2.776  -9.372   6.498  1.00 97.53           C  
ATOM    196  O   GLN A  28       0.329  -7.573   6.570  1.00 97.53           O  
ATOM    197  CG  GLN A  28       3.165  -9.330   7.970  1.00 97.53           C  
ATOM    198  CD  GLN A  28       3.463 -10.706   8.538  1.00 97.53           C  
ATOM    199  NE2 GLN A  28       4.321 -10.756   9.550  1.00 97.53           N  
ATOM    200  OE1 GLN A  28       2.925 -11.714   8.070  1.00 97.53           O  
ATOM    201  N   VAL A  29      -0.272  -9.248   8.004  1.00 97.33           N  
ATOM    202  CA  VAL A  29      -1.251  -8.440   8.723  1.00 97.33           C  
ATOM    203  C   VAL A  29      -0.546  -7.592   9.779  1.00 97.33           C  
ATOM    204  CB  VAL A  29      -2.337  -9.319   9.383  1.00 97.33           C  
ATOM    205  O   VAL A  29       0.357  -8.072  10.468  1.00 97.33           O  
ATOM    206  CG1 VAL A  29      -3.300  -8.462  10.203  1.00 97.33           C  
ATOM    207  CG2 VAL A  29      -3.095 -10.115   8.323  1.00 97.33           C  
ATOM    208  N   GLU A  30      -0.908  -6.270   9.795  1.00 96.18           N  
ATOM    209  CA  GLU A  30      -0.378  -5.357  10.803  1.00 96.18           C  
ATOM    210  C   GLU A  30      -1.489  -4.518  11.427  1.00 96.18           C  
ATOM    211  CB  GLU A  30       0.690  -4.444  10.193  1.00 96.18           C  
ATOM    212  O   GLU A  30      -2.478  -4.195  10.765  1.00 96.18           O  
ATOM    213  CG  GLU A  30       1.200  -3.373  11.146  1.00 96.18           C  
ATOM    214  CD  GLU A  30       2.198  -2.424  10.503  1.00 96.18           C  
ATOM    215  OE1 GLU A  30       2.856  -1.648  11.233  1.00 96.18           O  
ATOM    216  OE2 GLU A  30       2.322  -2.454   9.258  1.00 96.18           O  
ATOM    217  N   ASN A  31      -1.357  -4.258  12.779  1.00 96.60           N  
ATOM    218  CA  ASN A  31      -2.280  -3.386  13.497  1.00 96.60           C  
ATOM    219  C   ASN A  31      -1.931  -1.914  13.298  1.00 96.60           C  
ATOM    220  CB  ASN A  31      -2.294  -3.732  14.988  1.00 96.60           C  
ATOM    221  O   ASN A  31      -0.801  -1.499  13.560  1.00 96.60           O  
ATOM    222  CG  ASN A  31      -3.586  -3.324  15.670  1.00 96.60           C  
ATOM    223  ND2 ASN A  31      -4.206  -4.264  16.374  1.00 96.60           N  
ATOM    224  OD1 ASN A  31      -4.022  -2.175  15.564  1.00 96.60           O  
ATOM    225  N   CYS A  32      -2.924  -1.113  12.813  1.00 95.67           N  
ATOM    226  CA  CYS A  32      -2.751   0.335  12.770  1.00 95.67           C  
ATOM    227  C   CYS A  32      -3.095   0.965  14.114  1.00 95.67           C  
ATOM    228  CB  CYS A  32      -3.620   0.947  11.672  1.00 95.67           C  
ATOM    229  O   CYS A  32      -4.240   0.892  14.564  1.00 95.67           O  
ATOM    230  SG  CYS A  32      -3.343   0.228  10.038  1.00 95.67           S  
ATOM    231  N   THR A  33      -2.169   1.529  14.811  1.00 92.38           N  
ATOM    232  CA  THR A  33      -2.279   1.846  16.230  1.00 92.38           C  
ATOM    233  C   THR A  33      -2.756   3.282  16.428  1.00 92.38           C  
ATOM    234  CB  THR A  33      -0.935   1.645  16.954  1.00 92.38           C  
ATOM    235  O   THR A  33      -3.344   3.610  17.461  1.00 92.38           O  
ATOM    236  CG2 THR A  33      -0.556   0.168  17.008  1.00 92.38           C  
ATOM    237  OG1 THR A  33       0.089   2.364  16.256  1.00 92.38           O  
ATOM    238  N   GLN A  34      -2.669   3.978  15.366  1.00 90.36           N  
ATOM    239  CA  GLN A  34      -3.049   5.381  15.498  1.00 90.36           C  
ATOM    240  C   GLN A  34      -4.462   5.619  14.973  1.00 90.36           C  
ATOM    241  CB  GLN A  34      -2.056   6.279  14.759  1.00 90.36           C  
ATOM    242  O   GLN A  34      -4.841   5.084  13.929  1.00 90.36           O  
ATOM    243  CG  GLN A  34      -0.633   6.193  15.295  1.00 90.36           C  
ATOM    244  CD  GLN A  34       0.313   7.157  14.605  1.00 90.36           C  
ATOM    245  NE2 GLN A  34       0.831   8.121  15.359  1.00 90.36           N  
ATOM    246  OE1 GLN A  34       0.578   7.037  13.405  1.00 90.36           O  
ATOM    247  N   LEU A  35      -5.137   6.406  15.788  1.00 88.69           N  
ATOM    248  CA  LEU A  35      -6.479   6.787  15.362  1.00 88.69           C  
ATOM    249  C   LEU A  35      -6.430   7.595  14.070  1.00 88.69           C  
ATOM    250  CB  LEU A  35      -7.180   7.596  16.457  1.00 88.69           C  
ATOM    251  O   LEU A  35      -5.625   8.520  13.941  1.00 88.69           O  
ATOM    252  CG  LEU A  35      -8.430   6.964  17.071  1.00 88.69           C  
ATOM    253  CD1 LEU A  35      -8.294   6.887  18.588  1.00 88.69           C  
ATOM    254  CD2 LEU A  35      -9.676   7.753  16.680  1.00 88.69           C  
ATOM    255  N   GLY A  36      -7.169   7.100  13.125  1.00 88.99           N  
ATOM    256  CA  GLY A  36      -7.252   7.876  11.898  1.00 88.99           C  
ATOM    257  C   GLY A  36      -6.395   7.314  10.778  1.00 88.99           C  
ATOM    258  O   GLY A  36      -6.390   7.847   9.667  1.00 88.99           O  
ATOM    259  N   GLU A  37      -5.618   6.273  11.107  1.00 95.45           N  
ATOM    260  CA  GLU A  37      -4.820   5.626  10.069  1.00 95.45           C  
ATOM    261  C   GLU A  37      -5.708   4.896   9.065  1.00 95.45           C  
ATOM    262  CB  GLU A  37      -3.817   4.651  10.692  1.00 95.45           C  
ATOM    263  O   GLU A  37      -6.801   4.444   9.410  1.00 95.45           O  
ATOM    264  CG  GLU A  37      -2.639   5.331  11.372  1.00 95.45           C  
ATOM    265  CD  GLU A  37      -1.554   4.359  11.808  1.00 95.45           C  
ATOM    266  OE1 GLU A  37      -0.354   4.681  11.660  1.00 95.45           O  
ATOM    267  OE2 GLU A  37      -1.908   3.265  12.302  1.00 95.45           O  
ATOM    268  N   GLN A  38      -5.213   4.856   7.851  1.00 96.52           N  
ATOM    269  CA  GLN A  38      -5.849   4.142   6.749  1.00 96.52           C  
ATOM    270  C   GLN A  38      -4.903   3.109   6.143  1.00 96.52           C  
ATOM    271  CB  GLN A  38      -6.316   5.122   5.671  1.00 96.52           C  
ATOM    272  O   GLN A  38      -3.688   3.187   6.333  1.00 96.52           O  
ATOM    273  CG  GLN A  38      -7.294   6.174   6.178  1.00 96.52           C  
ATOM    274  CD  GLN A  38      -7.683   7.177   5.109  1.00 96.52           C  
ATOM    275  NE2 GLN A  38      -7.370   8.447   5.345  1.00 96.52           N  
ATOM    276  OE1 GLN A  38      -8.259   6.814   4.079  1.00 96.52           O  
ATOM    277  N   CYS A  39      -5.446   2.156   5.564  1.00 97.30           N  
ATOM    278  CA  CYS A  39      -4.643   1.220   4.786  1.00 97.30           C  
ATOM    279  C   CYS A  39      -4.263   1.819   3.437  1.00 97.30           C  
ATOM    280  CB  CYS A  39      -5.400  -0.091   4.576  1.00 97.30           C  
ATOM    281  O   CYS A  39      -5.054   2.543   2.829  1.00 97.30           O  
ATOM    282  SG  CYS A  39      -5.866  -0.916   6.114  1.00 97.30           S  
ATOM    283  N   TRP A  40      -3.022   1.578   3.030  1.00 97.54           N  
ATOM    284  CA  TRP A  40      -2.619   2.027   1.701  1.00 97.54           C  
ATOM    285  C   TRP A  40      -1.956   0.895   0.923  1.00 97.54           C  
ATOM    286  CB  TRP A  40      -1.665   3.220   1.803  1.00 97.54           C  
ATOM    287  O   TRP A  40      -1.430  -0.050   1.515  1.00 97.54           O  
ATOM    288  CG  TRP A  40      -0.355   2.899   2.458  1.00 97.54           C  
ATOM    289  CD1 TRP A  40      -0.074   2.925   3.796  1.00 97.54           C  
ATOM    290  CD2 TRP A  40       0.855   2.509   1.801  1.00 97.54           C  
ATOM    291  CE2 TRP A  40       1.830   2.312   2.804  1.00 97.54           C  
ATOM    292  CE3 TRP A  40       1.209   2.304   0.461  1.00 97.54           C  
ATOM    293  NE1 TRP A  40       1.238   2.573   4.011  1.00 97.54           N  
ATOM    294  CH2 TRP A  40       3.458   1.728   1.188  1.00 97.54           C  
ATOM    295  CZ2 TRP A  40       3.138   1.921   2.508  1.00 97.54           C  
ATOM    296  CZ3 TRP A  40       2.511   1.915   0.168  1.00 97.54           C  
ATOM    297  N   THR A  41      -2.097   0.945  -0.322  1.00 97.10           N  
ATOM    298  CA  THR A  41      -1.418   0.069  -1.270  1.00 97.10           C  
ATOM    299  C   THR A  41      -0.753   0.882  -2.378  1.00 97.10           C  
ATOM    300  CB  THR A  41      -2.395  -0.946  -1.891  1.00 97.10           C  
ATOM    301  O   THR A  41      -1.383   1.757  -2.976  1.00 97.10           O  
ATOM    302  CG2 THR A  41      -1.671  -1.897  -2.840  1.00 97.10           C  
ATOM    303  OG1 THR A  41      -3.011  -1.709  -0.846  1.00 97.10           O  
ATOM    304  N   ALA A  42       0.519   0.642  -2.615  1.00 95.65           N  
ATOM    305  CA  ALA A  42       1.244   1.266  -3.719  1.00 95.65           C  
ATOM    306  C   ALA A  42       1.728   0.219  -4.718  1.00 95.65           C  
ATOM    307  CB  ALA A  42       2.424   2.077  -3.190  1.00 95.65           C  
ATOM    308  O   ALA A  42       2.341  -0.780  -4.333  1.00 95.65           O  
ATOM    309  N   ARG A  43       1.419   0.517  -5.924  1.00 93.86           N  
ATOM    310  CA  ARG A  43       1.866  -0.336  -7.020  1.00 93.86           C  
ATOM    311  C   ARG A  43       2.665   0.463  -8.045  1.00 93.86           C  
ATOM    312  CB  ARG A  43       0.673  -1.012  -7.698  1.00 93.86           C  
ATOM    313  O   ARG A  43       2.163   1.437  -8.608  1.00 93.86           O  
ATOM    314  CG  ARG A  43       1.062  -2.069  -8.719  1.00 93.86           C  
ATOM    315  CD  ARG A  43      -0.161  -2.736  -9.334  1.00 93.86           C  
ATOM    316  NE  ARG A  43       0.205  -3.908 -10.124  1.00 93.86           N  
ATOM    317  NH1 ARG A  43      -1.133  -3.367 -11.928  1.00 93.86           N  
ATOM    318  NH2 ARG A  43       0.134  -5.276 -11.968  1.00 93.86           N  
ATOM    319  CZ  ARG A  43      -0.266  -4.181 -11.338  1.00 93.86           C  
ATOM    320  N   ILE A  44       3.865   0.090  -8.254  1.00 92.53           N  
ATOM    321  CA  ILE A  44       4.753   0.783  -9.181  1.00 92.53           C  
ATOM    322  C   ILE A  44       5.204  -0.178 -10.278  1.00 92.53           C  
ATOM    323  CB  ILE A  44       5.979   1.377  -8.452  1.00 92.53           C  
ATOM    324  O   ILE A  44       5.763  -1.240  -9.991  1.00 92.53           O  
ATOM    325  CG1 ILE A  44       5.528   2.333  -7.341  1.00 92.53           C  
ATOM    326  CG2 ILE A  44       6.904   2.089  -9.443  1.00 92.53           C  
ATOM    327  CD1 ILE A  44       6.649   2.775  -6.412  1.00 92.53           C  
ATOM    328  N   ARG A  45       4.870   0.238 -11.440  1.00 90.84           N  
ATOM    329  CA  ARG A  45       5.251  -0.565 -12.597  1.00 90.84           C  
ATOM    330  C   ARG A  45       6.298   0.154 -13.442  1.00 90.84           C  
ATOM    331  CB  ARG A  45       4.025  -0.896 -13.451  1.00 90.84           C  
ATOM    332  O   ARG A  45       6.105   1.309 -13.827  1.00 90.84           O  
ATOM    333  CG  ARG A  45       3.157  -2.004 -12.878  1.00 90.84           C  
ATOM    334  CD  ARG A  45       2.048  -2.406 -13.841  1.00 90.84           C  
ATOM    335  NE  ARG A  45       1.098  -3.323 -13.217  1.00 90.84           N  
ATOM    336  NH1 ARG A  45       0.937  -4.727 -15.044  1.00 90.84           N  
ATOM    337  NH2 ARG A  45      -0.264  -5.171 -13.143  1.00 90.84           N  
ATOM    338  CZ  ARG A  45       0.593  -4.405 -13.803  1.00 90.84           C  
ATOM    339  N   ALA A  46       7.389  -0.437 -13.620  1.00 87.59           N  
ATOM    340  CA  ALA A  46       8.412   0.065 -14.532  1.00 87.59           C  
ATOM    341  C   ALA A  46       8.327  -0.631 -15.888  1.00 87.59           C  
ATOM    342  CB  ALA A  46       9.802  -0.122 -13.928  1.00 87.59           C  
ATOM    343  O   ALA A  46       8.224  -1.857 -15.958  1.00 87.59           O  
ATOM    344  N   VAL A  47       8.172   0.106 -16.968  1.00 83.32           N  
ATOM    345  CA  VAL A  47       8.010  -0.435 -18.313  1.00 83.32           C  
ATOM    346  C   VAL A  47       9.131  -1.428 -18.610  1.00 83.32           C  
ATOM    347  CB  VAL A  47       7.993   0.684 -19.378  1.00 83.32           C  
ATOM    348  O   VAL A  47      10.311  -1.072 -18.567  1.00 83.32           O  
ATOM    349  CG1 VAL A  47       7.893   0.093 -20.783  1.00 83.32           C  
ATOM    350  CG2 VAL A  47       6.838   1.650 -19.118  1.00 83.32           C  
ATOM    351  N   GLY A  48       8.795  -2.786 -18.791  1.00 75.26           N  
ATOM    352  CA  GLY A  48       9.729  -3.783 -19.290  1.00 75.26           C  
ATOM    353  C   GLY A  48      10.626  -4.354 -18.208  1.00 75.26           C  
ATOM    354  O   GLY A  48      11.534  -5.137 -18.496  1.00 75.26           O  
ATOM    355  N   LEU A  49      10.355  -3.945 -16.900  1.00 81.13           N  
ATOM    356  CA  LEU A  49      11.265  -4.412 -15.859  1.00 81.13           C  
ATOM    357  C   LEU A  49      10.509  -5.177 -14.779  1.00 81.13           C  
ATOM    358  CB  LEU A  49      12.015  -3.232 -15.235  1.00 81.13           C  
ATOM    359  O   LEU A  49      10.620  -6.402 -14.686  1.00 81.13           O  
ATOM    360  CG  LEU A  49      13.272  -2.763 -15.970  1.00 81.13           C  
ATOM    361  CD1 LEU A  49      13.249  -1.248 -16.144  1.00 81.13           C  
ATOM    362  CD2 LEU A  49      14.525  -3.201 -15.220  1.00 81.13           C  
ATOM    363  N   LEU A  50       9.870  -4.387 -13.862  1.00 87.92           N  
ATOM    364  CA  LEU A  50       9.314  -5.048 -12.686  1.00 87.92           C  
ATOM    365  C   LEU A  50       8.176  -4.227 -12.089  1.00 87.92           C  
ATOM    366  CB  LEU A  50      10.402  -5.275 -11.634  1.00 87.92           C  
ATOM    367  O   LEU A  50       8.111  -3.012 -12.288  1.00 87.92           O  
ATOM    368  CG  LEU A  50      11.015  -4.020 -11.010  1.00 87.92           C  
ATOM    369  CD1 LEU A  50      10.597  -3.896  -9.549  1.00 87.92           C  
ATOM    370  CD2 LEU A  50      12.534  -4.047 -11.137  1.00 87.92           C  
ATOM    371  N   THR A  51       7.233  -4.958 -11.672  1.00 90.72           N  
ATOM    372  CA  THR A  51       6.159  -4.394 -10.861  1.00 90.72           C  
ATOM    373  C   THR A  51       6.379  -4.702  -9.383  1.00 90.72           C  
ATOM    374  CB  THR A  51       4.785  -4.932 -11.302  1.00 90.72           C  
ATOM    375  O   THR A  51       6.643  -5.848  -9.014  1.00 90.72           O  
ATOM    376  CG2 THR A  51       3.664  -4.326 -10.465  1.00 90.72           C  
ATOM    377  OG1 THR A  51       4.569  -4.604 -12.680  1.00 90.72           O  
ATOM    378  N   VAL A  52       6.274  -3.571  -8.585  1.00 94.01           N  
ATOM    379  CA  VAL A  52       6.447  -3.783  -7.152  1.00 94.01           C  
ATOM    380  C   VAL A  52       5.229  -3.252  -6.400  1.00 94.01           C  
ATOM    381  CB  VAL A  52       7.733  -3.104  -6.630  1.00 94.01           C  
ATOM    382  O   VAL A  52       4.597  -2.285  -6.833  1.00 94.01           O  
ATOM    383  CG1 VAL A  52       8.974  -3.769  -7.223  1.00 94.01           C  
ATOM    384  CG2 VAL A  52       7.717  -1.611  -6.952  1.00 94.01           C  
ATOM    385  N   ILE A  53       4.957  -3.964  -5.287  1.00 95.28           N  
ATOM    386  CA  ILE A  53       3.806  -3.619  -4.461  1.00 95.28           C  
ATOM    387  C   ILE A  53       4.256  -3.383  -3.021  1.00 95.28           C  
ATOM    388  CB  ILE A  53       2.723  -4.720  -4.511  1.00 95.28           C  
ATOM    389  O   ILE A  53       5.085  -4.128  -2.493  1.00 95.28           O  
ATOM    390  CG1 ILE A  53       2.262  -4.951  -5.955  1.00 95.28           C  
ATOM    391  CG2 ILE A  53       1.540  -4.355  -3.610  1.00 95.28           C  
ATOM    392  CD1 ILE A  53       1.411  -6.199  -6.140  1.00 95.28           C  
ATOM    393  N   SER A  54       3.711  -2.316  -2.454  1.00 96.91           N  
ATOM    394  CA  SER A  54       3.885  -2.004  -1.039  1.00 96.91           C  
ATOM    395  C   SER A  54       2.553  -1.666  -0.380  1.00 96.91           C  
ATOM    396  CB  SER A  54       4.861  -0.839  -0.863  1.00 96.91           C  
ATOM    397  O   SER A  54       1.680  -1.062  -1.006  1.00 96.91           O  
ATOM    398  OG  SER A  54       6.143  -1.177  -1.362  1.00 96.91           O  
ATOM    399  N   LYS A  55       2.360  -2.221   0.919  1.00 97.74           N  
ATOM    400  CA  LYS A  55       1.152  -1.973   1.700  1.00 97.74           C  
ATOM    401  C   LYS A  55       1.496  -1.491   3.106  1.00 97.74           C  
ATOM    402  CB  LYS A  55       0.292  -3.235   1.774  1.00 97.74           C  
ATOM    403  O   LYS A  55       2.618  -1.688   3.579  1.00 97.74           O  
ATOM    404  CG  LYS A  55      -0.104  -3.795   0.416  1.00 97.74           C  
ATOM    405  CD  LYS A  55      -0.911  -5.080   0.555  1.00 97.74           C  
ATOM    406  CE  LYS A  55      -1.176  -5.724  -0.799  1.00 97.74           C  
ATOM    407  NZ  LYS A  55      -2.264  -5.022  -1.543  1.00 97.74           N  
ATOM    408  N   GLY A  56       0.515  -0.803   3.717  1.00 97.32           N  
ATOM    409  CA  GLY A  56       0.743  -0.390   5.092  1.00 97.32           C  
ATOM    410  C   GLY A  56      -0.332   0.539   5.622  1.00 97.32           C  
ATOM    411  O   GLY A  56      -1.462   0.536   5.129  1.00 97.32           O  
ATOM    412  N   CYS A  57       0.031   1.174   6.769  1.00 97.64           N  
ATOM    413  CA  CYS A  57      -0.841   2.120   7.454  1.00 97.64           C  
ATOM    414  C   CYS A  57      -0.312   3.543   7.325  1.00 97.64           C  
ATOM    415  CB  CYS A  57      -0.979   1.750   8.931  1.00 97.64           C  
ATOM    416  O   CYS A  57       0.891   3.777   7.456  1.00 97.64           O  
ATOM    417  SG  CYS A  57      -1.584   0.071   9.207  1.00 97.64           S  
ATOM    418  N   SER A  58      -1.241   4.450   7.053  1.00 96.78           N  
ATOM    419  CA  SER A  58      -0.832   5.847   6.948  1.00 96.78           C  
ATOM    420  C   SER A  58      -1.939   6.783   7.420  1.00 96.78           C  
ATOM    421  CB  SER A  58      -0.446   6.186   5.508  1.00 96.78           C  
ATOM    422  O   SER A  58      -3.120   6.534   7.170  1.00 96.78           O  
ATOM    423  OG  SER A  58      -0.010   7.530   5.407  1.00 96.78           O  
ATOM    424  N   LEU A  59      -1.535   7.867   8.070  1.00 95.70           N  
ATOM    425  CA  LEU A  59      -2.470   8.899   8.506  1.00 95.70           C  
ATOM    426  C   LEU A  59      -2.882   9.788   7.338  1.00 95.70           C  
ATOM    427  CB  LEU A  59      -1.849   9.750   9.617  1.00 95.70           C  
ATOM    428  O   LEU A  59      -3.993  10.323   7.321  1.00 95.70           O  
ATOM    429  CG  LEU A  59      -1.782   9.110  11.004  1.00 95.70           C  
ATOM    430  CD1 LEU A  59      -0.835   9.896  11.905  1.00 95.70           C  
ATOM    431  CD2 LEU A  59      -3.173   9.028  11.624  1.00 95.70           C  
ATOM    432  N   ASN A  60      -2.005   9.872   6.470  1.00 94.67           N  
ATOM    433  CA  ASN A  60      -2.206  10.768   5.336  1.00 94.67           C  
ATOM    434  C   ASN A  60      -2.167  10.013   4.011  1.00 94.67           C  
ATOM    435  CB  ASN A  60      -1.160  11.884   5.343  1.00 94.67           C  
ATOM    436  O   ASN A  60      -1.215  10.151   3.241  1.00 94.67           O  
ATOM    437  CG  ASN A  60      -1.199  12.715   6.610  1.00 94.67           C  
ATOM    438  ND2 ASN A  60      -0.135  12.642   7.401  1.00 94.67           N  
ATOM    439  OD1 ASN A  60      -2.179  13.415   6.878  1.00 94.67           O  
ATOM    440  N   CYS A  61      -3.206   9.248   3.827  1.00 95.28           N  
ATOM    441  CA  CYS A  61      -3.274   8.479   2.590  1.00 95.28           C  
ATOM    442  C   CYS A  61      -4.099   9.210   1.537  1.00 95.28           C  
ATOM    443  CB  CYS A  61      -3.873   7.097   2.850  1.00 95.28           C  
ATOM    444  O   CYS A  61      -5.232   9.617   1.803  1.00 95.28           O  
ATOM    445  SG  CYS A  61      -3.941   6.045   1.383  1.00 95.28           S  
ATOM    446  N   VAL A  62      -3.484   9.329   0.334  1.00 94.85           N  
ATOM    447  CA  VAL A  62      -4.177   9.979  -0.773  1.00 94.85           C  
ATOM    448  C   VAL A  62      -4.089   9.105  -2.022  1.00 94.85           C  
ATOM    449  CB  VAL A  62      -3.595  11.381  -1.062  1.00 94.85           C  
ATOM    450  O   VAL A  62      -2.997   8.698  -2.427  1.00 94.85           O  
ATOM    451  CG1 VAL A  62      -4.340  12.047  -2.218  1.00 94.85           C  
ATOM    452  CG2 VAL A  62      -3.658  12.252   0.191  1.00 94.85           C  
ATOM    453  N   ASP A  63      -5.297   8.831  -2.571  1.00 93.91           N  
ATOM    454  CA  ASP A  63      -5.289   8.084  -3.824  1.00 93.91           C  
ATOM    455  C   ASP A  63      -4.527   8.841  -4.910  1.00 93.91           C  
ATOM    456  CB  ASP A  63      -6.718   7.797  -4.287  1.00 93.91           C  
ATOM    457  O   ASP A  63      -4.648  10.063  -5.023  1.00 93.91           O  
ATOM    458  CG  ASP A  63      -7.408   6.729  -3.456  1.00 93.91           C  
ATOM    459  OD1 ASP A  63      -7.184   5.524  -3.704  1.00 93.91           O  
ATOM    460  OD2 ASP A  63      -8.184   7.096  -2.547  1.00 93.91           O  
ATOM    461  N   ASP A  64      -3.697   8.098  -5.617  1.00 92.45           N  
ATOM    462  CA  ASP A  64      -2.896   8.703  -6.677  1.00 92.45           C  
ATOM    463  C   ASP A  64      -2.613   7.698  -7.792  1.00 92.45           C  
ATOM    464  CB  ASP A  64      -1.582   9.247  -6.113  1.00 92.45           C  
ATOM    465  O   ASP A  64      -2.429   6.508  -7.530  1.00 92.45           O  
ATOM    466  CG  ASP A  64      -0.810  10.088  -7.115  1.00 92.45           C  
ATOM    467  OD1 ASP A  64      -1.401  11.006  -7.724  1.00 92.45           O  
ATOM    468  OD2 ASP A  64       0.398   9.828  -7.299  1.00 92.45           O  
ATOM    469  N   SER A  65      -2.718   8.214  -8.954  1.00 92.77           N  
ATOM    470  CA  SER A  65      -2.379   7.439 -10.143  1.00 92.77           C  
ATOM    471  C   SER A  65      -1.627   8.290 -11.161  1.00 92.77           C  
ATOM    472  CB  SER A  65      -3.640   6.858 -10.783  1.00 92.77           C  
ATOM    473  O   SER A  65      -2.124   9.331 -11.595  1.00 92.77           O  
ATOM    474  OG  SER A  65      -3.320   6.129 -11.955  1.00 92.77           O  
ATOM    475  N   GLN A  66      -0.467   7.860 -11.417  1.00 89.84           N  
ATOM    476  CA  GLN A  66       0.374   8.631 -12.327  1.00 89.84           C  
ATOM    477  C   GLN A  66       1.017   7.730 -13.378  1.00 89.84           C  
ATOM    478  CB  GLN A  66       1.454   9.386 -11.551  1.00 89.84           C  
ATOM    479  O   GLN A  66       1.522   6.653 -13.055  1.00 89.84           O  
ATOM    480  CG  GLN A  66       0.949  10.649 -10.866  1.00 89.84           C  
ATOM    481  CD  GLN A  66       2.029  11.356 -10.069  1.00 89.84           C  
ATOM    482  NE2 GLN A  66       1.882  11.363  -8.748  1.00 89.84           N  
ATOM    483  OE1 GLN A  66       2.988  11.890 -10.634  1.00 89.84           O  
ATOM    484  N   ASP A  67       1.005   8.260 -14.563  1.00 90.01           N  
ATOM    485  CA  ASP A  67       1.653   7.580 -15.680  1.00 90.01           C  
ATOM    486  C   ASP A  67       2.941   8.294 -16.085  1.00 90.01           C  
ATOM    487  CB  ASP A  67       0.704   7.489 -16.877  1.00 90.01           C  
ATOM    488  O   ASP A  67       2.923   9.484 -16.405  1.00 90.01           O  
ATOM    489  CG  ASP A  67      -0.496   6.596 -16.616  1.00 90.01           C  
ATOM    490  OD1 ASP A  67      -0.325   5.496 -16.047  1.00 90.01           O  
ATOM    491  OD2 ASP A  67      -1.622   6.994 -16.985  1.00 90.01           O  
ATOM    492  N   TYR A  68       4.034   7.676 -15.937  1.00 85.40           N  
ATOM    493  CA  TYR A  68       5.319   8.219 -16.365  1.00 85.40           C  
ATOM    494  C   TYR A  68       5.793   7.550 -17.650  1.00 85.40           C  
ATOM    495  CB  TYR A  68       6.370   8.042 -15.266  1.00 85.40           C  
ATOM    496  O   TYR A  68       5.242   6.528 -18.065  1.00 85.40           O  
ATOM    497  CG  TYR A  68       5.974   8.651 -13.943  1.00 85.40           C  
ATOM    498  CD1 TYR A  68       6.196  10.001 -13.682  1.00 85.40           C  
ATOM    499  CD2 TYR A  68       5.379   7.878 -12.951  1.00 85.40           C  
ATOM    500  CE1 TYR A  68       5.834  10.567 -12.463  1.00 85.40           C  
ATOM    501  CE2 TYR A  68       5.013   8.433 -11.729  1.00 85.40           C  
ATOM    502  OH  TYR A  68       4.884  10.331 -10.287  1.00 85.40           O  
ATOM    503  CZ  TYR A  68       5.244   9.777 -11.495  1.00 85.40           C  
ATOM    504  N   TYR A  69       6.716   8.285 -18.291  1.00 83.82           N  
ATOM    505  CA  TYR A  69       7.278   7.738 -19.521  1.00 83.82           C  
ATOM    506  C   TYR A  69       7.919   6.379 -19.271  1.00 83.82           C  
ATOM    507  CB  TYR A  69       8.310   8.701 -20.115  1.00 83.82           C  
ATOM    508  O   TYR A  69       7.768   5.456 -20.075  1.00 83.82           O  
ATOM    509  CG  TYR A  69       8.840   8.269 -21.461  1.00 83.82           C  
ATOM    510  CD1 TYR A  69      10.072   7.630 -21.574  1.00 83.82           C  
ATOM    511  CD2 TYR A  69       8.109   8.500 -22.622  1.00 83.82           C  
ATOM    512  CE1 TYR A  69      10.565   7.232 -22.812  1.00 83.82           C  
ATOM    513  CE2 TYR A  69       8.592   8.106 -23.865  1.00 83.82           C  
ATOM    514  OH  TYR A  69      10.302   7.081 -25.179  1.00 83.82           O  
ATOM    515  CZ  TYR A  69       9.819   7.473 -23.950  1.00 83.82           C  
ATOM    516  N   VAL A  70       8.382   6.272 -18.071  1.00 86.60           N  
ATOM    517  CA  VAL A  70       9.189   5.092 -17.780  1.00 86.60           C  
ATOM    518  C   VAL A  70       8.411   4.146 -16.867  1.00 86.60           C  
ATOM    519  CB  VAL A  70      10.537   5.473 -17.127  1.00 86.60           C  
ATOM    520  O   VAL A  70       8.956   3.150 -16.386  1.00 86.60           O  
ATOM    521  CG1 VAL A  70      11.463   6.133 -18.148  1.00 86.60           C  
ATOM    522  CG2 VAL A  70      10.308   6.398 -15.933  1.00 86.60           C  
ATOM    523  N   GLY A  71       7.083   4.398 -16.621  1.00 89.14           N  
ATOM    524  CA  GLY A  71       6.327   3.504 -15.759  1.00 89.14           C  
ATOM    525  C   GLY A  71       5.055   4.131 -15.220  1.00 89.14           C  
ATOM    526  O   GLY A  71       4.633   5.192 -15.686  1.00 89.14           O  
ATOM    527  N   LYS A  72       4.414   3.349 -14.357  1.00 91.72           N  
ATOM    528  CA  LYS A  72       3.136   3.746 -13.774  1.00 91.72           C  
ATOM    529  C   LYS A  72       3.143   3.569 -12.258  1.00 91.72           C  
ATOM    530  CB  LYS A  72       1.991   2.941 -14.390  1.00 91.72           C  
ATOM    531  O   LYS A  72       3.736   2.618 -11.742  1.00 91.72           O  
ATOM    532  CG  LYS A  72       0.606   3.434 -13.998  1.00 91.72           C  
ATOM    533  CD  LYS A  72      -0.488   2.674 -14.738  1.00 91.72           C  
ATOM    534  CE  LYS A  72      -1.871   3.217 -14.403  1.00 91.72           C  
ATOM    535  NZ  LYS A  72      -2.947   2.473 -15.125  1.00 91.72           N  
ATOM    536  N   LYS A  73       2.574   4.555 -11.611  1.00 91.82           N  
ATOM    537  CA  LYS A  73       2.417   4.504 -10.161  1.00 91.82           C  
ATOM    538  C   LYS A  73       0.951   4.642  -9.761  1.00 91.82           C  
ATOM    539  CB  LYS A  73       3.248   5.600  -9.492  1.00 91.82           C  
ATOM    540  O   LYS A  73       0.266   5.567 -10.202  1.00 91.82           O  
ATOM    541  CG  LYS A  73       3.132   5.627  -7.975  1.00 91.82           C  
ATOM    542  CD  LYS A  73       3.955   6.757  -7.371  1.00 91.82           C  
ATOM    543  CE  LYS A  73       3.114   8.008  -7.153  1.00 91.82           C  
ATOM    544  NZ  LYS A  73       3.823   9.010  -6.302  1.00 91.82           N  
ATOM    545  N   ASN A  74       0.513   3.691  -8.838  1.00 94.06           N  
ATOM    546  CA  ASN A  74      -0.853   3.711  -8.327  1.00 94.06           C  
ATOM    547  C   ASN A  74      -0.888   3.540  -6.811  1.00 94.06           C  
ATOM    548  CB  ASN A  74      -1.695   2.627  -9.003  1.00 94.06           C  
ATOM    549  O   ASN A  74      -0.326   2.581  -6.277  1.00 94.06           O  
ATOM    550  CG  ASN A  74      -3.185   2.864  -8.849  1.00 94.06           C  
ATOM    551  ND2 ASN A  74      -3.977   2.245  -9.716  1.00 94.06           N  
ATOM    552  OD1 ASN A  74      -3.620   3.599  -7.959  1.00 94.06           O  
ATOM    553  N   ILE A  75      -1.604   4.526  -6.174  1.00 95.30           N  
ATOM    554  CA  ILE A  75      -1.796   4.442  -4.731  1.00 95.30           C  
ATOM    555  C   ILE A  75      -3.289   4.404  -4.411  1.00 95.30           C  
ATOM    556  CB  ILE A  75      -1.122   5.625  -4.001  1.00 95.30           C  
ATOM    557  O   ILE A  75      -4.057   5.236  -4.901  1.00 95.30           O  
ATOM    558  CG1 ILE A  75       0.385   5.638  -4.284  1.00 95.30           C  
ATOM    559  CG2 ILE A  75      -1.396   5.557  -2.495  1.00 95.30           C  
ATOM    560  CD1 ILE A  75       1.097   6.889  -3.787  1.00 95.30           C  
ATOM    561  N   THR A  76      -3.741   3.445  -3.543  1.00 95.69           N  
ATOM    562  CA  THR A  76      -5.124   3.352  -3.088  1.00 95.69           C  
ATOM    563  C   THR A  76      -5.192   3.328  -1.564  1.00 95.69           C  
ATOM    564  CB  THR A  76      -5.815   2.097  -3.655  1.00 95.69           C  
ATOM    565  O   THR A  76      -4.300   2.790  -0.906  1.00 95.69           O  
ATOM    566  CG2 THR A  76      -5.934   2.174  -5.174  1.00 95.69           C  
ATOM    567  OG1 THR A  76      -5.048   0.938  -3.305  1.00 95.69           O  
ATOM    568  N   CYS A  77      -6.228   4.007  -1.114  1.00 95.79           N  
ATOM    569  CA  CYS A  77      -6.445   4.093   0.326  1.00 95.79           C  
ATOM    570  C   CYS A  77      -7.814   3.540   0.705  1.00 95.79           C  
ATOM    571  CB  CYS A  77      -6.320   5.540   0.801  1.00 95.79           C  
ATOM    572  O   CYS A  77      -8.768   3.652  -0.066  1.00 95.79           O  
ATOM    573  SG  CYS A  77      -4.775   6.337   0.310  1.00 95.79           S  
ATOM    574  N   CYS A  78      -7.943   2.944   1.856  1.00 95.25           N  
ATOM    575  CA  CYS A  78      -9.207   2.437   2.380  1.00 95.25           C  
ATOM    576  C   CYS A  78      -9.178   2.370   3.902  1.00 95.25           C  
ATOM    577  CB  CYS A  78      -9.509   1.054   1.805  1.00 95.25           C  
ATOM    578  O   CYS A  78      -8.114   2.487   4.513  1.00 95.25           O  
ATOM    579  SG  CYS A  78      -8.270  -0.193   2.219  1.00 95.25           S  
ATOM    580  N   ASP A  79     -10.412   2.241   4.581  1.00 94.68           N  
ATOM    581  CA  ASP A  79     -10.411   2.452   6.025  1.00 94.68           C  
ATOM    582  C   ASP A  79     -11.166   1.336   6.744  1.00 94.68           C  
ATOM    583  CB  ASP A  79     -11.027   3.810   6.370  1.00 94.68           C  
ATOM    584  O   ASP A  79     -11.610   1.512   7.881  1.00 94.68           O  
ATOM    585  CG  ASP A  79     -12.440   3.973   5.837  1.00 94.68           C  
ATOM    586  OD1 ASP A  79     -12.607   4.331   4.651  1.00 94.68           O  
ATOM    587  OD2 ASP A  79     -13.394   3.743   6.611  1.00 94.68           O  
ATOM    588  N   THR A  80     -11.270   0.160   6.064  1.00 93.82           N  
ATOM    589  CA  THR A  80     -11.845  -1.000   6.737  1.00 93.82           C  
ATOM    590  C   THR A  80     -10.793  -2.088   6.933  1.00 93.82           C  
ATOM    591  CB  THR A  80     -13.037  -1.571   5.948  1.00 93.82           C  
ATOM    592  O   THR A  80      -9.720  -2.037   6.329  1.00 93.82           O  
ATOM    593  CG2 THR A  80     -14.143  -0.532   5.794  1.00 93.82           C  
ATOM    594  OG1 THR A  80     -12.592  -1.974   4.647  1.00 93.82           O  
ATOM    595  N   ASP A  81     -11.046  -3.011   7.817  1.00 95.91           N  
ATOM    596  CA  ASP A  81     -10.073  -4.057   8.115  1.00 95.91           C  
ATOM    597  C   ASP A  81      -9.699  -4.835   6.855  1.00 95.91           C  
ATOM    598  CB  ASP A  81     -10.619  -5.011   9.179  1.00 95.91           C  
ATOM    599  O   ASP A  81     -10.575  -5.281   6.111  1.00 95.91           O  
ATOM    600  CG  ASP A  81     -10.652  -4.396  10.567  1.00 95.91           C  
ATOM    601  OD1 ASP A  81      -9.855  -3.474  10.844  1.00 95.91           O  
ATOM    602  OD2 ASP A  81     -11.479  -4.840  11.392  1.00 95.91           O  
ATOM    603  N   LEU A  82      -8.395  -4.912   6.722  1.00 95.77           N  
ATOM    604  CA  LEU A  82      -7.804  -5.716   5.659  1.00 95.77           C  
ATOM    605  C   LEU A  82      -8.376  -5.326   4.300  1.00 95.77           C  
ATOM    606  CB  LEU A  82      -8.042  -7.206   5.917  1.00 95.77           C  
ATOM    607  O   LEU A  82      -8.541  -6.178   3.424  1.00 95.77           O  
ATOM    608  CG  LEU A  82      -7.596  -7.738   7.280  1.00 95.77           C  
ATOM    609  CD1 LEU A  82      -7.950  -9.215   7.415  1.00 95.77           C  
ATOM    610  CD2 LEU A  82      -6.099  -7.521   7.475  1.00 95.77           C  
ATOM    611  N   CYS A  83      -8.790  -4.157   4.048  1.00 95.67           N  
ATOM    612  CA  CYS A  83      -9.412  -3.651   2.829  1.00 95.67           C  
ATOM    613  C   CYS A  83      -8.404  -3.588   1.688  1.00 95.67           C  
ATOM    614  CB  CYS A  83     -10.011  -2.266   3.069  1.00 95.67           C  
ATOM    615  O   CYS A  83      -8.786  -3.499   0.520  1.00 95.67           O  
ATOM    616  SG  CYS A  83      -8.778  -0.983   3.379  1.00 95.67           S  
ATOM    617  N   ASN A  84      -7.074  -3.645   2.078  1.00 96.14           N  
ATOM    618  CA  ASN A  84      -6.044  -3.520   1.053  1.00 96.14           C  
ATOM    619  C   ASN A  84      -5.573  -4.887   0.562  1.00 96.14           C  
ATOM    620  CB  ASN A  84      -4.859  -2.708   1.578  1.00 96.14           C  
ATOM    621  O   ASN A  84      -4.392  -5.071   0.264  1.00 96.14           O  
ATOM    622  CG  ASN A  84      -4.184  -3.361   2.768  1.00 96.14           C  
ATOM    623  ND2 ASN A  84      -2.887  -3.124   2.918  1.00 96.14           N  
ATOM    624  OD1 ASN A  84      -4.824  -4.073   3.546  1.00 96.14           O  
ATOM    625  N   ALA A  85      -6.511  -5.873   0.557  1.00 92.88           N  
ATOM    626  CA  ALA A  85      -6.188  -7.246   0.178  1.00 92.88           C  
ATOM    627  C   ALA A  85      -5.929  -7.355  -1.322  1.00 92.88           C  
ATOM    628  CB  ALA A  85      -7.313  -8.191   0.591  1.00 92.88           C  
ATOM    629  O   ALA A  85      -5.094  -8.151  -1.758  1.00 92.88           O  
ATOM    630  N   SER A  86      -6.741  -6.477  -2.028  1.00 80.36           N  
ATOM    631  CA  SER A  86      -6.653  -6.500  -3.485  1.00 80.36           C  
ATOM    632  C   SER A  86      -5.546  -5.577  -3.986  1.00 80.36           C  
ATOM    633  CB  SER A  86      -7.988  -6.094  -4.110  1.00 80.36           C  
ATOM    634  O   SER A  86      -5.140  -4.649  -3.284  1.00 80.36           O  
ATOM    635  OG  SER A  86      -9.049  -6.270  -3.187  1.00 80.36           O  
ATOM    636  N   GLY A  87      -4.414  -5.966  -4.470  1.00 67.07           N  
ATOM    637  CA  GLY A  87      -3.449  -5.111  -5.144  1.00 67.07           C  
ATOM    638  C   GLY A  87      -4.054  -3.818  -5.657  1.00 67.07           C  
ATOM    639  O   GLY A  87      -5.230  -3.537  -5.416  1.00 67.07           O  
ATOM    640  N   ALA A  88      -3.172  -2.463  -5.419  1.00 65.77           N  
ATOM    641  CA  ALA A  88      -3.618  -1.121  -5.786  1.00 65.77           C  
ATOM    642  C   ALA A  88      -4.448  -1.149  -7.066  1.00 65.77           C  
ATOM    643  CB  ALA A  88      -2.419  -0.190  -5.953  1.00 65.77           C  
ATOM    644  O   ALA A  88      -4.147  -1.908  -7.991  1.00 65.77           O  
ATOM    645  N   HIS A  89      -5.910  -0.946  -7.018  1.00 59.10           N  
ATOM    646  CA  HIS A  89      -6.773  -0.823  -8.188  1.00 59.10           C  
ATOM    647  C   HIS A  89      -6.600   0.535  -8.860  1.00 59.10           C  
ATOM    648  CB  HIS A  89      -8.237  -1.033  -7.798  1.00 59.10           C  
ATOM    649  O   HIS A  89      -6.230   1.513  -8.206  1.00 59.10           O  
ATOM    650  CG  HIS A  89      -8.525  -2.400  -7.264  1.00 59.10           C  
ATOM    651  CD2 HIS A  89      -9.069  -3.490  -7.856  1.00 59.10           C  
ATOM    652  ND1 HIS A  89      -8.249  -2.764  -5.964  1.00 59.10           N  
ATOM    653  CE1 HIS A  89      -8.610  -4.023  -5.779  1.00 59.10           C  
ATOM    654  NE2 HIS A  89      -9.111  -4.486  -6.912  1.00 59.10           N  
ATOM    655  N   ALA A  90      -6.286   0.568 -10.144  1.00 50.93           N  
ATOM    656  CA  ALA A  90      -6.471   1.781 -10.935  1.00 50.93           C  
ATOM    657  C   ALA A  90      -7.885   2.333 -10.773  1.00 50.93           C  
ATOM    658  CB  ALA A  90      -6.177   1.506 -12.408  1.00 50.93           C  
ATOM    659  O   ALA A  90      -8.821   1.582 -10.489  1.00 50.93           O  
ATOM    660  N   LEU A  91      -8.132   3.585 -10.136  1.00 49.38           N  
ATOM    661  CA  LEU A  91      -9.428   4.247 -10.027  1.00 49.38           C  
ATOM    662  C   LEU A  91     -10.341   3.846 -11.180  1.00 49.38           C  
ATOM    663  CB  LEU A  91      -9.253   5.767 -10.003  1.00 49.38           C  
ATOM    664  O   LEU A  91      -9.999   4.047 -12.348  1.00 49.38           O  
ATOM    665  CG  LEU A  91     -10.442   6.579  -9.488  1.00 49.38           C  
ATOM    666  CD1 LEU A  91     -10.663   6.310  -8.003  1.00 49.38           C  
ATOM    667  CD2 LEU A  91     -10.224   8.067  -9.740  1.00 49.38           C  
ATOM    668  N   GLN A  92     -11.020   2.669 -11.155  1.00 46.35           N  
ATOM    669  CA  GLN A  92     -12.022   2.368 -12.172  1.00 46.35           C  
ATOM    670  C   GLN A  92     -13.249   3.262 -12.017  1.00 46.35           C  
ATOM    671  CB  GLN A  92     -12.432   0.896 -12.104  1.00 46.35           C  
ATOM    672  O   GLN A  92     -13.684   3.540 -10.897  1.00 46.35           O  
ATOM    673  CG  GLN A  92     -11.604  -0.015 -12.999  1.00 46.35           C  
ATOM    674  CD  GLN A  92     -11.781  -1.485 -12.665  1.00 46.35           C  
ATOM    675  NE2 GLN A  92     -12.731  -2.133 -13.330  1.00 46.35           N  
ATOM    676  OE1 GLN A  92     -11.069  -2.032 -11.817  1.00 46.35           O  
ATOM    677  N   PRO A  93     -13.735   4.138 -13.027  1.00 43.56           N  
ATOM    678  CA  PRO A  93     -14.988   4.890 -12.930  1.00 43.56           C  
ATOM    679  C   PRO A  93     -16.182   4.005 -12.580  1.00 43.56           C  
ATOM    680  CB  PRO A  93     -15.146   5.493 -14.328  1.00 43.56           C  
ATOM    681  O   PRO A  93     -16.177   2.809 -12.881  1.00 43.56           O  
ATOM    682  CG  PRO A  93     -14.166   4.751 -15.177  1.00 43.56           C  
ATOM    683  CD  PRO A  93     -13.342   3.863 -14.290  1.00 43.56           C  
ATOM    684  N   ALA A  94     -16.788   4.072 -11.354  1.00 53.75           N  
ATOM    685  CA  ALA A  94     -18.000   3.510 -10.763  1.00 53.75           C  
ATOM    686  C   ALA A  94     -19.056   3.238 -11.830  1.00 53.75           C  
ATOM    687  CB  ALA A  94     -18.556   4.449  -9.695  1.00 53.75           C  
ATOM    688  O   ALA A  94     -19.429   4.138 -12.586  1.00 53.75           O  
ATOM    689  N   ALA A  95     -18.944   2.268 -12.748  1.00 54.62           N  
ATOM    690  CA  ALA A  95     -20.120   1.909 -13.536  1.00 54.62           C  
ATOM    691  C   ALA A  95     -21.292   1.535 -12.632  1.00 54.62           C  
ATOM    692  CB  ALA A  95     -19.795   0.757 -14.483  1.00 54.62           C  
ATOM    693  O   ALA A  95     -21.126   0.783 -11.669  1.00 54.62           O  
ATOM    694  N   ALA A  96     -22.094   2.472 -11.979  1.00 54.86           N  
ATOM    695  CA  ALA A  96     -23.475   2.617 -11.527  1.00 54.86           C  
ATOM    696  C   ALA A  96     -24.283   1.355 -11.819  1.00 54.86           C  
ATOM    697  CB  ALA A  96     -24.128   3.828 -12.189  1.00 54.86           C  
ATOM    698  O   ALA A  96     -24.238   0.826 -12.932  1.00 54.86           O  
ATOM    699  N   ILE A  97     -24.224   0.274 -11.041  1.00 60.16           N  
ATOM    700  CA  ILE A  97     -25.087  -0.888 -10.860  1.00 60.16           C  
ATOM    701  C   ILE A  97     -26.538  -0.501 -11.135  1.00 60.16           C  
ATOM    702  CB  ILE A  97     -24.949  -1.479  -9.439  1.00 60.16           C  
ATOM    703  O   ILE A  97     -27.070   0.420 -10.510  1.00 60.16           O  
ATOM    704  CG1 ILE A  97     -23.485  -1.824  -9.143  1.00 60.16           C  
ATOM    705  CG2 ILE A  97     -25.846  -2.710  -9.277  1.00 60.16           C  
ATOM    706  CD1 ILE A  97     -23.230  -2.265  -7.709  1.00 60.16           C  
ATOM    707  N   LEU A  98     -27.063  -0.327 -12.393  1.00 57.72           N  
ATOM    708  CA  LEU A  98     -28.478  -0.340 -12.749  1.00 57.72           C  
ATOM    709  C   LEU A  98     -29.168  -1.579 -12.189  1.00 57.72           C  
ATOM    710  CB  LEU A  98     -28.649  -0.288 -14.269  1.00 57.72           C  
ATOM    711  O   LEU A  98     -28.785  -2.707 -12.511  1.00 57.72           O  
ATOM    712  CG  LEU A  98     -28.748   1.104 -14.894  1.00 57.72           C  
ATOM    713  CD1 LEU A  98     -28.131   1.105 -16.288  1.00 57.72           C  
ATOM    714  CD2 LEU A  98     -30.201   1.564 -14.947  1.00 57.72           C  
ATOM    715  N   ALA A  99     -29.497  -1.694 -10.881  1.00 58.56           N  
ATOM    716  CA  ALA A  99     -30.444  -2.571 -10.198  1.00 58.56           C  
ATOM    717  C   ALA A  99     -31.730  -2.724 -11.006  1.00 58.56           C  
ATOM    718  CB  ALA A  99     -30.756  -2.035  -8.803  1.00 58.56           C  
ATOM    719  O   ALA A  99     -32.351  -1.730 -11.391  1.00 58.56           O  
ATOM    720  N   LEU A 100     -31.852  -3.548 -12.082  1.00 60.79           N  
ATOM    721  CA  LEU A 100     -33.120  -3.951 -12.681  1.00 60.79           C  
ATOM    722  C   LEU A 100     -33.959  -4.750 -11.690  1.00 60.79           C  
ATOM    723  CB  LEU A 100     -32.876  -4.778 -13.945  1.00 60.79           C  
ATOM    724  O   LEU A 100     -33.496  -5.754 -11.145  1.00 60.79           O  
ATOM    725  CG  LEU A 100     -32.296  -4.028 -15.146  1.00 60.79           C  
ATOM    726  CD1 LEU A 100     -31.734  -5.013 -16.165  1.00 60.79           C  
ATOM    727  CD2 LEU A 100     -33.357  -3.138 -15.783  1.00 60.79           C  
ATOM    728  N   LEU A 101     -34.783  -4.095 -10.834  1.00 62.94           N  
ATOM    729  CA  LEU A 101     -35.853  -4.686 -10.037  1.00 62.94           C  
ATOM    730  C   LEU A 101     -36.831  -5.451 -10.923  1.00 62.94           C  
ATOM    731  CB  LEU A 101     -36.597  -3.604  -9.252  1.00 62.94           C  
ATOM    732  O   LEU A 101     -37.300  -4.925 -11.935  1.00 62.94           O  
ATOM    733  CG  LEU A 101     -35.848  -2.989  -8.068  1.00 62.94           C  
ATOM    734  CD1 LEU A 101     -36.391  -1.597  -7.763  1.00 62.94           C  
ATOM    735  CD2 LEU A 101     -35.952  -3.890  -6.843  1.00 62.94           C  
ATOM    736  N   PRO A 102     -36.945  -6.841 -10.880  1.00 55.94           N  
ATOM    737  CA  PRO A 102     -38.055  -7.494 -11.578  1.00 55.94           C  
ATOM    738  C   PRO A 102     -39.407  -7.215 -10.925  1.00 55.94           C  
ATOM    739  CB  PRO A 102     -37.702  -8.981 -11.489  1.00 55.94           C  
ATOM    740  O   PRO A 102     -39.480  -7.005  -9.712  1.00 55.94           O  
ATOM    741  CG  PRO A 102     -36.980  -9.125 -10.188  1.00 55.94           C  
ATOM    742  CD  PRO A 102     -36.707  -7.754  -9.639  1.00 55.94           C  
ATOM    743  N   ALA A 103     -40.276  -6.194 -11.374  1.00 58.78           N  
ATOM    744  CA  ALA A 103     -41.711  -5.984 -11.196  1.00 58.78           C  
ATOM    745  C   ALA A 103     -42.456  -7.314 -11.129  1.00 58.78           C  
ATOM    746  CB  ALA A 103     -42.266  -5.122 -12.327  1.00 58.78           C  
ATOM    747  O   ALA A 103     -42.457  -8.081 -12.095  1.00 58.78           O  
ATOM    748  N   LEU A 104     -42.219  -8.191 -10.114  1.00 58.87           N  
ATOM    749  CA  LEU A 104     -43.139  -9.237  -9.680  1.00 58.87           C  
ATOM    750  C   LEU A 104     -44.485  -8.644  -9.276  1.00 58.87           C  
ATOM    751  CB  LEU A 104     -42.543 -10.023  -8.509  1.00 58.87           C  
ATOM    752  O   LEU A 104     -44.589  -7.973  -8.247  1.00 58.87           O  
ATOM    753  CG  LEU A 104     -42.924 -11.502  -8.421  1.00 58.87           C  
ATOM    754  CD1 LEU A 104     -42.247 -12.291  -9.537  1.00 58.87           C  
ATOM    755  CD2 LEU A 104     -42.552 -12.070  -7.056  1.00 58.87           C  
ATOM    756  N   GLY A 105     -45.275  -8.001 -10.158  1.00 58.77           N  
ATOM    757  CA  GLY A 105     -46.664  -7.800  -9.777  1.00 58.77           C  
ATOM    758  C   GLY A 105     -47.628  -7.940 -10.940  1.00 58.77           C  
ATOM    759  O   GLY A 105     -48.361  -7.002 -11.261  1.00 58.77           O  
ATOM    760  N   LEU A 106     -47.467  -8.906 -11.853  1.00 58.20           N  
ATOM    761  CA  LEU A 106     -48.660  -9.111 -12.667  1.00 58.20           C  
ATOM    762  C   LEU A 106     -49.013 -10.592 -12.751  1.00 58.20           C  
ATOM    763  CB  LEU A 106     -48.454  -8.543 -14.073  1.00 58.20           C  
ATOM    764  O   LEU A 106     -49.847 -10.991 -13.568  1.00 58.20           O  
ATOM    765  CG  LEU A 106     -48.588  -7.026 -14.218  1.00 58.20           C  
ATOM    766  CD1 LEU A 106     -47.756  -6.531 -15.397  1.00 58.20           C  
ATOM    767  CD2 LEU A 106     -50.051  -6.632 -14.386  1.00 58.20           C  
ATOM    768  N   LEU A 107     -49.004 -11.404 -11.657  1.00 57.01           N  
ATOM    769  CA  LEU A 107     -49.755 -12.642 -11.835  1.00 57.01           C  
ATOM    770  C   LEU A 107     -50.768 -12.830 -10.711  1.00 57.01           C  
ATOM    771  CB  LEU A 107     -48.806 -13.842 -11.889  1.00 57.01           C  
ATOM    772  O   LEU A 107     -51.080 -13.962 -10.334  1.00 57.01           O  
ATOM    773  CG  LEU A 107     -47.998 -14.009 -13.177  1.00 57.01           C  
ATOM    774  CD1 LEU A 107     -46.769 -14.877 -12.922  1.00 57.01           C  
ATOM    775  CD2 LEU A 107     -48.864 -14.611 -14.278  1.00 57.01           C  
ATOM    776  N   LEU A 108     -51.390 -11.715 -10.108  1.00 54.77           N  
ATOM    777  CA  LEU A 108     -52.610 -11.998  -9.360  1.00 54.77           C  
ATOM    778  C   LEU A 108     -53.834 -11.916 -10.266  1.00 54.77           C  
ATOM    779  CB  LEU A 108     -52.760 -11.023  -8.190  1.00 54.77           C  
ATOM    780  O   LEU A 108     -54.232 -10.826 -10.682  1.00 54.77           O  
ATOM    781  CG  LEU A 108     -51.829 -11.245  -6.997  1.00 54.77           C  
ATOM    782  CD1 LEU A 108     -51.649  -9.948  -6.216  1.00 54.77           C  
ATOM    783  CD2 LEU A 108     -52.370 -12.349  -6.095  1.00 54.77           C  
ATOM    784  N   TRP A 109     -53.902 -12.593 -11.545  1.00 53.80           N  
ATOM    785  CA  TRP A 109     -55.063 -13.254 -12.132  1.00 53.80           C  
ATOM    786  C   TRP A 109     -56.145 -13.488 -11.084  1.00 53.80           C  
ATOM    787  CB  TRP A 109     -54.657 -14.586 -12.771  1.00 53.80           C  
ATOM    788  O   TRP A 109     -55.910 -14.164 -10.079  1.00 53.80           O  
ATOM    789  CG  TRP A 109     -55.559 -15.027 -13.884  1.00 53.80           C  
ATOM    790  CD1 TRP A 109     -56.867 -14.680 -14.071  1.00 53.80           C  
ATOM    791  CD2 TRP A 109     -55.218 -15.904 -14.962  1.00 53.80           C  
ATOM    792  CE2 TRP A 109     -56.370 -16.044 -15.767  1.00 53.80           C  
ATOM    793  CE3 TRP A 109     -54.049 -16.586 -15.326  1.00 53.80           C  
ATOM    794  NE1 TRP A 109     -57.361 -15.287 -15.202  1.00 53.80           N  
ATOM    795  CH2 TRP A 109     -55.230 -17.494 -17.250  1.00 53.80           C  
ATOM    796  CZ2 TRP A 109     -56.387 -16.838 -16.916  1.00 53.80           C  
ATOM    797  CZ3 TRP A 109     -54.067 -17.376 -16.470  1.00 53.80           C  
ATOM    798  N   GLY A 110     -56.808 -12.397 -10.626  1.00 52.20           N  
ATOM    799  CA  GLY A 110     -58.177 -12.118 -10.222  1.00 52.20           C  
ATOM    800  C   GLY A 110     -59.131 -13.259 -10.520  1.00 52.20           C  
ATOM    801  O   GLY A 110     -59.052 -13.880 -11.582  1.00 52.20           O  
ATOM    802  N   PRO A 111     -59.698 -14.031  -9.426  1.00 60.74           N  
ATOM    803  CA  PRO A 111     -60.953 -14.766  -9.605  1.00 60.74           C  
ATOM    804  C   PRO A 111     -62.180 -13.858  -9.568  1.00 60.74           C  
ATOM    805  CB  PRO A 111     -60.960 -15.742  -8.425  1.00 60.74           C  
ATOM    806  O   PRO A 111     -62.129 -12.769  -8.990  1.00 60.74           O  
ATOM    807  CG  PRO A 111     -60.283 -15.005  -7.315  1.00 60.74           C  
ATOM    808  CD  PRO A 111     -59.778 -13.696  -7.851  1.00 60.74           C  
ATOM    809  N   GLY A 112     -62.743 -13.484 -10.796  1.00 50.39           N  
ATOM    810  CA  GLY A 112     -64.167 -13.253 -10.607  1.00 50.39           C  
ATOM    811  C   GLY A 112     -64.761 -12.311 -11.637  1.00 50.39           C  
ATOM    812  O   GLY A 112     -64.206 -11.243 -11.902  1.00 50.39           O  
ATOM    813  N   GLN A 113     -65.500 -12.785 -12.632  1.00 45.45           N  
ATOM    814  CA  GLN A 113     -66.879 -12.371 -12.874  1.00 45.45           C  
ATOM    815  C   GLN A 113     -67.246 -12.518 -14.348  1.00 45.45           C  
ATOM    816  CB  GLN A 113     -67.093 -10.926 -12.421  1.00 45.45           C  
ATOM    817  O   GLN A 113     -66.524 -12.038 -15.224  1.00 45.45           O  
ATOM    818  CG  GLN A 113     -68.407 -10.702 -11.684  1.00 45.45           C  
ATOM    819  CD  GLN A 113     -68.415  -9.416 -10.879  1.00 45.45           C  
ATOM    820  NE2 GLN A 113     -69.501  -8.657 -10.984  1.00 45.45           N  
ATOM    821  OE1 GLN A 113     -67.455  -9.107 -10.167  1.00 45.45           O  
ATOM    822  N   LEU A 114     -68.053 -13.579 -14.842  1.00 39.94           N  
ATOM    823  CA  LEU A 114     -69.311 -13.826 -15.537  1.00 39.94           C  
ATOM    824  C   LEU A 114     -69.202 -15.050 -16.440  1.00 39.94           C  
ATOM    825  CB  LEU A 114     -69.717 -12.603 -16.364  1.00 39.94           C  
ATOM    826  O   LEU A 114     -68.249 -15.175 -17.212  1.00 39.94           O  
ATOM    827  CG  LEU A 114     -70.407 -11.470 -15.603  1.00 39.94           C  
ATOM    828  CD1 LEU A 114     -70.017 -10.119 -16.195  1.00 39.94           C  
ATOM    829  CD2 LEU A 114     -71.921 -11.653 -15.629  1.00 39.94           C  
TER     830      ALA A   1                                                      
ENDMDL                                                                          
END                                                                             
