# Supplementary material for: Domain loss enabled evolution of novel functions in the snake three-finger toxin gene superfamily
Source: Nat Commun. 2023 Aug 11;14:4861. doi: 10.1038/s41467-023-40550-0 (PMC10421932; doi:10.1038/s41467-023-40550-0)
Supplement: Supplementary file 5 — Supplementary Data 2 [file 41467_2023_40550_MOESM5_ESM.zip › SD2_structure_predictions/full_sequence/TR|A0A193CHL4|Boiga_irregularis.pdb]

MODEL     1                                                                     
ATOM      1  N   MET A   1      37.679   3.598 -68.074  1.00 60.78           N  
ATOM      2  CA  MET A   1      36.973   4.717 -67.456  1.00 60.78           C  
ATOM      3  C   MET A   1      35.712   4.238 -66.744  1.00 60.78           C  
ATOM      4  CB  MET A   1      36.614   5.772 -68.503  1.00 60.78           C  
ATOM      5  O   MET A   1      35.018   5.029 -66.103  1.00 60.78           O  
ATOM      6  CG  MET A   1      37.779   6.174 -69.393  1.00 60.78           C  
ATOM      7  SD  MET A   1      37.331   7.499 -70.581  1.00 60.78           S  
ATOM      8  CE  MET A   1      36.473   6.519 -71.844  1.00 60.78           C  
ATOM      9  N   LYS A   2      35.564   2.856 -66.656  1.00 57.50           N  
ATOM     10  CA  LYS A   2      34.405   2.147 -66.121  1.00 57.50           C  
ATOM     11  C   LYS A   2      34.683   1.620 -64.716  1.00 57.50           C  
ATOM     12  CB  LYS A   2      34.009   0.994 -67.044  1.00 57.50           C  
ATOM     13  O   LYS A   2      33.769   1.507 -63.897  1.00 57.50           O  
ATOM     14  CG  LYS A   2      33.436   1.440 -68.381  1.00 57.50           C  
ATOM     15  CD  LYS A   2      33.286   0.269 -69.344  1.00 57.50           C  
ATOM     16  CE  LYS A   2      32.262   0.566 -70.431  1.00 57.50           C  
ATOM     17  NZ  LYS A   2      32.231  -0.506 -71.471  1.00 57.50           N  
ATOM     18  N   THR A   3      36.011   1.568 -64.411  1.00 63.65           N  
ATOM     19  CA  THR A   3      36.407   1.070 -63.098  1.00 63.65           C  
ATOM     20  C   THR A   3      36.342   2.182 -62.055  1.00 63.65           C  
ATOM     21  CB  THR A   3      37.827   0.476 -63.130  1.00 63.65           C  
ATOM     22  O   THR A   3      36.073   1.924 -60.880  1.00 63.65           O  
ATOM     23  CG2 THR A   3      37.893  -0.743 -64.046  1.00 63.65           C  
ATOM     24  OG1 THR A   3      38.743   1.468 -63.608  1.00 63.65           O  
ATOM     25  N   LEU A   4      36.471   3.370 -62.573  1.00 66.06           N  
ATOM     26  CA  LEU A   4      36.417   4.514 -61.669  1.00 66.06           C  
ATOM     27  C   LEU A   4      34.980   4.807 -61.249  1.00 66.06           C  
ATOM     28  CB  LEU A   4      37.029   5.751 -62.332  1.00 66.06           C  
ATOM     29  O   LEU A   4      34.727   5.173 -60.099  1.00 66.06           O  
ATOM     30  CG  LEU A   4      37.989   6.576 -61.472  1.00 66.06           C  
ATOM     31  CD1 LEU A   4      39.139   7.106 -62.321  1.00 66.06           C  
ATOM     32  CD2 LEU A   4      37.247   7.721 -60.791  1.00 66.06           C  
ATOM     33  N   LEU A   5      34.037   4.428 -62.109  1.00 67.09           N  
ATOM     34  CA  LEU A   5      32.621   4.635 -61.823  1.00 67.09           C  
ATOM     35  C   LEU A   5      32.118   3.617 -60.804  1.00 67.09           C  
ATOM     36  CB  LEU A   5      31.795   4.538 -63.109  1.00 67.09           C  
ATOM     37  O   LEU A   5      31.317   3.953 -59.929  1.00 67.09           O  
ATOM     38  CG  LEU A   5      31.837   5.754 -64.035  1.00 67.09           C  
ATOM     39  CD1 LEU A   5      31.233   5.409 -65.392  1.00 67.09           C  
ATOM     40  CD2 LEU A   5      31.105   6.933 -63.403  1.00 67.09           C  
ATOM     41  N   LEU A   6      32.742   2.449 -60.859  1.00 65.07           N  
ATOM     42  CA  LEU A   6      32.305   1.396 -59.949  1.00 65.07           C  
ATOM     43  C   LEU A   6      32.817   1.651 -58.536  1.00 65.07           C  
ATOM     44  CB  LEU A   6      32.788   0.029 -60.441  1.00 65.07           C  
ATOM     45  O   LEU A   6      32.100   1.421 -57.560  1.00 65.07           O  
ATOM     46  CG  LEU A   6      31.710  -0.924 -60.962  1.00 65.07           C  
ATOM     47  CD1 LEU A   6      32.132  -1.520 -62.301  1.00 65.07           C  
ATOM     48  CD2 LEU A   6      31.432  -2.025 -59.944  1.00 65.07           C  
ATOM     49  N   ALA A   7      33.965   2.257 -58.462  1.00 67.59           N  
ATOM     50  CA  ALA A   7      34.568   2.577 -57.171  1.00 67.59           C  
ATOM     51  C   ALA A   7      33.818   3.713 -56.481  1.00 67.59           C  
ATOM     52  CB  ALA A   7      36.039   2.945 -57.347  1.00 67.59           C  
ATOM     53  O   ALA A   7      33.618   3.684 -55.265  1.00 67.59           O  
ATOM     54  N   LEU A   8      33.353   4.648 -57.264  1.00 63.84           N  
ATOM     55  CA  LEU A   8      32.589   5.764 -56.718  1.00 63.84           C  
ATOM     56  C   LEU A   8      31.206   5.308 -56.267  1.00 63.84           C  
ATOM     57  CB  LEU A   8      32.457   6.882 -57.755  1.00 63.84           C  
ATOM     58  O   LEU A   8      30.688   5.789 -55.256  1.00 63.84           O  
ATOM     59  CG  LEU A   8      33.380   8.088 -57.574  1.00 63.84           C  
ATOM     60  CD1 LEU A   8      34.023   8.469 -58.904  1.00 63.84           C  
ATOM     61  CD2 LEU A   8      32.611   9.268 -56.989  1.00 63.84           C  
ATOM     62  N   ALA A   9      30.619   4.288 -56.827  1.00 66.58           N  
ATOM     63  CA  ALA A   9      29.320   3.738 -56.449  1.00 66.58           C  
ATOM     64  C   ALA A   9      29.417   2.944 -55.150  1.00 66.58           C  
ATOM     65  CB  ALA A   9      28.769   2.857 -57.568  1.00 66.58           C  
ATOM     66  O   ALA A   9      28.531   3.029 -54.296  1.00 66.58           O  
ATOM     67  N   VAL A  10      30.532   2.278 -54.916  1.00 66.22           N  
ATOM     68  CA  VAL A  10      30.719   1.483 -53.707  1.00 66.22           C  
ATOM     69  C   VAL A  10      30.921   2.405 -52.507  1.00 66.22           C  
ATOM     70  CB  VAL A  10      31.917   0.516 -53.844  1.00 66.22           C  
ATOM     71  O   VAL A  10      30.378   2.158 -51.428  1.00 66.22           O  
ATOM     72  CG1 VAL A  10      32.172  -0.218 -52.529  1.00 66.22           C  
ATOM     73  CG2 VAL A  10      31.673  -0.479 -54.977  1.00 66.22           C  
ATOM     74  N   VAL A  11      31.641   3.532 -52.697  1.00 68.95           N  
ATOM     75  CA  VAL A  11      31.892   4.479 -51.615  1.00 68.95           C  
ATOM     76  C   VAL A  11      30.596   5.195 -51.244  1.00 68.95           C  
ATOM     77  CB  VAL A  11      32.978   5.508 -52.002  1.00 68.95           C  
ATOM     78  O   VAL A  11      30.323   5.427 -50.064  1.00 68.95           O  
ATOM     79  CG1 VAL A  11      33.112   6.582 -50.925  1.00 68.95           C  
ATOM     80  CG2 VAL A  11      34.316   4.809 -52.234  1.00 68.95           C  
ATOM     81  N   ALA A  12      29.677   5.426 -52.192  1.00 62.04           N  
ATOM     82  CA  ALA A  12      28.386   6.048 -51.909  1.00 62.04           C  
ATOM     83  C   ALA A  12      27.463   5.085 -51.168  1.00 62.04           C  
ATOM     84  CB  ALA A  12      27.727   6.520 -53.203  1.00 62.04           C  
ATOM     85  O   ALA A  12      26.719   5.493 -50.273  1.00 62.04           O  
ATOM     86  N   PHE A  13      27.559   3.776 -51.364  1.00 61.72           N  
ATOM     87  CA  PHE A  13      26.716   2.807 -50.673  1.00 61.72           C  
ATOM     88  C   PHE A  13      27.222   2.564 -49.256  1.00 61.72           C  
ATOM     89  CB  PHE A  13      26.666   1.487 -51.447  1.00 61.72           C  
ATOM     90  O   PHE A  13      26.429   2.423 -48.323  1.00 61.72           O  
ATOM     91  CG  PHE A  13      25.444   1.336 -52.313  1.00 61.72           C  
ATOM     92  CD1 PHE A  13      24.245   0.887 -51.774  1.00 61.72           C  
ATOM     93  CD2 PHE A  13      25.495   1.645 -53.666  1.00 61.72           C  
ATOM     94  CE1 PHE A  13      23.112   0.747 -52.573  1.00 61.72           C  
ATOM     95  CE2 PHE A  13      24.368   1.508 -54.470  1.00 61.72           C  
ATOM     96  CZ  PHE A  13      23.177   1.058 -53.922  1.00 61.72           C  
ATOM     97  N   VAL A  14      28.549   2.604 -49.098  1.00 63.83           N  
ATOM     98  CA  VAL A  14      29.110   2.395 -47.767  1.00 63.83           C  
ATOM     99  C   VAL A  14      28.884   3.638 -46.910  1.00 63.83           C  
ATOM    100  CB  VAL A  14      30.616   2.059 -47.831  1.00 63.83           C  
ATOM    101  O   VAL A  14      28.615   3.533 -45.711  1.00 63.83           O  
ATOM    102  CG1 VAL A  14      31.223   2.025 -46.430  1.00 63.83           C  
ATOM    103  CG2 VAL A  14      30.835   0.725 -48.543  1.00 63.83           C  
ATOM    104  N   CYS A  15      28.706   4.819 -47.542  1.00 60.32           N  
ATOM    105  CA  CYS A  15      28.450   6.003 -46.730  1.00 60.32           C  
ATOM    106  C   CYS A  15      26.955   6.197 -46.504  1.00 60.32           C  
ATOM    107  CB  CYS A  15      29.039   7.246 -47.396  1.00 60.32           C  
ATOM    108  O   CYS A  15      26.545   6.767 -45.491  1.00 60.32           O  
ATOM    109  SG  CYS A  15      30.845   7.271 -47.423  1.00 60.32           S  
ATOM    110  N   LEU A  16      26.100   5.558 -47.321  1.00 58.33           N  
ATOM    111  CA  LEU A  16      24.676   5.657 -47.021  1.00 58.33           C  
ATOM    112  C   LEU A  16      24.239   4.538 -46.081  1.00 58.33           C  
ATOM    113  CB  LEU A  16      23.852   5.606 -48.311  1.00 58.33           C  
ATOM    114  O   LEU A  16      23.140   4.583 -45.525  1.00 58.33           O  
ATOM    115  CG  LEU A  16      23.980   6.810 -49.245  1.00 58.33           C  
ATOM    116  CD1 LEU A  16      23.406   6.479 -50.619  1.00 58.33           C  
ATOM    117  CD2 LEU A  16      23.282   8.027 -48.648  1.00 58.33           C  
ATOM    118  N   GLY A  17      25.077   3.556 -45.849  1.00 55.56           N  
ATOM    119  CA  GLY A  17      24.671   2.579 -44.852  1.00 55.56           C  
ATOM    120  C   GLY A  17      25.118   2.937 -43.448  1.00 55.56           C  
ATOM    121  O   GLY A  17      24.642   2.355 -42.471  1.00 55.56           O  
ATOM    122  N   SER A  18      25.788   4.053 -43.258  1.00 54.98           N  
ATOM    123  CA  SER A  18      26.135   4.367 -41.875  1.00 54.98           C  
ATOM    124  C   SER A  18      25.354   5.576 -41.370  1.00 54.98           C  
ATOM    125  CB  SER A  18      27.636   4.629 -41.746  1.00 54.98           C  
ATOM    126  O   SER A  18      25.488   5.967 -40.209  1.00 54.98           O  
ATOM    127  OG  SER A  18      28.381   3.494 -42.151  1.00 54.98           O  
ATOM    128  N   ALA A  19      24.413   6.129 -42.174  1.00 54.53           N  
ATOM    129  CA  ALA A  19      23.631   7.192 -41.548  1.00 54.53           C  
ATOM    130  C   ALA A  19      22.248   6.690 -41.142  1.00 54.53           C  
ATOM    131  CB  ALA A  19      23.505   8.386 -42.491  1.00 54.53           C  
ATOM    132  O   ALA A  19      21.416   7.464 -40.663  1.00 54.53           O  
ATOM    133  N   ASN A  20      22.059   5.350 -41.074  1.00 55.26           N  
ATOM    134  CA  ASN A  20      20.838   4.875 -40.432  1.00 55.26           C  
ATOM    135  C   ASN A  20      21.137   4.177 -39.108  1.00 55.26           C  
ATOM    136  CB  ASN A  20      20.070   3.938 -41.365  1.00 55.26           C  
ATOM    137  O   ASN A  20      20.297   3.442 -38.586  1.00 55.26           O  
ATOM    138  CG  ASN A  20      18.733   4.509 -41.796  1.00 55.26           C  
ATOM    139  ND2 ASN A  20      18.099   3.866 -42.769  1.00 55.26           N  
ATOM    140  OD1 ASN A  20      18.274   5.521 -41.258  1.00 55.26           O  
ATOM    141  N   GLN A  21      22.224   4.516 -38.495  1.00 54.39           N  
ATOM    142  CA  GLN A  21      22.291   4.070 -37.108  1.00 54.39           C  
ATOM    143  C   GLN A  21      21.812   5.162 -36.155  1.00 54.39           C  
ATOM    144  CB  GLN A  21      23.715   3.646 -36.747  1.00 54.39           C  
ATOM    145  O   GLN A  21      22.599   5.700 -35.373  1.00 54.39           O  
ATOM    146  CG  GLN A  21      24.166   2.362 -37.430  1.00 54.39           C  
ATOM    147  CD  GLN A  21      25.164   1.575 -36.601  1.00 54.39           C  
ATOM    148  NE2 GLN A  21      25.760   0.552 -37.204  1.00 54.39           N  
ATOM    149  OE1 GLN A  21      25.399   1.886 -35.429  1.00 54.39           O  
ATOM    150  N   GLN A  22      20.909   6.012 -36.525  1.00 46.61           N  
ATOM    151  CA  GLN A  22      19.951   6.695 -35.663  1.00 46.61           C  
ATOM    152  C   GLN A  22      19.113   5.696 -34.871  1.00 46.61           C  
ATOM    153  CB  GLN A  22      19.040   7.607 -36.487  1.00 46.61           C  
ATOM    154  O   GLN A  22      18.388   4.886 -35.453  1.00 46.61           O  
ATOM    155  CG  GLN A  22      19.475   9.066 -36.496  1.00 46.61           C  
ATOM    156  CD  GLN A  22      18.766   9.883 -37.559  1.00 46.61           C  
ATOM    157  NE2 GLN A  22      19.291  11.071 -37.842  1.00 46.61           N  
ATOM    158  OE1 GLN A  22      17.756   9.451 -38.123  1.00 46.61           O  
ATOM    159  N   GLY A  23      19.764   4.905 -33.971  1.00 52.58           N  
ATOM    160  CA  GLY A  23      19.167   4.735 -32.656  1.00 52.58           C  
ATOM    161  C   GLY A  23      18.996   3.279 -32.263  1.00 52.58           C  
ATOM    162  O   GLY A  23      17.882   2.751 -32.289  1.00 52.58           O  
ATOM    163  N   ARG A  24      19.950   2.385 -32.609  1.00 49.98           N  
ATOM    164  CA  ARG A  24      20.235   1.101 -31.977  1.00 49.98           C  
ATOM    165  C   ARG A  24      20.079   1.189 -30.463  1.00 49.98           C  
ATOM    166  CB  ARG A  24      21.647   0.629 -32.331  1.00 49.98           C  
ATOM    167  O   ARG A  24      20.832   1.902 -29.796  1.00 49.98           O  
ATOM    168  CG  ARG A  24      21.695  -0.364 -33.482  1.00 49.98           C  
ATOM    169  CD  ARG A  24      22.987  -1.169 -33.479  1.00 49.98           C  
ATOM    170  NE  ARG A  24      23.097  -2.016 -34.663  1.00 49.98           N  
ATOM    171  NH1 ARG A  24      24.262  -3.705 -33.602  1.00 49.98           N  
ATOM    172  NH2 ARG A  24      23.742  -3.888 -35.827  1.00 49.98           N  
ATOM    173  CZ  ARG A  24      23.700  -3.201 -34.695  1.00 49.98           C  
ATOM    174  N   GLY A  25      18.879   1.498 -30.014  1.00 52.61           N  
ATOM    175  CA  GLY A  25      18.247   0.560 -29.099  1.00 52.61           C  
ATOM    176  C   GLY A  25      18.520   0.875 -27.640  1.00 52.61           C  
ATOM    177  O   GLY A  25      18.692  -0.034 -26.825  1.00 52.61           O  
ATOM    178  N   ARG A  26      18.700   2.123 -27.225  1.00 52.87           N  
ATOM    179  CA  ARG A  26      18.410   2.174 -25.796  1.00 52.87           C  
ATOM    180  C   ARG A  26      16.906   2.185 -25.542  1.00 52.87           C  
ATOM    181  CB  ARG A  26      19.058   3.405 -25.159  1.00 52.87           C  
ATOM    182  O   ARG A  26      16.180   2.997 -26.119  1.00 52.87           O  
ATOM    183  CG  ARG A  26      20.429   3.139 -24.559  1.00 52.87           C  
ATOM    184  CD  ARG A  26      20.975   4.361 -23.834  1.00 52.87           C  
ATOM    185  NE  ARG A  26      22.195   4.049 -23.095  1.00 52.87           N  
ATOM    186  NH1 ARG A  26      23.594   5.246 -24.489  1.00 52.87           N  
ATOM    187  NH2 ARG A  26      24.452   4.133 -22.679  1.00 52.87           N  
ATOM    188  CZ  ARG A  26      23.411   4.477 -23.423  1.00 52.87           C  
ATOM    189  N   LYS A  27      16.179   1.240 -26.054  1.00 53.72           N  
ATOM    190  CA  LYS A  27      14.926   1.158 -25.308  1.00 53.72           C  
ATOM    191  C   LYS A  27      14.849   2.246 -24.241  1.00 53.72           C  
ATOM    192  CB  LYS A  27      14.775  -0.221 -24.663  1.00 53.72           C  
ATOM    193  O   LYS A  27      15.764   2.392 -23.428  1.00 53.72           O  
ATOM    194  CG  LYS A  27      13.394  -0.836 -24.832  1.00 53.72           C  
ATOM    195  CD  LYS A  27      13.270  -2.151 -24.073  1.00 53.72           C  
ATOM    196  CE  LYS A  27      11.966  -2.866 -24.400  1.00 53.72           C  
ATOM    197  NZ  LYS A  27      11.929  -4.242 -23.820  1.00 53.72           N  
ATOM    198  N   PRO A  28      14.575   3.449 -24.588  1.00 55.52           N  
ATOM    199  CA  PRO A  28      14.368   4.367 -23.466  1.00 55.52           C  
ATOM    200  C   PRO A  28      14.009   3.643 -22.170  1.00 55.52           C  
ATOM    201  CB  PRO A  28      13.208   5.246 -23.939  1.00 55.52           C  
ATOM    202  O   PRO A  28      13.462   2.537 -22.207  1.00 55.52           O  
ATOM    203  CG  PRO A  28      12.785   4.652 -25.244  1.00 55.52           C  
ATOM    204  CD  PRO A  28      13.697   3.502 -25.562  1.00 55.52           C  
ATOM    205  N   PRO A  29      14.908   3.582 -21.106  1.00 56.77           N  
ATOM    206  CA  PRO A  29      14.473   2.866 -19.905  1.00 56.77           C  
ATOM    207  C   PRO A  29      12.957   2.693 -19.838  1.00 56.77           C  
ATOM    208  CB  PRO A  29      14.971   3.757 -18.764  1.00 56.77           C  
ATOM    209  O   PRO A  29      12.213   3.531 -20.355  1.00 56.77           O  
ATOM    210  CG  PRO A  29      15.450   5.004 -19.434  1.00 56.77           C  
ATOM    211  CD  PRO A  29      15.396   4.798 -20.921  1.00 56.77           C  
ATOM    212  N   LEU A  30      12.347   1.770 -20.450  1.00 55.72           N  
ATOM    213  CA  LEU A  30      10.980   1.461 -20.048  1.00 55.72           C  
ATOM    214  C   LEU A  30      10.300   2.687 -19.448  1.00 55.72           C  
ATOM    215  CB  LEU A  30      10.965   0.310 -19.039  1.00 55.72           C  
ATOM    216  O   LEU A  30      10.836   3.314 -18.531  1.00 55.72           O  
ATOM    217  CG  LEU A  30      11.337  -1.071 -19.581  1.00 55.72           C  
ATOM    218  CD1 LEU A  30      11.553  -2.051 -18.432  1.00 55.72           C  
ATOM    219  CD2 LEU A  30      10.258  -1.582 -20.530  1.00 55.72           C  
ATOM    220  N   ASP A  31      10.210   3.725 -20.089  1.00 54.16           N  
ATOM    221  CA  ASP A  31       9.192   4.616 -19.541  1.00 54.16           C  
ATOM    222  C   ASP A  31       8.409   3.933 -18.422  1.00 54.16           C  
ATOM    223  CB  ASP A  31       8.237   5.081 -20.643  1.00 54.16           C  
ATOM    224  O   ASP A  31       7.586   3.052 -18.681  1.00 54.16           O  
ATOM    225  CG  ASP A  31       8.862   6.101 -21.578  1.00 54.16           C  
ATOM    226  OD1 ASP A  31       9.747   6.867 -21.141  1.00 54.16           O  
ATOM    227  OD2 ASP A  31       8.463   6.140 -22.762  1.00 54.16           O  
ATOM    228  N   LEU A  32       9.169   3.152 -17.553  1.00 59.00           N  
ATOM    229  CA  LEU A  32       8.425   2.708 -16.379  1.00 59.00           C  
ATOM    230  C   LEU A  32       7.287   3.671 -16.060  1.00 59.00           C  
ATOM    231  CB  LEU A  32       9.357   2.583 -15.170  1.00 59.00           C  
ATOM    232  O   LEU A  32       7.509   4.875 -15.915  1.00 59.00           O  
ATOM    233  CG  LEU A  32       9.578   1.170 -14.628  1.00 59.00           C  
ATOM    234  CD1 LEU A  32      10.850   0.570 -15.216  1.00 59.00           C  
ATOM    235  CD2 LEU A  32       9.642   1.186 -13.104  1.00 59.00           C  
ATOM    236  N   HIS A  33       6.408   3.983 -16.847  1.00 67.78           N  
ATOM    237  CA  HIS A  33       5.257   4.760 -16.403  1.00 67.78           C  
ATOM    238  C   HIS A  33       5.300   4.998 -14.898  1.00 67.78           C  
ATOM    239  CB  HIS A  33       3.955   4.055 -16.786  1.00 67.78           C  
ATOM    240  O   HIS A  33       5.612   4.085 -14.129  1.00 67.78           O  
ATOM    241  CG  HIS A  33       3.687   4.046 -18.258  1.00 67.78           C  
ATOM    242  CD2 HIS A  33       3.243   5.019 -19.087  1.00 67.78           C  
ATOM    243  ND1 HIS A  33       3.876   2.928 -19.041  1.00 67.78           N  
ATOM    244  CE1 HIS A  33       3.559   3.216 -20.293  1.00 67.78           C  
ATOM    245  NE2 HIS A  33       3.171   4.478 -20.347  1.00 67.78           N  
ATOM    246  N   SER A  34       5.855   6.161 -14.628  1.00 82.41           N  
ATOM    247  CA  SER A  34       5.716   6.619 -13.250  1.00 82.41           C  
ATOM    248  C   SER A  34       4.427   6.099 -12.622  1.00 82.41           C  
ATOM    249  CB  SER A  34       5.743   8.147 -13.187  1.00 82.41           C  
ATOM    250  O   SER A  34       3.342   6.276 -13.180  1.00 82.41           O  
ATOM    251  OG  SER A  34       5.753   8.595 -11.842  1.00 82.41           O  
ATOM    252  N   ARG A  35       4.435   5.109 -11.754  1.00 92.80           N  
ATOM    253  CA  ARG A  35       3.330   4.534 -10.995  1.00 92.80           C  
ATOM    254  C   ARG A  35       3.067   5.331  -9.722  1.00 92.80           C  
ATOM    255  CB  ARG A  35       3.619   3.072 -10.648  1.00 92.80           C  
ATOM    256  O   ARG A  35       3.999   5.661  -8.986  1.00 92.80           O  
ATOM    257  CG  ARG A  35       2.475   2.371  -9.932  1.00 92.80           C  
ATOM    258  CD  ARG A  35       1.448   1.821 -10.912  1.00 92.80           C  
ATOM    259  NE  ARG A  35       1.325   2.667 -12.095  1.00 92.80           N  
ATOM    260  NH1 ARG A  35      -0.697   1.779 -12.774  1.00 92.80           N  
ATOM    261  NH2 ARG A  35       0.298   3.443 -13.997  1.00 92.80           N  
ATOM    262  CZ  ARG A  35       0.309   2.628 -12.953  1.00 92.80           C  
ATOM    263  N   TYR A  36       1.797   5.667  -9.534  1.00 95.67           N  
ATOM    264  CA  TYR A  36       1.370   6.339  -8.312  1.00 95.67           C  
ATOM    265  C   TYR A  36       0.415   5.461  -7.512  1.00 95.67           C  
ATOM    266  CB  TYR A  36       0.698   7.676  -8.640  1.00 95.67           C  
ATOM    267  O   TYR A  36      -0.581   4.968  -8.047  1.00 95.67           O  
ATOM    268  CG  TYR A  36       1.641   8.703  -9.219  1.00 95.67           C  
ATOM    269  CD1 TYR A  36       2.194   9.700  -8.419  1.00 95.67           C  
ATOM    270  CD2 TYR A  36       1.980   8.679 -10.568  1.00 95.67           C  
ATOM    271  CE1 TYR A  36       3.062  10.649  -8.948  1.00 95.67           C  
ATOM    272  CE2 TYR A  36       2.847   9.623 -11.108  1.00 95.67           C  
ATOM    273  OH  TYR A  36       4.240  11.540 -10.822  1.00 95.67           O  
ATOM    274  CZ  TYR A  36       3.382  10.603 -10.292  1.00 95.67           C  
ATOM    275  N   CYS A  37       0.705   5.234  -6.216  1.00 97.16           N  
ATOM    276  CA  CYS A  37      -0.116   4.397  -5.348  1.00 97.16           C  
ATOM    277  C   CYS A  37      -0.362   5.079  -4.008  1.00 97.16           C  
ATOM    278  CB  CYS A  37       0.551   3.040  -5.125  1.00 97.16           C  
ATOM    279  O   CYS A  37       0.460   5.875  -3.551  1.00 97.16           O  
ATOM    280  SG  CYS A  37       0.878   2.130  -6.650  1.00 97.16           S  
ATOM    281  N   PHE A  38      -1.564   4.861  -3.480  1.00 96.30           N  
ATOM    282  CA  PHE A  38      -1.753   5.241  -2.085  1.00 96.30           C  
ATOM    283  C   PHE A  38      -0.893   4.380  -1.168  1.00 96.30           C  
ATOM    284  CB  PHE A  38      -3.228   5.121  -1.689  1.00 96.30           C  
ATOM    285  O   PHE A  38      -0.854   3.156  -1.314  1.00 96.30           O  
ATOM    286  CG  PHE A  38      -4.128   6.096  -2.398  1.00 96.30           C  
ATOM    287  CD1 PHE A  38      -4.167   7.432  -2.017  1.00 96.30           C  
ATOM    288  CD2 PHE A  38      -4.937   5.676  -3.446  1.00 96.30           C  
ATOM    289  CE1 PHE A  38      -5.000   8.336  -2.671  1.00 96.30           C  
ATOM    290  CE2 PHE A  38      -5.771   6.574  -4.105  1.00 96.30           C  
ATOM    291  CZ  PHE A  38      -5.802   7.904  -3.715  1.00 96.30           C  
ATOM    292  N   GLN A  39      -0.145   5.042  -0.338  1.00 95.05           N  
ATOM    293  CA  GLN A  39       0.792   4.377   0.561  1.00 95.05           C  
ATOM    294  C   GLN A  39       0.415   4.613   2.021  1.00 95.05           C  
ATOM    295  CB  GLN A  39       2.220   4.860   0.303  1.00 95.05           C  
ATOM    296  O   GLN A  39       0.460   5.746   2.503  1.00 95.05           O  
ATOM    297  CG  GLN A  39       2.671   4.701  -1.143  1.00 95.05           C  
ATOM    298  CD  GLN A  39       4.099   5.162  -1.367  1.00 95.05           C  
ATOM    299  NE2 GLN A  39       4.339   5.827  -2.492  1.00 95.05           N  
ATOM    300  OE1 GLN A  39       4.980   4.924  -0.534  1.00 95.05           O  
ATOM    301  N   CYS A  40      -0.098   3.548   2.659  1.00 93.52           N  
ATOM    302  CA  CYS A  40      -0.544   3.602   4.047  1.00 93.52           C  
ATOM    303  C   CYS A  40       0.308   2.698   4.929  1.00 93.52           C  
ATOM    304  CB  CYS A  40      -2.014   3.196   4.154  1.00 93.52           C  
ATOM    305  O   CYS A  40       0.733   1.624   4.498  1.00 93.52           O  
ATOM    306  SG  CYS A  40      -3.145   4.334   3.327  1.00 93.52           S  
ATOM    307  N   THR A  41       0.684   3.226   6.072  1.00 89.99           N  
ATOM    308  CA  THR A  41       1.314   2.412   7.106  1.00 89.99           C  
ATOM    309  C   THR A  41       0.315   2.069   8.208  1.00 89.99           C  
ATOM    310  CB  THR A  41       2.531   3.130   7.719  1.00 89.99           C  
ATOM    311  O   THR A  41      -0.769   2.652   8.273  1.00 89.99           O  
ATOM    312  CG2 THR A  41       3.519   3.557   6.639  1.00 89.99           C  
ATOM    313  OG1 THR A  41       2.084   4.292   8.429  1.00 89.99           O  
ATOM    314  N   PRO A  42       0.619   1.073   8.953  1.00 84.33           N  
ATOM    315  CA  PRO A  42      -0.285   0.754  10.061  1.00 84.33           C  
ATOM    316  C   PRO A  42      -0.539   1.949  10.977  1.00 84.33           C  
ATOM    317  CB  PRO A  42       0.452  -0.360  10.808  1.00 84.33           C  
ATOM    318  O   PRO A  42      -1.619   2.063  11.563  1.00 84.33           O  
ATOM    319  CG  PRO A  42       1.284  -1.034   9.765  1.00 84.33           C  
ATOM    320  CD  PRO A  42       1.770   0.007   8.797  1.00 84.33           C  
ATOM    321  N   GLU A  43       0.403   2.926  11.064  1.00 84.26           N  
ATOM    322  CA  GLU A  43       0.312   4.079  11.955  1.00 84.26           C  
ATOM    323  C   GLU A  43      -0.632   5.137  11.393  1.00 84.26           C  
ATOM    324  CB  GLU A  43       1.698   4.684  12.194  1.00 84.26           C  
ATOM    325  O   GLU A  43      -1.208   5.925  12.146  1.00 84.26           O  
ATOM    326  CG  GLU A  43       2.648   3.766  12.950  1.00 84.26           C  
ATOM    327  CD  GLU A  43       3.340   2.751  12.054  1.00 84.26           C  
ATOM    328  OE1 GLU A  43       3.927   1.778  12.579  1.00 84.26           O  
ATOM    329  OE2 GLU A  43       3.297   2.931  10.816  1.00 84.26           O  
ATOM    330  N   ASN A  44      -0.788   5.222  10.116  1.00 82.87           N  
ATOM    331  CA  ASN A  44      -1.592   6.289   9.529  1.00 82.87           C  
ATOM    332  C   ASN A  44      -2.851   5.740   8.864  1.00 82.87           C  
ATOM    333  CB  ASN A  44      -0.766   7.091   8.522  1.00 82.87           C  
ATOM    334  O   ASN A  44      -3.424   6.384   7.984  1.00 82.87           O  
ATOM    335  CG  ASN A  44      -0.335   6.263   7.328  1.00 82.87           C  
ATOM    336  ND2 ASN A  44       0.456   6.862   6.445  1.00 82.87           N  
ATOM    337  OD1 ASN A  44      -0.711   5.095   7.199  1.00 82.87           O  
ATOM    338  N   ARG A  45      -3.373   4.648   9.299  1.00 73.87           N  
ATOM    339  CA  ARG A  45      -4.535   3.995   8.706  1.00 73.87           C  
ATOM    340  C   ARG A  45      -5.793   4.834   8.900  1.00 73.87           C  
ATOM    341  CB  ARG A  45      -4.736   2.603   9.309  1.00 73.87           C  
ATOM    342  O   ARG A  45      -6.665   4.866   8.028  1.00 73.87           O  
ATOM    343  CG  ARG A  45      -5.192   2.620  10.759  1.00 73.87           C  
ATOM    344  CD  ARG A  45      -5.293   1.214  11.335  1.00 73.87           C  
ATOM    345  NE  ARG A  45      -5.776   1.230  12.713  1.00 73.87           N  
ATOM    346  NH1 ARG A  45      -4.411  -0.491  13.429  1.00 73.87           N  
ATOM    347  NH2 ARG A  45      -5.854   0.519  14.896  1.00 73.87           N  
ATOM    348  CZ  ARG A  45      -5.346   0.419  13.676  1.00 73.87           C  
ATOM    349  N   LEU A  46      -5.866   5.496  10.024  1.00 77.25           N  
ATOM    350  CA  LEU A  46      -7.075   6.253  10.328  1.00 77.25           C  
ATOM    351  C   LEU A  46      -7.206   7.461   9.406  1.00 77.25           C  
ATOM    352  CB  LEU A  46      -7.069   6.709  11.789  1.00 77.25           C  
ATOM    353  O   LEU A  46      -8.317   7.927   9.141  1.00 77.25           O  
ATOM    354  CG  LEU A  46      -7.246   5.615  12.842  1.00 77.25           C  
ATOM    355  CD1 LEU A  46      -6.953   6.165  14.234  1.00 77.25           C  
ATOM    356  CD2 LEU A  46      -8.655   5.034  12.778  1.00 77.25           C  
ATOM    357  N   ASP A  47      -6.030   7.858   8.834  1.00 84.17           N  
ATOM    358  CA  ASP A  47      -6.054   9.032   7.967  1.00 84.17           C  
ATOM    359  C   ASP A  47      -6.262   8.632   6.508  1.00 84.17           C  
ATOM    360  CB  ASP A  47      -4.759   9.833   8.113  1.00 84.17           C  
ATOM    361  O   ASP A  47      -6.235   9.483   5.616  1.00 84.17           O  
ATOM    362  CG  ASP A  47      -4.591  10.442   9.494  1.00 84.17           C  
ATOM    363  OD1 ASP A  47      -5.607  10.758  10.149  1.00 84.17           O  
ATOM    364  OD2 ASP A  47      -3.431  10.610   9.930  1.00 84.17           O  
ATOM    365  N   LYS A  48      -6.501   7.372   6.261  1.00 83.33           N  
ATOM    366  CA  LYS A  48      -6.818   6.846   4.937  1.00 83.33           C  
ATOM    367  C   LYS A  48      -5.744   7.227   3.922  1.00 83.33           C  
ATOM    368  CB  LYS A  48      -8.183   7.354   4.470  1.00 83.33           C  
ATOM    369  O   LYS A  48      -5.945   7.086   2.714  1.00 83.33           O  
ATOM    370  CG  LYS A  48      -9.347   6.875   5.325  1.00 83.33           C  
ATOM    371  CD  LYS A  48     -10.686   7.311   4.742  1.00 83.33           C  
ATOM    372  CE  LYS A  48     -11.851   6.844   5.604  1.00 83.33           C  
ATOM    373  NZ  LYS A  48     -13.165   7.263   5.032  1.00 83.33           N  
ATOM    374  N   CYS A  49      -4.614   7.779   4.393  1.00 88.95           N  
ATOM    375  CA  CYS A  49      -3.535   8.162   3.490  1.00 88.95           C  
ATOM    376  C   CYS A  49      -4.087   8.752   2.198  1.00 88.95           C  
ATOM    377  CB  CYS A  49      -2.648   6.958   3.174  1.00 88.95           C  
ATOM    378  O   CYS A  49      -4.013   8.122   1.141  1.00 88.95           O  
ATOM    379  SG  CYS A  49      -3.567   5.497   2.641  1.00 88.95           S  
ATOM    380  N   PRO A  50      -4.520   9.955   2.199  1.00 88.88           N  
ATOM    381  CA  PRO A  50      -5.302  10.578   1.129  1.00 88.88           C  
ATOM    382  C   PRO A  50      -4.467  10.880  -0.113  1.00 88.88           C  
ATOM    383  CB  PRO A  50      -5.814  11.869   1.771  1.00 88.88           C  
ATOM    384  O   PRO A  50      -5.016  11.045  -1.206  1.00 88.88           O  
ATOM    385  CG  PRO A  50      -4.813  12.190   2.834  1.00 88.88           C  
ATOM    386  CD  PRO A  50      -4.296  10.901   3.406  1.00 88.88           C  
ATOM    387  N   GLN A  51      -3.170  10.876   0.076  1.00 91.50           N  
ATOM    388  CA  GLN A  51      -2.362  11.294  -1.064  1.00 91.50           C  
ATOM    389  C   GLN A  51      -1.568  10.123  -1.636  1.00 91.50           C  
ATOM    390  CB  GLN A  51      -1.413  12.426  -0.664  1.00 91.50           C  
ATOM    391  O   GLN A  51      -0.917   9.386  -0.893  1.00 91.50           O  
ATOM    392  CG  GLN A  51      -2.123  13.717  -0.282  1.00 91.50           C  
ATOM    393  CD  GLN A  51      -1.159  14.842   0.046  1.00 91.50           C  
ATOM    394  NE2 GLN A  51      -1.628  16.079  -0.074  1.00 91.50           N  
ATOM    395  OE1 GLN A  51      -0.003  14.601   0.406  1.00 91.50           O  
ATOM    396  N   ALA A  52      -1.686   9.972  -2.970  1.00 94.62           N  
ATOM    397  CA  ALA A  52      -0.864   8.989  -3.671  1.00 94.62           C  
ATOM    398  C   ALA A  52       0.553   9.513  -3.889  1.00 94.62           C  
ATOM    399  CB  ALA A  52      -1.502   8.617  -5.007  1.00 94.62           C  
ATOM    400  O   ALA A  52       0.752  10.712  -4.098  1.00 94.62           O  
ATOM    401  N   LYS A  53       1.509   8.605  -3.703  1.00 95.14           N  
ATOM    402  CA  LYS A  53       2.920   8.926  -3.900  1.00 95.14           C  
ATOM    403  C   LYS A  53       3.502   8.148  -5.077  1.00 95.14           C  
ATOM    404  CB  LYS A  53       3.719   8.631  -2.630  1.00 95.14           C  
ATOM    405  O   LYS A  53       3.012   7.070  -5.418  1.00 95.14           O  
ATOM    406  CG  LYS A  53       3.284   9.446  -1.421  1.00 95.14           C  
ATOM    407  CD  LYS A  53       4.104   9.095  -0.186  1.00 95.14           C  
ATOM    408  CE  LYS A  53       3.633   9.869   1.038  1.00 95.14           C  
ATOM    409  NZ  LYS A  53       4.403   9.494   2.261  1.00 95.14           N  
ATOM    410  N   ARG A  54       4.489   8.807  -5.647  1.00 95.19           N  
ATOM    411  CA  ARG A  54       5.186   8.167  -6.757  1.00 95.19           C  
ATOM    412  C   ARG A  54       5.949   6.933  -6.286  1.00 95.19           C  
ATOM    413  CB  ARG A  54       6.146   9.151  -7.429  1.00 95.19           C  
ATOM    414  O   ARG A  54       6.644   6.978  -5.269  1.00 95.19           O  
ATOM    415  CG  ARG A  54       6.808   8.606  -8.684  1.00 95.19           C  
ATOM    416  CD  ARG A  54       7.705   9.643  -9.345  1.00 95.19           C  
ATOM    417  NE  ARG A  54       8.470   9.070 -10.449  1.00 95.19           N  
ATOM    418  NH1 ARG A  54       9.829  10.915 -10.737  1.00 95.19           N  
ATOM    419  NH2 ARG A  54      10.091   9.073 -12.076  1.00 95.19           N  
ATOM    420  CZ  ARG A  54       9.462   9.687 -11.085  1.00 95.19           C  
ATOM    421  N   CYS A  55       5.715   5.730  -7.072  1.00 94.24           N  
ATOM    422  CA  CYS A  55       6.516   4.543  -6.793  1.00 94.24           C  
ATOM    423  C   CYS A  55       7.947   4.723  -7.285  1.00 94.24           C  
ATOM    424  CB  CYS A  55       5.893   3.310  -7.446  1.00 94.24           C  
ATOM    425  O   CYS A  55       8.176   5.333  -8.332  1.00 94.24           O  
ATOM    426  SG  CYS A  55       4.204   2.972  -6.901  1.00 94.24           S  
ATOM    427  N   THR A  56       8.948   4.361  -6.431  1.00 91.40           N  
ATOM    428  CA  THR A  56      10.352   4.524  -6.790  1.00 91.40           C  
ATOM    429  C   THR A  56      10.922   3.224  -7.350  1.00 91.40           C  
ATOM    430  CB  THR A  56      11.190   4.975  -5.578  1.00 91.40           C  
ATOM    431  O   THR A  56      10.323   2.158  -7.190  1.00 91.40           O  
ATOM    432  CG2 THR A  56      10.699   6.314  -5.038  1.00 91.40           C  
ATOM    433  OG1 THR A  56      11.091   3.989  -4.543  1.00 91.40           O  
ATOM    434  N   GLY A  57      11.887   3.330  -8.247  1.00 88.41           N  
ATOM    435  CA  GLY A  57      12.554   2.158  -8.793  1.00 88.41           C  
ATOM    436  C   GLY A  57      11.727   1.434  -9.838  1.00 88.41           C  
ATOM    437  O   GLY A  57      11.075   2.068 -10.670  1.00 88.41           O  
ATOM    438  N   MET A  58      11.715   0.103  -9.769  1.00 89.23           N  
ATOM    439  CA  MET A  58      11.034  -0.756 -10.733  1.00 89.23           C  
ATOM    440  C   MET A  58       9.690  -1.228 -10.186  1.00 89.23           C  
ATOM    441  CB  MET A  58      11.905  -1.961 -11.090  1.00 89.23           C  
ATOM    442  O   MET A  58       9.140  -2.226 -10.655  1.00 89.23           O  
ATOM    443  CG  MET A  58      13.179  -1.598 -11.835  1.00 89.23           C  
ATOM    444  SD  MET A  58      14.203  -3.067 -12.236  1.00 89.23           S  
ATOM    445  CE  MET A  58      13.226  -3.777 -13.591  1.00 89.23           C  
ATOM    446  N   ARG A  59       9.156  -0.495  -9.235  1.00 93.14           N  
ATOM    447  CA  ARG A  59       7.864  -0.856  -8.661  1.00 93.14           C  
ATOM    448  C   ARG A  59       6.718  -0.350  -9.530  1.00 93.14           C  
ATOM    449  CB  ARG A  59       7.731  -0.297  -7.242  1.00 93.14           C  
ATOM    450  O   ARG A  59       6.458   0.853  -9.586  1.00 93.14           O  
ATOM    451  CG  ARG A  59       8.813  -0.776  -6.288  1.00 93.14           C  
ATOM    452  CD  ARG A  59       8.684  -0.126  -4.917  1.00 93.14           C  
ATOM    453  NE  ARG A  59       9.762  -0.537  -4.022  1.00 93.14           N  
ATOM    454  NH1 ARG A  59       8.602  -0.078  -2.078  1.00 93.14           N  
ATOM    455  NH2 ARG A  59      10.739  -0.903  -1.976  1.00 93.14           N  
ATOM    456  CZ  ARG A  59       9.698  -0.505  -2.694  1.00 93.14           C  
ATOM    457  N   THR A  60       6.054  -1.255 -10.133  1.00 91.98           N  
ATOM    458  CA  THR A  60       5.107  -0.893 -11.182  1.00 91.98           C  
ATOM    459  C   THR A  60       3.690  -1.304 -10.796  1.00 91.98           C  
ATOM    460  CB  THR A  60       5.486  -1.543 -12.526  1.00 91.98           C  
ATOM    461  O   THR A  60       2.794  -1.333 -11.643  1.00 91.98           O  
ATOM    462  CG2 THR A  60       6.817  -1.005 -13.041  1.00 91.98           C  
ATOM    463  OG1 THR A  60       5.592  -2.961 -12.351  1.00 91.98           O  
ATOM    464  N   MET A  61       3.496  -1.674  -9.485  1.00 95.13           N  
ATOM    465  CA  MET A  61       2.207  -2.196  -9.040  1.00 95.13           C  
ATOM    466  C   MET A  61       1.832  -1.630  -7.675  1.00 95.13           C  
ATOM    467  CB  MET A  61       2.236  -3.724  -8.983  1.00 95.13           C  
ATOM    468  O   MET A  61       2.706  -1.346  -6.854  1.00 95.13           O  
ATOM    469  CG  MET A  61       0.970  -4.341  -8.411  1.00 95.13           C  
ATOM    470  SD  MET A  61       1.127  -4.739  -6.626  1.00 95.13           S  
ATOM    471  CE  MET A  61       2.109  -6.261  -6.722  1.00 95.13           C  
ATOM    472  N   CYS A  62       0.474  -1.430  -7.428  1.00 97.31           N  
ATOM    473  CA  CYS A  62      -0.043  -1.050  -6.118  1.00 97.31           C  
ATOM    474  C   CYS A  62      -0.578  -2.265  -5.369  1.00 97.31           C  
ATOM    475  CB  CYS A  62      -1.146  -0.002  -6.261  1.00 97.31           C  
ATOM    476  O   CYS A  62      -1.052  -3.221  -5.987  1.00 97.31           O  
ATOM    477  SG  CYS A  62      -0.629   1.482  -7.151  1.00 97.31           S  
ATOM    478  N   TYR A  63      -0.432  -2.287  -4.039  1.00 97.37           N  
ATOM    479  CA  TYR A  63      -1.031  -3.363  -3.258  1.00 97.37           C  
ATOM    480  C   TYR A  63      -1.724  -2.814  -2.016  1.00 97.37           C  
ATOM    481  CB  TYR A  63       0.030  -4.389  -2.853  1.00 97.37           C  
ATOM    482  O   TYR A  63      -1.387  -1.728  -1.539  1.00 97.37           O  
ATOM    483  CG  TYR A  63       1.010  -3.877  -1.826  1.00 97.37           C  
ATOM    484  CD1 TYR A  63       2.215  -3.295  -2.213  1.00 97.37           C  
ATOM    485  CD2 TYR A  63       0.733  -3.973  -0.466  1.00 97.37           C  
ATOM    486  CE1 TYR A  63       3.122  -2.823  -1.270  1.00 97.37           C  
ATOM    487  CE2 TYR A  63       1.633  -3.505   0.486  1.00 97.37           C  
ATOM    488  OH  TYR A  63       3.716  -2.466   1.013  1.00 97.37           O  
ATOM    489  CZ  TYR A  63       2.822  -2.932   0.075  1.00 97.37           C  
ATOM    490  N   THR A  64      -2.752  -3.517  -1.574  1.00 96.30           N  
ATOM    491  CA  THR A  64      -3.408  -3.333  -0.283  1.00 96.30           C  
ATOM    492  C   THR A  64      -3.389  -4.629   0.522  1.00 96.30           C  
ATOM    493  CB  THR A  64      -4.861  -2.854  -0.458  1.00 96.30           C  
ATOM    494  O   THR A  64      -3.907  -5.653   0.072  1.00 96.30           O  
ATOM    495  CG2 THR A  64      -5.502  -2.539   0.890  1.00 96.30           C  
ATOM    496  OG1 THR A  64      -4.874  -1.672  -1.268  1.00 96.30           O  
ATOM    497  N   LEU A  65      -2.737  -4.590   1.667  1.00 95.11           N  
ATOM    498  CA  LEU A  65      -2.694  -5.727   2.580  1.00 95.11           C  
ATOM    499  C   LEU A  65      -3.552  -5.465   3.814  1.00 95.11           C  
ATOM    500  CB  LEU A  65      -1.252  -6.023   3.000  1.00 95.11           C  
ATOM    501  O   LEU A  65      -3.287  -4.530   4.573  1.00 95.11           O  
ATOM    502  CG  LEU A  65      -1.034  -7.294   3.823  1.00 95.11           C  
ATOM    503  CD1 LEU A  65      -1.129  -8.527   2.930  1.00 95.11           C  
ATOM    504  CD2 LEU A  65       0.314  -7.245   4.535  1.00 95.11           C  
ATOM    505  N   TYR A  66      -4.526  -6.323   3.932  1.00 92.12           N  
ATOM    506  CA  TYR A  66      -5.446  -6.213   5.058  1.00 92.12           C  
ATOM    507  C   TYR A  66      -5.113  -7.238   6.136  1.00 92.12           C  
ATOM    508  CB  TYR A  66      -6.893  -6.398   4.592  1.00 92.12           C  
ATOM    509  O   TYR A  66      -4.878  -8.410   5.835  1.00 92.12           O  
ATOM    510  CG  TYR A  66      -7.312  -5.427   3.514  1.00 92.12           C  
ATOM    511  CD1 TYR A  66      -7.865  -4.191   3.841  1.00 92.12           C  
ATOM    512  CD2 TYR A  66      -7.157  -5.744   2.169  1.00 92.12           C  
ATOM    513  CE1 TYR A  66      -8.255  -3.294   2.852  1.00 92.12           C  
ATOM    514  CE2 TYR A  66      -7.543  -4.855   1.172  1.00 92.12           C  
ATOM    515  OH  TYR A  66      -8.474  -2.749   0.539  1.00 92.12           O  
ATOM    516  CZ  TYR A  66      -8.090  -3.634   1.522  1.00 92.12           C  
ATOM    517  N   LYS A  67      -5.071  -6.796   7.360  1.00 90.94           N  
ATOM    518  CA  LYS A  67      -4.926  -7.700   8.497  1.00 90.94           C  
ATOM    519  C   LYS A  67      -6.199  -7.733   9.338  1.00 90.94           C  
ATOM    520  CB  LYS A  67      -3.736  -7.286   9.364  1.00 90.94           C  
ATOM    521  O   LYS A  67      -6.713  -6.686   9.738  1.00 90.94           O  
ATOM    522  CG  LYS A  67      -3.488  -8.202  10.553  1.00 90.94           C  
ATOM    523  CD  LYS A  67      -2.835  -9.510  10.125  1.00 90.94           C  
ATOM    524  CE  LYS A  67      -2.409 -10.342  11.327  1.00 90.94           C  
ATOM    525  NZ  LYS A  67      -1.756 -11.620  10.912  1.00 90.94           N  
ATOM    526  N   ARG A  68      -6.644  -8.931   9.486  1.00 90.08           N  
ATOM    527  CA  ARG A  68      -7.858  -9.127  10.273  1.00 90.08           C  
ATOM    528  C   ARG A  68      -7.527  -9.644  11.669  1.00 90.08           C  
ATOM    529  CB  ARG A  68      -8.806 -10.097   9.566  1.00 90.08           C  
ATOM    530  O   ARG A  68      -6.503 -10.301  11.867  1.00 90.08           O  
ATOM    531  CG  ARG A  68      -9.380  -9.559   8.265  1.00 90.08           C  
ATOM    532  CD  ARG A  68     -10.333 -10.553   7.615  1.00 90.08           C  
ATOM    533  NE  ARG A  68     -10.797 -10.083   6.313  1.00 90.08           N  
ATOM    534  NH1 ARG A  68     -11.683 -12.115   5.664  1.00 90.08           N  
ATOM    535  NH2 ARG A  68     -11.806 -10.305   4.262  1.00 90.08           N  
ATOM    536  CZ  ARG A  68     -11.427 -10.835   5.416  1.00 90.08           C  
ATOM    537  N   ASP A  69      -8.322  -9.206  12.697  1.00 88.55           N  
ATOM    538  CA  ASP A  69      -8.194  -9.738  14.050  1.00 88.55           C  
ATOM    539  C   ASP A  69      -8.858 -11.108  14.167  1.00 88.55           C  
ATOM    540  CB  ASP A  69      -8.802  -8.770  15.068  1.00 88.55           C  
ATOM    541  O   ASP A  69      -9.302 -11.675  13.166  1.00 88.55           O  
ATOM    542  CG  ASP A  69     -10.304  -8.609  14.909  1.00 88.55           C  
ATOM    543  OD1 ASP A  69     -10.947  -9.476  14.278  1.00 88.55           O  
ATOM    544  OD2 ASP A  69     -10.849  -7.605  15.416  1.00 88.55           O  
ATOM    545  N   GLU A  70      -8.796 -11.730  15.278  1.00 87.40           N  
ATOM    546  CA  GLU A  70      -9.305 -13.073  15.538  1.00 87.40           C  
ATOM    547  C   GLU A  70     -10.805 -13.156  15.270  1.00 87.40           C  
ATOM    548  CB  GLU A  70      -9.005 -13.492  16.980  1.00 87.40           C  
ATOM    549  O   GLU A  70     -11.331 -14.232  14.979  1.00 87.40           O  
ATOM    550  CG  GLU A  70      -7.523 -13.675  17.271  1.00 87.40           C  
ATOM    551  CD  GLU A  70      -7.242 -14.113  18.700  1.00 87.40           C  
ATOM    552  OE1 GLU A  70      -6.064 -14.377  19.033  1.00 87.40           O  
ATOM    553  OE2 GLU A  70      -8.207 -14.194  19.492  1.00 87.40           O  
ATOM    554  N   ASN A  71     -11.468 -11.992  15.277  1.00 89.75           N  
ATOM    555  CA  ASN A  71     -12.908 -11.965  15.044  1.00 89.75           C  
ATOM    556  C   ASN A  71     -13.234 -11.745  13.570  1.00 89.75           C  
ATOM    557  CB  ASN A  71     -13.571 -10.886  15.902  1.00 89.75           C  
ATOM    558  O   ASN A  71     -14.404 -11.688  13.190  1.00 89.75           O  
ATOM    559  CG  ASN A  71     -13.395 -11.130  17.388  1.00 89.75           C  
ATOM    560  ND2 ASN A  71     -13.287 -10.054  18.157  1.00 89.75           N  
ATOM    561  OD1 ASN A  71     -13.355 -12.277  17.840  1.00 89.75           O  
ATOM    562  N   GLY A  72     -12.154 -11.657  12.747  1.00 83.35           N  
ATOM    563  CA  GLY A  72     -12.366 -11.437  11.325  1.00 83.35           C  
ATOM    564  C   GLY A  72     -12.526  -9.972  10.966  1.00 83.35           C  
ATOM    565  O   GLY A  72     -12.862  -9.640   9.827  1.00 83.35           O  
ATOM    566  N   GLU A  73     -12.351  -9.129  12.011  1.00 85.15           N  
ATOM    567  CA  GLU A  73     -12.448  -7.696  11.747  1.00 85.15           C  
ATOM    568  C   GLU A  73     -11.107  -7.126  11.294  1.00 85.15           C  
ATOM    569  CB  GLU A  73     -12.944  -6.953  12.990  1.00 85.15           C  
ATOM    570  O   GLU A  73     -10.051  -7.602  11.714  1.00 85.15           O  
ATOM    571  CG  GLU A  73     -14.360  -7.324  13.406  1.00 85.15           C  
ATOM    572  CD  GLU A  73     -14.968  -6.349  14.401  1.00 85.15           C  
ATOM    573  OE1 GLU A  73     -16.196  -6.111  14.344  1.00 85.15           O  
ATOM    574  OE2 GLU A  73     -14.211  -5.817  15.243  1.00 85.15           O  
ATOM    575  N   GLU A  74     -11.239  -6.183  10.314  1.00 82.29           N  
ATOM    576  CA  GLU A  74     -10.031  -5.542   9.803  1.00 82.29           C  
ATOM    577  C   GLU A  74      -9.317  -4.758  10.900  1.00 82.29           C  
ATOM    578  CB  GLU A  74     -10.367  -4.617   8.630  1.00 82.29           C  
ATOM    579  O   GLU A  74      -9.911  -3.881  11.531  1.00 82.29           O  
ATOM    580  CG  GLU A  74      -9.145  -4.051   7.923  1.00 82.29           C  
ATOM    581  CD  GLU A  74      -9.493  -3.165   6.738  1.00 82.29           C  
ATOM    582  OE1 GLU A  74      -9.545  -1.924   6.902  1.00 82.29           O  
ATOM    583  OE2 GLU A  74      -9.718  -3.715   5.637  1.00 82.29           O  
ATOM    584  N   LYS A  75      -8.074  -5.176  11.274  1.00 83.85           N  
ATOM    585  CA  LYS A  75      -7.236  -4.544  12.289  1.00 83.85           C  
ATOM    586  C   LYS A  75      -6.457  -3.369  11.705  1.00 83.85           C  
ATOM    587  CB  LYS A  75      -6.270  -5.563  12.897  1.00 83.85           C  
ATOM    588  O   LYS A  75      -6.583  -2.238  12.178  1.00 83.85           O  
ATOM    589  CG  LYS A  75      -5.473  -5.031  14.079  1.00 83.85           C  
ATOM    590  CD  LYS A  75      -4.566  -6.103  14.670  1.00 83.85           C  
ATOM    591  CE  LYS A  75      -3.691  -5.544  15.784  1.00 83.85           C  
ATOM    592  NZ  LYS A  75      -2.781  -6.585  16.348  1.00 83.85           N  
ATOM    593  N   TRP A  76      -5.819  -3.690  10.548  1.00 86.27           N  
ATOM    594  CA  TRP A  76      -5.067  -2.650   9.854  1.00 86.27           C  
ATOM    595  C   TRP A  76      -4.868  -3.009   8.386  1.00 86.27           C  
ATOM    596  CB  TRP A  76      -3.709  -2.429  10.527  1.00 86.27           C  
ATOM    597  O   TRP A  76      -5.099  -4.152   7.983  1.00 86.27           O  
ATOM    598  CG  TRP A  76      -2.942  -3.692  10.782  1.00 86.27           C  
ATOM    599  CD1 TRP A  76      -2.912  -4.418  11.940  1.00 86.27           C  
ATOM    600  CD2 TRP A  76      -2.091  -4.375   9.857  1.00 86.27           C  
ATOM    601  CE2 TRP A  76      -1.577  -5.510  10.522  1.00 86.27           C  
ATOM    602  CE3 TRP A  76      -1.713  -4.139   8.528  1.00 86.27           C  
ATOM    603  NE1 TRP A  76      -2.092  -5.513  11.790  1.00 86.27           N  
ATOM    604  CH2 TRP A  76      -0.350  -6.152   8.603  1.00 86.27           C  
ATOM    605  CZ2 TRP A  76      -0.703  -6.407   9.903  1.00 86.27           C  
ATOM    606  CZ3 TRP A  76      -0.844  -5.033   7.913  1.00 86.27           C  
ATOM    607  N   ALA A  77      -4.590  -1.920   7.567  1.00 88.98           N  
ATOM    608  CA  ALA A  77      -4.236  -2.090   6.160  1.00 88.98           C  
ATOM    609  C   ALA A  77      -2.952  -1.338   5.823  1.00 88.98           C  
ATOM    610  CB  ALA A  77      -5.378  -1.616   5.264  1.00 88.98           C  
ATOM    611  O   ALA A  77      -2.710  -0.245   6.341  1.00 88.98           O  
ATOM    612  N   VAL A  78      -2.117  -2.074   5.112  1.00 93.96           N  
ATOM    613  CA  VAL A  78      -0.915  -1.489   4.528  1.00 93.96           C  
ATOM    614  C   VAL A  78      -1.072  -1.389   3.012  1.00 93.96           C  
ATOM    615  CB  VAL A  78       0.346  -2.311   4.879  1.00 93.96           C  
ATOM    616  O   VAL A  78      -1.566  -2.320   2.371  1.00 93.96           O  
ATOM    617  CG1 VAL A  78       1.589  -1.692   4.244  1.00 93.96           C  
ATOM    618  CG2 VAL A  78       0.510  -2.412   6.395  1.00 93.96           C  
ATOM    619  N   LYS A  79      -0.783  -0.175   2.504  1.00 95.70           N  
ATOM    620  CA  LYS A  79      -0.821   0.073   1.065  1.00 95.70           C  
ATOM    621  C   LYS A  79       0.543   0.524   0.549  1.00 95.70           C  
ATOM    622  CB  LYS A  79      -1.881   1.123   0.729  1.00 95.70           C  
ATOM    623  O   LYS A  79       1.285   1.208   1.257  1.00 95.70           O  
ATOM    624  CG  LYS A  79      -3.284   0.756   1.191  1.00 95.70           C  
ATOM    625  CD  LYS A  79      -4.289   1.849   0.849  1.00 95.70           C  
ATOM    626  CE  LYS A  79      -5.712   1.427   1.189  1.00 95.70           C  
ATOM    627  NZ  LYS A  79      -6.723   2.295   0.514  1.00 95.70           N  
ATOM    628  N   GLY A  80       0.889   0.093  -0.676  1.00 96.00           N  
ATOM    629  CA  GLY A  80       2.166   0.535  -1.212  1.00 96.00           C  
ATOM    630  C   GLY A  80       2.421   0.045  -2.625  1.00 96.00           C  
ATOM    631  O   GLY A  80       1.490  -0.351  -3.328  1.00 96.00           O  
ATOM    632  N   CYS A  81       3.703   0.324  -2.998  1.00 96.68           N  
ATOM    633  CA  CYS A  81       4.202  -0.067  -4.312  1.00 96.68           C  
ATOM    634  C   CYS A  81       5.096  -1.297  -4.211  1.00 96.68           C  
ATOM    635  CB  CYS A  81       4.974   1.084  -4.956  1.00 96.68           C  
ATOM    636  O   CYS A  81       5.839  -1.452  -3.240  1.00 96.68           O  
ATOM    637  SG  CYS A  81       4.035   2.624  -5.056  1.00 96.68           S  
ATOM    638  N   ASP A  82       4.961  -2.207  -5.217  1.00 96.41           N  
ATOM    639  CA  ASP A  82       5.857  -3.357  -5.287  1.00 96.41           C  
ATOM    640  C   ASP A  82       6.105  -3.773  -6.736  1.00 96.41           C  
ATOM    641  CB  ASP A  82       5.285  -4.533  -4.493  1.00 96.41           C  
ATOM    642  O   ASP A  82       5.395  -3.333  -7.643  1.00 96.41           O  
ATOM    643  CG  ASP A  82       6.358  -5.383  -3.836  1.00 96.41           C  
ATOM    644  OD1 ASP A  82       7.475  -5.489  -4.386  1.00 96.41           O  
ATOM    645  OD2 ASP A  82       6.082  -5.955  -2.759  1.00 96.41           O  
ATOM    646  N   TYR A  83       7.209  -4.491  -6.885  1.00 94.26           N  
ATOM    647  CA  TYR A  83       7.554  -5.008  -8.205  1.00 94.26           C  
ATOM    648  C   TYR A  83       6.599  -6.121  -8.621  1.00 94.26           C  
ATOM    649  CB  TYR A  83       8.996  -5.525  -8.220  1.00 94.26           C  
ATOM    650  O   TYR A  83       6.201  -6.203  -9.785  1.00 94.26           O  
ATOM    651  CG  TYR A  83       9.388  -6.192  -9.517  1.00 94.26           C  
ATOM    652  CD1 TYR A  83       9.434  -7.580  -9.623  1.00 94.26           C  
ATOM    653  CD2 TYR A  83       9.714  -5.435 -10.637  1.00 94.26           C  
ATOM    654  CE1 TYR A  83       9.796  -8.198 -10.815  1.00 94.26           C  
ATOM    655  CE2 TYR A  83      10.078  -6.043 -11.834  1.00 94.26           C  
ATOM    656  OH  TYR A  83      10.476  -8.030 -13.096  1.00 94.26           O  
ATOM    657  CZ  TYR A  83      10.116  -7.423 -11.913  1.00 94.26           C  
ATOM    658  N   SER A  84       6.195  -6.933  -7.637  1.00 94.44           N  
ATOM    659  CA  SER A  84       5.256  -8.039  -7.794  1.00 94.44           C  
ATOM    660  C   SER A  84       4.301  -8.126  -6.609  1.00 94.44           C  
ATOM    661  CB  SER A  84       6.007  -9.362  -7.953  1.00 94.44           C  
ATOM    662  O   SER A  84       4.555  -7.539  -5.555  1.00 94.44           O  
ATOM    663  OG  SER A  84       6.706  -9.689  -6.764  1.00 94.44           O  
ATOM    664  N   CYS A  85       3.135  -8.787  -6.866  1.00 95.10           N  
ATOM    665  CA  CYS A  85       2.140  -8.913  -5.806  1.00 95.10           C  
ATOM    666  C   CYS A  85       2.681  -9.739  -4.645  1.00 95.10           C  
ATOM    667  CB  CYS A  85       0.860  -9.550  -6.345  1.00 95.10           C  
ATOM    668  O   CYS A  85       3.061 -10.897  -4.826  1.00 95.10           O  
ATOM    669  SG  CYS A  85      -0.572  -9.333  -5.265  1.00 95.10           S  
ATOM    670  N   PRO A  86       2.817  -9.175  -3.416  1.00 95.02           N  
ATOM    671  CA  PRO A  86       3.309  -9.901  -2.243  1.00 95.02           C  
ATOM    672  C   PRO A  86       2.442 -11.108  -1.890  1.00 95.02           C  
ATOM    673  CB  PRO A  86       3.259  -8.850  -1.131  1.00 95.02           C  
ATOM    674  O   PRO A  86       1.331 -11.247  -2.406  1.00 95.02           O  
ATOM    675  CG  PRO A  86       3.138  -7.543  -1.846  1.00 95.02           C  
ATOM    676  CD  PRO A  86       2.423  -7.776  -3.147  1.00 95.02           C  
ATOM    677  N   THR A  87       3.026 -11.901  -1.086  1.00 95.78           N  
ATOM    678  CA  THR A  87       2.316 -13.067  -0.572  1.00 95.78           C  
ATOM    679  C   THR A  87       1.636 -12.744   0.755  1.00 95.78           C  
ATOM    680  CB  THR A  87       3.267 -14.263  -0.386  1.00 95.78           C  
ATOM    681  O   THR A  87       2.258 -12.178   1.657  1.00 95.78           O  
ATOM    682  CG2 THR A  87       2.510 -15.500   0.087  1.00 95.78           C  
ATOM    683  OG1 THR A  87       3.906 -14.557  -1.635  1.00 95.78           O  
ATOM    684  N   ALA A  88       0.418 -13.014   0.843  1.00 94.91           N  
ATOM    685  CA  ALA A  88      -0.328 -12.762   2.074  1.00 94.91           C  
ATOM    686  C   ALA A  88       0.079 -13.741   3.172  1.00 94.91           C  
ATOM    687  CB  ALA A  88      -1.830 -12.852   1.814  1.00 94.91           C  
ATOM    688  O   ALA A  88       0.325 -14.919   2.902  1.00 94.91           O  
ATOM    689  N   GLY A  89       0.238 -13.246   4.389  1.00 92.40           N  
ATOM    690  CA  GLY A  89       0.439 -14.078   5.565  1.00 92.40           C  
ATOM    691  C   GLY A  89      -0.859 -14.557   6.186  1.00 92.40           C  
ATOM    692  O   GLY A  89      -1.941 -14.289   5.660  1.00 92.40           O  
ATOM    693  N   PRO A  90      -0.768 -15.315   7.302  1.00 91.20           N  
ATOM    694  CA  PRO A  90      -1.976 -15.780   7.988  1.00 91.20           C  
ATOM    695  C   PRO A  90      -2.912 -14.637   8.374  1.00 91.20           C  
ATOM    696  CB  PRO A  90      -1.426 -16.480   9.234  1.00 91.20           C  
ATOM    697  O   PRO A  90      -2.459 -13.608   8.884  1.00 91.20           O  
ATOM    698  CG  PRO A  90      -0.013 -16.820   8.888  1.00 91.20           C  
ATOM    699  CD  PRO A  90       0.503 -15.792   7.923  1.00 91.20           C  
ATOM    700  N   ASP A  91      -4.135 -14.802   7.983  1.00 91.33           N  
ATOM    701  CA  ASP A  91      -5.201 -13.873   8.345  1.00 91.33           C  
ATOM    702  C   ASP A  91      -5.046 -12.544   7.610  1.00 91.33           C  
ATOM    703  CB  ASP A  91      -5.218 -13.639   9.857  1.00 91.33           C  
ATOM    704  O   ASP A  91      -5.415 -11.491   8.134  1.00 91.33           O  
ATOM    705  CG  ASP A  91      -5.479 -14.907  10.651  1.00 91.33           C  
ATOM    706  OD1 ASP A  91      -6.413 -15.662  10.304  1.00 91.33           O  
ATOM    707  OD2 ASP A  91      -4.747 -15.151  11.634  1.00 91.33           O  
ATOM    708  N   GLU A  92      -4.293 -12.592   6.559  1.00 93.57           N  
ATOM    709  CA  GLU A  92      -4.133 -11.425   5.697  1.00 93.57           C  
ATOM    710  C   GLU A  92      -4.871 -11.611   4.374  1.00 93.57           C  
ATOM    711  CB  GLU A  92      -2.650 -11.147   5.439  1.00 93.57           C  
ATOM    712  O   GLU A  92      -5.007 -12.734   3.886  1.00 93.57           O  
ATOM    713  CG  GLU A  92      -1.885 -10.694   6.673  1.00 93.57           C  
ATOM    714  CD  GLU A  92      -0.411 -10.436   6.405  1.00 93.57           C  
ATOM    715  OE1 GLU A  92       0.258  -9.799   7.250  1.00 93.57           O  
ATOM    716  OE2 GLU A  92       0.079 -10.874   5.340  1.00 93.57           O  
ATOM    717  N   ARG A  93      -5.435 -10.554   3.947  1.00 92.64           N  
ATOM    718  CA  ARG A  93      -6.008 -10.459   2.609  1.00 92.64           C  
ATOM    719  C   ARG A  93      -5.242  -9.454   1.755  1.00 92.64           C  
ATOM    720  CB  ARG A  93      -7.485 -10.067   2.683  1.00 92.64           C  
ATOM    721  O   ARG A  93      -4.952  -8.343   2.205  1.00 92.64           O  
ATOM    722  CG  ARG A  93      -8.196 -10.088   1.339  1.00 92.64           C  
ATOM    723  CD  ARG A  93      -9.679  -9.777   1.481  1.00 92.64           C  
ATOM    724  NE  ARG A  93      -9.903  -8.391   1.883  1.00 92.64           N  
ATOM    725  NH1 ARG A  93     -12.074  -8.297   1.098  1.00 92.64           N  
ATOM    726  NH2 ARG A  93     -11.131  -6.462   2.098  1.00 92.64           N  
ATOM    727  CZ  ARG A  93     -11.036  -7.720   1.692  1.00 92.64           C  
ATOM    728  N   LEU A  94      -4.889  -9.900   0.537  1.00 95.75           N  
ATOM    729  CA  LEU A  94      -4.047  -9.082  -0.329  1.00 95.75           C  
ATOM    730  C   LEU A  94      -4.750  -8.789  -1.650  1.00 95.75           C  
ATOM    731  CB  LEU A  94      -2.711  -9.781  -0.593  1.00 95.75           C  
ATOM    732  O   LEU A  94      -5.333  -9.688  -2.261  1.00 95.75           O  
ATOM    733  CG  LEU A  94      -1.733  -9.048  -1.512  1.00 95.75           C  
ATOM    734  CD1 LEU A  94      -1.132  -7.843  -0.795  1.00 95.75           C  
ATOM    735  CD2 LEU A  94      -0.636  -9.994  -1.989  1.00 95.75           C  
ATOM    736  N   LYS A  95      -4.735  -7.534  -2.069  1.00 96.11           N  
ATOM    737  CA  LYS A  95      -5.213  -7.085  -3.373  1.00 96.11           C  
ATOM    738  C   LYS A  95      -4.130  -6.311  -4.119  1.00 96.11           C  
ATOM    739  CB  LYS A  95      -6.463  -6.218  -3.217  1.00 96.11           C  
ATOM    740  O   LYS A  95      -3.507  -5.407  -3.558  1.00 96.11           O  
ATOM    741  CG  LYS A  95      -7.103  -5.812  -4.537  1.00 96.11           C  
ATOM    742  CD  LYS A  95      -8.361  -4.981  -4.315  1.00 96.11           C  
ATOM    743  CE  LYS A  95      -8.980  -4.540  -5.635  1.00 96.11           C  
ATOM    744  NZ  LYS A  95     -10.216  -3.728  -5.423  1.00 96.11           N  
ATOM    745  N   CYS A  96      -3.969  -6.700  -5.391  1.00 97.33           N  
ATOM    746  CA  CYS A  96      -3.006  -6.025  -6.253  1.00 97.33           C  
ATOM    747  C   CYS A  96      -3.685  -5.475  -7.502  1.00 97.33           C  
ATOM    748  CB  CYS A  96      -1.881  -6.980  -6.652  1.00 97.33           C  
ATOM    749  O   CYS A  96      -4.665  -6.046  -7.984  1.00 97.33           O  
ATOM    750  SG  CYS A  96      -0.966  -7.653  -5.248  1.00 97.33           S  
ATOM    751  N   CYS A  97      -3.166  -4.386  -7.988  1.00 96.64           N  
ATOM    752  CA  CYS A  97      -3.685  -3.779  -9.208  1.00 96.64           C  
ATOM    753  C   CYS A  97      -2.580  -3.058  -9.970  1.00 96.64           C  
ATOM    754  CB  CYS A  97      -4.814  -2.802  -8.883  1.00 96.64           C  
ATOM    755  O   CYS A  97      -1.501  -2.814  -9.426  1.00 96.64           O  
ATOM    756  SG  CYS A  97      -4.291  -1.393  -7.881  1.00 96.64           S  
ATOM    757  N   TYR A  98      -2.729  -2.740 -11.340  1.00 94.67           N  
ATOM    758  CA  TYR A  98      -1.611  -2.335 -12.184  1.00 94.67           C  
ATOM    759  C   TYR A  98      -1.932  -1.048 -12.934  1.00 94.67           C  
ATOM    760  CB  TYR A  98      -1.258  -3.445 -13.178  1.00 94.67           C  
ATOM    761  O   TYR A  98      -1.645  -0.930 -14.128  1.00 94.67           O  
ATOM    762  CG  TYR A  98      -0.799  -4.725 -12.522  1.00 94.67           C  
ATOM    763  CD1 TYR A  98       0.552  -4.957 -12.272  1.00 94.67           C  
ATOM    764  CD2 TYR A  98      -1.714  -5.705 -12.153  1.00 94.67           C  
ATOM    765  CE1 TYR A  98       0.980  -6.135 -11.669  1.00 94.67           C  
ATOM    766  CE2 TYR A  98      -1.297  -6.887 -11.549  1.00 94.67           C  
ATOM    767  OH  TYR A  98       0.467  -8.261 -10.715  1.00 94.67           O  
ATOM    768  CZ  TYR A  98       0.049  -7.092 -11.312  1.00 94.67           C  
ATOM    769  N   TYR A  99      -2.602  -0.127 -12.250  1.00 94.09           N  
ATOM    770  CA  TYR A  99      -2.783   1.201 -12.825  1.00 94.09           C  
ATOM    771  C   TYR A  99      -2.695   2.277 -11.749  1.00 94.09           C  
ATOM    772  CB  TYR A  99      -4.130   1.295 -13.549  1.00 94.09           C  
ATOM    773  O   TYR A  99      -2.727   1.973 -10.555  1.00 94.09           O  
ATOM    774  CG  TYR A  99      -5.317   1.004 -12.663  1.00 94.09           C  
ATOM    775  CD1 TYR A  99      -5.793  -0.296 -12.510  1.00 94.09           C  
ATOM    776  CD2 TYR A  99      -5.964   2.027 -11.980  1.00 94.09           C  
ATOM    777  CE1 TYR A  99      -6.888  -0.569 -11.696  1.00 94.09           C  
ATOM    778  CE2 TYR A  99      -7.060   1.766 -11.164  1.00 94.09           C  
ATOM    779  OH  TYR A  99      -8.598   0.202 -10.221  1.00 94.09           O  
ATOM    780  CZ  TYR A  99      -7.514   0.467 -11.028  1.00 94.09           C  
ATOM    781  N   ASN A 100      -2.505   3.553 -12.071  1.00 95.19           N  
ATOM    782  CA  ASN A 100      -2.290   4.648 -11.130  1.00 95.19           C  
ATOM    783  C   ASN A 100      -3.467   4.803 -10.172  1.00 95.19           C  
ATOM    784  CB  ASN A 100      -2.040   5.958 -11.880  1.00 95.19           C  
ATOM    785  O   ASN A 100      -4.625   4.789 -10.595  1.00 95.19           O  
ATOM    786  CG  ASN A 100      -0.664   6.015 -12.513  1.00 95.19           C  
ATOM    787  ND2 ASN A 100      -0.542   6.770 -13.599  1.00 95.19           N  
ATOM    788  OD1 ASN A 100       0.281   5.386 -12.031  1.00 95.19           O  
ATOM    789  N   LYS A 101      -3.109   4.888  -8.868  1.00 95.74           N  
ATOM    790  CA  LYS A 101      -4.075   5.176  -7.812  1.00 95.74           C  
ATOM    791  C   LYS A 101      -5.179   4.123  -7.776  1.00 95.74           C  
ATOM    792  CB  LYS A 101      -4.682   6.566  -8.004  1.00 95.74           C  
ATOM    793  O   LYS A 101      -6.343   4.446  -7.529  1.00 95.74           O  
ATOM    794  CG  LYS A 101      -3.660   7.693  -8.003  1.00 95.74           C  
ATOM    795  CD  LYS A 101      -4.312   9.040  -8.290  1.00 95.74           C  
ATOM    796  CE  LYS A 101      -3.273  10.127  -8.523  1.00 95.74           C  
ATOM    797  NZ  LYS A 101      -3.908  11.446  -8.822  1.00 95.74           N  
ATOM    798  N   CYS A 102      -4.964   2.918  -8.090  1.00 96.43           N  
ATOM    799  CA  CYS A 102      -5.940   1.840  -8.197  1.00 96.43           C  
ATOM    800  C   CYS A 102      -6.238   1.236  -6.830  1.00 96.43           C  
ATOM    801  CB  CYS A 102      -5.436   0.753  -9.146  1.00 96.43           C  
ATOM    802  O   CYS A 102      -7.184   0.460  -6.682  1.00 96.43           O  
ATOM    803  SG  CYS A 102      -3.948  -0.090  -8.563  1.00 96.43           S  
ATOM    804  N   ASN A 103      -5.454   1.524  -5.836  1.00 95.78           N  
ATOM    805  CA  ASN A 103      -5.682   0.940  -4.519  1.00 95.78           C  
ATOM    806  C   ASN A 103      -6.367   1.928  -3.579  1.00 95.78           C  
ATOM    807  CB  ASN A 103      -4.364   0.455  -3.911  1.00 95.78           C  
ATOM    808  O   ASN A 103      -5.872   2.193  -2.482  1.00 95.78           O  
ATOM    809  CG  ASN A 103      -3.388   1.586  -3.655  1.00 95.78           C  
ATOM    810  ND2 ASN A 103      -2.474   1.379  -2.715  1.00 95.78           N  
ATOM    811  OD1 ASN A 103      -3.455   2.638  -4.296  1.00 95.78           O  
ATOM    812  N   LYS A 104      -7.538   2.394  -3.940  1.00 90.15           N  
ATOM    813  CA  LYS A 104      -8.291   3.360  -3.144  1.00 90.15           C  
ATOM    814  C   LYS A 104      -8.941   2.690  -1.937  1.00 90.15           C  
ATOM    815  CB  LYS A 104      -9.356   4.046  -4.000  1.00 90.15           C  
ATOM    816  O   LYS A 104      -9.050   1.463  -1.886  1.00 90.15           O  
ATOM    817  CG  LYS A 104      -8.791   4.886  -5.136  1.00 90.15           C  
ATOM    818  CD  LYS A 104      -9.898   5.547  -5.947  1.00 90.15           C  
ATOM    819  CE  LYS A 104      -9.335   6.360  -7.105  1.00 90.15           C  
ATOM    820  NZ  LYS A 104     -10.418   6.993  -7.915  1.00 90.15           N  
ATOM    821  N   TYR A 105      -9.293   3.443  -0.801  1.00 81.49           N  
ATOM    822  CA  TYR A 105      -9.992   2.968   0.388  1.00 81.49           C  
ATOM    823  C   TYR A 105     -11.387   2.465   0.035  1.00 81.49           C  
ATOM    824  CB  TYR A 105     -10.088   4.081   1.436  1.00 81.49           C  
ATOM    825  O   TYR A 105     -12.034   2.995  -0.871  1.00 81.49           O  
ATOM    826  CG  TYR A 105      -8.825   4.268   2.240  1.00 81.49           C  
ATOM    827  CD1 TYR A 105      -8.528   3.429   3.312  1.00 81.49           C  
ATOM    828  CD2 TYR A 105      -7.927   5.284   1.932  1.00 81.49           C  
ATOM    829  CE1 TYR A 105      -7.366   3.598   4.058  1.00 81.49           C  
ATOM    830  CE2 TYR A 105      -6.762   5.463   2.671  1.00 81.49           C  
ATOM    831  OH  TYR A 105      -5.339   4.789   4.465  1.00 81.49           O  
ATOM    832  CZ  TYR A 105      -6.491   4.616   3.730  1.00 81.49           C  
TER     833      TYR A 105                                                      
ENDMDL                                                                          
END                                                                             
