# Supplementary material for: Domain loss enabled evolution of novel functions in the snake three-finger toxin gene superfamily
Source: Nat Commun. 2023 Aug 11;14:4861. doi: 10.1038/s41467-023-40550-0 (PMC10421932; doi:10.1038/s41467-023-40550-0)
Supplement: Supplementary file 5 — Supplementary Data 2 [file 41467_2023_40550_MOESM5_ESM.zip › SD2_structure_predictions/full_sequence/SP|F5CPD5|Micrurus_altirostris.pdb]

MODEL     1                                                                     
ATOM      1  N   MET A   1     -23.551  -2.878  42.454  1.00 62.16           N  
ATOM      2  CA  MET A   1     -23.365  -1.735  41.564  1.00 62.16           C  
ATOM      3  C   MET A   1     -21.984  -1.768  40.918  1.00 62.16           C  
ATOM      4  CB  MET A   1     -23.554  -0.423  42.327  1.00 62.16           C  
ATOM      5  O   MET A   1     -21.707  -0.996  39.998  1.00 62.16           O  
ATOM      6  CG  MET A   1     -22.844  -0.387  43.671  1.00 62.16           C  
ATOM      7  SD  MET A   1     -23.202   1.145  44.615  1.00 62.16           S  
ATOM      8  CE  MET A   1     -21.529   1.833  44.757  1.00 62.16           C  
ATOM      9  N   LYS A   2     -21.138  -2.775  41.210  1.00 67.85           N  
ATOM     10  CA  LYS A   2     -19.769  -3.016  40.763  1.00 67.85           C  
ATOM     11  C   LYS A   2     -19.735  -4.010  39.606  1.00 67.85           C  
ATOM     12  CB  LYS A   2     -18.908  -3.527  41.919  1.00 67.85           C  
ATOM     13  O   LYS A   2     -18.860  -3.935  38.741  1.00 67.85           O  
ATOM     14  CG  LYS A   2     -18.513  -2.451  42.920  1.00 67.85           C  
ATOM     15  CD  LYS A   2     -17.761  -3.040  44.106  1.00 67.85           C  
ATOM     16  CE  LYS A   2     -17.128  -1.953  44.964  1.00 67.85           C  
ATOM     17  NZ  LYS A   2     -17.958  -1.641  46.165  1.00 67.85           N  
ATOM     18  N   THR A   3     -20.889  -4.800  39.538  1.00 65.59           N  
ATOM     19  CA  THR A   3     -21.015  -5.801  38.484  1.00 65.59           C  
ATOM     20  C   THR A   3     -21.614  -5.185  37.222  1.00 65.59           C  
ATOM     21  CB  THR A   3     -21.882  -6.988  38.941  1.00 65.59           C  
ATOM     22  O   THR A   3     -21.323  -5.629  36.110  1.00 65.59           O  
ATOM     23  CG2 THR A   3     -21.176  -7.802  40.019  1.00 65.59           C  
ATOM     24  OG1 THR A   3     -23.121  -6.493  39.466  1.00 65.59           O  
ATOM     25  N   LEU A   4     -22.303  -4.090  37.385  1.00 66.73           N  
ATOM     26  CA  LEU A   4     -22.869  -3.287  36.306  1.00 66.73           C  
ATOM     27  C   LEU A   4     -21.810  -2.378  35.692  1.00 66.73           C  
ATOM     28  CB  LEU A   4     -24.042  -2.449  36.820  1.00 66.73           C  
ATOM     29  O   LEU A   4     -21.788  -2.177  34.475  1.00 66.73           O  
ATOM     30  CG  LEU A   4     -25.395  -3.157  36.907  1.00 66.73           C  
ATOM     31  CD1 LEU A   4     -26.338  -2.386  37.825  1.00 66.73           C  
ATOM     32  CD2 LEU A   4     -26.005  -3.318  35.519  1.00 66.73           C  
ATOM     33  N   LEU A   5     -20.844  -1.979  36.466  1.00 67.35           N  
ATOM     34  CA  LEU A   5     -19.729  -1.138  36.046  1.00 67.35           C  
ATOM     35  C   LEU A   5     -18.667  -1.963  35.326  1.00 67.35           C  
ATOM     36  CB  LEU A   5     -19.109  -0.428  37.252  1.00 67.35           C  
ATOM     37  O   LEU A   5     -18.076  -1.503  34.347  1.00 67.35           O  
ATOM     38  CG  LEU A   5     -19.823   0.835  37.736  1.00 67.35           C  
ATOM     39  CD1 LEU A   5     -19.450   1.133  39.184  1.00 67.35           C  
ATOM     40  CD2 LEU A   5     -19.484   2.019  36.837  1.00 67.35           C  
ATOM     41  N   LEU A   6     -18.576  -3.241  35.626  1.00 65.02           N  
ATOM     42  CA  LEU A   6     -17.635  -4.194  35.047  1.00 65.02           C  
ATOM     43  C   LEU A   6     -18.160  -4.742  33.724  1.00 65.02           C  
ATOM     44  CB  LEU A   6     -17.370  -5.345  36.021  1.00 65.02           C  
ATOM     45  O   LEU A   6     -17.393  -4.932  32.778  1.00 65.02           O  
ATOM     46  CG  LEU A   6     -16.400  -5.055  37.166  1.00 65.02           C  
ATOM     47  CD1 LEU A   6     -16.525  -6.120  38.250  1.00 65.02           C  
ATOM     48  CD2 LEU A   6     -14.968  -4.978  36.648  1.00 65.02           C  
ATOM     49  N   THR A   7     -19.418  -4.837  33.510  1.00 67.63           N  
ATOM     50  CA  THR A   7     -20.095  -5.253  32.287  1.00 67.63           C  
ATOM     51  C   THR A   7     -20.154  -4.105  31.283  1.00 67.63           C  
ATOM     52  CB  THR A   7     -21.521  -5.755  32.581  1.00 67.63           C  
ATOM     53  O   THR A   7     -20.042  -4.324  30.075  1.00 67.63           O  
ATOM     54  CG2 THR A   7     -21.494  -7.046  33.391  1.00 67.63           C  
ATOM     55  OG1 THR A   7     -22.230  -4.754  33.322  1.00 67.63           O  
ATOM     56  N   LEU A   8     -20.153  -2.938  31.676  1.00 65.08           N  
ATOM     57  CA  LEU A   8     -20.145  -1.713  30.885  1.00 65.08           C  
ATOM     58  C   LEU A   8     -18.742  -1.408  30.371  1.00 65.08           C  
ATOM     59  CB  LEU A   8     -20.664  -0.535  31.714  1.00 65.08           C  
ATOM     60  O   LEU A   8     -18.575  -0.976  29.227  1.00 65.08           O  
ATOM     61  CG  LEU A   8     -20.871   0.782  30.965  1.00 65.08           C  
ATOM     62  CD1 LEU A   8     -22.011   0.648  29.961  1.00 65.08           C  
ATOM     63  CD2 LEU A   8     -21.145   1.918  31.945  1.00 65.08           C  
ATOM     64  N   VAL A   9     -17.662  -1.807  30.987  1.00 67.55           N  
ATOM     65  CA  VAL A   9     -16.252  -1.684  30.631  1.00 67.55           C  
ATOM     66  C   VAL A   9     -15.870  -2.786  29.644  1.00 67.55           C  
ATOM     67  CB  VAL A   9     -15.344  -1.748  31.879  1.00 67.55           C  
ATOM     68  O   VAL A   9     -15.139  -2.540  28.682  1.00 67.55           O  
ATOM     69  CG1 VAL A   9     -13.871  -1.794  31.474  1.00 67.55           C  
ATOM     70  CG2 VAL A   9     -15.612  -0.556  32.795  1.00 67.55           C  
ATOM     71  N   VAL A  10     -16.541  -3.930  29.737  1.00 64.99           N  
ATOM     72  CA  VAL A  10     -16.308  -5.092  28.885  1.00 64.99           C  
ATOM     73  C   VAL A  10     -17.046  -4.917  27.560  1.00 64.99           C  
ATOM     74  CB  VAL A  10     -16.755  -6.400  29.575  1.00 64.99           C  
ATOM     75  O   VAL A  10     -16.516  -5.254  26.498  1.00 64.99           O  
ATOM     76  CG1 VAL A  10     -16.630  -7.585  28.618  1.00 64.99           C  
ATOM     77  CG2 VAL A  10     -15.934  -6.643  30.840  1.00 64.99           C  
ATOM     78  N   VAL A  11     -18.143  -4.166  27.329  1.00 63.74           N  
ATOM     79  CA  VAL A  11     -18.938  -3.801  26.162  1.00 63.74           C  
ATOM     80  C   VAL A  11     -18.315  -2.591  25.470  1.00 63.74           C  
ATOM     81  CB  VAL A  11     -20.404  -3.500  26.546  1.00 63.74           C  
ATOM     82  O   VAL A  11     -18.293  -2.514  24.239  1.00 63.74           O  
ATOM     83  CG1 VAL A  11     -21.173  -2.947  25.347  1.00 63.74           C  
ATOM     84  CG2 VAL A  11     -21.082  -4.756  27.087  1.00 63.74           C  
ATOM     85  N   THR A  12     -17.575  -1.786  26.129  1.00 62.23           N  
ATOM     86  CA  THR A  12     -16.892  -0.606  25.610  1.00 62.23           C  
ATOM     87  C   THR A  12     -15.512  -0.973  25.071  1.00 62.23           C  
ATOM     88  CB  THR A  12     -16.751   0.479  26.694  1.00 62.23           C  
ATOM     89  O   THR A  12     -15.047  -0.387  24.092  1.00 62.23           O  
ATOM     90  CG2 THR A  12     -18.116   0.995  27.137  1.00 62.23           C  
ATOM     91  OG1 THR A  12     -16.070  -0.073  27.828  1.00 62.23           O  
ATOM     92  N   VAL A  13     -14.845  -2.088  25.359  1.00 63.25           N  
ATOM     93  CA  VAL A  13     -13.555  -2.641  24.959  1.00 63.25           C  
ATOM     94  C   VAL A  13     -13.747  -3.614  23.798  1.00 63.25           C  
ATOM     95  CB  VAL A  13     -12.851  -3.349  26.138  1.00 63.25           C  
ATOM     96  O   VAL A  13     -12.913  -3.682  22.892  1.00 63.25           O  
ATOM     97  CG1 VAL A  13     -11.590  -4.067  25.661  1.00 63.25           C  
ATOM     98  CG2 VAL A  13     -12.514  -2.345  27.239  1.00 63.25           C  
ATOM     99  N   VAL A  14     -14.894  -4.238  23.579  1.00 60.38           N  
ATOM    100  CA  VAL A  14     -15.264  -5.172  22.521  1.00 60.38           C  
ATOM    101  C   VAL A  14     -15.754  -4.401  21.298  1.00 60.38           C  
ATOM    102  CB  VAL A  14     -16.348  -6.166  22.994  1.00 60.38           C  
ATOM    103  O   VAL A  14     -15.568  -4.843  20.161  1.00 60.38           O  
ATOM    104  CG1 VAL A  14     -16.803  -7.058  21.841  1.00 60.38           C  
ATOM    105  CG2 VAL A  14     -15.827  -7.011  24.155  1.00 60.38           C  
ATOM    106  N   CYS A  15     -15.921  -3.056  21.347  1.00 59.19           N  
ATOM    107  CA  CYS A  15     -16.302  -2.157  20.263  1.00 59.19           C  
ATOM    108  C   CYS A  15     -15.119  -1.306  19.819  1.00 59.19           C  
ATOM    109  CB  CYS A  15     -17.457  -1.255  20.696  1.00 59.19           C  
ATOM    110  O   CYS A  15     -15.210  -0.577  18.829  1.00 59.19           O  
ATOM    111  SG  CYS A  15     -19.045  -2.108  20.810  1.00 59.19           S  
ATOM    112  N   LEU A  16     -13.920  -1.441  20.463  1.00 57.66           N  
ATOM    113  CA  LEU A  16     -12.739  -0.642  20.154  1.00 57.66           C  
ATOM    114  C   LEU A  16     -11.820  -1.381  19.187  1.00 57.66           C  
ATOM    115  CB  LEU A  16     -11.977  -0.294  21.436  1.00 57.66           C  
ATOM    116  O   LEU A  16     -10.719  -0.913  18.891  1.00 57.66           O  
ATOM    117  CG  LEU A  16     -12.649   0.712  22.372  1.00 57.66           C  
ATOM    118  CD1 LEU A  16     -11.989   0.679  23.747  1.00 57.66           C  
ATOM    119  CD2 LEU A  16     -12.590   2.116  21.779  1.00 57.66           C  
ATOM    120  N   ASP A  17     -12.417  -2.317  18.443  1.00 54.30           N  
ATOM    121  CA  ASP A  17     -11.571  -2.812  17.362  1.00 54.30           C  
ATOM    122  C   ASP A  17     -11.978  -2.203  16.022  1.00 54.30           C  
ATOM    123  CB  ASP A  17     -11.634  -4.339  17.286  1.00 54.30           C  
ATOM    124  O   ASP A  17     -12.543  -2.889  15.168  1.00 54.30           O  
ATOM    125  CG  ASP A  17     -10.285  -4.976  17.005  1.00 54.30           C  
ATOM    126  OD1 ASP A  17      -9.453  -4.358  16.306  1.00 54.30           O  
ATOM    127  OD2 ASP A  17     -10.053  -6.107  17.483  1.00 54.30           O  
ATOM    128  N   PHE A  18     -12.418  -0.947  16.042  1.00 56.63           N  
ATOM    129  CA  PHE A  18     -12.559  -0.245  14.772  1.00 56.63           C  
ATOM    130  C   PHE A  18     -11.304  -0.407  13.921  1.00 56.63           C  
ATOM    131  CB  PHE A  18     -12.845   1.242  15.007  1.00 56.63           C  
ATOM    132  O   PHE A  18     -10.211  -0.018  14.338  1.00 56.63           O  
ATOM    133  CG  PHE A  18     -14.307   1.593  14.963  1.00 56.63           C  
ATOM    134  CD1 PHE A  18     -14.922   1.919  13.760  1.00 56.63           C  
ATOM    135  CD2 PHE A  18     -15.068   1.597  16.125  1.00 56.63           C  
ATOM    136  CE1 PHE A  18     -16.276   2.244  13.716  1.00 56.63           C  
ATOM    137  CE2 PHE A  18     -16.421   1.920  16.089  1.00 56.63           C  
ATOM    138  CZ  PHE A  18     -17.023   2.245  14.884  1.00 56.63           C  
ATOM    139  N   GLY A  19     -10.923  -1.693  13.741  1.00 61.13           N  
ATOM    140  CA  GLY A  19      -9.951  -2.019  12.710  1.00 61.13           C  
ATOM    141  C   GLY A  19      -9.557  -0.824  11.862  1.00 61.13           C  
ATOM    142  O   GLY A  19     -10.420  -0.113  11.344  1.00 61.13           O  
ATOM    143  N   HIS A  20      -8.805   0.115  12.367  1.00 67.27           N  
ATOM    144  CA  HIS A  20      -8.265   1.211  11.569  1.00 67.27           C  
ATOM    145  C   HIS A  20      -8.120   0.807  10.106  1.00 67.27           C  
ATOM    146  CB  HIS A  20      -6.914   1.664  12.126  1.00 67.27           C  
ATOM    147  O   HIS A  20      -7.352  -0.102   9.782  1.00 67.27           O  
ATOM    148  CG  HIS A  20      -7.022   2.463  13.385  1.00 67.27           C  
ATOM    149  CD2 HIS A  20      -6.495   2.259  14.615  1.00 67.27           C  
ATOM    150  ND1 HIS A  20      -7.749   3.631  13.465  1.00 67.27           N  
ATOM    151  CE1 HIS A  20      -7.664   4.112  14.694  1.00 67.27           C  
ATOM    152  NE2 HIS A  20      -6.908   3.299  15.412  1.00 67.27           N  
ATOM    153  N   THR A  21      -9.348   0.968   9.406  1.00 82.37           N  
ATOM    154  CA  THR A  21      -9.285   0.715   7.970  1.00 82.37           C  
ATOM    155  C   THR A  21      -8.824   1.962   7.221  1.00 82.37           C  
ATOM    156  CB  THR A  21     -10.651   0.260   7.423  1.00 82.37           C  
ATOM    157  O   THR A  21      -9.004   3.083   7.702  1.00 82.37           O  
ATOM    158  CG2 THR A  21     -11.124  -1.013   8.117  1.00 82.37           C  
ATOM    159  OG1 THR A  21     -11.616   1.296   7.641  1.00 82.37           O  
ATOM    160  N   MET A  22      -7.921   1.810   6.417  1.00 90.42           N  
ATOM    161  CA  MET A  22      -7.331   2.880   5.617  1.00 90.42           C  
ATOM    162  C   MET A  22      -7.619   2.672   4.134  1.00 90.42           C  
ATOM    163  CB  MET A  22      -5.821   2.957   5.851  1.00 90.42           C  
ATOM    164  O   MET A  22      -7.647   1.537   3.656  1.00 90.42           O  
ATOM    165  CG  MET A  22      -5.133   4.054   5.055  1.00 90.42           C  
ATOM    166  SD  MET A  22      -3.424   4.381   5.640  1.00 90.42           S  
ATOM    167  CE  MET A  22      -2.647   2.784   5.266  1.00 90.42           C  
ATOM    168  N   ILE A  23      -7.879   3.849   3.456  1.00 94.99           N  
ATOM    169  CA  ILE A  23      -8.160   3.821   2.025  1.00 94.99           C  
ATOM    170  C   ILE A  23      -6.863   4.010   1.241  1.00 94.99           C  
ATOM    171  CB  ILE A  23      -9.188   4.906   1.630  1.00 94.99           C  
ATOM    172  O   ILE A  23      -6.128   4.974   1.468  1.00 94.99           O  
ATOM    173  CG1 ILE A  23     -10.502   4.698   2.391  1.00 94.99           C  
ATOM    174  CG2 ILE A  23      -9.424   4.900   0.117  1.00 94.99           C  
ATOM    175  CD1 ILE A  23     -11.505   5.829   2.215  1.00 94.99           C  
ATOM    176  N   CYS A  24      -6.582   3.005   0.197  1.00 96.58           N  
ATOM    177  CA  CYS A  24      -5.385   3.051  -0.634  1.00 96.58           C  
ATOM    178  C   CYS A  24      -5.746   2.998  -2.114  1.00 96.58           C  
ATOM    179  CB  CYS A  24      -4.447   1.895  -0.287  1.00 96.58           C  
ATOM    180  O   CYS A  24      -6.775   2.433  -2.486  1.00 96.58           O  
ATOM    181  SG  CYS A  24      -3.858   1.922   1.420  1.00 96.58           S  
ATOM    182  N   TYR A  25      -4.962   3.635  -2.909  1.00 96.72           N  
ATOM    183  CA  TYR A  25      -5.061   3.338  -4.334  1.00 96.72           C  
ATOM    184  C   TYR A  25      -4.658   1.896  -4.619  1.00 96.72           C  
ATOM    185  CB  TYR A  25      -4.183   4.295  -5.145  1.00 96.72           C  
ATOM    186  O   TYR A  25      -3.714   1.378  -4.019  1.00 96.72           O  
ATOM    187  CG  TYR A  25      -4.737   5.696  -5.237  1.00 96.72           C  
ATOM    188  CD1 TYR A  25      -5.960   5.943  -5.857  1.00 96.72           C  
ATOM    189  CD2 TYR A  25      -4.038   6.775  -4.707  1.00 96.72           C  
ATOM    190  CE1 TYR A  25      -6.474   7.233  -5.946  1.00 96.72           C  
ATOM    191  CE2 TYR A  25      -4.543   8.069  -4.790  1.00 96.72           C  
ATOM    192  OH  TYR A  25      -6.263   9.566  -5.495  1.00 96.72           O  
ATOM    193  CZ  TYR A  25      -5.759   8.287  -5.410  1.00 96.72           C  
ATOM    194  N   ASN A  26      -5.522   1.311  -5.577  1.00 95.25           N  
ATOM    195  CA  ASN A  26      -5.305  -0.088  -5.928  1.00 95.25           C  
ATOM    196  C   ASN A  26      -5.381  -0.306  -7.437  1.00 95.25           C  
ATOM    197  CB  ASN A  26      -6.315  -0.985  -5.210  1.00 95.25           C  
ATOM    198  O   ASN A  26      -6.437  -0.662  -7.964  1.00 95.25           O  
ATOM    199  CG  ASN A  26      -6.093  -2.458  -5.493  1.00 95.25           C  
ATOM    200  ND2 ASN A  26      -7.181  -3.198  -5.672  1.00 95.25           N  
ATOM    201  OD1 ASN A  26      -4.953  -2.927  -5.549  1.00 95.25           O  
ATOM    202  N   GLN A  27      -4.386   0.038  -8.103  1.00 94.34           N  
ATOM    203  CA  GLN A  27      -4.319  -0.107  -9.553  1.00 94.34           C  
ATOM    204  C   GLN A  27      -2.872  -0.191 -10.032  1.00 94.34           C  
ATOM    205  CB  GLN A  27      -5.033   1.057 -10.243  1.00 94.34           C  
ATOM    206  O   GLN A  27      -1.953   0.217  -9.319  1.00 94.34           O  
ATOM    207  CG  GLN A  27      -4.269   2.372 -10.179  1.00 94.34           C  
ATOM    208  CD  GLN A  27      -4.554   3.155  -8.911  1.00 94.34           C  
ATOM    209  NE2 GLN A  27      -3.909   4.308  -8.768  1.00 94.34           N  
ATOM    210  OE1 GLN A  27      -5.349   2.729  -8.067  1.00 94.34           O  
ATOM    211  N   GLN A  28      -2.779  -0.690 -11.202  1.00 93.37           N  
ATOM    212  CA  GLN A  28      -1.490  -0.730 -11.884  1.00 93.37           C  
ATOM    213  C   GLN A  28      -1.393   0.366 -12.942  1.00 93.37           C  
ATOM    214  CB  GLN A  28      -1.264  -2.100 -12.526  1.00 93.37           C  
ATOM    215  O   GLN A  28      -2.315   0.548 -13.740  1.00 93.37           O  
ATOM    216  CG  GLN A  28       0.145  -2.300 -13.068  1.00 93.37           C  
ATOM    217  CD  GLN A  28       0.376  -3.702 -13.600  1.00 93.37           C  
ATOM    218  NE2 GLN A  28       1.476  -3.890 -14.320  1.00 93.37           N  
ATOM    219  OE1 GLN A  28      -0.428  -4.610 -13.365  1.00 93.37           O  
ATOM    220  N   SER A  29      -0.231   1.063 -12.970  1.00 86.94           N  
ATOM    221  CA  SER A  29       0.166   1.971 -14.041  1.00 86.94           C  
ATOM    222  C   SER A  29      -1.049   2.626 -14.689  1.00 86.94           C  
ATOM    223  CB  SER A  29       0.979   1.227 -15.101  1.00 86.94           C  
ATOM    224  O   SER A  29      -1.800   3.346 -14.027  1.00 86.94           O  
ATOM    225  OG  SER A  29       1.643   2.140 -15.958  1.00 86.94           O  
ATOM    226  N   SER A  30      -1.376   2.265 -16.005  1.00 84.66           N  
ATOM    227  CA  SER A  30      -2.280   2.966 -16.912  1.00 84.66           C  
ATOM    228  C   SER A  30      -3.734   2.606 -16.629  1.00 84.66           C  
ATOM    229  CB  SER A  30      -1.939   2.640 -18.366  1.00 84.66           C  
ATOM    230  O   SER A  30      -4.642   3.087 -17.311  1.00 84.66           O  
ATOM    231  OG  SER A  30      -1.695   1.253 -18.528  1.00 84.66           O  
ATOM    232  N   GLN A  31      -3.865   1.783 -15.549  1.00 91.22           N  
ATOM    233  CA  GLN A  31      -5.250   1.458 -15.225  1.00 91.22           C  
ATOM    234  C   GLN A  31      -5.934   2.617 -14.507  1.00 91.22           C  
ATOM    235  CB  GLN A  31      -5.318   0.194 -14.366  1.00 91.22           C  
ATOM    236  O   GLN A  31      -5.273   3.422 -13.847  1.00 91.22           O  
ATOM    237  CG  GLN A  31      -4.824  -1.059 -15.076  1.00 91.22           C  
ATOM    238  CD  GLN A  31      -4.860  -2.289 -14.188  1.00 91.22           C  
ATOM    239  NE2 GLN A  31      -4.482  -3.434 -14.745  1.00 91.22           N  
ATOM    240  OE1 GLN A  31      -5.224  -2.210 -13.010  1.00 91.22           O  
ATOM    241  N   PRO A  32      -7.211   2.712 -14.762  1.00 92.69           N  
ATOM    242  CA  PRO A  32      -7.947   3.723 -13.998  1.00 92.69           C  
ATOM    243  C   PRO A  32      -7.764   3.571 -12.490  1.00 92.69           C  
ATOM    244  CB  PRO A  32      -9.403   3.477 -14.399  1.00 92.69           C  
ATOM    245  O   PRO A  32      -7.651   2.450 -11.988  1.00 92.69           O  
ATOM    246  CG  PRO A  32      -9.323   2.715 -15.682  1.00 92.69           C  
ATOM    247  CD  PRO A  32      -8.056   1.909 -15.680  1.00 92.69           C  
ATOM    248  N   PRO A  33      -7.638   4.783 -11.894  1.00 91.38           N  
ATOM    249  CA  PRO A  33      -7.440   4.727 -10.443  1.00 91.38           C  
ATOM    250  C   PRO A  33      -8.603   4.060  -9.714  1.00 91.38           C  
ATOM    251  CB  PRO A  33      -7.320   6.201 -10.047  1.00 91.38           C  
ATOM    252  O   PRO A  33      -9.766   4.363  -9.992  1.00 91.38           O  
ATOM    253  CG  PRO A  33      -7.001   6.914 -11.322  1.00 91.38           C  
ATOM    254  CD  PRO A  33      -7.563   6.120 -12.466  1.00 91.38           C  
ATOM    255  N   THR A  34      -8.231   3.031  -8.952  1.00 95.77           N  
ATOM    256  CA  THR A  34      -9.197   2.385  -8.070  1.00 95.77           C  
ATOM    257  C   THR A  34      -8.701   2.392  -6.627  1.00 95.77           C  
ATOM    258  CB  THR A  34      -9.477   0.937  -8.513  1.00 95.77           C  
ATOM    259  O   THR A  34      -7.493   2.426  -6.381  1.00 95.77           O  
ATOM    260  CG2 THR A  34     -10.115   0.899  -9.898  1.00 95.77           C  
ATOM    261  OG1 THR A  34      -8.244   0.208  -8.547  1.00 95.77           O  
ATOM    262  N   THR A  35      -9.664   2.431  -5.669  1.00 96.05           N  
ATOM    263  CA  THR A  35      -9.325   2.425  -4.250  1.00 96.05           C  
ATOM    264  C   THR A  35      -9.881   1.179  -3.566  1.00 96.05           C  
ATOM    265  CB  THR A  35      -9.861   3.684  -3.543  1.00 96.05           C  
ATOM    266  O   THR A  35     -10.846   0.580  -4.045  1.00 96.05           O  
ATOM    267  CG2 THR A  35      -9.282   4.952  -4.163  1.00 96.05           C  
ATOM    268  OG1 THR A  35     -11.289   3.718  -3.658  1.00 96.05           O  
ATOM    269  N   THR A  36      -9.168   0.840  -2.535  1.00 94.75           N  
ATOM    270  CA  THR A  36      -9.626  -0.276  -1.714  1.00 94.75           C  
ATOM    271  C   THR A  36      -9.392   0.010  -0.234  1.00 94.75           C  
ATOM    272  CB  THR A  36      -8.916  -1.585  -2.106  1.00 94.75           C  
ATOM    273  O   THR A  36      -8.525   0.811   0.120  1.00 94.75           O  
ATOM    274  CG2 THR A  36      -7.450  -1.563  -1.686  1.00 94.75           C  
ATOM    275  OG1 THR A  36      -9.569  -2.687  -1.462  1.00 94.75           O  
ATOM    276  N   THR A  37     -10.256  -0.566   0.649  1.00 94.52           N  
ATOM    277  CA  THR A  37     -10.110  -0.476   2.097  1.00 94.52           C  
ATOM    278  C   THR A  37      -9.127  -1.526   2.607  1.00 94.52           C  
ATOM    279  CB  THR A  37     -11.465  -0.650   2.808  1.00 94.52           C  
ATOM    280  O   THR A  37      -9.295  -2.720   2.347  1.00 94.52           O  
ATOM    281  CG2 THR A  37     -11.322  -0.468   4.315  1.00 94.52           C  
ATOM    282  OG1 THR A  37     -12.389   0.323   2.305  1.00 94.52           O  
ATOM    283  N   CYS A  38      -8.001  -1.010   3.370  1.00 90.73           N  
ATOM    284  CA  CYS A  38      -6.948  -1.892   3.860  1.00 90.73           C  
ATOM    285  C   CYS A  38      -7.074  -2.109   5.363  1.00 90.73           C  
ATOM    286  CB  CYS A  38      -5.571  -1.317   3.532  1.00 90.73           C  
ATOM    287  O   CYS A  38      -7.370  -1.173   6.107  1.00 90.73           O  
ATOM    288  SG  CYS A  38      -5.297  -1.044   1.767  1.00 90.73           S  
ATOM    289  N   SER A  39      -6.935  -3.330   5.711  1.00 84.34           N  
ATOM    290  CA  SER A  39      -7.103  -3.763   7.095  1.00 84.34           C  
ATOM    291  C   SER A  39      -5.859  -3.461   7.923  1.00 84.34           C  
ATOM    292  CB  SER A  39      -7.415  -5.259   7.155  1.00 84.34           C  
ATOM    293  O   SER A  39      -5.955  -3.189   9.121  1.00 84.34           O  
ATOM    294  OG  SER A  39      -8.635  -5.546   6.494  1.00 84.34           O  
ATOM    295  N   GLU A  40      -4.640  -3.163   7.263  1.00 76.36           N  
ATOM    296  CA  GLU A  40      -3.322  -3.149   7.892  1.00 76.36           C  
ATOM    297  C   GLU A  40      -2.711  -1.751   7.861  1.00 76.36           C  
ATOM    298  CB  GLU A  40      -2.387  -4.147   7.205  1.00 76.36           C  
ATOM    299  O   GLU A  40      -1.582  -1.551   8.311  1.00 76.36           O  
ATOM    300  CG  GLU A  40      -2.784  -5.602   7.409  1.00 76.36           C  
ATOM    301  CD  GLU A  40      -1.693  -6.583   7.011  1.00 76.36           C  
ATOM    302  OE1 GLU A  40      -1.827  -7.792   7.306  1.00 76.36           O  
ATOM    303  OE2 GLU A  40      -0.695  -6.138   6.402  1.00 76.36           O  
ATOM    304  N   GLY A  41      -3.614  -0.728   7.798  1.00 85.13           N  
ATOM    305  CA  GLY A  41      -3.288   0.678   7.975  1.00 85.13           C  
ATOM    306  C   GLY A  41      -2.120   1.131   7.120  1.00 85.13           C  
ATOM    307  O   GLY A  41      -1.465   2.128   7.431  1.00 85.13           O  
ATOM    308  N   GLN A  42      -1.629   0.367   6.091  1.00 92.64           N  
ATOM    309  CA  GLN A  42      -0.510   0.799   5.261  1.00 92.64           C  
ATOM    310  C   GLN A  42      -0.865   0.727   3.778  1.00 92.64           C  
ATOM    311  CB  GLN A  42       0.730  -0.050   5.545  1.00 92.64           C  
ATOM    312  O   GLN A  42      -1.599  -0.169   3.353  1.00 92.64           O  
ATOM    313  CG  GLN A  42       1.288   0.128   6.951  1.00 92.64           C  
ATOM    314  CD  GLN A  42       2.577  -0.641   7.172  1.00 92.64           C  
ATOM    315  NE2 GLN A  42       3.688   0.080   7.278  1.00 92.64           N  
ATOM    316  OE1 GLN A  42       2.574  -1.874   7.250  1.00 92.64           O  
ATOM    317  N   CYS A  43      -0.284   1.714   2.988  1.00 95.51           N  
ATOM    318  CA  CYS A  43      -0.341   1.772   1.531  1.00 95.51           C  
ATOM    319  C   CYS A  43       1.054   1.670   0.927  1.00 95.51           C  
ATOM    320  CB  CYS A  43      -1.013   3.065   1.072  1.00 95.51           C  
ATOM    321  O   CYS A  43       2.043   2.014   1.576  1.00 95.51           O  
ATOM    322  SG  CYS A  43      -2.694   3.275   1.699  1.00 95.51           S  
ATOM    323  N   TYR A  44       1.107   1.065  -0.277  1.00 97.12           N  
ATOM    324  CA  TYR A  44       2.412   1.068  -0.929  1.00 97.12           C  
ATOM    325  C   TYR A  44       2.297   1.532  -2.376  1.00 97.12           C  
ATOM    326  CB  TYR A  44       3.042  -0.327  -0.877  1.00 97.12           C  
ATOM    327  O   TYR A  44       1.228   1.432  -2.983  1.00 97.12           O  
ATOM    328  CG  TYR A  44       2.435  -1.305  -1.853  1.00 97.12           C  
ATOM    329  CD1 TYR A  44       1.428  -2.182  -1.455  1.00 97.12           C  
ATOM    330  CD2 TYR A  44       2.866  -1.355  -3.174  1.00 97.12           C  
ATOM    331  CE1 TYR A  44       0.866  -3.086  -2.351  1.00 97.12           C  
ATOM    332  CE2 TYR A  44       2.312  -2.255  -4.078  1.00 97.12           C  
ATOM    333  OH  TYR A  44       0.761  -4.007  -4.549  1.00 97.12           O  
ATOM    334  CZ  TYR A  44       1.314  -3.114  -3.658  1.00 97.12           C  
ATOM    335  N   LYS A  45       3.362   2.022  -2.897  1.00 96.96           N  
ATOM    336  CA  LYS A  45       3.634   2.319  -4.300  1.00 96.96           C  
ATOM    337  C   LYS A  45       4.965   1.715  -4.741  1.00 96.96           C  
ATOM    338  CB  LYS A  45       3.640   3.830  -4.539  1.00 96.96           C  
ATOM    339  O   LYS A  45       6.017   2.051  -4.194  1.00 96.96           O  
ATOM    340  CG  LYS A  45       3.872   4.227  -5.989  1.00 96.96           C  
ATOM    341  CD  LYS A  45       3.876   5.740  -6.161  1.00 96.96           C  
ATOM    342  CE  LYS A  45       4.187   6.140  -7.597  1.00 96.96           C  
ATOM    343  NZ  LYS A  45       4.174   7.623  -7.774  1.00 96.96           N  
ATOM    344  N   LYS A  46       4.820   0.788  -5.699  1.00 96.08           N  
ATOM    345  CA  LYS A  46       6.039   0.154  -6.195  1.00 96.08           C  
ATOM    346  C   LYS A  46       6.254   0.458  -7.675  1.00 96.08           C  
ATOM    347  CB  LYS A  46       5.985  -1.358  -5.973  1.00 96.08           C  
ATOM    348  O   LYS A  46       5.299   0.490  -8.453  1.00 96.08           O  
ATOM    349  CG  LYS A  46       4.918  -2.067  -6.794  1.00 96.08           C  
ATOM    350  CD  LYS A  46       4.957  -3.575  -6.580  1.00 96.08           C  
ATOM    351  CE  LYS A  46       3.884  -4.284  -7.394  1.00 96.08           C  
ATOM    352  NZ  LYS A  46       3.849  -5.750  -7.108  1.00 96.08           N  
ATOM    353  N   THR A  47       7.561   0.757  -7.946  1.00 96.35           N  
ATOM    354  CA  THR A  47       7.934   1.112  -9.311  1.00 96.35           C  
ATOM    355  C   THR A  47       9.095   0.250  -9.797  1.00 96.35           C  
ATOM    356  CB  THR A  47       8.317   2.600  -9.415  1.00 96.35           C  
ATOM    357  O   THR A  47      10.085   0.073  -9.083  1.00 96.35           O  
ATOM    358  CG2 THR A  47       8.564   3.004 -10.865  1.00 96.35           C  
ATOM    359  OG1 THR A  47       7.254   3.400  -8.882  1.00 96.35           O  
ATOM    360  N   TRP A  48       8.873  -0.362 -11.003  1.00 95.20           N  
ATOM    361  CA  TRP A  48       9.946  -1.119 -11.640  1.00 95.20           C  
ATOM    362  C   TRP A  48       9.887  -0.976 -13.157  1.00 95.20           C  
ATOM    363  CB  TRP A  48       9.867  -2.597 -11.250  1.00 95.20           C  
ATOM    364  O   TRP A  48       8.869  -0.551 -13.708  1.00 95.20           O  
ATOM    365  CG  TRP A  48       8.741  -3.340 -11.904  1.00 95.20           C  
ATOM    366  CD1 TRP A  48       8.812  -4.127 -13.020  1.00 95.20           C  
ATOM    367  CD2 TRP A  48       7.374  -3.361 -11.484  1.00 95.20           C  
ATOM    368  CE2 TRP A  48       6.670  -4.183 -12.392  1.00 95.20           C  
ATOM    369  CE3 TRP A  48       6.675  -2.765 -10.426  1.00 95.20           C  
ATOM    370  NE1 TRP A  48       7.569  -4.637 -13.319  1.00 95.20           N  
ATOM    371  CH2 TRP A  48       4.639  -3.828 -11.230  1.00 95.20           C  
ATOM    372  CZ2 TRP A  48       5.299  -4.423 -12.274  1.00 95.20           C  
ATOM    373  CZ3 TRP A  48       5.310  -3.006 -10.310  1.00 95.20           C  
ATOM    374  N   SER A  49      11.085  -1.222 -13.737  1.00 94.02           N  
ATOM    375  CA  SER A  49      11.176  -1.100 -15.189  1.00 94.02           C  
ATOM    376  C   SER A  49      11.255  -2.470 -15.854  1.00 94.02           C  
ATOM    377  CB  SER A  49      12.393  -0.262 -15.582  1.00 94.02           C  
ATOM    378  O   SER A  49      11.930  -3.372 -15.353  1.00 94.02           O  
ATOM    379  OG  SER A  49      12.277   1.058 -15.080  1.00 94.02           O  
ATOM    380  N   ASP A  50      10.383  -2.695 -16.936  1.00 89.38           N  
ATOM    381  CA  ASP A  50      10.505  -3.873 -17.789  1.00 89.38           C  
ATOM    382  C   ASP A  50      10.603  -3.478 -19.261  1.00 89.38           C  
ATOM    383  CB  ASP A  50       9.318  -4.815 -17.576  1.00 89.38           C  
ATOM    384  O   ASP A  50      10.855  -2.315 -19.581  1.00 89.38           O  
ATOM    385  CG  ASP A  50       8.009  -4.246 -18.095  1.00 89.38           C  
ATOM    386  OD1 ASP A  50       8.028  -3.206 -18.789  1.00 89.38           O  
ATOM    387  OD2 ASP A  50       6.948  -4.841 -17.805  1.00 89.38           O  
ATOM    388  N   HIS A  51      10.577  -4.509 -20.177  1.00 90.42           N  
ATOM    389  CA  HIS A  51      10.744  -4.284 -21.608  1.00 90.42           C  
ATOM    390  C   HIS A  51       9.675  -3.338 -22.146  1.00 90.42           C  
ATOM    391  CB  HIS A  51      10.702  -5.611 -22.368  1.00 90.42           C  
ATOM    392  O   HIS A  51       9.859  -2.719 -23.196  1.00 90.42           O  
ATOM    393  CG  HIS A  51       9.411  -6.350 -22.213  1.00 90.42           C  
ATOM    394  CD2 HIS A  51       8.380  -6.530 -23.073  1.00 90.42           C  
ATOM    395  ND1 HIS A  51       9.066  -7.010 -21.053  1.00 90.42           N  
ATOM    396  CE1 HIS A  51       7.876  -7.566 -21.208  1.00 90.42           C  
ATOM    397  NE2 HIS A  51       7.438  -7.289 -22.424  1.00 90.42           N  
ATOM    398  N   ARG A  52       8.626  -3.041 -21.381  1.00 87.40           N  
ATOM    399  CA  ARG A  52       7.466  -2.265 -21.807  1.00 87.40           C  
ATOM    400  C   ARG A  52       7.485  -0.869 -21.193  1.00 87.40           C  
ATOM    401  CB  ARG A  52       6.170  -2.986 -21.431  1.00 87.40           C  
ATOM    402  O   ARG A  52       6.689  -0.008 -21.572  1.00 87.40           O  
ATOM    403  CG  ARG A  52       5.967  -4.308 -22.154  1.00 87.40           C  
ATOM    404  CD  ARG A  52       4.664  -4.980 -21.747  1.00 87.40           C  
ATOM    405  NE  ARG A  52       4.537  -6.311 -22.333  1.00 87.40           N  
ATOM    406  NH1 ARG A  52       2.249  -6.190 -22.629  1.00 87.40           N  
ATOM    407  NH2 ARG A  52       3.393  -8.074 -23.258  1.00 87.40           N  
ATOM    408  CZ  ARG A  52       3.393  -6.855 -22.739  1.00 87.40           C  
ATOM    409  N   GLY A  53       8.511  -0.613 -20.285  1.00 91.10           N  
ATOM    410  CA  GLY A  53       8.587   0.678 -19.620  1.00 91.10           C  
ATOM    411  C   GLY A  53       8.489   0.578 -18.110  1.00 91.10           C  
ATOM    412  O   GLY A  53       8.793  -0.467 -17.531  1.00 91.10           O  
ATOM    413  N   THR A  54       8.228   1.795 -17.547  1.00 93.48           N  
ATOM    414  CA  THR A  54       8.107   1.895 -16.097  1.00 93.48           C  
ATOM    415  C   THR A  54       6.729   1.431 -15.636  1.00 93.48           C  
ATOM    416  CB  THR A  54       8.354   3.337 -15.614  1.00 93.48           C  
ATOM    417  O   THR A  54       5.709   1.881 -16.161  1.00 93.48           O  
ATOM    418  CG2 THR A  54       8.240   3.436 -14.097  1.00 93.48           C  
ATOM    419  OG1 THR A  54       9.668   3.749 -16.011  1.00 93.48           O  
ATOM    420  N   ILE A  55       6.732   0.419 -14.689  1.00 94.04           N  
ATOM    421  CA  ILE A  55       5.492  -0.106 -14.127  1.00 94.04           C  
ATOM    422  C   ILE A  55       5.311   0.411 -12.702  1.00 94.04           C  
ATOM    423  CB  ILE A  55       5.474  -1.651 -14.143  1.00 94.04           C  
ATOM    424  O   ILE A  55       6.254   0.401 -11.907  1.00 94.04           O  
ATOM    425  CG1 ILE A  55       5.642  -2.173 -15.575  1.00 94.04           C  
ATOM    426  CG2 ILE A  55       4.183  -2.183 -13.514  1.00 94.04           C  
ATOM    427  CD1 ILE A  55       5.880  -3.674 -15.662  1.00 94.04           C  
ATOM    428  N   ILE A  56       4.043   0.890 -12.464  1.00 95.38           N  
ATOM    429  CA  ILE A  56       3.697   1.358 -11.127  1.00 95.38           C  
ATOM    430  C   ILE A  56       2.555   0.514 -10.564  1.00 95.38           C  
ATOM    431  CB  ILE A  56       3.304   2.852 -11.136  1.00 95.38           C  
ATOM    432  O   ILE A  56       1.546   0.295 -11.238  1.00 95.38           O  
ATOM    433  CG1 ILE A  56       4.461   3.705 -11.669  1.00 95.38           C  
ATOM    434  CG2 ILE A  56       2.887   3.309  -9.735  1.00 95.38           C  
ATOM    435  CD1 ILE A  56       4.098   5.165 -11.901  1.00 95.38           C  
ATOM    436  N   GLU A  57       2.834   0.063  -9.421  1.00 95.72           N  
ATOM    437  CA  GLU A  57       1.829  -0.724  -8.713  1.00 95.72           C  
ATOM    438  C   GLU A  57       1.529  -0.128  -7.340  1.00 95.72           C  
ATOM    439  CB  GLU A  57       2.288  -2.177  -8.566  1.00 95.72           C  
ATOM    440  O   GLU A  57       2.446   0.231  -6.599  1.00 95.72           O  
ATOM    441  CG  GLU A  57       1.258  -3.084  -7.909  1.00 95.72           C  
ATOM    442  CD  GLU A  57       1.743  -4.514  -7.734  1.00 95.72           C  
ATOM    443  OE1 GLU A  57       1.454  -5.128  -6.681  1.00 95.72           O  
ATOM    444  OE2 GLU A  57       2.418  -5.025  -8.656  1.00 95.72           O  
ATOM    445  N   ARG A  58       0.173  -0.059  -7.019  1.00 96.31           N  
ATOM    446  CA  ARG A  58      -0.292   0.472  -5.741  1.00 96.31           C  
ATOM    447  C   ARG A  58      -1.160  -0.547  -5.009  1.00 96.31           C  
ATOM    448  CB  ARG A  58      -1.073   1.771  -5.950  1.00 96.31           C  
ATOM    449  O   ARG A  58      -1.850  -1.350  -5.640  1.00 96.31           O  
ATOM    450  CG  ARG A  58      -0.274   2.865  -6.642  1.00 96.31           C  
ATOM    451  CD  ARG A  58      -1.121   4.103  -6.901  1.00 96.31           C  
ATOM    452  NE  ARG A  58      -0.339   5.172  -7.514  1.00 96.31           N  
ATOM    453  NH1 ARG A  58      -0.314   4.226  -9.622  1.00 96.31           N  
ATOM    454  NH2 ARG A  58       0.738   6.228  -9.247  1.00 96.31           N  
ATOM    455  CZ  ARG A  58       0.027   5.206  -8.793  1.00 96.31           C  
ATOM    456  N   GLY A  59      -1.125  -0.488  -3.673  1.00 95.36           N  
ATOM    457  CA  GLY A  59      -1.938  -1.442  -2.935  1.00 95.36           C  
ATOM    458  C   GLY A  59      -1.784  -1.321  -1.431  1.00 95.36           C  
ATOM    459  O   GLY A  59      -1.399  -0.265  -0.925  1.00 95.36           O  
ATOM    460  N   CYS A  60      -2.259  -2.460  -0.782  1.00 94.63           N  
ATOM    461  CA  CYS A  60      -2.256  -2.517   0.675  1.00 94.63           C  
ATOM    462  C   CYS A  60      -1.052  -3.297   1.188  1.00 94.63           C  
ATOM    463  CB  CYS A  60      -3.546  -3.156   1.190  1.00 94.63           C  
ATOM    464  O   CYS A  60      -0.472  -4.103   0.458  1.00 94.63           O  
ATOM    465  SG  CYS A  60      -5.042  -2.265   0.709  1.00 94.63           S  
ATOM    466  N   ALA A  61      -0.653  -2.986   2.358  1.00 93.18           N  
ATOM    467  CA  ALA A  61       0.420  -3.691   3.053  1.00 93.18           C  
ATOM    468  C   ALA A  61       1.771  -3.419   2.397  1.00 93.18           C  
ATOM    469  CB  ALA A  61       0.140  -5.192   3.083  1.00 93.18           C  
ATOM    470  O   ALA A  61       1.908  -3.527   1.176  1.00 93.18           O  
ATOM    471  N   CYS A  62       2.660  -2.856   3.037  1.00 93.58           N  
ATOM    472  CA  CYS A  62       3.990  -2.550   2.523  1.00 93.58           C  
ATOM    473  C   CYS A  62       4.795  -3.825   2.299  1.00 93.58           C  
ATOM    474  CB  CYS A  62       4.737  -1.627   3.485  1.00 93.58           C  
ATOM    475  O   CYS A  62       5.271  -4.440   3.256  1.00 93.58           O  
ATOM    476  SG  CYS A  62       6.197  -0.847   2.761  1.00 93.58           S  
ATOM    477  N   PRO A  63       4.944  -4.263   0.960  1.00 93.69           N  
ATOM    478  CA  PRO A  63       5.630  -5.513   0.625  1.00 93.69           C  
ATOM    479  C   PRO A  63       7.151  -5.380   0.663  1.00 93.69           C  
ATOM    480  CB  PRO A  63       5.143  -5.814  -0.794  1.00 93.69           C  
ATOM    481  O   PRO A  63       7.678  -4.267   0.601  1.00 93.69           O  
ATOM    482  CG  PRO A  63       4.917  -4.472  -1.413  1.00 93.69           C  
ATOM    483  CD  PRO A  63       4.417  -3.535  -0.351  1.00 93.69           C  
ATOM    484  N   ASN A  64       7.788  -6.531   0.897  1.00 95.15           N  
ATOM    485  CA  ASN A  64       9.218  -6.620   0.618  1.00 95.15           C  
ATOM    486  C   ASN A  64       9.490  -6.741  -0.878  1.00 95.15           C  
ATOM    487  CB  ASN A  64       9.838  -7.800   1.368  1.00 95.15           C  
ATOM    488  O   ASN A  64       8.799  -7.480  -1.582  1.00 95.15           O  
ATOM    489  CG  ASN A  64       9.911  -7.567   2.865  1.00 95.15           C  
ATOM    490  ND2 ASN A  64       9.169  -8.364   3.625  1.00 95.15           N  
ATOM    491  OD1 ASN A  64      10.627  -6.679   3.334  1.00 95.15           O  
ATOM    492  N   VAL A  65      10.407  -5.937  -1.401  1.00 95.31           N  
ATOM    493  CA  VAL A  65      10.608  -5.956  -2.846  1.00 95.31           C  
ATOM    494  C   VAL A  65      12.015  -6.456  -3.165  1.00 95.31           C  
ATOM    495  CB  VAL A  65      10.384  -4.560  -3.469  1.00 95.31           C  
ATOM    496  O   VAL A  65      12.916  -6.370  -2.328  1.00 95.31           O  
ATOM    497  CG1 VAL A  65       8.940  -4.104  -3.266  1.00 95.31           C  
ATOM    498  CG2 VAL A  65      11.357  -3.547  -2.870  1.00 95.31           C  
ATOM    499  N   LYS A  66      12.191  -7.072  -4.370  1.00 94.11           N  
ATOM    500  CA  LYS A  66      13.487  -7.483  -4.902  1.00 94.11           C  
ATOM    501  C   LYS A  66      14.352  -6.272  -5.240  1.00 94.11           C  
ATOM    502  CB  LYS A  66      13.306  -8.360  -6.142  1.00 94.11           C  
ATOM    503  O   LYS A  66      13.836  -5.172  -5.446  1.00 94.11           O  
ATOM    504  CG  LYS A  66      12.567  -9.663  -5.875  1.00 94.11           C  
ATOM    505  CD  LYS A  66      12.451 -10.508  -7.138  1.00 94.11           C  
ATOM    506  CE  LYS A  66      11.738 -11.826  -6.866  1.00 94.11           C  
ATOM    507  NZ  LYS A  66      11.567 -12.630  -8.113  1.00 94.11           N  
ATOM    508  N   PRO A  67      15.704  -6.505  -5.340  1.00 93.33           N  
ATOM    509  CA  PRO A  67      16.564  -5.415  -5.807  1.00 93.33           C  
ATOM    510  C   PRO A  67      16.163  -4.897  -7.187  1.00 93.33           C  
ATOM    511  CB  PRO A  67      17.953  -6.056  -5.848  1.00 93.33           C  
ATOM    512  O   PRO A  67      15.781  -5.682  -8.058  1.00 93.33           O  
ATOM    513  CG  PRO A  67      17.874  -7.202  -4.892  1.00 93.33           C  
ATOM    514  CD  PRO A  67      16.477  -7.754  -4.924  1.00 93.33           C  
ATOM    515  N   GLY A  68      16.073  -3.594  -7.285  1.00 92.19           N  
ATOM    516  CA  GLY A  68      15.719  -3.061  -8.591  1.00 92.19           C  
ATOM    517  C   GLY A  68      14.288  -2.562  -8.664  1.00 92.19           C  
ATOM    518  O   GLY A  68      13.882  -1.970  -9.666  1.00 92.19           O  
ATOM    519  N   VAL A  69      13.535  -2.803  -7.566  1.00 96.52           N  
ATOM    520  CA  VAL A  69      12.177  -2.291  -7.415  1.00 96.52           C  
ATOM    521  C   VAL A  69      12.159  -1.177  -6.371  1.00 96.52           C  
ATOM    522  CB  VAL A  69      11.189  -3.411  -7.017  1.00 96.52           C  
ATOM    523  O   VAL A  69      12.667  -1.349  -5.260  1.00 96.52           O  
ATOM    524  CG1 VAL A  69       9.780  -2.849  -6.841  1.00 96.52           C  
ATOM    525  CG2 VAL A  69      11.197  -4.524  -8.063  1.00 96.52           C  
ATOM    526  N   LYS A  70      11.633  -0.002  -6.781  1.00 96.49           N  
ATOM    527  CA  LYS A  70      11.460   1.108  -5.848  1.00 96.49           C  
ATOM    528  C   LYS A  70      10.140   0.990  -5.093  1.00 96.49           C  
ATOM    529  CB  LYS A  70      11.523   2.446  -6.587  1.00 96.49           C  
ATOM    530  O   LYS A  70       9.093   0.748  -5.696  1.00 96.49           O  
ATOM    531  CG  LYS A  70      12.892   2.767  -7.170  1.00 96.49           C  
ATOM    532  CD  LYS A  70      12.915   4.147  -7.815  1.00 96.49           C  
ATOM    533  CE  LYS A  70      14.263   4.442  -8.458  1.00 96.49           C  
ATOM    534  NZ  LYS A  70      14.437   5.899  -8.736  1.00 96.49           N  
ATOM    535  N   ILE A  71      10.281   1.085  -3.731  1.00 97.07           N  
ATOM    536  CA  ILE A  71       9.064   0.928  -2.943  1.00 97.07           C  
ATOM    537  C   ILE A  71       8.927   2.094  -1.967  1.00 97.07           C  
ATOM    538  CB  ILE A  71       9.056  -0.415  -2.178  1.00 97.07           C  
ATOM    539  O   ILE A  71       9.909   2.515  -1.351  1.00 97.07           O  
ATOM    540  CG1 ILE A  71       7.751  -0.572  -1.388  1.00 97.07           C  
ATOM    541  CG2 ILE A  71      10.272  -0.517  -1.253  1.00 97.07           C  
ATOM    542  CD1 ILE A  71       6.520  -0.775  -2.260  1.00 97.07           C  
ATOM    543  N   SER A  72       7.627   2.684  -1.911  1.00 96.76           N  
ATOM    544  CA  SER A  72       7.250   3.685  -0.919  1.00 96.76           C  
ATOM    545  C   SER A  72       6.022   3.246  -0.129  1.00 96.76           C  
ATOM    546  CB  SER A  72       6.979   5.032  -1.592  1.00 96.76           C  
ATOM    547  O   SER A  72       4.992   2.902  -0.714  1.00 96.76           O  
ATOM    548  OG  SER A  72       6.673   6.024  -0.627  1.00 96.76           O  
ATOM    549  N   CYS A  73       6.204   3.272   1.147  1.00 96.37           N  
ATOM    550  CA  CYS A  73       5.106   2.903   2.035  1.00 96.37           C  
ATOM    551  C   CYS A  73       4.640   4.102   2.852  1.00 96.37           C  
ATOM    552  CB  CYS A  73       5.530   1.771   2.970  1.00 96.37           C  
ATOM    553  O   CYS A  73       5.452   4.937   3.256  1.00 96.37           O  
ATOM    554  SG  CYS A  73       6.102   0.291   2.108  1.00 96.37           S  
ATOM    555  N   CYS A  74       3.335   4.181   3.044  1.00 95.53           N  
ATOM    556  CA  CYS A  74       2.791   5.275   3.841  1.00 95.53           C  
ATOM    557  C   CYS A  74       1.551   4.829   4.605  1.00 95.53           C  
ATOM    558  CB  CYS A  74       2.451   6.469   2.950  1.00 95.53           C  
ATOM    559  O   CYS A  74       0.976   3.781   4.307  1.00 95.53           O  
ATOM    560  SG  CYS A  74       1.153   6.129   1.741  1.00 95.53           S  
ATOM    561  N   SER A  75       1.219   5.622   5.741  1.00 93.80           N  
ATOM    562  CA  SER A  75       0.165   5.197   6.657  1.00 93.80           C  
ATOM    563  C   SER A  75      -0.922   6.259   6.779  1.00 93.80           C  
ATOM    564  CB  SER A  75       0.747   4.890   8.037  1.00 93.80           C  
ATOM    565  O   SER A  75      -1.349   6.594   7.886  1.00 93.80           O  
ATOM    566  OG  SER A  75       1.699   3.843   7.961  1.00 93.80           O  
ATOM    567  N   SER A  76      -1.342   6.801   5.659  1.00 93.08           N  
ATOM    568  CA  SER A  76      -2.461   7.734   5.585  1.00 93.08           C  
ATOM    569  C   SER A  76      -3.363   7.423   4.395  1.00 93.08           C  
ATOM    570  CB  SER A  76      -1.954   9.174   5.488  1.00 93.08           C  
ATOM    571  O   SER A  76      -2.980   6.666   3.501  1.00 93.08           O  
ATOM    572  OG  SER A  76      -1.271   9.385   4.264  1.00 93.08           O  
ATOM    573  N   ASP A  77      -4.651   7.892   4.392  1.00 94.48           N  
ATOM    574  CA  ASP A  77      -5.594   7.635   3.308  1.00 94.48           C  
ATOM    575  C   ASP A  77      -5.048   8.140   1.974  1.00 94.48           C  
ATOM    576  CB  ASP A  77      -6.945   8.291   3.605  1.00 94.48           C  
ATOM    577  O   ASP A  77      -4.604   9.285   1.872  1.00 94.48           O  
ATOM    578  CG  ASP A  77      -7.731   7.566   4.683  1.00 94.48           C  
ATOM    579  OD1 ASP A  77      -7.551   6.340   4.849  1.00 94.48           O  
ATOM    580  OD2 ASP A  77      -8.540   8.225   5.370  1.00 94.48           O  
ATOM    581  N   LYS A  78      -5.034   7.106   1.019  1.00 94.88           N  
ATOM    582  CA  LYS A  78      -4.661   7.448  -0.350  1.00 94.88           C  
ATOM    583  C   LYS A  78      -3.269   8.071  -0.402  1.00 94.88           C  
ATOM    584  CB  LYS A  78      -5.686   8.405  -0.962  1.00 94.88           C  
ATOM    585  O   LYS A  78      -3.003   8.942  -1.233  1.00 94.88           O  
ATOM    586  CG  LYS A  78      -7.086   7.819  -1.081  1.00 94.88           C  
ATOM    587  CD  LYS A  78      -8.069   8.833  -1.652  1.00 94.88           C  
ATOM    588  CE  LYS A  78      -9.496   8.301  -1.632  1.00 94.88           C  
ATOM    589  NZ  LYS A  78     -10.469   9.306  -2.155  1.00 94.88           N  
ATOM    590  N   CYS A  79      -2.299   7.850   0.330  1.00 95.61           N  
ATOM    591  CA  CYS A  79      -0.951   8.394   0.450  1.00 95.61           C  
ATOM    592  C   CYS A  79      -0.043   7.847  -0.645  1.00 95.61           C  
ATOM    593  CB  CYS A  79      -0.363   8.070   1.823  1.00 95.61           C  
ATOM    594  O   CYS A  79       1.035   8.391  -0.892  1.00 95.61           O  
ATOM    595  SG  CYS A  79      -0.024   6.314   2.073  1.00 95.61           S  
ATOM    596  N   ASN A  80      -0.585   6.780  -1.264  1.00 95.12           N  
ATOM    597  CA  ASN A  80       0.226   6.134  -2.290  1.00 95.12           C  
ATOM    598  C   ASN A  80      -0.047   6.721  -3.672  1.00 95.12           C  
ATOM    599  CB  ASN A  80      -0.019   4.624  -2.297  1.00 95.12           C  
ATOM    600  O   ASN A  80       0.260   6.096  -4.688  1.00 95.12           O  
ATOM    601  CG  ASN A  80      -1.471   4.268  -2.548  1.00 95.12           C  
ATOM    602  ND2 ASN A  80      -1.703   3.097  -3.129  1.00 95.12           N  
ATOM    603  OD1 ASN A  80      -2.377   5.041  -2.224  1.00 95.12           O  
ATOM    604  N   GLY A  81      -0.891   7.798  -3.661  1.00 83.35           N  
ATOM    605  CA  GLY A  81      -0.691   8.679  -4.800  1.00 83.35           C  
ATOM    606  C   GLY A  81      -1.251   8.119  -6.094  1.00 83.35           C  
ATOM    607  O   GLY A  81      -0.836   7.050  -6.545  1.00 83.35           O  
TER     608      ALA A   1                                                      
ENDMDL                                                                          
END                                                                             
