# Supplementary material for: Domain loss enabled evolution of novel functions in the snake three-finger toxin gene superfamily
Source: Nat Commun. 2023 Aug 11;14:4861. doi: 10.1038/s41467-023-40550-0 (PMC10421932; doi:10.1038/s41467-023-40550-0)
Supplement: Supplementary file 5 — Supplementary Data 2 [file 41467_2023_40550_MOESM5_ESM.zip › SD2_structure_predictions/full_sequence/SP|Q802B2|Naja_sputatrix.pdb]

MODEL     1                                                                     
ATOM      1  N   MET A   1     -41.993  14.699  24.286  1.00 63.47           N  
ATOM      2  CA  MET A   1     -40.961  15.450  23.576  1.00 63.47           C  
ATOM      3  C   MET A   1     -39.595  14.796  23.750  1.00 63.47           C  
ATOM      4  CB  MET A   1     -40.915  16.898  24.068  1.00 63.47           C  
ATOM      5  O   MET A   1     -38.621  15.203  23.114  1.00 63.47           O  
ATOM      6  CG  MET A   1     -42.223  17.651  23.883  1.00 63.47           C  
ATOM      7  SD  MET A   1     -42.071  19.433  24.291  1.00 63.47           S  
ATOM      8  CE  MET A   1     -43.571  19.662  25.287  1.00 63.47           C  
ATOM      9  N   LYS A   2     -39.536  13.701  24.549  1.00 75.15           N  
ATOM     10  CA  LYS A   2     -38.333  12.946  24.889  1.00 75.15           C  
ATOM     11  C   LYS A   2     -38.018  11.903  23.821  1.00 75.15           C  
ATOM     12  CB  LYS A   2     -38.491  12.269  26.251  1.00 75.15           C  
ATOM     13  O   LYS A   2     -36.850  11.604  23.563  1.00 75.15           O  
ATOM     14  CG  LYS A   2     -38.419  13.228  27.431  1.00 75.15           C  
ATOM     15  CD  LYS A   2     -38.703  12.517  28.748  1.00 75.15           C  
ATOM     16  CE  LYS A   2     -38.695  13.487  29.921  1.00 75.15           C  
ATOM     17  NZ  LYS A   2     -39.113  12.822  31.192  1.00 75.15           N  
ATOM     18  N   THR A   3     -39.070  11.443  23.118  1.00 77.58           N  
ATOM     19  CA  THR A   3     -38.851  10.390  22.132  1.00 77.58           C  
ATOM     20  C   THR A   3     -38.260  10.966  20.848  1.00 77.58           C  
ATOM     21  CB  THR A   3     -40.159   9.645  21.810  1.00 77.58           C  
ATOM     22  O   THR A   3     -37.503  10.289  20.149  1.00 77.58           O  
ATOM     23  CG2 THR A   3     -40.684   8.901  23.034  1.00 77.58           C  
ATOM     24  OG1 THR A   3     -41.147  10.590  21.380  1.00 77.58           O  
ATOM     25  N   LEU A   4     -38.573  12.267  20.582  1.00 76.20           N  
ATOM     26  CA  LEU A   4     -38.068  12.918  19.378  1.00 76.20           C  
ATOM     27  C   LEU A   4     -36.569  13.177  19.488  1.00 76.20           C  
ATOM     28  CB  LEU A   4     -38.809  14.235  19.130  1.00 76.20           C  
ATOM     29  O   LEU A   4     -35.832  13.003  18.515  1.00 76.20           O  
ATOM     30  CG  LEU A   4     -40.223  14.121  18.560  1.00 76.20           C  
ATOM     31  CD1 LEU A   4     -40.979  15.432  18.749  1.00 76.20           C  
ATOM     32  CD2 LEU A   4     -40.176  13.733  17.086  1.00 76.20           C  
ATOM     33  N   LEU A   5     -36.110  13.502  20.731  1.00 77.91           N  
ATOM     34  CA  LEU A   5     -34.701  13.768  20.997  1.00 77.91           C  
ATOM     35  C   LEU A   5     -33.877  12.489  20.889  1.00 77.91           C  
ATOM     36  CB  LEU A   5     -34.525  14.387  22.386  1.00 77.91           C  
ATOM     37  O   LEU A   5     -32.763  12.506  20.361  1.00 77.91           O  
ATOM     38  CG  LEU A   5     -34.980  15.838  22.544  1.00 77.91           C  
ATOM     39  CD1 LEU A   5     -35.138  16.187  24.020  1.00 77.91           C  
ATOM     40  CD2 LEU A   5     -33.995  16.785  21.868  1.00 77.91           C  
ATOM     41  N   LEU A   6     -34.509  11.316  21.258  1.00 77.91           N  
ATOM     42  CA  LEU A   6     -33.803  10.041  21.205  1.00 77.91           C  
ATOM     43  C   LEU A   6     -33.620   9.580  19.763  1.00 77.91           C  
ATOM     44  CB  LEU A   6     -34.560   8.975  22.002  1.00 77.91           C  
ATOM     45  O   LEU A   6     -32.562   9.058  19.403  1.00 77.91           O  
ATOM     46  CG  LEU A   6     -34.406   9.027  23.522  1.00 77.91           C  
ATOM     47  CD1 LEU A   6     -35.621   8.404  24.200  1.00 77.91           C  
ATOM     48  CD2 LEU A   6     -33.125   8.322  23.955  1.00 77.91           C  
ATOM     49  N   THR A   7     -34.640   9.842  18.925  1.00 79.66           N  
ATOM     50  CA  THR A   7     -34.569   9.436  17.526  1.00 79.66           C  
ATOM     51  C   THR A   7     -33.521  10.255  16.778  1.00 79.66           C  
ATOM     52  CB  THR A   7     -35.935   9.587  16.830  1.00 79.66           C  
ATOM     53  O   THR A   7     -32.810   9.728  15.919  1.00 79.66           O  
ATOM     54  CG2 THR A   7     -36.973   8.657  17.449  1.00 79.66           C  
ATOM     55  OG1 THR A   7     -36.384  10.941  16.961  1.00 79.66           O  
ATOM     56  N   LEU A   8     -33.359  11.528  17.041  1.00 80.22           N  
ATOM     57  CA  LEU A   8     -32.388  12.424  16.423  1.00 80.22           C  
ATOM     58  C   LEU A   8     -30.964  12.018  16.786  1.00 80.22           C  
ATOM     59  CB  LEU A   8     -32.644  13.871  16.853  1.00 80.22           C  
ATOM     60  O   LEU A   8     -30.074  12.028  15.933  1.00 80.22           O  
ATOM     61  CG  LEU A   8     -31.883  14.952  16.085  1.00 80.22           C  
ATOM     62  CD1 LEU A   8     -32.505  15.160  14.707  1.00 80.22           C  
ATOM     63  CD2 LEU A   8     -31.867  16.258  16.872  1.00 80.22           C  
ATOM     64  N   VAL A   9     -30.720  11.564  18.006  1.00 82.85           N  
ATOM     65  CA  VAL A   9     -29.406  11.135  18.474  1.00 82.85           C  
ATOM     66  C   VAL A   9     -29.005   9.838  17.774  1.00 82.85           C  
ATOM     67  CB  VAL A   9     -29.384  10.943  20.007  1.00 82.85           C  
ATOM     68  O   VAL A   9     -27.864   9.691  17.333  1.00 82.85           O  
ATOM     69  CG1 VAL A   9     -28.051  10.348  20.458  1.00 82.85           C  
ATOM     70  CG2 VAL A   9     -29.647  12.270  20.715  1.00 82.85           C  
ATOM     71  N   VAL A  10     -29.991   8.941  17.562  1.00 81.07           N  
ATOM     72  CA  VAL A  10     -29.735   7.650  16.933  1.00 81.07           C  
ATOM     73  C   VAL A  10     -29.392   7.853  15.458  1.00 81.07           C  
ATOM     74  CB  VAL A  10     -30.945   6.700  17.073  1.00 81.07           C  
ATOM     75  O   VAL A  10     -28.478   7.213  14.933  1.00 81.07           O  
ATOM     76  CG1 VAL A  10     -30.715   5.413  16.283  1.00 81.07           C  
ATOM     77  CG2 VAL A  10     -31.210   6.388  18.544  1.00 81.07           C  
ATOM     78  N   VAL A  11     -30.066   8.813  14.737  1.00 79.87           N  
ATOM     79  CA  VAL A  11     -29.834   9.110  13.328  1.00 79.87           C  
ATOM     80  C   VAL A  11     -28.447   9.726  13.152  1.00 79.87           C  
ATOM     81  CB  VAL A  11     -30.914  10.059  12.762  1.00 79.87           C  
ATOM     82  O   VAL A  11     -27.731   9.397  12.203  1.00 79.87           O  
ATOM     83  CG1 VAL A  11     -30.577  10.468  11.330  1.00 79.87           C  
ATOM     84  CG2 VAL A  11     -32.289   9.397  12.822  1.00 79.87           C  
ATOM     85  N   THR A  12     -27.996  10.602  14.095  1.00 74.36           N  
ATOM     86  CA  THR A  12     -26.682  11.229  14.007  1.00 74.36           C  
ATOM     87  C   THR A  12     -25.576  10.199  14.223  1.00 74.36           C  
ATOM     88  CB  THR A  12     -26.535  12.367  15.034  1.00 74.36           C  
ATOM     89  O   THR A  12     -24.526  10.263  13.580  1.00 74.36           O  
ATOM     90  CG2 THR A  12     -27.521  13.495  14.749  1.00 74.36           C  
ATOM     91  OG1 THR A  12     -26.782  11.852  16.348  1.00 74.36           O  
ATOM     92  N   ILE A  13     -25.813   9.232  15.116  1.00 74.33           N  
ATOM     93  CA  ILE A  13     -24.806   8.220  15.415  1.00 74.33           C  
ATOM     94  C   ILE A  13     -24.657   7.273  14.227  1.00 74.33           C  
ATOM     95  CB  ILE A  13     -25.163   7.427  16.692  1.00 74.33           C  
ATOM     96  O   ILE A  13     -23.544   6.871  13.880  1.00 74.33           O  
ATOM     97  CG1 ILE A  13     -25.162   8.353  17.913  1.00 74.33           C  
ATOM     98  CG2 ILE A  13     -24.195   6.257  16.889  1.00 74.33           C  
ATOM     99  CD1 ILE A  13     -25.680   7.698  19.187  1.00 74.33           C  
ATOM    100  N   VAL A  14     -25.817   6.978  13.570  1.00 73.10           N  
ATOM    101  CA  VAL A  14     -25.806   6.056  12.439  1.00 73.10           C  
ATOM    102  C   VAL A  14     -25.129   6.716  11.240  1.00 73.10           C  
ATOM    103  CB  VAL A  14     -27.234   5.602  12.062  1.00 73.10           C  
ATOM    104  O   VAL A  14     -24.463   6.046  10.448  1.00 73.10           O  
ATOM    105  CG1 VAL A  14     -27.214   4.753  10.793  1.00 73.10           C  
ATOM    106  CG2 VAL A  14     -27.870   4.829  13.216  1.00 73.10           C  
ATOM    107  N   CYS A  15     -25.158   8.110  11.245  1.00 71.31           N  
ATOM    108  CA  CYS A  15     -24.551   8.798  10.110  1.00 71.31           C  
ATOM    109  C   CYS A  15     -23.066   9.040  10.350  1.00 71.31           C  
ATOM    110  CB  CYS A  15     -25.258  10.128   9.849  1.00 71.31           C  
ATOM    111  O   CYS A  15     -22.355   9.501   9.455  1.00 71.31           O  
ATOM    112  SG  CYS A  15     -26.979   9.947   9.330  1.00 71.31           S  
ATOM    113  N   LEU A  16     -22.628   8.835  11.647  1.00 67.07           N  
ATOM    114  CA  LEU A  16     -21.212   9.053  11.919  1.00 67.07           C  
ATOM    115  C   LEU A  16     -20.360   7.966  11.273  1.00 67.07           C  
ATOM    116  CB  LEU A  16     -20.955   9.090  13.428  1.00 67.07           C  
ATOM    117  O   LEU A  16     -20.617   6.775  11.464  1.00 67.07           O  
ATOM    118  CG  LEU A  16     -21.516  10.297  14.182  1.00 67.07           C  
ATOM    119  CD1 LEU A  16     -21.582  10.003  15.677  1.00 67.07           C  
ATOM    120  CD2 LEU A  16     -20.670  11.537  13.912  1.00 67.07           C  
ATOM    121  N   ASP A  17     -20.192   8.008   9.994  1.00 64.32           N  
ATOM    122  CA  ASP A  17     -19.246   7.174   9.261  1.00 64.32           C  
ATOM    123  C   ASP A  17     -17.985   6.919  10.084  1.00 64.32           C  
ATOM    124  CB  ASP A  17     -18.879   7.824   7.925  1.00 64.32           C  
ATOM    125  O   ASP A  17     -17.290   7.860  10.472  1.00 64.32           O  
ATOM    126  CG  ASP A  17     -19.783   7.388   6.785  1.00 64.32           C  
ATOM    127  OD1 ASP A  17     -20.061   6.177   6.657  1.00 64.32           O  
ATOM    128  OD2 ASP A  17     -20.218   8.264   6.007  1.00 64.32           O  
ATOM    129  N   LEU A  18     -18.112   6.298  11.315  1.00 65.03           N  
ATOM    130  CA  LEU A  18     -16.956   5.875  12.097  1.00 65.03           C  
ATOM    131  C   LEU A  18     -15.723   5.733  11.211  1.00 65.03           C  
ATOM    132  CB  LEU A  18     -17.244   4.549  12.806  1.00 65.03           C  
ATOM    133  O   LEU A  18     -15.792   5.134  10.135  1.00 65.03           O  
ATOM    134  CG  LEU A  18     -18.081   4.631  14.084  1.00 65.03           C  
ATOM    135  CD1 LEU A  18     -19.491   4.110  13.829  1.00 65.03           C  
ATOM    136  CD2 LEU A  18     -17.413   3.852  15.212  1.00 65.03           C  
ATOM    137  N   GLY A  19     -15.298   6.808  10.454  1.00 68.35           N  
ATOM    138  CA  GLY A  19     -13.993   6.906   9.819  1.00 68.35           C  
ATOM    139  C   GLY A  19     -13.343   5.556   9.580  1.00 68.35           C  
ATOM    140  O   GLY A  19     -12.626   5.045  10.442  1.00 68.35           O  
ATOM    141  N   TYR A  20     -14.076   4.617   8.924  1.00 72.71           N  
ATOM    142  CA  TYR A  20     -13.444   3.341   8.607  1.00 72.71           C  
ATOM    143  C   TYR A  20     -12.085   3.553   7.951  1.00 72.71           C  
ATOM    144  CB  TYR A  20     -14.343   2.508   7.689  1.00 72.71           C  
ATOM    145  O   TYR A  20     -11.954   4.361   7.029  1.00 72.71           O  
ATOM    146  CG  TYR A  20     -15.595   2.000   8.362  1.00 72.71           C  
ATOM    147  CD1 TYR A  20     -15.572   0.843   9.137  1.00 72.71           C  
ATOM    148  CD2 TYR A  20     -16.803   2.676   8.225  1.00 72.71           C  
ATOM    149  CE1 TYR A  20     -16.724   0.370   9.758  1.00 72.71           C  
ATOM    150  CE2 TYR A  20     -17.960   2.213   8.842  1.00 72.71           C  
ATOM    151  OH  TYR A  20     -19.054   0.597  10.218  1.00 72.71           O  
ATOM    152  CZ  TYR A  20     -17.911   1.061   9.605  1.00 72.71           C  
ATOM    153  N   THR A  21     -11.000   3.241   8.783  1.00 87.64           N  
ATOM    154  CA  THR A  21      -9.653   3.274   8.224  1.00 87.64           C  
ATOM    155  C   THR A  21      -9.266   1.908   7.665  1.00 87.64           C  
ATOM    156  CB  THR A  21      -8.621   3.710   9.281  1.00 87.64           C  
ATOM    157  O   THR A  21      -9.611   0.875   8.242  1.00 87.64           O  
ATOM    158  CG2 THR A  21      -8.898   5.129   9.767  1.00 87.64           C  
ATOM    159  OG1 THR A  21      -8.681   2.814  10.397  1.00 87.64           O  
ATOM    160  N   LEU A  22      -8.870   1.779   6.400  1.00 94.95           N  
ATOM    161  CA  LEU A  22      -8.417   0.581   5.700  1.00 94.95           C  
ATOM    162  C   LEU A  22      -7.015   0.186   6.152  1.00 94.95           C  
ATOM    163  CB  LEU A  22      -8.433   0.806   4.186  1.00 94.95           C  
ATOM    164  O   LEU A  22      -6.127   1.036   6.251  1.00 94.95           O  
ATOM    165  CG  LEU A  22      -8.033  -0.388   3.319  1.00 94.95           C  
ATOM    166  CD1 LEU A  22      -9.074  -1.497   3.430  1.00 94.95           C  
ATOM    167  CD2 LEU A  22      -7.855   0.041   1.866  1.00 94.95           C  
ATOM    168  N   THR A  23      -6.852  -1.024   6.565  1.00 95.52           N  
ATOM    169  CA  THR A  23      -5.562  -1.580   6.958  1.00 95.52           C  
ATOM    170  C   THR A  23      -5.094  -2.625   5.950  1.00 95.52           C  
ATOM    171  CB  THR A  23      -5.631  -2.212   8.361  1.00 95.52           C  
ATOM    172  O   THR A  23      -5.840  -3.546   5.610  1.00 95.52           O  
ATOM    173  CG2 THR A  23      -4.253  -2.673   8.825  1.00 95.52           C  
ATOM    174  OG1 THR A  23      -6.136  -1.245   9.290  1.00 95.52           O  
ATOM    175  N   CYS A  24      -3.861  -2.467   5.408  1.00 96.00           N  
ATOM    176  CA  CYS A  24      -3.311  -3.370   4.402  1.00 96.00           C  
ATOM    177  C   CYS A  24      -1.968  -3.933   4.852  1.00 96.00           C  
ATOM    178  CB  CYS A  24      -3.149  -2.648   3.065  1.00 96.00           C  
ATOM    179  O   CYS A  24      -1.312  -3.364   5.726  1.00 96.00           O  
ATOM    180  SG  CYS A  24      -4.698  -2.010   2.390  1.00 96.00           S  
ATOM    181  N   LEU A  25      -1.619  -5.024   4.291  1.00 94.65           N  
ATOM    182  CA  LEU A  25      -0.273  -5.552   4.490  1.00 94.65           C  
ATOM    183  C   LEU A  25       0.762  -4.681   3.787  1.00 94.65           C  
ATOM    184  CB  LEU A  25      -0.181  -6.991   3.977  1.00 94.65           C  
ATOM    185  O   LEU A  25       0.559  -4.270   2.642  1.00 94.65           O  
ATOM    186  CG  LEU A  25      -0.618  -8.087   4.949  1.00 94.65           C  
ATOM    187  CD1 LEU A  25      -2.134  -8.074   5.116  1.00 94.65           C  
ATOM    188  CD2 LEU A  25      -0.140  -9.453   4.467  1.00 94.65           C  
ATOM    189  N   ASN A  26       1.808  -4.266   4.480  1.00 92.17           N  
ATOM    190  CA  ASN A  26       2.881  -3.445   3.930  1.00 92.17           C  
ATOM    191  C   ASN A  26       4.243  -4.112   4.106  1.00 92.17           C  
ATOM    192  CB  ASN A  26       2.882  -2.058   4.575  1.00 92.17           C  
ATOM    193  O   ASN A  26       4.933  -3.870   5.097  1.00 92.17           O  
ATOM    194  CG  ASN A  26       3.854  -1.104   3.909  1.00 92.17           C  
ATOM    195  ND2 ASN A  26       4.185  -0.018   4.597  1.00 92.17           N  
ATOM    196  OD1 ASN A  26       4.302  -1.341   2.784  1.00 92.17           O  
ATOM    197  N   CYS A  27       4.573  -5.030   3.149  1.00 83.86           N  
ATOM    198  CA  CYS A  27       5.881  -5.656   3.305  1.00 83.86           C  
ATOM    199  C   CYS A  27       6.364  -6.246   1.985  1.00 83.86           C  
ATOM    200  CB  CYS A  27       5.829  -6.748   4.373  1.00 83.86           C  
ATOM    201  O   CYS A  27       5.554  -6.641   1.143  1.00 83.86           O  
ATOM    202  SG  CYS A  27       5.145  -6.192   5.949  1.00 83.86           S  
ATOM    203  N   PRO A  28       7.614  -6.505   1.912  1.00 77.22           N  
ATOM    204  CA  PRO A  28       8.157  -7.076   0.677  1.00 77.22           C  
ATOM    205  C   PRO A  28       8.255  -8.599   0.724  1.00 77.22           C  
ATOM    206  CB  PRO A  28       9.547  -6.442   0.577  1.00 77.22           C  
ATOM    207  O   PRO A  28       8.352  -9.248  -0.320  1.00 77.22           O  
ATOM    208  CG  PRO A  28       9.900  -6.072   1.981  1.00 77.22           C  
ATOM    209  CD  PRO A  28       8.630  -5.801   2.736  1.00 77.22           C  
ATOM    210  N   GLU A  29       8.070  -9.142   1.937  1.00 74.64           N  
ATOM    211  CA  GLU A  29       8.343 -10.569   2.076  1.00 74.64           C  
ATOM    212  C   GLU A  29       7.056 -11.386   2.013  1.00 74.64           C  
ATOM    213  CB  GLU A  29       9.080 -10.850   3.388  1.00 74.64           C  
ATOM    214  O   GLU A  29       5.968 -10.861   2.259  1.00 74.64           O  
ATOM    215  CG  GLU A  29      10.456 -10.205   3.470  1.00 74.64           C  
ATOM    216  CD  GLU A  29      11.109 -10.356   4.835  1.00 74.64           C  
ATOM    217  OE1 GLU A  29      12.152  -9.709   5.084  1.00 74.64           O  
ATOM    218  OE2 GLU A  29      10.575 -11.128   5.662  1.00 74.64           O  
ATOM    219  N   VAL A  30       7.214 -12.634   1.720  1.00 71.35           N  
ATOM    220  CA  VAL A  30       6.093 -13.561   1.596  1.00 71.35           C  
ATOM    221  C   VAL A  30       5.442 -13.771   2.961  1.00 71.35           C  
ATOM    222  CB  VAL A  30       6.542 -14.917   1.005  1.00 71.35           C  
ATOM    223  O   VAL A  30       4.215 -13.747   3.080  1.00 71.35           O  
ATOM    224  CG1 VAL A  30       5.392 -15.922   1.028  1.00 71.35           C  
ATOM    225  CG2 VAL A  30       7.065 -14.731  -0.418  1.00 71.35           C  
ATOM    226  N   PHE A  31       6.330 -13.887   4.025  1.00 71.94           N  
ATOM    227  CA  PHE A  31       5.812 -14.178   5.357  1.00 71.94           C  
ATOM    228  C   PHE A  31       5.919 -12.954   6.259  1.00 71.94           C  
ATOM    229  CB  PHE A  31       6.564 -15.357   5.982  1.00 71.94           C  
ATOM    230  O   PHE A  31       7.006 -12.619   6.733  1.00 71.94           O  
ATOM    231  CG  PHE A  31       6.447 -16.636   5.197  1.00 71.94           C  
ATOM    232  CD1 PHE A  31       5.266 -17.367   5.203  1.00 71.94           C  
ATOM    233  CD2 PHE A  31       7.520 -17.107   4.451  1.00 71.94           C  
ATOM    234  CE1 PHE A  31       5.155 -18.551   4.477  1.00 71.94           C  
ATOM    235  CE2 PHE A  31       7.417 -18.289   3.723  1.00 71.94           C  
ATOM    236  CZ  PHE A  31       6.234 -19.010   3.739  1.00 71.94           C  
ATOM    237  N   CYS A  32       5.125 -12.013   5.991  1.00 74.85           N  
ATOM    238  CA  CYS A  32       5.130 -10.793   6.791  1.00 74.85           C  
ATOM    239  C   CYS A  32       3.754 -10.529   7.391  1.00 74.85           C  
ATOM    240  CB  CYS A  32       5.565  -9.598   5.944  1.00 74.85           C  
ATOM    241  O   CYS A  32       2.735 -10.890   6.801  1.00 74.85           O  
ATOM    242  SG  CYS A  32       5.593  -8.035   6.849  1.00 74.85           S  
ATOM    243  N   LYS A  33       3.840  -9.928   8.663  1.00 80.51           N  
ATOM    244  CA  LYS A  33       2.635  -9.591   9.416  1.00 80.51           C  
ATOM    245  C   LYS A  33       2.608  -8.108   9.774  1.00 80.51           C  
ATOM    246  CB  LYS A  33       2.540 -10.439  10.685  1.00 80.51           C  
ATOM    247  O   LYS A  33       2.006  -7.718  10.777  1.00 80.51           O  
ATOM    248  CG  LYS A  33       2.267 -11.913  10.426  1.00 80.51           C  
ATOM    249  CD  LYS A  33       2.060 -12.681  11.725  1.00 80.51           C  
ATOM    250  CE  LYS A  33       1.833 -14.165  11.469  1.00 80.51           C  
ATOM    251  NZ  LYS A  33       1.626 -14.921  12.740  1.00 80.51           N  
ATOM    252  N   LYS A  34       3.355  -7.364   8.803  1.00 90.30           N  
ATOM    253  CA  LYS A  34       3.309  -5.934   9.093  1.00 90.30           C  
ATOM    254  C   LYS A  34       2.102  -5.277   8.430  1.00 90.30           C  
ATOM    255  CB  LYS A  34       4.597  -5.250   8.632  1.00 90.30           C  
ATOM    256  O   LYS A  34       1.848  -5.488   7.242  1.00 90.30           O  
ATOM    257  CG  LYS A  34       5.823  -5.624   9.451  1.00 90.30           C  
ATOM    258  CD  LYS A  34       7.033  -4.785   9.060  1.00 90.30           C  
ATOM    259  CE  LYS A  34       8.264  -5.166   9.871  1.00 90.30           C  
ATOM    260  NZ  LYS A  34       9.458  -4.359   9.478  1.00 90.30           N  
ATOM    261  N   PHE A  35       1.368  -4.580   9.219  1.00 92.55           N  
ATOM    262  CA  PHE A  35       0.163  -3.902   8.759  1.00 92.55           C  
ATOM    263  C   PHE A  35       0.310  -2.390   8.885  1.00 92.55           C  
ATOM    264  CB  PHE A  35      -1.059  -4.379   9.550  1.00 92.55           C  
ATOM    265  O   PHE A  35       1.043  -1.903   9.748  1.00 92.55           O  
ATOM    266  CG  PHE A  35      -1.251  -5.871   9.531  1.00 92.55           C  
ATOM    267  CD1 PHE A  35      -1.803  -6.500   8.422  1.00 92.55           C  
ATOM    268  CD2 PHE A  35      -0.879  -6.645  10.622  1.00 92.55           C  
ATOM    269  CE1 PHE A  35      -1.982  -7.882   8.401  1.00 92.55           C  
ATOM    270  CE2 PHE A  35      -1.055  -8.026  10.609  1.00 92.55           C  
ATOM    271  CZ  PHE A  35      -1.607  -8.642   9.497  1.00 92.55           C  
ATOM    272  N   GLN A  36      -0.267  -1.763   7.887  1.00 93.55           N  
ATOM    273  CA  GLN A  36      -0.295  -0.305   7.923  1.00 93.55           C  
ATOM    274  C   GLN A  36      -1.714   0.223   7.728  1.00 93.55           C  
ATOM    275  CB  GLN A  36       0.633   0.277   6.856  1.00 93.55           C  
ATOM    276  O   GLN A  36      -2.493  -0.344   6.960  1.00 93.55           O  
ATOM    277  CG  GLN A  36       0.008   0.348   5.469  1.00 93.55           C  
ATOM    278  CD  GLN A  36       0.890   1.062   4.463  1.00 93.55           C  
ATOM    279  NE2 GLN A  36       0.311   2.010   3.734  1.00 93.55           N  
ATOM    280  OE1 GLN A  36       2.083   0.765   4.343  1.00 93.55           O  
ATOM    281  N   THR A  37      -2.022   1.202   8.555  1.00 95.18           N  
ATOM    282  CA  THR A  37      -3.269   1.928   8.346  1.00 95.18           C  
ATOM    283  C   THR A  37      -3.149   2.880   7.160  1.00 95.18           C  
ATOM    284  CB  THR A  37      -3.673   2.719   9.604  1.00 95.18           C  
ATOM    285  O   THR A  37      -2.219   3.688   7.097  1.00 95.18           O  
ATOM    286  CG2 THR A  37      -5.015   3.417   9.408  1.00 95.18           C  
ATOM    287  OG1 THR A  37      -3.772   1.820  10.715  1.00 95.18           O  
ATOM    288  N   CYS A  38      -4.073   2.730   6.124  1.00 94.83           N  
ATOM    289  CA  CYS A  38      -4.008   3.544   4.915  1.00 94.83           C  
ATOM    290  C   CYS A  38      -4.391   4.989   5.210  1.00 94.83           C  
ATOM    291  CB  CYS A  38      -4.926   2.973   3.835  1.00 94.83           C  
ATOM    292  O   CYS A  38      -5.237   5.249   6.067  1.00 94.83           O  
ATOM    293  SG  CYS A  38      -4.511   1.286   3.343  1.00 94.83           S  
ATOM    294  N   ARG A  39      -3.643   5.897   4.575  1.00 93.85           N  
ATOM    295  CA  ARG A  39      -3.928   7.323   4.706  1.00 93.85           C  
ATOM    296  C   ARG A  39      -5.261   7.677   4.057  1.00 93.85           C  
ATOM    297  CB  ARG A  39      -2.805   8.155   4.084  1.00 93.85           C  
ATOM    298  O   ARG A  39      -5.827   6.875   3.311  1.00 93.85           O  
ATOM    299  CG  ARG A  39      -1.457   7.976   4.765  1.00 93.85           C  
ATOM    300  CD  ARG A  39      -0.369   8.796   4.084  1.00 93.85           C  
ATOM    301  NE  ARG A  39       0.945   8.538   4.668  1.00 93.85           N  
ATOM    302  NH1 ARG A  39       2.106   9.816   3.134  1.00 93.85           N  
ATOM    303  NH2 ARG A  39       3.229   8.730   4.811  1.00 93.85           N  
ATOM    304  CZ  ARG A  39       2.090   9.028   4.203  1.00 93.85           C  
ATOM    305  N   ASN A  40      -5.730   8.830   4.387  1.00 90.09           N  
ATOM    306  CA  ASN A  40      -6.964   9.312   3.774  1.00 90.09           C  
ATOM    307  C   ASN A  40      -6.879   9.293   2.251  1.00 90.09           C  
ATOM    308  CB  ASN A  40      -7.296  10.721   4.270  1.00 90.09           C  
ATOM    309  O   ASN A  40      -5.884   9.739   1.675  1.00 90.09           O  
ATOM    310  CG  ASN A  40      -7.749  10.739   5.717  1.00 90.09           C  
ATOM    311  ND2 ASN A  40      -7.721  11.915   6.332  1.00 90.09           N  
ATOM    312  OD1 ASN A  40      -8.121   9.705   6.277  1.00 90.09           O  
ATOM    313  N   GLY A  41      -7.731   8.707   1.555  1.00 91.18           N  
ATOM    314  CA  GLY A  41      -7.747   8.652   0.102  1.00 91.18           C  
ATOM    315  C   GLY A  41      -7.255   7.328  -0.451  1.00 91.18           C  
ATOM    316  O   GLY A  41      -7.505   7.003  -1.614  1.00 91.18           O  
ATOM    317  N   GLU A  42      -6.489   6.597   0.443  1.00 94.71           N  
ATOM    318  CA  GLU A  42      -6.013   5.278   0.040  1.00 94.71           C  
ATOM    319  C   GLU A  42      -7.023   4.192   0.400  1.00 94.71           C  
ATOM    320  CB  GLU A  42      -4.660   4.973   0.689  1.00 94.71           C  
ATOM    321  O   GLU A  42      -7.007   3.667   1.515  1.00 94.71           O  
ATOM    322  CG  GLU A  42      -3.551   5.930   0.278  1.00 94.71           C  
ATOM    323  CD  GLU A  42      -2.195   5.562   0.857  1.00 94.71           C  
ATOM    324  OE1 GLU A  42      -1.173   5.698   0.146  1.00 94.71           O  
ATOM    325  OE2 GLU A  42      -2.153   5.132   2.032  1.00 94.71           O  
ATOM    326  N   LYS A  43      -7.858   3.878  -0.589  1.00 94.92           N  
ATOM    327  CA  LYS A  43      -8.988   2.999  -0.299  1.00 94.92           C  
ATOM    328  C   LYS A  43      -8.757   1.602  -0.868  1.00 94.92           C  
ATOM    329  CB  LYS A  43     -10.283   3.586  -0.862  1.00 94.92           C  
ATOM    330  O   LYS A  43      -9.692   0.805  -0.969  1.00 94.92           O  
ATOM    331  CG  LYS A  43     -10.665   4.932  -0.262  1.00 94.92           C  
ATOM    332  CD  LYS A  43     -12.009   5.417  -0.789  1.00 94.92           C  
ATOM    333  CE  LYS A  43     -12.413   6.742  -0.157  1.00 94.92           C  
ATOM    334  NZ  LYS A  43     -13.732   7.221  -0.667  1.00 94.92           N  
ATOM    335  N   ILE A  44      -7.421   1.370  -1.316  1.00 96.60           N  
ATOM    336  CA  ILE A  44      -7.154   0.104  -1.989  1.00 96.60           C  
ATOM    337  C   ILE A  44      -5.897  -0.536  -1.405  1.00 96.60           C  
ATOM    338  CB  ILE A  44      -6.998   0.297  -3.514  1.00 96.60           C  
ATOM    339  O   ILE A  44      -4.918   0.156  -1.114  1.00 96.60           O  
ATOM    340  CG1 ILE A  44      -8.306   0.814  -4.123  1.00 96.60           C  
ATOM    341  CG2 ILE A  44      -6.562  -1.011  -4.182  1.00 96.60           C  
ATOM    342  CD1 ILE A  44      -9.422  -0.221  -4.163  1.00 96.60           C  
ATOM    343  N   CYS A  45      -5.934  -1.818  -1.122  1.00 96.81           N  
ATOM    344  CA  CYS A  45      -4.736  -2.606  -0.852  1.00 96.81           C  
ATOM    345  C   CYS A  45      -4.206  -3.248  -2.129  1.00 96.81           C  
ATOM    346  CB  CYS A  45      -5.028  -3.686   0.188  1.00 96.81           C  
ATOM    347  O   CYS A  45      -4.978  -3.790  -2.923  1.00 96.81           O  
ATOM    348  SG  CYS A  45      -5.595  -3.035   1.775  1.00 96.81           S  
ATOM    349  N   PHE A  46      -2.879  -3.103  -2.374  1.00 95.92           N  
ATOM    350  CA  PHE A  46      -2.341  -3.739  -3.570  1.00 95.92           C  
ATOM    351  C   PHE A  46      -1.303  -4.793  -3.202  1.00 95.92           C  
ATOM    352  CB  PHE A  46      -1.720  -2.695  -4.504  1.00 95.92           C  
ATOM    353  O   PHE A  46      -0.685  -4.718  -2.138  1.00 95.92           O  
ATOM    354  CG  PHE A  46      -0.418  -2.131  -4.002  1.00 95.92           C  
ATOM    355  CD1 PHE A  46      -0.397  -0.976  -3.229  1.00 95.92           C  
ATOM    356  CD2 PHE A  46       0.785  -2.755  -4.305  1.00 95.92           C  
ATOM    357  CE1 PHE A  46       0.807  -0.452  -2.764  1.00 95.92           C  
ATOM    358  CE2 PHE A  46       1.992  -2.236  -3.844  1.00 95.92           C  
ATOM    359  CZ  PHE A  46       2.001  -1.084  -3.074  1.00 95.92           C  
ATOM    360  N   LYS A  47      -1.195  -5.815  -3.996  1.00 94.11           N  
ATOM    361  CA  LYS A  47      -0.184  -6.868  -4.000  1.00 94.11           C  
ATOM    362  C   LYS A  47       0.376  -7.087  -5.403  1.00 94.11           C  
ATOM    363  CB  LYS A  47      -0.766  -8.174  -3.459  1.00 94.11           C  
ATOM    364  O   LYS A  47      -0.376  -7.356  -6.342  1.00 94.11           O  
ATOM    365  CG  LYS A  47       0.203  -9.347  -3.499  1.00 94.11           C  
ATOM    366  CD  LYS A  47      -0.473 -10.645  -3.074  1.00 94.11           C  
ATOM    367  CE  LYS A  47       0.460 -11.838  -3.228  1.00 94.11           C  
ATOM    368  NZ  LYS A  47      -0.221 -13.122  -2.882  1.00 94.11           N  
ATOM    369  N   LYS A  48       1.729  -6.876  -5.514  1.00 92.42           N  
ATOM    370  CA  LYS A  48       2.315  -7.078  -6.836  1.00 92.42           C  
ATOM    371  C   LYS A  48       3.580  -7.929  -6.752  1.00 92.42           C  
ATOM    372  CB  LYS A  48       2.631  -5.734  -7.495  1.00 92.42           C  
ATOM    373  O   LYS A  48       4.286  -7.903  -5.742  1.00 92.42           O  
ATOM    374  CG  LYS A  48       3.629  -4.885  -6.722  1.00 92.42           C  
ATOM    375  CD  LYS A  48       3.848  -3.533  -7.389  1.00 92.42           C  
ATOM    376  CE  LYS A  48       4.869  -2.694  -6.633  1.00 92.42           C  
ATOM    377  NZ  LYS A  48       5.112  -1.381  -7.302  1.00 92.42           N  
ATOM    378  N   PHE A  49       3.776  -8.734  -7.711  1.00 89.74           N  
ATOM    379  CA  PHE A  49       4.929  -9.624  -7.774  1.00 89.74           C  
ATOM    380  C   PHE A  49       5.282  -9.951  -9.220  1.00 89.74           C  
ATOM    381  CB  PHE A  49       4.656 -10.915  -6.995  1.00 89.74           C  
ATOM    382  O   PHE A  49       4.445  -9.815 -10.115  1.00 89.74           O  
ATOM    383  CG  PHE A  49       3.472 -11.692  -7.503  1.00 89.74           C  
ATOM    384  CD1 PHE A  49       2.187 -11.389  -7.070  1.00 89.74           C  
ATOM    385  CD2 PHE A  49       3.644 -12.726  -8.415  1.00 89.74           C  
ATOM    386  CE1 PHE A  49       1.088 -12.106  -7.539  1.00 89.74           C  
ATOM    387  CE2 PHE A  49       2.551 -13.447  -8.887  1.00 89.74           C  
ATOM    388  CZ  PHE A  49       1.274 -13.136  -8.447  1.00 89.74           C  
ATOM    389  N   ASP A  50       6.576 -10.355  -9.400  1.00 89.17           N  
ATOM    390  CA  ASP A  50       7.071 -10.731 -10.720  1.00 89.17           C  
ATOM    391  C   ASP A  50       6.662 -12.159 -11.075  1.00 89.17           C  
ATOM    392  CB  ASP A  50       8.594 -10.590 -10.782  1.00 89.17           C  
ATOM    393  O   ASP A  50       6.790 -13.069 -10.254  1.00 89.17           O  
ATOM    394  CG  ASP A  50       9.130 -10.567 -12.203  1.00 89.17           C  
ATOM    395  OD1 ASP A  50       8.647 -11.348 -13.050  1.00 89.17           O  
ATOM    396  OD2 ASP A  50      10.046  -9.762 -12.477  1.00 89.17           O  
ATOM    397  N   GLU A  51       6.195 -12.395 -12.297  1.00 83.06           N  
ATOM    398  CA  GLU A  51       5.689 -13.675 -12.785  1.00 83.06           C  
ATOM    399  C   GLU A  51       6.801 -14.717 -12.857  1.00 83.06           C  
ATOM    400  CB  GLU A  51       5.038 -13.506 -14.160  1.00 83.06           C  
ATOM    401  O   GLU A  51       6.559 -15.907 -12.644  1.00 83.06           O  
ATOM    402  CG  GLU A  51       4.212 -14.706 -14.601  1.00 83.06           C  
ATOM    403  CD  GLU A  51       3.536 -14.507 -15.949  1.00 83.06           C  
ATOM    404  OE1 GLU A  51       2.381 -14.958 -16.121  1.00 83.06           O  
ATOM    405  OE2 GLU A  51       4.168 -13.895 -16.839  1.00 83.06           O  
ATOM    406  N   ARG A  52       8.159 -14.353 -13.018  1.00 77.81           N  
ATOM    407  CA  ARG A  52       9.224 -15.282 -13.383  1.00 77.81           C  
ATOM    408  C   ARG A  52      10.003 -15.733 -12.152  1.00 77.81           C  
ATOM    409  CB  ARG A  52      10.173 -14.641 -14.398  1.00 77.81           C  
ATOM    410  O   ARG A  52      10.824 -16.649 -12.231  1.00 77.81           O  
ATOM    411  CG  ARG A  52       9.554 -14.425 -15.769  1.00 77.81           C  
ATOM    412  CD  ARG A  52      10.604 -14.062 -16.811  1.00 77.81           C  
ATOM    413  NE  ARG A  52       9.998 -13.765 -18.106  1.00 77.81           N  
ATOM    414  NH1 ARG A  52      11.967 -13.942 -19.300  1.00 77.81           N  
ATOM    415  NH2 ARG A  52      10.009 -13.436 -20.379  1.00 77.81           N  
ATOM    416  CZ  ARG A  52      10.659 -13.715 -19.259  1.00 77.81           C  
ATOM    417  N   LYS A  53       9.697 -15.040 -11.024  1.00 65.69           N  
ATOM    418  CA  LYS A  53      10.551 -15.435  -9.907  1.00 65.69           C  
ATOM    419  C   LYS A  53      10.007 -16.679  -9.212  1.00 65.69           C  
ATOM    420  CB  LYS A  53      10.684 -14.289  -8.903  1.00 65.69           C  
ATOM    421  O   LYS A  53       8.900 -16.659  -8.668  1.00 65.69           O  
ATOM    422  CG  LYS A  53      11.691 -13.223  -9.309  1.00 65.69           C  
ATOM    423  CD  LYS A  53      11.939 -12.229  -8.182  1.00 65.69           C  
ATOM    424  CE  LYS A  53      12.905 -11.131  -8.606  1.00 65.69           C  
ATOM    425  NZ  LYS A  53      13.171 -10.168  -7.495  1.00 65.69           N  
ATOM    426  N   LEU A  54      10.199 -17.849  -9.782  1.00 61.30           N  
ATOM    427  CA  LEU A  54       9.777 -19.148  -9.270  1.00 61.30           C  
ATOM    428  C   LEU A  54      10.338 -19.390  -7.873  1.00 61.30           C  
ATOM    429  CB  LEU A  54      10.226 -20.267 -10.213  1.00 61.30           C  
ATOM    430  O   LEU A  54       9.649 -19.939  -7.010  1.00 61.30           O  
ATOM    431  CG  LEU A  54       9.137 -21.229 -10.691  1.00 61.30           C  
ATOM    432  CD1 LEU A  54       8.428 -20.661 -11.915  1.00 61.30           C  
ATOM    433  CD2 LEU A  54       9.731 -22.600 -10.998  1.00 61.30           C  
ATOM    434  N   PHE A  55      11.593 -18.760  -7.565  1.00 65.25           N  
ATOM    435  CA  PHE A  55      12.204 -19.029  -6.268  1.00 65.25           C  
ATOM    436  C   PHE A  55      12.280 -17.758  -5.431  1.00 65.25           C  
ATOM    437  CB  PHE A  55      13.604 -19.625  -6.446  1.00 65.25           C  
ATOM    438  O   PHE A  55      12.959 -16.800  -5.807  1.00 65.25           O  
ATOM    439  CG  PHE A  55      13.600 -21.075  -6.850  1.00 65.25           C  
ATOM    440  CD1 PHE A  55      13.369 -22.072  -5.910  1.00 65.25           C  
ATOM    441  CD2 PHE A  55      13.828 -21.440  -8.170  1.00 65.25           C  
ATOM    442  CE1 PHE A  55      13.365 -23.415  -6.281  1.00 65.25           C  
ATOM    443  CE2 PHE A  55      13.825 -22.780  -8.548  1.00 65.25           C  
ATOM    444  CZ  PHE A  55      13.594 -23.765  -7.602  1.00 65.25           C  
ATOM    445  N   GLY A  56      11.207 -17.323  -4.915  1.00 66.85           N  
ATOM    446  CA  GLY A  56      11.356 -16.207  -3.995  1.00 66.85           C  
ATOM    447  C   GLY A  56      10.558 -14.983  -4.407  1.00 66.85           C  
ATOM    448  O   GLY A  56      11.117 -13.895  -4.562  1.00 66.85           O  
ATOM    449  N   LYS A  57       9.344 -15.285  -4.933  1.00 71.33           N  
ATOM    450  CA  LYS A  57       8.487 -14.172  -5.331  1.00 71.33           C  
ATOM    451  C   LYS A  57       8.553 -13.037  -4.313  1.00 71.33           C  
ATOM    452  CB  LYS A  57       7.041 -14.641  -5.501  1.00 71.33           C  
ATOM    453  O   LYS A  57       8.481 -13.274  -3.106  1.00 71.33           O  
ATOM    454  CG  LYS A  57       6.812 -15.505  -6.732  1.00 71.33           C  
ATOM    455  CD  LYS A  57       5.344 -15.886  -6.882  1.00 71.33           C  
ATOM    456  CE  LYS A  57       5.126 -16.822  -8.062  1.00 71.33           C  
ATOM    457  NZ  LYS A  57       3.700 -17.250  -8.174  1.00 71.33           N  
ATOM    458  N   ARG A  58       9.157 -11.925  -4.667  1.00 78.99           N  
ATOM    459  CA  ARG A  58       9.131 -10.731  -3.827  1.00 78.99           C  
ATOM    460  C   ARG A  58       7.801  -9.997  -3.960  1.00 78.99           C  
ATOM    461  CB  ARG A  58      10.285  -9.794  -4.189  1.00 78.99           C  
ATOM    462  O   ARG A  58       7.415  -9.594  -5.060  1.00 78.99           O  
ATOM    463  CG  ARG A  58      11.628 -10.222  -3.619  1.00 78.99           C  
ATOM    464  CD  ARG A  58      12.687  -9.144  -3.798  1.00 78.99           C  
ATOM    465  NE  ARG A  58      14.015  -9.625  -3.428  1.00 78.99           N  
ATOM    466  NH1 ARG A  58      14.811  -7.555  -2.780  1.00 78.99           N  
ATOM    467  NH2 ARG A  58      16.163  -9.401  -2.648  1.00 78.99           N  
ATOM    468  CZ  ARG A  58      14.993  -8.859  -2.953  1.00 78.99           C  
ATOM    469  N   TYR A  59       7.025 -10.086  -2.935  1.00 87.58           N  
ATOM    470  CA  TYR A  59       5.736  -9.404  -2.900  1.00 87.58           C  
ATOM    471  C   TYR A  59       5.889  -7.973  -2.401  1.00 87.58           C  
ATOM    472  CB  TYR A  59       4.750 -10.165  -2.008  1.00 87.58           C  
ATOM    473  O   TYR A  59       6.667  -7.709  -1.481  1.00 87.58           O  
ATOM    474  CG  TYR A  59       4.478 -11.576  -2.470  1.00 87.58           C  
ATOM    475  CD1 TYR A  59       3.502 -11.841  -3.428  1.00 87.58           C  
ATOM    476  CD2 TYR A  59       5.196 -12.648  -1.948  1.00 87.58           C  
ATOM    477  CE1 TYR A  59       3.247 -13.140  -3.855  1.00 87.58           C  
ATOM    478  CE2 TYR A  59       4.949 -13.951  -2.368  1.00 87.58           C  
ATOM    479  OH  TYR A  59       3.726 -15.474  -3.739  1.00 87.58           O  
ATOM    480  CZ  TYR A  59       3.975 -14.186  -3.320  1.00 87.58           C  
ATOM    481  N   ARG A  60       5.312  -7.161  -3.171  1.00 91.02           N  
ATOM    482  CA  ARG A  60       5.136  -5.792  -2.698  1.00 91.02           C  
ATOM    483  C   ARG A  60       3.670  -5.500  -2.398  1.00 91.02           C  
ATOM    484  CB  ARG A  60       5.670  -4.794  -3.727  1.00 91.02           C  
ATOM    485  O   ARG A  60       2.806  -5.686  -3.259  1.00 91.02           O  
ATOM    486  CG  ARG A  60       7.177  -4.851  -3.917  1.00 91.02           C  
ATOM    487  CD  ARG A  60       7.696  -3.640  -4.680  1.00 91.02           C  
ATOM    488  NE  ARG A  60       9.129  -3.740  -4.940  1.00 91.02           N  
ATOM    489  NH1 ARG A  60       9.495  -1.459  -4.958  1.00 91.02           N  
ATOM    490  NH2 ARG A  60      11.238  -2.907  -5.302  1.00 91.02           N  
ATOM    491  CZ  ARG A  60       9.951  -2.702  -5.066  1.00 91.02           C  
ATOM    492  N   ARG A  61       3.492  -5.138  -1.119  1.00 93.58           N  
ATOM    493  CA  ARG A  61       2.131  -4.870  -0.664  1.00 93.58           C  
ATOM    494  C   ARG A  61       2.021  -3.474  -0.062  1.00 93.58           C  
ATOM    495  CB  ARG A  61       1.690  -5.919   0.359  1.00 93.58           C  
ATOM    496  O   ARG A  61       2.997  -2.943   0.472  1.00 93.58           O  
ATOM    497  CG  ARG A  61       1.728  -7.346  -0.166  1.00 93.58           C  
ATOM    498  CD  ARG A  61       1.355  -8.353   0.912  1.00 93.58           C  
ATOM    499  NE  ARG A  61       1.356  -9.719   0.397  1.00 93.58           N  
ATOM    500  NH1 ARG A  61       3.502 -10.204   1.103  1.00 93.58           N  
ATOM    501  NH2 ARG A  61       2.270 -11.788  -0.006  1.00 93.58           N  
ATOM    502  CZ  ARG A  61       2.376 -10.567   0.499  1.00 93.58           C  
ATOM    503  N   GLY A  62       0.787  -2.921  -0.203  1.00 94.85           N  
ATOM    504  CA  GLY A  62       0.591  -1.616   0.408  1.00 94.85           C  
ATOM    505  C   GLY A  62      -0.761  -1.005   0.090  1.00 94.85           C  
ATOM    506  O   GLY A  62      -1.666  -1.698  -0.381  1.00 94.85           O  
ATOM    507  N   CYS A  63      -0.789   0.296   0.537  1.00 96.05           N  
ATOM    508  CA  CYS A  63      -1.998   1.084   0.323  1.00 96.05           C  
ATOM    509  C   CYS A  63      -1.863   1.965  -0.913  1.00 96.05           C  
ATOM    510  CB  CYS A  63      -2.297   1.948   1.548  1.00 96.05           C  
ATOM    511  O   CYS A  63      -0.777   2.467  -1.207  1.00 96.05           O  
ATOM    512  SG  CYS A  63      -2.576   0.999   3.059  1.00 96.05           S  
ATOM    513  N   ALA A  64      -2.994   2.112  -1.633  1.00 96.05           N  
ATOM    514  CA  ALA A  64      -3.003   2.977  -2.810  1.00 96.05           C  
ATOM    515  C   ALA A  64      -4.367   3.635  -2.998  1.00 96.05           C  
ATOM    516  CB  ALA A  64      -2.622   2.182  -4.057  1.00 96.05           C  
ATOM    517  O   ALA A  64      -5.377   3.139  -2.493  1.00 96.05           O  
ATOM    518  N   ALA A  65      -4.365   4.814  -3.577  1.00 96.14           N  
ATOM    519  CA  ALA A  65      -5.614   5.481  -3.933  1.00 96.14           C  
ATOM    520  C   ALA A  65      -6.325   4.747  -5.066  1.00 96.14           C  
ATOM    521  CB  ALA A  65      -5.350   6.932  -4.326  1.00 96.14           C  
ATOM    522  O   ALA A  65      -7.554   4.649  -5.076  1.00 96.14           O  
ATOM    523  N   THR A  66      -5.508   4.288  -6.061  1.00 96.32           N  
ATOM    524  CA  THR A  66      -5.974   3.496  -7.195  1.00 96.32           C  
ATOM    525  C   THR A  66      -5.080   2.278  -7.407  1.00 96.32           C  
ATOM    526  CB  THR A  66      -6.014   4.337  -8.484  1.00 96.32           C  
ATOM    527  O   THR A  66      -3.928   2.262  -6.969  1.00 96.32           O  
ATOM    528  CG2 THR A  66      -6.970   5.517  -8.342  1.00 96.32           C  
ATOM    529  OG1 THR A  66      -4.700   4.833  -8.766  1.00 96.32           O  
ATOM    530  N   CYS A  67      -5.672   1.172  -7.969  1.00 96.11           N  
ATOM    531  CA  CYS A  67      -4.897  -0.035  -8.232  1.00 96.11           C  
ATOM    532  C   CYS A  67      -3.745   0.253  -9.187  1.00 96.11           C  
ATOM    533  CB  CYS A  67      -5.791  -1.130  -8.814  1.00 96.11           C  
ATOM    534  O   CYS A  67      -3.958   0.766 -10.287  1.00 96.11           O  
ATOM    535  SG  CYS A  67      -5.024  -2.765  -8.829  1.00 96.11           S  
ATOM    536  N   PRO A  68      -2.463   0.032  -8.774  1.00 95.84           N  
ATOM    537  CA  PRO A  68      -1.295   0.311  -9.613  1.00 95.84           C  
ATOM    538  C   PRO A  68      -1.330  -0.440 -10.942  1.00 95.84           C  
ATOM    539  CB  PRO A  68      -0.121  -0.161  -8.750  1.00 95.84           C  
ATOM    540  O   PRO A  68      -1.905  -1.528 -11.025  1.00 95.84           O  
ATOM    541  CG  PRO A  68      -0.669  -0.227  -7.362  1.00 95.84           C  
ATOM    542  CD  PRO A  68      -2.149  -0.469  -7.444  1.00 95.84           C  
ATOM    543  N   GLU A  69      -0.759   0.181 -11.899  1.00 96.11           N  
ATOM    544  CA  GLU A  69      -0.612  -0.459 -13.203  1.00 96.11           C  
ATOM    545  C   GLU A  69       0.486  -1.519 -13.176  1.00 96.11           C  
ATOM    546  CB  GLU A  69      -0.312   0.582 -14.283  1.00 96.11           C  
ATOM    547  O   GLU A  69       1.552  -1.301 -12.597  1.00 96.11           O  
ATOM    548  CG  GLU A  69      -1.479   1.512 -14.583  1.00 96.11           C  
ATOM    549  CD  GLU A  69      -1.163   2.547 -15.650  1.00 96.11           C  
ATOM    550  OE1 GLU A  69      -2.028   3.405 -15.939  1.00 96.11           O  
ATOM    551  OE2 GLU A  69      -0.042   2.499 -16.204  1.00 96.11           O  
ATOM    552  N   ALA A  70       0.222  -2.625 -13.791  1.00 93.97           N  
ATOM    553  CA  ALA A  70       1.198  -3.709 -13.852  1.00 93.97           C  
ATOM    554  C   ALA A  70       2.302  -3.399 -14.859  1.00 93.97           C  
ATOM    555  CB  ALA A  70       0.510  -5.025 -14.209  1.00 93.97           C  
ATOM    556  O   ALA A  70       2.024  -2.966 -15.979  1.00 93.97           O  
ATOM    557  N   LYS A  71       3.588  -3.488 -14.435  1.00 92.20           N  
ATOM    558  CA  LYS A  71       4.727  -3.450 -15.349  1.00 92.20           C  
ATOM    559  C   LYS A  71       4.908  -4.790 -16.056  1.00 92.20           C  
ATOM    560  CB  LYS A  71       6.006  -3.077 -14.598  1.00 92.20           C  
ATOM    561  O   LYS A  71       4.316  -5.795 -15.656  1.00 92.20           O  
ATOM    562  CG  LYS A  71       5.966  -1.697 -13.957  1.00 92.20           C  
ATOM    563  CD  LYS A  71       7.262  -1.387 -13.219  1.00 92.20           C  
ATOM    564  CE  LYS A  71       7.211  -0.020 -12.549  1.00 92.20           C  
ATOM    565  NZ  LYS A  71       8.474   0.282 -11.810  1.00 92.20           N  
ATOM    566  N   PRO A  72       5.618  -4.761 -17.252  1.00 91.56           N  
ATOM    567  CA  PRO A  72       5.845  -6.036 -17.935  1.00 91.56           C  
ATOM    568  C   PRO A  72       6.342  -7.130 -16.994  1.00 91.56           C  
ATOM    569  CB  PRO A  72       6.908  -5.691 -18.981  1.00 91.56           C  
ATOM    570  O   PRO A  72       7.259  -6.899 -16.202  1.00 91.56           O  
ATOM    571  CG  PRO A  72       6.735  -4.228 -19.234  1.00 91.56           C  
ATOM    572  CD  PRO A  72       6.317  -3.569 -17.951  1.00 91.56           C  
ATOM    573  N   ARG A  73       5.577  -8.219 -17.003  1.00 87.96           N  
ATOM    574  CA  ARG A  73       5.955  -9.430 -16.282  1.00 87.96           C  
ATOM    575  C   ARG A  73       5.613  -9.314 -14.801  1.00 87.96           C  
ATOM    576  CB  ARG A  73       7.448  -9.716 -16.454  1.00 87.96           C  
ATOM    577  O   ARG A  73       6.253  -9.947 -13.959  1.00 87.96           O  
ATOM    578  CG  ARG A  73       7.853 -10.034 -17.885  1.00 87.96           C  
ATOM    579  CD  ARG A  73       9.334 -10.373 -17.989  1.00 87.96           C  
ATOM    580  NE  ARG A  73       9.723 -10.671 -19.365  1.00 87.96           N  
ATOM    581  NH1 ARG A  73      11.922 -11.160 -18.856  1.00 87.96           N  
ATOM    582  NH2 ARG A  73      11.187 -11.286 -21.023  1.00 87.96           N  
ATOM    583  CZ  ARG A  73      10.943 -11.039 -19.745  1.00 87.96           C  
ATOM    584  N   GLU A  74       4.777  -8.286 -14.457  1.00 90.99           N  
ATOM    585  CA  GLU A  74       4.313  -8.048 -13.094  1.00 90.99           C  
ATOM    586  C   GLU A  74       2.822  -8.345 -12.959  1.00 90.99           C  
ATOM    587  CB  GLU A  74       4.603  -6.606 -12.670  1.00 90.99           C  
ATOM    588  O   GLU A  74       2.043  -8.065 -13.872  1.00 90.99           O  
ATOM    589  CG  GLU A  74       4.330  -6.330 -11.199  1.00 90.99           C  
ATOM    590  CD  GLU A  74       4.692  -4.915 -10.776  1.00 90.99           C  
ATOM    591  OE1 GLU A  74       5.698  -4.737 -10.052  1.00 90.99           O  
ATOM    592  OE2 GLU A  74       3.964  -3.978 -11.172  1.00 90.99           O  
ATOM    593  N   ILE A  75       2.511  -8.990 -11.920  1.00 92.67           N  
ATOM    594  CA  ILE A  75       1.106  -9.224 -11.603  1.00 92.67           C  
ATOM    595  C   ILE A  75       0.679  -8.319 -10.450  1.00 92.67           C  
ATOM    596  CB  ILE A  75       0.846 -10.705 -11.247  1.00 92.67           C  
ATOM    597  O   ILE A  75       1.367  -8.236  -9.430  1.00 92.67           O  
ATOM    598  CG1 ILE A  75       1.200 -11.609 -12.434  1.00 92.67           C  
ATOM    599  CG2 ILE A  75      -0.610 -10.909 -10.818  1.00 92.67           C  
ATOM    600  CD1 ILE A  75       1.098 -13.097 -12.129  1.00 92.67           C  
ATOM    601  N   VAL A  76      -0.456  -7.578 -10.665  1.00 95.22           N  
ATOM    602  CA  VAL A  76      -0.977  -6.688  -9.633  1.00 95.22           C  
ATOM    603  C   VAL A  76      -2.380  -7.133  -9.226  1.00 95.22           C  
ATOM    604  CB  VAL A  76      -1.001  -5.219 -10.110  1.00 95.22           C  
ATOM    605  O   VAL A  76      -3.238  -7.361 -10.082  1.00 95.22           O  
ATOM    606  CG1 VAL A  76      -1.517  -4.300  -9.004  1.00 95.22           C  
ATOM    607  CG2 VAL A  76       0.390  -4.783 -10.566  1.00 95.22           C  
ATOM    608  N   GLN A  77      -2.558  -7.312  -7.947  1.00 95.19           N  
ATOM    609  CA  GLN A  77      -3.872  -7.611  -7.387  1.00 95.19           C  
ATOM    610  C   GLN A  77      -4.311  -6.527  -6.406  1.00 95.19           C  
ATOM    611  CB  GLN A  77      -3.862  -8.974  -6.693  1.00 95.19           C  
ATOM    612  O   GLN A  77      -3.513  -6.056  -5.594  1.00 95.19           O  
ATOM    613  CG  GLN A  77      -3.551 -10.137  -7.625  1.00 95.19           C  
ATOM    614  CD  GLN A  77      -3.447 -11.463  -6.895  1.00 95.19           C  
ATOM    615  NE2 GLN A  77      -3.732 -12.552  -7.601  1.00 95.19           N  
ATOM    616  OE1 GLN A  77      -3.112 -11.508  -5.707  1.00 95.19           O  
ATOM    617  N   CYS A  78      -5.614  -6.132  -6.541  1.00 96.98           N  
ATOM    618  CA  CYS A  78      -6.135  -5.081  -5.675  1.00 96.98           C  
ATOM    619  C   CYS A  78      -7.423  -5.526  -4.991  1.00 96.98           C  
ATOM    620  CB  CYS A  78      -6.387  -3.803  -6.475  1.00 96.98           C  
ATOM    621  O   CYS A  78      -8.202  -6.290  -5.563  1.00 96.98           O  
ATOM    622  SG  CYS A  78      -4.908  -3.138  -7.270  1.00 96.98           S  
ATOM    623  N   CYS A  79      -7.561  -5.056  -3.774  1.00 96.93           N  
ATOM    624  CA  CYS A  79      -8.763  -5.317  -2.990  1.00 96.93           C  
ATOM    625  C   CYS A  79      -9.050  -4.167  -2.032  1.00 96.93           C  
ATOM    626  CB  CYS A  79      -8.620  -6.622  -2.207  1.00 96.93           C  
ATOM    627  O   CYS A  79      -8.220  -3.272  -1.864  1.00 96.93           O  
ATOM    628  SG  CYS A  79      -7.260  -6.611  -1.018  1.00 96.93           S  
ATOM    629  N   SER A  80     -10.295  -4.056  -1.424  1.00 95.36           N  
ATOM    630  CA  SER A  80     -10.668  -2.851  -0.691  1.00 95.36           C  
ATOM    631  C   SER A  80     -11.149  -3.186   0.717  1.00 95.36           C  
ATOM    632  CB  SER A  80     -11.757  -2.083  -1.441  1.00 95.36           C  
ATOM    633  O   SER A  80     -11.839  -2.385   1.350  1.00 95.36           O  
ATOM    634  OG  SER A  80     -12.871  -2.918  -1.705  1.00 95.36           O  
ATOM    635  N   THR A  81     -10.767  -4.429   1.210  1.00 94.62           N  
ATOM    636  CA  THR A  81     -11.114  -4.765   2.587  1.00 94.62           C  
ATOM    637  C   THR A  81      -9.857  -4.915   3.440  1.00 94.62           C  
ATOM    638  CB  THR A  81     -11.941  -6.062   2.654  1.00 94.62           C  
ATOM    639  O   THR A  81      -8.749  -5.013   2.909  1.00 94.62           O  
ATOM    640  CG2 THR A  81     -13.228  -5.936   1.845  1.00 94.62           C  
ATOM    641  OG1 THR A  81     -11.164  -7.145   2.128  1.00 94.62           O  
ATOM    642  N   ASP A  82      -9.985  -4.887   4.805  1.00 94.67           N  
ATOM    643  CA  ASP A  82      -8.836  -4.956   5.702  1.00 94.67           C  
ATOM    644  C   ASP A  82      -8.014  -6.217   5.447  1.00 94.67           C  
ATOM    645  CB  ASP A  82      -9.292  -4.912   7.162  1.00 94.67           C  
ATOM    646  O   ASP A  82      -8.563  -7.319   5.379  1.00 94.67           O  
ATOM    647  CG  ASP A  82      -9.712  -3.523   7.610  1.00 94.67           C  
ATOM    648  OD1 ASP A  82      -9.475  -2.545   6.869  1.00 94.67           O  
ATOM    649  OD2 ASP A  82     -10.282  -3.405   8.717  1.00 94.67           O  
ATOM    650  N   ARG A  83      -6.762  -6.014   5.244  1.00 93.60           N  
ATOM    651  CA  ARG A  83      -5.793  -7.103   5.184  1.00 93.60           C  
ATOM    652  C   ARG A  83      -6.117  -8.061   4.043  1.00 93.60           C  
ATOM    653  CB  ARG A  83      -5.754  -7.863   6.512  1.00 93.60           C  
ATOM    654  O   ARG A  83      -5.926  -9.273   4.170  1.00 93.60           O  
ATOM    655  CG  ARG A  83      -5.436  -6.987   7.713  1.00 93.60           C  
ATOM    656  CD  ARG A  83      -5.554  -7.759   9.020  1.00 93.60           C  
ATOM    657  NE  ARG A  83      -5.693  -6.862  10.164  1.00 93.60           N  
ATOM    658  NH1 ARG A  83      -5.708  -8.547  11.745  1.00 93.60           N  
ATOM    659  NH2 ARG A  83      -5.888  -6.356  12.396  1.00 93.60           N  
ATOM    660  CZ  ARG A  83      -5.762  -7.257  11.433  1.00 93.60           C  
ATOM    661  N   CYS A  84      -6.681  -7.650   2.966  1.00 94.80           N  
ATOM    662  CA  CYS A  84      -7.153  -8.473   1.859  1.00 94.80           C  
ATOM    663  C   CYS A  84      -6.020  -8.787   0.890  1.00 94.80           C  
ATOM    664  CB  CYS A  84      -8.291  -7.772   1.117  1.00 94.80           C  
ATOM    665  O   CYS A  84      -6.138  -9.692   0.062  1.00 94.80           O  
ATOM    666  SG  CYS A  84      -7.806  -6.210   0.351  1.00 94.80           S  
ATOM    667  N   ASN A  85      -4.862  -8.048   1.056  1.00 93.44           N  
ATOM    668  CA  ASN A  85      -3.774  -8.223   0.099  1.00 93.44           C  
ATOM    669  C   ASN A  85      -2.766  -9.263   0.580  1.00 93.44           C  
ATOM    670  CB  ASN A  85      -3.075  -6.889  -0.169  1.00 93.44           C  
ATOM    671  O   ASN A  85      -1.556  -9.060   0.465  1.00 93.44           O  
ATOM    672  CG  ASN A  85      -2.468  -6.286   1.082  1.00 93.44           C  
ATOM    673  ND2 ASN A  85      -1.444  -5.459   0.905  1.00 93.44           N  
ATOM    674  OD1 ASN A  85      -2.915  -6.561   2.198  1.00 93.44           O  
ATOM    675  N   ARG A  86      -3.157 -10.501   1.041  1.00 85.78           N  
ATOM    676  CA  ARG A  86      -2.309 -11.595   1.502  1.00 85.78           C  
ATOM    677  C   ARG A  86      -1.556 -12.232   0.339  1.00 85.78           C  
ATOM    678  CB  ARG A  86      -3.143 -12.653   2.228  1.00 85.78           C  
ATOM    679  O   ARG A  86      -2.050 -12.251  -0.791  1.00 85.78           O  
ATOM    680  CG  ARG A  86      -3.645 -12.211   3.594  1.00 85.78           C  
ATOM    681  CD  ARG A  86      -4.253 -13.369   4.373  1.00 85.78           C  
ATOM    682  NE  ARG A  86      -4.647 -12.964   5.720  1.00 85.78           N  
ATOM    683  NH1 ARG A  86      -5.912 -14.851   6.140  1.00 85.78           N  
ATOM    684  NH2 ARG A  86      -5.721 -13.214   7.734  1.00 85.78           N  
ATOM    685  CZ  ARG A  86      -5.426 -13.677   6.528  1.00 85.78           C  
TER     686      ALA A   1                                                      
ENDMDL                                                                          
END                                                                             
