# Supplementary material for: Domain loss enabled evolution of novel functions in the snake three-finger toxin gene superfamily
Source: Nat Commun. 2023 Aug 11;14:4861. doi: 10.1038/s41467-023-40550-0 (PMC10421932; doi:10.1038/s41467-023-40550-0)
Supplement: Supplementary file 5 — Supplementary Data 2 [file 41467_2023_40550_MOESM5_ESM.zip › SD2_structure_predictions/full_sequence/None|Nana_c3_dn_4|Naja_naja.pdb]

MODEL     1                                                                     
ATOM      1  N   MET A   1     -34.068  -0.557  26.033  1.00 62.94           N  
ATOM      2  CA  MET A   1     -33.989  -0.620  24.576  1.00 62.94           C  
ATOM      3  C   MET A   1     -32.877   0.283  24.052  1.00 62.94           C  
ATOM      4  CB  MET A   1     -35.325  -0.224  23.947  1.00 62.94           C  
ATOM      5  O   MET A   1     -32.529   0.224  22.872  1.00 62.94           O  
ATOM      6  CG  MET A   1     -36.094   0.816  24.745  1.00 62.94           C  
ATOM      7  SD  MET A   1     -37.785   1.097  24.089  1.00 62.94           S  
ATOM      8  CE  MET A   1     -37.655   2.841  23.605  1.00 62.94           C  
ATOM      9  N   LYS A   2     -32.151   0.969  24.916  1.00 72.80           N  
ATOM     10  CA  LYS A   2     -31.078   1.926  24.662  1.00 72.80           C  
ATOM     11  C   LYS A   2     -29.709   1.288  24.874  1.00 72.80           C  
ATOM     12  CB  LYS A   2     -31.229   3.153  25.563  1.00 72.80           C  
ATOM     13  O   LYS A   2     -28.737   1.655  24.210  1.00 72.80           O  
ATOM     14  CG  LYS A   2     -32.309   4.125  25.110  1.00 72.80           C  
ATOM     15  CD  LYS A   2     -32.551   5.215  26.146  1.00 72.80           C  
ATOM     16  CE  LYS A   2     -33.436   6.325  25.595  1.00 72.80           C  
ATOM     17  NZ  LYS A   2     -34.770   6.355  26.266  1.00 72.80           N  
ATOM     18  N   THR A   3     -29.746   0.175  25.651  1.00 72.66           N  
ATOM     19  CA  THR A   3     -28.506  -0.545  25.919  1.00 72.66           C  
ATOM     20  C   THR A   3     -28.215  -1.552  24.810  1.00 72.66           C  
ATOM     21  CB  THR A   3     -28.565  -1.274  27.275  1.00 72.66           C  
ATOM     22  O   THR A   3     -27.054  -1.847  24.521  1.00 72.66           O  
ATOM     23  CG2 THR A   3     -28.479  -0.286  28.434  1.00 72.66           C  
ATOM     24  OG1 THR A   3     -29.798  -1.997  27.369  1.00 72.66           O  
ATOM     25  N   LEU A   4     -29.213  -1.974  24.065  1.00 73.28           N  
ATOM     26  CA  LEU A   4     -29.122  -2.862  22.911  1.00 73.28           C  
ATOM     27  C   LEU A   4     -28.665  -2.099  21.673  1.00 73.28           C  
ATOM     28  CB  LEU A   4     -30.472  -3.533  22.643  1.00 73.28           C  
ATOM     29  O   LEU A   4     -27.856  -2.604  20.891  1.00 73.28           O  
ATOM     30  CG  LEU A   4     -30.635  -4.961  23.165  1.00 73.28           C  
ATOM     31  CD1 LEU A   4     -32.111  -5.281  23.381  1.00 73.28           C  
ATOM     32  CD2 LEU A   4     -30.002  -5.959  22.202  1.00 73.28           C  
ATOM     33  N   LEU A   5     -29.031  -0.814  21.524  1.00 73.68           N  
ATOM     34  CA  LEU A   5     -28.651   0.082  20.437  1.00 73.68           C  
ATOM     35  C   LEU A   5     -27.216   0.569  20.610  1.00 73.68           C  
ATOM     36  CB  LEU A   5     -29.604   1.278  20.369  1.00 73.68           C  
ATOM     37  O   LEU A   5     -26.467   0.667  19.636  1.00 73.68           O  
ATOM     38  CG  LEU A   5     -30.745   1.179  19.356  1.00 73.68           C  
ATOM     39  CD1 LEU A   5     -31.963   1.952  19.852  1.00 73.68           C  
ATOM     40  CD2 LEU A   5     -30.297   1.695  17.993  1.00 73.68           C  
ATOM     41  N   LEU A   6     -26.740   0.730  21.810  1.00 74.60           N  
ATOM     42  CA  LEU A   6     -25.389   1.157  22.157  1.00 74.60           C  
ATOM     43  C   LEU A   6     -24.401   0.005  22.011  1.00 74.60           C  
ATOM     44  CB  LEU A   6     -25.349   1.700  23.587  1.00 74.60           C  
ATOM     45  O   LEU A   6     -23.280   0.199  21.534  1.00 74.60           O  
ATOM     46  CG  LEU A   6     -25.491   3.216  23.741  1.00 74.60           C  
ATOM     47  CD1 LEU A   6     -26.160   3.553  25.070  1.00 74.60           C  
ATOM     48  CD2 LEU A   6     -24.130   3.894  23.634  1.00 74.60           C  
ATOM     49  N   THR A   7     -24.753  -1.191  22.226  1.00 76.52           N  
ATOM     50  CA  THR A   7     -23.955  -2.400  22.060  1.00 76.52           C  
ATOM     51  C   THR A   7     -23.844  -2.778  20.586  1.00 76.52           C  
ATOM     52  CB  THR A   7     -24.554  -3.578  22.851  1.00 76.52           C  
ATOM     53  O   THR A   7     -22.795  -3.241  20.135  1.00 76.52           O  
ATOM     54  CG2 THR A   7     -24.286  -3.430  24.345  1.00 76.52           C  
ATOM     55  OG1 THR A   7     -25.970  -3.621  22.633  1.00 76.52           O  
ATOM     56  N   LEU A   8     -24.782  -2.585  19.773  1.00 73.35           N  
ATOM     57  CA  LEU A   8     -24.817  -2.809  18.332  1.00 73.35           C  
ATOM     58  C   LEU A   8     -23.978  -1.767  17.599  1.00 73.35           C  
ATOM     59  CB  LEU A   8     -26.258  -2.773  17.819  1.00 73.35           C  
ATOM     60  O   LEU A   8     -23.284  -2.091  16.633  1.00 73.35           O  
ATOM     61  CG  LEU A   8     -26.483  -3.274  16.391  1.00 73.35           C  
ATOM     62  CD1 LEU A   8     -26.392  -4.796  16.344  1.00 73.35           C  
ATOM     63  CD2 LEU A   8     -27.831  -2.797  15.862  1.00 73.35           C  
ATOM     64  N   LEU A   9     -23.892  -0.538  18.092  1.00 76.41           N  
ATOM     65  CA  LEU A   9     -23.091   0.563  17.569  1.00 76.41           C  
ATOM     66  C   LEU A   9     -21.617   0.372  17.908  1.00 76.41           C  
ATOM     67  CB  LEU A   9     -23.586   1.900  18.128  1.00 76.41           C  
ATOM     68  O   LEU A   9     -20.747   0.593  17.062  1.00 76.41           O  
ATOM     69  CG  LEU A   9     -23.123   3.157  17.390  1.00 76.41           C  
ATOM     70  CD1 LEU A   9     -24.256   3.720  16.539  1.00 76.41           C  
ATOM     71  CD2 LEU A   9     -22.619   4.202  18.379  1.00 76.41           C  
ATOM     72  N   VAL A  10     -21.295  -0.167  19.057  1.00 70.48           N  
ATOM     73  CA  VAL A  10     -19.949  -0.460  19.539  1.00 70.48           C  
ATOM     74  C   VAL A  10     -19.405  -1.698  18.831  1.00 70.48           C  
ATOM     75  CB  VAL A  10     -19.928  -0.668  21.070  1.00 70.48           C  
ATOM     76  O   VAL A  10     -18.234  -1.736  18.446  1.00 70.48           O  
ATOM     77  CG1 VAL A  10     -18.543  -1.115  21.535  1.00 70.48           C  
ATOM     78  CG2 VAL A  10     -20.348   0.613  21.788  1.00 70.48           C  
ATOM     79  N   VAL A  11     -20.142  -2.745  18.458  1.00 64.58           N  
ATOM     80  CA  VAL A  11     -19.827  -3.967  17.725  1.00 64.58           C  
ATOM     81  C   VAL A  11     -19.649  -3.650  16.242  1.00 64.58           C  
ATOM     82  CB  VAL A  11     -20.924  -5.039  17.913  1.00 64.58           C  
ATOM     83  O   VAL A  11     -18.748  -4.182  15.591  1.00 64.58           O  
ATOM     84  CG1 VAL A  11     -20.661  -6.244  17.011  1.00 64.58           C  
ATOM     85  CG2 VAL A  11     -21.004  -5.471  19.376  1.00 64.58           C  
ATOM     86  N   THR A  12     -20.346  -2.724  15.691  1.00 63.13           N  
ATOM     87  CA  THR A  12     -20.267  -2.255  14.312  1.00 63.13           C  
ATOM     88  C   THR A  12     -19.055  -1.348  14.118  1.00 63.13           C  
ATOM     89  CB  THR A  12     -21.546  -1.501  13.904  1.00 63.13           C  
ATOM     90  O   THR A  12     -18.391  -1.405  13.081  1.00 63.13           O  
ATOM     91  CG2 THR A  12     -22.759  -2.426  13.922  1.00 63.13           C  
ATOM     92  OG1 THR A  12     -21.769  -0.421  14.819  1.00 63.13           O  
ATOM     93  N   ILE A  13     -18.617  -0.575  15.079  1.00 65.16           N  
ATOM     94  CA  ILE A  13     -17.469   0.325  15.094  1.00 65.16           C  
ATOM     95  C   ILE A  13     -16.192  -0.472  15.348  1.00 65.16           C  
ATOM     96  CB  ILE A  13     -17.632   1.430  16.162  1.00 65.16           C  
ATOM     97  O   ILE A  13     -15.151  -0.197  14.746  1.00 65.16           O  
ATOM     98  CG1 ILE A  13     -18.813   2.342  15.811  1.00 65.16           C  
ATOM     99  CG2 ILE A  13     -16.339   2.238  16.305  1.00 65.16           C  
ATOM    100  CD1 ILE A  13     -19.186   3.324  16.913  1.00 65.16           C  
ATOM    101  N   VAL A  14     -16.222  -1.482  16.107  1.00 59.30           N  
ATOM    102  CA  VAL A  14     -15.150  -2.421  16.420  1.00 59.30           C  
ATOM    103  C   VAL A  14     -14.984  -3.417  15.274  1.00 59.30           C  
ATOM    104  CB  VAL A  14     -15.422  -3.172  17.743  1.00 59.30           C  
ATOM    105  O   VAL A  14     -13.862  -3.791  14.926  1.00 59.30           O  
ATOM    106  CG1 VAL A  14     -14.372  -4.257  17.974  1.00 59.30           C  
ATOM    107  CG2 VAL A  14     -15.450  -2.193  18.915  1.00 59.30           C  
ATOM    108  N   CYS A  15     -16.056  -3.749  14.486  1.00 57.50           N  
ATOM    109  CA  CYS A  15     -16.067  -4.614  13.312  1.00 57.50           C  
ATOM    110  C   CYS A  15     -15.669  -3.840  12.061  1.00 57.50           C  
ATOM    111  CB  CYS A  15     -17.448  -5.238  13.118  1.00 57.50           C  
ATOM    112  O   CYS A  15     -15.133  -4.418  11.113  1.00 57.50           O  
ATOM    113  SG  CYS A  15     -17.700  -6.756  14.065  1.00 57.50           S  
ATOM    114  N   LEU A  16     -15.743  -2.534  12.093  1.00 56.97           N  
ATOM    115  CA  LEU A  16     -15.348  -1.646  11.005  1.00 56.97           C  
ATOM    116  C   LEU A  16     -13.868  -1.289  11.105  1.00 56.97           C  
ATOM    117  CB  LEU A  16     -16.194  -0.371  11.018  1.00 56.97           C  
ATOM    118  O   LEU A  16     -13.208  -1.070  10.086  1.00 56.97           O  
ATOM    119  CG  LEU A  16     -17.631  -0.505  10.510  1.00 56.97           C  
ATOM    120  CD1 LEU A  16     -18.503   0.604  11.087  1.00 56.97           C  
ATOM    121  CD2 LEU A  16     -17.663  -0.480   8.985  1.00 56.97           C  
ATOM    122  N   ASP A  17     -13.327  -1.603  12.325  1.00 55.06           N  
ATOM    123  CA  ASP A  17     -11.928  -1.350  12.654  1.00 55.06           C  
ATOM    124  C   ASP A  17     -11.121  -2.647  12.661  1.00 55.06           C  
ATOM    125  CB  ASP A  17     -11.813  -0.652  14.011  1.00 55.06           C  
ATOM    126  O   ASP A  17      -9.924  -2.641  12.368  1.00 55.06           O  
ATOM    127  CG  ASP A  17     -11.022   0.643  13.947  1.00 55.06           C  
ATOM    128  OD1 ASP A  17      -9.894   0.642  13.409  1.00 55.06           O  
ATOM    129  OD2 ASP A  17     -11.530   1.672  14.442  1.00 55.06           O  
ATOM    130  N   LEU A  18     -11.740  -3.914  12.517  1.00 53.82           N  
ATOM    131  CA  LEU A  18     -11.192  -5.266  12.550  1.00 53.82           C  
ATOM    132  C   LEU A  18     -11.131  -5.862  11.148  1.00 53.82           C  
ATOM    133  CB  LEU A  18     -12.033  -6.163  13.463  1.00 53.82           C  
ATOM    134  O   LEU A  18     -10.398  -6.824  10.909  1.00 53.82           O  
ATOM    135  CG  LEU A  18     -11.289  -6.852  14.608  1.00 53.82           C  
ATOM    136  CD1 LEU A  18     -11.100  -5.887  15.774  1.00 53.82           C  
ATOM    137  CD2 LEU A  18     -12.039  -8.102  15.057  1.00 53.82           C  
ATOM    138  N   GLY A  19     -10.818  -5.060  10.045  1.00 58.85           N  
ATOM    139  CA  GLY A  19     -10.428  -6.016   9.020  1.00 58.85           C  
ATOM    140  C   GLY A  19     -10.245  -5.384   7.653  1.00 58.85           C  
ATOM    141  O   GLY A  19     -10.340  -6.065   6.631  1.00 58.85           O  
ATOM    142  N   TYR A  20      -9.944  -4.050   7.657  1.00 63.63           N  
ATOM    143  CA  TYR A  20      -9.589  -3.589   6.319  1.00 63.63           C  
ATOM    144  C   TYR A  20      -8.084  -3.388   6.194  1.00 63.63           C  
ATOM    145  CB  TYR A  20     -10.320  -2.285   5.988  1.00 63.63           C  
ATOM    146  O   TYR A  20      -7.503  -2.552   6.890  1.00 63.63           O  
ATOM    147  CG  TYR A  20     -11.680  -2.492   5.366  1.00 63.63           C  
ATOM    148  CD1 TYR A  20     -11.819  -2.667   3.991  1.00 63.63           C  
ATOM    149  CD2 TYR A  20     -12.827  -2.512   6.151  1.00 63.63           C  
ATOM    150  CE1 TYR A  20     -13.070  -2.856   3.413  1.00 63.63           C  
ATOM    151  CE2 TYR A  20     -14.084  -2.700   5.584  1.00 63.63           C  
ATOM    152  OH  TYR A  20     -15.435  -3.059   3.650  1.00 63.63           O  
ATOM    153  CZ  TYR A  20     -14.194  -2.872   4.216  1.00 63.63           C  
ATOM    154  N   THR A  21      -7.534  -4.564   5.834  1.00 79.76           N  
ATOM    155  CA  THR A  21      -6.097  -4.489   5.599  1.00 79.76           C  
ATOM    156  C   THR A  21      -5.804  -3.921   4.213  1.00 79.76           C  
ATOM    157  CB  THR A  21      -5.435  -5.872   5.740  1.00 79.76           C  
ATOM    158  O   THR A  21      -6.526  -4.204   3.255  1.00 79.76           O  
ATOM    159  CG2 THR A  21      -5.595  -6.416   7.156  1.00 79.76           C  
ATOM    160  OG1 THR A  21      -6.044  -6.783   4.818  1.00 79.76           O  
ATOM    161  N   LEU A  22      -5.141  -2.807   4.126  1.00 90.98           N  
ATOM    162  CA  LEU A  22      -4.714  -2.099   2.924  1.00 90.98           C  
ATOM    163  C   LEU A  22      -3.896  -3.012   2.017  1.00 90.98           C  
ATOM    164  CB  LEU A  22      -3.894  -0.860   3.294  1.00 90.98           C  
ATOM    165  O   LEU A  22      -2.970  -3.684   2.478  1.00 90.98           O  
ATOM    166  CG  LEU A  22      -3.496   0.060   2.138  1.00 90.98           C  
ATOM    167  CD1 LEU A  22      -4.731   0.734   1.549  1.00 90.98           C  
ATOM    168  CD2 LEU A  22      -2.485   1.100   2.607  1.00 90.98           C  
ATOM    169  N   GLU A  23      -4.379  -3.157   0.756  1.00 94.41           N  
ATOM    170  CA  GLU A  23      -3.654  -3.915  -0.260  1.00 94.41           C  
ATOM    171  C   GLU A  23      -2.796  -2.997  -1.126  1.00 94.41           C  
ATOM    172  CB  GLU A  23      -4.628  -4.706  -1.137  1.00 94.41           C  
ATOM    173  O   GLU A  23      -3.273  -1.971  -1.614  1.00 94.41           O  
ATOM    174  CG  GLU A  23      -3.957  -5.762  -2.003  1.00 94.41           C  
ATOM    175  CD  GLU A  23      -4.939  -6.558  -2.848  1.00 94.41           C  
ATOM    176  OE1 GLU A  23      -4.886  -6.460  -4.095  1.00 94.41           O  
ATOM    177  OE2 GLU A  23      -5.768  -7.286  -2.258  1.00 94.41           O  
ATOM    178  N   CYS A  24      -1.460  -3.413  -1.420  1.00 95.74           N  
ATOM    179  CA  CYS A  24      -0.515  -2.605  -2.183  1.00 95.74           C  
ATOM    180  C   CYS A  24       0.163  -3.435  -3.266  1.00 95.74           C  
ATOM    181  CB  CYS A  24       0.539  -1.997  -1.258  1.00 95.74           C  
ATOM    182  O   CYS A  24       0.250  -4.659  -3.152  1.00 95.74           O  
ATOM    183  SG  CYS A  24      -0.147  -0.922   0.021  1.00 95.74           S  
ATOM    184  N   HIS A  25       0.598  -2.735  -4.358  1.00 95.95           N  
ATOM    185  CA  HIS A  25       1.402  -3.418  -5.365  1.00 95.95           C  
ATOM    186  C   HIS A  25       2.783  -3.769  -4.822  1.00 95.95           C  
ATOM    187  CB  HIS A  25       1.535  -2.555  -6.620  1.00 95.95           C  
ATOM    188  O   HIS A  25       3.327  -3.047  -3.983  1.00 95.95           O  
ATOM    189  CG  HIS A  25       0.283  -2.485  -7.436  1.00 95.95           C  
ATOM    190  CD2 HIS A  25      -0.583  -1.467  -7.650  1.00 95.95           C  
ATOM    191  ND1 HIS A  25      -0.202  -3.561  -8.147  1.00 95.95           N  
ATOM    192  CE1 HIS A  25      -1.316  -3.206  -8.765  1.00 95.95           C  
ATOM    193  NE2 HIS A  25      -1.569  -1.940  -8.480  1.00 95.95           N  
ATOM    194  N   ASN A  26       3.241  -5.000  -5.329  1.00 92.39           N  
ATOM    195  CA  ASN A  26       4.539  -5.513  -4.904  1.00 92.39           C  
ATOM    196  C   ASN A  26       5.522  -5.588  -6.069  1.00 92.39           C  
ATOM    197  CB  ASN A  26       4.385  -6.888  -4.250  1.00 92.39           C  
ATOM    198  O   ASN A  26       5.167  -6.045  -7.157  1.00 92.39           O  
ATOM    199  CG  ASN A  26       5.669  -7.376  -3.608  1.00 92.39           C  
ATOM    200  ND2 ASN A  26       5.552  -7.972  -2.427  1.00 92.39           N  
ATOM    201  OD1 ASN A  26       6.757  -7.218  -4.168  1.00 92.39           O  
ATOM    202  N   GLN A  27       6.660  -5.048  -5.963  1.00 87.74           N  
ATOM    203  CA  GLN A  27       7.673  -4.957  -7.010  1.00 87.74           C  
ATOM    204  C   GLN A  27       8.538  -6.213  -7.049  1.00 87.74           C  
ATOM    205  CB  GLN A  27       8.550  -3.721  -6.802  1.00 87.74           C  
ATOM    206  O   GLN A  27       9.185  -6.496  -8.059  1.00 87.74           O  
ATOM    207  CG  GLN A  27       9.547  -3.479  -7.928  1.00 87.74           C  
ATOM    208  CD  GLN A  27      10.976  -3.369  -7.432  1.00 87.74           C  
ATOM    209  NE2 GLN A  27      11.933  -3.605  -8.323  1.00 87.74           N  
ATOM    210  OE1 GLN A  27      11.219  -3.072  -6.258  1.00 87.74           O  
ATOM    211  N   GLN A  28       8.386  -7.206  -5.995  1.00 84.33           N  
ATOM    212  CA  GLN A  28       9.241  -8.386  -5.915  1.00 84.33           C  
ATOM    213  C   GLN A  28       8.719  -9.504  -6.813  1.00 84.33           C  
ATOM    214  CB  GLN A  28       9.345  -8.877  -4.471  1.00 84.33           C  
ATOM    215  O   GLN A  28       7.548  -9.880  -6.728  1.00 84.33           O  
ATOM    216  CG  GLN A  28      10.140  -7.950  -3.561  1.00 84.33           C  
ATOM    217  CD  GLN A  28      10.300  -8.501  -2.157  1.00 84.33           C  
ATOM    218  NE2 GLN A  28      11.130  -7.845  -1.354  1.00 84.33           N  
ATOM    219  OE1 GLN A  28       9.681  -9.507  -1.796  1.00 84.33           O  
ATOM    220  N   SER A  29       9.637  -9.954  -7.729  1.00 82.19           N  
ATOM    221  CA  SER A  29       9.295 -10.920  -8.768  1.00 82.19           C  
ATOM    222  C   SER A  29       8.928 -12.272  -8.166  1.00 82.19           C  
ATOM    223  CB  SER A  29      10.456 -11.087  -9.749  1.00 82.19           C  
ATOM    224  O   SER A  29       8.144 -13.025  -8.749  1.00 82.19           O  
ATOM    225  OG  SER A  29      11.617 -11.547  -9.079  1.00 82.19           O  
ATOM    226  N   SER A  30       9.281 -12.547  -6.927  1.00 88.48           N  
ATOM    227  CA  SER A  30       9.069 -13.837  -6.277  1.00 88.48           C  
ATOM    228  C   SER A  30       7.828 -13.812  -5.391  1.00 88.48           C  
ATOM    229  CB  SER A  30      10.292 -14.226  -5.446  1.00 88.48           C  
ATOM    230  O   SER A  30       7.431 -14.841  -4.841  1.00 88.48           O  
ATOM    231  OG  SER A  30      10.602 -13.215  -4.503  1.00 88.48           O  
ATOM    232  N   GLN A  31       7.114 -12.638  -5.318  1.00 87.40           N  
ATOM    233  CA  GLN A  31       5.925 -12.466  -4.490  1.00 87.40           C  
ATOM    234  C   GLN A  31       4.706 -12.124  -5.341  1.00 87.40           C  
ATOM    235  CB  GLN A  31       6.155 -11.378  -3.440  1.00 87.40           C  
ATOM    236  O   GLN A  31       4.844 -11.697  -6.489  1.00 87.40           O  
ATOM    237  CG  GLN A  31       7.266 -11.702  -2.450  1.00 87.40           C  
ATOM    238  CD  GLN A  31       7.330 -10.719  -1.297  1.00 87.40           C  
ATOM    239  NE2 GLN A  31       7.741 -11.201  -0.129  1.00 87.40           N  
ATOM    240  OE1 GLN A  31       7.013  -9.536  -1.454  1.00 87.40           O  
ATOM    241  N   PRO A  32       3.540 -12.460  -4.798  1.00 91.25           N  
ATOM    242  CA  PRO A  32       2.335 -12.036  -5.515  1.00 91.25           C  
ATOM    243  C   PRO A  32       2.372 -10.562  -5.912  1.00 91.25           C  
ATOM    244  CB  PRO A  32       1.213 -12.303  -4.508  1.00 91.25           C  
ATOM    245  O   PRO A  32       3.055  -9.763  -5.267  1.00 91.25           O  
ATOM    246  CG  PRO A  32       1.802 -13.264  -3.527  1.00 91.25           C  
ATOM    247  CD  PRO A  32       3.286 -13.043  -3.474  1.00 91.25           C  
ATOM    248  N   PRO A  33       1.665 -10.204  -7.018  1.00 91.67           N  
ATOM    249  CA  PRO A  33       1.618  -8.837  -7.542  1.00 91.67           C  
ATOM    250  C   PRO A  33       1.096  -7.831  -6.519  1.00 91.67           C  
ATOM    251  CB  PRO A  33       0.664  -8.949  -8.734  1.00 91.67           C  
ATOM    252  O   PRO A  33       1.429  -6.645  -6.588  1.00 91.67           O  
ATOM    253  CG  PRO A  33      -0.092 -10.217  -8.501  1.00 91.67           C  
ATOM    254  CD  PRO A  33       0.748 -11.122  -7.645  1.00 91.67           C  
ATOM    255  N   THR A  34       0.457  -8.240  -5.526  1.00 94.75           N  
ATOM    256  CA  THR A  34      -0.037  -7.419  -4.426  1.00 94.75           C  
ATOM    257  C   THR A  34       0.189  -8.115  -3.087  1.00 94.75           C  
ATOM    258  CB  THR A  34      -1.535  -7.101  -4.596  1.00 94.75           C  
ATOM    259  O   THR A  34       0.287  -9.342  -3.028  1.00 94.75           O  
ATOM    260  CG2 THR A  34      -1.792  -6.339  -5.892  1.00 94.75           C  
ATOM    261  OG1 THR A  34      -2.278  -8.326  -4.620  1.00 94.75           O  
ATOM    262  N   THR A  35       0.343  -7.243  -2.060  1.00 92.85           N  
ATOM    263  CA  THR A  35       0.500  -7.741  -0.698  1.00 92.85           C  
ATOM    264  C   THR A  35      -0.419  -6.990   0.262  1.00 92.85           C  
ATOM    265  CB  THR A  35       1.959  -7.614  -0.222  1.00 92.85           C  
ATOM    266  O   THR A  35      -0.667  -5.796   0.085  1.00 92.85           O  
ATOM    267  CG2 THR A  35       2.304  -6.166   0.112  1.00 92.85           C  
ATOM    268  OG1 THR A  35       2.145  -8.419   0.948  1.00 92.85           O  
ATOM    269  N   THR A  36      -0.992  -7.766   1.239  1.00 93.66           N  
ATOM    270  CA  THR A  36      -1.749  -7.156   2.327  1.00 93.66           C  
ATOM    271  C   THR A  36      -0.810  -6.567   3.376  1.00 93.66           C  
ATOM    272  CB  THR A  36      -2.691  -8.176   2.992  1.00 93.66           C  
ATOM    273  O   THR A  36       0.105  -7.245   3.848  1.00 93.66           O  
ATOM    274  CG2 THR A  36      -3.541  -7.517   4.073  1.00 93.66           C  
ATOM    275  OG1 THR A  36      -3.556  -8.738   1.997  1.00 93.66           O  
ATOM    276  N   CYS A  37      -1.044  -5.172   3.715  1.00 89.92           N  
ATOM    277  CA  CYS A  37      -0.153  -4.509   4.661  1.00 89.92           C  
ATOM    278  C   CYS A  37      -0.425  -4.976   6.086  1.00 89.92           C  
ATOM    279  CB  CYS A  37      -0.312  -2.991   4.572  1.00 89.92           C  
ATOM    280  O   CYS A  37      -1.550  -5.355   6.415  1.00 89.92           O  
ATOM    281  SG  CYS A  37       0.144  -2.304   2.965  1.00 89.92           S  
ATOM    282  N   CYS A  38       0.719  -5.070   6.864  1.00 87.72           N  
ATOM    283  CA  CYS A  38       0.611  -5.425   8.275  1.00 87.72           C  
ATOM    284  C   CYS A  38      -0.169  -4.366   9.046  1.00 87.72           C  
ATOM    285  CB  CYS A  38       1.998  -5.600   8.891  1.00 87.72           C  
ATOM    286  O   CYS A  38      -0.334  -3.242   8.569  1.00 87.72           O  
ATOM    287  SG  CYS A  38       2.939  -6.974   8.190  1.00 87.72           S  
ATOM    288  N   SER A  39      -0.581  -4.830  10.261  1.00 82.71           N  
ATOM    289  CA  SER A  39      -1.235  -3.893  11.169  1.00 82.71           C  
ATOM    290  C   SER A  39      -0.309  -2.736  11.531  1.00 82.71           C  
ATOM    291  CB  SER A  39      -1.692  -4.609  12.441  1.00 82.71           C  
ATOM    292  O   SER A  39       0.879  -2.942  11.788  1.00 82.71           O  
ATOM    293  OG  SER A  39      -2.701  -5.560  12.148  1.00 82.71           O  
ATOM    294  N   GLY A  40      -0.685  -1.441  11.148  1.00 82.52           N  
ATOM    295  CA  GLY A  40       0.144  -0.290  11.468  1.00 82.52           C  
ATOM    296  C   GLY A  40       0.635   0.452  10.239  1.00 82.52           C  
ATOM    297  O   GLY A  40       1.021   1.619  10.325  1.00 82.52           O  
ATOM    298  N   GLU A  41       0.612  -0.312   9.072  1.00 87.91           N  
ATOM    299  CA  GLU A  41       0.920   0.308   7.787  1.00 87.91           C  
ATOM    300  C   GLU A  41      -0.348   0.804   7.096  1.00 87.91           C  
ATOM    301  CB  GLU A  41       1.663  -0.675   6.879  1.00 87.91           C  
ATOM    302  O   GLU A  41      -1.254   0.018   6.812  1.00 87.91           O  
ATOM    303  CG  GLU A  41       3.043  -1.062   7.391  1.00 87.91           C  
ATOM    304  CD  GLU A  41       3.781  -2.016   6.465  1.00 87.91           C  
ATOM    305  OE1 GLU A  41       5.021  -1.899   6.336  1.00 87.91           O  
ATOM    306  OE2 GLU A  41       3.114  -2.886   5.862  1.00 87.91           O  
ATOM    307  N   THR A  42      -0.326   2.170   6.919  1.00 90.61           N  
ATOM    308  CA  THR A  42      -1.577   2.777   6.481  1.00 90.61           C  
ATOM    309  C   THR A  42      -1.420   3.399   5.096  1.00 90.61           C  
ATOM    310  CB  THR A  42      -2.057   3.850   7.476  1.00 90.61           C  
ATOM    311  O   THR A  42      -2.330   4.070   4.604  1.00 90.61           O  
ATOM    312  CG2 THR A  42      -2.391   3.233   8.830  1.00 90.61           C  
ATOM    313  OG1 THR A  42      -1.024   4.828   7.651  1.00 90.61           O  
ATOM    314  N   ASN A  43      -0.232   3.092   4.490  1.00 94.39           N  
ATOM    315  CA  ASN A  43       0.048   3.703   3.195  1.00 94.39           C  
ATOM    316  C   ASN A  43       0.721   2.717   2.244  1.00 94.39           C  
ATOM    317  CB  ASN A  43       0.916   4.951   3.367  1.00 94.39           C  
ATOM    318  O   ASN A  43       1.461   1.834   2.680  1.00 94.39           O  
ATOM    319  CG  ASN A  43       0.275   5.989   4.266  1.00 94.39           C  
ATOM    320  ND2 ASN A  43      -0.445   6.930   3.667  1.00 94.39           N  
ATOM    321  OD1 ASN A  43       0.425   5.946   5.490  1.00 94.39           O  
ATOM    322  N   CYS A  44       0.432   2.978   0.933  1.00 96.26           N  
ATOM    323  CA  CYS A  44       1.197   2.352  -0.140  1.00 96.26           C  
ATOM    324  C   CYS A  44       2.194   3.334  -0.743  1.00 96.26           C  
ATOM    325  CB  CYS A  44       0.261   1.828  -1.230  1.00 96.26           C  
ATOM    326  O   CYS A  44       1.973   4.546  -0.714  1.00 96.26           O  
ATOM    327  SG  CYS A  44      -0.888   0.559  -0.653  1.00 96.26           S  
ATOM    328  N   TYR A  45       3.310   2.755  -1.209  1.00 96.64           N  
ATOM    329  CA  TYR A  45       4.255   3.686  -1.815  1.00 96.64           C  
ATOM    330  C   TYR A  45       4.740   3.170  -3.164  1.00 96.64           C  
ATOM    331  CB  TYR A  45       5.450   3.920  -0.886  1.00 96.64           C  
ATOM    332  O   TYR A  45       4.749   1.961  -3.407  1.00 96.64           O  
ATOM    333  CG  TYR A  45       6.431   2.774  -0.857  1.00 96.64           C  
ATOM    334  CD1 TYR A  45       6.333   1.771   0.105  1.00 96.64           C  
ATOM    335  CD2 TYR A  45       7.458   2.691  -1.792  1.00 96.64           C  
ATOM    336  CE1 TYR A  45       7.236   0.714   0.136  1.00 96.64           C  
ATOM    337  CE2 TYR A  45       8.366   1.638  -1.770  1.00 96.64           C  
ATOM    338  OH  TYR A  45       9.144  -0.389  -0.778  1.00 96.64           O  
ATOM    339  CZ  TYR A  45       8.248   0.655  -0.804  1.00 96.64           C  
ATOM    340  N   LYS A  46       5.088   4.112  -4.048  1.00 96.75           N  
ATOM    341  CA  LYS A  46       5.863   3.953  -5.275  1.00 96.75           C  
ATOM    342  C   LYS A  46       7.076   4.878  -5.283  1.00 96.75           C  
ATOM    343  CB  LYS A  46       4.989   4.224  -6.501  1.00 96.75           C  
ATOM    344  O   LYS A  46       6.930   6.102  -5.270  1.00 96.75           O  
ATOM    345  CG  LYS A  46       5.702   4.012  -7.829  1.00 96.75           C  
ATOM    346  CD  LYS A  46       4.794   4.334  -9.008  1.00 96.75           C  
ATOM    347  CE  LYS A  46       5.529   4.198 -10.335  1.00 96.75           C  
ATOM    348  NZ  LYS A  46       4.653   4.548 -11.493  1.00 96.75           N  
ATOM    349  N   LYS A  47       8.205   4.195  -5.252  1.00 95.20           N  
ATOM    350  CA  LYS A  47       9.435   4.980  -5.215  1.00 95.20           C  
ATOM    351  C   LYS A  47      10.312   4.687  -6.429  1.00 95.20           C  
ATOM    352  CB  LYS A  47      10.212   4.700  -3.927  1.00 95.20           C  
ATOM    353  O   LYS A  47      10.470   3.529  -6.822  1.00 95.20           O  
ATOM    354  CG  LYS A  47      10.864   3.326  -3.885  1.00 95.20           C  
ATOM    355  CD  LYS A  47      11.715   3.150  -2.634  1.00 95.20           C  
ATOM    356  CE  LYS A  47      12.353   1.768  -2.581  1.00 95.20           C  
ATOM    357  NZ  LYS A  47      13.089   1.546  -1.300  1.00 95.20           N  
ATOM    358  N   ARG A  48      10.779   5.861  -7.068  1.00 94.57           N  
ATOM    359  CA  ARG A  48      11.602   5.770  -8.270  1.00 94.57           C  
ATOM    360  C   ARG A  48      12.944   6.466  -8.068  1.00 94.57           C  
ATOM    361  CB  ARG A  48      10.872   6.376  -9.470  1.00 94.57           C  
ATOM    362  O   ARG A  48      12.997   7.588  -7.560  1.00 94.57           O  
ATOM    363  CG  ARG A  48       9.702   5.541  -9.966  1.00 94.57           C  
ATOM    364  CD  ARG A  48       9.033   6.173 -11.178  1.00 94.57           C  
ATOM    365  NE  ARG A  48       8.011   5.298 -11.746  1.00 94.57           N  
ATOM    366  NH1 ARG A  48       7.553   6.662 -13.554  1.00 94.57           N  
ATOM    367  NH2 ARG A  48       6.423   4.685 -13.288  1.00 94.57           N  
ATOM    368  CZ  ARG A  48       7.331   5.550 -12.861  1.00 94.57           C  
ATOM    369  N   TRP A  49      14.026   5.689  -8.441  1.00 94.10           N  
ATOM    370  CA  TRP A  49      15.361   6.267  -8.331  1.00 94.10           C  
ATOM    371  C   TRP A  49      16.289   5.702  -9.400  1.00 94.10           C  
ATOM    372  CB  TRP A  49      15.946   6.009  -6.940  1.00 94.10           C  
ATOM    373  O   TRP A  49      15.988   4.675 -10.013  1.00 94.10           O  
ATOM    374  CG  TRP A  49      16.300   4.575  -6.685  1.00 94.10           C  
ATOM    375  CD1 TRP A  49      17.532   3.996  -6.808  1.00 94.10           C  
ATOM    376  CD2 TRP A  49      15.408   3.536  -6.268  1.00 94.10           C  
ATOM    377  CE2 TRP A  49      16.169   2.351  -6.157  1.00 94.10           C  
ATOM    378  CE3 TRP A  49      14.038   3.493  -5.977  1.00 94.10           C  
ATOM    379  NE1 TRP A  49      17.461   2.659  -6.491  1.00 94.10           N  
ATOM    380  CH2 TRP A  49      14.262   1.120  -5.486  1.00 94.10           C  
ATOM    381  CZ2 TRP A  49      15.604   1.135  -5.766  1.00 94.10           C  
ATOM    382  CZ3 TRP A  49      13.478   2.281  -5.588  1.00 94.10           C  
ATOM    383  N   ARG A  50      17.362   6.490  -9.604  1.00 93.34           N  
ATOM    384  CA  ARG A  50      18.338   6.079 -10.609  1.00 93.34           C  
ATOM    385  C   ARG A  50      19.594   5.514  -9.955  1.00 93.34           C  
ATOM    386  CB  ARG A  50      18.703   7.256 -11.516  1.00 93.34           C  
ATOM    387  O   ARG A  50      20.146   6.119  -9.033  1.00 93.34           O  
ATOM    388  CG  ARG A  50      19.634   6.887 -12.660  1.00 93.34           C  
ATOM    389  CD  ARG A  50      20.053   8.110 -13.463  1.00 93.34           C  
ATOM    390  NE  ARG A  50      18.972   8.589 -14.319  1.00 93.34           N  
ATOM    391  NH1 ARG A  50      19.602   7.350 -16.163  1.00 93.34           N  
ATOM    392  NH2 ARG A  50      17.765   8.716 -16.269  1.00 93.34           N  
ATOM    393  CZ  ARG A  50      18.782   8.217 -15.582  1.00 93.34           C  
ATOM    394  N   ASP A  51      19.972   4.248 -10.382  1.00 89.07           N  
ATOM    395  CA  ASP A  51      21.266   3.710  -9.971  1.00 89.07           C  
ATOM    396  C   ASP A  51      22.133   3.380 -11.184  1.00 89.07           C  
ATOM    397  CB  ASP A  51      21.077   2.463  -9.104  1.00 89.07           C  
ATOM    398  O   ASP A  51      21.825   3.791 -12.304  1.00 89.07           O  
ATOM    399  CG  ASP A  51      20.593   1.260  -9.893  1.00 89.07           C  
ATOM    400  OD1 ASP A  51      20.621   1.298 -11.142  1.00 89.07           O  
ATOM    401  OD2 ASP A  51      20.176   0.266  -9.260  1.00 89.07           O  
ATOM    402  N   HIS A  52      23.327   2.654 -10.994  1.00 91.08           N  
ATOM    403  CA  HIS A  52      24.304   2.379 -12.040  1.00 91.08           C  
ATOM    404  C   HIS A  52      23.703   1.514 -13.143  1.00 91.08           C  
ATOM    405  CB  HIS A  52      25.541   1.697 -11.453  1.00 91.08           C  
ATOM    406  O   HIS A  52      24.176   1.533 -14.281  1.00 91.08           O  
ATOM    407  CG  HIS A  52      25.276   0.320 -10.932  1.00 91.08           C  
ATOM    408  CD2 HIS A  52      25.614  -0.896 -11.420  1.00 91.08           C  
ATOM    409  ND1 HIS A  52      24.577   0.088  -9.767  1.00 91.08           N  
ATOM    410  CE1 HIS A  52      24.498  -1.216  -9.561  1.00 91.08           C  
ATOM    411  NE2 HIS A  52      25.119  -1.836 -10.550  1.00 91.08           N  
ATOM    412  N   ARG A  53      22.605   0.930 -12.941  1.00 91.12           N  
ATOM    413  CA  ARG A  53      21.970  -0.008 -13.862  1.00 91.12           C  
ATOM    414  C   ARG A  53      20.769   0.631 -14.552  1.00 91.12           C  
ATOM    415  CB  ARG A  53      21.537  -1.276 -13.124  1.00 91.12           C  
ATOM    416  O   ARG A  53      20.113  -0.004 -15.380  1.00 91.12           O  
ATOM    417  CG  ARG A  53      22.693  -2.082 -12.553  1.00 91.12           C  
ATOM    418  CD  ARG A  53      22.207  -3.329 -11.828  1.00 91.12           C  
ATOM    419  NE  ARG A  53      23.312  -4.065 -11.221  1.00 91.12           N  
ATOM    420  NH1 ARG A  53      22.108  -6.007 -10.885  1.00 91.12           N  
ATOM    421  NH2 ARG A  53      24.308  -5.894 -10.251  1.00 91.12           N  
ATOM    422  CZ  ARG A  53      23.240  -5.320 -10.787  1.00 91.12           C  
ATOM    423  N   GLY A  54      20.418   1.964 -14.202  1.00 92.66           N  
ATOM    424  CA  GLY A  54      19.250   2.641 -14.742  1.00 92.66           C  
ATOM    425  C   GLY A  54      18.218   2.986 -13.685  1.00 92.66           C  
ATOM    426  O   GLY A  54      18.559   3.173 -12.515  1.00 92.66           O  
ATOM    427  N   TYR A  55      16.903   3.245 -14.253  1.00 91.97           N  
ATOM    428  CA  TYR A  55      15.806   3.592 -13.357  1.00 91.97           C  
ATOM    429  C   TYR A  55      15.297   2.361 -12.616  1.00 91.97           C  
ATOM    430  CB  TYR A  55      14.660   4.242 -14.137  1.00 91.97           C  
ATOM    431  O   TYR A  55      15.143   1.291 -13.209  1.00 91.97           O  
ATOM    432  CG  TYR A  55      14.892   5.699 -14.455  1.00 91.97           C  
ATOM    433  CD1 TYR A  55      14.662   6.687 -13.500  1.00 91.97           C  
ATOM    434  CD2 TYR A  55      15.341   6.092 -15.711  1.00 91.97           C  
ATOM    435  CE1 TYR A  55      14.873   8.031 -13.789  1.00 91.97           C  
ATOM    436  CE2 TYR A  55      15.556   7.433 -16.012  1.00 91.97           C  
ATOM    437  OH  TYR A  55      15.530   9.723 -15.338  1.00 91.97           O  
ATOM    438  CZ  TYR A  55      15.320   8.393 -15.046  1.00 91.97           C  
ATOM    439  N   ARG A  56      15.149   2.592 -11.282  1.00 92.52           N  
ATOM    440  CA  ARG A  56      14.567   1.544 -10.449  1.00 92.52           C  
ATOM    441  C   ARG A  56      13.249   2.003  -9.833  1.00 92.52           C  
ATOM    442  CB  ARG A  56      15.543   1.128  -9.347  1.00 92.52           C  
ATOM    443  O   ARG A  56      13.075   3.187  -9.538  1.00 92.52           O  
ATOM    444  CG  ARG A  56      16.854   0.559  -9.869  1.00 92.52           C  
ATOM    445  CD  ARG A  56      16.669  -0.828 -10.468  1.00 92.52           C  
ATOM    446  NE  ARG A  56      17.945  -1.423 -10.854  1.00 92.52           N  
ATOM    447  NH1 ARG A  56      17.013  -3.312 -11.803  1.00 92.52           N  
ATOM    448  NH2 ARG A  56      19.288  -3.037 -11.784  1.00 92.52           N  
ATOM    449  CZ  ARG A  56      18.079  -2.589 -11.479  1.00 92.52           C  
ATOM    450  N   THR A  57      12.298   1.011  -9.781  1.00 93.00           N  
ATOM    451  CA  THR A  57      11.018   1.267  -9.129  1.00 93.00           C  
ATOM    452  C   THR A  57      10.765   0.252  -8.018  1.00 93.00           C  
ATOM    453  CB  THR A  57       9.857   1.224 -10.141  1.00 93.00           C  
ATOM    454  O   THR A  57      10.976  -0.948  -8.205  1.00 93.00           O  
ATOM    455  CG2 THR A  57       8.522   1.496  -9.457  1.00 93.00           C  
ATOM    456  OG1 THR A  57      10.075   2.216 -11.151  1.00 93.00           O  
ATOM    457  N   GLU A  58      10.419   0.907  -6.878  1.00 93.53           N  
ATOM    458  CA  GLU A  58      10.051   0.072  -5.738  1.00 93.53           C  
ATOM    459  C   GLU A  58       8.634   0.380  -5.263  1.00 93.53           C  
ATOM    460  CB  GLU A  58      11.044   0.263  -4.589  1.00 93.53           C  
ATOM    461  O   GLU A  58       8.231   1.544  -5.208  1.00 93.53           O  
ATOM    462  CG  GLU A  58      12.446  -0.242  -4.898  1.00 93.53           C  
ATOM    463  CD  GLU A  58      13.431  -0.011  -3.763  1.00 93.53           C  
ATOM    464  OE1 GLU A  58      14.650  -0.206  -3.968  1.00 93.53           O  
ATOM    465  OE2 GLU A  58      12.979   0.369  -2.660  1.00 93.53           O  
ATOM    466  N   ARG A  59       7.899  -0.760  -4.941  1.00 95.60           N  
ATOM    467  CA  ARG A  59       6.536  -0.622  -4.438  1.00 95.60           C  
ATOM    468  C   ARG A  59       6.334  -1.445  -3.170  1.00 95.60           C  
ATOM    469  CB  ARG A  59       5.523  -1.045  -5.504  1.00 95.60           C  
ATOM    470  O   ARG A  59       7.002  -2.462  -2.971  1.00 95.60           O  
ATOM    471  CG  ARG A  59       5.630  -0.259  -6.801  1.00 95.60           C  
ATOM    472  CD  ARG A  59       4.726  -0.833  -7.883  1.00 95.60           C  
ATOM    473  NE  ARG A  59       4.919  -0.154  -9.162  1.00 95.60           N  
ATOM    474  NH1 ARG A  59       6.365  -1.738 -10.020  1.00 95.60           N  
ATOM    475  NH2 ARG A  59       5.796   0.098 -11.269  1.00 95.60           N  
ATOM    476  CZ  ARG A  59       5.693  -0.600 -10.147  1.00 95.60           C  
ATOM    477  N   GLY A  60       5.445  -0.919  -2.317  1.00 94.49           N  
ATOM    478  CA  GLY A  60       5.202  -1.682  -1.103  1.00 94.49           C  
ATOM    479  C   GLY A  60       4.283  -0.973  -0.126  1.00 94.49           C  
ATOM    480  O   GLY A  60       3.531  -0.075  -0.513  1.00 94.49           O  
ATOM    481  N   CYS A  61       4.335  -1.583   1.120  1.00 94.12           N  
ATOM    482  CA  CYS A  61       3.520  -1.041   2.202  1.00 94.12           C  
ATOM    483  C   CYS A  61       4.322  -0.063   3.052  1.00 94.12           C  
ATOM    484  CB  CYS A  61       2.977  -2.168   3.080  1.00 94.12           C  
ATOM    485  O   CYS A  61       5.525  -0.247   3.249  1.00 94.12           O  
ATOM    486  SG  CYS A  61       1.876  -3.304   2.208  1.00 94.12           S  
ATOM    487  N   GLY A  62       3.668   0.952   3.406  1.00 93.47           N  
ATOM    488  CA  GLY A  62       4.320   1.984   4.197  1.00 93.47           C  
ATOM    489  C   GLY A  62       4.911   3.098   3.353  1.00 93.47           C  
ATOM    490  O   GLY A  62       5.139   2.922   2.154  1.00 93.47           O  
ATOM    491  N   CYS A  63       4.928   4.294   3.975  1.00 93.72           N  
ATOM    492  CA  CYS A  63       5.519   5.430   3.277  1.00 93.72           C  
ATOM    493  C   CYS A  63       6.876   5.789   3.871  1.00 93.72           C  
ATOM    494  CB  CYS A  63       4.589   6.641   3.339  1.00 93.72           C  
ATOM    495  O   CYS A  63       6.950   6.466   4.898  1.00 93.72           O  
ATOM    496  SG  CYS A  63       4.965   7.912   2.112  1.00 93.72           S  
ATOM    497  N   PRO A  64       7.945   5.279   3.141  1.00 92.38           N  
ATOM    498  CA  PRO A  64       9.299   5.508   3.653  1.00 92.38           C  
ATOM    499  C   PRO A  64       9.749   6.959   3.501  1.00 92.38           C  
ATOM    500  CB  PRO A  64      10.161   4.576   2.798  1.00 92.38           C  
ATOM    501  O   PRO A  64       9.229   7.685   2.649  1.00 92.38           O  
ATOM    502  CG  PRO A  64       9.425   4.456   1.503  1.00 92.38           C  
ATOM    503  CD  PRO A  64       7.953   4.549   1.780  1.00 92.38           C  
ATOM    504  N   SER A  65      10.657   7.334   4.424  1.00 93.31           N  
ATOM    505  CA  SER A  65      11.375   8.590   4.231  1.00 93.31           C  
ATOM    506  C   SER A  65      12.480   8.441   3.191  1.00 93.31           C  
ATOM    507  CB  SER A  65      11.971   9.076   5.553  1.00 93.31           C  
ATOM    508  O   SER A  65      13.238   7.469   3.218  1.00 93.31           O  
ATOM    509  OG  SER A  65      10.948   9.347   6.496  1.00 93.31           O  
ATOM    510  N   VAL A  66      12.496   9.254   2.209  1.00 92.72           N  
ATOM    511  CA  VAL A  66      13.496   9.081   1.161  1.00 92.72           C  
ATOM    512  C   VAL A  66      14.393  10.315   1.094  1.00 92.72           C  
ATOM    513  CB  VAL A  66      12.839   8.825  -0.214  1.00 92.72           C  
ATOM    514  O   VAL A  66      14.016  11.391   1.564  1.00 92.72           O  
ATOM    515  CG1 VAL A  66      12.030   7.529  -0.193  1.00 92.72           C  
ATOM    516  CG2 VAL A  66      11.953  10.005  -0.609  1.00 92.72           C  
ATOM    517  N   ARG A  67      15.752  10.148   0.609  1.00 90.56           N  
ATOM    518  CA  ARG A  67      16.700  11.233   0.378  1.00 90.56           C  
ATOM    519  C   ARG A  67      16.234  12.134  -0.761  1.00 90.56           C  
ATOM    520  CB  ARG A  67      18.091  10.675   0.067  1.00 90.56           C  
ATOM    521  O   ARG A  67      15.428  11.721  -1.597  1.00 90.56           O  
ATOM    522  CG  ARG A  67      18.689   9.849   1.196  1.00 90.56           C  
ATOM    523  CD  ARG A  67      20.076   9.331   0.841  1.00 90.56           C  
ATOM    524  NE  ARG A  67      20.634   8.509   1.911  1.00 90.56           N  
ATOM    525  NH1 ARG A  67      22.675   8.185   0.879  1.00 90.56           N  
ATOM    526  NH2 ARG A  67      22.262   7.251   2.931  1.00 90.56           N  
ATOM    527  CZ  ARG A  67      21.856   7.984   1.905  1.00 90.56           C  
ATOM    528  N   ASN A  68      16.871  13.358  -0.827  1.00 87.73           N  
ATOM    529  CA  ASN A  68      16.614  14.291  -1.919  1.00 87.73           C  
ATOM    530  C   ASN A  68      17.014  13.699  -3.268  1.00 87.73           C  
ATOM    531  CB  ASN A  68      17.348  15.612  -1.681  1.00 87.73           C  
ATOM    532  O   ASN A  68      18.032  13.013  -3.372  1.00 87.73           O  
ATOM    533  CG  ASN A  68      16.673  16.474  -0.632  1.00 87.73           C  
ATOM    534  ND2 ASN A  68      17.333  17.557  -0.241  1.00 87.73           N  
ATOM    535  OD1 ASN A  68      15.568  16.168  -0.177  1.00 87.73           O  
ATOM    536  N   GLY A  69      16.033  13.749  -4.228  1.00 87.74           N  
ATOM    537  CA  GLY A  69      16.375  13.238  -5.545  1.00 87.74           C  
ATOM    538  C   GLY A  69      15.702  11.917  -5.866  1.00 87.74           C  
ATOM    539  O   GLY A  69      15.843  11.396  -6.975  1.00 87.74           O  
ATOM    540  N   ILE A  70      14.966  11.325  -4.866  1.00 94.99           N  
ATOM    541  CA  ILE A  70      14.147  10.131  -5.036  1.00 94.99           C  
ATOM    542  C   ILE A  70      12.671  10.520  -5.086  1.00 94.99           C  
ATOM    543  CB  ILE A  70      14.394   9.110  -3.902  1.00 94.99           C  
ATOM    544  O   ILE A  70      12.183  11.243  -4.215  1.00 94.99           O  
ATOM    545  CG1 ILE A  70      15.853   8.640  -3.915  1.00 94.99           C  
ATOM    546  CG2 ILE A  70      13.434   7.923  -4.025  1.00 94.99           C  
ATOM    547  CD1 ILE A  70      16.227   7.752  -2.736  1.00 94.99           C  
ATOM    548  N   GLU A  71      12.029  10.076  -6.239  1.00 94.72           N  
ATOM    549  CA  GLU A  71      10.597  10.320  -6.386  1.00 94.72           C  
ATOM    550  C   GLU A  71       9.780   9.316  -5.577  1.00 94.72           C  
ATOM    551  CB  GLU A  71      10.190  10.263  -7.861  1.00 94.72           C  
ATOM    552  O   GLU A  71       9.995   8.107  -5.681  1.00 94.72           O  
ATOM    553  CG  GLU A  71      10.857  11.323  -8.724  1.00 94.72           C  
ATOM    554  CD  GLU A  71      10.485  11.221 -10.195  1.00 94.72           C  
ATOM    555  OE1 GLU A  71      11.394  11.062 -11.041  1.00 94.72           O  
ATOM    556  OE2 GLU A  71       9.275  11.301 -10.503  1.00 94.72           O  
ATOM    557  N   ILE A  72       8.892   9.943  -4.664  1.00 95.96           N  
ATOM    558  CA  ILE A  72       8.086   9.040  -3.850  1.00 95.96           C  
ATOM    559  C   ILE A  72       6.624   9.479  -3.886  1.00 95.96           C  
ATOM    560  CB  ILE A  72       8.594   8.989  -2.391  1.00 95.96           C  
ATOM    561  O   ILE A  72       6.326  10.673  -3.802  1.00 95.96           O  
ATOM    562  CG1 ILE A  72       7.781   7.975  -1.578  1.00 95.96           C  
ATOM    563  CG2 ILE A  72       8.537  10.378  -1.750  1.00 95.96           C  
ATOM    564  CD1 ILE A  72       8.552   7.342  -0.428  1.00 95.96           C  
ATOM    565  N   ASN A  73       5.696   8.443  -4.181  1.00 95.78           N  
ATOM    566  CA  ASN A  73       4.253   8.628  -4.077  1.00 95.78           C  
ATOM    567  C   ASN A  73       3.644   7.703  -3.027  1.00 95.78           C  
ATOM    568  CB  ASN A  73       3.583   8.404  -5.434  1.00 95.78           C  
ATOM    569  O   ASN A  73       3.797   6.483  -3.105  1.00 95.78           O  
ATOM    570  CG  ASN A  73       2.093   8.681  -5.403  1.00 95.78           C  
ATOM    571  ND2 ASN A  73       1.411   8.381  -6.502  1.00 95.78           N  
ATOM    572  OD1 ASN A  73       1.559   9.162  -4.400  1.00 95.78           O  
ATOM    573  N   CYS A  74       3.008   8.388  -2.077  1.00 96.10           N  
ATOM    574  CA  CYS A  74       2.329   7.642  -1.024  1.00 96.10           C  
ATOM    575  C   CYS A  74       0.817   7.805  -1.128  1.00 96.10           C  
ATOM    576  CB  CYS A  74       2.807   8.101   0.353  1.00 96.10           C  
ATOM    577  O   CYS A  74       0.321   8.914  -1.333  1.00 96.10           O  
ATOM    578  SG  CYS A  74       4.582   7.891   0.614  1.00 96.10           S  
ATOM    579  N   CYS A  75       0.202   6.634  -1.070  1.00 95.87           N  
ATOM    580  CA  CYS A  75      -1.254   6.720  -1.106  1.00 95.87           C  
ATOM    581  C   CYS A  75      -1.881   5.788  -0.077  1.00 95.87           C  
ATOM    582  CB  CYS A  75      -1.777   6.380  -2.501  1.00 95.87           C  
ATOM    583  O   CYS A  75      -1.228   4.861   0.407  1.00 95.87           O  
ATOM    584  SG  CYS A  75      -1.463   4.673  -3.001  1.00 95.87           S  
ATOM    585  N   THR A  76      -3.220   6.091   0.342  1.00 94.44           N  
ATOM    586  CA  THR A  76      -3.842   5.403   1.468  1.00 94.44           C  
ATOM    587  C   THR A  76      -4.957   4.478   0.988  1.00 94.44           C  
ATOM    588  CB  THR A  76      -4.408   6.405   2.491  1.00 94.44           C  
ATOM    589  O   THR A  76      -5.683   3.900   1.799  1.00 94.44           O  
ATOM    590  CG2 THR A  76      -3.292   7.216   3.142  1.00 94.44           C  
ATOM    591  OG1 THR A  76      -5.308   7.300   1.827  1.00 94.44           O  
ATOM    592  N   THR A  77      -5.059   4.372  -0.347  1.00 93.58           N  
ATOM    593  CA  THR A  77      -6.101   3.509  -0.892  1.00 93.58           C  
ATOM    594  C   THR A  77      -5.500   2.223  -1.452  1.00 93.58           C  
ATOM    595  CB  THR A  77      -6.902   4.227  -1.995  1.00 93.58           C  
ATOM    596  O   THR A  77      -4.292   2.148  -1.689  1.00 93.58           O  
ATOM    597  CG2 THR A  77      -7.541   5.506  -1.465  1.00 93.58           C  
ATOM    598  OG1 THR A  77      -6.023   4.558  -3.077  1.00 93.58           O  
ATOM    599  N   ASP A  78      -6.331   1.191  -1.722  1.00 94.13           N  
ATOM    600  CA  ASP A  78      -5.877  -0.108  -2.208  1.00 94.13           C  
ATOM    601  C   ASP A  78      -5.240   0.014  -3.590  1.00 94.13           C  
ATOM    602  CB  ASP A  78      -7.040  -1.102  -2.251  1.00 94.13           C  
ATOM    603  O   ASP A  78      -5.817   0.625  -4.493  1.00 94.13           O  
ATOM    604  CG  ASP A  78      -7.464  -1.579  -0.873  1.00 94.13           C  
ATOM    605  OD1 ASP A  78      -6.611  -1.644   0.039  1.00 94.13           O  
ATOM    606  OD2 ASP A  78      -8.660  -1.897  -0.698  1.00 94.13           O  
ATOM    607  N   ARG A  79      -4.055  -0.529  -3.664  1.00 94.28           N  
ATOM    608  CA  ARG A  79      -3.388  -0.684  -4.952  1.00 94.28           C  
ATOM    609  C   ARG A  79      -3.227   0.662  -5.651  1.00 94.28           C  
ATOM    610  CB  ARG A  79      -4.166  -1.650  -5.848  1.00 94.28           C  
ATOM    611  O   ARG A  79      -3.313   0.744  -6.878  1.00 94.28           O  
ATOM    612  CG  ARG A  79      -4.368  -3.028  -5.239  1.00 94.28           C  
ATOM    613  CD  ARG A  79      -5.241  -3.911  -6.119  1.00 94.28           C  
ATOM    614  NE  ARG A  79      -5.509  -5.202  -5.491  1.00 94.28           N  
ATOM    615  NH1 ARG A  79      -6.909  -5.960  -7.165  1.00 94.28           N  
ATOM    616  NH2 ARG A  79      -6.469  -7.283  -5.346  1.00 94.28           N  
ATOM    617  CZ  ARG A  79      -6.295  -6.145  -6.002  1.00 94.28           C  
ATOM    618  N   CYS A  80      -3.102   1.748  -5.114  1.00 95.21           N  
ATOM    619  CA  CYS A  80      -3.002   3.094  -5.666  1.00 95.21           C  
ATOM    620  C   CYS A  80      -1.588   3.377  -6.161  1.00 95.21           C  
ATOM    621  CB  CYS A  80      -3.403   4.134  -4.620  1.00 95.21           C  
ATOM    622  O   CYS A  80      -1.358   4.359  -6.869  1.00 95.21           O  
ATOM    623  SG  CYS A  80      -2.192   4.338  -3.295  1.00 95.21           S  
ATOM    624  N   ASN A  81      -0.698   2.426  -5.779  1.00 94.96           N  
ATOM    625  CA  ASN A  81       0.701   2.653  -6.122  1.00 94.96           C  
ATOM    626  C   ASN A  81       1.048   2.061  -7.485  1.00 94.96           C  
ATOM    627  CB  ASN A  81       1.620   2.076  -5.043  1.00 94.96           C  
ATOM    628  O   ASN A  81       2.147   1.538  -7.678  1.00 94.96           O  
ATOM    629  CG  ASN A  81       1.393   0.595  -4.814  1.00 94.96           C  
ATOM    630  ND2 ASN A  81       2.430  -0.102  -4.364  1.00 94.96           N  
ATOM    631  OD1 ASN A  81       0.294   0.080  -5.041  1.00 94.96           O  
ATOM    632  N   ASN A  82       0.108   2.307  -8.481  1.00 89.66           N  
ATOM    633  CA  ASN A  82       0.323   1.852  -9.851  1.00 89.66           C  
ATOM    634  C   ASN A  82       1.472   2.603 -10.517  1.00 89.66           C  
ATOM    635  CB  ASN A  82      -0.958   2.003 -10.674  1.00 89.66           C  
ATOM    636  O   ASN A  82       1.727   3.766 -10.199  1.00 89.66           O  
ATOM    637  CG  ASN A  82      -0.862   1.336 -12.032  1.00 89.66           C  
ATOM    638  ND2 ASN A  82      -1.523   1.916 -13.026  1.00 89.66           N  
ATOM    639  OD1 ASN A  82      -0.199   0.307 -12.186  1.00 89.66           O  
TER     640      ALA A   1                                                      
ENDMDL                                                                          
END                                                                             
