# Supplementary material for: Domain loss enabled evolution of novel functions in the snake three-finger toxin gene superfamily
Source: Nat Commun. 2023 Aug 11;14:4861. doi: 10.1038/s41467-023-40550-0 (PMC10421932; doi:10.1038/s41467-023-40550-0)
Supplement: Supplementary file 5 — Supplementary Data 2 [file 41467_2023_40550_MOESM5_ESM.zip › SD2_structure_predictions/full_sequence/None|Bmul_scaffold7_G00790_t1|Bungarus_multicinctus.pdb]

MODEL     1                                                                     
ATOM      1  N   MET A   1     -33.517  10.732  34.235  1.00 64.26           N  
ATOM      2  CA  MET A   1     -33.607   9.797  33.117  1.00 64.26           C  
ATOM      3  C   MET A   1     -32.834  10.316  31.910  1.00 64.26           C  
ATOM      4  CB  MET A   1     -35.069   9.553  32.736  1.00 64.26           C  
ATOM      5  O   MET A   1     -32.578   9.570  30.963  1.00 64.26           O  
ATOM      6  CG  MET A   1     -35.940   9.112  33.901  1.00 64.26           C  
ATOM      7  SD  MET A   1     -37.656   8.714  33.385  1.00 64.26           S  
ATOM      8  CE  MET A   1     -38.413   8.403  35.004  1.00 64.26           C  
ATOM      9  N   LYS A   2     -32.259  11.557  32.013  1.00 78.73           N  
ATOM     10  CA  LYS A   2     -31.500  12.245  30.974  1.00 78.73           C  
ATOM     11  C   LYS A   2     -30.041  11.799  30.972  1.00 78.73           C  
ATOM     12  CB  LYS A   2     -31.584  13.761  31.162  1.00 78.73           C  
ATOM     13  O   LYS A   2     -29.402  11.748  29.918  1.00 78.73           O  
ATOM     14  CG  LYS A   2     -32.966  14.341  30.902  1.00 78.73           C  
ATOM     15  CD  LYS A   2     -32.989  15.849  31.120  1.00 78.73           C  
ATOM     16  CE  LYS A   2     -34.369  16.432  30.850  1.00 78.73           C  
ATOM     17  NZ  LYS A   2     -34.444  17.876  31.227  1.00 78.73           N  
ATOM     18  N   THR A   3     -29.567  11.413  32.190  1.00 81.69           N  
ATOM     19  CA  THR A   3     -28.158  11.046  32.279  1.00 81.69           C  
ATOM     20  C   THR A   3     -27.916   9.674  31.655  1.00 81.69           C  
ATOM     21  CB  THR A   3     -27.673  11.041  33.740  1.00 81.69           C  
ATOM     22  O   THR A   3     -26.843   9.416  31.106  1.00 81.69           O  
ATOM     23  CG2 THR A   3     -27.721  12.442  34.340  1.00 81.69           C  
ATOM     24  OG1 THR A   3     -28.512  10.173  34.513  1.00 81.69           O  
ATOM     25  N   LEU A   4     -28.980   8.813  31.712  1.00 81.11           N  
ATOM     26  CA  LEU A   4     -28.860   7.474  31.145  1.00 81.11           C  
ATOM     27  C   LEU A   4     -28.805   7.532  29.622  1.00 81.11           C  
ATOM     28  CB  LEU A   4     -30.032   6.596  31.591  1.00 81.11           C  
ATOM     29  O   LEU A   4     -28.029   6.805  28.997  1.00 81.11           O  
ATOM     30  CG  LEU A   4     -29.989   6.090  33.034  1.00 81.11           C  
ATOM     31  CD1 LEU A   4     -31.350   5.537  33.443  1.00 81.11           C  
ATOM     32  CD2 LEU A   4     -28.905   5.031  33.197  1.00 81.11           C  
ATOM     33  N   LEU A   5     -29.587   8.438  29.015  1.00 83.37           N  
ATOM     34  CA  LEU A   5     -29.632   8.621  27.569  1.00 83.37           C  
ATOM     35  C   LEU A   5     -28.309   9.174  27.049  1.00 83.37           C  
ATOM     36  CB  LEU A   5     -30.778   9.560  27.183  1.00 83.37           C  
ATOM     37  O   LEU A   5     -27.827   8.754  25.995  1.00 83.37           O  
ATOM     38  CG  LEU A   5     -32.191   8.988  27.298  1.00 83.37           C  
ATOM     39  CD1 LEU A   5     -33.221  10.113  27.289  1.00 83.37           C  
ATOM     40  CD2 LEU A   5     -32.462   8.000  26.168  1.00 83.37           C  
ATOM     41  N   LEU A   6     -27.642  10.041  27.878  1.00 84.61           N  
ATOM     42  CA  LEU A   6     -26.373  10.634  27.473  1.00 84.61           C  
ATOM     43  C   LEU A   6     -25.260   9.591  27.476  1.00 84.61           C  
ATOM     44  CB  LEU A   6     -26.003  11.795  28.400  1.00 84.61           C  
ATOM     45  O   LEU A   6     -24.421   9.570  26.573  1.00 84.61           O  
ATOM     46  CG  LEU A   6     -26.719  13.122  28.144  1.00 84.61           C  
ATOM     47  CD1 LEU A   6     -26.771  13.951  29.423  1.00 84.61           C  
ATOM     48  CD2 LEU A   6     -26.029  13.896  27.026  1.00 84.61           C  
ATOM     49  N   THR A   7     -25.284   8.713  28.452  1.00 84.41           N  
ATOM     50  CA  THR A   7     -24.271   7.669  28.555  1.00 84.41           C  
ATOM     51  C   THR A   7     -24.391   6.683  27.396  1.00 84.41           C  
ATOM     52  CB  THR A   7     -24.383   6.911  29.891  1.00 84.41           C  
ATOM     53  O   THR A   7     -23.382   6.232  26.851  1.00 84.41           O  
ATOM     54  CG2 THR A   7     -24.112   7.837  31.072  1.00 84.41           C  
ATOM     55  OG1 THR A   7     -25.704   6.369  30.016  1.00 84.41           O  
ATOM     56  N   LEU A   8     -25.549   6.300  26.966  1.00 85.52           N  
ATOM     57  CA  LEU A   8     -25.815   5.388  25.860  1.00 85.52           C  
ATOM     58  C   LEU A   8     -25.340   5.982  24.538  1.00 85.52           C  
ATOM     59  CB  LEU A   8     -27.310   5.064  25.779  1.00 85.52           C  
ATOM     60  O   LEU A   8     -24.753   5.279  23.712  1.00 85.52           O  
ATOM     61  CG  LEU A   8     -27.710   3.945  24.816  1.00 85.52           C  
ATOM     62  CD1 LEU A   8     -27.340   2.586  25.400  1.00 85.52           C  
ATOM     63  CD2 LEU A   8     -29.202   4.013  24.508  1.00 85.52           C  
ATOM     64  N   VAL A   9     -25.526   7.282  24.311  1.00 87.33           N  
ATOM     65  CA  VAL A   9     -25.105   7.974  23.097  1.00 87.33           C  
ATOM     66  C   VAL A   9     -23.580   8.005  23.022  1.00 87.33           C  
ATOM     67  CB  VAL A   9     -25.670   9.411  23.037  1.00 87.33           C  
ATOM     68  O   VAL A   9     -22.999   7.760  21.962  1.00 87.33           O  
ATOM     69  CG1 VAL A   9     -25.106  10.164  21.834  1.00 87.33           C  
ATOM     70  CG2 VAL A   9     -27.197   9.381  22.986  1.00 87.33           C  
ATOM     71  N   VAL A  10     -22.920   8.189  24.189  1.00 85.47           N  
ATOM     72  CA  VAL A  10     -21.464   8.250  24.252  1.00 85.47           C  
ATOM     73  C   VAL A  10     -20.874   6.875  23.947  1.00 85.47           C  
ATOM     74  CB  VAL A  10     -20.976   8.745  25.633  1.00 85.47           C  
ATOM     75  O   VAL A  10     -19.894   6.763  23.207  1.00 85.47           O  
ATOM     76  CG1 VAL A  10     -19.453   8.677  25.723  1.00 85.47           C  
ATOM     77  CG2 VAL A  10     -21.467  10.167  25.893  1.00 85.47           C  
ATOM     78  N   VAL A  11     -21.494   5.779  24.496  1.00 84.93           N  
ATOM     79  CA  VAL A  11     -21.062   4.407  24.251  1.00 84.93           C  
ATOM     80  C   VAL A  11     -21.253   4.059  22.777  1.00 84.93           C  
ATOM     81  CB  VAL A  11     -21.831   3.403  25.139  1.00 84.93           C  
ATOM     82  O   VAL A  11     -20.397   3.413  22.169  1.00 84.93           O  
ATOM     83  CG1 VAL A  11     -21.492   1.966  24.748  1.00 84.93           C  
ATOM     84  CG2 VAL A  11     -21.517   3.647  26.614  1.00 84.93           C  
ATOM     85  N   ALA A  12     -22.420   4.494  22.147  1.00 81.36           N  
ATOM     86  CA  ALA A  12     -22.697   4.240  20.735  1.00 81.36           C  
ATOM     87  C   ALA A  12     -21.676   4.939  19.842  1.00 81.36           C  
ATOM     88  CB  ALA A  12     -24.110   4.697  20.381  1.00 81.36           C  
ATOM     89  O   ALA A  12     -21.207   4.363  18.857  1.00 81.36           O  
ATOM     90  N   ILE A  13     -21.311   6.170  20.193  1.00 79.72           N  
ATOM     91  CA  ILE A  13     -20.361   6.947  19.405  1.00 79.72           C  
ATOM     92  C   ILE A  13     -18.972   6.322  19.508  1.00 79.72           C  
ATOM     93  CB  ILE A  13     -20.320   8.422  19.863  1.00 79.72           C  
ATOM     94  O   ILE A  13     -18.245   6.243  18.515  1.00 79.72           O  
ATOM     95  CG1 ILE A  13     -21.676   9.095  19.619  1.00 79.72           C  
ATOM     96  CG2 ILE A  13     -19.197   9.179  19.147  1.00 79.72           C  
ATOM     97  CD1 ILE A  13     -21.786  10.495  20.207  1.00 79.72           C  
ATOM     98  N   VAL A  14     -18.658   5.840  20.761  1.00 78.57           N  
ATOM     99  CA  VAL A  14     -17.347   5.243  20.994  1.00 78.57           C  
ATOM    100  C   VAL A  14     -17.250   3.907  20.260  1.00 78.57           C  
ATOM    101  CB  VAL A  14     -17.072   5.045  22.501  1.00 78.57           C  
ATOM    102  O   VAL A  14     -16.183   3.542  19.762  1.00 78.57           O  
ATOM    103  CG1 VAL A  14     -15.765   4.284  22.716  1.00 78.57           C  
ATOM    104  CG2 VAL A  14     -17.034   6.393  23.218  1.00 78.57           C  
ATOM    105  N   CYS A  15     -18.467   3.279  20.086  1.00 75.65           N  
ATOM    106  CA  CYS A  15     -18.463   1.974  19.434  1.00 75.65           C  
ATOM    107  C   CYS A  15     -18.562   2.121  17.920  1.00 75.65           C  
ATOM    108  CB  CYS A  15     -19.616   1.113  19.949  1.00 75.65           C  
ATOM    109  O   CYS A  15     -18.439   1.138  17.188  1.00 75.65           O  
ATOM    110  SG  CYS A  15     -19.492   0.704  21.704  1.00 75.65           S  
ATOM    111  N   LEU A  16     -18.973   3.333  17.439  1.00 69.52           N  
ATOM    112  CA  LEU A  16     -19.080   3.506  15.994  1.00 69.52           C  
ATOM    113  C   LEU A  16     -17.707   3.426  15.334  1.00 69.52           C  
ATOM    114  CB  LEU A  16     -19.741   4.847  15.663  1.00 69.52           C  
ATOM    115  O   LEU A  16     -16.782   4.139  15.728  1.00 69.52           O  
ATOM    116  CG  LEU A  16     -21.236   4.959  15.964  1.00 69.52           C  
ATOM    117  CD1 LEU A  16     -21.649   6.423  16.064  1.00 69.52           C  
ATOM    118  CD2 LEU A  16     -22.052   4.240  14.894  1.00 69.52           C  
ATOM    119  N   ASP A  17     -17.161   2.272  15.244  1.00 66.02           N  
ATOM    120  CA  ASP A  17     -15.966   1.997  14.452  1.00 66.02           C  
ATOM    121  C   ASP A  17     -15.996   2.761  13.129  1.00 66.02           C  
ATOM    122  CB  ASP A  17     -15.830   0.496  14.189  1.00 66.02           C  
ATOM    123  O   ASP A  17     -16.913   2.584  12.325  1.00 66.02           O  
ATOM    124  CG  ASP A  17     -14.591  -0.108  14.826  1.00 66.02           C  
ATOM    125  OD1 ASP A  17     -13.528   0.551  14.837  1.00 66.02           O  
ATOM    126  OD2 ASP A  17     -14.676  -1.253  15.318  1.00 66.02           O  
ATOM    127  N   LEU A  18     -16.096   4.107  13.160  1.00 65.50           N  
ATOM    128  CA  LEU A  18     -15.994   4.939  11.966  1.00 65.50           C  
ATOM    129  C   LEU A  18     -15.238   4.212  10.859  1.00 65.50           C  
ATOM    130  CB  LEU A  18     -15.296   6.262  12.292  1.00 65.50           C  
ATOM    131  O   LEU A  18     -14.183   3.622  11.106  1.00 65.50           O  
ATOM    132  CG  LEU A  18     -16.169   7.354  12.914  1.00 65.50           C  
ATOM    133  CD1 LEU A  18     -15.836   7.520  14.393  1.00 65.50           C  
ATOM    134  CD2 LEU A  18     -15.989   8.672  12.168  1.00 65.50           C  
ATOM    135  N   GLY A  19     -15.661   3.018  10.390  1.00 70.27           N  
ATOM    136  CA  GLY A  19     -15.245   2.367   9.158  1.00 70.27           C  
ATOM    137  C   GLY A  19     -13.862   2.787   8.698  1.00 70.27           C  
ATOM    138  O   GLY A  19     -13.709   3.813   8.032  1.00 70.27           O  
ATOM    139  N   TYR A  20     -12.860   2.654   9.549  1.00 75.38           N  
ATOM    140  CA  TYR A  20     -11.504   2.960   9.106  1.00 75.38           C  
ATOM    141  C   TYR A  20     -11.220   2.334   7.746  1.00 75.38           C  
ATOM    142  CB  TYR A  20     -10.479   2.467  10.132  1.00 75.38           C  
ATOM    143  O   TYR A  20     -11.514   1.157   7.524  1.00 75.38           O  
ATOM    144  CG  TYR A  20      -9.057   2.845   9.799  1.00 75.38           C  
ATOM    145  CD1 TYR A  20      -8.189   1.923   9.217  1.00 75.38           C  
ATOM    146  CD2 TYR A  20      -8.577   4.122  10.066  1.00 75.38           C  
ATOM    147  CE1 TYR A  20      -6.876   2.266   8.910  1.00 75.38           C  
ATOM    148  CE2 TYR A  20      -7.266   4.476   9.763  1.00 75.38           C  
ATOM    149  OH  TYR A  20      -5.126   3.888   8.884  1.00 75.38           O  
ATOM    150  CZ  TYR A  20      -6.425   3.543   9.186  1.00 75.38           C  
ATOM    151  N   THR A  21     -11.040   3.274   6.710  1.00 88.52           N  
ATOM    152  CA  THR A  21     -10.628   2.806   5.392  1.00 88.52           C  
ATOM    153  C   THR A  21      -9.115   2.909   5.230  1.00 88.52           C  
ATOM    154  CB  THR A  21     -11.322   3.605   4.273  1.00 88.52           C  
ATOM    155  O   THR A  21      -8.509   3.907   5.625  1.00 88.52           O  
ATOM    156  CG2 THR A  21     -12.832   3.388   4.297  1.00 88.52           C  
ATOM    157  OG1 THR A  21     -11.049   5.000   4.451  1.00 88.52           O  
ATOM    158  N   LEU A  22      -8.399   1.834   4.887  1.00 95.34           N  
ATOM    159  CA  LEU A  22      -6.960   1.744   4.664  1.00 95.34           C  
ATOM    160  C   LEU A  22      -6.563   2.460   3.377  1.00 95.34           C  
ATOM    161  CB  LEU A  22      -6.518   0.279   4.604  1.00 95.34           C  
ATOM    162  O   LEU A  22      -7.219   2.301   2.345  1.00 95.34           O  
ATOM    163  CG  LEU A  22      -5.020   0.030   4.416  1.00 95.34           C  
ATOM    164  CD1 LEU A  22      -4.250   0.467   5.657  1.00 95.34           C  
ATOM    165  CD2 LEU A  22      -4.757  -1.440   4.106  1.00 95.34           C  
ATOM    166  N   THR A  23      -5.553   3.332   3.442  1.00 96.32           N  
ATOM    167  CA  THR A  23      -5.004   3.996   2.265  1.00 96.32           C  
ATOM    168  C   THR A  23      -3.578   3.526   1.996  1.00 96.32           C  
ATOM    169  CB  THR A  23      -5.022   5.527   2.428  1.00 96.32           C  
ATOM    170  O   THR A  23      -2.777   3.394   2.923  1.00 96.32           O  
ATOM    171  CG2 THR A  23      -6.449   6.052   2.535  1.00 96.32           C  
ATOM    172  OG1 THR A  23      -4.303   5.883   3.615  1.00 96.32           O  
ATOM    173  N   CYS A  24      -3.244   3.173   0.726  1.00 96.70           N  
ATOM    174  CA  CYS A  24      -1.937   2.659   0.333  1.00 96.70           C  
ATOM    175  C   CYS A  24      -1.393   3.418  -0.872  1.00 96.70           C  
ATOM    176  CB  CYS A  24      -2.022   1.167   0.011  1.00 96.70           C  
ATOM    177  O   CYS A  24      -2.152   4.049  -1.609  1.00 96.70           O  
ATOM    178  SG  CYS A  24      -2.573   0.153   1.401  1.00 96.70           S  
ATOM    179  N   LEU A  25      -0.111   3.410  -1.079  1.00 95.35           N  
ATOM    180  CA  LEU A  25       0.488   3.886  -2.322  1.00 95.35           C  
ATOM    181  C   LEU A  25       0.201   2.921  -3.467  1.00 95.35           C  
ATOM    182  CB  LEU A  25       1.999   4.064  -2.155  1.00 95.35           C  
ATOM    183  O   LEU A  25       0.345   1.706  -3.312  1.00 95.35           O  
ATOM    184  CG  LEU A  25       2.449   5.123  -1.147  1.00 95.35           C  
ATOM    185  CD1 LEU A  25       3.926   4.941  -0.812  1.00 95.35           C  
ATOM    186  CD2 LEU A  25       2.187   6.524  -1.689  1.00 95.35           C  
ATOM    187  N   ILE A  26      -0.308   3.499  -4.633  1.00 92.76           N  
ATOM    188  CA  ILE A  26      -0.671   2.663  -5.773  1.00 92.76           C  
ATOM    189  C   ILE A  26       0.108   3.110  -7.008  1.00 92.76           C  
ATOM    190  CB  ILE A  26      -2.190   2.714  -6.050  1.00 92.76           C  
ATOM    191  O   ILE A  26      -0.191   4.152  -7.595  1.00 92.76           O  
ATOM    192  CG1 ILE A  26      -2.975   2.289  -4.804  1.00 92.76           C  
ATOM    193  CG2 ILE A  26      -2.549   1.833  -7.250  1.00 92.76           C  
ATOM    194  CD1 ILE A  26      -4.486   2.319  -4.984  1.00 92.76           C  
ATOM    195  N   CYS A  27       1.159   2.475  -7.314  1.00 87.34           N  
ATOM    196  CA  CYS A  27       1.887   2.867  -8.515  1.00 87.34           C  
ATOM    197  C   CYS A  27       2.948   1.832  -8.873  1.00 87.34           C  
ATOM    198  CB  CYS A  27       2.541   4.235  -8.323  1.00 87.34           C  
ATOM    199  O   CYS A  27       3.393   1.071  -8.012  1.00 87.34           O  
ATOM    200  SG  CYS A  27       3.566   4.351  -6.841  1.00 87.34           S  
ATOM    201  N   PRO A  28       3.372   1.845 -10.091  1.00 82.19           N  
ATOM    202  CA  PRO A  28       4.329   0.833 -10.545  1.00 82.19           C  
ATOM    203  C   PRO A  28       5.777   1.311 -10.462  1.00 82.19           C  
ATOM    204  CB  PRO A  28       3.918   0.586 -11.998  1.00 82.19           C  
ATOM    205  O   PRO A  28       6.705   0.518 -10.640  1.00 82.19           O  
ATOM    206  CG  PRO A  28       3.313   1.876 -12.449  1.00 82.19           C  
ATOM    207  CD  PRO A  28       2.665   2.538 -11.267  1.00 82.19           C  
ATOM    208  N   GLU A  29       5.991   2.556 -10.010  1.00 77.97           N  
ATOM    209  CA  GLU A  29       7.329   3.130 -10.104  1.00 77.97           C  
ATOM    210  C   GLU A  29       8.034   3.112  -8.750  1.00 77.97           C  
ATOM    211  CB  GLU A  29       7.264   4.561 -10.643  1.00 77.97           C  
ATOM    212  O   GLU A  29       7.387   2.977  -7.709  1.00 77.97           O  
ATOM    213  CG  GLU A  29       6.718   4.659 -12.061  1.00 77.97           C  
ATOM    214  CD  GLU A  29       6.627   6.089 -12.570  1.00 77.97           C  
ATOM    215  OE1 GLU A  29       6.321   6.288 -13.768  1.00 77.97           O  
ATOM    216  OE2 GLU A  29       6.863   7.017 -11.766  1.00 77.97           O  
ATOM    217  N   LYS A  30       9.336   3.324  -8.833  1.00 74.53           N  
ATOM    218  CA  LYS A  30      10.195   3.355  -7.653  1.00 74.53           C  
ATOM    219  C   LYS A  30       9.841   4.530  -6.746  1.00 74.53           C  
ATOM    220  CB  LYS A  30      11.667   3.433  -8.061  1.00 74.53           C  
ATOM    221  O   LYS A  30       9.734   4.371  -5.528  1.00 74.53           O  
ATOM    222  CG  LYS A  30      12.638   3.350  -6.893  1.00 74.53           C  
ATOM    223  CD  LYS A  30      14.085   3.343  -7.370  1.00 74.53           C  
ATOM    224  CE  LYS A  30      15.059   3.269  -6.201  1.00 74.53           C  
ATOM    225  NZ  LYS A  30      16.479   3.243  -6.664  1.00 74.53           N  
ATOM    226  N   TYR A  31       9.626   5.733  -7.382  1.00 76.57           N  
ATOM    227  CA  TYR A  31       9.294   6.945  -6.641  1.00 76.57           C  
ATOM    228  C   TYR A  31       7.851   7.363  -6.897  1.00 76.57           C  
ATOM    229  CB  TYR A  31      10.243   8.085  -7.021  1.00 76.57           C  
ATOM    230  O   TYR A  31       7.433   7.499  -8.050  1.00 76.57           O  
ATOM    231  CG  TYR A  31      11.702   7.753  -6.820  1.00 76.57           C  
ATOM    232  CD1 TYR A  31      12.255   7.700  -5.543  1.00 76.57           C  
ATOM    233  CD2 TYR A  31      12.530   7.493  -7.907  1.00 76.57           C  
ATOM    234  CE1 TYR A  31      13.599   7.396  -5.353  1.00 76.57           C  
ATOM    235  CE2 TYR A  31      13.875   7.188  -7.729  1.00 76.57           C  
ATOM    236  OH  TYR A  31      15.731   6.840  -6.269  1.00 76.57           O  
ATOM    237  CZ  TYR A  31      14.400   7.142  -6.451  1.00 76.57           C  
ATOM    238  N   CYS A  32       7.017   7.024  -5.960  1.00 76.96           N  
ATOM    239  CA  CYS A  32       5.596   7.292  -6.152  1.00 76.96           C  
ATOM    240  C   CYS A  32       4.969   7.852  -4.881  1.00 76.96           C  
ATOM    241  CB  CYS A  32       4.863   6.019  -6.575  1.00 76.96           C  
ATOM    242  O   CYS A  32       5.310   7.425  -3.776  1.00 76.96           O  
ATOM    243  SG  CYS A  32       3.083   6.241  -6.789  1.00 76.96           S  
ATOM    244  N   HIS A  33       3.920   8.776  -5.210  1.00 84.22           N  
ATOM    245  CA  HIS A  33       3.240   9.401  -4.081  1.00 84.22           C  
ATOM    246  C   HIS A  33       1.725   9.311  -4.232  1.00 84.22           C  
ATOM    247  CB  HIS A  33       3.668  10.863  -3.941  1.00 84.22           C  
ATOM    248  O   HIS A  33       0.984   9.965  -3.495  1.00 84.22           O  
ATOM    249  CG  HIS A  33       5.125  11.036  -3.648  1.00 84.22           C  
ATOM    250  CD2 HIS A  33       6.147  11.449  -4.433  1.00 84.22           C  
ATOM    251  ND1 HIS A  33       5.671  10.768  -2.412  1.00 84.22           N  
ATOM    252  CE1 HIS A  33       6.971  11.009  -2.450  1.00 84.22           C  
ATOM    253  NE2 HIS A  33       7.285  11.424  -3.666  1.00 84.22           N  
ATOM    254  N   THR A  34       1.368   8.433  -5.258  1.00 92.86           N  
ATOM    255  CA  THR A  34      -0.075   8.334  -5.448  1.00 92.86           C  
ATOM    256  C   THR A  34      -0.701   7.439  -4.383  1.00 92.86           C  
ATOM    257  CB  THR A  34      -0.419   7.790  -6.847  1.00 92.86           C  
ATOM    258  O   THR A  34      -0.249   6.313  -4.167  1.00 92.86           O  
ATOM    259  CG2 THR A  34      -1.923   7.826  -7.097  1.00 92.86           C  
ATOM    260  OG1 THR A  34       0.239   8.588  -7.839  1.00 92.86           O  
ATOM    261  N   VAL A  35      -1.748   7.938  -3.756  1.00 94.76           N  
ATOM    262  CA  VAL A  35      -2.415   7.267  -2.645  1.00 94.76           C  
ATOM    263  C   VAL A  35      -3.878   7.013  -2.999  1.00 94.76           C  
ATOM    264  CB  VAL A  35      -2.316   8.090  -1.342  1.00 94.76           C  
ATOM    265  O   VAL A  35      -4.541   7.875  -3.581  1.00 94.76           O  
ATOM    266  CG1 VAL A  35      -3.076   7.403  -0.210  1.00 94.76           C  
ATOM    267  CG2 VAL A  35      -0.853   8.304  -0.956  1.00 94.76           C  
ATOM    268  N   HIS A  36      -4.296   5.810  -2.659  1.00 94.66           N  
ATOM    269  CA  HIS A  36      -5.691   5.443  -2.877  1.00 94.66           C  
ATOM    270  C   HIS A  36      -6.265   4.717  -1.665  1.00 94.66           C  
ATOM    271  CB  HIS A  36      -5.826   4.568  -4.125  1.00 94.66           C  
ATOM    272  O   HIS A  36      -5.529   4.071  -0.916  1.00 94.66           O  
ATOM    273  CG  HIS A  36      -5.647   5.319  -5.406  1.00 94.66           C  
ATOM    274  CD2 HIS A  36      -4.527   5.725  -6.050  1.00 94.66           C  
ATOM    275  ND1 HIS A  36      -6.709   5.742  -6.175  1.00 94.66           N  
ATOM    276  CE1 HIS A  36      -6.249   6.376  -7.240  1.00 94.66           C  
ATOM    277  NE2 HIS A  36      -4.928   6.380  -7.188  1.00 94.66           N  
ATOM    278  N   THR A  37      -7.610   4.963  -1.525  1.00 95.94           N  
ATOM    279  CA  THR A  37      -8.342   4.223  -0.504  1.00 95.94           C  
ATOM    280  C   THR A  37      -8.621   2.796  -0.966  1.00 95.94           C  
ATOM    281  CB  THR A  37      -9.669   4.920  -0.152  1.00 95.94           C  
ATOM    282  O   THR A  37      -9.160   2.584  -2.054  1.00 95.94           O  
ATOM    283  CG2 THR A  37     -10.392   4.190   0.975  1.00 95.94           C  
ATOM    284  OG1 THR A  37      -9.400   6.266   0.261  1.00 95.94           O  
ATOM    285  N   CYS A  38      -8.192   1.772  -0.118  1.00 95.28           N  
ATOM    286  CA  CYS A  38      -8.414   0.368  -0.446  1.00 95.28           C  
ATOM    287  C   CYS A  38      -9.876  -0.014  -0.245  1.00 95.28           C  
ATOM    288  CB  CYS A  38      -7.520  -0.530   0.408  1.00 95.28           C  
ATOM    289  O   CYS A  38     -10.603   0.660   0.487  1.00 95.28           O  
ATOM    290  SG  CYS A  38      -5.755  -0.211   0.198  1.00 95.28           S  
ATOM    291  N   ARG A  39     -10.272  -1.010  -1.001  1.00 93.99           N  
ATOM    292  CA  ARG A  39     -11.612  -1.555  -0.813  1.00 93.99           C  
ATOM    293  C   ARG A  39     -11.758  -2.189   0.566  1.00 93.99           C  
ATOM    294  CB  ARG A  39     -11.931  -2.585  -1.899  1.00 93.99           C  
ATOM    295  O   ARG A  39     -10.761  -2.494   1.223  1.00 93.99           O  
ATOM    296  CG  ARG A  39     -11.935  -2.014  -3.308  1.00 93.99           C  
ATOM    297  CD  ARG A  39     -12.219  -3.086  -4.351  1.00 93.99           C  
ATOM    298  NE  ARG A  39     -12.014  -2.586  -5.708  1.00 93.99           N  
ATOM    299  NH1 ARG A  39     -12.450  -4.606  -6.740  1.00 93.99           N  
ATOM    300  NH2 ARG A  39     -11.919  -2.763  -7.995  1.00 93.99           N  
ATOM    301  CZ  ARG A  39     -12.128  -3.320  -6.811  1.00 93.99           C  
ATOM    302  N   ASN A  40     -12.934  -2.276   1.035  1.00 88.97           N  
ATOM    303  CA  ASN A  40     -13.242  -2.742   2.384  1.00 88.97           C  
ATOM    304  C   ASN A  40     -12.571  -4.080   2.681  1.00 88.97           C  
ATOM    305  CB  ASN A  40     -14.755  -2.851   2.582  1.00 88.97           C  
ATOM    306  O   ASN A  40     -12.049  -4.287   3.778  1.00 88.97           O  
ATOM    307  CG  ASN A  40     -15.430  -1.497   2.683  1.00 88.97           C  
ATOM    308  ND2 ASN A  40     -16.733  -1.463   2.430  1.00 88.97           N  
ATOM    309  OD1 ASN A  40     -14.785  -0.489   2.986  1.00 88.97           O  
ATOM    310  N   GLU A  41     -12.348  -4.924   1.738  1.00 92.48           N  
ATOM    311  CA  GLU A  41     -11.799  -6.259   1.960  1.00 92.48           C  
ATOM    312  C   GLU A  41     -10.274  -6.242   1.916  1.00 92.48           C  
ATOM    313  CB  GLU A  41     -12.345  -7.243   0.922  1.00 92.48           C  
ATOM    314  O   GLU A  41      -9.624  -7.169   2.404  1.00 92.48           O  
ATOM    315  CG  GLU A  41     -11.956  -6.907  -0.510  1.00 92.48           C  
ATOM    316  CD  GLU A  41     -12.875  -5.883  -1.156  1.00 92.48           C  
ATOM    317  OE1 GLU A  41     -12.733  -5.622  -2.373  1.00 92.48           O  
ATOM    318  OE2 GLU A  41     -13.744  -5.336  -0.441  1.00 92.48           O  
ATOM    319  N   GLU A  42      -9.752  -5.113   1.351  1.00 94.73           N  
ATOM    320  CA  GLU A  42      -8.307  -4.971   1.205  1.00 94.73           C  
ATOM    321  C   GLU A  42      -7.695  -4.274   2.417  1.00 94.73           C  
ATOM    322  CB  GLU A  42      -7.968  -4.199  -0.072  1.00 94.73           C  
ATOM    323  O   GLU A  42      -7.676  -3.043   2.487  1.00 94.73           O  
ATOM    324  CG  GLU A  42      -8.433  -4.886  -1.348  1.00 94.73           C  
ATOM    325  CD  GLU A  42      -8.170  -4.067  -2.601  1.00 94.73           C  
ATOM    326  OE1 GLU A  42      -7.847  -4.658  -3.656  1.00 94.73           O  
ATOM    327  OE2 GLU A  42      -8.287  -2.823  -2.527  1.00 94.73           O  
ATOM    328  N   LYS A  43      -7.128  -5.109   3.323  1.00 95.21           N  
ATOM    329  CA  LYS A  43      -6.645  -4.559   4.587  1.00 95.21           C  
ATOM    330  C   LYS A  43      -5.120  -4.551   4.635  1.00 95.21           C  
ATOM    331  CB  LYS A  43      -7.203  -5.355   5.767  1.00 95.21           C  
ATOM    332  O   LYS A  43      -4.529  -4.399   5.706  1.00 95.21           O  
ATOM    333  CG  LYS A  43      -8.723  -5.365   5.845  1.00 95.21           C  
ATOM    334  CD  LYS A  43      -9.274  -3.987   6.190  1.00 95.21           C  
ATOM    335  CE  LYS A  43     -10.783  -4.021   6.386  1.00 95.21           C  
ATOM    336  NZ  LYS A  43     -11.361  -2.647   6.478  1.00 95.21           N  
ATOM    337  N   ILE A  44      -4.494  -4.779   3.379  1.00 96.65           N  
ATOM    338  CA  ILE A  44      -3.041  -4.907   3.360  1.00 96.65           C  
ATOM    339  C   ILE A  44      -2.460  -4.032   2.252  1.00 96.65           C  
ATOM    340  CB  ILE A  44      -2.605  -6.377   3.167  1.00 96.65           C  
ATOM    341  O   ILE A  44      -2.978  -4.011   1.133  1.00 96.65           O  
ATOM    342  CG1 ILE A  44      -3.125  -7.244   4.319  1.00 96.65           C  
ATOM    343  CG2 ILE A  44      -1.082  -6.477   3.049  1.00 96.65           C  
ATOM    344  CD1 ILE A  44      -2.477  -6.940   5.663  1.00 96.65           C  
ATOM    345  N   CYS A  45      -1.452  -3.193   2.570  1.00 96.82           N  
ATOM    346  CA  CYS A  45      -0.653  -2.516   1.555  1.00 96.82           C  
ATOM    347  C   CYS A  45       0.507  -3.394   1.100  1.00 96.82           C  
ATOM    348  CB  CYS A  45      -0.119  -1.188   2.091  1.00 96.82           C  
ATOM    349  O   CYS A  45       1.176  -4.022   1.922  1.00 96.82           O  
ATOM    350  SG  CYS A  45      -1.414  -0.009   2.534  1.00 96.82           S  
ATOM    351  N   VAL A  46       0.738  -3.423  -0.239  1.00 95.97           N  
ATOM    352  CA  VAL A  46       1.774  -4.294  -0.785  1.00 95.97           C  
ATOM    353  C   VAL A  46       2.820  -3.456  -1.517  1.00 95.97           C  
ATOM    354  CB  VAL A  46       1.180  -5.355  -1.738  1.00 95.97           C  
ATOM    355  O   VAL A  46       2.477  -2.528  -2.254  1.00 95.97           O  
ATOM    356  CG1 VAL A  46       2.284  -6.230  -2.328  1.00 95.97           C  
ATOM    357  CG2 VAL A  46       0.149  -6.212  -1.005  1.00 95.97           C  
ATOM    358  N   LYS A  47       4.072  -3.742  -1.271  1.00 93.83           N  
ATOM    359  CA  LYS A  47       5.207  -3.237  -2.038  1.00 93.83           C  
ATOM    360  C   LYS A  47       6.031  -4.382  -2.620  1.00 93.83           C  
ATOM    361  CB  LYS A  47       6.092  -2.346  -1.165  1.00 93.83           C  
ATOM    362  O   LYS A  47       6.573  -5.203  -1.877  1.00 93.83           O  
ATOM    363  CG  LYS A  47       7.258  -1.711  -1.909  1.00 93.83           C  
ATOM    364  CD  LYS A  47       8.119  -0.865  -0.980  1.00 93.83           C  
ATOM    365  CE  LYS A  47       9.321  -0.280  -1.710  1.00 93.83           C  
ATOM    366  NZ  LYS A  47      10.169   0.550  -0.803  1.00 93.83           N  
ATOM    367  N   ARG A  48       6.060  -4.403  -3.975  1.00 91.07           N  
ATOM    368  CA  ARG A  48       6.789  -5.443  -4.694  1.00 91.07           C  
ATOM    369  C   ARG A  48       7.960  -4.852  -5.473  1.00 91.07           C  
ATOM    370  CB  ARG A  48       5.854  -6.196  -5.644  1.00 91.07           C  
ATOM    371  O   ARG A  48       7.792  -3.884  -6.217  1.00 91.07           O  
ATOM    372  CG  ARG A  48       4.703  -6.900  -4.945  1.00 91.07           C  
ATOM    373  CD  ARG A  48       3.757  -7.558  -5.940  1.00 91.07           C  
ATOM    374  NE  ARG A  48       2.597  -8.144  -5.274  1.00 91.07           N  
ATOM    375  NH1 ARG A  48       1.782  -9.192  -7.165  1.00 91.07           N  
ATOM    376  NH2 ARG A  48       0.669  -9.388  -5.170  1.00 91.07           N  
ATOM    377  CZ  ARG A  48       1.685  -8.906  -5.871  1.00 91.07           C  
ATOM    378  N   PHE A  49       9.185  -5.519  -5.226  1.00 87.66           N  
ATOM    379  CA  PHE A  49      10.324  -5.075  -6.021  1.00 87.66           C  
ATOM    380  C   PHE A  49      10.958  -6.248  -6.759  1.00 87.66           C  
ATOM    381  CB  PHE A  49      11.366  -4.389  -5.132  1.00 87.66           C  
ATOM    382  O   PHE A  49      11.082  -7.343  -6.206  1.00 87.66           O  
ATOM    383  CG  PHE A  49      10.803  -3.287  -4.276  1.00 87.66           C  
ATOM    384  CD1 PHE A  49      10.831  -1.967  -4.710  1.00 87.66           C  
ATOM    385  CD2 PHE A  49      10.244  -3.572  -3.037  1.00 87.66           C  
ATOM    386  CE1 PHE A  49      10.311  -0.945  -3.919  1.00 87.66           C  
ATOM    387  CE2 PHE A  49       9.722  -2.556  -2.241  1.00 87.66           C  
ATOM    388  CZ  PHE A  49       9.757  -1.243  -2.684  1.00 87.66           C  
ATOM    389  N   TYR A  50      11.155  -6.010  -8.139  1.00 83.15           N  
ATOM    390  CA  TYR A  50      11.766  -6.992  -9.029  1.00 83.15           C  
ATOM    391  C   TYR A  50      13.237  -6.671  -9.268  1.00 83.15           C  
ATOM    392  CB  TYR A  50      11.019  -7.045 -10.365  1.00 83.15           C  
ATOM    393  O   TYR A  50      13.582  -5.541  -9.624  1.00 83.15           O  
ATOM    394  CG  TYR A  50       9.576  -7.469 -10.237  1.00 83.15           C  
ATOM    395  CD1 TYR A  50       9.207  -8.805 -10.375  1.00 83.15           C  
ATOM    396  CD2 TYR A  50       8.579  -6.534  -9.979  1.00 83.15           C  
ATOM    397  CE1 TYR A  50       7.878  -9.200 -10.260  1.00 83.15           C  
ATOM    398  CE2 TYR A  50       7.247  -6.918  -9.862  1.00 83.15           C  
ATOM    399  OH  TYR A  50       5.590  -8.636  -9.889  1.00 83.15           O  
ATOM    400  CZ  TYR A  50       6.907  -8.251 -10.004  1.00 83.15           C  
ATOM    401  N   ASP A  51      14.075  -7.556  -8.869  1.00 73.07           N  
ATOM    402  CA  ASP A  51      15.487  -7.355  -9.182  1.00 73.07           C  
ATOM    403  C   ASP A  51      15.819  -7.872 -10.579  1.00 73.07           C  
ATOM    404  CB  ASP A  51      16.371  -8.046  -8.141  1.00 73.07           C  
ATOM    405  O   ASP A  51      15.922  -9.082 -10.791  1.00 73.07           O  
ATOM    406  CG  ASP A  51      17.807  -7.554  -8.162  1.00 73.07           C  
ATOM    407  OD1 ASP A  51      18.171  -6.774  -9.069  1.00 73.07           O  
ATOM    408  OD2 ASP A  51      18.583  -7.952  -7.266  1.00 73.07           O  
ATOM    409  N   ASN A  52      15.168  -7.373 -11.659  1.00 66.28           N  
ATOM    410  CA  ASN A  52      15.581  -7.880 -12.963  1.00 66.28           C  
ATOM    411  C   ASN A  52      16.723  -7.055 -13.549  1.00 66.28           C  
ATOM    412  CB  ASN A  52      14.395  -7.906 -13.929  1.00 66.28           C  
ATOM    413  O   ASN A  52      16.610  -5.835 -13.679  1.00 66.28           O  
ATOM    414  CG  ASN A  52      14.629  -8.818 -15.117  1.00 66.28           C  
ATOM    415  ND2 ASN A  52      13.575  -9.081 -15.881  1.00 66.28           N  
ATOM    416  OD1 ASN A  52      15.749  -9.284 -15.347  1.00 66.28           O  
ATOM    417  N   LYS A  53      17.929  -7.461 -13.308  1.00 64.14           N  
ATOM    418  CA  LYS A  53      19.146  -6.840 -13.823  1.00 64.14           C  
ATOM    419  C   LYS A  53      18.968  -6.403 -15.274  1.00 64.14           C  
ATOM    420  CB  LYS A  53      20.330  -7.800 -13.706  1.00 64.14           C  
ATOM    421  O   LYS A  53      19.501  -5.371 -15.687  1.00 64.14           O  
ATOM    422  CG  LYS A  53      20.862  -7.958 -12.289  1.00 64.14           C  
ATOM    423  CD  LYS A  53      22.131  -8.799 -12.258  1.00 64.14           C  
ATOM    424  CE  LYS A  53      22.601  -9.052 -10.832  1.00 64.14           C  
ATOM    425  NZ  LYS A  53      23.937  -9.719 -10.799  1.00 64.14           N  
ATOM    426  N   LEU A  54      18.032  -7.068 -16.053  1.00 65.67           N  
ATOM    427  CA  LEU A  54      17.954  -6.831 -17.491  1.00 65.67           C  
ATOM    428  C   LEU A  54      16.924  -5.752 -17.808  1.00 65.67           C  
ATOM    429  CB  LEU A  54      17.600  -8.124 -18.230  1.00 65.67           C  
ATOM    430  O   LEU A  54      17.143  -4.919 -18.690  1.00 65.67           O  
ATOM    431  CG  LEU A  54      18.706  -9.177 -18.322  1.00 65.67           C  
ATOM    432  CD1 LEU A  54      18.138 -10.499 -18.825  1.00 65.67           C  
ATOM    433  CD2 LEU A  54      19.832  -8.692 -19.229  1.00 65.67           C  
ATOM    434  N   LEU A  55      15.834  -5.619 -16.950  1.00 62.58           N  
ATOM    435  CA  LEU A  55      14.705  -4.760 -17.289  1.00 62.58           C  
ATOM    436  C   LEU A  55      14.584  -3.606 -16.299  1.00 62.58           C  
ATOM    437  CB  LEU A  55      13.404  -5.566 -17.312  1.00 62.58           C  
ATOM    438  O   LEU A  55      13.811  -2.671 -16.521  1.00 62.58           O  
ATOM    439  CG  LEU A  55      13.039  -6.227 -18.643  1.00 62.58           C  
ATOM    440  CD1 LEU A  55      12.876  -7.732 -18.461  1.00 62.58           C  
ATOM    441  CD2 LEU A  55      11.767  -5.611 -19.215  1.00 62.58           C  
ATOM    442  N   GLY A  56      15.659  -3.458 -15.421  1.00 65.60           N  
ATOM    443  CA  GLY A  56      15.544  -2.344 -14.493  1.00 65.60           C  
ATOM    444  C   GLY A  56      14.648  -2.645 -13.307  1.00 65.60           C  
ATOM    445  O   GLY A  56      14.049  -3.720 -13.232  1.00 65.60           O  
ATOM    446  N   TRP A  57      15.010  -1.997 -12.101  1.00 69.03           N  
ATOM    447  CA  TRP A  57      14.306  -2.047 -10.824  1.00 69.03           C  
ATOM    448  C   TRP A  57      12.860  -1.591 -10.980  1.00 69.03           C  
ATOM    449  CB  TRP A  57      15.019  -1.180  -9.782  1.00 69.03           C  
ATOM    450  O   TRP A  57      12.597  -0.513 -11.518  1.00 69.03           O  
ATOM    451  CG  TRP A  57      14.467  -1.317  -8.395  1.00 69.03           C  
ATOM    452  CD1 TRP A  57      13.286  -0.815  -7.924  1.00 69.03           C  
ATOM    453  CD2 TRP A  57      15.079  -2.000  -7.297  1.00 69.03           C  
ATOM    454  CE2 TRP A  57      14.212  -1.871  -6.189  1.00 69.03           C  
ATOM    455  CE3 TRP A  57      16.278  -2.709  -7.141  1.00 69.03           C  
ATOM    456  NE1 TRP A  57      13.126  -1.145  -6.598  1.00 69.03           N  
ATOM    457  CH2 TRP A  57      15.685  -3.116  -4.817  1.00 69.03           C  
ATOM    458  CZ2 TRP A  57      14.506  -2.427  -4.942  1.00 69.03           C  
ATOM    459  CZ3 TRP A  57      16.569  -3.262  -5.899  1.00 69.03           C  
ATOM    460  N   LYS A  58      11.878  -2.523 -10.895  1.00 75.46           N  
ATOM    461  CA  LYS A  58      10.467  -2.150 -10.874  1.00 75.46           C  
ATOM    462  C   LYS A  58       9.863  -2.362  -9.489  1.00 75.46           C  
ATOM    463  CB  LYS A  58       9.684  -2.950 -11.915  1.00 75.46           C  
ATOM    464  O   LYS A  58      10.219  -3.314  -8.790  1.00 75.46           O  
ATOM    465  CG  LYS A  58      10.013  -2.582 -13.355  1.00 75.46           C  
ATOM    466  CD  LYS A  58       9.115  -3.320 -14.340  1.00 75.46           C  
ATOM    467  CE  LYS A  58       9.462  -2.974 -15.781  1.00 75.46           C  
ATOM    468  NZ  LYS A  58       8.600  -3.713 -16.751  1.00 75.46           N  
ATOM    469  N   ALA A  59       9.239  -1.286  -9.004  1.00 84.24           N  
ATOM    470  CA  ALA A  59       8.510  -1.409  -7.744  1.00 84.24           C  
ATOM    471  C   ALA A  59       7.012  -1.206  -7.955  1.00 84.24           C  
ATOM    472  CB  ALA A  59       9.040  -0.407  -6.722  1.00 84.24           C  
ATOM    473  O   ALA A  59       6.600  -0.388  -8.781  1.00 84.24           O  
ATOM    474  N   HIS A  60       6.290  -2.126  -7.432  1.00 90.37           N  
ATOM    475  CA  HIS A  60       4.836  -2.038  -7.483  1.00 90.37           C  
ATOM    476  C   HIS A  60       4.242  -1.912  -6.084  1.00 90.37           C  
ATOM    477  CB  HIS A  60       4.249  -3.259  -8.194  1.00 90.37           C  
ATOM    478  O   HIS A  60       4.617  -2.658  -5.176  1.00 90.37           O  
ATOM    479  CG  HIS A  60       2.771  -3.178  -8.404  1.00 90.37           C  
ATOM    480  CD2 HIS A  60       2.045  -2.697  -9.441  1.00 90.37           C  
ATOM    481  ND1 HIS A  60       1.861  -3.626  -7.471  1.00 90.37           N  
ATOM    482  CE1 HIS A  60       0.636  -3.425  -7.928  1.00 90.37           C  
ATOM    483  NE2 HIS A  60       0.720  -2.862  -9.121  1.00 90.37           N  
ATOM    484  N   ARG A  61       3.340  -0.930  -5.956  1.00 93.62           N  
ATOM    485  CA  ARG A  61       2.631  -0.721  -4.698  1.00 93.62           C  
ATOM    486  C   ARG A  61       1.122  -0.806  -4.900  1.00 93.62           C  
ATOM    487  CB  ARG A  61       3.003   0.633  -4.090  1.00 93.62           C  
ATOM    488  O   ARG A  61       0.606  -0.403  -5.945  1.00 93.62           O  
ATOM    489  CG  ARG A  61       4.476   0.767  -3.738  1.00 93.62           C  
ATOM    490  CD  ARG A  61       4.795   2.138  -3.159  1.00 93.62           C  
ATOM    491  NE  ARG A  61       6.192   2.237  -2.746  1.00 93.62           N  
ATOM    492  NH1 ARG A  61       7.012   2.588  -4.877  1.00 93.62           N  
ATOM    493  NH2 ARG A  61       8.445   2.521  -3.089  1.00 93.62           N  
ATOM    494  CZ  ARG A  61       7.213   2.449  -3.572  1.00 93.62           C  
ATOM    495  N   GLY A  62       0.439  -1.337  -3.871  1.00 95.14           N  
ATOM    496  CA  GLY A  62      -1.007  -1.445  -3.983  1.00 95.14           C  
ATOM    497  C   GLY A  62      -1.659  -2.032  -2.746  1.00 95.14           C  
ATOM    498  O   GLY A  62      -1.019  -2.155  -1.700  1.00 95.14           O  
ATOM    499  N   CYS A  63      -3.055  -2.270  -3.003  1.00 96.12           N  
ATOM    500  CA  CYS A  63      -3.891  -2.862  -1.964  1.00 96.12           C  
ATOM    501  C   CYS A  63      -4.128  -4.343  -2.233  1.00 96.12           C  
ATOM    502  CB  CYS A  63      -5.230  -2.131  -1.871  1.00 96.12           C  
ATOM    503  O   CYS A  63      -4.244  -4.758  -3.387  1.00 96.12           O  
ATOM    504  SG  CYS A  63      -5.076  -0.380  -1.455  1.00 96.12           S  
ATOM    505  N   ALA A  64      -4.170  -5.118  -1.125  1.00 95.97           N  
ATOM    506  CA  ALA A  64      -4.424  -6.549  -1.265  1.00 95.97           C  
ATOM    507  C   ALA A  64      -5.239  -7.080  -0.089  1.00 95.97           C  
ATOM    508  CB  ALA A  64      -3.108  -7.314  -1.383  1.00 95.97           C  
ATOM    509  O   ALA A  64      -5.280  -6.459   0.976  1.00 95.97           O  
ATOM    510  N   VAL A  65      -5.989  -8.141  -0.320  1.00 96.24           N  
ATOM    511  CA  VAL A  65      -6.730  -8.818   0.739  1.00 96.24           C  
ATOM    512  C   VAL A  65      -5.761  -9.574   1.645  1.00 96.24           C  
ATOM    513  CB  VAL A  65      -7.787  -9.786   0.163  1.00 96.24           C  
ATOM    514  O   VAL A  65      -5.892  -9.539   2.871  1.00 96.24           O  
ATOM    515  CG1 VAL A  65      -8.456 -10.583   1.281  1.00 96.24           C  
ATOM    516  CG2 VAL A  65      -8.830  -9.017  -0.647  1.00 96.24           C  
ATOM    517  N   THR A  66      -4.749 -10.244   1.002  1.00 95.95           N  
ATOM    518  CA  THR A  66      -3.691 -10.972   1.694  1.00 95.95           C  
ATOM    519  C   THR A  66      -2.326 -10.637   1.099  1.00 95.95           C  
ATOM    520  CB  THR A  66      -3.923 -12.493   1.628  1.00 95.95           C  
ATOM    521  O   THR A  66      -2.237 -10.153  -0.031  1.00 95.95           O  
ATOM    522  CG2 THR A  66      -5.247 -12.876   2.281  1.00 95.95           C  
ATOM    523  OG1 THR A  66      -3.942 -12.909   0.257  1.00 95.95           O  
ATOM    524  N   CYS A  67      -1.273 -10.812   1.937  1.00 95.06           N  
ATOM    525  CA  CYS A  67       0.085 -10.581   1.459  1.00 95.06           C  
ATOM    526  C   CYS A  67       0.498 -11.648   0.452  1.00 95.06           C  
ATOM    527  CB  CYS A  67       1.070 -10.563   2.628  1.00 95.06           C  
ATOM    528  O   CYS A  67       0.498 -12.839   0.768  1.00 95.06           O  
ATOM    529  SG  CYS A  67       2.704  -9.928   2.194  1.00 95.06           S  
ATOM    530  N   PRO A  68       0.760 -11.233  -0.827  1.00 93.07           N  
ATOM    531  CA  PRO A  68       1.114 -12.206  -1.862  1.00 93.07           C  
ATOM    532  C   PRO A  68       2.398 -12.968  -1.542  1.00 93.07           C  
ATOM    533  CB  PRO A  68       1.289 -11.342  -3.114  1.00 93.07           C  
ATOM    534  O   PRO A  68       3.234 -12.482  -0.775  1.00 93.07           O  
ATOM    535  CG  PRO A  68       1.598  -9.976  -2.594  1.00 93.07           C  
ATOM    536  CD  PRO A  68       0.980  -9.832  -1.233  1.00 93.07           C  
ATOM    537  N   GLU A  69       2.463 -14.183  -2.109  1.00 92.77           N  
ATOM    538  CA  GLU A  69       3.683 -14.976  -1.995  1.00 92.77           C  
ATOM    539  C   GLU A  69       4.809 -14.381  -2.836  1.00 92.77           C  
ATOM    540  CB  GLU A  69       3.423 -16.425  -2.413  1.00 92.77           C  
ATOM    541  O   GLU A  69       4.564 -13.840  -3.917  1.00 92.77           O  
ATOM    542  CG  GLU A  69       2.513 -17.187  -1.461  1.00 92.77           C  
ATOM    543  CD  GLU A  69       2.340 -18.650  -1.836  1.00 92.77           C  
ATOM    544  OE1 GLU A  69       1.780 -19.423  -1.026  1.00 92.77           O  
ATOM    545  OE2 GLU A  69       2.769 -19.026  -2.950  1.00 92.77           O  
ATOM    546  N   THR A  70       5.968 -14.475  -2.368  1.00 90.90           N  
ATOM    547  CA  THR A  70       7.154 -13.984  -3.060  1.00 90.90           C  
ATOM    548  C   THR A  70       7.578 -14.952  -4.161  1.00 90.90           C  
ATOM    549  CB  THR A  70       8.324 -13.772  -2.082  1.00 90.90           C  
ATOM    550  O   THR A  70       7.670 -16.160  -3.931  1.00 90.90           O  
ATOM    551  CG2 THR A  70       9.527 -13.155  -2.789  1.00 90.90           C  
ATOM    552  OG1 THR A  70       7.904 -12.898  -1.027  1.00 90.90           O  
ATOM    553  N   LYS A  71       7.736 -14.461  -5.459  1.00 87.23           N  
ATOM    554  CA  LYS A  71       8.285 -15.222  -6.578  1.00 87.23           C  
ATOM    555  C   LYS A  71       9.800 -15.061  -6.660  1.00 87.23           C  
ATOM    556  CB  LYS A  71       7.639 -14.784  -7.893  1.00 87.23           C  
ATOM    557  O   LYS A  71      10.370 -14.166  -6.033  1.00 87.23           O  
ATOM    558  CG  LYS A  71       6.136 -15.015  -7.952  1.00 87.23           C  
ATOM    559  CD  LYS A  71       5.549 -14.544  -9.276  1.00 87.23           C  
ATOM    560  CE  LYS A  71       4.037 -14.716  -9.311  1.00 87.23           C  
ATOM    561  NZ  LYS A  71       3.456 -14.248 -10.605  1.00 87.23           N  
ATOM    562  N   PRO A  72      10.437 -16.052  -7.422  1.00 85.11           N  
ATOM    563  CA  PRO A  72      11.883 -15.910  -7.608  1.00 85.11           C  
ATOM    564  C   PRO A  72      12.269 -14.572  -8.233  1.00 85.11           C  
ATOM    565  CB  PRO A  72      12.233 -17.071  -8.543  1.00 85.11           C  
ATOM    566  O   PRO A  72      11.565 -14.072  -9.115  1.00 85.11           O  
ATOM    567  CG  PRO A  72      11.105 -18.039  -8.389  1.00 85.11           C  
ATOM    568  CD  PRO A  72       9.860 -17.271  -8.052  1.00 85.11           C  
ATOM    569  N   ASP A  73      13.137 -13.769  -7.609  1.00 83.42           N  
ATOM    570  CA  ASP A  73      13.681 -12.499  -8.081  1.00 83.42           C  
ATOM    571  C   ASP A  73      12.769 -11.335  -7.700  1.00 83.42           C  
ATOM    572  CB  ASP A  73      13.885 -12.534  -9.597  1.00 83.42           C  
ATOM    573  O   ASP A  73      12.712 -10.327  -8.408  1.00 83.42           O  
ATOM    574  CG  ASP A  73      14.897 -13.578 -10.036  1.00 83.42           C  
ATOM    575  OD1 ASP A  73      15.937 -13.741  -9.362  1.00 83.42           O  
ATOM    576  OD2 ASP A  73      14.653 -14.242 -11.066  1.00 83.42           O  
ATOM    577  N   GLU A  74      11.842 -11.701  -6.748  1.00 86.14           N  
ATOM    578  CA  GLU A  74      10.912 -10.682  -6.271  1.00 86.14           C  
ATOM    579  C   GLU A  74      10.916 -10.600  -4.748  1.00 86.14           C  
ATOM    580  CB  GLU A  74       9.496 -10.968  -6.779  1.00 86.14           C  
ATOM    581  O   GLU A  74      11.111 -11.609  -4.067  1.00 86.14           O  
ATOM    582  CG  GLU A  74       8.457  -9.963  -6.301  1.00 86.14           C  
ATOM    583  CD  GLU A  74       7.038 -10.331  -6.702  1.00 86.14           C  
ATOM    584  OE1 GLU A  74       6.143  -9.458  -6.636  1.00 86.14           O  
ATOM    585  OE2 GLU A  74       6.818 -11.502  -7.083  1.00 86.14           O  
ATOM    586  N   THR A  75      10.879  -9.437  -4.255  1.00 90.34           N  
ATOM    587  CA  THR A  75      10.682  -9.185  -2.831  1.00 90.34           C  
ATOM    588  C   THR A  75       9.333  -8.519  -2.581  1.00 90.34           C  
ATOM    589  CB  THR A  75      11.808  -8.304  -2.259  1.00 90.34           C  
ATOM    590  O   THR A  75       8.969  -7.563  -3.270  1.00 90.34           O  
ATOM    591  CG2 THR A  75      11.632  -8.093  -0.759  1.00 90.34           C  
ATOM    592  OG1 THR A  75      13.071  -8.937  -2.497  1.00 90.34           O  
ATOM    593  N   VAL A  76       8.546  -9.103  -1.631  1.00 93.30           N  
ATOM    594  CA  VAL A  76       7.230  -8.568  -1.299  1.00 93.30           C  
ATOM    595  C   VAL A  76       7.207  -8.123   0.161  1.00 93.30           C  
ATOM    596  CB  VAL A  76       6.114  -9.603  -1.559  1.00 93.30           C  
ATOM    597  O   VAL A  76       7.595  -8.880   1.054  1.00 93.30           O  
ATOM    598  CG1 VAL A  76       4.751  -9.039  -1.162  1.00 93.30           C  
ATOM    599  CG2 VAL A  76       6.113 -10.029  -3.026  1.00 93.30           C  
ATOM    600  N   VAL A  77       6.826  -6.876   0.394  1.00 93.79           N  
ATOM    601  CA  VAL A  77       6.640  -6.348   1.742  1.00 93.79           C  
ATOM    602  C   VAL A  77       5.182  -5.940   1.940  1.00 93.79           C  
ATOM    603  CB  VAL A  77       7.572  -5.147   2.014  1.00 93.79           C  
ATOM    604  O   VAL A  77       4.605  -5.248   1.098  1.00 93.79           O  
ATOM    605  CG1 VAL A  77       7.347  -4.597   3.422  1.00 93.79           C  
ATOM    606  CG2 VAL A  77       9.033  -5.551   1.822  1.00 93.79           C  
ATOM    607  N   CYS A  78       4.601  -6.425   3.064  1.00 96.11           N  
ATOM    608  CA  CYS A  78       3.212  -6.104   3.372  1.00 96.11           C  
ATOM    609  C   CYS A  78       3.102  -5.396   4.717  1.00 96.11           C  
ATOM    610  CB  CYS A  78       2.358  -7.372   3.382  1.00 96.11           C  
ATOM    611  O   CYS A  78       3.871  -5.679   5.638  1.00 96.11           O  
ATOM    612  SG  CYS A  78       2.386  -8.280   1.821  1.00 96.11           S  
ATOM    613  N   CYS A  79       2.183  -4.471   4.787  1.00 96.71           N  
ATOM    614  CA  CYS A  79       1.900  -3.738   6.015  1.00 96.71           C  
ATOM    615  C   CYS A  79       0.435  -3.324   6.079  1.00 96.71           C  
ATOM    616  CB  CYS A  79       2.794  -2.503   6.120  1.00 96.71           C  
ATOM    617  O   CYS A  79      -0.287  -3.428   5.086  1.00 96.71           O  
ATOM    618  SG  CYS A  79       2.559  -1.318   4.777  1.00 96.71           S  
ATOM    619  N   SER A  80      -0.141  -2.922   7.275  1.00 95.38           N  
ATOM    620  CA  SER A  80      -1.583  -2.745   7.411  1.00 95.38           C  
ATOM    621  C   SER A  80      -1.921  -1.368   7.972  1.00 95.38           C  
ATOM    622  CB  SER A  80      -2.174  -3.831   8.312  1.00 95.38           C  
ATOM    623  O   SER A  80      -3.004  -1.166   8.527  1.00 95.38           O  
ATOM    624  OG  SER A  80      -1.507  -3.864   9.562  1.00 95.38           O  
ATOM    625  N   THR A  81      -0.944  -0.395   7.817  1.00 95.05           N  
ATOM    626  CA  THR A  81      -1.248   0.975   8.215  1.00 95.05           C  
ATOM    627  C   THR A  81      -1.239   1.904   7.004  1.00 95.05           C  
ATOM    628  CB  THR A  81      -0.245   1.487   9.265  1.00 95.05           C  
ATOM    629  O   THR A  81      -0.745   1.536   5.937  1.00 95.05           O  
ATOM    630  CG2 THR A  81      -0.262   0.612  10.515  1.00 95.05           C  
ATOM    631  OG1 THR A  81       1.074   1.474   8.705  1.00 95.05           O  
ATOM    632  N   ASP A  82      -1.851   3.103   7.123  1.00 95.53           N  
ATOM    633  CA  ASP A  82      -1.967   4.029   6.001  1.00 95.53           C  
ATOM    634  C   ASP A  82      -0.594   4.364   5.422  1.00 95.53           C  
ATOM    635  CB  ASP A  82      -2.682   5.310   6.434  1.00 95.53           C  
ATOM    636  O   ASP A  82       0.331   4.706   6.161  1.00 95.53           O  
ATOM    637  CG  ASP A  82      -4.175   5.116   6.638  1.00 95.53           C  
ATOM    638  OD1 ASP A  82      -4.703   4.039   6.288  1.00 95.53           O  
ATOM    639  OD2 ASP A  82      -4.828   6.050   7.151  1.00 95.53           O  
ATOM    640  N   LYS A  83      -0.486   4.168   4.101  1.00 94.65           N  
ATOM    641  CA  LYS A  83       0.679   4.598   3.333  1.00 94.65           C  
ATOM    642  C   LYS A  83       1.953   3.932   3.848  1.00 94.65           C  
ATOM    643  CB  LYS A  83       0.825   6.119   3.385  1.00 94.65           C  
ATOM    644  O   LYS A  83       3.029   4.532   3.815  1.00 94.65           O  
ATOM    645  CG  LYS A  83      -0.373   6.875   2.832  1.00 94.65           C  
ATOM    646  CD  LYS A  83      -0.204   8.381   2.986  1.00 94.65           C  
ATOM    647  CE  LYS A  83      -1.548   9.088   3.096  1.00 94.65           C  
ATOM    648  NZ  LYS A  83      -1.387  10.565   3.245  1.00 94.65           N  
ATOM    649  N   CYS A  84       1.960   2.752   4.424  1.00 95.20           N  
ATOM    650  CA  CYS A  84       3.079   2.041   5.032  1.00 95.20           C  
ATOM    651  C   CYS A  84       3.957   1.395   3.968  1.00 95.20           C  
ATOM    652  CB  CYS A  84       2.572   0.977   6.004  1.00 95.20           C  
ATOM    653  O   CYS A  84       5.084   0.984   4.253  1.00 95.20           O  
ATOM    654  SG  CYS A  84       1.621  -0.339   5.212  1.00 95.20           S  
ATOM    655  N   ASN A  85       3.434   1.349   2.722  1.00 93.76           N  
ATOM    656  CA  ASN A  85       4.202   0.689   1.672  1.00 93.76           C  
ATOM    657  C   ASN A  85       5.075   1.681   0.909  1.00 93.76           C  
ATOM    658  CB  ASN A  85       3.269  -0.048   0.708  1.00 93.76           C  
ATOM    659  O   ASN A  85       5.202   1.591  -0.314  1.00 93.76           O  
ATOM    660  CG  ASN A  85       2.294   0.882   0.013  1.00 93.76           C  
ATOM    661  ND2 ASN A  85       1.811   0.470  -1.153  1.00 93.76           N  
ATOM    662  OD1 ASN A  85       1.979   1.962   0.519  1.00 93.76           O  
ATOM    663  N   LYS A  86       5.820   2.635   1.533  1.00 87.19           N  
ATOM    664  CA  LYS A  86       6.722   3.614   0.933  1.00 87.19           C  
ATOM    665  C   LYS A  86       7.942   2.933   0.318  1.00 87.19           C  
ATOM    666  CB  LYS A  86       7.166   4.643   1.974  1.00 87.19           C  
ATOM    667  O   LYS A  86       8.368   1.874   0.783  1.00 87.19           O  
ATOM    668  CG  LYS A  86       6.042   5.536   2.479  1.00 87.19           C  
ATOM    669  CD  LYS A  86       6.559   6.592   3.447  1.00 87.19           C  
ATOM    670  CE  LYS A  86       5.433   7.477   3.964  1.00 87.19           C  
ATOM    671  NZ  LYS A  86       5.927   8.479   4.956  1.00 87.19           N  
TER     672      ALA A   1                                                      
ENDMDL                                                                          
END                                                                             
