# Supplementary material for: Domain loss enabled evolution of novel functions in the snake three-finger toxin gene superfamily
Source: Nat Commun. 2023 Aug 11;14:4861. doi: 10.1038/s41467-023-40550-0 (PMC10421932; doi:10.1038/s41467-023-40550-0)
Supplement: Supplementary file 5 — Supplementary Data 2 [file 41467_2023_40550_MOESM5_ESM.zip › SD2_structure_predictions/full_sequence/TR|A0A194ARH7|Micrurus_tener.pdb]

MODEL     1                                                                     
ATOM      1  N   MET A   1      37.384 -22.913 -26.347  1.00 69.05           N  
ATOM      2  CA  MET A   1      37.274 -22.050 -25.174  1.00 69.05           C  
ATOM      3  C   MET A   1      36.237 -20.956 -25.399  1.00 69.05           C  
ATOM      4  CB  MET A   1      38.629 -21.426 -24.836  1.00 69.05           C  
ATOM      5  O   MET A   1      35.936 -20.183 -24.487  1.00 69.05           O  
ATOM      6  CG  MET A   1      39.812 -22.340 -25.112  1.00 69.05           C  
ATOM      7  SD  MET A   1      41.415 -21.572 -24.658  1.00 69.05           S  
ATOM      8  CE  MET A   1      42.220 -21.527 -26.283  1.00 69.05           C  
ATOM      9  N   LYS A   2      35.474 -20.996 -26.553  1.00 75.65           N  
ATOM     10  CA  LYS A   2      34.474 -20.027 -26.989  1.00 75.65           C  
ATOM     11  C   LYS A   2      33.076 -20.437 -26.534  1.00 75.65           C  
ATOM     12  CB  LYS A   2      34.505 -19.869 -28.510  1.00 75.65           C  
ATOM     13  O   LYS A   2      32.232 -19.583 -26.255  1.00 75.65           O  
ATOM     14  CG  LYS A   2      35.711 -19.100 -29.028  1.00 75.65           C  
ATOM     15  CD  LYS A   2      35.704 -19.008 -30.548  1.00 75.65           C  
ATOM     16  CE  LYS A   2      36.893 -18.208 -31.066  1.00 75.65           C  
ATOM     17  NZ  LYS A   2      36.932 -18.179 -32.559  1.00 75.65           N  
ATOM     18  N   THR A   3      32.896 -21.772 -26.329  1.00 79.06           N  
ATOM     19  CA  THR A   3      31.567 -22.251 -25.963  1.00 79.06           C  
ATOM     20  C   THR A   3      31.275 -21.965 -24.493  1.00 79.06           C  
ATOM     21  CB  THR A   3      31.425 -23.761 -26.233  1.00 79.06           C  
ATOM     22  O   THR A   3      30.123 -21.742 -24.116  1.00 79.06           O  
ATOM     23  CG2 THR A   3      31.503 -24.063 -27.726  1.00 79.06           C  
ATOM     24  OG1 THR A   3      32.477 -24.462 -25.559  1.00 79.06           O  
ATOM     25  N   LEU A   4      32.328 -21.916 -23.643  1.00 77.71           N  
ATOM     26  CA  LEU A   4      32.174 -21.647 -22.217  1.00 77.71           C  
ATOM     27  C   LEU A   4      31.805 -20.187 -21.976  1.00 77.71           C  
ATOM     28  CB  LEU A   4      33.461 -21.992 -21.464  1.00 77.71           C  
ATOM     29  O   LEU A   4      30.972 -19.886 -21.118  1.00 77.71           O  
ATOM     30  CG  LEU A   4      33.478 -23.332 -20.727  1.00 77.71           C  
ATOM     31  CD1 LEU A   4      34.730 -24.122 -21.091  1.00 77.71           C  
ATOM     32  CD2 LEU A   4      33.396 -23.114 -19.220  1.00 77.71           C  
ATOM     33  N   LEU A   5      32.437 -19.305 -22.815  1.00 78.80           N  
ATOM     34  CA  LEU A   5      32.187 -17.871 -22.713  1.00 78.80           C  
ATOM     35  C   LEU A   5      30.763 -17.536 -23.144  1.00 78.80           C  
ATOM     36  CB  LEU A   5      33.189 -17.091 -23.568  1.00 78.80           C  
ATOM     37  O   LEU A   5      30.105 -16.694 -22.528  1.00 78.80           O  
ATOM     38  CG  LEU A   5      34.613 -16.988 -23.019  1.00 78.80           C  
ATOM     39  CD1 LEU A   5      35.597 -16.704 -24.149  1.00 78.80           C  
ATOM     40  CD2 LEU A   5      34.696 -15.907 -21.946  1.00 78.80           C  
ATOM     41  N   LEU A   6      30.210 -18.369 -24.113  1.00 78.13           N  
ATOM     42  CA  LEU A   6      28.865 -18.128 -24.623  1.00 78.13           C  
ATOM     43  C   LEU A   6      27.813 -18.557 -23.605  1.00 78.13           C  
ATOM     44  CB  LEU A   6      28.650 -18.876 -25.941  1.00 78.13           C  
ATOM     45  O   LEU A   6      26.802 -17.874 -23.425  1.00 78.13           O  
ATOM     46  CG  LEU A   6      28.450 -18.010 -27.187  1.00 78.13           C  
ATOM     47  CD1 LEU A   6      29.598 -18.222 -28.168  1.00 78.13           C  
ATOM     48  CD2 LEU A   6      27.111 -18.323 -27.846  1.00 78.13           C  
ATOM     49  N   THR A   7      28.043 -19.616 -22.877  1.00 80.44           N  
ATOM     50  CA  THR A   7      27.113 -20.113 -21.868  1.00 80.44           C  
ATOM     51  C   THR A   7      27.053 -19.164 -20.675  1.00 80.44           C  
ATOM     52  CB  THR A   7      27.511 -21.521 -21.388  1.00 80.44           C  
ATOM     53  O   THR A   7      25.982 -18.943 -20.105  1.00 80.44           O  
ATOM     54  CG2 THR A   7      27.420 -22.535 -22.524  1.00 80.44           C  
ATOM     55  OG1 THR A   7      28.857 -21.490 -20.897  1.00 80.44           O  
ATOM     56  N   LEU A   8      28.106 -18.562 -20.182  1.00 80.00           N  
ATOM     57  CA  LEU A   8      28.192 -17.627 -19.065  1.00 80.00           C  
ATOM     58  C   LEU A   8      27.447 -16.334 -19.381  1.00 80.00           C  
ATOM     59  CB  LEU A   8      29.654 -17.320 -18.735  1.00 80.00           C  
ATOM     60  O   LEU A   8      26.749 -15.789 -18.523  1.00 80.00           O  
ATOM     61  CG  LEU A   8      29.935 -16.795 -17.326  1.00 80.00           C  
ATOM     62  CD1 LEU A   8      30.114 -17.956 -16.353  1.00 80.00           C  
ATOM     63  CD2 LEU A   8      31.167 -15.896 -17.325  1.00 80.00           C  
ATOM     64  N   VAL A   9      27.504 -15.878 -20.661  1.00 83.76           N  
ATOM     65  CA  VAL A   9      26.836 -14.655 -21.094  1.00 83.76           C  
ATOM     66  C   VAL A   9      25.323 -14.867 -21.101  1.00 83.76           C  
ATOM     67  CB  VAL A   9      27.318 -14.210 -22.493  1.00 83.76           C  
ATOM     68  O   VAL A   9      24.567 -14.001 -20.655  1.00 83.76           O  
ATOM     69  CG1 VAL A   9      26.508 -13.014 -22.988  1.00 83.76           C  
ATOM     70  CG2 VAL A   9      28.808 -13.873 -22.461  1.00 83.76           C  
ATOM     71  N   VAL A  10      24.882 -16.037 -21.474  1.00 81.89           N  
ATOM     72  CA  VAL A  10      23.463 -16.365 -21.548  1.00 81.89           C  
ATOM     73  C   VAL A  10      22.880 -16.462 -20.140  1.00 81.89           C  
ATOM     74  CB  VAL A  10      23.224 -17.684 -22.316  1.00 81.89           C  
ATOM     75  O   VAL A  10      21.776 -15.977 -19.882  1.00 81.89           O  
ATOM     76  CG1 VAL A  10      21.747 -18.072 -22.278  1.00 81.89           C  
ATOM     77  CG2 VAL A  10      23.709 -17.555 -23.759  1.00 81.89           C  
ATOM     78  N   VAL A  11      23.608 -16.992 -19.153  1.00 79.68           N  
ATOM     79  CA  VAL A  11      23.192 -17.145 -17.763  1.00 79.68           C  
ATOM     80  C   VAL A  11      23.093 -15.774 -17.098  1.00 79.68           C  
ATOM     81  CB  VAL A  11      24.166 -18.050 -16.975  1.00 79.68           C  
ATOM     82  O   VAL A  11      22.149 -15.506 -16.350  1.00 79.68           O  
ATOM     83  CG1 VAL A  11      23.825 -18.042 -15.486  1.00 79.68           C  
ATOM     84  CG2 VAL A  11      24.134 -19.474 -17.526  1.00 79.68           C  
ATOM     85  N   THR A  12      24.041 -14.890 -17.409  1.00 74.55           N  
ATOM     86  CA  THR A  12      24.012 -13.537 -16.865  1.00 74.55           C  
ATOM     87  C   THR A  12      22.841 -12.747 -17.443  1.00 74.55           C  
ATOM     88  CB  THR A  12      25.328 -12.791 -17.150  1.00 74.55           C  
ATOM     89  O   THR A  12      22.220 -11.945 -16.742  1.00 74.55           O  
ATOM     90  CG2 THR A  12      26.509 -13.482 -16.478  1.00 74.55           C  
ATOM     91  OG1 THR A  12      25.552 -12.754 -18.565  1.00 74.55           O  
ATOM     92  N   ILE A  13      22.506 -12.926 -18.727  1.00 72.70           N  
ATOM     93  CA  ILE A  13      21.405 -12.237 -19.391  1.00 72.70           C  
ATOM     94  C   ILE A  13      20.073 -12.737 -18.835  1.00 72.70           C  
ATOM     95  CB  ILE A  13      21.455 -12.435 -20.922  1.00 72.70           C  
ATOM     96  O   ILE A  13      19.167 -11.944 -18.569  1.00 72.70           O  
ATOM     97  CG1 ILE A  13      22.737 -11.823 -21.498  1.00 72.70           C  
ATOM     98  CG2 ILE A  13      20.213 -11.831 -21.586  1.00 72.70           C  
ATOM     99  CD1 ILE A  13      22.968 -12.141 -22.969  1.00 72.70           C  
ATOM    100  N   VAL A  14      19.960 -14.051 -18.708  1.00 73.56           N  
ATOM    101  CA  VAL A  14      18.743 -14.655 -18.176  1.00 73.56           C  
ATOM    102  C   VAL A  14      18.585 -14.289 -16.702  1.00 73.56           C  
ATOM    103  CB  VAL A  14      18.749 -16.190 -18.347  1.00 73.56           C  
ATOM    104  O   VAL A  14      17.474 -14.022 -16.238  1.00 73.56           O  
ATOM    105  CG1 VAL A  14      17.535 -16.815 -17.662  1.00 73.56           C  
ATOM    106  CG2 VAL A  14      18.780 -16.562 -19.829  1.00 73.56           C  
ATOM    107  N   CYS A  15      19.775 -14.156 -15.943  1.00 70.03           N  
ATOM    108  CA  CYS A  15      19.726 -13.805 -14.528  1.00 70.03           C  
ATOM    109  C   CYS A  15      19.398 -12.328 -14.344  1.00 70.03           C  
ATOM    110  CB  CYS A  15      21.057 -14.129 -13.850  1.00 70.03           C  
ATOM    111  O   CYS A  15      18.710 -11.955 -13.392  1.00 70.03           O  
ATOM    112  SG  CYS A  15      21.355 -15.898 -13.639  1.00 70.03           S  
ATOM    113  N   LEU A  16      19.917 -11.526 -15.349  1.00 64.12           N  
ATOM    114  CA  LEU A  16      19.629 -10.097 -15.290  1.00 64.12           C  
ATOM    115  C   LEU A  16      18.205  -9.811 -15.756  1.00 64.12           C  
ATOM    116  CB  LEU A  16      20.626  -9.313 -16.146  1.00 64.12           C  
ATOM    117  O   LEU A  16      17.560  -8.884 -15.261  1.00 64.12           O  
ATOM    118  CG  LEU A  16      22.075  -9.297 -15.656  1.00 64.12           C  
ATOM    119  CD1 LEU A  16      23.000  -8.777 -16.751  1.00 64.12           C  
ATOM    120  CD2 LEU A  16      22.204  -8.452 -14.394  1.00 64.12           C  
ATOM    121  N   ASP A  17      17.751 -10.609 -16.802  1.00 56.89           N  
ATOM    122  CA  ASP A  17      16.398 -10.418 -17.317  1.00 56.89           C  
ATOM    123  C   ASP A  17      15.356 -10.937 -16.329  1.00 56.89           C  
ATOM    124  CB  ASP A  17      16.235 -11.117 -18.668  1.00 56.89           C  
ATOM    125  O   ASP A  17      14.263 -10.378 -16.221  1.00 56.89           O  
ATOM    126  CG  ASP A  17      16.921 -10.380 -19.805  1.00 56.89           C  
ATOM    127  OD1 ASP A  17      16.963  -9.131 -19.783  1.00 56.89           O  
ATOM    128  OD2 ASP A  17      17.421 -11.053 -20.731  1.00 56.89           O  
ATOM    129  N   LEU A  18      15.753 -12.053 -15.591  1.00 57.19           N  
ATOM    130  CA  LEU A  18      14.825 -12.533 -14.572  1.00 57.19           C  
ATOM    131  C   LEU A  18      14.889 -11.659 -13.324  1.00 57.19           C  
ATOM    132  CB  LEU A  18      15.134 -13.987 -14.208  1.00 57.19           C  
ATOM    133  O   LEU A  18      13.881 -11.477 -12.636  1.00 57.19           O  
ATOM    134  CG  LEU A  18      14.396 -15.059 -15.012  1.00 57.19           C  
ATOM    135  CD1 LEU A  18      15.083 -15.281 -16.355  1.00 57.19           C  
ATOM    136  CD2 LEU A  18      14.320 -16.362 -14.222  1.00 57.19           C  
ATOM    137  N   GLY A  19      16.061 -10.985 -13.144  1.00 55.00           N  
ATOM    138  CA  GLY A  19      16.184 -10.162 -11.952  1.00 55.00           C  
ATOM    139  C   GLY A  19      15.673  -8.747 -12.148  1.00 55.00           C  
ATOM    140  O   GLY A  19      15.171  -8.127 -11.208  1.00 55.00           O  
ATOM    141  N   ASN A  20      15.611  -8.321 -13.559  1.00 52.59           N  
ATOM    142  CA  ASN A  20      15.326  -6.929 -13.890  1.00 52.59           C  
ATOM    143  C   ASN A  20      13.907  -6.758 -14.423  1.00 52.59           C  
ATOM    144  CB  ASN A  20      16.342  -6.399 -14.904  1.00 52.59           C  
ATOM    145  O   ASN A  20      13.553  -5.692 -14.930  1.00 52.59           O  
ATOM    146  CG  ASN A  20      17.102  -5.192 -14.394  1.00 52.59           C  
ATOM    147  ND2 ASN A  20      17.744  -4.467 -15.302  1.00 52.59           N  
ATOM    148  OD1 ASN A  20      17.113  -4.912 -13.192  1.00 52.59           O  
ATOM    149  N   THR A  21      13.158  -7.887 -14.726  1.00 53.36           N  
ATOM    150  CA  THR A  21      11.831  -7.464 -15.160  1.00 53.36           C  
ATOM    151  C   THR A  21      11.290  -6.365 -14.250  1.00 53.36           C  
ATOM    152  CB  THR A  21      10.846  -8.648 -15.181  1.00 53.36           C  
ATOM    153  O   THR A  21      11.391  -6.459 -13.026  1.00 53.36           O  
ATOM    154  CG2 THR A  21      11.023  -9.488 -16.442  1.00 53.36           C  
ATOM    155  OG1 THR A  21      11.078  -9.474 -14.033  1.00 53.36           O  
ATOM    156  N   ALA A  22      11.886  -5.252 -14.174  1.00 57.32           N  
ATOM    157  CA  ALA A  22      11.052  -4.054 -14.136  1.00 57.32           C  
ATOM    158  C   ALA A  22       9.694  -4.351 -13.507  1.00 57.32           C  
ATOM    159  CB  ALA A  22      10.872  -3.485 -15.541  1.00 57.32           C  
ATOM    160  O   ALA A  22       8.662  -4.276 -14.179  1.00 57.32           O  
ATOM    161  N   ASN A  23       9.552  -5.451 -12.649  1.00 61.73           N  
ATOM    162  CA  ASN A  23       8.283  -5.809 -12.024  1.00 61.73           C  
ATOM    163  C   ASN A  23       7.676  -4.630 -11.269  1.00 61.73           C  
ATOM    164  CB  ASN A  23       8.465  -7.004 -11.085  1.00 61.73           C  
ATOM    165  O   ASN A  23       8.264  -4.136 -10.305  1.00 61.73           O  
ATOM    166  CG  ASN A  23       8.846  -8.273 -11.822  1.00 61.73           C  
ATOM    167  ND2 ASN A  23       9.631  -9.123 -11.170  1.00 61.73           N  
ATOM    168  OD1 ASN A  23       8.440  -8.487 -12.967  1.00 61.73           O  
ATOM    169  N   THR A  24       7.315  -3.631 -12.077  1.00 79.18           N  
ATOM    170  CA  THR A  24       6.533  -2.579 -11.438  1.00 79.18           C  
ATOM    171  C   THR A  24       5.584  -3.167 -10.397  1.00 79.18           C  
ATOM    172  CB  THR A  24       5.727  -1.774 -12.474  1.00 79.18           C  
ATOM    173  O   THR A  24       4.971  -4.212 -10.628  1.00 79.18           O  
ATOM    174  CG2 THR A  24       6.650  -0.968 -13.383  1.00 79.18           C  
ATOM    175  OG1 THR A  24       4.954  -2.676 -13.276  1.00 79.18           O  
ATOM    176  N   LEU A  25       5.765  -2.982  -9.084  1.00 91.97           N  
ATOM    177  CA  LEU A  25       4.972  -3.377  -7.925  1.00 91.97           C  
ATOM    178  C   LEU A  25       3.490  -3.107  -8.162  1.00 91.97           C  
ATOM    179  CB  LEU A  25       5.444  -2.634  -6.673  1.00 91.97           C  
ATOM    180  O   LEU A  25       3.116  -2.017  -8.604  1.00 91.97           O  
ATOM    181  CG  LEU A  25       4.763  -3.018  -5.358  1.00 91.97           C  
ATOM    182  CD1 LEU A  25       5.154  -4.436  -4.954  1.00 91.97           C  
ATOM    183  CD2 LEU A  25       5.123  -2.024  -4.259  1.00 91.97           C  
ATOM    184  N   MET A  26       2.625  -4.152  -8.096  1.00 94.04           N  
ATOM    185  CA  MET A  26       1.172  -4.041  -8.178  1.00 94.04           C  
ATOM    186  C   MET A  26       0.537  -4.177  -6.799  1.00 94.04           C  
ATOM    187  CB  MET A  26       0.604  -5.103  -9.122  1.00 94.04           C  
ATOM    188  O   MET A  26       0.827  -5.125  -6.067  1.00 94.04           O  
ATOM    189  CG  MET A  26       1.026  -4.924 -10.571  1.00 94.04           C  
ATOM    190  SD  MET A  26       0.034  -5.950 -11.725  1.00 94.04           S  
ATOM    191  CE  MET A  26       0.560  -5.246 -13.312  1.00 94.04           C  
ATOM    192  N   CYS A  27      -0.263  -3.197  -6.418  1.00 95.29           N  
ATOM    193  CA  CYS A  27      -0.924  -3.217  -5.118  1.00 95.29           C  
ATOM    194  C   CYS A  27      -2.431  -3.057  -5.270  1.00 95.29           C  
ATOM    195  CB  CYS A  27      -0.372  -2.111  -4.219  1.00 95.29           C  
ATOM    196  O   CYS A  27      -2.900  -2.424  -6.217  1.00 95.29           O  
ATOM    197  SG  CYS A  27       1.389  -2.278  -3.856  1.00 95.29           S  
ATOM    198  N   ASP A  28      -3.195  -3.724  -4.428  1.00 94.12           N  
ATOM    199  CA  ASP A  28      -4.640  -3.519  -4.375  1.00 94.12           C  
ATOM    200  C   ASP A  28      -4.977  -2.075  -4.010  1.00 94.12           C  
ATOM    201  CB  ASP A  28      -5.281  -4.479  -3.371  1.00 94.12           C  
ATOM    202  O   ASP A  28      -4.424  -1.526  -3.055  1.00 94.12           O  
ATOM    203  CG  ASP A  28      -6.799  -4.434  -3.394  1.00 94.12           C  
ATOM    204  OD1 ASP A  28      -7.376  -3.785  -4.293  1.00 94.12           O  
ATOM    205  OD2 ASP A  28      -7.423  -5.050  -2.503  1.00 94.12           O  
ATOM    206  N   ASN A  29      -5.835  -1.506  -4.736  1.00 93.48           N  
ATOM    207  CA  ASN A  29      -6.221  -0.114  -4.530  1.00 93.48           C  
ATOM    208  C   ASN A  29      -7.696   0.009  -4.157  1.00 93.48           C  
ATOM    209  CB  ASN A  29      -5.917   0.717  -5.778  1.00 93.48           C  
ATOM    210  O   ASN A  29      -8.238   1.115  -4.109  1.00 93.48           O  
ATOM    211  CG  ASN A  29      -5.941   2.209  -5.506  1.00 93.48           C  
ATOM    212  ND2 ASN A  29      -6.538   2.968  -6.417  1.00 93.48           N  
ATOM    213  OD1 ASN A  29      -5.426   2.674  -4.486  1.00 93.48           O  
ATOM    214  N   SER A  30      -8.266  -1.107  -3.800  1.00 90.69           N  
ATOM    215  CA  SER A  30      -9.688  -1.080  -3.475  1.00 90.69           C  
ATOM    216  C   SER A  30      -9.915  -0.705  -2.015  1.00 90.69           C  
ATOM    217  CB  SER A  30     -10.330  -2.437  -3.767  1.00 90.69           C  
ATOM    218  O   SER A  30      -9.129  -1.079  -1.143  1.00 90.69           O  
ATOM    219  OG  SER A  30     -11.679  -2.459  -3.334  1.00 90.69           O  
ATOM    220  N   ASN A  31     -10.903   0.043  -1.712  1.00 84.59           N  
ATOM    221  CA  ASN A  31     -11.293   0.403  -0.353  1.00 84.59           C  
ATOM    222  C   ASN A  31     -12.335  -0.563   0.206  1.00 84.59           C  
ATOM    223  CB  ASN A  31     -11.822   1.838  -0.308  1.00 84.59           C  
ATOM    224  O   ASN A  31     -12.797  -0.398   1.336  1.00 84.59           O  
ATOM    225  CG  ASN A  31     -10.780   2.857  -0.728  1.00 84.59           C  
ATOM    226  ND2 ASN A  31     -11.237   4.004  -1.218  1.00 84.59           N  
ATOM    227  OD1 ASN A  31      -9.576   2.615  -0.613  1.00 84.59           O  
ATOM    228  N   VAL A  32     -12.705  -1.540  -0.600  1.00 83.96           N  
ATOM    229  CA  VAL A  32     -13.655  -2.577  -0.211  1.00 83.96           C  
ATOM    230  C   VAL A  32     -12.918  -3.896   0.013  1.00 83.96           C  
ATOM    231  CB  VAL A  32     -14.763  -2.759  -1.272  1.00 83.96           C  
ATOM    232  O   VAL A  32     -12.243  -4.398  -0.890  1.00 83.96           O  
ATOM    233  CG1 VAL A  32     -15.773  -3.813  -0.822  1.00 83.96           C  
ATOM    234  CG2 VAL A  32     -15.461  -1.429  -1.547  1.00 83.96           C  
ATOM    235  N   PRO A  33     -12.887  -4.396   1.278  1.00 76.78           N  
ATOM    236  CA  PRO A  33     -12.126  -5.582   1.676  1.00 76.78           C  
ATOM    237  C   PRO A  33     -12.346  -6.767   0.738  1.00 76.78           C  
ATOM    238  CB  PRO A  33     -12.659  -5.890   3.078  1.00 76.78           C  
ATOM    239  O   PRO A  33     -11.416  -7.534   0.477  1.00 76.78           O  
ATOM    240  CG  PRO A  33     -13.161  -4.579   3.592  1.00 76.78           C  
ATOM    241  CD  PRO A  33     -13.672  -3.775   2.431  1.00 76.78           C  
ATOM    242  N   SER A  34     -13.502  -6.853   0.029  1.00 83.09           N  
ATOM    243  CA  SER A  34     -13.823  -8.037  -0.762  1.00 83.09           C  
ATOM    244  C   SER A  34     -13.534  -7.808  -2.242  1.00 83.09           C  
ATOM    245  CB  SER A  34     -15.290  -8.425  -0.575  1.00 83.09           C  
ATOM    246  O   SER A  34     -13.675  -8.723  -3.056  1.00 83.09           O  
ATOM    247  OG  SER A  34     -16.141  -7.323  -0.842  1.00 83.09           O  
ATOM    248  N   ILE A  35     -13.067  -6.583  -2.501  1.00 88.18           N  
ATOM    249  CA  ILE A  35     -12.790  -6.239  -3.891  1.00 88.18           C  
ATOM    250  C   ILE A  35     -11.297  -5.969  -4.067  1.00 88.18           C  
ATOM    251  CB  ILE A  35     -13.613  -5.012  -4.344  1.00 88.18           C  
ATOM    252  O   ILE A  35     -10.688  -5.263  -3.260  1.00 88.18           O  
ATOM    253  CG1 ILE A  35     -15.114  -5.313  -4.252  1.00 88.18           C  
ATOM    254  CG2 ILE A  35     -13.224  -4.596  -5.766  1.00 88.18           C  
ATOM    255  CD1 ILE A  35     -16.005  -4.127  -4.595  1.00 88.18           C  
ATOM    256  N   ARG A  36     -10.829  -6.645  -5.091  1.00 87.90           N  
ATOM    257  CA  ARG A  36      -9.425  -6.421  -5.420  1.00 87.90           C  
ATOM    258  C   ARG A  36      -9.284  -5.697  -6.755  1.00 87.90           C  
ATOM    259  CB  ARG A  36      -8.663  -7.747  -5.460  1.00 87.90           C  
ATOM    260  O   ARG A  36      -9.772  -6.175  -7.781  1.00 87.90           O  
ATOM    261  CG  ARG A  36      -8.493  -8.402  -4.098  1.00 87.90           C  
ATOM    262  CD  ARG A  36      -7.581  -9.618  -4.167  1.00 87.90           C  
ATOM    263  NE  ARG A  36      -7.478 -10.289  -2.874  1.00 87.90           N  
ATOM    264  NH1 ARG A  36      -5.865 -11.797  -3.552  1.00 87.90           N  
ATOM    265  NH2 ARG A  36      -6.652 -11.844  -1.400  1.00 87.90           N  
ATOM    266  CZ  ARG A  36      -6.665 -11.308  -2.612  1.00 87.90           C  
ATOM    267  N   THR A  37      -8.695  -4.515  -6.705  1.00 92.70           N  
ATOM    268  CA  THR A  37      -8.411  -3.760  -7.921  1.00 92.70           C  
ATOM    269  C   THR A  37      -6.927  -3.415  -8.009  1.00 92.70           C  
ATOM    270  CB  THR A  37      -9.246  -2.468  -7.985  1.00 92.70           C  
ATOM    271  O   THR A  37      -6.523  -2.299  -7.672  1.00 92.70           O  
ATOM    272  CG2 THR A  37     -10.727  -2.780  -8.179  1.00 92.70           C  
ATOM    273  OG1 THR A  37      -9.080  -1.737  -6.764  1.00 92.70           O  
ATOM    274  N   PRO A  38      -6.079  -4.442  -8.295  1.00 92.42           N  
ATOM    275  CA  PRO A  38      -4.646  -4.147  -8.357  1.00 92.42           C  
ATOM    276  C   PRO A  38      -4.318  -3.015  -9.328  1.00 92.42           C  
ATOM    277  CB  PRO A  38      -4.035  -5.468  -8.833  1.00 92.42           C  
ATOM    278  O   PRO A  38      -4.954  -2.892 -10.377  1.00 92.42           O  
ATOM    279  CG  PRO A  38      -5.109  -6.485  -8.616  1.00 92.42           C  
ATOM    280  CD  PRO A  38      -6.439  -5.788  -8.641  1.00 92.42           C  
ATOM    281  N   LYS A  39      -3.432  -2.159  -8.916  1.00 93.95           N  
ATOM    282  CA  LYS A  39      -2.932  -1.053  -9.727  1.00 93.95           C  
ATOM    283  C   LYS A  39      -1.407  -1.015  -9.724  1.00 93.95           C  
ATOM    284  CB  LYS A  39      -3.490   0.279  -9.221  1.00 93.95           C  
ATOM    285  O   LYS A  39      -0.773  -1.397  -8.738  1.00 93.95           O  
ATOM    286  CG  LYS A  39      -3.180   1.463 -10.125  1.00 93.95           C  
ATOM    287  CD  LYS A  39      -3.756   2.758  -9.567  1.00 93.95           C  
ATOM    288  CE  LYS A  39      -3.393   3.953 -10.437  1.00 93.95           C  
ATOM    289  NZ  LYS A  39      -3.975   5.222  -9.907  1.00 93.95           N  
ATOM    290  N   ARG A  40      -0.952  -0.636 -10.863  1.00 94.52           N  
ATOM    291  CA  ARG A  40       0.491  -0.472 -10.999  1.00 94.52           C  
ATOM    292  C   ARG A  40       0.986   0.720 -10.186  1.00 94.52           C  
ATOM    293  CB  ARG A  40       0.877  -0.299 -12.470  1.00 94.52           C  
ATOM    294  O   ARG A  40       0.437   1.819 -10.288  1.00 94.52           O  
ATOM    295  CG  ARG A  40       2.376  -0.215 -12.708  1.00 94.52           C  
ATOM    296  CD  ARG A  40       2.700   0.068 -14.168  1.00 94.52           C  
ATOM    297  NE  ARG A  40       2.303  -1.039 -15.033  1.00 94.52           N  
ATOM    298  NH1 ARG A  40       4.416  -1.962 -15.170  1.00 94.52           N  
ATOM    299  NH2 ARG A  40       2.659  -2.941 -16.271  1.00 94.52           N  
ATOM    300  CZ  ARG A  40       3.127  -1.978 -15.489  1.00 94.52           C  
ATOM    301  N   CYS A  41       2.134   0.453  -9.303  1.00 93.73           N  
ATOM    302  CA  CYS A  41       2.706   1.545  -8.524  1.00 93.73           C  
ATOM    303  C   CYS A  41       3.651   2.386  -9.374  1.00 93.73           C  
ATOM    304  CB  CYS A  41       3.450   1.001  -7.304  1.00 93.73           C  
ATOM    305  O   CYS A  41       4.216   1.894 -10.352  1.00 93.73           O  
ATOM    306  SG  CYS A  41       2.401   0.066  -6.169  1.00 93.73           S  
ATOM    307  N   LEU A  42       3.670   3.639  -9.057  1.00 93.40           N  
ATOM    308  CA  LEU A  42       4.643   4.507  -9.711  1.00 93.40           C  
ATOM    309  C   LEU A  42       6.067   4.081  -9.370  1.00 93.40           C  
ATOM    310  CB  LEU A  42       4.422   5.965  -9.301  1.00 93.40           C  
ATOM    311  O   LEU A  42       6.288   3.367  -8.389  1.00 93.40           O  
ATOM    312  CG  LEU A  42       3.082   6.586  -9.699  1.00 93.40           C  
ATOM    313  CD1 LEU A  42       2.870   7.905  -8.965  1.00 93.40           C  
ATOM    314  CD2 LEU A  42       3.015   6.791 -11.209  1.00 93.40           C  
ATOM    315  N   LYS A  43       7.012   4.393 -10.156  1.00 88.19           N  
ATOM    316  CA  LYS A  43       8.408   3.986 -10.026  1.00 88.19           C  
ATOM    317  C   LYS A  43       8.941   4.288  -8.628  1.00 88.19           C  
ATOM    318  CB  LYS A  43       9.271   4.685 -11.078  1.00 88.19           C  
ATOM    319  O   LYS A  43       9.701   3.498  -8.065  1.00 88.19           O  
ATOM    320  CG  LYS A  43      10.671   4.105 -11.214  1.00 88.19           C  
ATOM    321  CD  LYS A  43      11.436   4.753 -12.361  1.00 88.19           C  
ATOM    322  CE  LYS A  43      12.857   4.217 -12.461  1.00 88.19           C  
ATOM    323  NZ  LYS A  43      13.629   4.890 -13.548  1.00 88.19           N  
ATOM    324  N   ASN A  44       8.454   5.341  -7.938  1.00 90.55           N  
ATOM    325  CA  ASN A  44       8.982   5.751  -6.641  1.00 90.55           C  
ATOM    326  C   ASN A  44       8.202   5.118  -5.493  1.00 90.55           C  
ATOM    327  CB  ASN A  44       8.969   7.276  -6.514  1.00 90.55           C  
ATOM    328  O   ASN A  44       8.582   5.255  -4.329  1.00 90.55           O  
ATOM    329  CG  ASN A  44       7.575   7.860  -6.635  1.00 90.55           C  
ATOM    330  ND2 ASN A  44       7.408   9.096  -6.180  1.00 90.55           N  
ATOM    331  OD1 ASN A  44       6.655   7.206  -7.134  1.00 90.55           O  
ATOM    332  N   GLN A  45       7.110   4.355  -5.818  1.00 93.17           N  
ATOM    333  CA  GLN A  45       6.305   3.668  -4.814  1.00 93.17           C  
ATOM    334  C   GLN A  45       6.618   2.174  -4.788  1.00 93.17           C  
ATOM    335  CB  GLN A  45       4.815   3.888  -5.077  1.00 93.17           C  
ATOM    336  O   GLN A  45       6.069   1.406  -5.580  1.00 93.17           O  
ATOM    337  CG  GLN A  45       4.400   5.353  -5.076  1.00 93.17           C  
ATOM    338  CD  GLN A  45       2.935   5.548  -5.419  1.00 93.17           C  
ATOM    339  NE2 GLN A  45       2.396   6.713  -5.076  1.00 93.17           N  
ATOM    340  OE1 GLN A  45       2.293   4.660  -5.989  1.00 93.17           O  
ATOM    341  N   LYS A  46       7.434   1.782  -3.787  1.00 93.54           N  
ATOM    342  CA  LYS A  46       7.973   0.425  -3.797  1.00 93.54           C  
ATOM    343  C   LYS A  46       7.303  -0.441  -2.733  1.00 93.54           C  
ATOM    344  CB  LYS A  46       9.486   0.446  -3.578  1.00 93.54           C  
ATOM    345  O   LYS A  46       7.795  -1.522  -2.405  1.00 93.54           O  
ATOM    346  CG  LYS A  46      10.261   1.155  -4.679  1.00 93.54           C  
ATOM    347  CD  LYS A  46      11.765   1.040  -4.467  1.00 93.54           C  
ATOM    348  CE  LYS A  46      12.542   1.715  -5.589  1.00 93.54           C  
ATOM    349  NZ  LYS A  46      14.017   1.616  -5.379  1.00 93.54           N  
ATOM    350  N   LEU A  47       6.161   0.146  -2.161  1.00 95.65           N  
ATOM    351  CA  LEU A  47       5.484  -0.603  -1.108  1.00 95.65           C  
ATOM    352  C   LEU A  47       3.974  -0.593  -1.317  1.00 95.65           C  
ATOM    353  CB  LEU A  47       5.824  -0.021   0.267  1.00 95.65           C  
ATOM    354  O   LEU A  47       3.423   0.373  -1.850  1.00 95.65           O  
ATOM    355  CG  LEU A  47       7.306  -0.000   0.647  1.00 95.65           C  
ATOM    356  CD1 LEU A  47       7.525   0.871   1.879  1.00 95.65           C  
ATOM    357  CD2 LEU A  47       7.816  -1.417   0.890  1.00 95.65           C  
ATOM    358  N   CYS A  48       3.330  -1.694  -0.994  1.00 95.90           N  
ATOM    359  CA  CYS A  48       1.883  -1.711  -0.812  1.00 95.90           C  
ATOM    360  C   CYS A  48       1.512  -1.394   0.632  1.00 95.90           C  
ATOM    361  CB  CYS A  48       1.309  -3.071  -1.209  1.00 95.90           C  
ATOM    362  O   CYS A  48       2.210  -1.804   1.561  1.00 95.90           O  
ATOM    363  SG  CYS A  48       1.661  -3.539  -2.917  1.00 95.90           S  
ATOM    364  N   TYR A  49       0.489  -0.586   0.796  1.00 95.98           N  
ATOM    365  CA  TYR A  49       0.080  -0.302   2.167  1.00 95.98           C  
ATOM    366  C   TYR A  49      -1.391  -0.637   2.377  1.00 95.98           C  
ATOM    367  CB  TYR A  49       0.335   1.169   2.510  1.00 95.98           C  
ATOM    368  O   TYR A  49      -2.174  -0.651   1.424  1.00 95.98           O  
ATOM    369  CG  TYR A  49      -0.695   2.113   1.939  1.00 95.98           C  
ATOM    370  CD1 TYR A  49      -0.552   2.638   0.656  1.00 95.98           C  
ATOM    371  CD2 TYR A  49      -1.813   2.482   2.679  1.00 95.98           C  
ATOM    372  CE1 TYR A  49      -1.497   3.509   0.126  1.00 95.98           C  
ATOM    373  CE2 TYR A  49      -2.765   3.353   2.159  1.00 95.98           C  
ATOM    374  OH  TYR A  49      -3.538   4.723   0.363  1.00 95.98           O  
ATOM    375  CZ  TYR A  49      -2.598   3.860   0.883  1.00 95.98           C  
ATOM    376  N   LYS A  50      -1.755  -1.049   3.532  1.00 95.04           N  
ATOM    377  CA  LYS A  50      -3.105  -1.227   4.057  1.00 95.04           C  
ATOM    378  C   LYS A  50      -3.271  -0.516   5.397  1.00 95.04           C  
ATOM    379  CB  LYS A  50      -3.432  -2.713   4.208  1.00 95.04           C  
ATOM    380  O   LYS A  50      -2.580  -0.837   6.366  1.00 95.04           O  
ATOM    381  CG  LYS A  50      -4.843  -2.989   4.706  1.00 95.04           C  
ATOM    382  CD  LYS A  50      -5.133  -4.483   4.765  1.00 95.04           C  
ATOM    383  CE  LYS A  50      -4.406  -5.150   5.925  1.00 95.04           C  
ATOM    384  NZ  LYS A  50      -4.764  -6.595   6.046  1.00 95.04           N  
ATOM    385  N   ILE A  51      -4.172   0.509   5.376  1.00 94.56           N  
ATOM    386  CA  ILE A  51      -4.443   1.262   6.596  1.00 94.56           C  
ATOM    387  C   ILE A  51      -5.859   0.965   7.082  1.00 94.56           C  
ATOM    388  CB  ILE A  51      -4.260   2.781   6.375  1.00 94.56           C  
ATOM    389  O   ILE A  51      -6.825   1.110   6.329  1.00 94.56           O  
ATOM    390  CG1 ILE A  51      -2.833   3.083   5.902  1.00 94.56           C  
ATOM    391  CG2 ILE A  51      -4.589   3.556   7.654  1.00 94.56           C  
ATOM    392  CD1 ILE A  51      -2.609   4.535   5.502  1.00 94.56           C  
ATOM    393  N   THR A  52      -5.908   0.561   8.293  1.00 93.78           N  
ATOM    394  CA  THR A  52      -7.189   0.301   8.940  1.00 93.78           C  
ATOM    395  C   THR A  52      -7.434   1.294  10.072  1.00 93.78           C  
ATOM    396  CB  THR A  52      -7.256  -1.136   9.490  1.00 93.78           C  
ATOM    397  O   THR A  52      -6.583   1.469  10.946  1.00 93.78           O  
ATOM    398  CG2 THR A  52      -8.650  -1.459  10.016  1.00 93.78           C  
ATOM    399  OG1 THR A  52      -6.927  -2.058   8.443  1.00 93.78           O  
ATOM    400  N   PHE A  53      -8.509   2.007   9.980  1.00 92.61           N  
ATOM    401  CA  PHE A  53      -8.835   2.986  11.011  1.00 92.61           C  
ATOM    402  C   PHE A  53     -10.342   3.065  11.225  1.00 92.61           C  
ATOM    403  CB  PHE A  53      -8.284   4.365  10.638  1.00 92.61           C  
ATOM    404  O   PHE A  53     -11.117   2.571  10.404  1.00 92.61           O  
ATOM    405  CG  PHE A  53      -8.793   4.886   9.321  1.00 92.61           C  
ATOM    406  CD1 PHE A  53      -8.207   4.486   8.126  1.00 92.61           C  
ATOM    407  CD2 PHE A  53      -9.858   5.777   9.278  1.00 92.61           C  
ATOM    408  CE1 PHE A  53      -8.676   4.966   6.906  1.00 92.61           C  
ATOM    409  CE2 PHE A  53     -10.332   6.261   8.062  1.00 92.61           C  
ATOM    410  CZ  PHE A  53      -9.739   5.855   6.877  1.00 92.61           C  
ATOM    411  N   PHE A  54     -10.752   3.655  12.448  1.00 91.60           N  
ATOM    412  CA  PHE A  54     -12.151   3.786  12.835  1.00 91.60           C  
ATOM    413  C   PHE A  54     -12.637   5.217  12.635  1.00 91.60           C  
ATOM    414  CB  PHE A  54     -12.348   3.365  14.295  1.00 91.60           C  
ATOM    415  O   PHE A  54     -11.962   6.169  13.034  1.00 91.60           O  
ATOM    416  CG  PHE A  54     -13.779   3.427  14.757  1.00 91.60           C  
ATOM    417  CD1 PHE A  54     -14.276   4.570  15.371  1.00 91.60           C  
ATOM    418  CD2 PHE A  54     -14.627   2.342  14.578  1.00 91.60           C  
ATOM    419  CE1 PHE A  54     -15.600   4.630  15.800  1.00 91.60           C  
ATOM    420  CE2 PHE A  54     -15.951   2.395  15.004  1.00 91.60           C  
ATOM    421  CZ  PHE A  54     -16.435   3.540  15.615  1.00 91.60           C  
ATOM    422  N   THR A  55     -13.743   5.341  11.875  1.00 87.09           N  
ATOM    423  CA  THR A  55     -14.412   6.632  11.754  1.00 87.09           C  
ATOM    424  C   THR A  55     -15.832   6.559  12.308  1.00 87.09           C  
ATOM    425  CB  THR A  55     -14.453   7.105  10.289  1.00 87.09           C  
ATOM    426  O   THR A  55     -16.535   5.568  12.098  1.00 87.09           O  
ATOM    427  CG2 THR A  55     -13.047   7.227   9.711  1.00 87.09           C  
ATOM    428  OG1 THR A  55     -15.198   6.162   9.509  1.00 87.09           O  
ATOM    429  N   PRO A  56     -16.214   7.522  13.154  1.00 91.05           N  
ATOM    430  CA  PRO A  56     -17.549   7.523  13.758  1.00 91.05           C  
ATOM    431  C   PRO A  56     -18.664   7.387  12.724  1.00 91.05           C  
ATOM    432  CB  PRO A  56     -17.617   8.882  14.459  1.00 91.05           C  
ATOM    433  O   PRO A  56     -19.678   6.736  12.987  1.00 91.05           O  
ATOM    434  CG  PRO A  56     -16.191   9.268  14.686  1.00 91.05           C  
ATOM    435  CD  PRO A  56     -15.350   8.637  13.613  1.00 91.05           C  
ATOM    436  N   GLU A  57     -18.492   7.861  11.555  1.00 91.11           N  
ATOM    437  CA  GLU A  57     -19.512   7.894  10.512  1.00 91.11           C  
ATOM    438  C   GLU A  57     -19.581   6.566   9.764  1.00 91.11           C  
ATOM    439  CB  GLU A  57     -19.241   9.037   9.530  1.00 91.11           C  
ATOM    440  O   GLU A  57     -20.663   6.121   9.376  1.00 91.11           O  
ATOM    441  CG  GLU A  57     -19.380  10.422  10.145  1.00 91.11           C  
ATOM    442  CD  GLU A  57     -19.052  11.545   9.175  1.00 91.11           C  
ATOM    443  OE1 GLU A  57     -19.022  12.723   9.597  1.00 91.11           O  
ATOM    444  OE2 GLU A  57     -18.823  11.245   7.982  1.00 91.11           O  
ATOM    445  N   PHE A  58     -18.473   5.860   9.681  1.00 86.97           N  
ATOM    446  CA  PHE A  58     -18.432   4.736   8.754  1.00 86.97           C  
ATOM    447  C   PHE A  58     -17.926   3.478   9.450  1.00 86.97           C  
ATOM    448  CB  PHE A  58     -17.543   5.063   7.549  1.00 86.97           C  
ATOM    449  O   PHE A  58     -17.913   2.397   8.858  1.00 86.97           O  
ATOM    450  CG  PHE A  58     -18.065   6.188   6.698  1.00 86.97           C  
ATOM    451  CD1 PHE A  58     -19.157   5.997   5.860  1.00 86.97           C  
ATOM    452  CD2 PHE A  58     -17.463   7.439   6.735  1.00 86.97           C  
ATOM    453  CE1 PHE A  58     -19.642   7.037   5.071  1.00 86.97           C  
ATOM    454  CE2 PHE A  58     -17.942   8.484   5.949  1.00 86.97           C  
ATOM    455  CZ  PHE A  58     -19.031   8.280   5.117  1.00 86.97           C  
ATOM    456  N   GLY A  59     -17.587   3.594  10.824  1.00 89.35           N  
ATOM    457  CA  GLY A  59     -17.010   2.429  11.474  1.00 89.35           C  
ATOM    458  C   GLY A  59     -15.604   2.115  10.999  1.00 89.35           C  
ATOM    459  O   GLY A  59     -14.853   3.019  10.628  1.00 89.35           O  
ATOM    460  N   TRP A  60     -15.165   0.886  11.120  1.00 89.02           N  
ATOM    461  CA  TRP A  60     -13.842   0.464  10.670  1.00 89.02           C  
ATOM    462  C   TRP A  60     -13.707   0.616   9.159  1.00 89.02           C  
ATOM    463  CB  TRP A  60     -13.573  -0.988  11.076  1.00 89.02           C  
ATOM    464  O   TRP A  60     -14.547   0.124   8.401  1.00 89.02           O  
ATOM    465  CG  TRP A  60     -13.277  -1.167  12.535  1.00 89.02           C  
ATOM    466  CD1 TRP A  60     -14.124  -1.648  13.494  1.00 89.02           C  
ATOM    467  CD2 TRP A  60     -12.048  -0.863  13.200  1.00 89.02           C  
ATOM    468  CE2 TRP A  60     -12.220  -1.185  14.564  1.00 89.02           C  
ATOM    469  CE3 TRP A  60     -10.815  -0.349  12.774  1.00 89.02           C  
ATOM    470  NE1 TRP A  60     -13.494  -1.662  14.717  1.00 89.02           N  
ATOM    471  CH2 TRP A  60     -10.009  -0.506  15.064  1.00 89.02           C  
ATOM    472  CZ2 TRP A  60     -11.204  -1.010  15.507  1.00 89.02           C  
ATOM    473  CZ3 TRP A  60      -9.806  -0.176  13.714  1.00 89.02           C  
ATOM    474  N   THR A  61     -12.732   1.388   8.753  1.00 90.44           N  
ATOM    475  CA  THR A  61     -12.446   1.641   7.345  1.00 90.44           C  
ATOM    476  C   THR A  61     -11.035   1.185   6.989  1.00 90.44           C  
ATOM    477  CB  THR A  61     -12.608   3.134   7.003  1.00 90.44           C  
ATOM    478  O   THR A  61     -10.153   1.147   7.849  1.00 90.44           O  
ATOM    479  CG2 THR A  61     -12.419   3.379   5.509  1.00 90.44           C  
ATOM    480  OG1 THR A  61     -13.920   3.566   7.384  1.00 90.44           O  
ATOM    481  N   GLN A  62     -10.932   0.798   5.671  1.00 91.10           N  
ATOM    482  CA  GLN A  62      -9.639   0.346   5.169  1.00 91.10           C  
ATOM    483  C   GLN A  62      -9.255   1.088   3.892  1.00 91.10           C  
ATOM    484  CB  GLN A  62      -9.658  -1.162   4.914  1.00 91.10           C  
ATOM    485  O   GLN A  62     -10.100   1.321   3.025  1.00 91.10           O  
ATOM    486  CG  GLN A  62      -8.313  -1.730   4.482  1.00 91.10           C  
ATOM    487  CD  GLN A  62      -8.356  -3.228   4.249  1.00 91.10           C  
ATOM    488  NE2 GLN A  62      -7.675  -3.686   3.204  1.00 91.10           N  
ATOM    489  OE1 GLN A  62      -8.995  -3.969   5.004  1.00 91.10           O  
ATOM    490  N   LYS A  63      -7.975   1.449   3.892  1.00 92.71           N  
ATOM    491  CA  LYS A  63      -7.399   2.047   2.691  1.00 92.71           C  
ATOM    492  C   LYS A  63      -6.164   1.278   2.232  1.00 92.71           C  
ATOM    493  CB  LYS A  63      -7.041   3.513   2.941  1.00 92.71           C  
ATOM    494  O   LYS A  63      -5.305   0.930   3.045  1.00 92.71           O  
ATOM    495  CG  LYS A  63      -8.248   4.427   3.094  1.00 92.71           C  
ATOM    496  CD  LYS A  63      -7.841   5.895   3.096  1.00 92.71           C  
ATOM    497  CE  LYS A  63      -9.052   6.812   3.204  1.00 92.71           C  
ATOM    498  NZ  LYS A  63      -8.658   8.253   3.195  1.00 92.71           N  
ATOM    499  N   LYS A  64      -6.157   0.982   0.888  1.00 94.53           N  
ATOM    500  CA  LYS A  64      -5.052   0.240   0.289  1.00 94.53           C  
ATOM    501  C   LYS A  64      -4.465   0.993  -0.902  1.00 94.53           C  
ATOM    502  CB  LYS A  64      -5.513  -1.152  -0.147  1.00 94.53           C  
ATOM    503  O   LYS A  64      -5.163   1.770  -1.557  1.00 94.53           O  
ATOM    504  CG  LYS A  64      -6.086  -1.996   0.982  1.00 94.53           C  
ATOM    505  CD  LYS A  64      -6.614  -3.330   0.470  1.00 94.53           C  
ATOM    506  CE  LYS A  64      -7.307  -4.118   1.574  1.00 94.53           C  
ATOM    507  NZ  LYS A  64      -7.853  -5.414   1.070  1.00 94.53           N  
ATOM    508  N   GLY A  65      -3.156   0.771  -1.163  1.00 95.07           N  
ATOM    509  CA  GLY A  65      -2.522   1.407  -2.306  1.00 95.07           C  
ATOM    510  C   GLY A  65      -1.010   1.279  -2.298  1.00 95.07           C  
ATOM    511  O   GLY A  65      -0.462   0.373  -1.666  1.00 95.07           O  
ATOM    512  N   CYS A  66      -0.418   2.155  -3.190  1.00 95.70           N  
ATOM    513  CA  CYS A  66       1.033   2.220  -3.323  1.00 95.70           C  
ATOM    514  C   CYS A  66       1.598   3.411  -2.557  1.00 95.70           C  
ATOM    515  CB  CYS A  66       1.433   2.314  -4.796  1.00 95.70           C  
ATOM    516  O   CYS A  66       1.008   4.492  -2.559  1.00 95.70           O  
ATOM    517  SG  CYS A  66       0.870   0.917  -5.793  1.00 95.70           S  
ATOM    518  N   ILE A  67       2.743   3.126  -1.846  1.00 96.04           N  
ATOM    519  CA  ILE A  67       3.306   4.219  -1.061  1.00 96.04           C  
ATOM    520  C   ILE A  67       4.831   4.167  -1.124  1.00 96.04           C  
ATOM    521  CB  ILE A  67       2.829   4.164   0.408  1.00 96.04           C  
ATOM    522  O   ILE A  67       5.412   3.111  -1.386  1.00 96.04           O  
ATOM    523  CG1 ILE A  67       3.163   5.476   1.127  1.00 96.04           C  
ATOM    524  CG2 ILE A  67       3.452   2.968   1.134  1.00 96.04           C  
ATOM    525  CD1 ILE A  67       2.408   5.676   2.434  1.00 96.04           C  
ATOM    526  N   HIS A  68       5.539   5.305  -1.013  1.00 95.43           N  
ATOM    527  CA  HIS A  68       6.994   5.413  -1.015  1.00 95.43           C  
ATOM    528  C   HIS A  68       7.583   4.947   0.312  1.00 95.43           C  
ATOM    529  CB  HIS A  68       7.423   6.853  -1.303  1.00 95.43           C  
ATOM    530  O   HIS A  68       8.579   4.220   0.332  1.00 95.43           O  
ATOM    531  CG  HIS A  68       8.899   7.070  -1.207  1.00 95.43           C  
ATOM    532  CD2 HIS A  68       9.645   7.711  -0.277  1.00 95.43           C  
ATOM    533  ND1 HIS A  68       9.784   6.598  -2.153  1.00 95.43           N  
ATOM    534  CE1 HIS A  68      11.013   6.940  -1.806  1.00 95.43           C  
ATOM    535  NE2 HIS A  68      10.957   7.617  -0.672  1.00 95.43           N  
ATOM    536  N   ARG A  69       6.941   5.353   1.389  1.00 95.31           N  
ATOM    537  CA  ARG A  69       7.370   5.044   2.749  1.00 95.31           C  
ATOM    538  C   ARG A  69       6.199   4.558   3.596  1.00 95.31           C  
ATOM    539  CB  ARG A  69       8.015   6.269   3.401  1.00 95.31           C  
ATOM    540  O   ARG A  69       5.090   5.087   3.494  1.00 95.31           O  
ATOM    541  CG  ARG A  69       9.351   6.661   2.790  1.00 95.31           C  
ATOM    542  CD  ARG A  69      10.022   7.782   3.571  1.00 95.31           C  
ATOM    543  NE  ARG A  69      11.226   8.261   2.900  1.00 95.31           N  
ATOM    544  NH1 ARG A  69      12.552   8.205   4.791  1.00 95.31           N  
ATOM    545  NH2 ARG A  69      13.432   8.891   2.788  1.00 95.31           N  
ATOM    546  CZ  ARG A  69      12.401   8.451   3.494  1.00 95.31           C  
ATOM    547  N   CYS A  70       6.484   3.483   4.405  1.00 94.87           N  
ATOM    548  CA  CYS A  70       5.446   2.916   5.258  1.00 94.87           C  
ATOM    549  C   CYS A  70       5.240   3.767   6.506  1.00 94.87           C  
ATOM    550  CB  CYS A  70       5.804   1.485   5.659  1.00 94.87           C  
ATOM    551  O   CYS A  70       6.152   3.912   7.321  1.00 94.87           O  
ATOM    552  SG  CYS A  70       4.418   0.553   6.347  1.00 94.87           S  
ATOM    553  N   PRO A  71       4.026   4.343   6.631  1.00 94.15           N  
ATOM    554  CA  PRO A  71       3.761   5.133   7.836  1.00 94.15           C  
ATOM    555  C   PRO A  71       3.787   4.293   9.110  1.00 94.15           C  
ATOM    556  CB  PRO A  71       2.361   5.700   7.584  1.00 94.15           C  
ATOM    557  O   PRO A  71       3.714   3.063   9.045  1.00 94.15           O  
ATOM    558  CG  PRO A  71       1.743   4.766   6.595  1.00 94.15           C  
ATOM    559  CD  PRO A  71       2.841   4.085   5.831  1.00 94.15           C  
ATOM    560  N   GLU A  72       3.918   4.989  10.234  1.00 95.30           N  
ATOM    561  CA  GLU A  72       3.898   4.308  11.525  1.00 95.30           C  
ATOM    562  C   GLU A  72       2.468   4.058  11.994  1.00 95.30           C  
ATOM    563  CB  GLU A  72       4.662   5.121  12.573  1.00 95.30           C  
ATOM    564  O   GLU A  72       1.573   4.864  11.730  1.00 95.30           O  
ATOM    565  CG  GLU A  72       6.146   5.271  12.274  1.00 95.30           C  
ATOM    566  CD  GLU A  72       6.930   3.981  12.460  1.00 95.30           C  
ATOM    567  OE1 GLU A  72       7.916   3.758  11.722  1.00 95.30           O  
ATOM    568  OE2 GLU A  72       6.553   3.187  13.351  1.00 95.30           O  
ATOM    569  N   SER A  73       2.329   2.982  12.629  1.00 95.19           N  
ATOM    570  CA  SER A  73       1.045   2.675  13.251  1.00 95.19           C  
ATOM    571  C   SER A  73       0.792   3.564  14.465  1.00 95.19           C  
ATOM    572  CB  SER A  73       0.987   1.204  13.665  1.00 95.19           C  
ATOM    573  O   SER A  73       1.729   3.934  15.175  1.00 95.19           O  
ATOM    574  OG  SER A  73       1.064   0.359  12.530  1.00 95.19           O  
ATOM    575  N   THR A  74      -0.427   4.053  14.632  1.00 93.93           N  
ATOM    576  CA  THR A  74      -0.871   4.751  15.833  1.00 93.93           C  
ATOM    577  C   THR A  74      -1.999   3.985  16.519  1.00 93.93           C  
ATOM    578  CB  THR A  74      -1.343   6.180  15.506  1.00 93.93           C  
ATOM    579  O   THR A  74      -2.526   3.018  15.964  1.00 93.93           O  
ATOM    580  CG2 THR A  74      -0.268   6.955  14.752  1.00 93.93           C  
ATOM    581  OG1 THR A  74      -2.524   6.114  14.698  1.00 93.93           O  
ATOM    582  N   PRO A  75      -2.268   4.225  17.764  1.00 91.71           N  
ATOM    583  CA  PRO A  75      -3.357   3.533  18.456  1.00 91.71           C  
ATOM    584  C   PRO A  75      -4.683   3.618  17.703  1.00 91.71           C  
ATOM    585  CB  PRO A  75      -3.443   4.264  19.798  1.00 91.71           C  
ATOM    586  O   PRO A  75      -5.525   2.724  17.825  1.00 91.71           O  
ATOM    587  CG  PRO A  75      -2.057   4.763  20.050  1.00 91.71           C  
ATOM    588  CD  PRO A  75      -1.441   5.146  18.735  1.00 91.71           C  
ATOM    589  N   ASP A  76      -4.875   4.575  16.917  1.00 91.13           N  
ATOM    590  CA  ASP A  76      -6.139   4.776  16.217  1.00 91.13           C  
ATOM    591  C   ASP A  76      -6.052   4.286  14.774  1.00 91.13           C  
ATOM    592  CB  ASP A  76      -6.541   6.252  16.248  1.00 91.13           C  
ATOM    593  O   ASP A  76      -7.070   4.180  14.085  1.00 91.13           O  
ATOM    594  CG  ASP A  76      -6.772   6.775  17.655  1.00 91.13           C  
ATOM    595  OD1 ASP A  76      -7.413   6.074  18.468  1.00 91.13           O  
ATOM    596  OD2 ASP A  76      -6.312   7.898  17.952  1.00 91.13           O  
ATOM    597  N   LYS A  77      -4.803   3.926  14.334  1.00 93.33           N  
ATOM    598  CA  LYS A  77      -4.573   3.569  12.937  1.00 93.33           C  
ATOM    599  C   LYS A  77      -3.553   2.441  12.818  1.00 93.33           C  
ATOM    600  CB  LYS A  77      -4.102   4.788  12.142  1.00 93.33           C  
ATOM    601  O   LYS A  77      -2.420   2.569  13.288  1.00 93.33           O  
ATOM    602  CG  LYS A  77      -3.857   4.507  10.666  1.00 93.33           C  
ATOM    603  CD  LYS A  77      -3.452   5.770   9.917  1.00 93.33           C  
ATOM    604  CE  LYS A  77      -2.046   6.218  10.293  1.00 93.33           C  
ATOM    605  NZ  LYS A  77      -1.650   7.465   9.574  1.00 93.33           N  
ATOM    606  N   LYS A  78      -4.010   1.347  12.249  1.00 95.51           N  
ATOM    607  CA  LYS A  78      -3.100   0.231  12.007  1.00 95.51           C  
ATOM    608  C   LYS A  78      -2.598   0.234  10.566  1.00 95.51           C  
ATOM    609  CB  LYS A  78      -3.787  -1.100  12.320  1.00 95.51           C  
ATOM    610  O   LYS A  78      -3.394   0.266   9.626  1.00 95.51           O  
ATOM    611  CG  LYS A  78      -4.087  -1.309  13.797  1.00 95.51           C  
ATOM    612  CD  LYS A  78      -4.593  -2.719  14.070  1.00 95.51           C  
ATOM    613  CE  LYS A  78      -4.914  -2.923  15.544  1.00 95.51           C  
ATOM    614  NZ  LYS A  78      -5.370  -4.318  15.824  1.00 95.51           N  
ATOM    615  N   VAL A  79      -1.259   0.223  10.405  1.00 96.47           N  
ATOM    616  CA  VAL A  79      -0.652   0.301   9.080  1.00 96.47           C  
ATOM    617  C   VAL A  79       0.126  -0.981   8.792  1.00 96.47           C  
ATOM    618  CB  VAL A  79       0.278   1.528   8.953  1.00 96.47           C  
ATOM    619  O   VAL A  79       0.892  -1.453   9.635  1.00 96.47           O  
ATOM    620  CG1 VAL A  79       0.870   1.614   7.548  1.00 96.47           C  
ATOM    621  CG2 VAL A  79      -0.480   2.809   9.296  1.00 96.47           C  
ATOM    622  N   GLN A  80      -0.105  -1.603   7.661  1.00 95.43           N  
ATOM    623  CA  GLN A  80       0.654  -2.739   7.150  1.00 95.43           C  
ATOM    624  C   GLN A  80       1.276  -2.420   5.794  1.00 95.43           C  
ATOM    625  CB  GLN A  80      -0.238  -3.976   7.041  1.00 95.43           C  
ATOM    626  O   GLN A  80       0.609  -1.874   4.913  1.00 95.43           O  
ATOM    627  CG  GLN A  80      -0.841  -4.419   8.368  1.00 95.43           C  
ATOM    628  CD  GLN A  80      -1.803  -5.582   8.216  1.00 95.43           C  
ATOM    629  NE2 GLN A  80      -1.734  -6.533   9.142  1.00 95.43           N  
ATOM    630  OE1 GLN A  80      -2.601  -5.627   7.275  1.00 95.43           O  
ATOM    631  N   CYS A  81       2.565  -2.698   5.687  1.00 96.52           N  
ATOM    632  CA  CYS A  81       3.259  -2.502   4.419  1.00 96.52           C  
ATOM    633  C   CYS A  81       3.984  -3.773   3.992  1.00 96.52           C  
ATOM    634  CB  CYS A  81       4.254  -1.347   4.524  1.00 96.52           C  
ATOM    635  O   CYS A  81       4.406  -4.565   4.836  1.00 96.52           O  
ATOM    636  SG  CYS A  81       3.478   0.259   4.809  1.00 96.52           S  
ATOM    637  N   CYS A  82       4.036  -3.950   2.670  1.00 95.30           N  
ATOM    638  CA  CYS A  82       4.776  -5.069   2.097  1.00 95.30           C  
ATOM    639  C   CYS A  82       5.376  -4.691   0.748  1.00 95.30           C  
ATOM    640  CB  CYS A  82       3.867  -6.287   1.937  1.00 95.30           C  
ATOM    641  O   CYS A  82       4.953  -3.714   0.127  1.00 95.30           O  
ATOM    642  SG  CYS A  82       2.537  -6.051   0.737  1.00 95.30           S  
ATOM    643  N   ALA A  83       6.385  -5.393   0.299  1.00 93.22           N  
ATOM    644  CA  ALA A  83       7.115  -4.983  -0.898  1.00 93.22           C  
ATOM    645  C   ALA A  83       6.979  -6.023  -2.006  1.00 93.22           C  
ATOM    646  CB  ALA A  83       8.587  -4.749  -0.569  1.00 93.22           C  
ATOM    647  O   ALA A  83       7.796  -6.065  -2.929  1.00 93.22           O  
ATOM    648  N   THR A  84       5.863  -6.865  -1.898  1.00 91.66           N  
ATOM    649  CA  THR A  84       5.638  -7.862  -2.938  1.00 91.66           C  
ATOM    650  C   THR A  84       4.315  -7.608  -3.654  1.00 91.66           C  
ATOM    651  CB  THR A  84       5.645  -9.288  -2.357  1.00 91.66           C  
ATOM    652  O   THR A  84       3.430  -6.940  -3.115  1.00 91.66           O  
ATOM    653  CG2 THR A  84       6.979  -9.601  -1.686  1.00 91.66           C  
ATOM    654  OG1 THR A  84       4.596  -9.407  -1.388  1.00 91.66           O  
ATOM    655  N   ASN A  85       4.190  -8.062  -4.936  1.00 91.01           N  
ATOM    656  CA  ASN A  85       2.958  -7.856  -5.690  1.00 91.01           C  
ATOM    657  C   ASN A  85       1.750  -8.430  -4.956  1.00 91.01           C  
ATOM    658  CB  ASN A  85       3.074  -8.473  -7.086  1.00 91.01           C  
ATOM    659  O   ASN A  85       1.787  -9.568  -4.485  1.00 91.01           O  
ATOM    660  CG  ASN A  85       3.990  -7.682  -8.000  1.00 91.01           C  
ATOM    661  ND2 ASN A  85       4.551  -8.351  -9.000  1.00 91.01           N  
ATOM    662  OD1 ASN A  85       4.192  -6.481  -7.807  1.00 91.01           O  
ATOM    663  N   ASN A  86       0.767  -7.628  -4.799  1.00 87.40           N  
ATOM    664  CA  ASN A  86      -0.541  -8.057  -4.318  1.00 87.40           C  
ATOM    665  C   ASN A  86      -0.448  -8.701  -2.937  1.00 87.40           C  
ATOM    666  CB  ASN A  86      -1.188  -9.025  -5.312  1.00 87.40           C  
ATOM    667  O   ASN A  86      -1.159  -9.664  -2.647  1.00 87.40           O  
ATOM    668  CG  ASN A  86      -1.465  -8.381  -6.656  1.00 87.40           C  
ATOM    669  ND2 ASN A  86      -1.195  -9.113  -7.731  1.00 87.40           N  
ATOM    670  OD1 ASN A  86      -1.918  -7.236  -6.728  1.00 87.40           O  
ATOM    671  N   CYS A  87       0.394  -8.343  -1.986  1.00 87.86           N  
ATOM    672  CA  CYS A  87       0.701  -8.932  -0.688  1.00 87.86           C  
ATOM    673  C   CYS A  87      -0.411  -8.650   0.316  1.00 87.86           C  
ATOM    674  CB  CYS A  87       2.029  -8.395  -0.156  1.00 87.86           C  
ATOM    675  O   CYS A  87      -0.569  -9.381   1.295  1.00 87.86           O  
ATOM    676  SG  CYS A  87       2.043  -6.606   0.096  1.00 87.86           S  
ATOM    677  N   ILE A  88      -1.174  -7.598   0.060  1.00 78.75           N  
ATOM    678  CA  ILE A  88      -2.212  -7.228   1.017  1.00 78.75           C  
ATOM    679  C   ILE A  88      -3.586  -7.561   0.441  1.00 78.75           C  
ATOM    680  CB  ILE A  88      -2.134  -5.730   1.385  1.00 78.75           C  
ATOM    681  O   ILE A  88      -3.767  -7.582  -0.778  1.00 78.75           O  
ATOM    682  CG1 ILE A  88      -0.731  -5.377   1.894  1.00 78.75           C  
ATOM    683  CG2 ILE A  88      -3.200  -5.372   2.424  1.00 78.75           C  
ATOM    684  CD1 ILE A  88      -0.448  -3.882   1.944  1.00 78.75           C  
TER     685      ALA A   1                                                      
ENDMDL                                                                          
END                                                                             
