# Supplementary material for: Domain loss enabled evolution of novel functions in the snake three-finger toxin gene superfamily
Source: Nat Commun. 2023 Aug 11;14:4861. doi: 10.1038/s41467-023-40550-0 (PMC10421932; doi:10.1038/s41467-023-40550-0)
Supplement: Supplementary file 5 — Supplementary Data 2 [file 41467_2023_40550_MOESM5_ESM.zip › SD2_structure_predictions/full_sequence/SP|Q9W6W6|Naja_atra.pdb]

MODEL     1                                                                     
ATOM      1  N   MET A   1     -41.880 -11.882  22.853  1.00 62.51           N  
ATOM      2  CA  MET A   1     -40.909 -10.825  23.123  1.00 62.51           C  
ATOM      3  C   MET A   1     -39.486 -11.373  23.095  1.00 62.51           C  
ATOM      4  CB  MET A   1     -41.191 -10.168  24.475  1.00 62.51           C  
ATOM      5  O   MET A   1     -38.521 -10.609  23.145  1.00 62.51           O  
ATOM      6  CG  MET A   1     -41.763 -11.121  25.512  1.00 62.51           C  
ATOM      7  SD  MET A   1     -42.208 -10.272  27.077  1.00 62.51           S  
ATOM      8  CE  MET A   1     -41.388 -11.360  28.276  1.00 62.51           C  
ATOM      9  N   LYS A   2     -39.319 -12.659  22.746  1.00 69.80           N  
ATOM     10  CA  LYS A   2     -38.077 -13.428  22.733  1.00 69.80           C  
ATOM     11  C   LYS A   2     -37.531 -13.564  21.314  1.00 69.80           C  
ATOM     12  CB  LYS A   2     -38.296 -14.812  23.345  1.00 69.80           C  
ATOM     13  O   LYS A   2     -36.316 -13.623  21.115  1.00 69.80           O  
ATOM     14  CG  LYS A   2     -38.322 -14.819  24.866  1.00 69.80           C  
ATOM     15  CD  LYS A   2     -38.927 -16.107  25.409  1.00 69.80           C  
ATOM     16  CE  LYS A   2     -38.787 -16.197  26.923  1.00 69.80           C  
ATOM     17  NZ  LYS A   2     -40.065 -16.616  27.573  1.00 69.80           N  
ATOM     18  N   THR A   3     -38.447 -13.366  20.307  1.00 67.33           N  
ATOM     19  CA  THR A   3     -38.066 -13.443  18.902  1.00 67.33           C  
ATOM     20  C   THR A   3     -37.585 -12.086  18.397  1.00 67.33           C  
ATOM     21  CB  THR A   3     -39.238 -13.931  18.031  1.00 67.33           C  
ATOM     22  O   THR A   3     -36.733 -12.014  17.508  1.00 67.33           O  
ATOM     23  CG2 THR A   3     -39.468 -15.429  18.207  1.00 67.33           C  
ATOM     24  OG1 THR A   3     -40.429 -13.229  18.405  1.00 67.33           O  
ATOM     25  N   LEU A   4     -38.003 -11.070  19.052  1.00 66.50           N  
ATOM     26  CA  LEU A   4     -37.607  -9.692  18.788  1.00 66.50           C  
ATOM     27  C   LEU A   4     -36.258  -9.381  19.428  1.00 66.50           C  
ATOM     28  CB  LEU A   4     -38.668  -8.719  19.309  1.00 66.50           C  
ATOM     29  O   LEU A   4     -35.444  -8.656  18.851  1.00 66.50           O  
ATOM     30  CG  LEU A   4     -39.170  -7.668  18.318  1.00 66.50           C  
ATOM     31  CD1 LEU A   4     -40.639  -7.909  17.988  1.00 66.50           C  
ATOM     32  CD2 LEU A   4     -38.965  -6.264  18.878  1.00 66.50           C  
ATOM     33  N   LEU A   5     -35.932 -10.022  20.498  1.00 67.82           N  
ATOM     34  CA  LEU A   5     -34.675  -9.930  21.232  1.00 67.82           C  
ATOM     35  C   LEU A   5     -33.585 -10.747  20.546  1.00 67.82           C  
ATOM     36  CB  LEU A   5     -34.859 -10.412  22.673  1.00 67.82           C  
ATOM     37  O   LEU A   5     -32.426 -10.329  20.501  1.00 67.82           O  
ATOM     38  CG  LEU A   5     -35.229  -9.343  23.703  1.00 67.82           C  
ATOM     39  CD1 LEU A   5     -36.127  -9.937  24.784  1.00 67.82           C  
ATOM     40  CD2 LEU A   5     -33.972  -8.737  24.319  1.00 67.82           C  
ATOM     41  N   LEU A   6     -33.974 -11.825  19.845  1.00 67.22           N  
ATOM     42  CA  LEU A   6     -33.079 -12.717  19.117  1.00 67.22           C  
ATOM     43  C   LEU A   6     -32.734 -12.143  17.747  1.00 67.22           C  
ATOM     44  CB  LEU A   6     -33.714 -14.101  18.958  1.00 67.22           C  
ATOM     45  O   LEU A   6     -31.596 -12.262  17.288  1.00 67.22           O  
ATOM     46  CG  LEU A   6     -33.658 -15.017  20.182  1.00 67.22           C  
ATOM     47  CD1 LEU A   6     -34.761 -16.068  20.108  1.00 67.22           C  
ATOM     48  CD2 LEU A   6     -32.289 -15.679  20.293  1.00 67.22           C  
ATOM     49  N   THR A   7     -33.570 -11.466  17.112  1.00 67.17           N  
ATOM     50  CA  THR A   7     -33.398 -10.776  15.838  1.00 67.17           C  
ATOM     51  C   THR A   7     -32.600  -9.489  16.024  1.00 67.17           C  
ATOM     52  CB  THR A   7     -34.756 -10.452  15.190  1.00 67.17           C  
ATOM     53  O   THR A   7     -31.799  -9.119  15.163  1.00 67.17           O  
ATOM     54  CG2 THR A   7     -35.475 -11.724  14.754  1.00 67.17           C  
ATOM     55  OG1 THR A   7     -35.576  -9.753  16.135  1.00 67.17           O  
ATOM     56  N   LEU A   8     -32.659  -8.837  17.113  1.00 66.29           N  
ATOM     57  CA  LEU A   8     -31.925  -7.641  17.509  1.00 66.29           C  
ATOM     58  C   LEU A   8     -30.489  -7.984  17.888  1.00 66.29           C  
ATOM     59  CB  LEU A   8     -32.623  -6.947  18.681  1.00 66.29           C  
ATOM     60  O   LEU A   8     -29.560  -7.246  17.554  1.00 66.29           O  
ATOM     61  CG  LEU A   8     -32.293  -5.468  18.889  1.00 66.29           C  
ATOM     62  CD1 LEU A   8     -33.307  -4.591  18.162  1.00 66.29           C  
ATOM     63  CD2 LEU A   8     -32.255  -5.131  20.375  1.00 66.29           C  
ATOM     64  N   VAL A   9     -30.206  -9.116  18.408  1.00 67.99           N  
ATOM     65  CA  VAL A   9     -28.898  -9.647  18.778  1.00 67.99           C  
ATOM     66  C   VAL A   9     -28.171 -10.147  17.531  1.00 67.99           C  
ATOM     67  CB  VAL A   9     -29.020 -10.786  19.815  1.00 67.99           C  
ATOM     68  O   VAL A   9     -26.963  -9.948  17.388  1.00 67.99           O  
ATOM     69  CG1 VAL A   9     -27.661 -11.436  20.067  1.00 67.99           C  
ATOM     70  CG2 VAL A   9     -29.612 -10.256  21.120  1.00 67.99           C  
ATOM     71  N   VAL A  10     -28.840 -10.660  16.489  1.00 66.82           N  
ATOM     72  CA  VAL A  10     -28.319 -11.164  15.223  1.00 66.82           C  
ATOM     73  C   VAL A  10     -28.001  -9.995  14.293  1.00 66.82           C  
ATOM     74  CB  VAL A  10     -29.315 -12.130  14.543  1.00 66.82           C  
ATOM     75  O   VAL A  10     -26.974  -9.997  13.611  1.00 66.82           O  
ATOM     76  CG1 VAL A  10     -28.815 -12.534  13.157  1.00 66.82           C  
ATOM     77  CG2 VAL A  10     -29.538 -13.364  15.415  1.00 66.82           C  
ATOM     78  N   VAL A  11     -28.741  -8.874  14.324  1.00 65.00           N  
ATOM     79  CA  VAL A  11     -28.587  -7.641  13.560  1.00 65.00           C  
ATOM     80  C   VAL A  11     -27.474  -6.791  14.169  1.00 65.00           C  
ATOM     81  CB  VAL A  11     -29.905  -6.836  13.510  1.00 65.00           C  
ATOM     82  O   VAL A  11     -26.672  -6.197  13.445  1.00 65.00           O  
ATOM     83  CG1 VAL A  11     -29.697  -5.502  12.795  1.00 65.00           C  
ATOM     84  CG2 VAL A  11     -31.000  -7.649  12.823  1.00 65.00           C  
ATOM     85  N   VAL A  12     -27.135  -6.799  15.511  1.00 62.14           N  
ATOM     86  CA  VAL A  12     -26.082  -6.130  16.268  1.00 62.14           C  
ATOM     87  C   VAL A  12     -24.776  -6.911  16.139  1.00 62.14           C  
ATOM     88  CB  VAL A  12     -26.466  -5.974  17.757  1.00 62.14           C  
ATOM     89  O   VAL A  12     -23.700  -6.319  16.033  1.00 62.14           O  
ATOM     90  CG1 VAL A  12     -25.296  -5.407  18.559  1.00 62.14           C  
ATOM     91  CG2 VAL A  12     -27.698  -5.083  17.899  1.00 62.14           C  
ATOM     92  N   THR A  13     -24.825  -8.164  15.894  1.00 60.70           N  
ATOM     93  CA  THR A  13     -23.675  -9.041  15.708  1.00 60.70           C  
ATOM     94  C   THR A  13     -23.216  -9.032  14.253  1.00 60.70           C  
ATOM     95  CB  THR A  13     -23.998 -10.484  16.138  1.00 60.70           C  
ATOM     96  O   THR A  13     -22.018  -9.121  13.974  1.00 60.70           O  
ATOM     97  CG2 THR A  13     -24.324 -10.556  17.626  1.00 60.70           C  
ATOM     98  OG1 THR A  13     -25.126 -10.958  15.390  1.00 60.70           O  
ATOM     99  N   ILE A  14     -24.033  -8.739  13.208  1.00 62.68           N  
ATOM    100  CA  ILE A  14     -23.781  -8.640  11.774  1.00 62.68           C  
ATOM    101  C   ILE A  14     -23.326  -7.224  11.427  1.00 62.68           C  
ATOM    102  CB  ILE A  14     -25.034  -9.017  10.952  1.00 62.68           C  
ATOM    103  O   ILE A  14     -22.481  -7.035  10.549  1.00 62.68           O  
ATOM    104  CG1 ILE A  14     -25.391 -10.492  11.169  1.00 62.68           C  
ATOM    105  CG2 ILE A  14     -24.815  -8.719   9.466  1.00 62.68           C  
ATOM    106  CD1 ILE A  14     -26.734 -10.897  10.577  1.00 62.68           C  
ATOM    107  N   VAL A  15     -23.718  -6.148  12.169  1.00 59.63           N  
ATOM    108  CA  VAL A  15     -23.354  -4.740  12.057  1.00 59.63           C  
ATOM    109  C   VAL A  15     -22.022  -4.492  12.760  1.00 59.63           C  
ATOM    110  CB  VAL A  15     -24.448  -3.822  12.649  1.00 59.63           C  
ATOM    111  O   VAL A  15     -21.242  -3.633  12.342  1.00 59.63           O  
ATOM    112  CG1 VAL A  15     -23.992  -2.364  12.639  1.00 59.63           C  
ATOM    113  CG2 VAL A  15     -25.755  -3.982  11.874  1.00 59.63           C  
ATOM    114  N   CYS A  16     -21.530  -5.478  13.592  1.00 58.08           N  
ATOM    115  CA  CYS A  16     -20.240  -5.470  14.274  1.00 58.08           C  
ATOM    116  C   CYS A  16     -19.213  -6.295  13.507  1.00 58.08           C  
ATOM    117  CB  CYS A  16     -20.383  -6.011  15.696  1.00 58.08           C  
ATOM    118  O   CYS A  16     -18.033  -6.309  13.861  1.00 58.08           O  
ATOM    119  SG  CYS A  16     -20.935  -4.775  16.892  1.00 58.08           S  
ATOM    120  N   LEU A  17     -19.633  -6.993  12.491  1.00 54.49           N  
ATOM    121  CA  LEU A  17     -18.778  -7.788  11.617  1.00 54.49           C  
ATOM    122  C   LEU A  17     -18.120  -6.912  10.557  1.00 54.49           C  
ATOM    123  CB  LEU A  17     -19.587  -8.902  10.945  1.00 54.49           C  
ATOM    124  O   LEU A  17     -17.393  -7.413   9.695  1.00 54.49           O  
ATOM    125  CG  LEU A  17     -19.918 -10.117  11.813  1.00 54.49           C  
ATOM    126  CD1 LEU A  17     -21.206 -10.776  11.332  1.00 54.49           C  
ATOM    127  CD2 LEU A  17     -18.764 -11.114  11.801  1.00 54.49           C  
ATOM    128  N   ASP A  18     -18.453  -5.571  10.688  1.00 52.66           N  
ATOM    129  CA  ASP A  18     -17.532  -4.680   9.989  1.00 52.66           C  
ATOM    130  C   ASP A  18     -16.242  -4.490  10.785  1.00 52.66           C  
ATOM    131  CB  ASP A  18     -18.191  -3.325   9.725  1.00 52.66           C  
ATOM    132  O   ASP A  18     -15.859  -3.360  11.096  1.00 52.66           O  
ATOM    133  CG  ASP A  18     -18.123  -2.906   8.267  1.00 52.66           C  
ATOM    134  OD1 ASP A  18     -17.132  -3.241   7.582  1.00 52.66           O  
ATOM    135  OD2 ASP A  18     -19.066  -2.232   7.800  1.00 52.66           O  
ATOM    136  N   LEU A  19     -15.995  -5.358  11.726  1.00 53.56           N  
ATOM    137  CA  LEU A  19     -14.687  -5.404  12.370  1.00 53.56           C  
ATOM    138  C   LEU A  19     -13.571  -5.196  11.351  1.00 53.56           C  
ATOM    139  CB  LEU A  19     -14.491  -6.739  13.093  1.00 53.56           C  
ATOM    140  O   LEU A  19     -13.401  -6.007  10.437  1.00 53.56           O  
ATOM    141  CG  LEU A  19     -14.782  -6.745  14.595  1.00 53.56           C  
ATOM    142  CD1 LEU A  19     -16.146  -7.370  14.868  1.00 53.56           C  
ATOM    143  CD2 LEU A  19     -13.686  -7.491  15.349  1.00 53.56           C  
ATOM    144  N   GLY A  20     -13.683  -4.089  10.568  1.00 59.48           N  
ATOM    145  CA  GLY A  20     -12.643  -3.255   9.987  1.00 59.48           C  
ATOM    146  C   GLY A  20     -11.418  -4.041   9.561  1.00 59.48           C  
ATOM    147  O   GLY A  20     -10.548  -4.338  10.382  1.00 59.48           O  
ATOM    148  N   TYR A  21     -11.617  -5.279   8.826  1.00 66.00           N  
ATOM    149  CA  TYR A  21     -10.401  -5.864   8.273  1.00 66.00           C  
ATOM    150  C   TYR A  21      -9.473  -4.783   7.731  1.00 66.00           C  
ATOM    151  CB  TYR A  21     -10.742  -6.863   7.163  1.00 66.00           C  
ATOM    152  O   TYR A  21      -9.850  -4.026   6.833  1.00 66.00           O  
ATOM    153  CG  TYR A  21     -11.306  -8.167   7.673  1.00 66.00           C  
ATOM    154  CD1 TYR A  21     -10.465  -9.201   8.080  1.00 66.00           C  
ATOM    155  CD2 TYR A  21     -12.680  -8.369   7.749  1.00 66.00           C  
ATOM    156  CE1 TYR A  21     -10.980 -10.405   8.548  1.00 66.00           C  
ATOM    157  CE2 TYR A  21     -13.206  -9.569   8.216  1.00 66.00           C  
ATOM    158  OH  TYR A  21     -12.865 -11.769   9.077  1.00 66.00           O  
ATOM    159  CZ  TYR A  21     -12.350 -10.579   8.613  1.00 66.00           C  
ATOM    160  N   THR A  22      -8.625  -4.352   8.786  1.00 84.89           N  
ATOM    161  CA  THR A  22      -7.648  -3.352   8.369  1.00 84.89           C  
ATOM    162  C   THR A  22      -6.510  -4.000   7.586  1.00 84.89           C  
ATOM    163  CB  THR A  22      -7.075  -2.592   9.579  1.00 84.89           C  
ATOM    164  O   THR A  22      -6.048  -5.087   7.939  1.00 84.89           O  
ATOM    165  CG2 THR A  22      -8.169  -1.827  10.317  1.00 84.89           C  
ATOM    166  OG1 THR A  22      -6.470  -3.528  10.480  1.00 84.89           O  
ATOM    167  N   LEU A  23      -6.323  -3.690   6.369  1.00 94.85           N  
ATOM    168  CA  LEU A  23      -5.296  -4.156   5.443  1.00 94.85           C  
ATOM    169  C   LEU A  23      -3.901  -3.860   5.985  1.00 94.85           C  
ATOM    170  CB  LEU A  23      -5.472  -3.499   4.071  1.00 94.85           C  
ATOM    171  O   LEU A  23      -3.637  -2.753   6.459  1.00 94.85           O  
ATOM    172  CG  LEU A  23      -4.544  -3.991   2.960  1.00 94.85           C  
ATOM    173  CD1 LEU A  23      -4.850  -5.446   2.619  1.00 94.85           C  
ATOM    174  CD2 LEU A  23      -4.675  -3.108   1.723  1.00 94.85           C  
ATOM    175  N   LYS A  24      -3.056  -4.968   6.050  1.00 96.01           N  
ATOM    176  CA  LYS A  24      -1.648  -4.838   6.414  1.00 96.01           C  
ATOM    177  C   LYS A  24      -0.754  -4.898   5.179  1.00 96.01           C  
ATOM    178  CB  LYS A  24      -1.247  -5.931   7.406  1.00 96.01           C  
ATOM    179  O   LYS A  24      -0.858  -5.827   4.375  1.00 96.01           O  
ATOM    180  CG  LYS A  24      -1.987  -5.864   8.734  1.00 96.01           C  
ATOM    181  CD  LYS A  24      -1.544  -6.974   9.677  1.00 96.01           C  
ATOM    182  CE  LYS A  24      -2.292  -6.915  11.002  1.00 96.01           C  
ATOM    183  NZ  LYS A  24      -1.894  -8.029  11.914  1.00 96.01           N  
ATOM    184  N   CYS A  25       0.183  -3.850   5.057  1.00 97.13           N  
ATOM    185  CA  CYS A  25       1.088  -3.794   3.915  1.00 97.13           C  
ATOM    186  C   CYS A  25       2.540  -3.717   4.373  1.00 97.13           C  
ATOM    187  CB  CYS A  25       0.759  -2.594   3.028  1.00 97.13           C  
ATOM    188  O   CYS A  25       2.827  -3.199   5.453  1.00 97.13           O  
ATOM    189  SG  CYS A  25      -0.875  -2.680   2.263  1.00 97.13           S  
ATOM    190  N   ASN A  26       3.429  -4.298   3.619  1.00 96.50           N  
ATOM    191  CA  ASN A  26       4.851  -4.186   3.926  1.00 96.50           C  
ATOM    192  C   ASN A  26       5.332  -2.740   3.835  1.00 96.50           C  
ATOM    193  CB  ASN A  26       5.673  -5.078   2.994  1.00 96.50           C  
ATOM    194  O   ASN A  26       4.896  -1.991   2.960  1.00 96.50           O  
ATOM    195  CG  ASN A  26       5.443  -6.555   3.247  1.00 96.50           C  
ATOM    196  ND2 ASN A  26       5.271  -7.321   2.175  1.00 96.50           N  
ATOM    197  OD1 ASN A  26       5.418  -7.005   4.395  1.00 96.50           O  
ATOM    198  N   GLN A  27       6.060  -2.430   4.932  1.00 91.31           N  
ATOM    199  CA  GLN A  27       6.715  -1.127   4.982  1.00 91.31           C  
ATOM    200  C   GLN A  27       8.211  -1.252   4.706  1.00 91.31           C  
ATOM    201  CB  GLN A  27       6.486  -0.462   6.341  1.00 91.31           C  
ATOM    202  O   GLN A  27       8.900  -2.050   5.344  1.00 91.31           O  
ATOM    203  CG  GLN A  27       6.885   1.007   6.382  1.00 91.31           C  
ATOM    204  CD  GLN A  27       6.494   1.685   7.682  1.00 91.31           C  
ATOM    205  NE2 GLN A  27       7.130   2.813   7.977  1.00 91.31           N  
ATOM    206  OE1 GLN A  27       5.627   1.199   8.415  1.00 91.31           O  
ATOM    207  N   HIS A  28       8.646  -0.904   3.641  1.00 84.43           N  
ATOM    208  CA  HIS A  28      10.056  -1.005   3.284  1.00 84.43           C  
ATOM    209  C   HIS A  28      10.421  -2.428   2.877  1.00 84.43           C  
ATOM    210  CB  HIS A  28      10.937  -0.549   4.448  1.00 84.43           C  
ATOM    211  O   HIS A  28       9.744  -3.033   2.043  1.00 84.43           O  
ATOM    212  CG  HIS A  28      10.741   0.885   4.824  1.00 84.43           C  
ATOM    213  CD2 HIS A  28      10.220   1.449   5.939  1.00 84.43           C  
ATOM    214  ND1 HIS A  28      11.100   1.927   3.996  1.00 84.43           N  
ATOM    215  CE1 HIS A  28      10.808   3.073   4.588  1.00 84.43           C  
ATOM    216  NE2 HIS A  28      10.273   2.811   5.768  1.00 84.43           N  
ATOM    217  N   ILE A  29      11.580  -2.958   3.614  1.00 83.36           N  
ATOM    218  CA  ILE A  29      12.007  -4.330   3.357  1.00 83.36           C  
ATOM    219  C   ILE A  29      11.333  -5.274   4.349  1.00 83.36           C  
ATOM    220  CB  ILE A  29      13.544  -4.468   3.443  1.00 83.36           C  
ATOM    221  O   ILE A  29      11.313  -5.009   5.554  1.00 83.36           O  
ATOM    222  CG1 ILE A  29      14.223  -3.489   2.479  1.00 83.36           C  
ATOM    223  CG2 ILE A  29      13.973  -5.909   3.154  1.00 83.36           C  
ATOM    224  CD1 ILE A  29      15.706  -3.278   2.755  1.00 83.36           C  
ATOM    225  N   PRO A  30      10.587  -6.275   3.872  1.00 83.12           N  
ATOM    226  CA  PRO A  30      10.104  -7.269   4.833  1.00 83.12           C  
ATOM    227  C   PRO A  30      11.125  -7.579   5.925  1.00 83.12           C  
ATOM    228  CB  PRO A  30       9.843  -8.502   3.964  1.00 83.12           C  
ATOM    229  O   PRO A  30      12.333  -7.496   5.688  1.00 83.12           O  
ATOM    230  CG  PRO A  30       9.662  -7.963   2.581  1.00 83.12           C  
ATOM    231  CD  PRO A  30      10.540  -6.755   2.422  1.00 83.12           C  
ATOM    232  N   PRO A  31      10.625  -7.819   7.225  1.00 90.80           N  
ATOM    233  CA  PRO A  31       9.303  -8.309   7.622  1.00 90.80           C  
ATOM    234  C   PRO A  31       8.409  -7.206   8.185  1.00 90.80           C  
ATOM    235  CB  PRO A  31       9.622  -9.353   8.695  1.00 90.80           C  
ATOM    236  O   PRO A  31       7.329  -7.489   8.710  1.00 90.80           O  
ATOM    237  CG  PRO A  31      10.851  -8.839   9.374  1.00 90.80           C  
ATOM    238  CD  PRO A  31      11.691  -8.118   8.360  1.00 90.80           C  
ATOM    239  N   PHE A  32       8.964  -5.914   8.089  1.00 92.82           N  
ATOM    240  CA  PHE A  32       8.230  -4.824   8.721  1.00 92.82           C  
ATOM    241  C   PHE A  32       6.976  -4.483   7.927  1.00 92.82           C  
ATOM    242  CB  PHE A  32       9.119  -3.584   8.858  1.00 92.82           C  
ATOM    243  O   PHE A  32       7.004  -4.453   6.694  1.00 92.82           O  
ATOM    244  CG  PHE A  32      10.357  -3.812   9.682  1.00 92.82           C  
ATOM    245  CD1 PHE A  32      10.291  -3.832  11.070  1.00 92.82           C  
ATOM    246  CD2 PHE A  32      11.588  -4.006   9.068  1.00 92.82           C  
ATOM    247  CE1 PHE A  32      11.436  -4.043  11.835  1.00 92.82           C  
ATOM    248  CE2 PHE A  32      12.736  -4.217   9.826  1.00 92.82           C  
ATOM    249  CZ  PHE A  32      12.658  -4.234  11.210  1.00 92.82           C  
ATOM    250  N   TYR A  33       5.845  -4.304   8.708  1.00 95.42           N  
ATOM    251  CA  TYR A  33       4.573  -3.953   8.086  1.00 95.42           C  
ATOM    252  C   TYR A  33       3.811  -2.942   8.936  1.00 95.42           C  
ATOM    253  CB  TYR A  33       3.716  -5.204   7.870  1.00 95.42           C  
ATOM    254  O   TYR A  33       4.190  -2.672  10.078  1.00 95.42           O  
ATOM    255  CG  TYR A  33       3.332  -5.905   9.150  1.00 95.42           C  
ATOM    256  CD1 TYR A  33       4.129  -6.918   9.679  1.00 95.42           C  
ATOM    257  CD2 TYR A  33       2.171  -5.557   9.833  1.00 95.42           C  
ATOM    258  CE1 TYR A  33       3.778  -7.568  10.857  1.00 95.42           C  
ATOM    259  CE2 TYR A  33       1.811  -6.201  11.012  1.00 95.42           C  
ATOM    260  OH  TYR A  33       2.267  -7.844  12.683  1.00 95.42           O  
ATOM    261  CZ  TYR A  33       2.619  -7.203  11.516  1.00 95.42           C  
ATOM    262  N   LYS A  34       2.819  -2.358   8.193  1.00 94.78           N  
ATOM    263  CA  LYS A  34       1.948  -1.422   8.898  1.00 94.78           C  
ATOM    264  C   LYS A  34       0.482  -1.673   8.557  1.00 94.78           C  
ATOM    265  CB  LYS A  34       2.325   0.021   8.559  1.00 94.78           C  
ATOM    266  O   LYS A  34       0.170  -2.223   7.498  1.00 94.78           O  
ATOM    267  CG  LYS A  34       2.059   0.407   7.112  1.00 94.78           C  
ATOM    268  CD  LYS A  34       2.459   1.850   6.836  1.00 94.78           C  
ATOM    269  CE  LYS A  34       2.091   2.273   5.420  1.00 94.78           C  
ATOM    270  NZ  LYS A  34       2.472   3.691   5.148  1.00 94.78           N  
ATOM    271  N   THR A  35      -0.327  -1.358   9.510  1.00 95.85           N  
ATOM    272  CA  THR A  35      -1.766  -1.376   9.271  1.00 95.85           C  
ATOM    273  C   THR A  35      -2.203  -0.132   8.505  1.00 95.85           C  
ATOM    274  CB  THR A  35      -2.550  -1.470  10.593  1.00 95.85           C  
ATOM    275  O   THR A  35      -1.846   0.989   8.874  1.00 95.85           O  
ATOM    276  CG2 THR A  35      -4.051  -1.548  10.338  1.00 95.85           C  
ATOM    277  OG1 THR A  35      -2.136  -2.643  11.305  1.00 95.85           O  
ATOM    278  N   CYS A  36      -2.966  -0.360   7.341  1.00 94.74           N  
ATOM    279  CA  CYS A  36      -3.388   0.769   6.519  1.00 94.74           C  
ATOM    280  C   CYS A  36      -4.507   1.550   7.196  1.00 94.74           C  
ATOM    281  CB  CYS A  36      -3.849   0.287   5.144  1.00 94.74           C  
ATOM    282  O   CYS A  36      -5.352   0.967   7.879  1.00 94.74           O  
ATOM    283  SG  CYS A  36      -2.569  -0.576   4.207  1.00 94.74           S  
ATOM    284  N   ALA A  37      -4.380   2.881   7.086  1.00 93.67           N  
ATOM    285  CA  ALA A  37      -5.431   3.747   7.614  1.00 93.67           C  
ATOM    286  C   ALA A  37      -6.756   3.499   6.899  1.00 93.67           C  
ATOM    287  CB  ALA A  37      -5.027   5.213   7.485  1.00 93.67           C  
ATOM    288  O   ALA A  37      -6.784   2.902   5.820  1.00 93.67           O  
ATOM    289  N   ALA A  38      -7.824   3.922   7.491  1.00 91.22           N  
ATOM    290  CA  ALA A  38      -9.131   3.831   6.846  1.00 91.22           C  
ATOM    291  C   ALA A  38      -9.118   4.514   5.482  1.00 91.22           C  
ATOM    292  CB  ALA A  38     -10.208   4.448   7.736  1.00 91.22           C  
ATOM    293  O   ALA A  38      -8.540   5.592   5.326  1.00 91.22           O  
ATOM    294  N   GLY A  39      -9.642   3.865   4.470  1.00 90.54           N  
ATOM    295  CA  GLY A  39      -9.700   4.493   3.160  1.00 90.54           C  
ATOM    296  C   GLY A  39      -8.543   4.103   2.259  1.00 90.54           C  
ATOM    297  O   GLY A  39      -8.556   4.395   1.062  1.00 90.54           O  
ATOM    298  N   LYS A  40      -7.497   3.477   2.833  1.00 94.52           N  
ATOM    299  CA  LYS A  40      -6.380   2.895   2.094  1.00 94.52           C  
ATOM    300  C   LYS A  40      -6.518   1.379   1.994  1.00 94.52           C  
ATOM    301  CB  LYS A  40      -5.050   3.258   2.756  1.00 94.52           C  
ATOM    302  O   LYS A  40      -5.992   0.646   2.834  1.00 94.52           O  
ATOM    303  CG  LYS A  40      -4.843   4.753   2.950  1.00 94.52           C  
ATOM    304  CD  LYS A  40      -4.655   5.469   1.618  1.00 94.52           C  
ATOM    305  CE  LYS A  40      -4.325   6.942   1.816  1.00 94.52           C  
ATOM    306  NZ  LYS A  40      -4.224   7.667   0.515  1.00 94.52           N  
ATOM    307  N   ASN A  41      -7.083   0.935   0.912  1.00 94.56           N  
ATOM    308  CA  ASN A  41      -7.534  -0.449   0.815  1.00 94.56           C  
ATOM    309  C   ASN A  41      -6.648  -1.263  -0.123  1.00 94.56           C  
ATOM    310  CB  ASN A  41      -8.992  -0.508   0.353  1.00 94.56           C  
ATOM    311  O   ASN A  41      -7.038  -2.342  -0.573  1.00 94.56           O  
ATOM    312  CG  ASN A  41      -9.941   0.163   1.326  1.00 94.56           C  
ATOM    313  ND2 ASN A  41     -10.803   1.031   0.810  1.00 94.56           N  
ATOM    314  OD1 ASN A  41      -9.899  -0.096   2.531  1.00 94.56           O  
ATOM    315  N   LEU A  42      -5.460  -0.696  -0.489  1.00 97.13           N  
ATOM    316  CA  LEU A  42      -4.516  -1.378  -1.367  1.00 97.13           C  
ATOM    317  C   LEU A  42      -3.098  -1.292  -0.813  1.00 97.13           C  
ATOM    318  CB  LEU A  42      -4.563  -0.777  -2.775  1.00 97.13           C  
ATOM    319  O   LEU A  42      -2.737  -0.305  -0.168  1.00 97.13           O  
ATOM    320  CG  LEU A  42      -5.920  -0.810  -3.480  1.00 97.13           C  
ATOM    321  CD1 LEU A  42      -5.902   0.097  -4.706  1.00 97.13           C  
ATOM    322  CD2 LEU A  42      -6.286  -2.238  -3.871  1.00 97.13           C  
ATOM    323  N   CYS A  43      -2.355  -2.355  -1.076  1.00 97.43           N  
ATOM    324  CA  CYS A  43      -0.904  -2.313  -0.930  1.00 97.43           C  
ATOM    325  C   CYS A  43      -0.233  -1.965  -2.253  1.00 97.43           C  
ATOM    326  CB  CYS A  43      -0.378  -3.653  -0.417  1.00 97.43           C  
ATOM    327  O   CYS A  43      -0.736  -2.318  -3.321  1.00 97.43           O  
ATOM    328  SG  CYS A  43      -1.032  -4.121   1.200  1.00 97.43           S  
ATOM    329  N   TYR A  44       0.866  -1.153  -2.155  1.00 97.23           N  
ATOM    330  CA  TYR A  44       1.534  -0.847  -3.415  1.00 97.23           C  
ATOM    331  C   TYR A  44       3.034  -1.094  -3.311  1.00 97.23           C  
ATOM    332  CB  TYR A  44       1.270   0.605  -3.825  1.00 97.23           C  
ATOM    333  O   TYR A  44       3.605  -1.032  -2.220  1.00 97.23           O  
ATOM    334  CG  TYR A  44       2.113   1.609  -3.077  1.00 97.23           C  
ATOM    335  CD1 TYR A  44       1.686   2.137  -1.861  1.00 97.23           C  
ATOM    336  CD2 TYR A  44       3.337   2.033  -3.585  1.00 97.23           C  
ATOM    337  CE1 TYR A  44       2.459   3.064  -1.169  1.00 97.23           C  
ATOM    338  CE2 TYR A  44       4.117   2.959  -2.901  1.00 97.23           C  
ATOM    339  OH  TYR A  44       4.439   4.386  -1.015  1.00 97.23           O  
ATOM    340  CZ  TYR A  44       3.671   3.468  -1.696  1.00 97.23           C  
ATOM    341  N   LYS A  45       3.696  -1.455  -4.485  1.00 96.14           N  
ATOM    342  CA  LYS A  45       5.128  -1.426  -4.768  1.00 96.14           C  
ATOM    343  C   LYS A  45       5.437  -0.507  -5.946  1.00 96.14           C  
ATOM    344  CB  LYS A  45       5.649  -2.835  -5.052  1.00 96.14           C  
ATOM    345  O   LYS A  45       4.758  -0.556  -6.974  1.00 96.14           O  
ATOM    346  CG  LYS A  45       5.551  -3.782  -3.865  1.00 96.14           C  
ATOM    347  CD  LYS A  45       6.030  -5.183  -4.227  1.00 96.14           C  
ATOM    348  CE  LYS A  45       5.709  -6.185  -3.126  1.00 96.14           C  
ATOM    349  NZ  LYS A  45       6.102  -7.574  -3.511  1.00 96.14           N  
ATOM    350  N   ILE A  46       6.430   0.334  -5.713  1.00 95.52           N  
ATOM    351  CA  ILE A  46       6.871   1.190  -6.809  1.00 95.52           C  
ATOM    352  C   ILE A  46       8.248   0.740  -7.293  1.00 95.52           C  
ATOM    353  CB  ILE A  46       6.911   2.676  -6.386  1.00 95.52           C  
ATOM    354  O   ILE A  46       9.170   0.573  -6.492  1.00 95.52           O  
ATOM    355  CG1 ILE A  46       5.544   3.114  -5.848  1.00 95.52           C  
ATOM    356  CG2 ILE A  46       7.348   3.560  -7.557  1.00 95.52           C  
ATOM    357  CD1 ILE A  46       5.543   4.500  -5.217  1.00 95.52           C  
ATOM    358  N   PHE A  47       8.310   0.548  -8.619  1.00 95.75           N  
ATOM    359  CA  PHE A  47       9.573   0.216  -9.269  1.00 95.75           C  
ATOM    360  C   PHE A  47       9.994   1.321 -10.230  1.00 95.75           C  
ATOM    361  CB  PHE A  47       9.459  -1.116 -10.018  1.00 95.75           C  
ATOM    362  O   PHE A  47       9.150   1.935 -10.886  1.00 95.75           O  
ATOM    363  CG  PHE A  47       9.116  -2.283  -9.132  1.00 95.75           C  
ATOM    364  CD1 PHE A  47      10.116  -3.097  -8.613  1.00 95.75           C  
ATOM    365  CD2 PHE A  47       7.793  -2.567  -8.819  1.00 95.75           C  
ATOM    366  CE1 PHE A  47       9.801  -4.178  -7.793  1.00 95.75           C  
ATOM    367  CE2 PHE A  47       7.471  -3.646  -8.000  1.00 95.75           C  
ATOM    368  CZ  PHE A  47       8.477  -4.450  -7.489  1.00 95.75           C  
ATOM    369  N   MET A  48      11.394   1.488 -10.254  1.00 96.41           N  
ATOM    370  CA  MET A  48      11.916   2.254 -11.382  1.00 96.41           C  
ATOM    371  C   MET A  48      11.959   1.401 -12.645  1.00 96.41           C  
ATOM    372  CB  MET A  48      13.313   2.793 -11.067  1.00 96.41           C  
ATOM    373  O   MET A  48      12.404   0.252 -12.609  1.00 96.41           O  
ATOM    374  CG  MET A  48      13.349   3.746  -9.884  1.00 96.41           C  
ATOM    375  SD  MET A  48      12.598   5.375 -10.270  1.00 96.41           S  
ATOM    376  CE  MET A  48      14.073   6.293 -10.792  1.00 96.41           C  
ATOM    377  N   VAL A  49      11.386   1.912 -13.689  1.00 94.53           N  
ATOM    378  CA  VAL A  49      11.368   1.150 -14.934  1.00 94.53           C  
ATOM    379  C   VAL A  49      12.791   0.747 -15.313  1.00 94.53           C  
ATOM    380  CB  VAL A  49      10.717   1.953 -16.082  1.00 94.53           C  
ATOM    381  O   VAL A  49      13.016  -0.355 -15.820  1.00 94.53           O  
ATOM    382  CG1 VAL A  49      10.902   1.234 -17.417  1.00 94.53           C  
ATOM    383  CG2 VAL A  49       9.234   2.185 -15.797  1.00 94.53           C  
ATOM    384  N   ALA A  50      13.778   1.588 -15.007  1.00 94.81           N  
ATOM    385  CA  ALA A  50      15.186   1.339 -15.304  1.00 94.81           C  
ATOM    386  C   ALA A  50      15.744   0.226 -14.423  1.00 94.81           C  
ATOM    387  CB  ALA A  50      16.001   2.617 -15.122  1.00 94.81           C  
ATOM    388  O   ALA A  50      16.733  -0.420 -14.779  1.00 94.81           O  
ATOM    389  N   ALA A  51      15.045  -0.037 -13.285  1.00 92.45           N  
ATOM    390  CA  ALA A  51      15.436  -1.062 -12.320  1.00 92.45           C  
ATOM    391  C   ALA A  51      14.215  -1.799 -11.777  1.00 92.45           C  
ATOM    392  CB  ALA A  51      16.231  -0.439 -11.175  1.00 92.45           C  
ATOM    393  O   ALA A  51      13.828  -1.604 -10.622  1.00 92.45           O  
ATOM    394  N   PRO A  52      13.654  -2.793 -12.503  1.00 89.12           N  
ATOM    395  CA  PRO A  52      12.356  -3.406 -12.212  1.00 89.12           C  
ATOM    396  C   PRO A  52      12.438  -4.474 -11.124  1.00 89.12           C  
ATOM    397  CB  PRO A  52      11.949  -4.023 -13.553  1.00 89.12           C  
ATOM    398  O   PRO A  52      11.407  -4.967 -10.659  1.00 89.12           O  
ATOM    399  CG  PRO A  52      13.241  -4.316 -14.246  1.00 89.12           C  
ATOM    400  CD  PRO A  52      14.263  -3.314 -13.793  1.00 89.12           C  
ATOM    401  N   LYS A  53      13.588  -4.613 -10.567  1.00 88.07           N  
ATOM    402  CA  LYS A  53      13.740  -5.758  -9.675  1.00 88.07           C  
ATOM    403  C   LYS A  53      13.672  -5.329  -8.212  1.00 88.07           C  
ATOM    404  CB  LYS A  53      15.061  -6.480  -9.948  1.00 88.07           C  
ATOM    405  O   LYS A  53      13.336  -6.132  -7.339  1.00 88.07           O  
ATOM    406  CG  LYS A  53      15.107  -7.198 -11.289  1.00 88.07           C  
ATOM    407  CD  LYS A  53      16.383  -8.017 -11.440  1.00 88.07           C  
ATOM    408  CE  LYS A  53      16.442  -8.718 -12.791  1.00 88.07           C  
ATOM    409  NZ  LYS A  53      17.667  -9.561 -12.924  1.00 88.07           N  
ATOM    410  N   VAL A  54      13.937  -3.981  -7.987  1.00 88.30           N  
ATOM    411  CA  VAL A  54      13.944  -3.508  -6.606  1.00 88.30           C  
ATOM    412  C   VAL A  54      12.919  -2.389  -6.438  1.00 88.30           C  
ATOM    413  CB  VAL A  54      15.346  -3.015  -6.183  1.00 88.30           C  
ATOM    414  O   VAL A  54      13.036  -1.332  -7.064  1.00 88.30           O  
ATOM    415  CG1 VAL A  54      15.339  -2.555  -4.726  1.00 88.30           C  
ATOM    416  CG2 VAL A  54      16.384  -4.116  -6.394  1.00 88.30           C  
ATOM    417  N   PRO A  55      11.923  -2.785  -5.652  1.00 91.77           N  
ATOM    418  CA  PRO A  55      10.975  -1.695  -5.409  1.00 91.77           C  
ATOM    419  C   PRO A  55      11.608  -0.515  -4.675  1.00 91.77           C  
ATOM    420  CB  PRO A  55       9.892  -2.355  -4.551  1.00 91.77           C  
ATOM    421  O   PRO A  55      12.413  -0.712  -3.761  1.00 91.77           O  
ATOM    422  CG  PRO A  55      10.562  -3.540  -3.934  1.00 91.77           C  
ATOM    423  CD  PRO A  55      11.695  -3.964  -4.824  1.00 91.77           C  
ATOM    424  N   VAL A  56      11.238   0.660  -5.050  1.00 92.53           N  
ATOM    425  CA  VAL A  56      11.789   1.869  -4.447  1.00 92.53           C  
ATOM    426  C   VAL A  56      10.961   2.261  -3.225  1.00 92.53           C  
ATOM    427  CB  VAL A  56      11.835   3.037  -5.457  1.00 92.53           C  
ATOM    428  O   VAL A  56      11.473   2.888  -2.295  1.00 92.53           O  
ATOM    429  CG1 VAL A  56      12.857   2.760  -6.558  1.00 92.53           C  
ATOM    430  CG2 VAL A  56      10.451   3.278  -6.056  1.00 92.53           C  
ATOM    431  N   LYS A  57       9.607   1.722  -3.295  1.00 93.51           N  
ATOM    432  CA  LYS A  57       8.703   2.059  -2.199  1.00 93.51           C  
ATOM    433  C   LYS A  57       7.556   1.057  -2.105  1.00 93.51           C  
ATOM    434  CB  LYS A  57       8.150   3.474  -2.375  1.00 93.51           C  
ATOM    435  O   LYS A  57       7.109   0.520  -3.120  1.00 93.51           O  
ATOM    436  CG  LYS A  57       7.432   4.015  -1.147  1.00 93.51           C  
ATOM    437  CD  LYS A  57       7.038   5.475  -1.328  1.00 93.51           C  
ATOM    438  CE  LYS A  57       6.366   6.033  -0.081  1.00 93.51           C  
ATOM    439  NZ  LYS A  57       5.971   7.463  -0.256  1.00 93.51           N  
ATOM    440  N   ARG A  58       7.168   0.795  -0.885  1.00 95.39           N  
ATOM    441  CA  ARG A  58       5.999  -0.020  -0.571  1.00 95.39           C  
ATOM    442  C   ARG A  58       5.125   0.658   0.479  1.00 95.39           C  
ATOM    443  CB  ARG A  58       6.425  -1.406  -0.083  1.00 95.39           C  
ATOM    444  O   ARG A  58       5.613   1.464   1.274  1.00 95.39           O  
ATOM    445  CG  ARG A  58       7.420  -2.103  -0.998  1.00 95.39           C  
ATOM    446  CD  ARG A  58       7.985  -3.364  -0.359  1.00 95.39           C  
ATOM    447  NE  ARG A  58       8.852  -4.092  -1.281  1.00 95.39           N  
ATOM    448  NH1 ARG A  58       9.306  -5.820   0.184  1.00 95.39           N  
ATOM    449  NH2 ARG A  58      10.227  -5.819  -1.915  1.00 95.39           N  
ATOM    450  CZ  ARG A  58       9.460  -5.242  -1.002  1.00 95.39           C  
ATOM    451  N   GLY A  59       3.784   0.373   0.425  1.00 95.73           N  
ATOM    452  CA  GLY A  59       2.928   0.963   1.443  1.00 95.73           C  
ATOM    453  C   GLY A  59       1.449   0.829   1.130  1.00 95.73           C  
ATOM    454  O   GLY A  59       1.036  -0.113   0.451  1.00 95.73           O  
ATOM    455  N   CYS A  60       0.723   1.654   1.830  1.00 96.58           N  
ATOM    456  CA  CYS A  60      -0.730   1.675   1.694  1.00 96.58           C  
ATOM    457  C   CYS A  60      -1.174   2.802   0.769  1.00 96.58           C  
ATOM    458  CB  CYS A  60      -1.393   1.834   3.062  1.00 96.58           C  
ATOM    459  O   CYS A  60      -0.639   3.910   0.832  1.00 96.58           O  
ATOM    460  SG  CYS A  60      -0.932   0.553   4.248  1.00 96.58           S  
ATOM    461  N   ILE A  61      -2.182   2.481  -0.022  1.00 96.95           N  
ATOM    462  CA  ILE A  61      -2.684   3.515  -0.920  1.00 96.95           C  
ATOM    463  C   ILE A  61      -4.181   3.319  -1.147  1.00 96.95           C  
ATOM    464  CB  ILE A  61      -1.931   3.504  -2.270  1.00 96.95           C  
ATOM    465  O   ILE A  61      -4.703   2.215  -0.970  1.00 96.95           O  
ATOM    466  CG1 ILE A  61      -2.267   4.763  -3.078  1.00 96.95           C  
ATOM    467  CG2 ILE A  61      -2.265   2.238  -3.064  1.00 96.95           C  
ATOM    468  CD1 ILE A  61      -1.342   5.002  -4.264  1.00 96.95           C  
ATOM    469  N   ASP A  62      -4.882   4.406  -1.482  1.00 96.37           N  
ATOM    470  CA  ASP A  62      -6.324   4.326  -1.693  1.00 96.37           C  
ATOM    471  C   ASP A  62      -6.650   4.031  -3.155  1.00 96.37           C  
ATOM    472  CB  ASP A  62      -7.005   5.624  -1.254  1.00 96.37           C  
ATOM    473  O   ASP A  62      -7.637   3.355  -3.453  1.00 96.37           O  
ATOM    474  CG  ASP A  62      -6.420   6.855  -1.923  1.00 96.37           C  
ATOM    475  OD1 ASP A  62      -5.385   6.740  -2.616  1.00 96.37           O  
ATOM    476  OD2 ASP A  62      -6.997   7.951  -1.754  1.00 96.37           O  
ATOM    477  N   VAL A  63      -5.905   4.462  -4.053  1.00 97.06           N  
ATOM    478  CA  VAL A  63      -6.066   4.255  -5.489  1.00 97.06           C  
ATOM    479  C   VAL A  63      -4.733   3.833  -6.102  1.00 97.06           C  
ATOM    480  CB  VAL A  63      -6.597   5.525  -6.189  1.00 97.06           C  
ATOM    481  O   VAL A  63      -3.693   4.430  -5.814  1.00 97.06           O  
ATOM    482  CG1 VAL A  63      -6.740   5.293  -7.692  1.00 97.06           C  
ATOM    483  CG2 VAL A  63      -7.933   5.950  -5.582  1.00 97.06           C  
ATOM    484  N   CYS A  64      -4.830   2.792  -6.939  1.00 97.00           N  
ATOM    485  CA  CYS A  64      -3.611   2.353  -7.609  1.00 97.00           C  
ATOM    486  C   CYS A  64      -3.332   3.201  -8.844  1.00 97.00           C  
ATOM    487  CB  CYS A  64      -3.717   0.880  -8.005  1.00 97.00           C  
ATOM    488  O   CYS A  64      -4.033   3.089  -9.851  1.00 97.00           O  
ATOM    489  SG  CYS A  64      -2.151   0.155  -8.537  1.00 97.00           S  
ATOM    490  N   PRO A  65      -2.260   4.016  -8.816  1.00 96.39           N  
ATOM    491  CA  PRO A  65      -1.936   4.870  -9.961  1.00 96.39           C  
ATOM    492  C   PRO A  65      -1.552   4.069 -11.204  1.00 96.39           C  
ATOM    493  CB  PRO A  65      -0.753   5.700  -9.459  1.00 96.39           C  
ATOM    494  O   PRO A  65      -1.127   2.916 -11.093  1.00 96.39           O  
ATOM    495  CG  PRO A  65      -0.839   5.626  -7.969  1.00 96.39           C  
ATOM    496  CD  PRO A  65      -1.415   4.291  -7.590  1.00 96.39           C  
ATOM    497  N   LYS A  66      -1.639   4.765 -12.331  1.00 96.62           N  
ATOM    498  CA  LYS A  66      -1.134   4.195 -13.577  1.00 96.62           C  
ATOM    499  C   LYS A  66       0.387   4.296 -13.651  1.00 96.62           C  
ATOM    500  CB  LYS A  66      -1.765   4.894 -14.782  1.00 96.62           C  
ATOM    501  O   LYS A  66       0.970   5.290 -13.214  1.00 96.62           O  
ATOM    502  CG  LYS A  66      -3.255   4.628 -14.942  1.00 96.62           C  
ATOM    503  CD  LYS A  66      -3.805   5.273 -16.208  1.00 96.62           C  
ATOM    504  CE  LYS A  66      -5.300   5.026 -16.358  1.00 96.62           C  
ATOM    505  NZ  LYS A  66      -5.855   5.707 -17.566  1.00 96.62           N  
ATOM    506  N   SER A  67       0.931   3.278 -14.226  1.00 96.31           N  
ATOM    507  CA  SER A  67       2.375   3.317 -14.436  1.00 96.31           C  
ATOM    508  C   SER A  67       2.758   4.396 -15.443  1.00 96.31           C  
ATOM    509  CB  SER A  67       2.884   1.957 -14.916  1.00 96.31           C  
ATOM    510  O   SER A  67       1.956   4.762 -16.305  1.00 96.31           O  
ATOM    511  OG  SER A  67       2.609   0.950 -13.956  1.00 96.31           O  
ATOM    512  N   SER A  68       3.974   4.978 -15.313  1.00 96.01           N  
ATOM    513  CA  SER A  68       4.531   5.948 -16.250  1.00 96.01           C  
ATOM    514  C   SER A  68       5.834   5.441 -16.861  1.00 96.01           C  
ATOM    515  CB  SER A  68       4.772   7.289 -15.555  1.00 96.01           C  
ATOM    516  O   SER A  68       6.214   4.287 -16.654  1.00 96.01           O  
ATOM    517  OG  SER A  68       5.906   7.219 -14.707  1.00 96.01           O  
ATOM    518  N   ASP A  69       6.495   6.403 -17.590  1.00 96.41           N  
ATOM    519  CA  ASP A  69       7.736   6.047 -18.270  1.00 96.41           C  
ATOM    520  C   ASP A  69       8.875   5.854 -17.270  1.00 96.41           C  
ATOM    521  CB  ASP A  69       8.113   7.118 -19.296  1.00 96.41           C  
ATOM    522  O   ASP A  69       9.857   5.170 -17.564  1.00 96.41           O  
ATOM    523  CG  ASP A  69       7.185   7.139 -20.498  1.00 96.41           C  
ATOM    524  OD1 ASP A  69       6.523   6.116 -20.776  1.00 96.41           O  
ATOM    525  OD2 ASP A  69       7.119   8.188 -21.176  1.00 96.41           O  
ATOM    526  N   LEU A  70       8.677   6.327 -16.046  1.00 95.80           N  
ATOM    527  CA  LEU A  70       9.770   6.319 -15.081  1.00 95.80           C  
ATOM    528  C   LEU A  70       9.500   5.318 -13.962  1.00 95.80           C  
ATOM    529  CB  LEU A  70       9.976   7.717 -14.491  1.00 95.80           C  
ATOM    530  O   LEU A  70      10.429   4.696 -13.442  1.00 95.80           O  
ATOM    531  CG  LEU A  70      10.449   8.799 -15.463  1.00 95.80           C  
ATOM    532  CD1 LEU A  70      10.363  10.173 -14.809  1.00 95.80           C  
ATOM    533  CD2 LEU A  70      11.872   8.512 -15.931  1.00 95.80           C  
ATOM    534  N   VAL A  71       8.201   5.116 -13.653  1.00 96.77           N  
ATOM    535  CA  VAL A  71       7.894   4.297 -12.485  1.00 96.77           C  
ATOM    536  C   VAL A  71       6.773   3.316 -12.821  1.00 96.77           C  
ATOM    537  CB  VAL A  71       7.494   5.167 -11.272  1.00 96.77           C  
ATOM    538  O   VAL A  71       5.895   3.621 -13.632  1.00 96.77           O  
ATOM    539  CG1 VAL A  71       8.665   6.039 -10.823  1.00 96.77           C  
ATOM    540  CG2 VAL A  71       6.280   6.030 -11.612  1.00 96.77           C  
ATOM    541  N   LYS A  72       6.803   2.152 -12.207  1.00 96.85           N  
ATOM    542  CA  LYS A  72       5.779   1.115 -12.293  1.00 96.85           C  
ATOM    543  C   LYS A  72       5.124   0.874 -10.936  1.00 96.85           C  
ATOM    544  CB  LYS A  72       6.379  -0.188 -12.824  1.00 96.85           C  
ATOM    545  O   LYS A  72       5.814   0.649  -9.939  1.00 96.85           O  
ATOM    546  CG  LYS A  72       5.371  -1.318 -12.973  1.00 96.85           C  
ATOM    547  CD  LYS A  72       6.023  -2.580 -13.522  1.00 96.85           C  
ATOM    548  CE  LYS A  72       5.022  -3.722 -13.640  1.00 96.85           C  
ATOM    549  NZ  LYS A  72       5.661  -4.967 -14.163  1.00 96.85           N  
ATOM    550  N   TYR A  73       3.711   0.928 -10.991  1.00 97.10           N  
ATOM    551  CA  TYR A  73       2.947   0.652  -9.779  1.00 97.10           C  
ATOM    552  C   TYR A  73       2.373  -0.759  -9.805  1.00 97.10           C  
ATOM    553  CB  TYR A  73       1.817   1.672  -9.611  1.00 97.10           C  
ATOM    554  O   TYR A  73       1.794  -1.182 -10.809  1.00 97.10           O  
ATOM    555  CG  TYR A  73       2.280   3.012  -9.094  1.00 97.10           C  
ATOM    556  CD1 TYR A  73       2.238   3.308  -7.733  1.00 97.10           C  
ATOM    557  CD2 TYR A  73       2.761   3.985  -9.964  1.00 97.10           C  
ATOM    558  CE1 TYR A  73       2.662   4.542  -7.252  1.00 97.10           C  
ATOM    559  CE2 TYR A  73       3.187   5.223  -9.494  1.00 97.10           C  
ATOM    560  OH  TYR A  73       3.556   6.715  -7.667  1.00 97.10           O  
ATOM    561  CZ  TYR A  73       3.135   5.491  -8.138  1.00 97.10           C  
ATOM    562  N   VAL A  74       2.576  -1.475  -8.756  1.00 96.64           N  
ATOM    563  CA  VAL A  74       1.924  -2.761  -8.534  1.00 96.64           C  
ATOM    564  C   VAL A  74       1.096  -2.706  -7.252  1.00 96.64           C  
ATOM    565  CB  VAL A  74       2.952  -3.912  -8.455  1.00 96.64           C  
ATOM    566  O   VAL A  74       1.622  -2.404  -6.178  1.00 96.64           O  
ATOM    567  CG1 VAL A  74       2.248  -5.251  -8.243  1.00 96.64           C  
ATOM    568  CG2 VAL A  74       3.808  -3.950  -9.720  1.00 96.64           C  
ATOM    569  N   CYS A  75      -0.181  -2.982  -7.401  1.00 97.64           N  
ATOM    570  CA  CYS A  75      -1.080  -2.886  -6.257  1.00 97.64           C  
ATOM    571  C   CYS A  75      -1.792  -4.211  -6.011  1.00 97.64           C  
ATOM    572  CB  CYS A  75      -2.108  -1.777  -6.474  1.00 97.64           C  
ATOM    573  O   CYS A  75      -2.049  -4.967  -6.950  1.00 97.64           O  
ATOM    574  SG  CYS A  75      -1.375  -0.148  -6.744  1.00 97.64           S  
ATOM    575  N   CYS A  76      -2.021  -4.520  -4.772  1.00 97.50           N  
ATOM    576  CA  CYS A  76      -2.780  -5.696  -4.364  1.00 97.50           C  
ATOM    577  C   CYS A  76      -3.581  -5.416  -3.098  1.00 97.50           C  
ATOM    578  CB  CYS A  76      -1.846  -6.884  -4.135  1.00 97.50           C  
ATOM    579  O   CYS A  76      -3.314  -4.443  -2.391  1.00 97.50           O  
ATOM    580  SG  CYS A  76      -0.657  -6.629  -2.800  1.00 97.50           S  
ATOM    581  N   ASN A  77      -4.640  -6.219  -2.806  1.00 95.90           N  
ATOM    582  CA  ASN A  77      -5.586  -5.856  -1.756  1.00 95.90           C  
ATOM    583  C   ASN A  77      -5.644  -6.920  -0.663  1.00 95.90           C  
ATOM    584  CB  ASN A  77      -6.979  -5.623  -2.345  1.00 95.90           C  
ATOM    585  O   ASN A  77      -6.639  -7.022   0.057  1.00 95.90           O  
ATOM    586  CG  ASN A  77      -7.564  -6.872  -2.973  1.00 95.90           C  
ATOM    587  ND2 ASN A  77      -8.815  -6.786  -3.410  1.00 95.90           N  
ATOM    588  OD1 ASN A  77      -6.898  -7.907  -3.063  1.00 95.90           O  
ATOM    589  N   THR A  78      -4.615  -7.717  -0.507  1.00 95.55           N  
ATOM    590  CA  THR A  78      -4.529  -8.672   0.592  1.00 95.55           C  
ATOM    591  C   THR A  78      -3.366  -8.326   1.519  1.00 95.55           C  
ATOM    592  CB  THR A  78      -4.362 -10.111   0.070  1.00 95.55           C  
ATOM    593  O   THR A  78      -2.491  -7.537   1.158  1.00 95.55           O  
ATOM    594  CG2 THR A  78      -5.539 -10.516  -0.811  1.00 95.55           C  
ATOM    595  OG1 THR A  78      -3.154 -10.199  -0.695  1.00 95.55           O  
ATOM    596  N   ASP A  79      -3.279  -8.905   2.709  1.00 95.48           N  
ATOM    597  CA  ASP A  79      -2.266  -8.577   3.708  1.00 95.48           C  
ATOM    598  C   ASP A  79      -0.866  -8.916   3.202  1.00 95.48           C  
ATOM    599  CB  ASP A  79      -2.546  -9.316   5.018  1.00 95.48           C  
ATOM    600  O   ASP A  79      -0.632 -10.017   2.699  1.00 95.48           O  
ATOM    601  CG  ASP A  79      -3.694  -8.711   5.807  1.00 95.48           C  
ATOM    602  OD1 ASP A  79      -4.150  -7.598   5.464  1.00 95.48           O  
ATOM    603  OD2 ASP A  79      -4.145  -9.351   6.781  1.00 95.48           O  
ATOM    604  N   ARG A  80      -0.067  -7.957   3.251  1.00 94.66           N  
ATOM    605  CA  ARG A  80       1.359  -8.105   2.977  1.00 94.66           C  
ATOM    606  C   ARG A  80       1.594  -8.624   1.563  1.00 94.66           C  
ATOM    607  CB  ARG A  80       2.007  -9.046   3.995  1.00 94.66           C  
ATOM    608  O   ARG A  80       2.532  -9.388   1.324  1.00 94.66           O  
ATOM    609  CG  ARG A  80       1.912  -8.560   5.432  1.00 94.66           C  
ATOM    610  CD  ARG A  80       2.665  -9.473   6.389  1.00 94.66           C  
ATOM    611  NE  ARG A  80       2.631  -8.967   7.758  1.00 94.66           N  
ATOM    612  NH1 ARG A  80       3.954 -10.646   8.632  1.00 94.66           N  
ATOM    613  NH2 ARG A  80       3.146  -8.991   9.996  1.00 94.66           N  
ATOM    614  CZ  ARG A  80       3.244  -9.536   8.792  1.00 94.66           C  
ATOM    615  N   CYS A  81       0.877  -8.305   0.660  1.00 94.95           N  
ATOM    616  CA  CYS A  81       0.926  -8.756  -0.726  1.00 94.95           C  
ATOM    617  C   CYS A  81       2.027  -8.036  -1.496  1.00 94.95           C  
ATOM    618  CB  CYS A  81      -0.420  -8.528  -1.412  1.00 94.95           C  
ATOM    619  O   CYS A  81       2.498  -8.529  -2.522  1.00 94.95           O  
ATOM    620  SG  CYS A  81      -0.824  -6.785  -1.663  1.00 94.95           S  
ATOM    621  N   ASN A  82       2.289  -6.739  -1.034  1.00 93.68           N  
ATOM    622  CA  ASN A  82       3.296  -5.945  -1.729  1.00 93.68           C  
ATOM    623  C   ASN A  82       4.701  -6.248  -1.215  1.00 93.68           C  
ATOM    624  CB  ASN A  82       2.992  -4.451  -1.591  1.00 93.68           C  
ATOM    625  O   ASN A  82       4.863  -6.795  -0.123  1.00 93.68           O  
ATOM    626  CG  ASN A  82       3.044  -3.975  -0.152  1.00 93.68           C  
ATOM    627  ND2 ASN A  82       3.406  -2.712   0.041  1.00 93.68           N  
ATOM    628  OD1 ASN A  82       2.762  -4.736   0.777  1.00 93.68           O  
TER     629      ALA A   1                                                      
ENDMDL                                                                          
END                                                                             
