# Supplementary material for: Domain loss enabled evolution of novel functions in the snake three-finger toxin gene superfamily
Source: Nat Commun. 2023 Aug 11;14:4861. doi: 10.1038/s41467-023-40550-0 (PMC10421932; doi:10.1038/s41467-023-40550-0)
Supplement: Supplementary file 5 — Supplementary Data 2 [file 41467_2023_40550_MOESM5_ESM.zip › SD2_structure_predictions/full_sequence/None|Phci_3|Phascolarctos_cinereus.pdb]

MODEL     1                                                                     
ATOM      1  N   MET A   1     -52.340   2.459  32.630  1.00 47.67           N  
ATOM      2  CA  MET A   1     -51.545   1.570  31.789  1.00 47.67           C  
ATOM      3  C   MET A   1     -51.008   2.311  30.569  1.00 47.67           C  
ATOM      4  CB  MET A   1     -52.375   0.364  31.345  1.00 47.67           C  
ATOM      5  O   MET A   1     -50.346   1.716  29.717  1.00 47.67           O  
ATOM      6  CG  MET A   1     -52.680  -0.616  32.466  1.00 47.67           C  
ATOM      7  SD  MET A   1     -53.069  -2.297  31.843  1.00 47.67           S  
ATOM      8  CE  MET A   1     -53.800  -3.030  33.333  1.00 47.67           C  
ATOM      9  N   LEU A   2     -50.965   3.753  30.526  1.00 52.46           N  
ATOM     10  CA  LEU A   2     -50.623   4.742  29.510  1.00 52.46           C  
ATOM     11  C   LEU A   2     -49.337   5.475  29.876  1.00 52.46           C  
ATOM     12  CB  LEU A   2     -51.764   5.747  29.335  1.00 52.46           C  
ATOM     13  O   LEU A   2     -48.781   6.210  29.057  1.00 52.46           O  
ATOM     14  CG  LEU A   2     -52.359   5.860  27.930  1.00 52.46           C  
ATOM     15  CD1 LEU A   2     -53.538   4.905  27.775  1.00 52.46           C  
ATOM     16  CD2 LEU A   2     -52.785   7.296  27.643  1.00 52.46           C  
ATOM     17  N   GLY A   3     -48.660   5.022  30.987  1.00 52.00           N  
ATOM     18  CA  GLY A   3     -47.425   5.633  31.453  1.00 52.00           C  
ATOM     19  C   GLY A   3     -46.207   4.754  31.238  1.00 52.00           C  
ATOM     20  O   GLY A   3     -45.072   5.225  31.333  1.00 52.00           O  
ATOM     21  N   THR A   4     -46.426   3.552  30.645  1.00 52.61           N  
ATOM     22  CA  THR A   4     -45.357   2.600  30.365  1.00 52.61           C  
ATOM     23  C   THR A   4     -45.008   2.601  28.880  1.00 52.61           C  
ATOM     24  CB  THR A   4     -45.749   1.176  30.802  1.00 52.61           C  
ATOM     25  O   THR A   4     -43.913   2.186  28.494  1.00 52.61           O  
ATOM     26  CG2 THR A   4     -45.881   1.084  32.319  1.00 52.61           C  
ATOM     27  OG1 THR A   4     -47.002   0.826  30.202  1.00 52.61           O  
ATOM     28  N   THR A   5     -45.789   3.346  27.941  1.00 54.96           N  
ATOM     29  CA  THR A   5     -45.612   3.358  26.493  1.00 54.96           C  
ATOM     30  C   THR A   5     -44.770   4.555  26.060  1.00 54.96           C  
ATOM     31  CB  THR A   5     -46.968   3.391  25.765  1.00 54.96           C  
ATOM     32  O   THR A   5     -44.011   4.469  25.093  1.00 54.96           O  
ATOM     33  CG2 THR A   5     -47.750   2.102  25.999  1.00 54.96           C  
ATOM     34  OG1 THR A   5     -47.738   4.498  26.250  1.00 54.96           O  
ATOM     35  N   LYS A   6     -44.570   5.634  26.805  1.00 56.64           N  
ATOM     36  CA  LYS A   6     -43.792   6.831  26.499  1.00 56.64           C  
ATOM     37  C   LYS A   6     -42.364   6.706  27.020  1.00 56.64           C  
ATOM     38  CB  LYS A   6     -44.461   8.072  27.093  1.00 56.64           C  
ATOM     39  O   LYS A   6     -41.417   7.141  26.361  1.00 56.64           O  
ATOM     40  CG  LYS A   6     -43.892   9.386  26.579  1.00 56.64           C  
ATOM     41  CD  LYS A   6     -44.591  10.583  27.211  1.00 56.64           C  
ATOM     42  CE  LYS A   6     -43.951  11.896  26.783  1.00 56.64           C  
ATOM     43  NZ  LYS A   6     -44.713  13.076  27.293  1.00 56.64           N  
ATOM     44  N   GLU A   7     -42.200   5.975  28.183  1.00 58.47           N  
ATOM     45  CA  GLU A   7     -40.908   5.697  28.803  1.00 58.47           C  
ATOM     46  C   GLU A   7     -40.160   4.600  28.051  1.00 58.47           C  
ATOM     47  CB  GLU A   7     -41.090   5.300  30.270  1.00 58.47           C  
ATOM     48  O   GLU A   7     -38.929   4.612  27.989  1.00 58.47           O  
ATOM     49  CG  GLU A   7     -41.578   6.435  31.158  1.00 58.47           C  
ATOM     50  CD  GLU A   7     -40.477   7.407  31.549  1.00 58.47           C  
ATOM     51  OE1 GLU A   7     -40.781   8.591  31.820  1.00 58.47           O  
ATOM     52  OE2 GLU A   7     -39.301   6.982  31.584  1.00 58.47           O  
ATOM     53  N   THR A   8     -40.852   3.676  27.312  1.00 58.83           N  
ATOM     54  CA  THR A   8     -40.310   2.595  26.497  1.00 58.83           C  
ATOM     55  C   THR A   8     -39.909   3.107  25.117  1.00 58.83           C  
ATOM     56  CB  THR A   8     -41.324   1.446  26.347  1.00 58.83           C  
ATOM     57  O   THR A   8     -38.962   2.600  24.512  1.00 58.83           O  
ATOM     58  CG2 THR A   8     -41.569   0.750  27.681  1.00 58.83           C  
ATOM     59  OG1 THR A   8     -42.565   1.973  25.861  1.00 58.83           O  
ATOM     60  N   MET A   9     -40.506   4.290  24.592  1.00 59.05           N  
ATOM     61  CA  MET A   9     -40.230   4.894  23.292  1.00 59.05           C  
ATOM     62  C   MET A   9     -38.983   5.770  23.352  1.00 59.05           C  
ATOM     63  CB  MET A   9     -41.427   5.721  22.818  1.00 59.05           C  
ATOM     64  O   MET A   9     -38.182   5.781  22.416  1.00 59.05           O  
ATOM     65  CG  MET A   9     -42.571   4.885  22.268  1.00 59.05           C  
ATOM     66  SD  MET A   9     -43.327   5.626  20.770  1.00 59.05           S  
ATOM     67  CE  MET A   9     -44.236   7.006  21.519  1.00 59.05           C  
ATOM     68  N   TRP A  10     -38.724   6.458  24.440  1.00 69.66           N  
ATOM     69  CA  TRP A  10     -37.530   7.260  24.686  1.00 69.66           C  
ATOM     70  C   TRP A  10     -36.325   6.370  24.972  1.00 69.66           C  
ATOM     71  CB  TRP A  10     -37.759   8.221  25.856  1.00 69.66           C  
ATOM     72  O   TRP A  10     -35.199   6.699  24.593  1.00 69.66           O  
ATOM     73  CG  TRP A  10     -38.091   7.538  27.149  1.00 69.66           C  
ATOM     74  CD1 TRP A  10     -38.942   6.483  27.329  1.00 69.66           C  
ATOM     75  CD2 TRP A  10     -37.581   7.869  28.445  1.00 69.66           C  
ATOM     76  CE2 TRP A  10     -38.166   6.970  29.365  1.00 69.66           C  
ATOM     77  CE3 TRP A  10     -36.686   8.837  28.917  1.00 69.66           C  
ATOM     78  NE1 TRP A  10     -38.991   6.136  28.660  1.00 69.66           N  
ATOM     79  CH2 TRP A  10     -37.003   7.970  31.168  1.00 69.66           C  
ATOM     80  CZ2 TRP A  10     -37.882   7.013  30.732  1.00 69.66           C  
ATOM     81  CZ3 TRP A  10     -36.405   8.878  30.278  1.00 69.66           C  
ATOM     82  N   ALA A  11     -36.588   5.283  25.631  1.00 70.51           N  
ATOM     83  CA  ALA A  11     -35.560   4.295  25.945  1.00 70.51           C  
ATOM     84  C   ALA A  11     -35.145   3.519  24.698  1.00 70.51           C  
ATOM     85  CB  ALA A  11     -36.056   3.335  27.024  1.00 70.51           C  
ATOM     86  O   ALA A  11     -33.961   3.233  24.503  1.00 70.51           O  
ATOM     87  N   SER A  12     -36.053   3.186  23.858  1.00 69.26           N  
ATOM     88  CA  SER A  12     -35.831   2.520  22.579  1.00 69.26           C  
ATOM     89  C   SER A  12     -35.101   3.433  21.599  1.00 69.26           C  
ATOM     90  CB  SER A  12     -37.159   2.066  21.972  1.00 69.26           C  
ATOM     91  O   SER A  12     -34.242   2.979  20.840  1.00 69.26           O  
ATOM     92  OG  SER A  12     -37.976   3.181  21.660  1.00 69.26           O  
ATOM     93  N   ARG A  13     -35.345   4.701  21.557  1.00 69.29           N  
ATOM     94  CA  ARG A  13     -34.709   5.740  20.753  1.00 69.29           C  
ATOM     95  C   ARG A  13     -33.279   5.994  21.219  1.00 69.29           C  
ATOM     96  CB  ARG A  13     -35.518   7.037  20.813  1.00 69.29           C  
ATOM     97  O   ARG A  13     -32.386   6.223  20.400  1.00 69.29           O  
ATOM     98  CG  ARG A  13     -36.794   7.007  19.986  1.00 69.29           C  
ATOM     99  CD  ARG A  13     -37.427   8.387  19.875  1.00 69.29           C  
ATOM    100  NE  ARG A  13     -38.660   8.352  19.094  1.00 69.29           N  
ATOM    101  NH1 ARG A  13     -38.094  10.135  17.738  1.00 69.29           N  
ATOM    102  NH2 ARG A  13     -40.101   9.063  17.453  1.00 69.29           N  
ATOM    103  CZ  ARG A  13     -38.949   9.184  18.097  1.00 69.29           C  
ATOM    104  N   LEU A  14     -33.080   5.873  22.451  1.00 76.07           N  
ATOM    105  CA  LEU A  14     -31.761   6.026  23.057  1.00 76.07           C  
ATOM    106  C   LEU A  14     -30.885   4.812  22.764  1.00 76.07           C  
ATOM    107  CB  LEU A  14     -31.886   6.227  24.569  1.00 76.07           C  
ATOM    108  O   LEU A  14     -29.684   4.952  22.523  1.00 76.07           O  
ATOM    109  CG  LEU A  14     -32.378   7.599  25.032  1.00 76.07           C  
ATOM    110  CD1 LEU A  14     -32.618   7.595  26.538  1.00 76.07           C  
ATOM    111  CD2 LEU A  14     -31.377   8.684  24.648  1.00 76.07           C  
ATOM    112  N   VAL A  15     -31.489   3.700  22.696  1.00 75.98           N  
ATOM    113  CA  VAL A  15     -30.803   2.449  22.386  1.00 75.98           C  
ATOM    114  C   VAL A  15     -30.469   2.399  20.897  1.00 75.98           C  
ATOM    115  CB  VAL A  15     -31.654   1.222  22.783  1.00 75.98           C  
ATOM    116  O   VAL A  15     -29.368   1.996  20.514  1.00 75.98           O  
ATOM    117  CG1 VAL A  15     -31.009  -0.068  22.279  1.00 75.98           C  
ATOM    118  CG2 VAL A  15     -31.843   1.172  24.298  1.00 75.98           C  
ATOM    119  N   LEU A  16     -31.311   2.891  20.063  1.00 72.90           N  
ATOM    120  CA  LEU A  16     -31.131   2.963  18.617  1.00 72.90           C  
ATOM    121  C   LEU A  16     -30.067   3.994  18.253  1.00 72.90           C  
ATOM    122  CB  LEU A  16     -32.453   3.311  17.928  1.00 72.90           C  
ATOM    123  O   LEU A  16     -29.256   3.764  17.354  1.00 72.90           O  
ATOM    124  CG  LEU A  16     -33.485   2.186  17.833  1.00 72.90           C  
ATOM    125  CD1 LEU A  16     -34.840   2.744  17.412  1.00 72.90           C  
ATOM    126  CD2 LEU A  16     -33.016   1.112  16.858  1.00 72.90           C  
ATOM    127  N   LEU A  17     -30.054   5.127  18.931  1.00 72.49           N  
ATOM    128  CA  LEU A  17     -29.053   6.180  18.796  1.00 72.49           C  
ATOM    129  C   LEU A  17     -27.684   5.692  19.258  1.00 72.49           C  
ATOM    130  CB  LEU A  17     -29.465   7.416  19.600  1.00 72.49           C  
ATOM    131  O   LEU A  17     -26.670   5.983  18.620  1.00 72.49           O  
ATOM    132  CG  LEU A  17     -30.379   8.415  18.889  1.00 72.49           C  
ATOM    133  CD1 LEU A  17     -31.203   9.198  19.906  1.00 72.49           C  
ATOM    134  CD2 LEU A  17     -29.561   9.360  18.015  1.00 72.49           C  
ATOM    135  N   ALA A  18     -27.625   4.899  20.307  1.00 72.74           N  
ATOM    136  CA  ALA A  18     -26.406   4.316  20.862  1.00 72.74           C  
ATOM    137  C   ALA A  18     -25.844   3.239  19.937  1.00 72.74           C  
ATOM    138  CB  ALA A  18     -26.677   3.735  22.247  1.00 72.74           C  
ATOM    139  O   ALA A  18     -24.630   3.157  19.736  1.00 72.74           O  
ATOM    140  N   VAL A  19     -26.668   2.430  19.291  1.00 72.48           N  
ATOM    141  CA  VAL A  19     -26.297   1.362  18.368  1.00 72.48           C  
ATOM    142  C   VAL A  19     -25.821   1.961  17.047  1.00 72.48           C  
ATOM    143  CB  VAL A  19     -27.474   0.392  18.120  1.00 72.48           C  
ATOM    144  O   VAL A  19     -24.847   1.487  16.458  1.00 72.48           O  
ATOM    145  CG1 VAL A  19     -27.120  -0.621  17.033  1.00 72.48           C  
ATOM    146  CG2 VAL A  19     -27.859  -0.321  19.415  1.00 72.48           C  
ATOM    147  N   THR A  20     -26.442   3.085  16.558  1.00 65.92           N  
ATOM    148  CA  THR A  20     -26.058   3.815  15.355  1.00 65.92           C  
ATOM    149  C   THR A  20     -24.710   4.504  15.548  1.00 65.92           C  
ATOM    150  CB  THR A  20     -27.122   4.861  14.973  1.00 65.92           C  
ATOM    151  O   THR A  20     -23.894   4.551  14.625  1.00 65.92           O  
ATOM    152  CG2 THR A  20     -28.450   4.194  14.629  1.00 65.92           C  
ATOM    153  OG1 THR A  20     -27.321   5.756  16.074  1.00 65.92           O  
ATOM    154  N   THR A  21     -24.494   5.114  16.666  1.00 66.60           N  
ATOM    155  CA  THR A  21     -23.234   5.754  17.027  1.00 66.60           C  
ATOM    156  C   THR A  21     -22.128   4.716  17.191  1.00 66.60           C  
ATOM    157  CB  THR A  21     -23.373   6.569  18.326  1.00 66.60           C  
ATOM    158  O   THR A  21     -20.974   4.969  16.836  1.00 66.60           O  
ATOM    159  CG2 THR A  21     -24.327   7.744  18.139  1.00 66.60           C  
ATOM    160  OG1 THR A  21     -23.877   5.720  19.365  1.00 66.60           O  
ATOM    161  N   ALA A  22     -22.409   3.524  17.739  1.00 67.19           N  
ATOM    162  CA  ALA A  22     -21.470   2.420  17.920  1.00 67.19           C  
ATOM    163  C   ALA A  22     -21.176   1.727  16.593  1.00 67.19           C  
ATOM    164  CB  ALA A  22     -22.018   1.416  18.932  1.00 67.19           C  
ATOM    165  O   ALA A  22     -20.056   1.264  16.362  1.00 67.19           O  
ATOM    166  N   ALA A  23     -22.156   1.701  15.703  1.00 64.21           N  
ATOM    167  CA  ALA A  23     -22.061   1.108  14.371  1.00 64.21           C  
ATOM    168  C   ALA A  23     -21.316   2.031  13.411  1.00 64.21           C  
ATOM    169  CB  ALA A  23     -23.453   0.793  13.829  1.00 64.21           C  
ATOM    170  O   ALA A  23     -20.686   1.567  12.458  1.00 64.21           O  
ATOM    171  N   PHE A  24     -21.285   3.361  13.771  1.00 61.72           N  
ATOM    172  CA  PHE A  24     -20.542   4.360  13.011  1.00 61.72           C  
ATOM    173  C   PHE A  24     -19.132   4.524  13.566  1.00 61.72           C  
ATOM    174  CB  PHE A  24     -21.274   5.706  13.031  1.00 61.72           C  
ATOM    175  O   PHE A  24     -18.327   5.279  13.016  1.00 61.72           O  
ATOM    176  CG  PHE A  24     -22.341   5.832  11.977  1.00 61.72           C  
ATOM    177  CD1 PHE A  24     -22.078   6.481  10.776  1.00 61.72           C  
ATOM    178  CD2 PHE A  24     -23.607   5.302  12.186  1.00 61.72           C  
ATOM    179  CE1 PHE A  24     -23.063   6.600   9.799  1.00 61.72           C  
ATOM    180  CE2 PHE A  24     -24.597   5.416  11.214  1.00 61.72           C  
ATOM    181  CZ  PHE A  24     -24.323   6.066  10.022  1.00 61.72           C  
ATOM    182  N   GLY A  25     -18.933   3.797  14.865  1.00 56.65           N  
ATOM    183  CA  GLY A  25     -17.599   3.789  15.445  1.00 56.65           C  
ATOM    184  C   GLY A  25     -16.629   2.896  14.695  1.00 56.65           C  
ATOM    185  O   GLY A  25     -16.982   1.786  14.292  1.00 56.65           O  
ATOM    186  N   GLU A  26     -16.081   3.356  13.634  1.00 57.46           N  
ATOM    187  CA  GLU A  26     -15.048   2.792  12.771  1.00 57.46           C  
ATOM    188  C   GLU A  26     -14.124   1.862  13.551  1.00 57.46           C  
ATOM    189  CB  GLU A  26     -14.235   3.907  12.107  1.00 57.46           C  
ATOM    190  O   GLU A  26     -13.569   2.250  14.581  1.00 57.46           O  
ATOM    191  CG  GLU A  26     -14.475   4.035  10.610  1.00 57.46           C  
ATOM    192  CD  GLU A  26     -14.710   5.469  10.161  1.00 57.46           C  
ATOM    193  OE1 GLU A  26     -15.195   5.677   9.026  1.00 57.46           O  
ATOM    194  OE2 GLU A  26     -14.406   6.391  10.950  1.00 57.46           O  
ATOM    195  N   LEU A  27     -14.576   0.678  14.054  1.00 57.78           N  
ATOM    196  CA  LEU A  27     -13.599  -0.323  14.470  1.00 57.78           C  
ATOM    197  C   LEU A  27     -12.292  -0.160  13.702  1.00 57.78           C  
ATOM    198  CB  LEU A  27     -14.155  -1.734  14.261  1.00 57.78           C  
ATOM    199  O   LEU A  27     -12.302  -0.005  12.478  1.00 57.78           O  
ATOM    200  CG  LEU A  27     -14.918  -2.344  15.438  1.00 57.78           C  
ATOM    201  CD1 LEU A  27     -16.413  -2.384  15.137  1.00 57.78           C  
ATOM    202  CD2 LEU A  27     -14.392  -3.741  15.751  1.00 57.78           C  
ATOM    203  N   ALA A  28     -11.317   0.693  14.265  1.00 58.52           N  
ATOM    204  CA  ALA A  28     -10.041   0.983  13.616  1.00 58.52           C  
ATOM    205  C   ALA A  28      -9.275  -0.301  13.313  1.00 58.52           C  
ATOM    206  CB  ALA A  28      -9.197   1.908  14.490  1.00 58.52           C  
ATOM    207  O   ALA A  28      -8.749  -0.947  14.222  1.00 58.52           O  
ATOM    208  N   TRP A  29      -9.734  -1.054  12.365  1.00 69.89           N  
ATOM    209  CA  TRP A  29      -8.989  -2.201  11.858  1.00 69.89           C  
ATOM    210  C   TRP A  29      -7.759  -1.750  11.077  1.00 69.89           C  
ATOM    211  CB  TRP A  29      -9.882  -3.073  10.971  1.00 69.89           C  
ATOM    212  O   TRP A  29      -7.746  -0.657  10.506  1.00 69.89           O  
ATOM    213  CG  TRP A  29     -11.029  -3.707  11.698  1.00 69.89           C  
ATOM    214  CD1 TRP A  29     -11.051  -4.124  13.000  1.00 69.89           C  
ATOM    215  CD2 TRP A  29     -12.323  -4.001  11.161  1.00 69.89           C  
ATOM    216  CE2 TRP A  29     -13.079  -4.595  12.195  1.00 69.89           C  
ATOM    217  CE3 TRP A  29     -12.916  -3.818   9.905  1.00 69.89           C  
ATOM    218  NE1 TRP A  29     -12.281  -4.658  13.306  1.00 69.89           N  
ATOM    219  CH2 TRP A  29     -14.957  -4.818  10.772  1.00 69.89           C  
ATOM    220  CZ2 TRP A  29     -14.401  -5.008  12.011  1.00 69.89           C  
ATOM    221  CZ3 TRP A  29     -14.231  -4.230   9.723  1.00 69.89           C  
ATOM    222  N   ALA A  30      -6.535  -2.232  11.610  1.00 84.89           N  
ATOM    223  CA  ALA A  30      -5.278  -1.942  10.926  1.00 84.89           C  
ATOM    224  C   ALA A  30      -5.433  -2.075   9.414  1.00 84.89           C  
ATOM    225  CB  ALA A  30      -4.173  -2.868  11.428  1.00 84.89           C  
ATOM    226  O   ALA A  30      -6.072  -3.013   8.929  1.00 84.89           O  
ATOM    227  N   LEU A  31      -5.149  -0.998   8.577  1.00 92.39           N  
ATOM    228  CA  LEU A  31      -5.132  -0.994   7.118  1.00 92.39           C  
ATOM    229  C   LEU A  31      -4.346  -2.185   6.580  1.00 92.39           C  
ATOM    230  CB  LEU A  31      -4.527   0.311   6.594  1.00 92.39           C  
ATOM    231  O   LEU A  31      -3.259  -2.491   7.075  1.00 92.39           O  
ATOM    232  CG  LEU A  31      -4.474   0.471   5.074  1.00 92.39           C  
ATOM    233  CD1 LEU A  31      -5.883   0.610   4.507  1.00 92.39           C  
ATOM    234  CD2 LEU A  31      -3.618   1.674   4.692  1.00 92.39           C  
ATOM    235  N   LYS A  32      -4.923  -2.901   5.614  1.00 95.10           N  
ATOM    236  CA  LYS A  32      -4.256  -4.010   4.937  1.00 95.10           C  
ATOM    237  C   LYS A  32      -3.844  -3.621   3.520  1.00 95.10           C  
ATOM    238  CB  LYS A  32      -5.163  -5.240   4.900  1.00 95.10           C  
ATOM    239  O   LYS A  32      -4.657  -3.101   2.752  1.00 95.10           O  
ATOM    240  CG  LYS A  32      -5.500  -5.803   6.273  1.00 95.10           C  
ATOM    241  CD  LYS A  32      -6.367  -7.050   6.169  1.00 95.10           C  
ATOM    242  CE  LYS A  32      -6.643  -7.656   7.538  1.00 95.10           C  
ATOM    243  NZ  LYS A  32      -7.519  -8.862   7.444  1.00 95.10           N  
ATOM    244  N   CYS A  33      -2.536  -3.970   3.184  1.00 95.85           N  
ATOM    245  CA  CYS A  33      -1.998  -3.657   1.865  1.00 95.85           C  
ATOM    246  C   CYS A  33      -1.252  -4.852   1.282  1.00 95.85           C  
ATOM    247  CB  CYS A  33      -1.064  -2.449   1.939  1.00 95.85           C  
ATOM    248  O   CYS A  33      -0.753  -5.699   2.024  1.00 95.85           O  
ATOM    249  SG  CYS A  33      -1.876  -0.935   2.494  1.00 95.85           S  
ATOM    250  N   TYR A  34      -1.172  -4.915  -0.029  1.00 96.12           N  
ATOM    251  CA  TYR A  34      -0.226  -5.836  -0.647  1.00 96.12           C  
ATOM    252  C   TYR A  34       1.207  -5.350  -0.466  1.00 96.12           C  
ATOM    253  CB  TYR A  34      -0.535  -6.005  -2.138  1.00 96.12           C  
ATOM    254  O   TYR A  34       1.485  -4.155  -0.595  1.00 96.12           O  
ATOM    255  CG  TYR A  34      -1.779  -6.813  -2.413  1.00 96.12           C  
ATOM    256  CD1 TYR A  34      -1.818  -8.181  -2.148  1.00 96.12           C  
ATOM    257  CD2 TYR A  34      -2.919  -6.213  -2.938  1.00 96.12           C  
ATOM    258  CE1 TYR A  34      -2.962  -8.930  -2.401  1.00 96.12           C  
ATOM    259  CE2 TYR A  34      -4.068  -6.953  -3.195  1.00 96.12           C  
ATOM    260  OH  TYR A  34      -5.215  -9.046  -3.175  1.00 96.12           O  
ATOM    261  CZ  TYR A  34      -4.080  -8.309  -2.923  1.00 96.12           C  
ATOM    262  N   SER A  35       2.099  -6.399  -0.206  1.00 95.91           N  
ATOM    263  CA  SER A  35       3.473  -6.006   0.091  1.00 95.91           C  
ATOM    264  C   SER A  35       4.473  -6.935  -0.588  1.00 95.91           C  
ATOM    265  CB  SER A  35       3.715  -6.000   1.601  1.00 95.91           C  
ATOM    266  O   SER A  35       4.299  -8.156  -0.580  1.00 95.91           O  
ATOM    267  OG  SER A  35       5.071  -5.708   1.892  1.00 95.91           O  
ATOM    268  N   CYS A  36       5.504  -6.346  -1.155  1.00 95.58           N  
ATOM    269  CA  CYS A  36       6.658  -7.021  -1.737  1.00 95.58           C  
ATOM    270  C   CYS A  36       7.884  -6.116  -1.724  1.00 95.58           C  
ATOM    271  CB  CYS A  36       6.355  -7.464  -3.168  1.00 95.58           C  
ATOM    272  O   CYS A  36       7.849  -5.009  -2.264  1.00 95.58           O  
ATOM    273  SG  CYS A  36       5.758  -6.131  -4.231  1.00 95.58           S  
ATOM    274  N   GLN A  37       8.977  -6.516  -1.033  1.00 90.59           N  
ATOM    275  CA  GLN A  37      10.154  -5.712  -0.720  1.00 90.59           C  
ATOM    276  C   GLN A  37      11.064  -5.572  -1.937  1.00 90.59           C  
ATOM    277  CB  GLN A  37      10.929  -6.326   0.448  1.00 90.59           C  
ATOM    278  O   GLN A  37      11.739  -4.554  -2.100  1.00 90.59           O  
ATOM    279  CG  GLN A  37      10.176  -6.290   1.771  1.00 90.59           C  
ATOM    280  CD  GLN A  37       9.957  -4.879   2.284  1.00 90.59           C  
ATOM    281  NE2 GLN A  37       9.059  -4.733   3.252  1.00 90.59           N  
ATOM    282  OE1 GLN A  37      10.592  -3.929   1.815  1.00 90.59           O  
ATOM    283  N   GLN A  38      10.934  -6.588  -2.860  1.00 92.12           N  
ATOM    284  CA  GLN A  38      11.737  -6.556  -4.078  1.00 92.12           C  
ATOM    285  C   GLN A  38      10.856  -6.402  -5.314  1.00 92.12           C  
ATOM    286  CB  GLN A  38      12.588  -7.821  -4.194  1.00 92.12           C  
ATOM    287  O   GLN A  38       9.668  -6.730  -5.281  1.00 92.12           O  
ATOM    288  CG  GLN A  38      13.674  -7.932  -3.131  1.00 92.12           C  
ATOM    289  CD  GLN A  38      13.234  -8.741  -1.926  1.00 92.12           C  
ATOM    290  NE2 GLN A  38      14.116  -8.862  -0.939  1.00 92.12           N  
ATOM    291  OE1 GLN A  38      12.111  -9.254  -1.881  1.00 92.12           O  
ATOM    292  N   PRO A  39      11.463  -5.720  -6.293  1.00 90.57           N  
ATOM    293  CA  PRO A  39      10.678  -5.631  -7.526  1.00 90.57           C  
ATOM    294  C   PRO A  39      10.174  -6.991  -8.004  1.00 90.57           C  
ATOM    295  CB  PRO A  39      11.665  -5.031  -8.530  1.00 90.57           C  
ATOM    296  O   PRO A  39      10.973  -7.899  -8.247  1.00 90.57           O  
ATOM    297  CG  PRO A  39      12.650  -4.278  -7.695  1.00 90.57           C  
ATOM    298  CD  PRO A  39      12.856  -5.027  -6.410  1.00 90.57           C  
ATOM    299  N   THR A  40       8.951  -7.148  -7.981  1.00 90.38           N  
ATOM    300  CA  THR A  40       8.255  -8.394  -8.285  1.00 90.38           C  
ATOM    301  C   THR A  40       7.199  -8.174  -9.364  1.00 90.38           C  
ATOM    302  CB  THR A  40       7.593  -8.985  -7.027  1.00 90.38           C  
ATOM    303  O   THR A  40       6.632  -7.084  -9.472  1.00 90.38           O  
ATOM    304  CG2 THR A  40       7.033 -10.377  -7.302  1.00 90.38           C  
ATOM    305  OG1 THR A  40       8.565  -9.072  -5.978  1.00 90.38           O  
ATOM    306  N   ASN A  41       7.117  -9.120 -10.122  1.00 88.03           N  
ATOM    307  CA  ASN A  41       6.040  -9.062 -11.105  1.00 88.03           C  
ATOM    308  C   ASN A  41       4.702  -8.728 -10.451  1.00 88.03           C  
ATOM    309  CB  ASN A  41       5.942 -10.381 -11.873  1.00 88.03           C  
ATOM    310  O   ASN A  41       4.390  -9.236  -9.373  1.00 88.03           O  
ATOM    311  CG  ASN A  41       5.087 -10.268 -13.120  1.00 88.03           C  
ATOM    312  ND2 ASN A  41       5.734 -10.145 -14.273  1.00 88.03           N  
ATOM    313  OD1 ASN A  41       3.856 -10.291 -13.048  1.00 88.03           O  
ATOM    314  N   VAL A  42       3.931  -7.884 -11.093  1.00 86.47           N  
ATOM    315  CA  VAL A  42       2.666  -7.388 -10.562  1.00 86.47           C  
ATOM    316  C   VAL A  42       1.776  -8.563 -10.164  1.00 86.47           C  
ATOM    317  CB  VAL A  42       1.935  -6.488 -11.585  1.00 86.47           C  
ATOM    318  O   VAL A  42       1.119  -8.526  -9.121  1.00 86.47           O  
ATOM    319  CG1 VAL A  42       0.555  -6.091 -11.065  1.00 86.47           C  
ATOM    320  CG2 VAL A  42       2.770  -5.248 -11.896  1.00 86.47           C  
ATOM    321  N   SER A  43       1.827  -9.614 -10.919  1.00 85.89           N  
ATOM    322  CA  SER A  43       0.971 -10.775 -10.697  1.00 85.89           C  
ATOM    323  C   SER A  43       1.468 -11.612  -9.524  1.00 85.89           C  
ATOM    324  CB  SER A  43       0.901 -11.639 -11.957  1.00 85.89           C  
ATOM    325  O   SER A  43       0.698 -12.360  -8.917  1.00 85.89           O  
ATOM    326  OG  SER A  43       2.196 -12.053 -12.355  1.00 85.89           O  
ATOM    327  N   GLU A  44       2.677 -11.442  -9.155  1.00 89.77           N  
ATOM    328  CA  GLU A  44       3.322 -12.276  -8.145  1.00 89.77           C  
ATOM    329  C   GLU A  44       3.380 -11.564  -6.797  1.00 89.77           C  
ATOM    330  CB  GLU A  44       4.732 -12.669  -8.593  1.00 89.77           C  
ATOM    331  O   GLU A  44       3.627 -12.194  -5.766  1.00 89.77           O  
ATOM    332  CG  GLU A  44       4.757 -13.600  -9.797  1.00 89.77           C  
ATOM    333  CD  GLU A  44       6.163 -13.994 -10.221  1.00 89.77           C  
ATOM    334  OE1 GLU A  44       6.314 -14.682 -11.256  1.00 89.77           O  
ATOM    335  OE2 GLU A  44       7.121 -13.613  -9.512  1.00 89.77           O  
ATOM    336  N   CYS A  45       3.196 -10.260  -6.701  1.00 91.75           N  
ATOM    337  CA  CYS A  45       3.173  -9.483  -5.467  1.00 91.75           C  
ATOM    338  C   CYS A  45       1.810  -9.575  -4.791  1.00 91.75           C  
ATOM    339  CB  CYS A  45       3.515  -8.021  -5.747  1.00 91.75           C  
ATOM    340  O   CYS A  45       1.005  -8.645  -4.878  1.00 91.75           O  
ATOM    341  SG  CYS A  45       3.896  -7.064  -4.263  1.00 91.75           S  
ATOM    342  N   THR A  46       1.596 -10.664  -4.079  1.00 93.42           N  
ATOM    343  CA  THR A  46       0.276 -11.012  -3.564  1.00 93.42           C  
ATOM    344  C   THR A  46       0.297 -11.107  -2.041  1.00 93.42           C  
ATOM    345  CB  THR A  46      -0.221 -12.344  -4.157  1.00 93.42           C  
ATOM    346  O   THR A  46      -0.721 -11.417  -1.419  1.00 93.42           O  
ATOM    347  CG2 THR A  46      -0.392 -12.243  -5.669  1.00 93.42           C  
ATOM    348  OG1 THR A  46       0.730 -13.375  -3.863  1.00 93.42           O  
ATOM    349  N   THR A  47       1.447 -10.859  -1.430  1.00 95.64           N  
ATOM    350  CA  THR A  47       1.571 -10.938   0.021  1.00 95.64           C  
ATOM    351  C   THR A  47       0.805  -9.801   0.692  1.00 95.64           C  
ATOM    352  CB  THR A  47       3.047 -10.894   0.458  1.00 95.64           C  
ATOM    353  O   THR A  47       0.985  -8.633   0.341  1.00 95.64           O  
ATOM    354  CG2 THR A  47       3.176 -11.014   1.973  1.00 95.64           C  
ATOM    355  OG1 THR A  47       3.754 -11.978  -0.157  1.00 95.64           O  
ATOM    356  N   ILE A  48      -0.013 -10.194   1.666  1.00 95.90           N  
ATOM    357  CA  ILE A  48      -0.813  -9.222   2.404  1.00 95.90           C  
ATOM    358  C   ILE A  48      -0.131  -8.893   3.730  1.00 95.90           C  
ATOM    359  CB  ILE A  48      -2.246  -9.742   2.652  1.00 95.90           C  
ATOM    360  O   ILE A  48       0.290  -9.794   4.459  1.00 95.90           O  
ATOM    361  CG1 ILE A  48      -2.969  -9.974   1.320  1.00 95.90           C  
ATOM    362  CG2 ILE A  48      -3.028  -8.767   3.537  1.00 95.90           C  
ATOM    363  CD1 ILE A  48      -4.324 -10.653   1.461  1.00 95.90           C  
ATOM    364  N   ALA A  49      -0.097  -7.566   4.021  1.00 95.25           N  
ATOM    365  CA  ALA A  49       0.504  -7.096   5.266  1.00 95.25           C  
ATOM    366  C   ALA A  49      -0.455  -6.188   6.030  1.00 95.25           C  
ATOM    367  CB  ALA A  49       1.813  -6.364   4.982  1.00 95.25           C  
ATOM    368  O   ALA A  49      -1.165  -5.378   5.429  1.00 95.25           O  
ATOM    369  N   ASP A  50      -0.429  -6.401   7.346  1.00 95.64           N  
ATOM    370  CA  ASP A  50      -1.118  -5.460   8.223  1.00 95.64           C  
ATOM    371  C   ASP A  50      -0.266  -4.217   8.473  1.00 95.64           C  
ATOM    372  CB  ASP A  50      -1.476  -6.128   9.552  1.00 95.64           C  
ATOM    373  O   ASP A  50       0.881  -4.323   8.911  1.00 95.64           O  
ATOM    374  CG  ASP A  50      -2.526  -7.216   9.405  1.00 95.64           C  
ATOM    375  OD1 ASP A  50      -3.639  -6.927   8.915  1.00 95.64           O  
ATOM    376  OD2 ASP A  50      -2.238  -8.371   9.785  1.00 95.64           O  
ATOM    377  N   CYS A  51      -0.887  -3.064   8.169  1.00 95.30           N  
ATOM    378  CA  CYS A  51      -0.123  -1.834   8.339  1.00 95.30           C  
ATOM    379  C   CYS A  51      -0.092  -1.408   9.803  1.00 95.30           C  
ATOM    380  CB  CYS A  51      -0.715  -0.713   7.485  1.00 95.30           C  
ATOM    381  O   CYS A  51      -1.020  -1.703  10.559  1.00 95.30           O  
ATOM    382  SG  CYS A  51      -0.750  -1.085   5.718  1.00 95.30           S  
ATOM    383  N   ALA A  52       1.031  -0.801  10.189  1.00 94.96           N  
ATOM    384  CA  ALA A  52       1.103  -0.201  11.519  1.00 94.96           C  
ATOM    385  C   ALA A  52       0.064   0.906  11.678  1.00 94.96           C  
ATOM    386  CB  ALA A  52       2.504   0.346  11.781  1.00 94.96           C  
ATOM    387  O   ALA A  52      -0.390   1.487  10.690  1.00 94.96           O  
ATOM    388  N   PRO A  53      -0.324   1.180  12.869  1.00 90.86           N  
ATOM    389  CA  PRO A  53      -1.335   2.211  13.116  1.00 90.86           C  
ATOM    390  C   PRO A  53      -0.963   3.561  12.507  1.00 90.86           C  
ATOM    391  CB  PRO A  53      -1.385   2.297  14.644  1.00 90.86           C  
ATOM    392  O   PRO A  53      -1.844   4.326  12.108  1.00 90.86           O  
ATOM    393  CG  PRO A  53      -0.934   0.952  15.117  1.00 90.86           C  
ATOM    394  CD  PRO A  53       0.065   0.412  14.135  1.00 90.86           C  
ATOM    395  N   ASP A  54       0.308   3.850  12.426  1.00 93.30           N  
ATOM    396  CA  ASP A  54       0.773   5.133  11.907  1.00 93.30           C  
ATOM    397  C   ASP A  54       0.908   5.094  10.387  1.00 93.30           C  
ATOM    398  CB  ASP A  54       2.110   5.517  12.545  1.00 93.30           C  
ATOM    399  O   ASP A  54       1.109   6.129   9.749  1.00 93.30           O  
ATOM    400  CG  ASP A  54       3.190   4.472  12.332  1.00 93.30           C  
ATOM    401  OD1 ASP A  54       2.902   3.262  12.456  1.00 93.30           O  
ATOM    402  OD2 ASP A  54       4.342   4.862  12.040  1.00 93.30           O  
ATOM    403  N   GLU A  55       0.734   3.916   9.751  1.00 95.23           N  
ATOM    404  CA  GLU A  55       0.738   3.728   8.303  1.00 95.23           C  
ATOM    405  C   GLU A  55      -0.681   3.725   7.742  1.00 95.23           C  
ATOM    406  CB  GLU A  55       1.453   2.427   7.932  1.00 95.23           C  
ATOM    407  O   GLU A  55      -1.395   2.727   7.852  1.00 95.23           O  
ATOM    408  CG  GLU A  55       2.927   2.405   8.311  1.00 95.23           C  
ATOM    409  CD  GLU A  55       3.586   1.054   8.079  1.00 95.23           C  
ATOM    410  OE1 GLU A  55       4.807   1.014   7.803  1.00 95.23           O  
ATOM    411  OE2 GLU A  55       2.876   0.028   8.172  1.00 95.23           O  
ATOM    412  N   THR A  56      -0.988   4.808   7.084  1.00 93.86           N  
ATOM    413  CA  THR A  56      -2.384   5.021   6.718  1.00 93.86           C  
ATOM    414  C   THR A  56      -2.567   4.922   5.207  1.00 93.86           C  
ATOM    415  CB  THR A  56      -2.889   6.389   7.211  1.00 93.86           C  
ATOM    416  O   THR A  56      -3.650   5.201   4.688  1.00 93.86           O  
ATOM    417  CG2 THR A  56      -2.844   6.477   8.733  1.00 93.86           C  
ATOM    418  OG1 THR A  56      -2.064   7.423   6.660  1.00 93.86           O  
ATOM    419  N   MET A  57      -1.494   4.521   4.543  1.00 95.16           N  
ATOM    420  CA  MET A  57      -1.573   4.520   3.085  1.00 95.16           C  
ATOM    421  C   MET A  57      -0.904   3.279   2.504  1.00 95.16           C  
ATOM    422  CB  MET A  57      -0.925   5.781   2.510  1.00 95.16           C  
ATOM    423  O   MET A  57      -0.006   2.706   3.124  1.00 95.16           O  
ATOM    424  CG  MET A  57      -1.577   7.073   2.976  1.00 95.16           C  
ATOM    425  SD  MET A  57      -0.686   8.564   2.385  1.00 95.16           S  
ATOM    426  CE  MET A  57      -1.277   8.631   0.671  1.00 95.16           C  
ATOM    427  N   CYS A  58      -1.446   2.835   1.375  1.00 95.87           N  
ATOM    428  CA  CYS A  58      -0.770   1.844   0.544  1.00 95.87           C  
ATOM    429  C   CYS A  58       0.023   2.517  -0.570  1.00 95.87           C  
ATOM    430  CB  CYS A  58      -1.781   0.867  -0.055  1.00 95.87           C  
ATOM    431  O   CYS A  58      -0.485   3.414  -1.245  1.00 95.87           O  
ATOM    432  SG  CYS A  58      -2.713  -0.065   1.180  1.00 95.87           S  
ATOM    433  N   LYS A  59       1.272   2.096  -0.732  1.00 95.28           N  
ATOM    434  CA  LYS A  59       2.163   2.666  -1.739  1.00 95.28           C  
ATOM    435  C   LYS A  59       2.572   1.616  -2.769  1.00 95.28           C  
ATOM    436  CB  LYS A  59       3.406   3.265  -1.079  1.00 95.28           C  
ATOM    437  O   LYS A  59       2.979   0.510  -2.407  1.00 95.28           O  
ATOM    438  CG  LYS A  59       4.395   3.875  -2.061  1.00 95.28           C  
ATOM    439  CD  LYS A  59       5.626   4.419  -1.349  1.00 95.28           C  
ATOM    440  CE  LYS A  59       6.640   4.983  -2.335  1.00 95.28           C  
ATOM    441  NZ  LYS A  59       7.824   5.570  -1.638  1.00 95.28           N  
ATOM    442  N   THR A  60       2.493   2.008  -4.007  1.00 93.53           N  
ATOM    443  CA  THR A  60       2.916   1.155  -5.112  1.00 93.53           C  
ATOM    444  C   THR A  60       3.921   1.881  -6.002  1.00 93.53           C  
ATOM    445  CB  THR A  60       1.713   0.700  -5.959  1.00 93.53           C  
ATOM    446  O   THR A  60       3.664   2.999  -6.454  1.00 93.53           O  
ATOM    447  CG2 THR A  60       2.154  -0.228  -7.086  1.00 93.53           C  
ATOM    448  OG1 THR A  60       0.782   0.005  -5.120  1.00 93.53           O  
ATOM    449  N   THR A  61       5.025   1.283  -6.216  1.00 91.64           N  
ATOM    450  CA  THR A  61       6.041   1.800  -7.125  1.00 91.64           C  
ATOM    451  C   THR A  61       6.233   0.861  -8.312  1.00 91.64           C  
ATOM    452  CB  THR A  61       7.387   2.001  -6.404  1.00 91.64           C  
ATOM    453  O   THR A  61       6.477  -0.334  -8.132  1.00 91.64           O  
ATOM    454  CG2 THR A  61       8.406   2.674  -7.317  1.00 91.64           C  
ATOM    455  OG1 THR A  61       7.184   2.821  -5.246  1.00 91.64           O  
ATOM    456  N   MET A  62       6.128   1.395  -9.388  1.00 87.85           N  
ATOM    457  CA  MET A  62       6.223   0.591 -10.603  1.00 87.85           C  
ATOM    458  C   MET A  62       7.604   0.724 -11.236  1.00 87.85           C  
ATOM    459  CB  MET A  62       5.146   1.003 -11.607  1.00 87.85           C  
ATOM    460  O   MET A  62       8.167   1.819 -11.285  1.00 87.85           O  
ATOM    461  CG  MET A  62       3.730   0.694 -11.148  1.00 87.85           C  
ATOM    462  SD  MET A  62       2.468   1.165 -12.394  1.00 87.85           S  
ATOM    463  CE  MET A  62       2.546  -0.279 -13.490  1.00 87.85           C  
ATOM    464  N   TYR A  63       8.212  -0.392 -11.664  1.00 83.10           N  
ATOM    465  CA  TYR A  63       9.518  -0.456 -12.311  1.00 83.10           C  
ATOM    466  C   TYR A  63       9.391  -0.952 -13.747  1.00 83.10           C  
ATOM    467  CB  TYR A  63      10.464  -1.368 -11.525  1.00 83.10           C  
ATOM    468  O   TYR A  63       8.666  -1.912 -14.017  1.00 83.10           O  
ATOM    469  CG  TYR A  63      10.716  -0.906 -10.110  1.00 83.10           C  
ATOM    470  CD1 TYR A  63      11.856  -0.172  -9.789  1.00 83.10           C  
ATOM    471  CD2 TYR A  63       9.816  -1.202  -9.092  1.00 83.10           C  
ATOM    472  CE1 TYR A  63      12.093   0.254  -8.486  1.00 83.10           C  
ATOM    473  CE2 TYR A  63      10.043  -0.781  -7.786  1.00 83.10           C  
ATOM    474  OH  TYR A  63      11.412   0.365  -6.202  1.00 83.10           O  
ATOM    475  CZ  TYR A  63      11.182  -0.054  -7.493  1.00 83.10           C  
ATOM    476  N   SER A  64       9.901  -0.192 -14.681  1.00 71.78           N  
ATOM    477  CA  SER A  64       9.951  -0.660 -16.062  1.00 71.78           C  
ATOM    478  C   SER A  64      11.385  -0.948 -16.496  1.00 71.78           C  
ATOM    479  CB  SER A  64       9.322   0.370 -17.001  1.00 71.78           C  
ATOM    480  O   SER A  64      12.316  -0.259 -16.075  1.00 71.78           O  
ATOM    481  OG  SER A  64       9.505  -0.006 -18.355  1.00 71.78           O  
ATOM    482  N   LEU A  65      11.695  -2.092 -17.072  1.00 60.11           N  
ATOM    483  CA  LEU A  65      12.983  -2.432 -17.666  1.00 60.11           C  
ATOM    484  C   LEU A  65      13.240  -1.602 -18.920  1.00 60.11           C  
ATOM    485  CB  LEU A  65      13.039  -3.924 -18.008  1.00 60.11           C  
ATOM    486  O   LEU A  65      14.392  -1.380 -19.297  1.00 60.11           O  
ATOM    487  CG  LEU A  65      13.222  -4.882 -16.830  1.00 60.11           C  
ATOM    488  CD1 LEU A  65      13.103  -6.328 -17.300  1.00 60.11           C  
ATOM    489  CD2 LEU A  65      14.566  -4.645 -16.151  1.00 60.11           C  
ATOM    490  N   GLU A  66      12.243  -0.791 -19.445  1.00 57.67           N  
ATOM    491  CA  GLU A  66      12.311   0.034 -20.647  1.00 57.67           C  
ATOM    492  C   GLU A  66      12.031   1.499 -20.327  1.00 57.67           C  
ATOM    493  CB  GLU A  66      11.323  -0.472 -21.703  1.00 57.67           C  
ATOM    494  O   GLU A  66      11.266   1.805 -19.410  1.00 57.67           O  
ATOM    495  CG  GLU A  66      11.635  -1.870 -22.216  1.00 57.67           C  
ATOM    496  CD  GLU A  66      10.479  -2.501 -22.977  1.00 57.67           C  
ATOM    497  OE1 GLU A  66      10.716  -3.440 -23.770  1.00 57.67           O  
ATOM    498  OE2 GLU A  66       9.328  -2.052 -22.778  1.00 57.67           O  
ATOM    499  N   GLU A  67      12.999   2.419 -20.639  1.00 57.61           N  
ATOM    500  CA  GLU A  67      12.943   3.862 -20.427  1.00 57.61           C  
ATOM    501  C   GLU A  67      11.827   4.498 -21.250  1.00 57.61           C  
ATOM    502  CB  GLU A  67      14.287   4.508 -20.775  1.00 57.61           C  
ATOM    503  O   GLU A  67      11.807   5.715 -21.443  1.00 57.61           O  
ATOM    504  CG  GLU A  67      15.425   4.095 -19.854  1.00 57.61           C  
ATOM    505  CD  GLU A  67      16.725   4.831 -20.137  1.00 57.61           C  
ATOM    506  OE1 GLU A  67      17.682   4.703 -19.340  1.00 57.61           O  
ATOM    507  OE2 GLU A  67      16.786   5.543 -21.164  1.00 57.61           O  
ATOM    508  N   VAL A  68      10.665   3.644 -21.693  1.00 57.62           N  
ATOM    509  CA  VAL A  68       9.658   4.254 -22.556  1.00 57.62           C  
ATOM    510  C   VAL A  68       8.271   4.064 -21.946  1.00 57.62           C  
ATOM    511  CB  VAL A  68       9.698   3.660 -23.982  1.00 57.62           C  
ATOM    512  O   VAL A  68       7.981   3.018 -21.361  1.00 57.62           O  
ATOM    513  CG1 VAL A  68       8.657   4.331 -24.876  1.00 57.62           C  
ATOM    514  CG2 VAL A  68      11.096   3.808 -24.581  1.00 57.62           C  
ATOM    515  N   TYR A  69       7.335   5.151 -21.891  1.00 55.39           N  
ATOM    516  CA  TYR A  69       5.919   5.184 -21.543  1.00 55.39           C  
ATOM    517  C   TYR A  69       5.049   5.135 -22.793  1.00 55.39           C  
ATOM    518  CB  TYR A  69       5.594   6.441 -20.730  1.00 55.39           C  
ATOM    519  O   TYR A  69       5.262   5.901 -23.736  1.00 55.39           O  
ATOM    520  CG  TYR A  69       4.165   6.499 -20.247  1.00 55.39           C  
ATOM    521  CD1 TYR A  69       3.188   7.166 -20.981  1.00 55.39           C  
ATOM    522  CD2 TYR A  69       3.790   5.888 -19.055  1.00 55.39           C  
ATOM    523  CE1 TYR A  69       1.870   7.224 -20.539  1.00 55.39           C  
ATOM    524  CE2 TYR A  69       2.475   5.939 -18.603  1.00 55.39           C  
ATOM    525  OH  TYR A  69       0.221   6.662 -18.909  1.00 55.39           O  
ATOM    526  CZ  TYR A  69       1.524   6.608 -19.351  1.00 55.39           C  
ATOM    527  N   PRO A  70       3.862   4.348 -23.025  1.00 57.30           N  
ATOM    528  CA  PRO A  70       3.370   3.430 -21.995  1.00 57.30           C  
ATOM    529  C   PRO A  70       4.125   2.102 -21.979  1.00 57.30           C  
ATOM    530  CB  PRO A  70       1.904   3.219 -22.381  1.00 57.30           C  
ATOM    531  O   PRO A  70       4.709   1.708 -22.992  1.00 57.30           O  
ATOM    532  CG  PRO A  70       1.855   3.482 -23.852  1.00 57.30           C  
ATOM    533  CD  PRO A  70       2.990   4.396 -24.211  1.00 57.30           C  
ATOM    534  N   PHE A  71       4.377   1.537 -20.829  1.00 61.16           N  
ATOM    535  CA  PHE A  71       5.173   0.339 -20.595  1.00 61.16           C  
ATOM    536  C   PHE A  71       4.571  -0.861 -21.316  1.00 61.16           C  
ATOM    537  CB  PHE A  71       5.283   0.049 -19.094  1.00 61.16           C  
ATOM    538  O   PHE A  71       3.385  -1.158 -21.154  1.00 61.16           O  
ATOM    539  CG  PHE A  71       5.810   1.206 -18.290  1.00 61.16           C  
ATOM    540  CD1 PHE A  71       7.128   1.625 -18.430  1.00 61.16           C  
ATOM    541  CD2 PHE A  71       4.988   1.876 -17.393  1.00 61.16           C  
ATOM    542  CE1 PHE A  71       7.619   2.696 -17.687  1.00 61.16           C  
ATOM    543  CE2 PHE A  71       5.472   2.946 -16.646  1.00 61.16           C  
ATOM    544  CZ  PHE A  71       6.788   3.354 -16.794  1.00 61.16           C  
ATOM    545  N   LEU A  72       5.144  -1.294 -22.535  1.00 57.94           N  
ATOM    546  CA  LEU A  72       4.688  -2.435 -23.321  1.00 57.94           C  
ATOM    547  C   LEU A  72       5.434  -3.703 -22.920  1.00 57.94           C  
ATOM    548  CB  LEU A  72       4.880  -2.167 -24.816  1.00 57.94           C  
ATOM    549  O   LEU A  72       5.207  -4.770 -23.495  1.00 57.94           O  
ATOM    550  CG  LEU A  72       3.781  -1.357 -25.505  1.00 57.94           C  
ATOM    551  CD1 LEU A  72       4.213   0.098 -25.659  1.00 57.94           C  
ATOM    552  CD2 LEU A  72       3.439  -1.965 -26.861  1.00 57.94           C  
ATOM    553  N   GLY A  73       5.569  -4.114 -21.502  1.00 61.79           N  
ATOM    554  CA  GLY A  73       6.193  -5.318 -20.976  1.00 61.79           C  
ATOM    555  C   GLY A  73       5.833  -5.593 -19.528  1.00 61.79           C  
ATOM    556  O   GLY A  73       4.876  -5.020 -19.002  1.00 61.79           O  
ATOM    557  N   ASP A  74       6.334  -6.887 -18.937  1.00 64.13           N  
ATOM    558  CA  ASP A  74       6.170  -7.310 -17.550  1.00 64.13           C  
ATOM    559  C   ASP A  74       6.699  -6.250 -16.586  1.00 64.13           C  
ATOM    560  CB  ASP A  74       6.880  -8.643 -17.307  1.00 64.13           C  
ATOM    561  O   ASP A  74       7.830  -5.783 -16.730  1.00 64.13           O  
ATOM    562  CG  ASP A  74       6.112  -9.833 -17.853  1.00 64.13           C  
ATOM    563  OD1 ASP A  74       4.885  -9.722 -18.065  1.00 64.13           O  
ATOM    564  OD2 ASP A  74       6.738 -10.893 -18.070  1.00 64.13           O  
ATOM    565  N   ALA A  75       5.858  -5.362 -16.093  1.00 74.74           N  
ATOM    566  CA  ALA A  75       6.237  -4.357 -15.103  1.00 74.74           C  
ATOM    567  C   ALA A  75       6.368  -4.978 -13.715  1.00 74.74           C  
ATOM    568  CB  ALA A  75       5.218  -3.221 -15.081  1.00 74.74           C  
ATOM    569  O   ALA A  75       5.706  -5.971 -13.407  1.00 74.74           O  
ATOM    570  N   THR A  76       7.580  -4.727 -13.077  1.00 88.33           N  
ATOM    571  CA  THR A  76       7.743  -5.114 -11.680  1.00 88.33           C  
ATOM    572  C   THR A  76       7.336  -3.973 -10.752  1.00 88.33           C  
ATOM    573  CB  THR A  76       9.196  -5.529 -11.381  1.00 88.33           C  
ATOM    574  O   THR A  76       7.357  -2.806 -11.148  1.00 88.33           O  
ATOM    575  CG2 THR A  76       9.598  -6.751 -12.200  1.00 88.33           C  
ATOM    576  OG1 THR A  76      10.073  -4.442 -11.702  1.00 88.33           O  
ATOM    577  N   VAL A  77       6.823  -4.405  -9.579  1.00 91.55           N  
ATOM    578  CA  VAL A  77       6.331  -3.414  -8.628  1.00 91.55           C  
ATOM    579  C   VAL A  77       6.924  -3.685  -7.247  1.00 91.55           C  
ATOM    580  CB  VAL A  77       4.788  -3.416  -8.555  1.00 91.55           C  
ATOM    581  O   VAL A  77       7.333  -4.810  -6.949  1.00 91.55           O  
ATOM    582  CG1 VAL A  77       4.183  -3.039  -9.906  1.00 91.55           C  
ATOM    583  CG2 VAL A  77       4.277  -4.781  -8.099  1.00 91.55           C  
ATOM    584  N   THR A  78       7.062  -2.655  -6.560  1.00 94.25           N  
ATOM    585  CA  THR A  78       7.165  -2.740  -5.107  1.00 94.25           C  
ATOM    586  C   THR A  78       5.926  -2.148  -4.442  1.00 94.25           C  
ATOM    587  CB  THR A  78       8.423  -2.015  -4.593  1.00 94.25           C  
ATOM    588  O   THR A  78       5.420  -1.110  -4.873  1.00 94.25           O  
ATOM    589  CG2 THR A  78       9.691  -2.654  -5.148  1.00 94.25           C  
ATOM    590  OG1 THR A  78       8.376  -0.642  -5.000  1.00 94.25           O  
ATOM    591  N   LYS A  79       5.371  -2.917  -3.454  1.00 95.47           N  
ATOM    592  CA  LYS A  79       4.214  -2.484  -2.676  1.00 95.47           C  
ATOM    593  C   LYS A  79       4.520  -2.495  -1.182  1.00 95.47           C  
ATOM    594  CB  LYS A  79       3.005  -3.374  -2.970  1.00 95.47           C  
ATOM    595  O   LYS A  79       5.233  -3.375  -0.695  1.00 95.47           O  
ATOM    596  CG  LYS A  79       2.556  -3.348  -4.423  1.00 95.47           C  
ATOM    597  CD  LYS A  79       1.375  -4.280  -4.660  1.00 95.47           C  
ATOM    598  CE  LYS A  79       0.984  -4.327  -6.131  1.00 95.47           C  
ATOM    599  NZ  LYS A  79       0.326  -3.061  -6.570  1.00 95.47           N  
ATOM    600  N   ALA A  80       3.993  -1.474  -0.510  1.00 96.12           N  
ATOM    601  CA  ALA A  80       4.262  -1.405   0.924  1.00 96.12           C  
ATOM    602  C   ALA A  80       3.258  -0.497   1.628  1.00 96.12           C  
ATOM    603  CB  ALA A  80       5.686  -0.915   1.175  1.00 96.12           C  
ATOM    604  O   ALA A  80       2.600   0.326   0.987  1.00 96.12           O  
ATOM    605  N   CYS A  81       3.192  -0.696   2.907  1.00 96.83           N  
ATOM    606  CA  CYS A  81       2.513   0.257   3.778  1.00 96.83           C  
ATOM    607  C   CYS A  81       3.365   1.503   3.993  1.00 96.83           C  
ATOM    608  CB  CYS A  81       2.186  -0.386   5.125  1.00 96.83           C  
ATOM    609  O   CYS A  81       4.588   1.410   4.112  1.00 96.83           O  
ATOM    610  SG  CYS A  81       1.060  -1.794   5.005  1.00 96.83           S  
ATOM    611  N   ALA A  82       2.617   2.670   4.058  1.00 96.37           N  
ATOM    612  CA  ALA A  82       3.373   3.909   4.218  1.00 96.37           C  
ATOM    613  C   ALA A  82       2.606   4.914   5.073  1.00 96.37           C  
ATOM    614  CB  ALA A  82       3.697   4.515   2.854  1.00 96.37           C  
ATOM    615  O   ALA A  82       1.375   4.961   5.032  1.00 96.37           O  
ATOM    616  N   GLN A  83       3.424   5.595   5.851  1.00 96.29           N  
ATOM    617  CA  GLN A  83       2.845   6.699   6.608  1.00 96.29           C  
ATOM    618  C   GLN A  83       2.456   7.853   5.687  1.00 96.29           C  
ATOM    619  CB  GLN A  83       3.822   7.189   7.678  1.00 96.29           C  
ATOM    620  O   GLN A  83       1.387   8.446   5.845  1.00 96.29           O  
ATOM    621  CG  GLN A  83       3.236   8.239   8.612  1.00 96.29           C  
ATOM    622  CD  GLN A  83       4.237   8.736   9.638  1.00 96.29           C  
ATOM    623  NE2 GLN A  83       3.740   9.387  10.684  1.00 96.29           N  
ATOM    624  OE1 GLN A  83       5.447   8.535   9.493  1.00 96.29           O  
ATOM    625  N   LYS A  84       3.288   8.147   4.816  1.00 95.21           N  
ATOM    626  CA  LYS A  84       3.124   9.176   3.793  1.00 95.21           C  
ATOM    627  C   LYS A  84       3.407   8.618   2.402  1.00 95.21           C  
ATOM    628  CB  LYS A  84       4.041  10.367   4.077  1.00 95.21           C  
ATOM    629  O   LYS A  84       4.347   7.843   2.217  1.00 95.21           O  
ATOM    630  CG  LYS A  84       3.761  11.584   3.208  1.00 95.21           C  
ATOM    631  CD  LYS A  84       4.640  12.765   3.601  1.00 95.21           C  
ATOM    632  CE  LYS A  84       4.381  13.975   2.714  1.00 95.21           C  
ATOM    633  NZ  LYS A  84       5.239  15.136   3.097  1.00 95.21           N  
ATOM    634  N   CYS A  85       2.558   9.116   1.493  1.00 94.49           N  
ATOM    635  CA  CYS A  85       2.715   8.685   0.109  1.00 94.49           C  
ATOM    636  C   CYS A  85       2.436   9.831  -0.855  1.00 94.49           C  
ATOM    637  CB  CYS A  85       1.785   7.511  -0.196  1.00 94.49           C  
ATOM    638  O   CYS A  85       1.337  10.389  -0.861  1.00 94.49           O  
ATOM    639  SG  CYS A  85       1.901   6.913  -1.896  1.00 94.49           S  
ATOM    640  N   VAL A  86       3.436  10.084  -1.758  1.00 92.62           N  
ATOM    641  CA  VAL A  86       3.295  11.155  -2.738  1.00 92.62           C  
ATOM    642  C   VAL A  86       3.175  10.561  -4.139  1.00 92.62           C  
ATOM    643  CB  VAL A  86       4.483  12.141  -2.677  1.00 92.62           C  
ATOM    644  O   VAL A  86       4.124   9.963  -4.650  1.00 92.62           O  
ATOM    645  CG1 VAL A  86       4.309  13.261  -3.701  1.00 92.62           C  
ATOM    646  CG2 VAL A  86       4.626  12.717  -1.269  1.00 92.62           C  
ATOM    647  N   PRO A  87       2.001  10.659  -4.691  1.00 90.97           N  
ATOM    648  CA  PRO A  87       1.814  10.085  -6.026  1.00 90.97           C  
ATOM    649  C   PRO A  87       2.628  10.806  -7.098  1.00 90.97           C  
ATOM    650  CB  PRO A  87       0.313  10.253  -6.275  1.00 90.97           C  
ATOM    651  O   PRO A  87       2.865  12.012  -6.992  1.00 90.97           O  
ATOM    652  CG  PRO A  87      -0.085  11.422  -5.434  1.00 90.97           C  
ATOM    653  CD  PRO A  87       0.805  11.465  -4.225  1.00 90.97           C  
ATOM    654  N   SER A  88       3.131  10.032  -8.000  1.00 86.12           N  
ATOM    655  CA  SER A  88       3.864  10.609  -9.122  1.00 86.12           C  
ATOM    656  C   SER A  88       2.943  11.430 -10.019  1.00 86.12           C  
ATOM    657  CB  SER A  88       4.541   9.510  -9.943  1.00 86.12           C  
ATOM    658  O   SER A  88       1.748  11.145 -10.118  1.00 86.12           O  
ATOM    659  OG  SER A  88       5.447   8.771  -9.142  1.00 86.12           O  
ATOM    660  N   ASP A  89       3.517  12.536 -10.506  1.00 79.51           N  
ATOM    661  CA  ASP A  89       2.827  13.414 -11.446  1.00 79.51           C  
ATOM    662  C   ASP A  89       2.671  12.744 -12.810  1.00 79.51           C  
ATOM    663  CB  ASP A  89       3.578  14.739 -11.594  1.00 79.51           C  
ATOM    664  O   ASP A  89       3.649  12.259 -13.384  1.00 79.51           O  
ATOM    665  CG  ASP A  89       2.774  15.797 -12.329  1.00 79.51           C  
ATOM    666  OD1 ASP A  89       1.662  15.493 -12.811  1.00 79.51           O  
ATOM    667  OD2 ASP A  89       3.259  16.945 -12.430  1.00 79.51           O  
ATOM    668  N   VAL A  90       1.485  12.395 -13.127  1.00 66.59           N  
ATOM    669  CA  VAL A  90       1.133  11.687 -14.354  1.00 66.59           C  
ATOM    670  C   VAL A  90       1.595  12.494 -15.566  1.00 66.59           C  
ATOM    671  CB  VAL A  90      -0.386  11.419 -14.439  1.00 66.59           C  
ATOM    672  O   VAL A  90       1.805  11.937 -16.647  1.00 66.59           O  
ATOM    673  CG1 VAL A  90      -0.814  10.400 -13.384  1.00 66.59           C  
ATOM    674  CG2 VAL A  90      -1.167  12.721 -14.278  1.00 66.59           C  
ATOM    675  N   ASP A  91       2.171  13.802 -15.352  1.00 65.38           N  
ATOM    676  CA  ASP A  91       2.541  14.696 -16.445  1.00 65.38           C  
ATOM    677  C   ASP A  91       4.049  14.930 -16.477  1.00 65.38           C  
ATOM    678  CB  ASP A  91       1.803  16.031 -16.321  1.00 65.38           C  
ATOM    679  O   ASP A  91       4.542  15.730 -17.275  1.00 65.38           O  
ATOM    680  CG  ASP A  91       0.304  15.900 -16.521  1.00 65.38           C  
ATOM    681  OD1 ASP A  91      -0.131  15.082 -17.360  1.00 65.38           O  
ATOM    682  OD2 ASP A  91      -0.450  16.624 -15.835  1.00 65.38           O  
ATOM    683  N   GLY A  92       4.758  14.230 -15.600  1.00 62.06           N  
ATOM    684  CA  GLY A  92       6.200  14.404 -15.535  1.00 62.06           C  
ATOM    685  C   GLY A  92       6.948  13.584 -16.569  1.00 62.06           C  
ATOM    686  O   GLY A  92       6.647  12.405 -16.770  1.00 62.06           O  
ATOM    687  N   ILE A  93       7.198  14.169 -17.722  1.00 59.55           N  
ATOM    688  CA  ILE A  93       7.990  13.580 -18.796  1.00 59.55           C  
ATOM    689  C   ILE A  93       9.267  12.970 -18.221  1.00 59.55           C  
ATOM    690  CB  ILE A  93       8.337  14.624 -19.881  1.00 59.55           C  
ATOM    691  O   ILE A  93       9.953  13.598 -17.412  1.00 59.55           O  
ATOM    692  CG1 ILE A  93       7.062  15.307 -20.391  1.00 59.55           C  
ATOM    693  CG2 ILE A  93       9.107  13.971 -21.032  1.00 59.55           C  
ATOM    694  CD1 ILE A  93       7.320  16.454 -21.359  1.00 59.55           C  
ATOM    695  N   GLY A  94       9.367  11.551 -18.219  1.00 60.47           N  
ATOM    696  CA  GLY A  94      10.651  10.954 -17.887  1.00 60.47           C  
ATOM    697  C   GLY A  94      10.655  10.258 -16.540  1.00 60.47           C  
ATOM    698  O   GLY A  94      11.715  10.048 -15.947  1.00 60.47           O  
ATOM    699  N   LEU A  95       9.478  10.054 -15.918  1.00 64.13           N  
ATOM    700  CA  LEU A  95       9.468   9.349 -14.641  1.00 64.13           C  
ATOM    701  C   LEU A  95       9.682   7.852 -14.845  1.00 64.13           C  
ATOM    702  CB  LEU A  95       8.148   9.592 -13.905  1.00 64.13           C  
ATOM    703  O   LEU A  95       8.947   7.214 -15.602  1.00 64.13           O  
ATOM    704  CG  LEU A  95       8.070  10.862 -13.056  1.00 64.13           C  
ATOM    705  CD1 LEU A  95       6.733  11.563 -13.272  1.00 64.13           C  
ATOM    706  CD2 LEU A  95       8.274  10.533 -11.581  1.00 64.13           C  
ATOM    707  N   THR A  96      10.740   7.406 -14.357  1.00 68.06           N  
ATOM    708  CA  THR A  96      11.276   6.062 -14.541  1.00 68.06           C  
ATOM    709  C   THR A  96      10.677   5.097 -13.521  1.00 68.06           C  
ATOM    710  CB  THR A  96      12.811   6.051 -14.422  1.00 68.06           C  
ATOM    711  O   THR A  96      10.540   3.902 -13.795  1.00 68.06           O  
ATOM    712  CG2 THR A  96      13.459   6.765 -15.603  1.00 68.06           C  
ATOM    713  OG1 THR A  96      13.195   6.712 -13.210  1.00 68.06           O  
ATOM    714  N   ARG A  97       9.700   5.765 -12.617  1.00 80.61           N  
ATOM    715  CA  ARG A  97       9.123   4.903 -11.590  1.00 80.61           C  
ATOM    716  C   ARG A  97       7.884   5.541 -10.971  1.00 80.61           C  
ATOM    717  CB  ARG A  97      10.155   4.598 -10.502  1.00 80.61           C  
ATOM    718  O   ARG A  97       7.970   6.188  -9.926  1.00 80.61           O  
ATOM    719  CG  ARG A  97      11.394   3.879 -11.012  1.00 80.61           C  
ATOM    720  CD  ARG A  97      12.388   3.607  -9.892  1.00 80.61           C  
ATOM    721  NE  ARG A  97      13.577   2.916 -10.383  1.00 80.61           N  
ATOM    722  NH1 ARG A  97      14.436   2.467  -8.286  1.00 80.61           N  
ATOM    723  NH2 ARG A  97      15.563   1.783 -10.162  1.00 80.61           N  
ATOM    724  CZ  ARG A  97      14.523   2.390  -9.609  1.00 80.61           C  
ATOM    725  N   PRO A  98       6.832   5.447 -11.612  1.00 85.65           N  
ATOM    726  CA  PRO A  98       5.583   6.025 -11.112  1.00 85.65           C  
ATOM    727  C   PRO A  98       5.154   5.435  -9.771  1.00 85.65           C  
ATOM    728  CB  PRO A  98       4.572   5.681 -12.209  1.00 85.65           C  
ATOM    729  O   PRO A  98       5.287   4.228  -9.553  1.00 85.65           O  
ATOM    730  CG  PRO A  98       5.160   4.503 -12.915  1.00 85.65           C  
ATOM    731  CD  PRO A  98       6.653   4.554 -12.765  1.00 85.65           C  
ATOM    732  N   VAL A  99       4.658   6.419  -8.943  1.00 90.42           N  
ATOM    733  CA  VAL A  99       4.175   6.036  -7.620  1.00 90.42           C  
ATOM    734  C   VAL A  99       2.664   6.240  -7.542  1.00 90.42           C  
ATOM    735  CB  VAL A  99       4.880   6.839  -6.504  1.00 90.42           C  
ATOM    736  O   VAL A  99       2.150   7.281  -7.959  1.00 90.42           O  
ATOM    737  CG1 VAL A  99       4.256   6.534  -5.143  1.00 90.42           C  
ATOM    738  CG2 VAL A  99       6.376   6.532  -6.490  1.00 90.42           C  
ATOM    739  N   SER A 100       1.900   5.217  -7.034  1.00 91.24           N  
ATOM    740  CA  SER A 100       0.472   5.317  -6.750  1.00 91.24           C  
ATOM    741  C   SER A 100       0.188   5.106  -5.266  1.00 91.24           C  
ATOM    742  CB  SER A 100      -0.312   4.298  -7.577  1.00 91.24           C  
ATOM    743  O   SER A 100       0.823   4.270  -4.620  1.00 91.24           O  
ATOM    744  OG  SER A 100       0.074   2.975  -7.244  1.00 91.24           O  
ATOM    745  N   CYS A 101      -0.731   5.954  -4.805  1.00 93.90           N  
ATOM    746  CA  CYS A 101      -1.060   5.895  -3.385  1.00 93.90           C  
ATOM    747  C   CYS A 101      -2.555   5.684  -3.179  1.00 93.90           C  
ATOM    748  CB  CYS A 101      -0.614   7.175  -2.678  1.00 93.90           C  
ATOM    749  O   CYS A 101      -3.370   6.202  -3.945  1.00 93.90           O  
ATOM    750  SG  CYS A 101       1.121   7.593  -2.955  1.00 93.90           S  
ATOM    751  N   CYS A 102      -2.966   4.923  -2.137  1.00 94.03           N  
ATOM    752  CA  CYS A 102      -4.358   4.732  -1.744  1.00 94.03           C  
ATOM    753  C   CYS A 102      -4.465   4.398  -0.261  1.00 94.03           C  
ATOM    754  CB  CYS A 102      -5.001   3.622  -2.574  1.00 94.03           C  
ATOM    755  O   CYS A 102      -3.466   4.061   0.377  1.00 94.03           O  
ATOM    756  SG  CYS A 102      -4.254   1.997  -2.321  1.00 94.03           S  
ATOM    757  N   ASN A 103      -5.683   4.534   0.305  1.00 92.93           N  
ATOM    758  CA  ASN A 103      -5.805   4.442   1.756  1.00 92.93           C  
ATOM    759  C   ASN A 103      -6.931   3.496   2.165  1.00 92.93           C  
ATOM    760  CB  ASN A 103      -6.028   5.828   2.366  1.00 92.93           C  
ATOM    761  O   ASN A 103      -7.443   3.581   3.283  1.00 92.93           O  
ATOM    762  CG  ASN A 103      -7.295   6.490   1.861  1.00 92.93           C  
ATOM    763  ND2 ASN A 103      -7.557   7.704   2.332  1.00 92.93           N  
ATOM    764  OD1 ASN A 103      -8.032   5.916   1.055  1.00 92.93           O  
ATOM    765  N   GLN A 104      -7.287   2.524   1.360  1.00 91.27           N  
ATOM    766  CA  GLN A 104      -8.264   1.489   1.680  1.00 91.27           C  
ATOM    767  C   GLN A 104      -7.613   0.109   1.711  1.00 91.27           C  
ATOM    768  CB  GLN A 104      -9.414   1.504   0.671  1.00 91.27           C  
ATOM    769  O   GLN A 104      -6.495  -0.067   1.222  1.00 91.27           O  
ATOM    770  CG  GLN A 104     -10.265   2.765   0.728  1.00 91.27           C  
ATOM    771  CD  GLN A 104     -11.349   2.790  -0.333  1.00 91.27           C  
ATOM    772  NE2 GLN A 104     -12.120   3.871  -0.368  1.00 91.27           N  
ATOM    773  OE1 GLN A 104     -11.493   1.844  -1.115  1.00 91.27           O  
ATOM    774  N   ASP A 105      -8.349  -0.853   2.330  1.00 92.18           N  
ATOM    775  CA  ASP A 105      -7.804  -2.205   2.411  1.00 92.18           C  
ATOM    776  C   ASP A 105      -7.560  -2.782   1.018  1.00 92.18           C  
ATOM    777  CB  ASP A 105      -8.745  -3.117   3.200  1.00 92.18           C  
ATOM    778  O   ASP A 105      -8.447  -2.752   0.163  1.00 92.18           O  
ATOM    779  CG  ASP A 105      -8.693  -2.869   4.698  1.00 92.18           C  
ATOM    780  OD1 ASP A 105      -7.694  -2.299   5.187  1.00 92.18           O  
ATOM    781  OD2 ASP A 105      -9.658  -3.250   5.395  1.00 92.18           O  
ATOM    782  N   LEU A 106      -6.307  -3.220   0.896  1.00 92.45           N  
ATOM    783  CA  LEU A 106      -5.896  -3.922  -0.315  1.00 92.45           C  
ATOM    784  C   LEU A 106      -6.171  -3.076  -1.554  1.00 92.45           C  
ATOM    785  CB  LEU A 106      -6.622  -5.265  -0.429  1.00 92.45           C  
ATOM    786  O   LEU A 106      -6.526  -3.609  -2.608  1.00 92.45           O  
ATOM    787  CG  LEU A 106      -6.500  -6.205   0.772  1.00 92.45           C  
ATOM    788  CD1 LEU A 106      -7.319  -7.471   0.539  1.00 92.45           C  
ATOM    789  CD2 LEU A 106      -5.038  -6.549   1.036  1.00 92.45           C  
ATOM    790  N   CYS A 107      -6.162  -1.816  -1.515  1.00 92.67           N  
ATOM    791  CA  CYS A 107      -6.449  -0.855  -2.574  1.00 92.67           C  
ATOM    792  C   CYS A 107      -5.311  -0.805  -3.588  1.00 92.67           C  
ATOM    793  CB  CYS A 107      -6.681   0.537  -1.986  1.00 92.67           C  
ATOM    794  O   CYS A 107      -5.488  -0.309  -4.701  1.00 92.67           O  
ATOM    795  SG  CYS A 107      -5.203   1.277  -1.260  1.00 92.67           S  
ATOM    796  N   ASN A 108      -4.199  -1.223  -3.142  1.00 92.07           N  
ATOM    797  CA  ASN A 108      -3.035  -1.150  -4.019  1.00 92.07           C  
ATOM    798  C   ASN A 108      -2.985  -2.331  -4.983  1.00 92.07           C  
ATOM    799  CB  ASN A 108      -1.747  -1.081  -3.196  1.00 92.07           C  
ATOM    800  O   ASN A 108      -1.907  -2.851  -5.280  1.00 92.07           O  
ATOM    801  CG  ASN A 108      -1.569  -2.282  -2.288  1.00 92.07           C  
ATOM    802  ND2 ASN A 108      -0.329  -2.550  -1.895  1.00 92.07           N  
ATOM    803  OD1 ASN A 108      -2.537  -2.964  -1.943  1.00 92.07           O  
ATOM    804  N   THR A 109      -4.179  -2.869  -5.427  1.00 84.95           N  
ATOM    805  CA  THR A 109      -4.389  -3.898  -6.439  1.00 84.95           C  
ATOM    806  C   THR A 109      -4.608  -3.269  -7.812  1.00 84.95           C  
ATOM    807  CB  THR A 109      -5.591  -4.794  -6.085  1.00 84.95           C  
ATOM    808  O   THR A 109      -5.114  -2.150  -7.915  1.00 84.95           O  
ATOM    809  CG2 THR A 109      -6.904  -4.030  -6.217  1.00 84.95           C  
ATOM    810  OG1 THR A 109      -5.615  -5.922  -6.968  1.00 84.95           O  
ATOM    811  N   GLY A 110      -3.682  -3.088  -8.746  1.00 67.52           N  
ATOM    812  CA  GLY A 110      -3.726  -2.625 -10.124  1.00 67.52           C  
ATOM    813  C   GLY A 110      -5.081  -2.071 -10.524  1.00 67.52           C  
ATOM    814  O   GLY A 110      -6.116  -2.557 -10.065  1.00 67.52           O  
ATOM    815  N   GLY A 111      -5.332  -0.602 -10.599  1.00 52.75           N  
ATOM    816  CA  GLY A 111      -6.107   0.469 -11.204  1.00 52.75           C  
ATOM    817  C   GLY A 111      -7.536   0.068 -11.519  1.00 52.75           C  
ATOM    818  O   GLY A 111      -8.365   0.916 -11.854  1.00 52.75           O  
ATOM    819  N   ALA A 112      -8.365  -0.596 -10.683  1.00 44.12           N  
ATOM    820  CA  ALA A 112      -9.813  -0.641 -10.869  1.00 44.12           C  
ATOM    821  C   ALA A 112     -10.488  -1.413  -9.739  1.00 44.12           C  
ATOM    822  CB  ALA A 112     -10.158  -1.268 -12.218  1.00 44.12           C  
ATOM    823  O   ALA A 112     -10.069  -2.523  -9.401  1.00 44.12           O  
ATOM    824  N   ALA A 113     -10.724  -0.811  -8.514  1.00 40.60           N  
ATOM    825  CA  ALA A 113     -12.080  -0.919  -7.982  1.00 40.60           C  
ATOM    826  C   ALA A 113     -12.081  -0.828  -6.459  1.00 40.60           C  
ATOM    827  CB  ALA A 113     -12.727  -2.225  -8.435  1.00 40.60           C  
ATOM    828  O   ALA A 113     -11.612  -1.741  -5.776  1.00 40.60           O  
ATOM    829  N   ALA A 114     -11.789   0.356  -5.907  1.00 47.27           N  
ATOM    830  CA  ALA A 114     -12.445   0.336  -4.602  1.00 47.27           C  
ATOM    831  C   ALA A 114     -13.826   0.980  -4.672  1.00 47.27           C  
ATOM    832  CB  ALA A 114     -11.582   1.047  -3.562  1.00 47.27           C  
ATOM    833  O   ALA A 114     -13.955   2.148  -5.048  1.00 47.27           O  
ATOM    834  N   LEU A 115     -14.726   0.471  -5.525  1.00 50.39           N  
ATOM    835  CA  LEU A 115     -16.139   0.796  -5.366  1.00 50.39           C  
ATOM    836  C   LEU A 115     -16.516   0.877  -3.891  1.00 50.39           C  
ATOM    837  CB  LEU A 115     -17.012  -0.246  -6.071  1.00 50.39           C  
ATOM    838  O   LEU A 115     -16.335  -0.089  -3.146  1.00 50.39           O  
ATOM    839  CG  LEU A 115     -17.221  -0.050  -7.574  1.00 50.39           C  
ATOM    840  CD1 LEU A 115     -16.997  -1.364  -8.315  1.00 50.39           C  
ATOM    841  CD2 LEU A 115     -18.616   0.497  -7.854  1.00 50.39           C  
ATOM    842  N   GLY A 116     -15.825   1.759  -3.214  1.00 50.08           N  
ATOM    843  CA  GLY A 116     -16.373   2.298  -1.980  1.00 50.08           C  
ATOM    844  C   GLY A 116     -17.735   1.727  -1.633  1.00 50.08           C  
ATOM    845  O   GLY A 116     -18.580   1.544  -2.512  1.00 50.08           O  
ATOM    846  N   SER A 117     -17.825   0.498  -1.044  1.00 53.65           N  
ATOM    847  CA  SER A 117     -18.936  -0.113  -0.322  1.00 53.65           C  
ATOM    848  C   SER A 117     -20.007   0.919   0.020  1.00 53.65           C  
ATOM    849  CB  SER A 117     -18.439  -0.787   0.957  1.00 53.65           C  
ATOM    850  O   SER A 117     -19.809   1.756   0.903  1.00 53.65           O  
ATOM    851  OG  SER A 117     -19.484  -1.511   1.583  1.00 53.65           O  
ATOM    852  N   PHE A 118     -20.409   1.753  -0.919  1.00 57.84           N  
ATOM    853  CA  PHE A 118     -21.627   2.535  -0.745  1.00 57.84           C  
ATOM    854  C   PHE A 118     -22.785   1.644  -0.311  1.00 57.84           C  
ATOM    855  CB  PHE A 118     -21.986   3.268  -2.042  1.00 57.84           C  
ATOM    856  O   PHE A 118     -23.861   2.138   0.032  1.00 57.84           O  
ATOM    857  CG  PHE A 118     -21.021   4.363  -2.407  1.00 57.84           C  
ATOM    858  CD1 PHE A 118     -21.122   5.620  -1.825  1.00 57.84           C  
ATOM    859  CD2 PHE A 118     -20.012   4.135  -3.334  1.00 57.84           C  
ATOM    860  CE1 PHE A 118     -20.230   6.636  -2.161  1.00 57.84           C  
ATOM    861  CE2 PHE A 118     -19.117   5.144  -3.675  1.00 57.84           C  
ATOM    862  CZ  PHE A 118     -19.228   6.395  -3.088  1.00 57.84           C  
ATOM    863  N   GLY A 119     -22.624   0.300  -0.273  1.00 56.98           N  
ATOM    864  CA  GLY A 119     -23.659  -0.678   0.021  1.00 56.98           C  
ATOM    865  C   GLY A 119     -23.912  -0.852   1.506  1.00 56.98           C  
ATOM    866  O   GLY A 119     -25.045  -1.100   1.924  1.00 56.98           O  
ATOM    867  N   GLY A 120     -23.016  -0.505   2.323  1.00 60.85           N  
ATOM    868  CA  GLY A 120     -23.123  -0.594   3.770  1.00 60.85           C  
ATOM    869  C   GLY A 120     -23.807   0.608   4.393  1.00 60.85           C  
ATOM    870  O   GLY A 120     -24.551   0.471   5.366  1.00 60.85           O  
ATOM    871  N   VAL A 121     -23.699   1.801   3.768  1.00 66.14           N  
ATOM    872  CA  VAL A 121     -24.318   3.047   4.208  1.00 66.14           C  
ATOM    873  C   VAL A 121     -25.793   3.060   3.812  1.00 66.14           C  
ATOM    874  CB  VAL A 121     -23.597   4.279   3.618  1.00 66.14           C  
ATOM    875  O   VAL A 121     -26.648   3.492   4.588  1.00 66.14           O  
ATOM    876  CG1 VAL A 121     -24.286   5.570   4.056  1.00 66.14           C  
ATOM    877  CG2 VAL A 121     -22.127   4.286   4.034  1.00 66.14           C  
ATOM    878  N   VAL A 122     -26.206   2.440   2.751  1.00 69.24           N  
ATOM    879  CA  VAL A 122     -27.569   2.340   2.238  1.00 69.24           C  
ATOM    880  C   VAL A 122     -28.352   1.312   3.051  1.00 69.24           C  
ATOM    881  CB  VAL A 122     -27.586   1.960   0.741  1.00 69.24           C  
ATOM    882  O   VAL A 122     -29.513   1.540   3.400  1.00 69.24           O  
ATOM    883  CG1 VAL A 122     -29.019   1.773   0.247  1.00 69.24           C  
ATOM    884  CG2 VAL A 122     -26.867   3.024  -0.087  1.00 69.24           C  
ATOM    885  N   PHE A 123     -27.753   0.215   3.571  1.00 69.66           N  
ATOM    886  CA  PHE A 123     -28.374  -0.833   4.372  1.00 69.66           C  
ATOM    887  C   PHE A 123     -28.605  -0.357   5.801  1.00 69.66           C  
ATOM    888  CB  PHE A 123     -27.507  -2.096   4.373  1.00 69.66           C  
ATOM    889  O   PHE A 123     -29.637  -0.662   6.403  1.00 69.66           O  
ATOM    890  CG  PHE A 123     -27.676  -2.950   3.146  1.00 69.66           C  
ATOM    891  CD1 PHE A 123     -28.787  -3.772   3.003  1.00 69.66           C  
ATOM    892  CD2 PHE A 123     -26.724  -2.931   2.135  1.00 69.66           C  
ATOM    893  CE1 PHE A 123     -28.947  -4.564   1.868  1.00 69.66           C  
ATOM    894  CE2 PHE A 123     -26.877  -3.720   0.998  1.00 69.66           C  
ATOM    895  CZ  PHE A 123     -27.988  -4.536   0.867  1.00 69.66           C  
ATOM    896  N   THR A 124     -27.729   0.479   6.284  1.00 69.35           N  
ATOM    897  CA  THR A 124     -27.841   1.056   7.619  1.00 69.35           C  
ATOM    898  C   THR A 124     -28.927   2.127   7.657  1.00 69.35           C  
ATOM    899  CB  THR A 124     -26.502   1.661   8.081  1.00 69.35           C  
ATOM    900  O   THR A 124     -29.690   2.211   8.621  1.00 69.35           O  
ATOM    901  CG2 THR A 124     -25.434   0.584   8.232  1.00 69.35           C  
ATOM    902  OG1 THR A 124     -26.062   2.623   7.114  1.00 69.35           O  
ATOM    903  N   LEU A 125     -29.058   2.958   6.592  1.00 74.79           N  
ATOM    904  CA  LEU A 125     -30.061   4.009   6.456  1.00 74.79           C  
ATOM    905  C   LEU A 125     -31.452   3.411   6.274  1.00 74.79           C  
ATOM    906  CB  LEU A 125     -29.726   4.921   5.274  1.00 74.79           C  
ATOM    907  O   LEU A 125     -32.427   3.913   6.838  1.00 74.79           O  
ATOM    908  CG  LEU A 125     -28.597   5.930   5.495  1.00 74.79           C  
ATOM    909  CD1 LEU A 125     -28.236   6.617   4.182  1.00 74.79           C  
ATOM    910  CD2 LEU A 125     -28.997   6.957   6.549  1.00 74.79           C  
ATOM    911  N   LEU A 126     -31.579   2.260   5.487  1.00 77.99           N  
ATOM    912  CA  LEU A 126     -32.834   1.558   5.246  1.00 77.99           C  
ATOM    913  C   LEU A 126     -33.294   0.821   6.499  1.00 77.99           C  
ATOM    914  CB  LEU A 126     -32.682   0.570   4.086  1.00 77.99           C  
ATOM    915  O   LEU A 126     -34.489   0.786   6.801  1.00 77.99           O  
ATOM    916  CG  LEU A 126     -32.559   1.179   2.688  1.00 77.99           C  
ATOM    917  CD1 LEU A 126     -32.313   0.086   1.653  1.00 77.99           C  
ATOM    918  CD2 LEU A 126     -33.810   1.980   2.342  1.00 77.99           C  
ATOM    919  N   PHE A 127     -32.431   0.228   7.267  1.00 77.13           N  
ATOM    920  CA  PHE A 127     -32.697  -0.462   8.524  1.00 77.13           C  
ATOM    921  C   PHE A 127     -33.155   0.522   9.594  1.00 77.13           C  
ATOM    922  CB  PHE A 127     -31.451  -1.215   9.000  1.00 77.13           C  
ATOM    923  O   PHE A 127     -34.103   0.247  10.332  1.00 77.13           O  
ATOM    924  CG  PHE A 127     -31.670  -2.018  10.254  1.00 77.13           C  
ATOM    925  CD1 PHE A 127     -31.142  -1.595  11.467  1.00 77.13           C  
ATOM    926  CD2 PHE A 127     -32.404  -3.196  10.218  1.00 77.13           C  
ATOM    927  CE1 PHE A 127     -31.343  -2.337  12.630  1.00 77.13           C  
ATOM    928  CE2 PHE A 127     -32.609  -3.942  11.375  1.00 77.13           C  
ATOM    929  CZ  PHE A 127     -32.076  -3.511  12.580  1.00 77.13           C  
ATOM    930  N   PHE A 128     -32.570   1.731   9.587  1.00 70.92           N  
ATOM    931  CA  PHE A 128     -32.889   2.786  10.541  1.00 70.92           C  
ATOM    932  C   PHE A 128     -34.239   3.417  10.220  1.00 70.92           C  
ATOM    933  CB  PHE A 128     -31.795   3.859  10.543  1.00 70.92           C  
ATOM    934  O   PHE A 128     -35.019   3.720  11.124  1.00 70.92           O  
ATOM    935  CG  PHE A 128     -30.651   3.558  11.473  1.00 70.92           C  
ATOM    936  CD1 PHE A 128     -30.777   3.764  12.842  1.00 70.92           C  
ATOM    937  CD2 PHE A 128     -29.449   3.069  10.979  1.00 70.92           C  
ATOM    938  CE1 PHE A 128     -29.720   3.486  13.705  1.00 70.92           C  
ATOM    939  CE2 PHE A 128     -28.389   2.789  11.836  1.00 70.92           C  
ATOM    940  CZ  PHE A 128     -28.526   2.999  13.198  1.00 70.92           C  
ATOM    941  N   THR A 129     -34.516   3.679   8.937  1.00 77.85           N  
ATOM    942  CA  THR A 129     -35.806   4.164   8.460  1.00 77.85           C  
ATOM    943  C   THR A 129     -36.911   3.160   8.775  1.00 77.85           C  
ATOM    944  CB  THR A 129     -35.775   4.439   6.945  1.00 77.85           C  
ATOM    945  O   THR A 129     -38.024   3.547   9.137  1.00 77.85           O  
ATOM    946  CG2 THR A 129     -34.783   5.548   6.608  1.00 77.85           C  
ATOM    947  OG1 THR A 129     -35.390   3.243   6.256  1.00 77.85           O  
ATOM    948  N   PHE A 130     -36.620   1.851   8.699  1.00 80.56           N  
ATOM    949  CA  PHE A 130     -37.542   0.765   9.007  1.00 80.56           C  
ATOM    950  C   PHE A 130     -37.792   0.675  10.507  1.00 80.56           C  
ATOM    951  CB  PHE A 130     -36.998  -0.568   8.485  1.00 80.56           C  
ATOM    952  O   PHE A 130     -38.932   0.498  10.943  1.00 80.56           O  
ATOM    953  CG  PHE A 130     -37.944  -1.724   8.670  1.00 80.56           C  
ATOM    954  CD1 PHE A 130     -37.772  -2.620   9.718  1.00 80.56           C  
ATOM    955  CD2 PHE A 130     -39.005  -1.915   7.795  1.00 80.56           C  
ATOM    956  CE1 PHE A 130     -38.645  -3.691   9.891  1.00 80.56           C  
ATOM    957  CE2 PHE A 130     -39.882  -2.983   7.962  1.00 80.56           C  
ATOM    958  CZ  PHE A 130     -39.700  -3.870   9.010  1.00 80.56           C  
ATOM    959  N   LEU A 131     -36.827   0.866  11.356  1.00 75.57           N  
ATOM    960  CA  LEU A 131     -36.919   0.819  12.811  1.00 75.57           C  
ATOM    961  C   LEU A 131     -37.637   2.052  13.350  1.00 75.57           C  
ATOM    962  CB  LEU A 131     -35.524   0.714  13.433  1.00 75.57           C  
ATOM    963  O   LEU A 131     -38.428   1.952  14.291  1.00 75.57           O  
ATOM    964  CG  LEU A 131     -34.878  -0.673  13.418  1.00 75.57           C  
ATOM    965  CD1 LEU A 131     -33.422  -0.584  13.863  1.00 75.57           C  
ATOM    966  CD2 LEU A 131     -35.657  -1.636  14.307  1.00 75.57           C  
ATOM    967  N   LEU A 132     -37.363   3.250  12.740  1.00 74.68           N  
ATOM    968  CA  LEU A 132     -38.042   4.490  13.102  1.00 74.68           C  
ATOM    969  C   LEU A 132     -39.517   4.433  12.722  1.00 74.68           C  
ATOM    970  CB  LEU A 132     -37.372   5.686  12.421  1.00 74.68           C  
ATOM    971  O   LEU A 132     -40.370   4.956  13.444  1.00 74.68           O  
ATOM    972  CG  LEU A 132     -36.005   6.100  12.967  1.00 74.68           C  
ATOM    973  CD1 LEU A 132     -35.417   7.228  12.125  1.00 74.68           C  
ATOM    974  CD2 LEU A 132     -36.117   6.520  14.428  1.00 74.68           C  
ATOM    975  N   LEU A 133     -39.838   3.814  11.564  1.00 78.44           N  
ATOM    976  CA  LEU A 133     -41.202   3.646  11.076  1.00 78.44           C  
ATOM    977  C   LEU A 133     -41.957   2.622  11.918  1.00 78.44           C  
ATOM    978  CB  LEU A 133     -41.198   3.213   9.608  1.00 78.44           C  
ATOM    979  O   LEU A 133     -43.174   2.728  12.087  1.00 78.44           O  
ATOM    980  CG  LEU A 133     -40.831   4.289   8.585  1.00 78.44           C  
ATOM    981  CD1 LEU A 133     -40.533   3.654   7.231  1.00 78.44           C  
ATOM    982  CD2 LEU A 133     -41.951   5.317   8.465  1.00 78.44           C  
ATOM    983  N   TYR A 134     -41.334   1.576  12.577  1.00 74.53           N  
ATOM    984  CA  TYR A 134     -41.885   0.541  13.445  1.00 74.53           C  
ATOM    985  C   TYR A 134     -42.159   1.089  14.840  1.00 74.53           C  
ATOM    986  CB  TYR A 134     -40.931  -0.654  13.531  1.00 74.53           C  
ATOM    987  O   TYR A 134     -43.125   0.688  15.493  1.00 74.53           O  
ATOM    988  CG  TYR A 134     -41.510  -1.842  14.260  1.00 74.53           C  
ATOM    989  CD1 TYR A 134     -41.162  -2.110  15.582  1.00 74.53           C  
ATOM    990  CD2 TYR A 134     -42.406  -2.698  13.629  1.00 74.53           C  
ATOM    991  CE1 TYR A 134     -41.692  -3.204  16.258  1.00 74.53           C  
ATOM    992  CE2 TYR A 134     -42.942  -3.796  14.295  1.00 74.53           C  
ATOM    993  OH  TYR A 134     -43.107  -5.125  16.271  1.00 74.53           O  
ATOM    994  CZ  TYR A 134     -42.580  -4.040  15.607  1.00 74.53           C  
ATOM    995  N   THR A 135     -41.427   2.093  15.282  1.00 66.47           N  
ATOM    996  CA  THR A 135     -41.595   2.712  16.593  1.00 66.47           C  
ATOM    997  C   THR A 135     -42.671   3.793  16.546  1.00 66.47           C  
ATOM    998  CB  THR A 135     -40.274   3.320  17.097  1.00 66.47           C  
ATOM    999  O   THR A 135     -43.250   4.145  17.576  1.00 66.47           O  
ATOM   1000  CG2 THR A 135     -39.238   2.234  17.371  1.00 66.47           C  
ATOM   1001  OG1 THR A 135     -39.758   4.218  16.106  1.00 66.47           O  
ATOM   1002  N   ARG A 136     -43.032   4.438  15.397  1.00 64.18           N  
ATOM   1003  CA  ARG A 136     -44.079   5.423  15.146  1.00 64.18           C  
ATOM   1004  C   ARG A 136     -45.424   4.743  14.909  1.00 64.18           C  
ATOM   1005  CB  ARG A 136     -43.717   6.299  13.945  1.00 64.18           C  
ATOM   1006  O   ARG A 136     -46.477   5.337  15.152  1.00 64.18           O  
ATOM   1007  CG  ARG A 136     -42.669   7.358  14.250  1.00 64.18           C  
ATOM   1008  CD  ARG A 136     -43.215   8.765  14.053  1.00 64.18           C  
ATOM   1009  NE  ARG A 136     -42.256   9.780  14.478  1.00 64.18           N  
ATOM   1010  NH1 ARG A 136     -43.147  11.466  13.173  1.00 64.18           N  
ATOM   1011  NH2 ARG A 136     -41.326  11.881  14.503  1.00 64.18           N  
ATOM   1012  CZ  ARG A 136     -42.245  11.040  14.050  1.00 64.18           C  
ATOM   1013  N   ILE A 137     -45.618   3.416  14.551  1.00 55.92           N  
ATOM   1014  CA  ILE A 137     -46.834   2.623  14.402  1.00 55.92           C  
ATOM   1015  C   ILE A 137     -47.142   1.900  15.711  1.00 55.92           C  
ATOM   1016  CB  ILE A 137     -46.706   1.606  13.245  1.00 55.92           C  
ATOM   1017  O   ILE A 137     -48.308   1.744  16.081  1.00 55.92           O  
ATOM   1018  CG1 ILE A 137     -46.481   2.335  11.915  1.00 55.92           C  
ATOM   1019  CG2 ILE A 137     -47.946   0.710  13.175  1.00 55.92           C  
ATOM   1020  CD1 ILE A 137     -45.801   1.486  10.851  1.00 55.92           C  
TER    1021      ALA A   1                                                      
ENDMDL                                                                          
END                                                                             
