# Supplementary material for: Domain loss enabled evolution of novel functions in the snake three-finger toxin gene superfamily
Source: Nat Commun. 2023 Aug 11;14:4861. doi: 10.1038/s41467-023-40550-0 (PMC10421932; doi:10.1038/s41467-023-40550-0)
Supplement: Supplementary file 5 — Supplementary Data 2 [file 41467_2023_40550_MOESM5_ESM.zip › SD2_structure_predictions/full_sequence/TR|F8J2F1|Drysdalia_coronoides.pdb]

MODEL     1                                                                     
ATOM      1  N   MET A   1     -33.392   9.274  37.536  1.00 63.09           N  
ATOM      2  CA  MET A   1     -32.417  10.194  36.957  1.00 63.09           C  
ATOM      3  C   MET A   1     -31.049   9.532  36.837  1.00 63.09           C  
ATOM      4  CB  MET A   1     -32.311  11.465  37.801  1.00 63.09           C  
ATOM      5  O   MET A   1     -30.178  10.023  36.117  1.00 63.09           O  
ATOM      6  CG  MET A   1     -33.418  11.611  38.832  1.00 63.09           C  
ATOM      7  SD  MET A   1     -33.322  13.200  39.746  1.00 63.09           S  
ATOM      8  CE  MET A   1     -34.760  13.027  40.839  1.00 63.09           C  
ATOM      9  N   LYS A   2     -30.896   8.269  37.316  1.00 70.23           N  
ATOM     10  CA  LYS A   2     -29.697   7.437  37.369  1.00 70.23           C  
ATOM     11  C   LYS A   2     -29.636   6.484  36.179  1.00 70.23           C  
ATOM     12  CB  LYS A   2     -29.650   6.646  38.677  1.00 70.23           C  
ATOM     13  O   LYS A   2     -28.551   6.148  35.701  1.00 70.23           O  
ATOM     14  CG  LYS A   2     -29.111   7.437  39.860  1.00 70.23           C  
ATOM     15  CD  LYS A   2     -29.580   6.850  41.185  1.00 70.23           C  
ATOM     16  CE  LYS A   2     -28.857   7.485  42.366  1.00 70.23           C  
ATOM     17  NZ  LYS A   2     -29.802   7.846  43.465  1.00 70.23           N  
ATOM     18  N   THR A   3     -30.842   6.242  35.625  1.00 69.54           N  
ATOM     19  CA  THR A   3     -30.928   5.355  34.469  1.00 69.54           C  
ATOM     20  C   THR A   3     -30.725   6.135  33.173  1.00 69.54           C  
ATOM     21  CB  THR A   3     -32.282   4.623  34.425  1.00 69.54           C  
ATOM     22  O   THR A   3     -30.220   5.592  32.189  1.00 69.54           O  
ATOM     23  CG2 THR A   3     -32.355   3.537  35.494  1.00 69.54           C  
ATOM     24  OG1 THR A   3     -33.336   5.568  34.648  1.00 69.54           O  
ATOM     25  N   LEU A   4     -30.992   7.410  33.233  1.00 69.60           N  
ATOM     26  CA  LEU A   4     -30.782   8.336  32.126  1.00 69.60           C  
ATOM     27  C   LEU A   4     -29.310   8.717  32.008  1.00 69.60           C  
ATOM     28  CB  LEU A   4     -31.633   9.595  32.311  1.00 69.60           C  
ATOM     29  O   LEU A   4     -28.779   8.824  30.900  1.00 69.60           O  
ATOM     30  CG  LEU A   4     -32.516   9.997  31.129  1.00 69.60           C  
ATOM     31  CD1 LEU A   4     -33.887  10.448  31.620  1.00 69.60           C  
ATOM     32  CD2 LEU A   4     -31.846  11.097  30.311  1.00 69.60           C  
ATOM     33  N   LEU A   5     -28.644   8.757  33.098  1.00 70.59           N  
ATOM     34  CA  LEU A   5     -27.220   9.062  33.182  1.00 70.59           C  
ATOM     35  C   LEU A   5     -26.381   7.855  32.778  1.00 70.59           C  
ATOM     36  CB  LEU A   5     -26.849   9.505  34.600  1.00 70.59           C  
ATOM     37  O   LEU A   5     -25.353   8.003  32.112  1.00 70.59           O  
ATOM     38  CG  LEU A   5     -27.119  10.970  34.945  1.00 70.59           C  
ATOM     39  CD1 LEU A   5     -27.106  11.169  36.457  1.00 70.59           C  
ATOM     40  CD2 LEU A   5     -26.094  11.876  34.273  1.00 70.59           C  
ATOM     41  N   LEU A   6     -26.867   6.633  32.993  1.00 67.48           N  
ATOM     42  CA  LEU A   6     -26.224   5.365  32.665  1.00 67.48           C  
ATOM     43  C   LEU A   6     -26.384   5.041  31.184  1.00 67.48           C  
ATOM     44  CB  LEU A   6     -26.809   4.232  33.513  1.00 67.48           C  
ATOM     45  O   LEU A   6     -25.454   4.539  30.549  1.00 67.48           O  
ATOM     46  CG  LEU A   6     -26.286   4.118  34.946  1.00 67.48           C  
ATOM     47  CD1 LEU A   6     -27.203   3.225  35.775  1.00 67.48           C  
ATOM     48  CD2 LEU A   6     -24.859   3.582  34.953  1.00 67.48           C  
ATOM     49  N   THR A   7     -27.406   5.453  30.587  1.00 70.12           N  
ATOM     50  CA  THR A   7     -27.696   5.290  29.166  1.00 70.12           C  
ATOM     51  C   THR A   7     -26.936   6.322  28.338  1.00 70.12           C  
ATOM     52  CB  THR A   7     -29.205   5.412  28.886  1.00 70.12           C  
ATOM     53  O   THR A   7     -26.476   6.022  27.234  1.00 70.12           O  
ATOM     54  CG2 THR A   7     -29.971   4.234  29.478  1.00 70.12           C  
ATOM     55  OG1 THR A   7     -29.696   6.627  29.466  1.00 70.12           O  
ATOM     56  N   LEU A   8     -26.661   7.466  28.827  1.00 67.40           N  
ATOM     57  CA  LEU A   8     -25.901   8.551  28.215  1.00 67.40           C  
ATOM     58  C   LEU A   8     -24.405   8.260  28.262  1.00 67.40           C  
ATOM     59  CB  LEU A   8     -26.197   9.877  28.921  1.00 67.40           C  
ATOM     60  O   LEU A   8     -23.683   8.545  27.304  1.00 67.40           O  
ATOM     61  CG  LEU A   8     -26.018  11.145  28.085  1.00 67.40           C  
ATOM     62  CD1 LEU A   8     -27.369  11.803  27.824  1.00 67.40           C  
ATOM     63  CD2 LEU A   8     -25.071  12.116  28.782  1.00 67.40           C  
ATOM     64  N   VAL A   9     -23.914   7.527  29.203  1.00 68.68           N  
ATOM     65  CA  VAL A   9     -22.529   7.109  29.394  1.00 68.68           C  
ATOM     66  C   VAL A   9     -22.226   5.902  28.510  1.00 68.68           C  
ATOM     67  CB  VAL A   9     -22.235   6.774  30.873  1.00 68.68           C  
ATOM     68  O   VAL A   9     -21.160   5.826  27.894  1.00 68.68           O  
ATOM     69  CG1 VAL A   9     -20.841   6.167  31.023  1.00 68.68           C  
ATOM     70  CG2 VAL A   9     -22.375   8.023  31.741  1.00 68.68           C  
ATOM     71  N   VAL A  10     -23.210   5.047  28.227  1.00 65.82           N  
ATOM     72  CA  VAL A  10     -23.113   3.855  27.390  1.00 65.82           C  
ATOM     73  C   VAL A  10     -23.187   4.250  25.917  1.00 65.82           C  
ATOM     74  CB  VAL A  10     -24.224   2.835  27.726  1.00 65.82           C  
ATOM     75  O   VAL A  10     -22.461   3.702  25.084  1.00 65.82           O  
ATOM     76  CG1 VAL A  10     -24.170   1.645  26.769  1.00 65.82           C  
ATOM     77  CG2 VAL A  10     -24.098   2.367  29.174  1.00 65.82           C  
ATOM     78  N   VAL A  11     -23.897   5.329  25.485  1.00 64.08           N  
ATOM     79  CA  VAL A  11     -24.044   5.902  24.151  1.00 64.08           C  
ATOM     80  C   VAL A  11     -22.814   6.740  23.809  1.00 64.08           C  
ATOM     81  CB  VAL A  11     -25.323   6.763  24.040  1.00 64.08           C  
ATOM     82  O   VAL A  11     -22.347   6.731  22.668  1.00 64.08           O  
ATOM     83  CG1 VAL A  11     -25.384   7.468  22.687  1.00 64.08           C  
ATOM     84  CG2 VAL A  11     -26.566   5.901  24.254  1.00 64.08           C  
ATOM     85  N   THR A  12     -22.143   7.293  24.763  1.00 62.48           N  
ATOM     86  CA  THR A  12     -20.917   8.072  24.625  1.00 62.48           C  
ATOM     87  C   THR A  12     -19.701   7.154  24.539  1.00 62.48           C  
ATOM     88  CB  THR A  12     -20.742   9.051  25.801  1.00 62.48           C  
ATOM     89  O   THR A  12     -18.747   7.446  23.815  1.00 62.48           O  
ATOM     90  CG2 THR A  12     -21.853  10.096  25.817  1.00 62.48           C  
ATOM     91  OG1 THR A  12     -20.772   8.319  27.033  1.00 62.48           O  
ATOM     92  N   ILE A  13     -19.695   5.931  25.054  1.00 62.69           N  
ATOM     93  CA  ILE A  13     -18.650   4.913  25.064  1.00 62.69           C  
ATOM     94  C   ILE A  13     -18.748   4.061  23.800  1.00 62.69           C  
ATOM     95  CB  ILE A  13     -18.743   4.019  26.321  1.00 62.69           C  
ATOM     96  O   ILE A  13     -17.729   3.657  23.236  1.00 62.69           O  
ATOM     97  CG1 ILE A  13     -18.450   4.840  27.582  1.00 62.69           C  
ATOM     98  CG2 ILE A  13     -17.788   2.828  26.209  1.00 62.69           C  
ATOM     99  CD1 ILE A  13     -18.739   4.102  28.882  1.00 62.69           C  
ATOM    100  N   VAL A  14     -19.941   3.824  23.174  1.00 60.95           N  
ATOM    101  CA  VAL A  14     -20.232   3.120  21.929  1.00 60.95           C  
ATOM    102  C   VAL A  14     -19.970   4.042  20.740  1.00 60.95           C  
ATOM    103  CB  VAL A  14     -21.688   2.606  21.895  1.00 60.95           C  
ATOM    104  O   VAL A  14     -19.548   3.586  19.675  1.00 60.95           O  
ATOM    105  CG1 VAL A  14     -22.005   1.972  20.542  1.00 60.95           C  
ATOM    106  CG2 VAL A  14     -21.928   1.608  23.026  1.00 60.95           C  
ATOM    107  N   CYS A  15     -19.966   5.385  20.981  1.00 59.91           N  
ATOM    108  CA  CYS A  15     -19.639   6.389  19.975  1.00 59.91           C  
ATOM    109  C   CYS A  15     -18.157   6.740  20.017  1.00 59.91           C  
ATOM    110  CB  CYS A  15     -20.477   7.650  20.185  1.00 59.91           C  
ATOM    111  O   CYS A  15     -17.651   7.425  19.125  1.00 59.91           O  
ATOM    112  SG  CYS A  15     -22.198   7.475  19.668  1.00 59.91           S  
ATOM    113  N   LEU A  16     -17.474   6.244  21.058  1.00 55.99           N  
ATOM    114  CA  LEU A  16     -16.026   6.388  21.159  1.00 55.99           C  
ATOM    115  C   LEU A  16     -15.315   5.231  20.465  1.00 55.99           C  
ATOM    116  CB  LEU A  16     -15.596   6.460  22.626  1.00 55.99           C  
ATOM    117  O   LEU A  16     -15.392   4.087  20.920  1.00 55.99           O  
ATOM    118  CG  LEU A  16     -15.850   7.787  23.343  1.00 55.99           C  
ATOM    119  CD1 LEU A  16     -16.054   7.553  24.836  1.00 55.99           C  
ATOM    120  CD2 LEU A  16     -14.696   8.755  23.101  1.00 55.99           C  
ATOM    121  N   ASP A  17     -15.913   4.689  19.445  1.00 54.51           N  
ATOM    122  CA  ASP A  17     -15.037   3.850  18.633  1.00 54.51           C  
ATOM    123  C   ASP A  17     -13.568   4.172  18.896  1.00 54.51           C  
ATOM    124  CB  ASP A  17     -15.356   4.023  17.146  1.00 54.51           C  
ATOM    125  O   ASP A  17     -13.120   5.295  18.654  1.00 54.51           O  
ATOM    126  CG  ASP A  17     -15.325   2.715  16.376  1.00 54.51           C  
ATOM    127  OD1 ASP A  17     -14.546   1.809  16.744  1.00 54.51           O  
ATOM    128  OD2 ASP A  17     -16.084   2.590  15.391  1.00 54.51           O  
ATOM    129  N   LEU A  18     -13.141   4.292  20.144  1.00 55.16           N  
ATOM    130  CA  LEU A  18     -11.706   4.212  20.397  1.00 55.16           C  
ATOM    131  C   LEU A  18     -10.955   3.794  19.138  1.00 55.16           C  
ATOM    132  CB  LEU A  18     -11.415   3.225  21.531  1.00 55.16           C  
ATOM    133  O   LEU A  18     -11.055   2.645  18.703  1.00 55.16           O  
ATOM    134  CG  LEU A  18     -11.251   3.826  22.927  1.00 55.16           C  
ATOM    135  CD1 LEU A  18     -12.585   3.824  23.666  1.00 55.16           C  
ATOM    136  CD2 LEU A  18     -10.195   3.061  23.718  1.00 55.16           C  
ATOM    137  N   GLY A  19     -11.339   4.469  17.946  1.00 58.26           N  
ATOM    138  CA  GLY A  19     -10.700   4.695  16.660  1.00 58.26           C  
ATOM    139  C   GLY A  19      -9.271   4.190  16.606  1.00 58.26           C  
ATOM    140  O   GLY A  19      -8.350   4.868  17.066  1.00 58.26           O  
ATOM    141  N   ASN A  20      -8.994   2.914  17.243  1.00 62.46           N  
ATOM    142  CA  ASN A  20      -7.668   2.429  16.874  1.00 62.46           C  
ATOM    143  C   ASN A  20      -7.413   2.575  15.377  1.00 62.46           C  
ATOM    144  CB  ASN A  20      -7.493   0.970  17.302  1.00 62.46           C  
ATOM    145  O   ASN A  20      -8.131   1.994  14.561  1.00 62.46           O  
ATOM    146  CG  ASN A  20      -6.173   0.723  18.006  1.00 62.46           C  
ATOM    147  ND2 ASN A  20      -5.499  -0.361  17.639  1.00 62.46           N  
ATOM    148  OD1 ASN A  20      -5.763   1.499  18.873  1.00 62.46           O  
ATOM    149  N   SER A  21      -7.133   3.879  15.080  1.00 77.45           N  
ATOM    150  CA  SER A  21      -6.867   4.141  13.669  1.00 77.45           C  
ATOM    151  C   SER A  21      -5.685   3.320  13.167  1.00 77.45           C  
ATOM    152  CB  SER A  21      -6.599   5.629  13.441  1.00 77.45           C  
ATOM    153  O   SER A  21      -4.642   3.259  13.822  1.00 77.45           O  
ATOM    154  OG  SER A  21      -5.346   6.004  13.989  1.00 77.45           O  
ATOM    155  N   PHE A  22      -5.925   2.134  12.577  1.00 91.86           N  
ATOM    156  CA  PHE A  22      -4.926   1.338  11.873  1.00 91.86           C  
ATOM    157  C   PHE A  22      -4.110   2.209  10.926  1.00 91.86           C  
ATOM    158  CB  PHE A  22      -5.594   0.200  11.095  1.00 91.86           C  
ATOM    159  O   PHE A  22      -4.671   2.932  10.100  1.00 91.86           O  
ATOM    160  CG  PHE A  22      -4.624  -0.806  10.538  1.00 91.86           C  
ATOM    161  CD1 PHE A  22      -4.460  -0.948   9.166  1.00 91.86           C  
ATOM    162  CD2 PHE A  22      -3.875  -1.610  11.388  1.00 91.86           C  
ATOM    163  CE1 PHE A  22      -3.562  -1.879   8.647  1.00 91.86           C  
ATOM    164  CE2 PHE A  22      -2.976  -2.542  10.877  1.00 91.86           C  
ATOM    165  CZ  PHE A  22      -2.822  -2.675   9.506  1.00 91.86           C  
ATOM    166  N   SER A  23      -2.791   2.256  11.141  1.00 94.48           N  
ATOM    167  CA  SER A  23      -1.924   3.144  10.374  1.00 94.48           C  
ATOM    168  C   SER A  23      -0.902   2.354   9.564  1.00 94.48           C  
ATOM    169  CB  SER A  23      -1.205   4.125  11.301  1.00 94.48           C  
ATOM    170  O   SER A  23      -0.389   1.333  10.027  1.00 94.48           O  
ATOM    171  OG  SER A  23      -2.137   4.939  11.992  1.00 94.48           O  
ATOM    172  N   CYS A  24      -0.587   2.872   8.320  1.00 95.82           N  
ATOM    173  CA  CYS A  24       0.391   2.292   7.406  1.00 95.82           C  
ATOM    174  C   CYS A  24       1.277   3.372   6.797  1.00 95.82           C  
ATOM    175  CB  CYS A  24      -0.312   1.510   6.296  1.00 95.82           C  
ATOM    176  O   CYS A  24       0.886   4.540   6.736  1.00 95.82           O  
ATOM    177  SG  CYS A  24      -1.319   0.137   6.898  1.00 95.82           S  
ATOM    178  N   HIS A  25       2.428   3.002   6.345  1.00 95.23           N  
ATOM    179  CA  HIS A  25       3.239   3.892   5.521  1.00 95.23           C  
ATOM    180  C   HIS A  25       2.647   4.039   4.123  1.00 95.23           C  
ATOM    181  CB  HIS A  25       4.676   3.377   5.432  1.00 95.23           C  
ATOM    182  O   HIS A  25       2.281   3.046   3.492  1.00 95.23           O  
ATOM    183  CG  HIS A  25       5.399   3.386   6.741  1.00 95.23           C  
ATOM    184  CD2 HIS A  25       5.877   2.371   7.499  1.00 95.23           C  
ATOM    185  ND1 HIS A  25       5.702   4.549   7.416  1.00 95.23           N  
ATOM    186  CE1 HIS A  25       6.337   4.247   8.537  1.00 95.23           C  
ATOM    187  NE2 HIS A  25       6.456   2.933   8.611  1.00 95.23           N  
ATOM    188  N   LYS A  26       2.551   5.330   3.596  1.00 91.71           N  
ATOM    189  CA  LYS A  26       1.987   5.575   2.272  1.00 91.71           C  
ATOM    190  C   LYS A  26       3.076   5.952   1.272  1.00 91.71           C  
ATOM    191  CB  LYS A  26       0.929   6.678   2.335  1.00 91.71           C  
ATOM    192  O   LYS A  26       2.888   5.818   0.061  1.00 91.71           O  
ATOM    193  CG  LYS A  26      -0.300   6.311   3.153  1.00 91.71           C  
ATOM    194  CD  LYS A  26      -1.209   5.351   2.397  1.00 91.71           C  
ATOM    195  CE  LYS A  26      -2.518   5.116   3.139  1.00 91.71           C  
ATOM    196  NZ  LYS A  26      -3.402   4.156   2.414  1.00 91.71           N  
ATOM    197  N   THR A  27       4.126   6.405   1.866  1.00 88.77           N  
ATOM    198  CA  THR A  27       5.319   6.675   1.071  1.00 88.77           C  
ATOM    199  C   THR A  27       6.579   6.275   1.834  1.00 88.77           C  
ATOM    200  CB  THR A  27       5.404   8.161   0.676  1.00 88.77           C  
ATOM    201  O   THR A  27       6.547   6.116   3.056  1.00 88.77           O  
ATOM    202  CG2 THR A  27       4.056   8.677   0.185  1.00 88.77           C  
ATOM    203  OG1 THR A  27       5.812   8.929   1.815  1.00 88.77           O  
ATOM    204  N   PRO A  28       7.596   6.059   1.051  1.00 83.31           N  
ATOM    205  CA  PRO A  28       8.865   5.712   1.696  1.00 83.31           C  
ATOM    206  C   PRO A  28       9.443   6.863   2.517  1.00 83.31           C  
ATOM    207  CB  PRO A  28       9.778   5.372   0.515  1.00 83.31           C  
ATOM    208  O   PRO A  28      10.263   6.637   3.411  1.00 83.31           O  
ATOM    209  CG  PRO A  28       8.847   5.072  -0.615  1.00 83.31           C  
ATOM    210  CD  PRO A  28       7.560   5.809  -0.380  1.00 83.31           C  
ATOM    211  N   TYR A  29       8.960   8.139   2.299  1.00 81.93           N  
ATOM    212  CA  TYR A  29       9.556   9.349   2.854  1.00 81.93           C  
ATOM    213  C   TYR A  29       8.678   9.934   3.954  1.00 81.93           C  
ATOM    214  CB  TYR A  29       9.779  10.392   1.754  1.00 81.93           C  
ATOM    215  O   TYR A  29       9.162  10.671   4.816  1.00 81.93           O  
ATOM    216  CG  TYR A  29      10.623   9.893   0.607  1.00 81.93           C  
ATOM    217  CD1 TYR A  29      12.003   9.754   0.741  1.00 81.93           C  
ATOM    218  CD2 TYR A  29      10.044   9.562  -0.613  1.00 81.93           C  
ATOM    219  CE1 TYR A  29      12.785   9.297  -0.315  1.00 81.93           C  
ATOM    220  CE2 TYR A  29      10.816   9.103  -1.675  1.00 81.93           C  
ATOM    221  OH  TYR A  29      12.953   8.521  -2.565  1.00 81.93           O  
ATOM    222  CZ  TYR A  29      12.184   8.974  -1.517  1.00 81.93           C  
ATOM    223  N   VAL A  30       7.332   9.716   3.929  1.00 75.91           N  
ATOM    224  CA  VAL A  30       6.391  10.280   4.891  1.00 75.91           C  
ATOM    225  C   VAL A  30       6.058   9.240   5.958  1.00 75.91           C  
ATOM    226  CB  VAL A  30       5.098  10.769   4.201  1.00 75.91           C  
ATOM    227  O   VAL A  30       5.802   8.076   5.641  1.00 75.91           O  
ATOM    228  CG1 VAL A  30       4.116  11.328   5.228  1.00 75.91           C  
ATOM    229  CG2 VAL A  30       5.424  11.820   3.141  1.00 75.91           C  
ATOM    230  N   LYS A  31       6.208   9.666   7.322  1.00 75.40           N  
ATOM    231  CA  LYS A  31       5.943   8.843   8.498  1.00 75.40           C  
ATOM    232  C   LYS A  31       4.446   8.615   8.685  1.00 75.40           C  
ATOM    233  CB  LYS A  31       6.536   9.490   9.751  1.00 75.40           C  
ATOM    234  O   LYS A  31       3.630   9.436   8.259  1.00 75.40           O  
ATOM    235  CG  LYS A  31       7.900   8.943  10.144  1.00 75.40           C  
ATOM    236  CD  LYS A  31       8.361   9.502  11.484  1.00 75.40           C  
ATOM    237  CE  LYS A  31       9.738   8.976  11.867  1.00 75.40           C  
ATOM    238  NZ  LYS A  31      10.169   9.475  13.207  1.00 75.40           N  
ATOM    239  N   SER A  32       3.921   7.371   8.579  1.00 89.96           N  
ATOM    240  CA  SER A  32       2.715   6.573   8.775  1.00 89.96           C  
ATOM    241  C   SER A  32       1.470   7.453   8.812  1.00 89.96           C  
ATOM    242  CB  SER A  32       2.814   5.761  10.068  1.00 89.96           C  
ATOM    243  O   SER A  32       1.502   8.561   9.350  1.00 89.96           O  
ATOM    244  OG  SER A  32       2.972   6.616  11.187  1.00 89.96           O  
ATOM    245  N   GLU A  33       0.402   7.143   8.020  1.00 91.46           N  
ATOM    246  CA  GLU A  33      -0.916   7.770   7.991  1.00 91.46           C  
ATOM    247  C   GLU A  33      -2.011   6.770   8.350  1.00 91.46           C  
ATOM    248  CB  GLU A  33      -1.192   8.380   6.614  1.00 91.46           C  
ATOM    249  O   GLU A  33      -1.901   5.582   8.038  1.00 91.46           O  
ATOM    250  CG  GLU A  33      -0.242   9.508   6.240  1.00 91.46           C  
ATOM    251  CD  GLU A  33      -0.588  10.169   4.915  1.00 91.46           C  
ATOM    252  OE1 GLU A  33      -0.181  11.332   4.693  1.00 91.46           O  
ATOM    253  OE2 GLU A  33      -1.272   9.519   4.093  1.00 91.46           O  
ATOM    254  N   PRO A  34      -3.130   7.373   9.028  1.00 93.33           N  
ATOM    255  CA  PRO A  34      -4.260   6.486   9.313  1.00 93.33           C  
ATOM    256  C   PRO A  34      -4.937   5.967   8.047  1.00 93.33           C  
ATOM    257  CB  PRO A  34      -5.212   7.375  10.117  1.00 93.33           C  
ATOM    258  O   PRO A  34      -5.044   6.695   7.057  1.00 93.33           O  
ATOM    259  CG  PRO A  34      -4.367   8.516  10.584  1.00 93.33           C  
ATOM    260  CD  PRO A  34      -3.232   8.696   9.617  1.00 93.33           C  
ATOM    261  N   CYS A  35      -5.354   4.630   8.159  1.00 93.21           N  
ATOM    262  CA  CYS A  35      -6.092   4.036   7.049  1.00 93.21           C  
ATOM    263  C   CYS A  35      -7.583   4.327   7.167  1.00 93.21           C  
ATOM    264  CB  CYS A  35      -5.861   2.526   6.999  1.00 93.21           C  
ATOM    265  O   CYS A  35      -8.086   4.580   8.264  1.00 93.21           O  
ATOM    266  SG  CYS A  35      -4.134   2.062   6.742  1.00 93.21           S  
ATOM    267  N   ALA A  36      -8.248   4.369   5.942  1.00 93.10           N  
ATOM    268  CA  ALA A  36      -9.700   4.531   5.921  1.00 93.10           C  
ATOM    269  C   ALA A  36     -10.391   3.378   6.644  1.00 93.10           C  
ATOM    270  CB  ALA A  36     -10.204   4.633   4.484  1.00 93.10           C  
ATOM    271  O   ALA A  36      -9.837   2.282   6.748  1.00 93.10           O  
ATOM    272  N   PRO A  37     -11.573   3.658   7.165  1.00 91.02           N  
ATOM    273  CA  PRO A  37     -12.319   2.550   7.765  1.00 91.02           C  
ATOM    274  C   PRO A  37     -12.478   1.364   6.816  1.00 91.02           C  
ATOM    275  CB  PRO A  37     -13.679   3.174   8.089  1.00 91.02           C  
ATOM    276  O   PRO A  37     -12.738   1.551   5.625  1.00 91.02           O  
ATOM    277  CG  PRO A  37     -13.410   4.641   8.194  1.00 91.02           C  
ATOM    278  CD  PRO A  37     -12.307   4.993   7.238  1.00 91.02           C  
ATOM    279  N   GLY A  38     -12.181   0.116   7.345  1.00 91.09           N  
ATOM    280  CA  GLY A  38     -12.341  -1.056   6.500  1.00 91.09           C  
ATOM    281  C   GLY A  38     -11.049  -1.491   5.833  1.00 91.09           C  
ATOM    282  O   GLY A  38     -10.987  -2.564   5.230  1.00 91.09           O  
ATOM    283  N   GLU A  39      -9.985  -0.615   5.987  1.00 95.08           N  
ATOM    284  CA  GLU A  39      -8.648  -0.957   5.511  1.00 95.08           C  
ATOM    285  C   GLU A  39      -7.751  -1.406   6.661  1.00 95.08           C  
ATOM    286  CB  GLU A  39      -8.015   0.233   4.785  1.00 95.08           C  
ATOM    287  O   GLU A  39      -7.110  -0.580   7.315  1.00 95.08           O  
ATOM    288  CG  GLU A  39      -8.768   0.661   3.533  1.00 95.08           C  
ATOM    289  CD  GLU A  39      -8.088   1.794   2.782  1.00 95.08           C  
ATOM    290  OE1 GLU A  39      -8.235   1.875   1.541  1.00 95.08           O  
ATOM    291  OE2 GLU A  39      -7.402   2.608   3.439  1.00 95.08           O  
ATOM    292  N   ASN A  40      -7.649  -2.714   6.827  1.00 95.00           N  
ATOM    293  CA  ASN A  40      -6.969  -3.243   8.004  1.00 95.00           C  
ATOM    294  C   ASN A  40      -5.676  -3.963   7.628  1.00 95.00           C  
ATOM    295  CB  ASN A  40      -7.893  -4.184   8.780  1.00 95.00           C  
ATOM    296  O   ASN A  40      -5.193  -4.812   8.379  1.00 95.00           O  
ATOM    297  CG  ASN A  40      -9.126  -3.481   9.314  1.00 95.00           C  
ATOM    298  ND2 ASN A  40     -10.283  -4.116   9.162  1.00 95.00           N  
ATOM    299  OD1 ASN A  40      -9.041  -2.376   9.856  1.00 95.00           O  
ATOM    300  N   LEU A  41      -5.180  -3.640   6.423  1.00 96.92           N  
ATOM    301  CA  LEU A  41      -3.927  -4.208   5.936  1.00 96.92           C  
ATOM    302  C   LEU A  41      -2.999  -3.113   5.420  1.00 96.92           C  
ATOM    303  CB  LEU A  41      -4.196  -5.229   4.828  1.00 96.92           C  
ATOM    304  O   LEU A  41      -3.458  -2.125   4.843  1.00 96.92           O  
ATOM    305  CG  LEU A  41      -5.025  -6.453   5.221  1.00 96.92           C  
ATOM    306  CD1 LEU A  41      -5.408  -7.254   3.981  1.00 96.92           C  
ATOM    307  CD2 LEU A  41      -4.258  -7.324   6.210  1.00 96.92           C  
ATOM    308  N   CYS A  42      -1.742  -3.350   5.658  1.00 96.86           N  
ATOM    309  CA  CYS A  42      -0.704  -2.591   4.971  1.00 96.86           C  
ATOM    310  C   CYS A  42      -0.129  -3.385   3.804  1.00 96.86           C  
ATOM    311  CB  CYS A  42       0.414  -2.211   5.941  1.00 96.86           C  
ATOM    312  O   CYS A  42       0.013  -4.606   3.889  1.00 96.86           O  
ATOM    313  SG  CYS A  42      -0.137  -1.182   7.319  1.00 96.86           S  
ATOM    314  N   TYR A  43       0.182  -2.678   2.692  1.00 96.66           N  
ATOM    315  CA  TYR A  43       0.807  -3.420   1.602  1.00 96.66           C  
ATOM    316  C   TYR A  43       2.079  -2.726   1.129  1.00 96.66           C  
ATOM    317  CB  TYR A  43      -0.168  -3.578   0.432  1.00 96.66           C  
ATOM    318  O   TYR A  43       2.205  -1.504   1.239  1.00 96.66           O  
ATOM    319  CG  TYR A  43      -0.416  -2.299  -0.329  1.00 96.66           C  
ATOM    320  CD1 TYR A  43      -1.524  -1.502  -0.048  1.00 96.66           C  
ATOM    321  CD2 TYR A  43       0.455  -1.884  -1.331  1.00 96.66           C  
ATOM    322  CE1 TYR A  43      -1.758  -0.323  -0.747  1.00 96.66           C  
ATOM    323  CE2 TYR A  43       0.231  -0.707  -2.037  1.00 96.66           C  
ATOM    324  OH  TYR A  43      -1.103   1.233  -2.434  1.00 96.66           O  
ATOM    325  CZ  TYR A  43      -0.876   0.066  -1.738  1.00 96.66           C  
ATOM    326  N   THR A  44       3.000  -3.515   0.614  1.00 96.11           N  
ATOM    327  CA  THR A  44       4.201  -3.097  -0.101  1.00 96.11           C  
ATOM    328  C   THR A  44       4.252  -3.729  -1.489  1.00 96.11           C  
ATOM    329  CB  THR A  44       5.475  -3.468   0.682  1.00 96.11           C  
ATOM    330  O   THR A  44       4.156  -4.951  -1.624  1.00 96.11           O  
ATOM    331  CG2 THR A  44       6.723  -2.947  -0.022  1.00 96.11           C  
ATOM    332  OG1 THR A  44       5.405  -2.897   1.994  1.00 96.11           O  
ATOM    333  N   LYS A  45       4.316  -2.861  -2.500  1.00 95.35           N  
ATOM    334  CA  LYS A  45       4.547  -3.291  -3.876  1.00 95.35           C  
ATOM    335  C   LYS A  45       5.901  -2.804  -4.384  1.00 95.35           C  
ATOM    336  CB  LYS A  45       3.431  -2.786  -4.792  1.00 95.35           C  
ATOM    337  O   LYS A  45       6.238  -1.627  -4.237  1.00 95.35           O  
ATOM    338  CG  LYS A  45       2.063  -3.378  -4.485  1.00 95.35           C  
ATOM    339  CD  LYS A  45       1.001  -2.856  -5.444  1.00 95.35           C  
ATOM    340  CE  LYS A  45      -0.374  -3.426  -5.120  1.00 95.35           C  
ATOM    341  NZ  LYS A  45      -1.434  -2.847  -5.999  1.00 95.35           N  
ATOM    342  N   SER A  46       6.657  -3.725  -4.931  1.00 95.13           N  
ATOM    343  CA  SER A  46       7.956  -3.348  -5.479  1.00 95.13           C  
ATOM    344  C   SER A  46       8.177  -3.970  -6.853  1.00 95.13           C  
ATOM    345  CB  SER A  46       9.080  -3.770  -4.532  1.00 95.13           C  
ATOM    346  O   SER A  46       7.759  -5.102  -7.103  1.00 95.13           O  
ATOM    347  OG  SER A  46       9.174  -5.182  -4.460  1.00 95.13           O  
ATOM    348  N   TRP A  47       8.696  -3.182  -7.753  1.00 95.35           N  
ATOM    349  CA  TRP A  47       8.983  -3.660  -9.101  1.00 95.35           C  
ATOM    350  C   TRP A  47      10.110  -2.853  -9.737  1.00 95.35           C  
ATOM    351  CB  TRP A  47       7.729  -3.587  -9.976  1.00 95.35           C  
ATOM    352  O   TRP A  47      10.469  -1.781  -9.244  1.00 95.35           O  
ATOM    353  CG  TRP A  47       7.324  -2.192 -10.345  1.00 95.35           C  
ATOM    354  CD1 TRP A  47       7.600  -1.535 -11.512  1.00 95.35           C  
ATOM    355  CD2 TRP A  47       6.573  -1.279  -9.539  1.00 95.35           C  
ATOM    356  CE2 TRP A  47       6.430  -0.086 -10.281  1.00 95.35           C  
ATOM    357  CE3 TRP A  47       6.007  -1.354  -8.259  1.00 95.35           C  
ATOM    358  NE1 TRP A  47       7.064  -0.268 -11.480  1.00 95.35           N  
ATOM    359  CH2 TRP A  47       5.198   0.924  -8.530  1.00 95.35           C  
ATOM    360  CZ2 TRP A  47       5.742   1.024  -9.785  1.00 95.35           C  
ATOM    361  CZ3 TRP A  47       5.323  -0.249  -7.767  1.00 95.35           C  
ATOM    362  N   CYS A  48      10.759  -3.450 -10.775  1.00 95.48           N  
ATOM    363  CA  CYS A  48      11.811  -2.785 -11.535  1.00 95.48           C  
ATOM    364  C   CYS A  48      11.262  -2.203 -12.833  1.00 95.48           C  
ATOM    365  CB  CYS A  48      12.947  -3.760 -11.844  1.00 95.48           C  
ATOM    366  O   CYS A  48      10.707  -2.931 -13.658  1.00 95.48           O  
ATOM    367  SG  CYS A  48      14.108  -3.980 -10.478  1.00 95.48           S  
ATOM    368  N   ASP A  49      11.362  -0.858 -12.967  1.00 93.90           N  
ATOM    369  CA  ASP A  49      10.978  -0.246 -14.235  1.00 93.90           C  
ATOM    370  C   ASP A  49      12.198  -0.014 -15.124  1.00 93.90           C  
ATOM    371  CB  ASP A  49      10.245   1.075 -13.994  1.00 93.90           C  
ATOM    372  O   ASP A  49      13.285  -0.521 -14.840  1.00 93.90           O  
ATOM    373  CG  ASP A  49      11.121   2.129 -13.341  1.00 93.90           C  
ATOM    374  OD1 ASP A  49      12.337   1.894 -13.174  1.00 93.90           O  
ATOM    375  OD2 ASP A  49      10.590   3.205 -12.987  1.00 93.90           O  
ATOM    376  N   ALA A  50      12.038   0.788 -16.223  1.00 94.49           N  
ATOM    377  CA  ALA A  50      13.070   0.987 -17.238  1.00 94.49           C  
ATOM    378  C   ALA A  50      14.317   1.627 -16.634  1.00 94.49           C  
ATOM    379  CB  ALA A  50      12.534   1.846 -18.380  1.00 94.49           C  
ATOM    380  O   ALA A  50      15.416   1.493 -17.177  1.00 94.49           O  
ATOM    381  N   PHE A  51      14.230   2.222 -15.494  1.00 94.46           N  
ATOM    382  CA  PHE A  51      15.333   2.955 -14.885  1.00 94.46           C  
ATOM    383  C   PHE A  51      15.800   2.268 -13.607  1.00 94.46           C  
ATOM    384  CB  PHE A  51      14.918   4.399 -14.583  1.00 94.46           C  
ATOM    385  O   PHE A  51      16.435   2.895 -12.756  1.00 94.46           O  
ATOM    386  CG  PHE A  51      14.538   5.189 -15.806  1.00 94.46           C  
ATOM    387  CD1 PHE A  51      15.514   5.760 -16.613  1.00 94.46           C  
ATOM    388  CD2 PHE A  51      13.203   5.362 -16.148  1.00 94.46           C  
ATOM    389  CE1 PHE A  51      15.165   6.492 -17.746  1.00 94.46           C  
ATOM    390  CE2 PHE A  51      12.846   6.092 -17.278  1.00 94.46           C  
ATOM    391  CZ  PHE A  51      13.828   6.657 -18.075  1.00 94.46           C  
ATOM    392  N   CYS A  52      15.470   1.024 -13.369  1.00 94.61           N  
ATOM    393  CA  CYS A  52      15.758   0.283 -12.146  1.00 94.61           C  
ATOM    394  C   CYS A  52      17.261   0.188 -11.907  1.00 94.61           C  
ATOM    395  CB  CYS A  52      15.154  -1.119 -12.213  1.00 94.61           C  
ATOM    396  O   CYS A  52      17.717   0.259 -10.765  1.00 94.61           O  
ATOM    397  SG  CYS A  52      15.201  -2.008 -10.642  1.00 94.61           S  
ATOM    398  N   SER A  53      18.009   0.175 -12.981  1.00 94.06           N  
ATOM    399  CA  SER A  53      19.460   0.041 -12.889  1.00 94.06           C  
ATOM    400  C   SER A  53      20.097   1.304 -12.321  1.00 94.06           C  
ATOM    401  CB  SER A  53      20.058  -0.269 -14.262  1.00 94.06           C  
ATOM    402  O   SER A  53      21.146   1.241 -11.676  1.00 94.06           O  
ATOM    403  OG  SER A  53      19.595  -1.520 -14.742  1.00 94.06           O  
ATOM    404  N   ILE A  54      19.411   2.434 -12.410  1.00 95.36           N  
ATOM    405  CA  ILE A  54      19.947   3.720 -11.978  1.00 95.36           C  
ATOM    406  C   ILE A  54      19.317   4.121 -10.646  1.00 95.36           C  
ATOM    407  CB  ILE A  54      19.706   4.818 -13.038  1.00 95.36           C  
ATOM    408  O   ILE A  54      20.015   4.556  -9.727  1.00 95.36           O  
ATOM    409  CG1 ILE A  54      20.315   4.405 -14.383  1.00 95.36           C  
ATOM    410  CG2 ILE A  54      20.278   6.159 -12.566  1.00 95.36           C  
ATOM    411  CD1 ILE A  54      19.832   5.238 -15.562  1.00 95.36           C  
ATOM    412  N   ARG A  55      18.012   3.849 -10.386  1.00 91.33           N  
ATOM    413  CA  ARG A  55      17.315   4.383  -9.221  1.00 91.33           C  
ATOM    414  C   ARG A  55      16.877   3.263  -8.283  1.00 91.33           C  
ATOM    415  CB  ARG A  55      16.102   5.210  -9.652  1.00 91.33           C  
ATOM    416  O   ARG A  55      16.445   3.521  -7.158  1.00 91.33           O  
ATOM    417  CG  ARG A  55      16.453   6.423 -10.498  1.00 91.33           C  
ATOM    418  CD  ARG A  55      15.213   7.216 -10.889  1.00 91.33           C  
ATOM    419  NE  ARG A  55      15.389   7.894 -12.170  1.00 91.33           N  
ATOM    420  NH1 ARG A  55      13.294   8.867 -12.177  1.00 91.33           N  
ATOM    421  NH2 ARG A  55      14.738   9.232 -13.920  1.00 91.33           N  
ATOM    422  CZ  ARG A  55      14.473   8.663 -12.753  1.00 91.33           C  
ATOM    423  N   GLY A  56      17.084   2.004  -8.751  1.00 92.15           N  
ATOM    424  CA  GLY A  56      16.608   0.894  -7.942  1.00 92.15           C  
ATOM    425  C   GLY A  56      15.141   0.580  -8.164  1.00 92.15           C  
ATOM    426  O   GLY A  56      14.531   1.075  -9.114  1.00 92.15           O  
ATOM    427  N   LYS A  57      14.539  -0.243  -7.264  1.00 93.17           N  
ATOM    428  CA  LYS A  57      13.154  -0.690  -7.378  1.00 93.17           C  
ATOM    429  C   LYS A  57      12.183   0.440  -7.047  1.00 93.17           C  
ATOM    430  CB  LYS A  57      12.898  -1.886  -6.460  1.00 93.17           C  
ATOM    431  O   LYS A  57      12.479   1.295  -6.210  1.00 93.17           O  
ATOM    432  CG  LYS A  57      13.617  -3.158  -6.886  1.00 93.17           C  
ATOM    433  CD  LYS A  57      13.287  -4.323  -5.963  1.00 93.17           C  
ATOM    434  CE  LYS A  57      14.074  -5.573  -6.334  1.00 93.17           C  
ATOM    435  NZ  LYS A  57      13.688  -6.742  -5.488  1.00 93.17           N  
ATOM    436  N   VAL A  58      11.069   0.387  -7.773  1.00 93.32           N  
ATOM    437  CA  VAL A  58       9.926   1.220  -7.413  1.00 93.32           C  
ATOM    438  C   VAL A  58       9.168   0.583  -6.251  1.00 93.32           C  
ATOM    439  CB  VAL A  58       8.979   1.435  -8.614  1.00 93.32           C  
ATOM    440  O   VAL A  58       8.946  -0.630  -6.236  1.00 93.32           O  
ATOM    441  CG1 VAL A  58       7.794   2.313  -8.217  1.00 93.32           C  
ATOM    442  CG2 VAL A  58       9.737   2.052  -9.787  1.00 93.32           C  
ATOM    443  N   ILE A  59       8.864   1.514  -5.255  1.00 93.87           N  
ATOM    444  CA  ILE A  59       8.160   1.008  -4.082  1.00 93.87           C  
ATOM    445  C   ILE A  59       6.847   1.765  -3.901  1.00 93.87           C  
ATOM    446  CB  ILE A  59       9.028   1.127  -2.808  1.00 93.87           C  
ATOM    447  O   ILE A  59       6.820   2.997  -3.953  1.00 93.87           O  
ATOM    448  CG1 ILE A  59      10.331   0.337  -2.973  1.00 93.87           C  
ATOM    449  CG2 ILE A  59       8.250   0.650  -1.578  1.00 93.87           C  
ATOM    450  CD1 ILE A  59      11.330   0.547  -1.844  1.00 93.87           C  
ATOM    451  N   GLU A  60       5.848   0.952  -3.738  1.00 94.18           N  
ATOM    452  CA  GLU A  60       4.528   1.480  -3.405  1.00 94.18           C  
ATOM    453  C   GLU A  60       4.030   0.922  -2.074  1.00 94.18           C  
ATOM    454  CB  GLU A  60       3.525   1.162  -4.517  1.00 94.18           C  
ATOM    455  O   GLU A  60       4.045  -0.292  -1.860  1.00 94.18           O  
ATOM    456  CG  GLU A  60       2.170   1.830  -4.332  1.00 94.18           C  
ATOM    457  CD  GLU A  60       1.190   1.519  -5.452  1.00 94.18           C  
ATOM    458  OE1 GLU A  60       0.003   1.248  -5.162  1.00 94.18           O  
ATOM    459  OE2 GLU A  60       1.614   1.545  -6.629  1.00 94.18           O  
ATOM    460  N   LEU A  61       3.661   1.850  -1.169  1.00 95.52           N  
ATOM    461  CA  LEU A  61       3.152   1.488   0.149  1.00 95.52           C  
ATOM    462  C   LEU A  61       1.732   2.007   0.345  1.00 95.52           C  
ATOM    463  CB  LEU A  61       4.065   2.041   1.246  1.00 95.52           C  
ATOM    464  O   LEU A  61       1.342   3.006  -0.264  1.00 95.52           O  
ATOM    465  CG  LEU A  61       5.558   1.741   1.101  1.00 95.52           C  
ATOM    466  CD1 LEU A  61       6.376   3.013   1.303  1.00 95.52           C  
ATOM    467  CD2 LEU A  61       5.986   0.662   2.090  1.00 95.52           C  
ATOM    468  N   GLY A  62       0.964   1.263   1.218  1.00 95.11           N  
ATOM    469  CA  GLY A  62      -0.358   1.822   1.449  1.00 95.11           C  
ATOM    470  C   GLY A  62      -1.256   0.914   2.268  1.00 95.11           C  
ATOM    471  O   GLY A  62      -0.791  -0.075   2.840  1.00 95.11           O  
ATOM    472  N   CYS A  63      -2.514   1.345   2.393  1.00 96.17           N  
ATOM    473  CA  CYS A  63      -3.575   0.639   3.103  1.00 96.17           C  
ATOM    474  C   CYS A  63      -4.479  -0.107   2.130  1.00 96.17           C  
ATOM    475  CB  CYS A  63      -4.403   1.615   3.937  1.00 96.17           C  
ATOM    476  O   CYS A  63      -4.715   0.358   1.014  1.00 96.17           O  
ATOM    477  SG  CYS A  63      -3.440   2.520   5.168  1.00 96.17           S  
ATOM    478  N   ALA A  64      -5.001  -1.285   2.628  1.00 96.76           N  
ATOM    479  CA  ALA A  64      -5.916  -2.047   1.783  1.00 96.76           C  
ATOM    480  C   ALA A  64      -6.902  -2.851   2.626  1.00 96.76           C  
ATOM    481  CB  ALA A  64      -5.135  -2.975   0.855  1.00 96.76           C  
ATOM    482  O   ALA A  64      -6.577  -3.274   3.738  1.00 96.76           O  
ATOM    483  N   ALA A  65      -8.095  -2.925   2.086  1.00 96.86           N  
ATOM    484  CA  ALA A  65      -9.069  -3.822   2.703  1.00 96.86           C  
ATOM    485  C   ALA A  65      -8.681  -5.282   2.491  1.00 96.86           C  
ATOM    486  CB  ALA A  65     -10.464  -3.558   2.143  1.00 96.86           C  
ATOM    487  O   ALA A  65      -8.846  -6.112   3.389  1.00 96.86           O  
ATOM    488  N   THR A  66      -8.284  -5.573   1.290  1.00 97.33           N  
ATOM    489  CA  THR A  66      -7.741  -6.860   0.873  1.00 97.33           C  
ATOM    490  C   THR A  66      -6.367  -6.686   0.231  1.00 97.33           C  
ATOM    491  CB  THR A  66      -8.685  -7.572  -0.114  1.00 97.33           C  
ATOM    492  O   THR A  66      -6.093  -5.657  -0.390  1.00 97.33           O  
ATOM    493  CG2 THR A  66     -10.024  -7.893   0.541  1.00 97.33           C  
ATOM    494  OG1 THR A  66      -8.911  -6.723  -1.246  1.00 97.33           O  
ATOM    495  N   CYS A  67      -5.520  -7.752   0.449  1.00 96.54           N  
ATOM    496  CA  CYS A  67      -4.193  -7.683  -0.153  1.00 96.54           C  
ATOM    497  C   CYS A  67      -4.284  -7.652  -1.674  1.00 96.54           C  
ATOM    498  CB  CYS A  67      -3.341  -8.872   0.292  1.00 96.54           C  
ATOM    499  O   CYS A  67      -4.972  -8.479  -2.276  1.00 96.54           O  
ATOM    500  SG  CYS A  67      -1.586  -8.696  -0.097  1.00 96.54           S  
ATOM    501  N   PRO A  68      -3.642  -6.634  -2.302  1.00 96.08           N  
ATOM    502  CA  PRO A  68      -3.655  -6.554  -3.765  1.00 96.08           C  
ATOM    503  C   PRO A  68      -3.239  -7.863  -4.431  1.00 96.08           C  
ATOM    504  CB  PRO A  68      -2.646  -5.443  -4.067  1.00 96.08           C  
ATOM    505  O   PRO A  68      -2.392  -8.588  -3.901  1.00 96.08           O  
ATOM    506  CG  PRO A  68      -2.580  -4.636  -2.811  1.00 96.08           C  
ATOM    507  CD  PRO A  68      -2.780  -5.556  -1.641  1.00 96.08           C  
ATOM    508  N   PRO A  69      -3.868  -8.087  -5.516  1.00 95.96           N  
ATOM    509  CA  PRO A  69      -3.533  -9.334  -6.208  1.00 95.96           C  
ATOM    510  C   PRO A  69      -2.102  -9.346  -6.742  1.00 95.96           C  
ATOM    511  CB  PRO A  69      -4.544  -9.382  -7.357  1.00 95.96           C  
ATOM    512  O   PRO A  69      -1.535  -8.287  -7.024  1.00 95.96           O  
ATOM    513  CG  PRO A  69      -4.880  -7.952  -7.630  1.00 95.96           C  
ATOM    514  CD  PRO A  69      -4.812  -7.190  -6.337  1.00 95.96           C  
ATOM    515  N   ALA A  70      -1.619 -10.512  -6.919  1.00 94.01           N  
ATOM    516  CA  ALA A  70      -0.297 -10.683  -7.516  1.00 94.01           C  
ATOM    517  C   ALA A  70      -0.275 -10.172  -8.954  1.00 94.01           C  
ATOM    518  CB  ALA A  70       0.122 -12.150  -7.470  1.00 94.01           C  
ATOM    519  O   ALA A  70      -1.240 -10.356  -9.700  1.00 94.01           O  
ATOM    520  N   GLU A  71       0.747  -9.473  -9.299  1.00 94.43           N  
ATOM    521  CA  GLU A  71       1.000  -8.954 -10.640  1.00 94.43           C  
ATOM    522  C   GLU A  71       2.357  -9.415 -11.163  1.00 94.43           C  
ATOM    523  CB  GLU A  71       0.923  -7.425 -10.649  1.00 94.43           C  
ATOM    524  O   GLU A  71       3.299  -9.591 -10.388  1.00 94.43           O  
ATOM    525  CG  GLU A  71      -0.441  -6.875 -10.259  1.00 94.43           C  
ATOM    526  CD  GLU A  71      -0.486  -5.356 -10.215  1.00 94.43           C  
ATOM    527  OE1 GLU A  71      -0.824  -4.790  -9.152  1.00 94.43           O  
ATOM    528  OE2 GLU A  71      -0.180  -4.728 -11.253  1.00 94.43           O  
ATOM    529  N   PRO A  72       2.407  -9.652 -12.566  1.00 94.09           N  
ATOM    530  CA  PRO A  72       3.701 -10.059 -13.118  1.00 94.09           C  
ATOM    531  C   PRO A  72       4.800  -9.028 -12.871  1.00 94.09           C  
ATOM    532  CB  PRO A  72       3.416 -10.204 -14.615  1.00 94.09           C  
ATOM    533  O   PRO A  72       4.563  -7.824 -13.005  1.00 94.09           O  
ATOM    534  CG  PRO A  72       1.931 -10.353 -14.708  1.00 94.09           C  
ATOM    535  CD  PRO A  72       1.310  -9.695 -13.510  1.00 94.09           C  
ATOM    536  N   LYS A  73       5.920  -9.544 -12.316  1.00 92.86           N  
ATOM    537  CA  LYS A  73       7.137  -8.747 -12.192  1.00 92.86           C  
ATOM    538  C   LYS A  73       7.031  -7.758 -11.034  1.00 92.86           C  
ATOM    539  CB  LYS A  73       7.426  -8.000 -13.495  1.00 92.86           C  
ATOM    540  O   LYS A  73       7.801  -6.798 -10.958  1.00 92.86           O  
ATOM    541  CG  LYS A  73       7.749  -8.909 -14.671  1.00 92.86           C  
ATOM    542  CD  LYS A  73       8.073  -8.107 -15.925  1.00 92.86           C  
ATOM    543  CE  LYS A  73       8.329  -9.016 -17.120  1.00 92.86           C  
ATOM    544  NZ  LYS A  73       8.644  -8.234 -18.353  1.00 92.86           N  
ATOM    545  N   LYS A  74       5.961  -7.917 -10.205  1.00 95.47           N  
ATOM    546  CA  LYS A  74       5.801  -7.120  -8.992  1.00 95.47           C  
ATOM    547  C   LYS A  74       5.762  -8.008  -7.751  1.00 95.47           C  
ATOM    548  CB  LYS A  74       4.530  -6.272  -9.070  1.00 95.47           C  
ATOM    549  O   LYS A  74       5.148  -9.077  -7.766  1.00 95.47           O  
ATOM    550  CG  LYS A  74       4.549  -5.229 -10.177  1.00 95.47           C  
ATOM    551  CD  LYS A  74       3.323  -4.326 -10.114  1.00 95.47           C  
ATOM    552  CE  LYS A  74       3.275  -3.365 -11.295  1.00 95.47           C  
ATOM    553  NZ  LYS A  74       2.088  -2.461 -11.225  1.00 95.47           N  
ATOM    554  N   ASP A  75       6.527  -7.617  -6.794  1.00 94.91           N  
ATOM    555  CA  ASP A  75       6.479  -8.261  -5.485  1.00 94.91           C  
ATOM    556  C   ASP A  75       5.502  -7.544  -4.556  1.00 94.91           C  
ATOM    557  CB  ASP A  75       7.872  -8.300  -4.855  1.00 94.91           C  
ATOM    558  O   ASP A  75       5.603  -6.331  -4.357  1.00 94.91           O  
ATOM    559  CG  ASP A  75       8.853  -9.156  -5.637  1.00 94.91           C  
ATOM    560  OD1 ASP A  75       8.485 -10.274  -6.058  1.00 94.91           O  
ATOM    561  OD2 ASP A  75      10.004  -8.710  -5.831  1.00 94.91           O  
ATOM    562  N   ILE A  76       4.545  -8.381  -4.046  1.00 95.77           N  
ATOM    563  CA  ILE A  76       3.531  -7.781  -3.186  1.00 95.77           C  
ATOM    564  C   ILE A  76       3.528  -8.480  -1.828  1.00 95.77           C  
ATOM    565  CB  ILE A  76       2.129  -7.855  -3.831  1.00 95.77           C  
ATOM    566  O   ILE A  76       3.461  -9.709  -1.756  1.00 95.77           O  
ATOM    567  CG1 ILE A  76       2.135  -7.173  -5.204  1.00 95.77           C  
ATOM    568  CG2 ILE A  76       1.079  -7.224  -2.911  1.00 95.77           C  
ATOM    569  CD1 ILE A  76       0.877  -7.420  -6.024  1.00 95.77           C  
ATOM    570  N   THR A  77       3.605  -7.677  -0.713  1.00 95.75           N  
ATOM    571  CA  THR A  77       3.495  -8.193   0.647  1.00 95.75           C  
ATOM    572  C   THR A  77       2.447  -7.415   1.438  1.00 95.75           C  
ATOM    573  CB  THR A  77       4.848  -8.127   1.380  1.00 95.75           C  
ATOM    574  O   THR A  77       2.238  -6.224   1.198  1.00 95.75           O  
ATOM    575  CG2 THR A  77       5.903  -8.964   0.664  1.00 95.75           C  
ATOM    576  OG1 THR A  77       5.290  -6.765   1.433  1.00 95.75           O  
ATOM    577  N   CYS A  78       1.801  -8.106   2.308  1.00 96.69           N  
ATOM    578  CA  CYS A  78       0.793  -7.485   3.159  1.00 96.69           C  
ATOM    579  C   CYS A  78       0.986  -7.886   4.616  1.00 96.69           C  
ATOM    580  CB  CYS A  78      -0.612  -7.871   2.696  1.00 96.69           C  
ATOM    581  O   CYS A  78       1.452  -8.991   4.903  1.00 96.69           O  
ATOM    582  SG  CYS A  78      -0.995  -7.341   1.013  1.00 96.69           S  
ATOM    583  N   CYS A  79       0.625  -7.026   5.475  1.00 96.74           N  
ATOM    584  CA  CYS A  79       0.675  -7.292   6.908  1.00 96.74           C  
ATOM    585  C   CYS A  79      -0.433  -6.545   7.641  1.00 96.74           C  
ATOM    586  CB  CYS A  79       2.035  -6.893   7.480  1.00 96.74           C  
ATOM    587  O   CYS A  79      -0.997  -5.586   7.110  1.00 96.74           O  
ATOM    588  SG  CYS A  79       2.399  -5.130   7.332  1.00 96.74           S  
ATOM    589  N   SER A  80      -0.796  -6.978   8.900  1.00 95.75           N  
ATOM    590  CA  SER A  80      -2.024  -6.509   9.534  1.00 95.75           C  
ATOM    591  C   SER A  80      -1.727  -5.781  10.841  1.00 95.75           C  
ATOM    592  CB  SER A  80      -2.972  -7.680   9.797  1.00 95.75           C  
ATOM    593  O   SER A  80      -2.624  -5.581  11.663  1.00 95.75           O  
ATOM    594  OG  SER A  80      -2.354  -8.653  10.620  1.00 95.75           O  
ATOM    595  N   THR A  81      -0.437  -5.420  11.001  1.00 94.63           N  
ATOM    596  CA  THR A  81      -0.111  -4.633  12.185  1.00 94.63           C  
ATOM    597  C   THR A  81       0.243  -3.199  11.801  1.00 94.63           C  
ATOM    598  CB  THR A  81       1.057  -5.260  12.969  1.00 94.63           C  
ATOM    599  O   THR A  81       0.535  -2.917  10.636  1.00 94.63           O  
ATOM    600  CG2 THR A  81       0.720  -6.679  13.416  1.00 94.63           C  
ATOM    601  OG1 THR A  81       2.220  -5.298  12.133  1.00 94.63           O  
ATOM    602  N   ASP A  82       0.219  -2.241  12.760  1.00 93.75           N  
ATOM    603  CA  ASP A  82       0.505  -0.833  12.501  1.00 93.75           C  
ATOM    604  C   ASP A  82       1.912  -0.652  11.937  1.00 93.75           C  
ATOM    605  CB  ASP A  82       0.340  -0.008  13.779  1.00 93.75           C  
ATOM    606  O   ASP A  82       2.879  -1.188  12.483  1.00 93.75           O  
ATOM    607  CG  ASP A  82      -1.112   0.273  14.121  1.00 93.75           C  
ATOM    608  OD1 ASP A  82      -1.891   0.643  13.216  1.00 93.75           O  
ATOM    609  OD2 ASP A  82      -1.481   0.127  15.307  1.00 93.75           O  
ATOM    610  N   ASN A  83       1.889   0.029  10.851  1.00 93.52           N  
ATOM    611  CA  ASN A  83       3.154   0.430  10.247  1.00 93.52           C  
ATOM    612  C   ASN A  83       4.031  -0.777   9.928  1.00 93.52           C  
ATOM    613  CB  ASN A  83       3.902   1.402  11.162  1.00 93.52           C  
ATOM    614  O   ASN A  83       5.255  -0.713  10.060  1.00 93.52           O  
ATOM    615  CG  ASN A  83       3.089   2.640  11.489  1.00 93.52           C  
ATOM    616  ND2 ASN A  83       3.079   3.024  12.759  1.00 93.52           N  
ATOM    617  OD1 ASN A  83       2.474   3.244  10.606  1.00 93.52           O  
ATOM    618  N   CYS A  84       3.569  -1.889   9.584  1.00 94.80           N  
ATOM    619  CA  CYS A  84       4.265  -3.148   9.344  1.00 94.80           C  
ATOM    620  C   CYS A  84       4.873  -3.177   7.948  1.00 94.80           C  
ATOM    621  CB  CYS A  84       3.311  -4.329   9.519  1.00 94.80           C  
ATOM    622  O   CYS A  84       5.629  -4.091   7.614  1.00 94.80           O  
ATOM    623  SG  CYS A  84       2.017  -4.413   8.262  1.00 94.80           S  
ATOM    624  N   ASN A  85       4.455  -2.245   7.134  1.00 94.65           N  
ATOM    625  CA  ASN A  85       4.965  -2.218   5.767  1.00 94.65           C  
ATOM    626  C   ASN A  85       6.247  -1.396   5.664  1.00 94.65           C  
ATOM    627  CB  ASN A  85       3.905  -1.670   4.809  1.00 94.65           C  
ATOM    628  O   ASN A  85       6.308  -0.425   4.908  1.00 94.65           O  
ATOM    629  CG  ASN A  85       3.432  -0.282   5.193  1.00 94.65           C  
ATOM    630  ND2 ASN A  85       3.130   0.539   4.194  1.00 94.65           N  
ATOM    631  OD1 ASN A  85       3.341   0.051   6.378  1.00 94.65           O  
ATOM    632  N   THR A  86       7.253  -1.784   6.563  1.00 85.57           N  
ATOM    633  CA  THR A  86       8.551  -1.118   6.542  1.00 85.57           C  
ATOM    634  C   THR A  86       9.362  -1.553   5.325  1.00 85.57           C  
ATOM    635  CB  THR A  86       9.350  -1.412   7.826  1.00 85.57           C  
ATOM    636  O   THR A  86       9.215  -2.679   4.844  1.00 85.57           O  
ATOM    637  CG2 THR A  86       8.650  -0.838   9.053  1.00 85.57           C  
ATOM    638  OG1 THR A  86       9.484  -2.830   7.985  1.00 85.57           O  
ATOM    639  N   HIS A  87       9.741  -0.573   4.530  1.00 75.84           N  
ATOM    640  CA  HIS A  87      10.532  -0.824   3.330  1.00 75.84           C  
ATOM    641  C   HIS A  87      12.013  -0.565   3.583  1.00 75.84           C  
ATOM    642  CB  HIS A  87      10.037   0.043   2.171  1.00 75.84           C  
ATOM    643  O   HIS A  87      12.368   0.296   4.391  1.00 75.84           O  
ATOM    644  CG  HIS A  87      10.784  -0.179   0.895  1.00 75.84           C  
ATOM    645  CD2 HIS A  87      11.070   0.663  -0.126  1.00 75.84           C  
ATOM    646  ND1 HIS A  87      11.331  -1.398   0.555  1.00 75.84           N  
ATOM    647  CE1 HIS A  87      11.925  -1.294  -0.622  1.00 75.84           C  
ATOM    648  NE2 HIS A  87      11.781  -0.054  -1.057  1.00 75.84           N  
ATOM    649  N   PRO A  88      13.052  -1.534   3.174  1.00 60.48           N  
ATOM    650  CA  PRO A  88      14.447  -1.088   3.199  1.00 60.48           C  
ATOM    651  C   PRO A  88      14.708   0.086   2.259  1.00 60.48           C  
ATOM    652  CB  PRO A  88      15.223  -2.329   2.751  1.00 60.48           C  
ATOM    653  O   PRO A  88      13.976   0.276   1.284  1.00 60.48           O  
ATOM    654  CG  PRO A  88      14.175  -3.282   2.273  1.00 60.48           C  
ATOM    655  CD  PRO A  88      12.827  -2.734   2.644  1.00 60.48           C  
TER     656      ALA A   1                                                      
ENDMDL                                                                          
END                                                                             
