# Supplementary material for: Domain loss enabled evolution of novel functions in the snake three-finger toxin gene superfamily
Source: Nat Commun. 2023 Aug 11;14:4861. doi: 10.1038/s41467-023-40550-0 (PMC10421932; doi:10.1038/s41467-023-40550-0)
Supplement: Supplementary file 5 — Supplementary Data 2 [file 41467_2023_40550_MOESM5_ESM.zip › SD2_structure_predictions/full_sequence/TR|B2BRS1|Austrelaps_labialis.pdb]

MODEL     1                                                                     
ATOM      1  N   MET A   1     -34.013  -2.812  37.825  1.00 59.46           N  
ATOM      2  CA  MET A   1     -33.186  -3.850  37.217  1.00 59.46           C  
ATOM      3  C   MET A   1     -33.218  -3.749  35.695  1.00 59.46           C  
ATOM      4  CB  MET A   1     -33.653  -5.238  37.658  1.00 59.46           C  
ATOM      5  O   MET A   1     -32.432  -4.405  35.009  1.00 59.46           O  
ATOM      6  CG  MET A   1     -34.726  -5.211  38.734  1.00 59.46           C  
ATOM      7  SD  MET A   1     -35.348  -6.886  39.150  1.00 59.46           S  
ATOM      8  CE  MET A   1     -36.995  -6.467  39.786  1.00 59.46           C  
ATOM      9  N   LYS A   2     -34.086  -2.893  35.193  1.00 66.08           N  
ATOM     10  CA  LYS A   2     -34.310  -2.617  33.777  1.00 66.08           C  
ATOM     11  C   LYS A   2     -33.317  -1.583  33.254  1.00 66.08           C  
ATOM     12  CB  LYS A   2     -35.742  -2.133  33.544  1.00 66.08           C  
ATOM     13  O   LYS A   2     -32.906  -1.640  32.093  1.00 66.08           O  
ATOM     14  CG  LYS A   2     -36.804  -3.186  33.824  1.00 66.08           C  
ATOM     15  CD  LYS A   2     -38.209  -2.613  33.685  1.00 66.08           C  
ATOM     16  CE  LYS A   2     -39.254  -3.715  33.571  1.00 66.08           C  
ATOM     17  NZ  LYS A   2     -40.546  -3.322  34.209  1.00 66.08           N  
ATOM     18  N   THR A   3     -32.849  -0.764  34.267  1.00 65.86           N  
ATOM     19  CA  THR A   3     -31.920   0.285  33.861  1.00 65.86           C  
ATOM     20  C   THR A   3     -30.516  -0.281  33.668  1.00 65.86           C  
ATOM     21  CB  THR A   3     -31.879   1.425  34.895  1.00 65.86           C  
ATOM     22  O   THR A   3     -29.768   0.182  32.804  1.00 65.86           O  
ATOM     23  CG2 THR A   3     -33.221   2.147  34.971  1.00 65.86           C  
ATOM     24  OG1 THR A   3     -31.567   0.883  36.184  1.00 65.86           O  
ATOM     25  N   LEU A   4     -30.243  -1.297  34.462  1.00 69.40           N  
ATOM     26  CA  LEU A   4     -28.933  -1.934  34.374  1.00 69.40           C  
ATOM     27  C   LEU A   4     -28.796  -2.717  33.073  1.00 69.40           C  
ATOM     28  CB  LEU A   4     -28.707  -2.863  35.570  1.00 69.40           C  
ATOM     29  O   LEU A   4     -27.740  -2.692  32.437  1.00 69.40           O  
ATOM     30  CG  LEU A   4     -28.165  -2.210  36.842  1.00 69.40           C  
ATOM     31  CD1 LEU A   4     -28.053  -3.242  37.960  1.00 69.40           C  
ATOM     32  CD2 LEU A   4     -26.814  -1.556  36.575  1.00 69.40           C  
ATOM     33  N   LEU A   5     -29.944  -3.321  32.684  1.00 69.46           N  
ATOM     34  CA  LEU A   5     -29.981  -4.104  31.453  1.00 69.46           C  
ATOM     35  C   LEU A   5     -29.843  -3.203  30.231  1.00 69.46           C  
ATOM     36  CB  LEU A   5     -31.282  -4.906  31.367  1.00 69.46           C  
ATOM     37  O   LEU A   5     -29.141  -3.546  29.277  1.00 69.46           O  
ATOM     38  CG  LEU A   5     -31.294  -6.258  32.082  1.00 69.46           C  
ATOM     39  CD1 LEU A   5     -32.722  -6.653  32.445  1.00 69.46           C  
ATOM     40  CD2 LEU A   5     -30.643  -7.328  31.213  1.00 69.46           C  
ATOM     41  N   LEU A   6     -30.445  -1.972  30.391  1.00 67.65           N  
ATOM     42  CA  LEU A   6     -30.384  -1.035  29.274  1.00 67.65           C  
ATOM     43  C   LEU A   6     -28.973  -0.483  29.105  1.00 67.65           C  
ATOM     44  CB  LEU A   6     -31.373   0.114  29.485  1.00 67.65           C  
ATOM     45  O   LEU A   6     -28.497  -0.317  27.979  1.00 67.65           O  
ATOM     46  CG  LEU A   6     -32.396   0.341  28.370  1.00 67.65           C  
ATOM     47  CD1 LEU A   6     -33.767   0.648  28.964  1.00 67.65           C  
ATOM     48  CD2 LEU A   6     -31.942   1.467  27.448  1.00 67.65           C  
ATOM     49  N   THR A   7     -28.294  -0.279  30.177  1.00 72.55           N  
ATOM     50  CA  THR A   7     -26.933   0.244  30.128  1.00 72.55           C  
ATOM     51  C   THR A   7     -25.976  -0.793  29.548  1.00 72.55           C  
ATOM     52  CB  THR A   7     -26.448   0.669  31.526  1.00 72.55           C  
ATOM     53  O   THR A   7     -25.064  -0.450  28.793  1.00 72.55           O  
ATOM     54  CG2 THR A   7     -27.240   1.866  32.043  1.00 72.55           C  
ATOM     55  OG1 THR A   7     -26.610  -0.426  32.436  1.00 72.55           O  
ATOM     56  N   LEU A   8     -26.108  -2.045  29.820  1.00 71.18           N  
ATOM     57  CA  LEU A   8     -25.258  -3.126  29.334  1.00 71.18           C  
ATOM     58  C   LEU A   8     -25.419  -3.309  27.829  1.00 71.18           C  
ATOM     59  CB  LEU A   8     -25.588  -4.434  30.058  1.00 71.18           C  
ATOM     60  O   LEU A   8     -24.437  -3.537  27.118  1.00 71.18           O  
ATOM     61  CG  LEU A   8     -24.563  -5.561  29.923  1.00 71.18           C  
ATOM     62  CD1 LEU A   8     -23.671  -5.617  31.159  1.00 71.18           C  
ATOM     63  CD2 LEU A   8     -25.263  -6.898  29.701  1.00 71.18           C  
ATOM     64  N   VAL A   9     -26.592  -3.109  27.289  1.00 72.85           N  
ATOM     65  CA  VAL A   9     -26.890  -3.228  25.866  1.00 72.85           C  
ATOM     66  C   VAL A   9     -26.248  -2.071  25.105  1.00 72.85           C  
ATOM     67  CB  VAL A   9     -28.413  -3.258  25.606  1.00 72.85           C  
ATOM     68  O   VAL A   9     -25.672  -2.268  24.032  1.00 72.85           O  
ATOM     69  CG1 VAL A   9     -28.705  -3.246  24.107  1.00 72.85           C  
ATOM     70  CG2 VAL A   9     -29.043  -4.483  26.267  1.00 72.85           C  
ATOM     71  N   VAL A  10     -26.234  -0.876  25.708  1.00 69.93           N  
ATOM     72  CA  VAL A  10     -25.657   0.299  25.065  1.00 69.93           C  
ATOM     73  C   VAL A  10     -24.136   0.172  25.024  1.00 69.93           C  
ATOM     74  CB  VAL A  10     -26.063   1.601  25.792  1.00 69.93           C  
ATOM     75  O   VAL A  10     -23.504   0.516  24.023  1.00 69.93           O  
ATOM     76  CG1 VAL A  10     -25.363   2.808  25.171  1.00 69.93           C  
ATOM     77  CG2 VAL A  10     -27.580   1.781  25.755  1.00 69.93           C  
ATOM     78  N   VAL A  11     -23.504  -0.400  26.068  1.00 69.44           N  
ATOM     79  CA  VAL A  11     -22.060  -0.589  26.158  1.00 69.44           C  
ATOM     80  C   VAL A  11     -21.613  -1.641  25.145  1.00 69.44           C  
ATOM     81  CB  VAL A  11     -21.629  -1.004  27.582  1.00 69.44           C  
ATOM     82  O   VAL A  11     -20.576  -1.485  24.495  1.00 69.44           O  
ATOM     83  CG1 VAL A  11     -20.144  -1.364  27.614  1.00 69.44           C  
ATOM     84  CG2 VAL A  11     -21.932   0.114  28.578  1.00 69.44           C  
ATOM     85  N   THR A  12     -22.423  -2.677  24.964  1.00 67.30           N  
ATOM     86  CA  THR A  12     -22.080  -3.715  23.997  1.00 67.30           C  
ATOM     87  C   THR A  12     -22.186  -3.182  22.571  1.00 67.30           C  
ATOM     88  CB  THR A  12     -22.987  -4.949  24.156  1.00 67.30           C  
ATOM     89  O   THR A  12     -21.394  -3.554  21.703  1.00 67.30           O  
ATOM     90  CG2 THR A  12     -22.765  -5.624  25.506  1.00 67.30           C  
ATOM     91  OG1 THR A  12     -24.358  -4.542  24.057  1.00 67.30           O  
ATOM     92  N   ILE A  13     -23.155  -2.331  22.300  1.00 64.99           N  
ATOM     93  CA  ILE A  13     -23.346  -1.760  20.971  1.00 64.99           C  
ATOM     94  C   ILE A  13     -22.228  -0.765  20.672  1.00 64.99           C  
ATOM     95  CB  ILE A  13     -24.724  -1.072  20.844  1.00 64.99           C  
ATOM     96  O   ILE A  13     -21.726  -0.705  19.547  1.00 64.99           O  
ATOM     97  CG1 ILE A  13     -25.851  -2.102  20.994  1.00 64.99           C  
ATOM     98  CG2 ILE A  13     -24.835  -0.328  19.511  1.00 64.99           C  
ATOM     99  CD1 ILE A  13     -27.243  -1.490  21.067  1.00 64.99           C  
ATOM    100  N   VAL A  14     -21.801  -0.015  21.666  1.00 63.64           N  
ATOM    101  CA  VAL A  14     -20.730   0.958  21.478  1.00 63.64           C  
ATOM    102  C   VAL A  14     -19.399   0.233  21.294  1.00 63.64           C  
ATOM    103  CB  VAL A  14     -20.642   1.941  22.667  1.00 63.64           C  
ATOM    104  O   VAL A  14     -18.542   0.680  20.528  1.00 63.64           O  
ATOM    105  CG1 VAL A  14     -19.443   2.874  22.509  1.00 63.64           C  
ATOM    106  CG2 VAL A  14     -21.935   2.744  22.792  1.00 63.64           C  
ATOM    107  N   CYS A  15     -19.336  -0.962  21.841  1.00 63.10           N  
ATOM    108  CA  CYS A  15     -18.077  -1.687  21.716  1.00 63.10           C  
ATOM    109  C   CYS A  15     -17.996  -2.413  20.379  1.00 63.10           C  
ATOM    110  CB  CYS A  15     -17.919  -2.688  22.860  1.00 63.10           C  
ATOM    111  O   CYS A  15     -16.903  -2.712  19.894  1.00 63.10           O  
ATOM    112  SG  CYS A  15     -17.662  -1.916  24.473  1.00 63.10           S  
ATOM    113  N   LEU A  16     -19.123  -2.625  19.689  1.00 59.40           N  
ATOM    114  CA  LEU A  16     -19.080  -3.335  18.416  1.00 59.40           C  
ATOM    115  C   LEU A  16     -18.578  -2.422  17.302  1.00 59.40           C  
ATOM    116  CB  LEU A  16     -20.464  -3.882  18.059  1.00 59.40           C  
ATOM    117  O   LEU A  16     -18.100  -2.899  16.270  1.00 59.40           O  
ATOM    118  CG  LEU A  16     -20.971  -5.050  18.906  1.00 59.40           C  
ATOM    119  CD1 LEU A  16     -22.461  -5.270  18.668  1.00 59.40           C  
ATOM    120  CD2 LEU A  16     -20.182  -6.317  18.597  1.00 59.40           C  
ATOM    121  N   ASP A  17     -18.588  -1.134  17.511  1.00 56.58           N  
ATOM    122  CA  ASP A  17     -18.070  -0.259  16.464  1.00 56.58           C  
ATOM    123  C   ASP A  17     -16.546  -0.186  16.513  1.00 56.58           C  
ATOM    124  CB  ASP A  17     -18.669   1.143  16.591  1.00 56.58           C  
ATOM    125  O   ASP A  17     -15.935   0.624  15.813  1.00 56.58           O  
ATOM    126  CG  ASP A  17     -19.998   1.289  15.871  1.00 56.58           C  
ATOM    127  OD1 ASP A  17     -20.196   0.643  14.819  1.00 56.58           O  
ATOM    128  OD2 ASP A  17     -20.854   2.059  16.358  1.00 56.58           O  
ATOM    129  N   LEU A  18     -16.026  -0.933  17.520  1.00 58.17           N  
ATOM    130  CA  LEU A  18     -14.576  -1.033  17.399  1.00 58.17           C  
ATOM    131  C   LEU A  18     -14.187  -1.821  16.152  1.00 58.17           C  
ATOM    132  CB  LEU A  18     -13.978  -1.696  18.643  1.00 58.17           C  
ATOM    133  O   LEU A  18     -13.218  -2.583  16.171  1.00 58.17           O  
ATOM    134  CG  LEU A  18     -13.910  -0.833  19.904  1.00 58.17           C  
ATOM    135  CD1 LEU A  18     -14.303  -1.654  21.128  1.00 58.17           C  
ATOM    136  CD2 LEU A  18     -12.515  -0.243  20.074  1.00 58.17           C  
ATOM    137  N   GLY A  19     -15.046  -1.838  15.119  1.00 62.25           N  
ATOM    138  CA  GLY A  19     -15.090  -2.146  13.698  1.00 62.25           C  
ATOM    139  C   GLY A  19     -13.724  -2.444  13.109  1.00 62.25           C  
ATOM    140  O   GLY A  19     -12.748  -1.754  13.411  1.00 62.25           O  
ATOM    141  N   ASN A  20     -13.224  -3.622  13.300  1.00 68.55           N  
ATOM    142  CA  ASN A  20     -12.156  -4.162  12.465  1.00 68.55           C  
ATOM    143  C   ASN A  20     -11.852  -3.246  11.283  1.00 68.55           C  
ATOM    144  CB  ASN A  20     -12.516  -5.565  11.972  1.00 68.55           C  
ATOM    145  O   ASN A  20     -12.721  -2.996  10.447  1.00 68.55           O  
ATOM    146  CG  ASN A  20     -12.383  -6.617  13.056  1.00 68.55           C  
ATOM    147  ND2 ASN A  20     -11.949  -7.811  12.672  1.00 68.55           N  
ATOM    148  OD1 ASN A  20     -12.669  -6.358  14.228  1.00 68.55           O  
ATOM    149  N   SER A  21     -11.062  -2.260  11.516  1.00 83.93           N  
ATOM    150  CA  SER A  21     -10.698  -1.360  10.427  1.00 83.93           C  
ATOM    151  C   SER A  21      -9.704  -2.017   9.475  1.00 83.93           C  
ATOM    152  CB  SER A  21     -10.107  -0.061  10.978  1.00 83.93           C  
ATOM    153  O   SER A  21      -8.877  -2.827   9.896  1.00 83.93           O  
ATOM    154  OG  SER A  21      -8.838  -0.295  11.562  1.00 83.93           O  
ATOM    155  N   PHE A  22     -10.071  -2.253   8.195  1.00 94.67           N  
ATOM    156  CA  PHE A  22      -9.237  -2.713   7.091  1.00 94.67           C  
ATOM    157  C   PHE A  22      -8.117  -1.719   6.808  1.00 94.67           C  
ATOM    158  CB  PHE A  22     -10.081  -2.925   5.830  1.00 94.67           C  
ATOM    159  O   PHE A  22      -8.370  -0.527   6.619  1.00 94.67           O  
ATOM    160  CG  PHE A  22      -9.327  -3.562   4.694  1.00 94.67           C  
ATOM    161  CD1 PHE A  22      -9.030  -2.838   3.546  1.00 94.67           C  
ATOM    162  CD2 PHE A  22      -8.914  -4.886   4.775  1.00 94.67           C  
ATOM    163  CE1 PHE A  22      -8.332  -3.425   2.493  1.00 94.67           C  
ATOM    164  CE2 PHE A  22      -8.216  -5.479   3.728  1.00 94.67           C  
ATOM    165  CZ  PHE A  22      -7.927  -4.748   2.587  1.00 94.67           C  
ATOM    166  N   SER A  23      -6.901  -2.197   6.864  1.00 96.97           N  
ATOM    167  CA  SER A  23      -5.749  -1.312   6.723  1.00 96.97           C  
ATOM    168  C   SER A  23      -4.827  -1.780   5.602  1.00 96.97           C  
ATOM    169  CB  SER A  23      -4.969  -1.234   8.036  1.00 96.97           C  
ATOM    170  O   SER A  23      -4.736  -2.978   5.325  1.00 96.97           O  
ATOM    171  OG  SER A  23      -5.775  -0.691   9.068  1.00 96.97           O  
ATOM    172  N   CYS A  24      -4.155  -0.811   4.929  1.00 98.14           N  
ATOM    173  CA  CYS A  24      -3.181  -1.040   3.867  1.00 98.14           C  
ATOM    174  C   CYS A  24      -1.948  -0.165   4.061  1.00 98.14           C  
ATOM    175  CB  CYS A  24      -3.803  -0.763   2.499  1.00 98.14           C  
ATOM    176  O   CYS A  24      -2.012   0.866   4.733  1.00 98.14           O  
ATOM    177  SG  CYS A  24      -5.245  -1.789   2.135  1.00 98.14           S  
ATOM    178  N   TYR A  25      -0.816  -0.597   3.573  1.00 97.76           N  
ATOM    179  CA  TYR A  25       0.322   0.309   3.467  1.00 97.76           C  
ATOM    180  C   TYR A  25       0.098   1.339   2.367  1.00 97.76           C  
ATOM    181  CB  TYR A  25       1.610  -0.473   3.196  1.00 97.76           C  
ATOM    182  O   TYR A  25      -0.355   0.998   1.272  1.00 97.76           O  
ATOM    183  CG  TYR A  25       2.097  -1.271   4.381  1.00 97.76           C  
ATOM    184  CD1 TYR A  25       2.586  -0.635   5.520  1.00 97.76           C  
ATOM    185  CD2 TYR A  25       2.071  -2.661   4.365  1.00 97.76           C  
ATOM    186  CE1 TYR A  25       3.037  -1.366   6.614  1.00 97.76           C  
ATOM    187  CE2 TYR A  25       2.520  -3.402   5.453  1.00 97.76           C  
ATOM    188  OH  TYR A  25       3.446  -3.475   7.652  1.00 97.76           O  
ATOM    189  CZ  TYR A  25       3.000  -2.746   6.572  1.00 97.76           C  
ATOM    190  N   LYS A  26       0.392   2.710   2.744  1.00 96.77           N  
ATOM    191  CA  LYS A  26       0.173   3.819   1.820  1.00 96.77           C  
ATOM    192  C   LYS A  26       1.448   4.635   1.629  1.00 96.77           C  
ATOM    193  CB  LYS A  26      -0.956   4.721   2.321  1.00 96.77           C  
ATOM    194  O   LYS A  26       2.267   4.740   2.544  1.00 96.77           O  
ATOM    195  CG  LYS A  26      -2.282   4.002   2.516  1.00 96.77           C  
ATOM    196  CD  LYS A  26      -3.374   4.958   2.980  1.00 96.77           C  
ATOM    197  CE  LYS A  26      -4.682   4.226   3.250  1.00 96.77           C  
ATOM    198  NZ  LYS A  26      -5.768   5.166   3.658  1.00 96.77           N  
ATOM    199  N   THR A  27       1.703   5.076   0.458  1.00 93.96           N  
ATOM    200  CA  THR A  27       2.702   6.097   0.162  1.00 93.96           C  
ATOM    201  C   THR A  27       2.095   7.494   0.263  1.00 93.96           C  
ATOM    202  CB  THR A  27       3.306   5.897  -1.241  1.00 93.96           C  
ATOM    203  O   THR A  27       0.887   7.665   0.088  1.00 93.96           O  
ATOM    204  CG2 THR A  27       4.049   4.569  -1.335  1.00 93.96           C  
ATOM    205  OG1 THR A  27       2.255   5.914  -2.214  1.00 93.96           O  
ATOM    206  N   PRO A  28       3.107   8.535   0.679  1.00 87.69           N  
ATOM    207  CA  PRO A  28       4.548   8.431   0.923  1.00 87.69           C  
ATOM    208  C   PRO A  28       4.874   7.924   2.325  1.00 87.69           C  
ATOM    209  CB  PRO A  28       5.041   9.868   0.733  1.00 87.69           C  
ATOM    210  O   PRO A  28       4.003   7.910   3.199  1.00 87.69           O  
ATOM    211  CG  PRO A  28       3.894  10.725   1.160  1.00 87.69           C  
ATOM    212  CD  PRO A  28       2.615  10.024   0.803  1.00 87.69           C  
ATOM    213  N   GLY A  29       6.127   7.026   2.490  1.00 86.74           N  
ATOM    214  CA  GLY A  29       6.621   6.662   3.808  1.00 86.74           C  
ATOM    215  C   GLY A  29       6.251   5.248   4.214  1.00 86.74           C  
ATOM    216  O   GLY A  29       6.596   4.801   5.310  1.00 86.74           O  
ATOM    217  N   VAL A  30       5.410   4.576   3.285  1.00 90.52           N  
ATOM    218  CA  VAL A  30       5.008   3.194   3.522  1.00 90.52           C  
ATOM    219  C   VAL A  30       4.546   3.031   4.969  1.00 90.52           C  
ATOM    220  CB  VAL A  30       6.158   2.208   3.216  1.00 90.52           C  
ATOM    221  O   VAL A  30       5.289   2.518   5.810  1.00 90.52           O  
ATOM    222  CG1 VAL A  30       5.667   0.764   3.298  1.00 90.52           C  
ATOM    223  CG2 VAL A  30       6.753   2.496   1.838  1.00 90.52           C  
ATOM    224  N   LYS A  31       3.455   3.537   5.266  1.00 94.85           N  
ATOM    225  CA  LYS A  31       2.833   3.439   6.583  1.00 94.85           C  
ATOM    226  C   LYS A  31       1.478   2.740   6.501  1.00 94.85           C  
ATOM    227  CB  LYS A  31       2.670   4.826   7.205  1.00 94.85           C  
ATOM    228  O   LYS A  31       0.736   2.926   5.534  1.00 94.85           O  
ATOM    229  CG  LYS A  31       3.986   5.529   7.504  1.00 94.85           C  
ATOM    230  CD  LYS A  31       3.759   6.901   8.127  1.00 94.85           C  
ATOM    231  CE  LYS A  31       5.074   7.620   8.393  1.00 94.85           C  
ATOM    232  NZ  LYS A  31       4.856   8.968   8.998  1.00 94.85           N  
ATOM    233  N   SER A  32       1.260   1.923   7.511  1.00 96.07           N  
ATOM    234  CA  SER A  32      -0.033   1.256   7.627  1.00 96.07           C  
ATOM    235  C   SER A  32      -1.103   2.211   8.145  1.00 96.07           C  
ATOM    236  CB  SER A  32       0.071   0.043   8.552  1.00 96.07           C  
ATOM    237  O   SER A  32      -0.982   2.748   9.248  1.00 96.07           O  
ATOM    238  OG  SER A  32      -1.174  -0.630   8.641  1.00 96.07           O  
ATOM    239  N   GLU A  33      -2.141   2.419   7.297  1.00 95.71           N  
ATOM    240  CA  GLU A  33      -3.238   3.324   7.629  1.00 95.71           C  
ATOM    241  C   GLU A  33      -4.589   2.698   7.296  1.00 95.71           C  
ATOM    242  CB  GLU A  33      -3.079   4.655   6.890  1.00 95.71           C  
ATOM    243  O   GLU A  33      -4.700   1.911   6.354  1.00 95.71           O  
ATOM    244  CG  GLU A  33      -1.831   5.432   7.285  1.00 95.71           C  
ATOM    245  CD  GLU A  33      -1.685   6.751   6.543  1.00 95.71           C  
ATOM    246  OE1 GLU A  33      -1.191   7.733   7.141  1.00 95.71           O  
ATOM    247  OE2 GLU A  33      -2.068   6.802   5.352  1.00 95.71           O  
ATOM    248  N   PRO A  34      -5.623   3.088   8.119  1.00 95.92           N  
ATOM    249  CA  PRO A  34      -6.958   2.573   7.808  1.00 95.92           C  
ATOM    250  C   PRO A  34      -7.488   3.078   6.467  1.00 95.92           C  
ATOM    251  CB  PRO A  34      -7.816   3.094   8.964  1.00 95.92           C  
ATOM    252  O   PRO A  34      -7.222   4.220   6.085  1.00 95.92           O  
ATOM    253  CG  PRO A  34      -7.071   4.280   9.488  1.00 95.92           C  
ATOM    254  CD  PRO A  34      -5.606   4.075   9.230  1.00 95.92           C  
ATOM    255  N   CYS A  35      -8.232   2.155   5.793  1.00 95.58           N  
ATOM    256  CA  CYS A  35      -8.863   2.530   4.532  1.00 95.58           C  
ATOM    257  C   CYS A  35     -10.251   3.114   4.768  1.00 95.58           C  
ATOM    258  CB  CYS A  35      -8.959   1.322   3.601  1.00 95.58           C  
ATOM    259  O   CYS A  35     -10.863   2.868   5.808  1.00 95.58           O  
ATOM    260  SG  CYS A  35      -7.357   0.624   3.145  1.00 95.58           S  
ATOM    261  N   ALA A  36     -10.644   4.005   3.837  1.00 95.08           N  
ATOM    262  CA  ALA A  36     -11.984   4.583   3.897  1.00 95.08           C  
ATOM    263  C   ALA A  36     -13.053   3.508   3.723  1.00 95.08           C  
ATOM    264  CB  ALA A  36     -12.144   5.666   2.833  1.00 95.08           C  
ATOM    265  O   ALA A  36     -12.794   2.454   3.137  1.00 95.08           O  
ATOM    266  N   PRO A  37     -14.233   3.698   4.303  1.00 93.07           N  
ATOM    267  CA  PRO A  37     -15.322   2.747   4.069  1.00 93.07           C  
ATOM    268  C   PRO A  37     -15.542   2.455   2.587  1.00 93.07           C  
ATOM    269  CB  PRO A  37     -16.540   3.452   4.673  1.00 93.07           C  
ATOM    270  O   PRO A  37     -15.536   3.375   1.765  1.00 93.07           O  
ATOM    271  CG  PRO A  37     -15.975   4.376   5.703  1.00 93.07           C  
ATOM    272  CD  PRO A  37     -14.644   4.876   5.216  1.00 93.07           C  
ATOM    273  N   GLY A  38     -15.615   1.218   2.207  1.00 93.11           N  
ATOM    274  CA  GLY A  38     -15.826   0.828   0.823  1.00 93.11           C  
ATOM    275  C   GLY A  38     -14.545   0.443   0.109  1.00 93.11           C  
ATOM    276  O   GLY A  38     -14.584  -0.156  -0.968  1.00 93.11           O  
ATOM    277  N   GLU A  39     -13.381   0.850   0.750  1.00 96.49           N  
ATOM    278  CA  GLU A  39     -12.086   0.471   0.192  1.00 96.49           C  
ATOM    279  C   GLU A  39     -11.552  -0.798   0.849  1.00 96.49           C  
ATOM    280  CB  GLU A  39     -11.077   1.611   0.351  1.00 96.49           C  
ATOM    281  O   GLU A  39     -10.828  -0.730   1.845  1.00 96.49           O  
ATOM    282  CG  GLU A  39     -11.456   2.877  -0.405  1.00 96.49           C  
ATOM    283  CD  GLU A  39     -10.374   3.944  -0.366  1.00 96.49           C  
ATOM    284  OE1 GLU A  39     -10.284   4.752  -1.319  1.00 96.49           O  
ATOM    285  OE2 GLU A  39      -9.610   3.973   0.624  1.00 96.49           O  
ATOM    286  N   ASN A  40     -11.885  -1.920   0.231  1.00 96.39           N  
ATOM    287  CA  ASN A  40     -11.568  -3.192   0.872  1.00 96.39           C  
ATOM    288  C   ASN A  40     -10.428  -3.912   0.157  1.00 96.39           C  
ATOM    289  CB  ASN A  40     -12.807  -4.087   0.930  1.00 96.39           C  
ATOM    290  O   ASN A  40     -10.313  -5.136   0.240  1.00 96.39           O  
ATOM    291  CG  ASN A  40     -13.915  -3.497   1.781  1.00 96.39           C  
ATOM    292  ND2 ASN A  40     -15.143  -3.553   1.279  1.00 96.39           N  
ATOM    293  OD1 ASN A  40     -13.668  -2.994   2.880  1.00 96.39           O  
ATOM    294  N   LEU A  41      -9.658  -3.106  -0.585  1.00 98.00           N  
ATOM    295  CA  LEU A  41      -8.507  -3.644  -1.302  1.00 98.00           C  
ATOM    296  C   LEU A  41      -7.263  -2.801  -1.043  1.00 98.00           C  
ATOM    297  CB  LEU A  41      -8.792  -3.705  -2.805  1.00 98.00           C  
ATOM    298  O   LEU A  41      -7.360  -1.587  -0.849  1.00 98.00           O  
ATOM    299  CG  LEU A  41      -9.924  -4.635  -3.243  1.00 98.00           C  
ATOM    300  CD1 LEU A  41     -10.242  -4.425  -4.719  1.00 98.00           C  
ATOM    301  CD2 LEU A  41      -9.557  -6.090  -2.972  1.00 98.00           C  
ATOM    302  N   CYS A  42      -6.132  -3.506  -1.024  1.00 98.16           N  
ATOM    303  CA  CYS A  42      -4.833  -2.846  -1.075  1.00 98.16           C  
ATOM    304  C   CYS A  42      -4.219  -2.956  -2.466  1.00 98.16           C  
ATOM    305  CB  CYS A  42      -3.884  -3.449  -0.040  1.00 98.16           C  
ATOM    306  O   CYS A  42      -4.404  -3.962  -3.152  1.00 98.16           O  
ATOM    307  SG  CYS A  42      -4.509  -3.375   1.652  1.00 98.16           S  
ATOM    308  N   TYR A  43      -3.575  -1.896  -2.937  1.00 97.70           N  
ATOM    309  CA  TYR A  43      -2.907  -2.002  -4.230  1.00 97.70           C  
ATOM    310  C   TYR A  43      -1.451  -1.563  -4.129  1.00 97.70           C  
ATOM    311  CB  TYR A  43      -3.635  -1.158  -5.281  1.00 97.70           C  
ATOM    312  O   TYR A  43      -1.089  -0.788  -3.241  1.00 97.70           O  
ATOM    313  CG  TYR A  43      -3.511   0.329  -5.058  1.00 97.70           C  
ATOM    314  CD1 TYR A  43      -4.490   1.033  -4.361  1.00 97.70           C  
ATOM    315  CD2 TYR A  43      -2.415   1.035  -5.545  1.00 97.70           C  
ATOM    316  CE1 TYR A  43      -4.381   2.404  -4.154  1.00 97.70           C  
ATOM    317  CE2 TYR A  43      -2.296   2.406  -5.344  1.00 97.70           C  
ATOM    318  OH  TYR A  43      -3.169   4.438  -4.447  1.00 97.70           O  
ATOM    319  CZ  TYR A  43      -3.282   3.081  -4.649  1.00 97.70           C  
ATOM    320  N   THR A  44      -0.647  -2.127  -4.998  1.00 97.10           N  
ATOM    321  CA  THR A  44       0.734  -1.730  -5.248  1.00 97.10           C  
ATOM    322  C   THR A  44       0.963  -1.474  -6.735  1.00 97.10           C  
ATOM    323  CB  THR A  44       1.722  -2.802  -4.751  1.00 97.10           C  
ATOM    324  O   THR A  44       0.779  -2.372  -7.560  1.00 97.10           O  
ATOM    325  CG2 THR A  44       3.166  -2.351  -4.944  1.00 97.10           C  
ATOM    326  OG1 THR A  44       1.491  -3.047  -3.358  1.00 97.10           O  
ATOM    327  N   LYS A  45       1.359  -0.178  -7.042  1.00 95.69           N  
ATOM    328  CA  LYS A  45       1.704   0.205  -8.409  1.00 95.69           C  
ATOM    329  C   LYS A  45       3.201   0.465  -8.545  1.00 95.69           C  
ATOM    330  CB  LYS A  45       0.916   1.445  -8.834  1.00 95.69           C  
ATOM    331  O   LYS A  45       3.799   1.140  -7.705  1.00 95.69           O  
ATOM    332  CG  LYS A  45      -0.590   1.233  -8.888  1.00 95.69           C  
ATOM    333  CD  LYS A  45      -1.318   2.505  -9.304  1.00 95.69           C  
ATOM    334  CE  LYS A  45      -2.829   2.311  -9.301  1.00 95.69           C  
ATOM    335  NZ  LYS A  45      -3.547   3.551  -9.723  1.00 95.69           N  
ATOM    336  N   THR A  46       3.731  -0.180  -9.604  1.00 94.50           N  
ATOM    337  CA  THR A  46       5.139   0.069  -9.891  1.00 94.50           C  
ATOM    338  C   THR A  46       5.332   0.468 -11.351  1.00 94.50           C  
ATOM    339  CB  THR A  46       6.000  -1.168  -9.576  1.00 94.50           C  
ATOM    340  O   THR A  46       4.654  -0.055 -12.238  1.00 94.50           O  
ATOM    341  CG2 THR A  46       5.912  -1.539  -8.099  1.00 94.50           C  
ATOM    342  OG1 THR A  46       5.542  -2.275 -10.362  1.00 94.50           O  
ATOM    343  N   TRP A  47       6.103   1.486 -11.567  1.00 94.11           N  
ATOM    344  CA  TRP A  47       6.402   1.914 -12.930  1.00 94.11           C  
ATOM    345  C   TRP A  47       7.777   2.570 -13.005  1.00 94.11           C  
ATOM    346  CB  TRP A  47       5.331   2.885 -13.436  1.00 94.11           C  
ATOM    347  O   TRP A  47       8.355   2.934 -11.979  1.00 94.11           O  
ATOM    348  CG  TRP A  47       5.344   4.217 -12.750  1.00 94.11           C  
ATOM    349  CD1 TRP A  47       5.949   5.363 -13.186  1.00 94.11           C  
ATOM    350  CD2 TRP A  47       4.726   4.541 -11.500  1.00 94.11           C  
ATOM    351  CE2 TRP A  47       4.997   5.902 -11.240  1.00 94.11           C  
ATOM    352  CE3 TRP A  47       3.969   3.810 -10.575  1.00 94.11           C  
ATOM    353  NE1 TRP A  47       5.744   6.380 -12.283  1.00 94.11           N  
ATOM    354  CH2 TRP A  47       3.797   5.811  -9.202  1.00 94.11           C  
ATOM    355  CZ2 TRP A  47       4.535   6.549 -10.091  1.00 94.11           C  
ATOM    356  CZ3 TRP A  47       3.511   4.456  -9.432  1.00 94.11           C  
ATOM    357  N   CYS A  48       8.334   2.561 -14.237  1.00 94.23           N  
ATOM    358  CA  CYS A  48       9.640   3.155 -14.502  1.00 94.23           C  
ATOM    359  C   CYS A  48       9.494   4.573 -15.041  1.00 94.23           C  
ATOM    360  CB  CYS A  48      10.426   2.300 -15.495  1.00 94.23           C  
ATOM    361  O   CYS A  48       8.889   4.783 -16.093  1.00 94.23           O  
ATOM    362  SG  CYS A  48      12.180   2.723 -15.591  1.00 94.23           S  
ATOM    363  N   ASP A  49      10.003   5.545 -14.282  1.00 91.14           N  
ATOM    364  CA  ASP A  49      10.045   6.908 -14.804  1.00 91.14           C  
ATOM    365  C   ASP A  49      11.374   7.189 -15.502  1.00 91.14           C  
ATOM    366  CB  ASP A  49       9.817   7.921 -13.680  1.00 91.14           C  
ATOM    367  O   ASP A  49      12.123   6.262 -15.817  1.00 91.14           O  
ATOM    368  CG  ASP A  49      10.935   7.929 -12.653  1.00 91.14           C  
ATOM    369  OD1 ASP A  49      11.971   7.264 -12.874  1.00 91.14           O  
ATOM    370  OD2 ASP A  49      10.778   8.603 -11.612  1.00 91.14           O  
ATOM    371  N   ALA A  50      11.645   8.447 -15.818  1.00 92.94           N  
ATOM    372  CA  ALA A  50      12.824   8.827 -16.593  1.00 92.94           C  
ATOM    373  C   ALA A  50      14.107   8.523 -15.825  1.00 92.94           C  
ATOM    374  CB  ALA A  50      12.765  10.308 -16.959  1.00 92.94           C  
ATOM    375  O   ALA A  50      15.188   8.448 -16.414  1.00 92.94           O  
ATOM    376  N   PHE A  51      14.015   8.244 -14.583  1.00 92.16           N  
ATOM    377  CA  PHE A  51      15.197   8.083 -13.745  1.00 92.16           C  
ATOM    378  C   PHE A  51      15.283   6.663 -13.197  1.00 92.16           C  
ATOM    379  CB  PHE A  51      15.182   9.090 -12.591  1.00 92.16           C  
ATOM    380  O   PHE A  51      15.874   6.435 -12.139  1.00 92.16           O  
ATOM    381  CG  PHE A  51      15.161  10.527 -13.040  1.00 92.16           C  
ATOM    382  CD1 PHE A  51      16.334  11.167 -13.421  1.00 92.16           C  
ATOM    383  CD2 PHE A  51      13.968  11.236 -13.082  1.00 92.16           C  
ATOM    384  CE1 PHE A  51      16.318  12.497 -13.837  1.00 92.16           C  
ATOM    385  CE2 PHE A  51      13.944  12.565 -13.496  1.00 92.16           C  
ATOM    386  CZ  PHE A  51      15.120  13.193 -13.872  1.00 92.16           C  
ATOM    387  N   CYS A  52      14.624   5.698 -13.771  1.00 91.84           N  
ATOM    388  CA  CYS A  52      14.543   4.325 -13.286  1.00 91.84           C  
ATOM    389  C   CYS A  52      15.927   3.692 -13.205  1.00 91.84           C  
ATOM    390  CB  CYS A  52      13.642   3.488 -14.193  1.00 91.84           C  
ATOM    391  O   CYS A  52      16.196   2.888 -12.311  1.00 91.84           O  
ATOM    392  SG  CYS A  52      11.915   3.448 -13.667  1.00 91.84           S  
ATOM    393  N   GLY A  53      16.759   4.114 -14.075  1.00 90.49           N  
ATOM    394  CA  GLY A  53      18.113   3.584 -14.088  1.00 90.49           C  
ATOM    395  C   GLY A  53      18.897   3.919 -12.833  1.00 90.49           C  
ATOM    396  O   GLY A  53      19.692   3.106 -12.357  1.00 90.49           O  
ATOM    397  N   ASP A  54      18.623   5.027 -12.252  1.00 92.82           N  
ATOM    398  CA  ASP A  54      19.396   5.507 -11.110  1.00 92.82           C  
ATOM    399  C   ASP A  54      18.696   5.175  -9.795  1.00 92.82           C  
ATOM    400  CB  ASP A  54      19.628   7.016 -11.216  1.00 92.82           C  
ATOM    401  O   ASP A  54      19.337   4.732  -8.839  1.00 92.82           O  
ATOM    402  CG  ASP A  54      20.490   7.401 -12.405  1.00 92.82           C  
ATOM    403  OD1 ASP A  54      21.455   6.672 -12.721  1.00 92.82           O  
ATOM    404  OD2 ASP A  54      20.204   8.445 -13.031  1.00 92.82           O  
ATOM    405  N   ARG A  55      17.278   5.269  -9.761  1.00 88.93           N  
ATOM    406  CA  ARG A  55      16.576   5.172  -8.485  1.00 88.93           C  
ATOM    407  C   ARG A  55      15.715   3.915  -8.428  1.00 88.93           C  
ATOM    408  CB  ARG A  55      15.709   6.412  -8.253  1.00 88.93           C  
ATOM    409  O   ARG A  55      15.160   3.584  -7.378  1.00 88.93           O  
ATOM    410  CG  ARG A  55      14.673   6.652  -9.339  1.00 88.93           C  
ATOM    411  CD  ARG A  55      13.851   7.904  -9.067  1.00 88.93           C  
ATOM    412  NE  ARG A  55      12.725   8.020  -9.990  1.00 88.93           N  
ATOM    413  NH1 ARG A  55      11.776   9.839  -8.929  1.00 88.93           N  
ATOM    414  NH2 ARG A  55      10.787   8.951 -10.796  1.00 88.93           N  
ATOM    415  CZ  ARG A  55      11.765   8.936  -9.903  1.00 88.93           C  
ATOM    416  N   GLY A  56      15.620   3.273  -9.584  1.00 90.32           N  
ATOM    417  CA  GLY A  56      14.702   2.145  -9.615  1.00 90.32           C  
ATOM    418  C   GLY A  56      13.271   2.549  -9.915  1.00 90.32           C  
ATOM    419  O   GLY A  56      13.001   3.709 -10.231  1.00 90.32           O  
ATOM    420  N   LYS A  57      12.396   1.546  -9.806  1.00 92.73           N  
ATOM    421  CA  LYS A  57      10.991   1.766 -10.133  1.00 92.73           C  
ATOM    422  C   LYS A  57      10.303   2.612  -9.065  1.00 92.73           C  
ATOM    423  CB  LYS A  57      10.261   0.431 -10.294  1.00 92.73           C  
ATOM    424  O   LYS A  57      10.660   2.543  -7.887  1.00 92.73           O  
ATOM    425  CG  LYS A  57      10.667  -0.350 -11.536  1.00 92.73           C  
ATOM    426  CD  LYS A  57       9.826  -1.609 -11.703  1.00 92.73           C  
ATOM    427  CE  LYS A  57      10.201  -2.368 -12.969  1.00 92.73           C  
ATOM    428  NZ  LYS A  57       9.354  -3.584 -13.157  1.00 92.73           N  
ATOM    429  N   ARG A  58       9.331   3.367  -9.552  1.00 93.08           N  
ATOM    430  CA  ARG A  58       8.437   4.066  -8.635  1.00 93.08           C  
ATOM    431  C   ARG A  58       7.410   3.109  -8.037  1.00 93.08           C  
ATOM    432  CB  ARG A  58       7.727   5.218  -9.348  1.00 93.08           C  
ATOM    433  O   ARG A  58       6.980   2.161  -8.697  1.00 93.08           O  
ATOM    434  CG  ARG A  58       8.665   6.308  -9.842  1.00 93.08           C  
ATOM    435  CD  ARG A  58       9.277   7.091  -8.688  1.00 93.08           C  
ATOM    436  NE  ARG A  58      10.049   8.235  -9.163  1.00 93.08           N  
ATOM    437  NH1 ARG A  58      10.916   8.773  -7.090  1.00 93.08           N  
ATOM    438  NH2 ARG A  58      11.470  10.024  -8.929  1.00 93.08           N  
ATOM    439  CZ  ARG A  58      10.810   9.008  -8.393  1.00 93.08           C  
ATOM    440  N   VAL A  59       7.181   3.412  -6.767  1.00 94.30           N  
ATOM    441  CA  VAL A  59       6.205   2.566  -6.089  1.00 94.30           C  
ATOM    442  C   VAL A  59       5.108   3.432  -5.475  1.00 94.30           C  
ATOM    443  CB  VAL A  59       6.869   1.695  -4.999  1.00 94.30           C  
ATOM    444  O   VAL A  59       5.395   4.411  -4.781  1.00 94.30           O  
ATOM    445  CG1 VAL A  59       5.830   0.822  -4.298  1.00 94.30           C  
ATOM    446  CG2 VAL A  59       7.974   0.833  -5.606  1.00 94.30           C  
ATOM    447  N   GLU A  60       3.889   3.049  -5.795  1.00 95.63           N  
ATOM    448  CA  GLU A  60       2.698   3.635  -5.186  1.00 95.63           C  
ATOM    449  C   GLU A  60       1.823   2.564  -4.543  1.00 95.63           C  
ATOM    450  CB  GLU A  60       1.893   4.419  -6.226  1.00 95.63           C  
ATOM    451  O   GLU A  60       1.496   1.558  -5.178  1.00 95.63           O  
ATOM    452  CG  GLU A  60       0.679   5.134  -5.652  1.00 95.63           C  
ATOM    453  CD  GLU A  60      -0.161   5.833  -6.709  1.00 95.63           C  
ATOM    454  OE1 GLU A  60      -1.253   6.346  -6.375  1.00 95.63           O  
ATOM    455  OE2 GLU A  60       0.275   5.865  -7.881  1.00 95.63           O  
ATOM    456  N   MET A  61       1.455   2.814  -3.232  1.00 97.37           N  
ATOM    457  CA  MET A  61       0.620   1.887  -2.473  1.00 97.37           C  
ATOM    458  C   MET A  61      -0.594   2.600  -1.889  1.00 97.37           C  
ATOM    459  CB  MET A  61       1.429   1.228  -1.354  1.00 97.37           C  
ATOM    460  O   MET A  61      -0.547   3.804  -1.629  1.00 97.37           O  
ATOM    461  CG  MET A  61       2.752   0.642  -1.817  1.00 97.37           C  
ATOM    462  SD  MET A  61       3.758  -0.009  -0.427  1.00 97.37           S  
ATOM    463  CE  MET A  61       2.914  -1.589  -0.134  1.00 97.37           C  
ATOM    464  N   GLY A  62      -1.678   1.840  -1.762  1.00 97.44           N  
ATOM    465  CA  GLY A  62      -2.845   2.472  -1.168  1.00 97.44           C  
ATOM    466  C   GLY A  62      -4.056   1.560  -1.118  1.00 97.44           C  
ATOM    467  O   GLY A  62      -3.925   0.339  -1.223  1.00 97.44           O  
ATOM    468  N   CYS A  63      -5.186   2.228  -0.750  1.00 97.68           N  
ATOM    469  CA  CYS A  63      -6.482   1.566  -0.651  1.00 97.68           C  
ATOM    470  C   CYS A  63      -7.326   1.830  -1.892  1.00 97.68           C  
ATOM    471  CB  CYS A  63      -7.231   2.038   0.595  1.00 97.68           C  
ATOM    472  O   CYS A  63      -7.205   2.885  -2.517  1.00 97.68           O  
ATOM    473  SG  CYS A  63      -6.332   1.754   2.136  1.00 97.68           S  
ATOM    474  N   ALA A  64      -8.146   0.779  -2.241  1.00 97.43           N  
ATOM    475  CA  ALA A  64      -9.025   0.947  -3.396  1.00 97.43           C  
ATOM    476  C   ALA A  64     -10.315   0.150  -3.225  1.00 97.43           C  
ATOM    477  CB  ALA A  64      -8.308   0.525  -4.676  1.00 97.43           C  
ATOM    478  O   ALA A  64     -10.333  -0.872  -2.535  1.00 97.43           O  
ATOM    479  N   ALA A  65     -11.375   0.693  -3.751  1.00 97.10           N  
ATOM    480  CA  ALA A  65     -12.638  -0.038  -3.799  1.00 97.10           C  
ATOM    481  C   ALA A  65     -12.590  -1.149  -4.843  1.00 97.10           C  
ATOM    482  CB  ALA A  65     -13.794   0.916  -4.094  1.00 97.10           C  
ATOM    483  O   ALA A  65     -13.140  -2.233  -4.631  1.00 97.10           O  
ATOM    484  N   THR A  66     -12.012  -0.814  -5.968  1.00 96.85           N  
ATOM    485  CA  THR A  66     -11.755  -1.741  -7.064  1.00 96.85           C  
ATOM    486  C   THR A  66     -10.293  -1.675  -7.496  1.00 96.85           C  
ATOM    487  CB  THR A  66     -12.664  -1.444  -8.272  1.00 96.85           C  
ATOM    488  O   THR A  66      -9.636  -0.645  -7.327  1.00 96.85           O  
ATOM    489  CG2 THR A  66     -14.136  -1.579  -7.898  1.00 96.85           C  
ATOM    490  OG1 THR A  66     -12.419  -0.109  -8.730  1.00 96.85           O  
ATOM    491  N   CYS A  67      -9.805  -2.851  -7.934  1.00 95.36           N  
ATOM    492  CA  CYS A  67      -8.419  -2.885  -8.386  1.00 95.36           C  
ATOM    493  C   CYS A  67      -8.217  -1.980  -9.596  1.00 95.36           C  
ATOM    494  CB  CYS A  67      -8.003  -4.315  -8.732  1.00 95.36           C  
ATOM    495  O   CYS A  67      -8.904  -2.128 -10.608  1.00 95.36           O  
ATOM    496  SG  CYS A  67      -6.216  -4.537  -8.881  1.00 95.36           S  
ATOM    497  N   PRO A  68      -7.349  -0.976  -9.537  1.00 91.30           N  
ATOM    498  CA  PRO A  68      -7.118  -0.017 -10.620  1.00 91.30           C  
ATOM    499  C   PRO A  68      -6.719  -0.691 -11.931  1.00 91.30           C  
ATOM    500  CB  PRO A  68      -5.977   0.852 -10.084  1.00 91.30           C  
ATOM    501  O   PRO A  68      -6.180  -1.801 -11.919  1.00 91.30           O  
ATOM    502  CG  PRO A  68      -6.002   0.645  -8.604  1.00 91.30           C  
ATOM    503  CD  PRO A  68      -6.501  -0.744  -8.325  1.00 91.30           C  
ATOM    504  N   THR A  69      -7.084  -0.084 -12.981  1.00 90.79           N  
ATOM    505  CA  THR A  69      -6.790  -0.587 -14.318  1.00 90.79           C  
ATOM    506  C   THR A  69      -5.316  -0.387 -14.659  1.00 90.79           C  
ATOM    507  CB  THR A  69      -7.664   0.104 -15.380  1.00 90.79           C  
ATOM    508  O   THR A  69      -4.737   0.655 -14.344  1.00 90.79           O  
ATOM    509  CG2 THR A  69      -7.475  -0.537 -16.751  1.00 90.79           C  
ATOM    510  OG1 THR A  69      -9.042  -0.004 -15.001  1.00 90.79           O  
ATOM    511  N   VAL A  70      -4.841  -1.348 -15.312  1.00 87.24           N  
ATOM    512  CA  VAL A  70      -3.456  -1.396 -15.766  1.00 87.24           C  
ATOM    513  C   VAL A  70      -3.267  -0.452 -16.951  1.00 87.24           C  
ATOM    514  CB  VAL A  70      -3.036  -2.831 -16.156  1.00 87.24           C  
ATOM    515  O   VAL A  70      -4.070  -0.452 -17.887  1.00 87.24           O  
ATOM    516  CG1 VAL A  70      -1.584  -2.859 -16.631  1.00 87.24           C  
ATOM    517  CG2 VAL A  70      -3.235  -3.784 -14.979  1.00 87.24           C  
ATOM    518  N   LYS A  71      -2.392   0.535 -16.745  1.00 88.53           N  
ATOM    519  CA  LYS A  71      -1.888   1.374 -17.829  1.00 88.53           C  
ATOM    520  C   LYS A  71      -0.566   0.838 -18.369  1.00 88.53           C  
ATOM    521  CB  LYS A  71      -1.714   2.817 -17.354  1.00 88.53           C  
ATOM    522  O   LYS A  71       0.157   0.130 -17.666  1.00 88.53           O  
ATOM    523  CG  LYS A  71      -3.013   3.496 -16.946  1.00 88.53           C  
ATOM    524  CD  LYS A  71      -2.781   4.944 -16.531  1.00 88.53           C  
ATOM    525  CE  LYS A  71      -4.077   5.617 -16.101  1.00 88.53           C  
ATOM    526  NZ  LYS A  71      -3.845   7.015 -15.630  1.00 88.53           N  
ATOM    527  N   PRO A  72      -0.352   1.053 -19.719  1.00 91.38           N  
ATOM    528  CA  PRO A  72       0.931   0.579 -20.245  1.00 91.38           C  
ATOM    529  C   PRO A  72       2.123   1.080 -19.433  1.00 91.38           C  
ATOM    530  CB  PRO A  72       0.961   1.146 -21.666  1.00 91.38           C  
ATOM    531  O   PRO A  72       2.199   2.269 -19.112  1.00 91.38           O  
ATOM    532  CG  PRO A  72      -0.476   1.329 -22.035  1.00 91.38           C  
ATOM    533  CD  PRO A  72      -1.247   1.675 -20.793  1.00 91.38           C  
ATOM    534  N   GLY A  73       2.935   0.112 -19.012  1.00 91.20           N  
ATOM    535  CA  GLY A  73       4.159   0.446 -18.301  1.00 91.20           C  
ATOM    536  C   GLY A  73       3.992   0.446 -16.793  1.00 91.20           C  
ATOM    537  O   GLY A  73       4.932   0.757 -16.059  1.00 91.20           O  
ATOM    538  N   VAL A  74       2.798   0.212 -16.374  1.00 93.75           N  
ATOM    539  CA  VAL A  74       2.500   0.192 -14.946  1.00 93.75           C  
ATOM    540  C   VAL A  74       2.095  -1.218 -14.521  1.00 93.75           C  
ATOM    541  CB  VAL A  74       1.385   1.199 -14.585  1.00 93.75           C  
ATOM    542  O   VAL A  74       1.227  -1.835 -15.144  1.00 93.75           O  
ATOM    543  CG1 VAL A  74       1.060   1.133 -13.094  1.00 93.75           C  
ATOM    544  CG2 VAL A  74       1.796   2.615 -14.983  1.00 93.75           C  
ATOM    545  N   ASP A  75       2.825  -1.722 -13.535  1.00 93.88           N  
ATOM    546  CA  ASP A  75       2.444  -2.985 -12.910  1.00 93.88           C  
ATOM    547  C   ASP A  75       1.581  -2.747 -11.673  1.00 93.88           C  
ATOM    548  CB  ASP A  75       3.687  -3.795 -12.535  1.00 93.88           C  
ATOM    549  O   ASP A  75       1.910  -1.909 -10.831  1.00 93.88           O  
ATOM    550  CG  ASP A  75       4.521  -4.192 -13.740  1.00 93.88           C  
ATOM    551  OD1 ASP A  75       3.952  -4.672 -14.744  1.00 93.88           O  
ATOM    552  OD2 ASP A  75       5.759  -4.027 -13.684  1.00 93.88           O  
ATOM    553  N   ILE A  76       0.434  -3.497 -11.625  1.00 95.84           N  
ATOM    554  CA  ILE A  76      -0.455  -3.298 -10.486  1.00 95.84           C  
ATOM    555  C   ILE A  76      -0.855  -4.650  -9.900  1.00 95.84           C  
ATOM    556  CB  ILE A  76      -1.713  -2.494 -10.885  1.00 95.84           C  
ATOM    557  O   ILE A  76      -1.167  -5.586 -10.640  1.00 95.84           O  
ATOM    558  CG1 ILE A  76      -2.588  -2.226  -9.656  1.00 95.84           C  
ATOM    559  CG2 ILE A  76      -2.503  -3.232 -11.970  1.00 95.84           C  
ATOM    560  CD1 ILE A  76      -3.509  -1.022  -9.801  1.00 95.84           C  
ATOM    561  N   THR A  77      -0.784  -4.729  -8.553  1.00 95.69           N  
ATOM    562  CA  THR A  77      -1.272  -5.883  -7.805  1.00 95.69           C  
ATOM    563  C   THR A  77      -2.244  -5.449  -6.713  1.00 95.69           C  
ATOM    564  CB  THR A  77      -0.109  -6.673  -7.176  1.00 95.69           C  
ATOM    565  O   THR A  77      -2.066  -4.395  -6.099  1.00 95.69           O  
ATOM    566  CG2 THR A  77       0.814  -7.241  -8.249  1.00 95.69           C  
ATOM    567  OG1 THR A  77       0.647  -5.802  -6.324  1.00 95.69           O  
ATOM    568  N   CYS A  78      -3.311  -6.261  -6.557  1.00 97.56           N  
ATOM    569  CA  CYS A  78      -4.306  -5.997  -5.524  1.00 97.56           C  
ATOM    570  C   CYS A  78      -4.482  -7.207  -4.614  1.00 97.56           C  
ATOM    571  CB  CYS A  78      -5.646  -5.621  -6.154  1.00 97.56           C  
ATOM    572  O   CYS A  78      -4.299  -8.346  -5.047  1.00 97.56           O  
ATOM    573  SG  CYS A  78      -5.591  -4.102  -7.131  1.00 97.56           S  
ATOM    574  N   CYS A  79      -4.762  -6.943  -3.395  1.00 97.86           N  
ATOM    575  CA  CYS A  79      -5.038  -7.988  -2.414  1.00 97.86           C  
ATOM    576  C   CYS A  79      -6.074  -7.522  -1.398  1.00 97.86           C  
ATOM    577  CB  CYS A  79      -3.754  -8.400  -1.695  1.00 97.86           C  
ATOM    578  O   CYS A  79      -6.392  -6.333  -1.330  1.00 97.86           O  
ATOM    579  SG  CYS A  79      -3.007  -7.074  -0.723  1.00 97.86           S  
ATOM    580  N   SER A  80      -6.795  -8.435  -0.619  1.00 96.96           N  
ATOM    581  CA  SER A  80      -7.978  -8.055   0.147  1.00 96.96           C  
ATOM    582  C   SER A  80      -7.813  -8.395   1.624  1.00 96.96           C  
ATOM    583  CB  SER A  80      -9.222  -8.750  -0.409  1.00 96.96           C  
ATOM    584  O   SER A  80      -8.801  -8.538   2.348  1.00 96.96           O  
ATOM    585  OG  SER A  80      -9.042 -10.155  -0.440  1.00 96.96           O  
ATOM    586  N   THR A  81      -6.517  -8.561   2.039  1.00 96.46           N  
ATOM    587  CA  THR A  81      -6.297  -8.750   3.468  1.00 96.46           C  
ATOM    588  C   THR A  81      -5.537  -7.566   4.060  1.00 96.46           C  
ATOM    589  CB  THR A  81      -5.523 -10.051   3.747  1.00 96.46           C  
ATOM    590  O   THR A  81      -4.993  -6.741   3.323  1.00 96.46           O  
ATOM    591  CG2 THR A  81      -6.270 -11.264   3.202  1.00 96.46           C  
ATOM    592  OG1 THR A  81      -4.235  -9.977   3.123  1.00 96.46           O  
ATOM    593  N   ASP A  82      -5.553  -7.451   5.439  1.00 96.64           N  
ATOM    594  CA  ASP A  82      -4.884  -6.345   6.118  1.00 96.64           C  
ATOM    595  C   ASP A  82      -3.393  -6.320   5.788  1.00 96.64           C  
ATOM    596  CB  ASP A  82      -5.086  -6.444   7.632  1.00 96.64           C  
ATOM    597  O   ASP A  82      -2.722  -7.353   5.844  1.00 96.64           O  
ATOM    598  CG  ASP A  82      -6.473  -6.010   8.074  1.00 96.64           C  
ATOM    599  OD1 ASP A  82      -7.015  -5.034   7.512  1.00 96.64           O  
ATOM    600  OD2 ASP A  82      -7.027  -6.649   8.994  1.00 96.64           O  
ATOM    601  N   ASN A  83      -2.965  -5.167   5.373  1.00 96.56           N  
ATOM    602  CA  ASN A  83      -1.549  -4.921   5.123  1.00 96.56           C  
ATOM    603  C   ASN A  83      -0.959  -5.957   4.170  1.00 96.56           C  
ATOM    604  CB  ASN A  83      -0.767  -4.902   6.438  1.00 96.56           C  
ATOM    605  O   ASN A  83       0.164  -6.423   4.371  1.00 96.56           O  
ATOM    606  CG  ASN A  83      -1.205  -3.783   7.362  1.00 96.56           C  
ATOM    607  ND2 ASN A  83      -1.165  -4.040   8.664  1.00 96.56           N  
ATOM    608  OD1 ASN A  83      -1.578  -2.698   6.910  1.00 96.56           O  
ATOM    609  N   CYS A  84      -1.590  -6.400   3.189  1.00 97.40           N  
ATOM    610  CA  CYS A  84      -1.187  -7.446   2.256  1.00 97.40           C  
ATOM    611  C   CYS A  84      -0.312  -6.879   1.145  1.00 97.40           C  
ATOM    612  CB  CYS A  84      -2.414  -8.129   1.653  1.00 97.40           C  
ATOM    613  O   CYS A  84       0.055  -7.594   0.211  1.00 97.40           O  
ATOM    614  SG  CYS A  84      -3.445  -7.027   0.660  1.00 97.40           S  
ATOM    615  N   ASN A  85      -0.087  -5.592   1.172  1.00 97.12           N  
ATOM    616  CA  ASN A  85       0.697  -4.944   0.126  1.00 97.12           C  
ATOM    617  C   ASN A  85       2.035  -4.440   0.659  1.00 97.12           C  
ATOM    618  CB  ASN A  85      -0.092  -3.794  -0.503  1.00 97.12           C  
ATOM    619  O   ASN A  85       2.366  -3.263   0.505  1.00 97.12           O  
ATOM    620  CG  ASN A  85      -0.452  -2.716   0.500  1.00 97.12           C  
ATOM    621  ND2 ASN A  85      -0.427  -1.464   0.059  1.00 97.12           N  
ATOM    622  OD1 ASN A  85      -0.749  -3.006   1.662  1.00 97.12           O  
ATOM    623  N   PRO A  86       2.913  -5.309   1.171  1.00 92.71           N  
ATOM    624  CA  PRO A  86       4.225  -4.870   1.650  1.00 92.71           C  
ATOM    625  C   PRO A  86       5.041  -4.164   0.570  1.00 92.71           C  
ATOM    626  CB  PRO A  86       4.900  -6.176   2.077  1.00 92.71           C  
ATOM    627  O   PRO A  86       4.775  -4.337  -0.622  1.00 92.71           O  
ATOM    628  CG  PRO A  86       4.332  -7.215   1.166  1.00 92.71           C  
ATOM    629  CD  PRO A  86       2.893  -6.880   0.898  1.00 92.71           C  
ATOM    630  N   PHE A  87       5.918  -3.206   1.098  1.00 90.89           N  
ATOM    631  CA  PHE A  87       6.816  -2.548   0.156  1.00 90.89           C  
ATOM    632  C   PHE A  87       7.610  -3.574  -0.643  1.00 90.89           C  
ATOM    633  CB  PHE A  87       7.771  -1.603   0.892  1.00 90.89           C  
ATOM    634  O   PHE A  87       8.131  -4.539  -0.079  1.00 90.89           O  
ATOM    635  CG  PHE A  87       8.533  -0.679  -0.019  1.00 90.89           C  
ATOM    636  CD1 PHE A  87       9.819  -0.997  -0.436  1.00 90.89           C  
ATOM    637  CD2 PHE A  87       7.962   0.508  -0.458  1.00 90.89           C  
ATOM    638  CE1 PHE A  87      10.527  -0.144  -1.279  1.00 90.89           C  
ATOM    639  CE2 PHE A  87       8.663   1.366  -1.301  1.00 90.89           C  
ATOM    640  CZ  PHE A  87       9.946   1.039  -1.710  1.00 90.89           C  
ATOM    641  N   PRO A  88       7.633  -3.430  -1.969  1.00 85.83           N  
ATOM    642  CA  PRO A  88       8.379  -4.379  -2.800  1.00 85.83           C  
ATOM    643  C   PRO A  88       9.877  -4.370  -2.506  1.00 85.83           C  
ATOM    644  CB  PRO A  88       8.099  -3.896  -4.225  1.00 85.83           C  
ATOM    645  O   PRO A  88      10.462  -3.304  -2.296  1.00 85.83           O  
ATOM    646  CG  PRO A  88       6.923  -2.982  -4.095  1.00 85.83           C  
ATOM    647  CD  PRO A  88       6.869  -2.473  -2.683  1.00 85.83           C  
ATOM    648  N   THR A  89      10.523  -5.400  -1.848  1.00 79.03           N  
ATOM    649  CA  THR A  89      11.963  -5.529  -1.653  1.00 79.03           C  
ATOM    650  C   THR A  89      12.647  -5.960  -2.947  1.00 79.03           C  
ATOM    651  CB  THR A  89      12.288  -6.538  -0.536  1.00 79.03           C  
ATOM    652  O   THR A  89      12.024  -6.586  -3.807  1.00 79.03           O  
ATOM    653  CG2 THR A  89      11.731  -6.072   0.805  1.00 79.03           C  
ATOM    654  OG1 THR A  89      11.711  -7.808  -0.865  1.00 79.03           O  
ATOM    655  N   HIS A  90      13.528  -5.052  -3.455  1.00 61.26           N  
ATOM    656  CA  HIS A  90      14.450  -5.311  -4.555  1.00 61.26           C  
ATOM    657  C   HIS A  90      15.037  -6.716  -4.462  1.00 61.26           C  
ATOM    658  CB  HIS A  90      15.573  -4.273  -4.568  1.00 61.26           C  
ATOM    659  O   HIS A  90      15.925  -6.970  -3.645  1.00 61.26           O  
ATOM    660  CG  HIS A  90      15.977  -3.843  -5.942  1.00 61.26           C  
ATOM    661  CD2 HIS A  90      15.616  -2.765  -6.678  1.00 61.26           C  
ATOM    662  ND1 HIS A  90      16.857  -4.564  -6.719  1.00 61.26           N  
ATOM    663  CE1 HIS A  90      17.021  -3.946  -7.877  1.00 61.26           C  
ATOM    664  NE2 HIS A  90      16.279  -2.852  -7.878  1.00 61.26           N  
ATOM    665  N   ASN A  91      14.283  -7.772  -4.127  1.00 49.04           N  
ATOM    666  CA  ASN A  91      15.039  -9.004  -4.329  1.00 49.04           C  
ATOM    667  C   ASN A  91      14.707  -9.652  -5.670  1.00 49.04           C  
ATOM    668  CB  ASN A  91      14.779  -9.987  -3.185  1.00 49.04           C  
ATOM    669  O   ASN A  91      13.626 -10.218  -5.840  1.00 49.04           O  
ATOM    670  CG  ASN A  91      15.810  -9.881  -2.079  1.00 49.04           C  
ATOM    671  ND2 ASN A  91      15.559 -10.562  -0.967  1.00 49.04           N  
ATOM    672  OD1 ASN A  91      16.824  -9.193  -2.222  1.00 49.04           O  
ATOM    673  N   SER A  92      14.738  -8.886  -6.685  1.00 47.13           N  
ATOM    674  CA  SER A  92      14.870  -9.561  -7.972  1.00 47.13           C  
ATOM    675  C   SER A  92      16.161 -10.370  -8.041  1.00 47.13           C  
ATOM    676  CB  SER A  92      14.832  -8.547  -9.116  1.00 47.13           C  
ATOM    677  O   SER A  92      17.232  -9.871  -7.688  1.00 47.13           O  
ATOM    678  OG  SER A  92      13.574  -7.897  -9.170  1.00 47.13           O  
ATOM    679  N   ARG A  93      16.379 -11.574  -7.286  1.00 34.76           N  
ATOM    680  CA  ARG A  93      17.180 -12.661  -7.839  1.00 34.76           C  
ATOM    681  C   ARG A  93      17.420 -12.460  -9.331  1.00 34.76           C  
ATOM    682  CB  ARG A  93      16.500 -14.009  -7.594  1.00 34.76           C  
ATOM    683  O   ARG A  93      16.503 -12.094 -10.069  1.00 34.76           O  
ATOM    684  CG  ARG A  93      17.441 -15.200  -7.687  1.00 34.76           C  
ATOM    685  CD  ARG A  93      16.745 -16.500  -7.310  1.00 34.76           C  
ATOM    686  NE  ARG A  93      17.665 -17.633  -7.340  1.00 34.76           N  
ATOM    687  NH1 ARG A  93      16.231 -19.093  -6.269  1.00 34.76           N  
ATOM    688  NH2 ARG A  93      18.311 -19.798  -6.927  1.00 34.76           N  
ATOM    689  CZ  ARG A  93      17.400 -18.839  -6.845  1.00 34.76           C  
TER     690      ALA A   1                                                      
ENDMDL                                                                          
END                                                                             
