# Supplementary material for: Domain loss enabled evolution of novel functions in the snake three-finger toxin gene superfamily
Source: Nat Commun. 2023 Aug 11;14:4861. doi: 10.1038/s41467-023-40550-0 (PMC10421932; doi:10.1038/s41467-023-40550-0)
Supplement: Supplementary file 5 — Supplementary Data 2 [file 41467_2023_40550_MOESM5_ESM.zip › SD2_structure_predictions/full_sequence/SP|A8HDK8|Oxyuranus_microlepidotus.pdb]

MODEL     1                                                                     
ATOM      1  N   MET A   1     -44.960   3.089  22.493  1.00 63.98           N  
ATOM      2  CA  MET A   1     -44.087   1.939  22.276  1.00 63.98           C  
ATOM      3  C   MET A   1     -43.570   1.911  20.842  1.00 63.98           C  
ATOM      4  CB  MET A   1     -44.824   0.637  22.592  1.00 63.98           C  
ATOM      5  O   MET A   1     -42.595   1.219  20.543  1.00 63.98           O  
ATOM      6  CG  MET A   1     -46.304   0.670  22.247  1.00 63.98           C  
ATOM      7  SD  MET A   1     -47.175  -0.869  22.737  1.00 63.98           S  
ATOM      8  CE  MET A   1     -48.691  -0.705  21.754  1.00 63.98           C  
ATOM      9  N   LYS A   2     -43.959   2.889  19.991  1.00 74.32           N  
ATOM     10  CA  LYS A   2     -43.636   3.033  18.575  1.00 74.32           C  
ATOM     11  C   LYS A   2     -42.488   4.017  18.369  1.00 74.32           C  
ATOM     12  CB  LYS A   2     -44.866   3.491  17.788  1.00 74.32           C  
ATOM     13  O   LYS A   2     -41.689   3.862  17.443  1.00 74.32           O  
ATOM     14  CG  LYS A   2     -45.912   2.405  17.587  1.00 74.32           C  
ATOM     15  CD  LYS A   2     -47.208   2.974  17.024  1.00 74.32           C  
ATOM     16  CE  LYS A   2     -48.202   1.873  16.683  1.00 74.32           C  
ATOM     17  NZ  LYS A   2     -49.425   1.946  17.537  1.00 74.32           N  
ATOM     18  N   THR A   3     -42.311   4.915  19.345  1.00 74.81           N  
ATOM     19  CA  THR A   3     -41.243   5.907  19.285  1.00 74.81           C  
ATOM     20  C   THR A   3     -39.943   5.337  19.846  1.00 74.81           C  
ATOM     21  CB  THR A   3     -41.623   7.183  20.059  1.00 74.81           C  
ATOM     22  O   THR A   3     -38.854   5.719  19.412  1.00 74.81           O  
ATOM     23  CG2 THR A   3     -42.768   7.921  19.375  1.00 74.81           C  
ATOM     24  OG1 THR A   3     -42.024   6.827  21.388  1.00 74.81           O  
ATOM     25  N   LEU A   4     -40.072   4.372  20.706  1.00 75.97           N  
ATOM     26  CA  LEU A   4     -38.946   3.644  21.281  1.00 75.97           C  
ATOM     27  C   LEU A   4     -38.387   2.634  20.285  1.00 75.97           C  
ATOM     28  CB  LEU A   4     -39.371   2.929  22.567  1.00 75.97           C  
ATOM     29  O   LEU A   4     -37.170   2.452  20.197  1.00 75.97           O  
ATOM     30  CG  LEU A   4     -39.369   3.771  23.843  1.00 75.97           C  
ATOM     31  CD1 LEU A   4     -40.262   3.132  24.902  1.00 75.97           C  
ATOM     32  CD2 LEU A   4     -37.948   3.944  24.369  1.00 75.97           C  
ATOM     33  N   LEU A   5     -39.207   2.092  19.501  1.00 77.50           N  
ATOM     34  CA  LEU A   5     -38.843   1.143  18.455  1.00 77.50           C  
ATOM     35  C   LEU A   5     -38.199   1.859  17.272  1.00 77.50           C  
ATOM     36  CB  LEU A   5     -40.075   0.364  17.985  1.00 77.50           C  
ATOM     37  O   LEU A   5     -37.242   1.353  16.682  1.00 77.50           O  
ATOM     38  CG  LEU A   5     -40.516  -0.804  18.869  1.00 77.50           C  
ATOM     39  CD1 LEU A   5     -41.952  -1.202  18.545  1.00 77.50           C  
ATOM     40  CD2 LEU A   5     -39.574  -1.991  18.696  1.00 77.50           C  
ATOM     41  N   LEU A   6     -38.552   3.078  17.001  1.00 78.16           N  
ATOM     42  CA  LEU A   6     -38.029   3.910  15.923  1.00 78.16           C  
ATOM     43  C   LEU A   6     -36.658   4.470  16.284  1.00 78.16           C  
ATOM     44  CB  LEU A   6     -38.996   5.056  15.613  1.00 78.16           C  
ATOM     45  O   LEU A   6     -35.761   4.522  15.438  1.00 78.16           O  
ATOM     46  CG  LEU A   6     -40.273   4.680  14.860  1.00 78.16           C  
ATOM     47  CD1 LEU A   6     -41.240   5.859  14.835  1.00 78.16           C  
ATOM     48  CD2 LEU A   6     -39.944   4.222  13.443  1.00 78.16           C  
ATOM     49  N   THR A   7     -36.431   4.735  17.491  1.00 79.61           N  
ATOM     50  CA  THR A   7     -35.158   5.230  18.003  1.00 79.61           C  
ATOM     51  C   THR A   7     -34.136   4.101  18.094  1.00 79.61           C  
ATOM     52  CB  THR A   7     -35.328   5.885  19.386  1.00 79.61           C  
ATOM     53  O   THR A   7     -32.947   4.311  17.844  1.00 79.61           O  
ATOM     54  CG2 THR A   7     -36.210   7.126  19.302  1.00 79.61           C  
ATOM     55  OG1 THR A   7     -35.931   4.944  20.283  1.00 79.61           O  
ATOM     56  N   LEU A   8     -34.507   2.909  18.390  1.00 78.58           N  
ATOM     57  CA  LEU A   8     -33.693   1.700  18.446  1.00 78.58           C  
ATOM     58  C   LEU A   8     -33.278   1.258  17.047  1.00 78.58           C  
ATOM     59  CB  LEU A   8     -34.456   0.572  19.146  1.00 78.58           C  
ATOM     60  O   LEU A   8     -32.137   0.841  16.835  1.00 78.58           O  
ATOM     61  CG  LEU A   8     -33.620  -0.615  19.627  1.00 78.58           C  
ATOM     62  CD1 LEU A   8     -33.349  -0.500  21.123  1.00 78.58           C  
ATOM     63  CD2 LEU A   8     -34.323  -1.930  19.305  1.00 78.58           C  
ATOM     64  N   VAL A   9     -34.055   1.472  16.070  1.00 78.75           N  
ATOM     65  CA  VAL A   9     -33.799   1.153  14.669  1.00 78.75           C  
ATOM     66  C   VAL A   9     -32.836   2.177  14.074  1.00 78.75           C  
ATOM     67  CB  VAL A   9     -35.107   1.111  13.848  1.00 78.75           C  
ATOM     68  O   VAL A   9     -31.906   1.816  13.348  1.00 78.75           O  
ATOM     69  CG1 VAL A   9     -34.807   0.918  12.363  1.00 78.75           C  
ATOM     70  CG2 VAL A   9     -36.023   0.001  14.361  1.00 78.75           C  
ATOM     71  N   VAL A  10     -32.902   3.435  14.463  1.00 73.91           N  
ATOM     72  CA  VAL A  10     -32.056   4.533  14.006  1.00 73.91           C  
ATOM     73  C   VAL A  10     -30.673   4.420  14.645  1.00 73.91           C  
ATOM     74  CB  VAL A  10     -32.683   5.907  14.333  1.00 73.91           C  
ATOM     75  O   VAL A  10     -29.656   4.627  13.979  1.00 73.91           O  
ATOM     76  CG1 VAL A  10     -31.722   7.038  13.972  1.00 73.91           C  
ATOM     77  CG2 VAL A  10     -34.011   6.074  13.597  1.00 73.91           C  
ATOM     78  N   VAL A  11     -30.496   3.962  15.901  1.00 71.48           N  
ATOM     79  CA  VAL A  11     -29.261   3.729  16.642  1.00 71.48           C  
ATOM     80  C   VAL A  11     -28.561   2.484  16.102  1.00 71.48           C  
ATOM     81  CB  VAL A  11     -29.528   3.576  18.156  1.00 71.48           C  
ATOM     82  O   VAL A  11     -27.336   2.464  15.965  1.00 71.48           O  
ATOM     83  CG1 VAL A  11     -28.250   3.176  18.892  1.00 71.48           C  
ATOM     84  CG2 VAL A  11     -30.095   4.873  18.731  1.00 71.48           C  
ATOM     85  N   THR A  12     -29.302   1.506  15.668  1.00 70.19           N  
ATOM     86  CA  THR A  12     -28.795   0.276  15.068  1.00 70.19           C  
ATOM     87  C   THR A  12     -28.311   0.529  13.643  1.00 70.19           C  
ATOM     88  CB  THR A  12     -29.870  -0.826  15.060  1.00 70.19           C  
ATOM     89  O   THR A  12     -27.307  -0.042  13.213  1.00 70.19           O  
ATOM     90  CG2 THR A  12     -30.276  -1.209  16.479  1.00 70.19           C  
ATOM     91  OG1 THR A  12     -31.025  -0.354  14.356  1.00 70.19           O  
ATOM     92  N   ILE A  13     -28.871   1.447  12.878  1.00 68.62           N  
ATOM     93  CA  ILE A  13     -28.516   1.825  11.515  1.00 68.62           C  
ATOM     94  C   ILE A  13     -27.311   2.763  11.537  1.00 68.62           C  
ATOM     95  CB  ILE A  13     -29.704   2.495  10.787  1.00 68.62           C  
ATOM     96  O   ILE A  13     -26.421   2.660  10.689  1.00 68.62           O  
ATOM     97  CG1 ILE A  13     -30.841   1.488  10.583  1.00 68.62           C  
ATOM     98  CG2 ILE A  13     -29.252   3.089   9.450  1.00 68.62           C  
ATOM     99  CD1 ILE A  13     -32.126   2.105  10.048  1.00 68.62           C  
ATOM    100  N   VAL A  14     -27.146   3.655  12.530  1.00 65.99           N  
ATOM    101  CA  VAL A  14     -26.043   4.583  12.758  1.00 65.99           C  
ATOM    102  C   VAL A  14     -24.834   3.825  13.301  1.00 65.99           C  
ATOM    103  CB  VAL A  14     -26.445   5.713  13.732  1.00 65.99           C  
ATOM    104  O   VAL A  14     -23.690   4.160  12.985  1.00 65.99           O  
ATOM    105  CG1 VAL A  14     -25.240   6.590  14.067  1.00 65.99           C  
ATOM    106  CG2 VAL A  14     -27.572   6.555  13.136  1.00 65.99           C  
ATOM    107  N   CYS A  15     -25.116   2.694  13.956  1.00 65.82           N  
ATOM    108  CA  CYS A  15     -24.061   1.838  14.488  1.00 65.82           C  
ATOM    109  C   CYS A  15     -23.598   0.830  13.443  1.00 65.82           C  
ATOM    110  CB  CYS A  15     -24.544   1.104  15.738  1.00 65.82           C  
ATOM    111  O   CYS A  15     -22.581   0.160  13.628  1.00 65.82           O  
ATOM    112  SG  CYS A  15     -24.764   2.179  17.173  1.00 65.82           S  
ATOM    113  N   LEU A  16     -24.409   0.734  12.311  1.00 63.25           N  
ATOM    114  CA  LEU A  16     -23.981  -0.083  11.181  1.00 63.25           C  
ATOM    115  C   LEU A  16     -23.075   0.712  10.247  1.00 63.25           C  
ATOM    116  CB  LEU A  16     -25.195  -0.607  10.409  1.00 63.25           C  
ATOM    117  O   LEU A  16     -23.437   1.804   9.804  1.00 63.25           O  
ATOM    118  CG  LEU A  16     -26.059  -1.645  11.127  1.00 63.25           C  
ATOM    119  CD1 LEU A  16     -27.412  -1.778  10.436  1.00 63.25           C  
ATOM    120  CD2 LEU A  16     -25.345  -2.991  11.181  1.00 63.25           C  
ATOM    121  N   ASP A  17     -22.021   1.241  10.739  1.00 57.65           N  
ATOM    122  CA  ASP A  17     -20.933   1.832   9.966  1.00 57.65           C  
ATOM    123  C   ASP A  17     -21.082   1.517   8.479  1.00 57.65           C  
ATOM    124  CB  ASP A  17     -19.579   1.335  10.476  1.00 57.65           C  
ATOM    125  O   ASP A  17     -20.944   0.363   8.067  1.00 57.65           O  
ATOM    126  CG  ASP A  17     -18.800   2.402  11.226  1.00 57.65           C  
ATOM    127  OD1 ASP A  17     -18.845   3.585  10.824  1.00 57.65           O  
ATOM    128  OD2 ASP A  17     -18.134   2.056  12.225  1.00 57.65           O  
ATOM    129  N   LEU A  18     -22.216   1.921   7.878  1.00 58.28           N  
ATOM    130  CA  LEU A  18     -22.213   1.818   6.423  1.00 58.28           C  
ATOM    131  C   LEU A  18     -20.842   2.170   5.856  1.00 58.28           C  
ATOM    132  CB  LEU A  18     -23.279   2.734   5.818  1.00 58.28           C  
ATOM    133  O   LEU A  18     -20.474   3.346   5.796  1.00 58.28           O  
ATOM    134  CG  LEU A  18     -24.633   2.090   5.513  1.00 58.28           C  
ATOM    135  CD1 LEU A  18     -25.661   2.495   6.564  1.00 58.28           C  
ATOM    136  CD2 LEU A  18     -25.107   2.478   4.116  1.00 58.28           C  
ATOM    137  N   GLY A  19     -19.750   1.629   6.538  1.00 59.18           N  
ATOM    138  CA  GLY A  19     -18.337   1.813   6.250  1.00 59.18           C  
ATOM    139  C   GLY A  19     -17.998   1.627   4.783  1.00 59.18           C  
ATOM    140  O   GLY A  19     -18.214   0.551   4.222  1.00 59.18           O  
ATOM    141  N   TYR A  20     -18.508   2.454   3.933  1.00 64.58           N  
ATOM    142  CA  TYR A  20     -17.990   2.470   2.570  1.00 64.58           C  
ATOM    143  C   TYR A  20     -16.550   1.973   2.528  1.00 64.58           C  
ATOM    144  CB  TYR A  20     -18.072   3.881   1.980  1.00 64.58           C  
ATOM    145  O   TYR A  20     -15.662   2.570   3.141  1.00 64.58           O  
ATOM    146  CG  TYR A  20     -19.485   4.369   1.767  1.00 64.58           C  
ATOM    147  CD1 TYR A  20     -20.218   3.973   0.650  1.00 64.58           C  
ATOM    148  CD2 TYR A  20     -20.089   5.226   2.681  1.00 64.58           C  
ATOM    149  CE1 TYR A  20     -21.519   4.422   0.449  1.00 64.58           C  
ATOM    150  CE2 TYR A  20     -21.389   5.681   2.489  1.00 64.58           C  
ATOM    151  OH  TYR A  20     -23.383   5.720   1.178  1.00 64.58           O  
ATOM    152  CZ  TYR A  20     -22.095   5.273   1.372  1.00 64.58           C  
ATOM    153  N   THR A  21     -16.566   0.583   2.562  1.00 77.74           N  
ATOM    154  CA  THR A  21     -15.222   0.015   2.534  1.00 77.74           C  
ATOM    155  C   THR A  21     -14.575   0.222   1.168  1.00 77.74           C  
ATOM    156  CB  THR A  21     -15.243  -1.487   2.873  1.00 77.74           C  
ATOM    157  O   THR A  21     -15.226   0.051   0.135  1.00 77.74           O  
ATOM    158  CG2 THR A  21     -15.809  -1.728   4.268  1.00 77.74           C  
ATOM    159  OG1 THR A  21     -16.055  -2.176   1.914  1.00 77.74           O  
ATOM    160  N   ARG A  22     -13.569   1.015   1.088  1.00 91.47           N  
ATOM    161  CA  ARG A  22     -12.739   1.281  -0.083  1.00 91.47           C  
ATOM    162  C   ARG A  22     -12.115  -0.005  -0.615  1.00 91.47           C  
ATOM    163  CB  ARG A  22     -11.643   2.294   0.254  1.00 91.47           C  
ATOM    164  O   ARG A  22     -11.606  -0.821   0.156  1.00 91.47           O  
ATOM    165  CG  ARG A  22     -10.833   2.748  -0.950  1.00 91.47           C  
ATOM    166  CD  ARG A  22     -11.661   3.607  -1.895  1.00 91.47           C  
ATOM    167  NE  ARG A  22     -12.079   4.855  -1.263  1.00 91.47           N  
ATOM    168  NH1 ARG A  22     -13.464   5.508  -2.993  1.00 91.47           N  
ATOM    169  NH2 ARG A  22     -13.237   6.834  -1.137  1.00 91.47           N  
ATOM    170  CZ  ARG A  22     -12.926   5.730  -1.799  1.00 91.47           C  
ATOM    171  N   ARG A  23     -12.254  -0.138  -2.006  1.00 95.35           N  
ATOM    172  CA  ARG A  23     -11.573  -1.248  -2.666  1.00 95.35           C  
ATOM    173  C   ARG A  23     -10.361  -0.757  -3.450  1.00 95.35           C  
ATOM    174  CB  ARG A  23     -12.534  -1.991  -3.596  1.00 95.35           C  
ATOM    175  O   ARG A  23     -10.454   0.216  -4.202  1.00 95.35           O  
ATOM    176  CG  ARG A  23     -13.672  -2.693  -2.873  1.00 95.35           C  
ATOM    177  CD  ARG A  23     -14.549  -3.484  -3.834  1.00 95.35           C  
ATOM    178  NE  ARG A  23     -14.102  -4.869  -3.956  1.00 95.35           N  
ATOM    179  NH1 ARG A  23     -15.651  -5.444  -5.570  1.00 95.35           N  
ATOM    180  NH2 ARG A  23     -14.151  -7.001  -4.808  1.00 95.35           N  
ATOM    181  CZ  ARG A  23     -14.636  -5.768  -4.778  1.00 95.35           C  
ATOM    182  N   CYS A  24      -9.237  -1.477  -3.323  1.00 96.58           N  
ATOM    183  CA  CYS A  24      -8.001  -1.117  -4.009  1.00 96.58           C  
ATOM    184  C   CYS A  24      -7.335  -2.347  -4.614  1.00 96.58           C  
ATOM    185  CB  CYS A  24      -7.036  -0.425  -3.047  1.00 96.58           C  
ATOM    186  O   CYS A  24      -7.475  -3.454  -4.092  1.00 96.58           O  
ATOM    187  SG  CYS A  24      -7.684   1.108  -2.344  1.00 96.58           S  
ATOM    188  N   PHE A  25      -6.672  -2.179  -5.660  1.00 96.84           N  
ATOM    189  CA  PHE A  25      -5.836  -3.243  -6.202  1.00 96.84           C  
ATOM    190  C   PHE A  25      -4.628  -3.492  -5.307  1.00 96.84           C  
ATOM    191  CB  PHE A  25      -5.375  -2.896  -7.621  1.00 96.84           C  
ATOM    192  O   PHE A  25      -3.984  -2.547  -4.847  1.00 96.84           O  
ATOM    193  CG  PHE A  25      -6.448  -3.052  -8.664  1.00 96.84           C  
ATOM    194  CD1 PHE A  25      -7.029  -4.292  -8.904  1.00 96.84           C  
ATOM    195  CD2 PHE A  25      -6.878  -1.959  -9.405  1.00 96.84           C  
ATOM    196  CE1 PHE A  25      -8.023  -4.440  -9.868  1.00 96.84           C  
ATOM    197  CE2 PHE A  25      -7.871  -2.099 -10.370  1.00 96.84           C  
ATOM    198  CZ  PHE A  25      -8.442  -3.340 -10.601  1.00 96.84           C  
ATOM    199  N   ILE A  26      -4.322  -4.840  -5.004  1.00 94.97           N  
ATOM    200  CA  ILE A  26      -3.166  -5.202  -4.192  1.00 94.97           C  
ATOM    201  C   ILE A  26      -2.101  -5.853  -5.071  1.00 94.97           C  
ATOM    202  CB  ILE A  26      -3.561  -6.150  -3.037  1.00 94.97           C  
ATOM    203  O   ILE A  26      -0.927  -5.909  -4.697  1.00 94.97           O  
ATOM    204  CG1 ILE A  26      -4.282  -7.386  -3.585  1.00 94.97           C  
ATOM    205  CG2 ILE A  26      -4.430  -5.418  -2.011  1.00 94.97           C  
ATOM    206  CD1 ILE A  26      -4.497  -8.485  -2.553  1.00 94.97           C  
ATOM    207  N   THR A  27      -2.657  -6.236  -6.235  1.00 91.13           N  
ATOM    208  CA  THR A  27      -1.826  -6.708  -7.337  1.00 91.13           C  
ATOM    209  C   THR A  27      -2.226  -6.032  -8.645  1.00 91.13           C  
ATOM    210  CB  THR A  27      -1.924  -8.237  -7.495  1.00 91.13           C  
ATOM    211  O   THR A  27      -3.415  -5.846  -8.915  1.00 91.13           O  
ATOM    212  CG2 THR A  27      -0.859  -8.760  -8.453  1.00 91.13           C  
ATOM    213  OG1 THR A  27      -1.745  -8.856  -6.215  1.00 91.13           O  
ATOM    214  N   PRO A  28      -1.275  -5.567  -9.307  1.00 88.26           N  
ATOM    215  CA  PRO A  28      -1.615  -4.829 -10.526  1.00 88.26           C  
ATOM    216  C   PRO A  28      -2.650  -5.551 -11.385  1.00 88.26           C  
ATOM    217  CB  PRO A  28      -0.276  -4.723 -11.259  1.00 88.26           C  
ATOM    218  O   PRO A  28      -2.401  -6.666 -11.851  1.00 88.26           O  
ATOM    219  CG  PRO A  28       0.758  -4.823 -10.184  1.00 88.26           C  
ATOM    220  CD  PRO A  28       0.248  -5.750  -9.118  1.00 88.26           C  
ATOM    221  N   ASP A  29      -3.868  -5.077 -11.598  1.00 78.34           N  
ATOM    222  CA  ASP A  29      -4.929  -5.414 -12.542  1.00 78.34           C  
ATOM    223  C   ASP A  29      -5.372  -6.866 -12.375  1.00 78.34           C  
ATOM    224  CB  ASP A  29      -4.465  -5.168 -13.980  1.00 78.34           C  
ATOM    225  O   ASP A  29      -5.906  -7.469 -13.309  1.00 78.34           O  
ATOM    226  CG  ASP A  29      -4.118  -3.714 -14.250  1.00 78.34           C  
ATOM    227  OD1 ASP A  29      -4.855  -2.816 -13.792  1.00 78.34           O  
ATOM    228  OD2 ASP A  29      -3.098  -3.466 -14.930  1.00 78.34           O  
ATOM    229  N   VAL A  30      -5.079  -7.474 -11.159  1.00 85.85           N  
ATOM    230  CA  VAL A  30      -5.400  -8.881 -10.943  1.00 85.85           C  
ATOM    231  C   VAL A  30      -6.278  -9.026  -9.702  1.00 85.85           C  
ATOM    232  CB  VAL A  30      -4.124  -9.739 -10.796  1.00 85.85           C  
ATOM    233  O   VAL A  30      -7.357  -9.620  -9.763  1.00 85.85           O  
ATOM    234  CG1 VAL A  30      -4.482 -11.198 -10.522  1.00 85.85           C  
ATOM    235  CG2 VAL A  30      -3.257  -9.625 -12.049  1.00 85.85           C  
ATOM    236  N   ARG A  31      -5.820  -8.375  -8.768  1.00 91.97           N  
ATOM    237  CA  ARG A  31      -6.495  -8.666  -7.508  1.00 91.97           C  
ATOM    238  C   ARG A  31      -6.861  -7.382  -6.772  1.00 91.97           C  
ATOM    239  CB  ARG A  31      -5.616  -9.547  -6.617  1.00 91.97           C  
ATOM    240  O   ARG A  31      -5.985  -6.587  -6.427  1.00 91.97           O  
ATOM    241  CG  ARG A  31      -6.310 -10.036  -5.356  1.00 91.97           C  
ATOM    242  CD  ARG A  31      -5.422 -10.973  -4.550  1.00 91.97           C  
ATOM    243  NE  ARG A  31      -5.520 -10.709  -3.117  1.00 91.97           N  
ATOM    244  NH1 ARG A  31      -3.966 -12.306  -2.507  1.00 91.97           N  
ATOM    245  NH2 ARG A  31      -4.994 -11.029  -0.905  1.00 91.97           N  
ATOM    246  CZ  ARG A  31      -4.827 -11.349  -2.179  1.00 91.97           C  
ATOM    247  N   SER A  32      -8.222  -7.250  -6.584  1.00 95.13           N  
ATOM    248  CA  SER A  32      -8.794  -6.161  -5.799  1.00 95.13           C  
ATOM    249  C   SER A  32      -9.427  -6.680  -4.512  1.00 95.13           C  
ATOM    250  CB  SER A  32      -9.838  -5.400  -6.618  1.00 95.13           C  
ATOM    251  O   SER A  32     -10.111  -7.706  -4.520  1.00 95.13           O  
ATOM    252  OG  SER A  32     -10.459  -4.396  -5.834  1.00 95.13           O  
ATOM    253  N   GLU A  33      -9.050  -5.882  -3.403  1.00 94.84           N  
ATOM    254  CA  GLU A  33      -9.606  -6.304  -2.121  1.00 94.84           C  
ATOM    255  C   GLU A  33     -10.175  -5.117  -1.349  1.00 94.84           C  
ATOM    256  CB  GLU A  33      -8.543  -7.017  -1.282  1.00 94.84           C  
ATOM    257  O   GLU A  33      -9.770  -3.974  -1.570  1.00 94.84           O  
ATOM    258  CG  GLU A  33      -7.979  -8.269  -1.938  1.00 94.84           C  
ATOM    259  CD  GLU A  33      -6.896  -8.943  -1.112  1.00 94.84           C  
ATOM    260  OE1 GLU A  33      -6.283  -9.922  -1.596  1.00 94.84           O  
ATOM    261  OE2 GLU A  33      -6.658  -8.490   0.030  1.00 94.84           O  
ATOM    262  N   ARG A  34     -11.098  -5.507  -0.371  1.00 94.95           N  
ATOM    263  CA  ARG A  34     -11.603  -4.492   0.548  1.00 94.95           C  
ATOM    264  C   ARG A  34     -10.509  -4.023   1.501  1.00 94.95           C  
ATOM    265  CB  ARG A  34     -12.795  -5.031   1.342  1.00 94.95           C  
ATOM    266  O   ARG A  34      -9.803  -4.841   2.094  1.00 94.95           O  
ATOM    267  CG  ARG A  34     -14.097  -5.056   0.559  1.00 94.95           C  
ATOM    268  CD  ARG A  34     -15.284  -5.402   1.448  1.00 94.95           C  
ATOM    269  NE  ARG A  34     -15.483  -6.845   1.543  1.00 94.95           N  
ATOM    270  NH1 ARG A  34     -17.055  -6.726   3.232  1.00 94.95           N  
ATOM    271  NH2 ARG A  34     -16.423  -8.762   2.390  1.00 94.95           N  
ATOM    272  CZ  ARG A  34     -16.320  -7.441   2.388  1.00 94.95           C  
ATOM    273  N   CYS A  35     -10.424  -2.533   1.608  1.00 93.79           N  
ATOM    274  CA  CYS A  35      -9.424  -1.997   2.524  1.00 93.79           C  
ATOM    275  C   CYS A  35      -9.869  -2.157   3.972  1.00 93.79           C  
ATOM    276  CB  CYS A  35      -9.158  -0.522   2.223  1.00 93.79           C  
ATOM    277  O   CYS A  35     -11.065  -2.111   4.268  1.00 93.79           O  
ATOM    278  SG  CYS A  35      -8.436  -0.231   0.593  1.00 93.79           S  
ATOM    279  N   PRO A  36      -8.840  -2.431   4.850  1.00 92.57           N  
ATOM    280  CA  PRO A  36      -9.177  -2.457   6.276  1.00 92.57           C  
ATOM    281  C   PRO A  36      -9.843  -1.167   6.748  1.00 92.57           C  
ATOM    282  CB  PRO A  36      -7.819  -2.652   6.955  1.00 92.57           C  
ATOM    283  O   PRO A  36      -9.678  -0.117   6.122  1.00 92.57           O  
ATOM    284  CG  PRO A  36      -6.926  -3.182   5.880  1.00 92.57           C  
ATOM    285  CD  PRO A  36      -7.394  -2.639   4.561  1.00 92.57           C  
ATOM    286  N   PRO A  37     -10.594  -1.292   7.804  1.00 89.85           N  
ATOM    287  CA  PRO A  37     -11.196  -0.067   8.336  1.00 89.85           C  
ATOM    288  C   PRO A  37     -10.165   1.026   8.609  1.00 89.85           C  
ATOM    289  CB  PRO A  37     -11.855  -0.534   9.636  1.00 89.85           C  
ATOM    290  O   PRO A  37      -9.078   0.741   9.118  1.00 89.85           O  
ATOM    291  CG  PRO A  37     -12.065  -2.002   9.453  1.00 89.85           C  
ATOM    292  CD  PRO A  37     -10.956  -2.539   8.593  1.00 89.85           C  
ATOM    293  N   GLY A  38     -10.507   2.281   8.158  1.00 89.24           N  
ATOM    294  CA  GLY A  38      -9.599   3.379   8.448  1.00 89.24           C  
ATOM    295  C   GLY A  38      -8.606   3.644   7.332  1.00 89.24           C  
ATOM    296  O   GLY A  38      -7.840   4.608   7.391  1.00 89.24           O  
ATOM    297  N   GLN A  39      -8.613   2.760   6.282  1.00 93.78           N  
ATOM    298  CA  GLN A  39      -7.779   2.931   5.097  1.00 93.78           C  
ATOM    299  C   GLN A  39      -8.617   3.338   3.888  1.00 93.78           C  
ATOM    300  CB  GLN A  39      -7.009   1.645   4.792  1.00 93.78           C  
ATOM    301  O   GLN A  39      -9.158   2.483   3.185  1.00 93.78           O  
ATOM    302  CG  GLN A  39      -6.029   1.241   5.886  1.00 93.78           C  
ATOM    303  CD  GLN A  39      -5.089   0.132   5.451  1.00 93.78           C  
ATOM    304  NE2 GLN A  39      -4.412  -0.483   6.415  1.00 93.78           N  
ATOM    305  OE1 GLN A  39      -4.972  -0.170   4.259  1.00 93.78           O  
ATOM    306  N   GLU A  40      -8.591   4.620   3.625  1.00 92.45           N  
ATOM    307  CA  GLU A  40      -9.535   5.154   2.648  1.00 92.45           C  
ATOM    308  C   GLU A  40      -8.818   5.614   1.382  1.00 92.45           C  
ATOM    309  CB  GLU A  40     -10.335   6.312   3.250  1.00 92.45           C  
ATOM    310  O   GLU A  40      -9.425   6.244   0.513  1.00 92.45           O  
ATOM    311  CG  GLU A  40     -11.212   5.907   4.426  1.00 92.45           C  
ATOM    312  CD  GLU A  40     -12.350   4.978   4.034  1.00 92.45           C  
ATOM    313  OE1 GLU A  40     -12.777   4.153   4.873  1.00 92.45           O  
ATOM    314  OE2 GLU A  40     -12.819   5.076   2.878  1.00 92.45           O  
ATOM    315  N   VAL A  41      -7.513   5.270   1.331  1.00 95.38           N  
ATOM    316  CA  VAL A  41      -6.704   5.729   0.207  1.00 95.38           C  
ATOM    317  C   VAL A  41      -6.064   4.532  -0.493  1.00 95.38           C  
ATOM    318  CB  VAL A  41      -5.614   6.726   0.661  1.00 95.38           C  
ATOM    319  O   VAL A  41      -5.607   3.593   0.164  1.00 95.38           O  
ATOM    320  CG1 VAL A  41      -4.717   7.117  -0.512  1.00 95.38           C  
ATOM    321  CG2 VAL A  41      -6.252   7.964   1.287  1.00 95.38           C  
ATOM    322  N   CYS A  42      -6.146   4.561  -1.810  1.00 96.68           N  
ATOM    323  CA  CYS A  42      -5.370   3.613  -2.603  1.00 96.68           C  
ATOM    324  C   CYS A  42      -4.020   4.203  -2.991  1.00 96.68           C  
ATOM    325  CB  CYS A  42      -6.141   3.208  -3.859  1.00 96.68           C  
ATOM    326  O   CYS A  42      -3.918   5.399  -3.269  1.00 96.68           O  
ATOM    327  SG  CYS A  42      -7.720   2.400  -3.516  1.00 96.68           S  
ATOM    328  N   TYR A  43      -2.957   3.333  -2.977  1.00 96.73           N  
ATOM    329  CA  TYR A  43      -1.668   3.876  -3.391  1.00 96.73           C  
ATOM    330  C   TYR A  43      -1.005   2.977  -4.427  1.00 96.73           C  
ATOM    331  CB  TYR A  43      -0.744   4.048  -2.182  1.00 96.73           C  
ATOM    332  O   TYR A  43      -1.238   1.766  -4.448  1.00 96.73           O  
ATOM    333  CG  TYR A  43      -0.228   2.745  -1.621  1.00 96.73           C  
ATOM    334  CD1 TYR A  43      -0.876   2.117  -0.560  1.00 96.73           C  
ATOM    335  CD2 TYR A  43       0.907   2.141  -2.150  1.00 96.73           C  
ATOM    336  CE1 TYR A  43      -0.403   0.917  -0.038  1.00 96.73           C  
ATOM    337  CE2 TYR A  43       1.388   0.941  -1.637  1.00 96.73           C  
ATOM    338  OH  TYR A  43       1.199  -0.851  -0.070  1.00 96.73           O  
ATOM    339  CZ  TYR A  43       0.727   0.337  -0.583  1.00 96.73           C  
ATOM    340  N   THR A  44      -0.243   3.595  -5.249  1.00 96.22           N  
ATOM    341  CA  THR A  44       0.700   2.968  -6.168  1.00 96.22           C  
ATOM    342  C   THR A  44       2.128   3.414  -5.865  1.00 96.22           C  
ATOM    343  CB  THR A  44       0.356   3.298  -7.632  1.00 96.22           C  
ATOM    344  O   THR A  44       2.438   4.606  -5.928  1.00 96.22           O  
ATOM    345  CG2 THR A  44       1.285   2.563  -8.594  1.00 96.22           C  
ATOM    346  OG1 THR A  44      -0.996   2.907  -7.899  1.00 96.22           O  
ATOM    347  N   LYS A  45       2.931   2.446  -5.503  1.00 95.30           N  
ATOM    348  CA  LYS A  45       4.345   2.687  -5.233  1.00 95.30           C  
ATOM    349  C   LYS A  45       5.226   2.037  -6.296  1.00 95.30           C  
ATOM    350  CB  LYS A  45       4.724   2.164  -3.846  1.00 95.30           C  
ATOM    351  O   LYS A  45       5.110   0.838  -6.557  1.00 95.30           O  
ATOM    352  CG  LYS A  45       6.168   2.437  -3.455  1.00 95.30           C  
ATOM    353  CD  LYS A  45       6.484   1.893  -2.067  1.00 95.30           C  
ATOM    354  CE  LYS A  45       7.949   2.095  -1.707  1.00 95.30           C  
ATOM    355  NZ  LYS A  45       8.277   1.509  -0.373  1.00 95.30           N  
ATOM    356  N   THR A  46       6.104   2.870  -6.883  1.00 94.98           N  
ATOM    357  CA  THR A  46       6.997   2.363  -7.919  1.00 94.98           C  
ATOM    358  C   THR A  46       8.448   2.713  -7.601  1.00 94.98           C  
ATOM    359  CB  THR A  46       6.621   2.923  -9.303  1.00 94.98           C  
ATOM    360  O   THR A  46       8.733   3.804  -7.102  1.00 94.98           O  
ATOM    361  CG2 THR A  46       5.223   2.476  -9.716  1.00 94.98           C  
ATOM    362  OG1 THR A  46       6.660   4.355  -9.259  1.00 94.98           O  
ATOM    363  N   TRP A  47       9.289   1.771  -7.811  1.00 94.74           N  
ATOM    364  CA  TRP A  47      10.716   1.997  -7.609  1.00 94.74           C  
ATOM    365  C   TRP A  47      11.544   1.077  -8.500  1.00 94.74           C  
ATOM    366  CB  TRP A  47      11.093   1.780  -6.141  1.00 94.74           C  
ATOM    367  O   TRP A  47      11.029   0.092  -9.035  1.00 94.74           O  
ATOM    368  CG  TRP A  47      11.084   0.342  -5.715  1.00 94.74           C  
ATOM    369  CD1 TRP A  47      12.158  -0.500  -5.636  1.00 94.74           C  
ATOM    370  CD2 TRP A  47       9.943  -0.423  -5.316  1.00 94.74           C  
ATOM    371  CE2 TRP A  47      10.399  -1.724  -5.006  1.00 94.74           C  
ATOM    372  CE3 TRP A  47       8.577  -0.135  -5.188  1.00 94.74           C  
ATOM    373  NE1 TRP A  47      11.753  -1.744  -5.210  1.00 94.74           N  
ATOM    374  CH2 TRP A  47       8.206  -2.427  -4.461  1.00 94.74           C  
ATOM    375  CZ2 TRP A  47       9.537  -2.735  -4.577  1.00 94.74           C  
ATOM    376  CZ3 TRP A  47       7.721  -1.143  -4.761  1.00 94.74           C  
ATOM    377  N   CYS A  48      12.832   1.491  -8.742  1.00 94.36           N  
ATOM    378  CA  CYS A  48      13.754   0.699  -9.549  1.00 94.36           C  
ATOM    379  C   CYS A  48      14.765  -0.025  -8.669  1.00 94.36           C  
ATOM    380  CB  CYS A  48      14.483   1.587 -10.556  1.00 94.36           C  
ATOM    381  O   CYS A  48      15.449   0.602  -7.858  1.00 94.36           O  
ATOM    382  SG  CYS A  48      13.512   1.966 -12.031  1.00 94.36           S  
ATOM    383  N   ASP A  49      14.789  -1.328  -8.731  1.00 91.54           N  
ATOM    384  CA  ASP A  49      15.840  -2.068  -8.039  1.00 91.54           C  
ATOM    385  C   ASP A  49      17.015  -2.354  -8.971  1.00 91.54           C  
ATOM    386  CB  ASP A  49      15.289  -3.376  -7.469  1.00 91.54           C  
ATOM    387  O   ASP A  49      17.097  -1.792 -10.065  1.00 91.54           O  
ATOM    388  CG  ASP A  49      14.829  -4.345  -8.545  1.00 91.54           C  
ATOM    389  OD1 ASP A  49      15.097  -4.100  -9.741  1.00 91.54           O  
ATOM    390  OD2 ASP A  49      14.190  -5.360  -8.193  1.00 91.54           O  
ATOM    391  N   GLY A  50      18.033  -3.170  -8.516  1.00 92.30           N  
ATOM    392  CA  GLY A  50      19.258  -3.445  -9.250  1.00 92.30           C  
ATOM    393  C   GLY A  50      19.015  -4.132 -10.581  1.00 92.30           C  
ATOM    394  O   GLY A  50      19.898  -4.162 -11.440  1.00 92.30           O  
ATOM    395  N   PHE A  51      17.825  -4.589 -10.854  1.00 93.69           N  
ATOM    396  CA  PHE A  51      17.495  -5.341 -12.059  1.00 93.69           C  
ATOM    397  C   PHE A  51      16.469  -4.591 -12.901  1.00 93.69           C  
ATOM    398  CB  PHE A  51      16.962  -6.731 -11.698  1.00 93.69           C  
ATOM    399  O   PHE A  51      15.779  -5.191 -13.728  1.00 93.69           O  
ATOM    400  CG  PHE A  51      17.943  -7.577 -10.932  1.00 93.69           C  
ATOM    401  CD1 PHE A  51      18.949  -8.270 -11.592  1.00 93.69           C  
ATOM    402  CD2 PHE A  51      17.858  -7.678  -9.549  1.00 93.69           C  
ATOM    403  CE1 PHE A  51      19.858  -9.054 -10.885  1.00 93.69           C  
ATOM    404  CE2 PHE A  51      18.763  -8.459  -8.836  1.00 93.69           C  
ATOM    405  CZ  PHE A  51      19.762  -9.147  -9.506  1.00 93.69           C  
ATOM    406  N   CYS A  52      16.249  -3.333 -12.694  1.00 93.22           N  
ATOM    407  CA  CYS A  52      15.221  -2.529 -13.345  1.00 93.22           C  
ATOM    408  C   CYS A  52      15.421  -2.507 -14.856  1.00 93.22           C  
ATOM    409  CB  CYS A  52      15.230  -1.102 -12.799  1.00 93.22           C  
ATOM    410  O   CYS A  52      14.451  -2.492 -15.615  1.00 93.22           O  
ATOM    411  SG  CYS A  52      13.742  -0.160 -13.199  1.00 93.22           S  
ATOM    412  N   SER A  53      16.694  -2.588 -15.266  1.00 91.66           N  
ATOM    413  CA  SER A  53      17.014  -2.553 -16.690  1.00 91.66           C  
ATOM    414  C   SER A  53      16.461  -3.777 -17.411  1.00 91.66           C  
ATOM    415  CB  SER A  53      18.527  -2.468 -16.897  1.00 91.66           C  
ATOM    416  O   SER A  53      16.053  -3.689 -18.571  1.00 91.66           O  
ATOM    417  OG  SER A  53      19.039  -1.255 -16.373  1.00 91.66           O  
ATOM    418  N   SER A  54      16.267  -4.871 -16.729  1.00 94.38           N  
ATOM    419  CA  SER A  54      15.803  -6.113 -17.341  1.00 94.38           C  
ATOM    420  C   SER A  54      14.336  -6.374 -17.020  1.00 94.38           C  
ATOM    421  CB  SER A  54      16.655  -7.293 -16.871  1.00 94.38           C  
ATOM    422  O   SER A  54      13.566  -6.781 -17.892  1.00 94.38           O  
ATOM    423  OG  SER A  54      16.181  -8.507 -17.427  1.00 94.38           O  
ATOM    424  N   ARG A  55      13.808  -5.913 -15.803  1.00 90.23           N  
ATOM    425  CA  ARG A  55      12.487  -6.321 -15.336  1.00 90.23           C  
ATOM    426  C   ARG A  55      11.545  -5.125 -15.244  1.00 90.23           C  
ATOM    427  CB  ARG A  55      12.588  -7.014 -13.975  1.00 90.23           C  
ATOM    428  O   ARG A  55      10.330  -5.293 -15.119  1.00 90.23           O  
ATOM    429  CG  ARG A  55      13.341  -8.334 -14.011  1.00 90.23           C  
ATOM    430  CD  ARG A  55      13.330  -9.026 -12.655  1.00 90.23           C  
ATOM    431  NE  ARG A  55      14.354  -8.485 -11.766  1.00 90.23           N  
ATOM    432  NH1 ARG A  55      13.874  -9.907 -10.009  1.00 90.23           N  
ATOM    433  NH2 ARG A  55      15.545  -8.351  -9.807  1.00 90.23           N  
ATOM    434  CZ  ARG A  55      14.589  -8.916 -10.529  1.00 90.23           C  
ATOM    435  N   GLY A  56      12.159  -3.918 -15.439  1.00 90.69           N  
ATOM    436  CA  GLY A  56      11.342  -2.729 -15.261  1.00 90.69           C  
ATOM    437  C   GLY A  56      11.178  -2.329 -13.807  1.00 90.69           C  
ATOM    438  O   GLY A  56      11.838  -2.884 -12.927  1.00 90.69           O  
ATOM    439  N   LYS A  57      10.301  -1.366 -13.578  1.00 92.37           N  
ATOM    440  CA  LYS A  57      10.065  -0.847 -12.234  1.00 92.37           C  
ATOM    441  C   LYS A  57       9.266  -1.839 -11.394  1.00 92.37           C  
ATOM    442  CB  LYS A  57       9.333   0.494 -12.298  1.00 92.37           C  
ATOM    443  O   LYS A  57       8.435  -2.580 -11.922  1.00 92.37           O  
ATOM    444  CG  LYS A  57      10.171   1.631 -12.865  1.00 92.37           C  
ATOM    445  CD  LYS A  57       9.411   2.951 -12.843  1.00 92.37           C  
ATOM    446  CE  LYS A  57      10.230   4.079 -13.455  1.00 92.37           C  
ATOM    447  NZ  LYS A  57       9.478   5.369 -13.461  1.00 92.37           N  
ATOM    448  N   ARG A  58       9.561  -1.824 -10.130  1.00 93.42           N  
ATOM    449  CA  ARG A  58       8.728  -2.544  -9.172  1.00 93.42           C  
ATOM    450  C   ARG A  58       7.479  -1.742  -8.822  1.00 93.42           C  
ATOM    451  CB  ARG A  58       9.520  -2.861  -7.902  1.00 93.42           C  
ATOM    452  O   ARG A  58       7.503  -0.509  -8.833  1.00 93.42           O  
ATOM    453  CG  ARG A  58      10.765  -3.699  -8.146  1.00 93.42           C  
ATOM    454  CD  ARG A  58      10.415  -5.114  -8.585  1.00 93.42           C  
ATOM    455  NE  ARG A  58      11.606  -5.947  -8.719  1.00 93.42           N  
ATOM    456  NH1 ARG A  58      10.450  -7.878  -9.238  1.00 93.42           N  
ATOM    457  NH2 ARG A  58      12.739  -7.904  -9.122  1.00 93.42           N  
ATOM    458  CZ  ARG A  58      11.596  -7.241  -9.026  1.00 93.42           C  
ATOM    459  N   VAL A  59       6.423  -2.573  -8.603  1.00 94.10           N  
ATOM    460  CA  VAL A  59       5.163  -1.903  -8.301  1.00 94.10           C  
ATOM    461  C   VAL A  59       4.533  -2.522  -7.055  1.00 94.10           C  
ATOM    462  CB  VAL A  59       4.180  -1.981  -9.490  1.00 94.10           C  
ATOM    463  O   VAL A  59       4.471  -3.747  -6.927  1.00 94.10           O  
ATOM    464  CG1 VAL A  59       2.876  -1.255  -9.162  1.00 94.10           C  
ATOM    465  CG2 VAL A  59       4.818  -1.397 -10.749  1.00 94.10           C  
ATOM    466  N   ASP A  60       4.194  -1.612  -6.203  1.00 94.72           N  
ATOM    467  CA  ASP A  60       3.445  -1.980  -5.006  1.00 94.72           C  
ATOM    468  C   ASP A  60       2.143  -1.188  -4.907  1.00 94.72           C  
ATOM    469  CB  ASP A  60       4.292  -1.757  -3.752  1.00 94.72           C  
ATOM    470  O   ASP A  60       2.153   0.043  -4.977  1.00 94.72           O  
ATOM    471  CG  ASP A  60       3.652  -2.320  -2.495  1.00 94.72           C  
ATOM    472  OD1 ASP A  60       2.956  -3.355  -2.576  1.00 94.72           O  
ATOM    473  OD2 ASP A  60       3.843  -1.722  -1.414  1.00 94.72           O  
ATOM    474  N   LEU A  61       1.023  -1.945  -4.835  1.00 96.22           N  
ATOM    475  CA  LEU A  61      -0.307  -1.354  -4.728  1.00 96.22           C  
ATOM    476  C   LEU A  61      -0.959  -1.720  -3.399  1.00 96.22           C  
ATOM    477  CB  LEU A  61      -1.193  -1.813  -5.889  1.00 96.22           C  
ATOM    478  O   LEU A  61      -0.663  -2.771  -2.827  1.00 96.22           O  
ATOM    479  CG  LEU A  61      -0.712  -1.447  -7.294  1.00 96.22           C  
ATOM    480  CD1 LEU A  61       0.447  -2.347  -7.709  1.00 96.22           C  
ATOM    481  CD2 LEU A  61      -1.858  -1.548  -8.295  1.00 96.22           C  
ATOM    482  N   GLY A  62      -1.882  -0.811  -2.936  1.00 96.02           N  
ATOM    483  CA  GLY A  62      -2.536  -1.196  -1.695  1.00 96.02           C  
ATOM    484  C   GLY A  62      -3.337  -0.070  -1.069  1.00 96.02           C  
ATOM    485  O   GLY A  62      -3.674   0.907  -1.740  1.00 96.02           O  
ATOM    486  N   CYS A  63      -3.741  -0.348   0.169  1.00 96.38           N  
ATOM    487  CA  CYS A  63      -4.568   0.559   0.956  1.00 96.38           C  
ATOM    488  C   CYS A  63      -3.735   1.283   2.007  1.00 96.38           C  
ATOM    489  CB  CYS A  63      -5.707  -0.204   1.632  1.00 96.38           C  
ATOM    490  O   CYS A  63      -2.809   0.705   2.578  1.00 96.38           O  
ATOM    491  SG  CYS A  63      -6.745  -1.133   0.482  1.00 96.38           S  
ATOM    492  N   ALA A  64      -4.130   2.566   2.252  1.00 96.26           N  
ATOM    493  CA  ALA A  64      -3.472   3.343   3.300  1.00 96.26           C  
ATOM    494  C   ALA A  64      -4.443   4.328   3.944  1.00 96.26           C  
ATOM    495  CB  ALA A  64      -2.264   4.084   2.733  1.00 96.26           C  
ATOM    496  O   ALA A  64      -5.409   4.760   3.312  1.00 96.26           O  
ATOM    497  N   ALA A  65      -4.154   4.554   5.222  1.00 95.31           N  
ATOM    498  CA  ALA A  65      -4.945   5.574   5.906  1.00 95.31           C  
ATOM    499  C   ALA A  65      -4.710   6.952   5.294  1.00 95.31           C  
ATOM    500  CB  ALA A  65      -4.614   5.593   7.396  1.00 95.31           C  
ATOM    501  O   ALA A  65      -5.651   7.730   5.122  1.00 95.31           O  
ATOM    502  N   THR A  66      -3.485   7.259   5.108  1.00 96.02           N  
ATOM    503  CA  THR A  66      -3.025   8.466   4.430  1.00 96.02           C  
ATOM    504  C   THR A  66      -2.029   8.120   3.326  1.00 96.02           C  
ATOM    505  CB  THR A  66      -2.375   9.450   5.421  1.00 96.02           C  
ATOM    506  O   THR A  66      -1.447   7.034   3.326  1.00 96.02           O  
ATOM    507  CG2 THR A  66      -3.360   9.868   6.507  1.00 96.02           C  
ATOM    508  OG1 THR A  66      -1.242   8.823   6.034  1.00 96.02           O  
ATOM    509  N   CYS A  67      -1.961   9.075   2.344  1.00 96.20           N  
ATOM    510  CA  CYS A  67      -1.019   8.836   1.257  1.00 96.20           C  
ATOM    511  C   CYS A  67       0.408   8.739   1.783  1.00 96.20           C  
ATOM    512  CB  CYS A  67      -1.112   9.948   0.213  1.00 96.20           C  
ATOM    513  O   CYS A  67       0.923   9.690   2.374  1.00 96.20           O  
ATOM    514  SG  CYS A  67      -0.222   9.587  -1.317  1.00 96.20           S  
ATOM    515  N   PRO A  68       1.098   7.563   1.610  1.00 95.15           N  
ATOM    516  CA  PRO A  68       2.467   7.372   2.094  1.00 95.15           C  
ATOM    517  C   PRO A  68       3.452   8.367   1.485  1.00 95.15           C  
ATOM    518  CB  PRO A  68       2.798   5.942   1.660  1.00 95.15           C  
ATOM    519  O   PRO A  68       3.258   8.820   0.354  1.00 95.15           O  
ATOM    520  CG  PRO A  68       1.471   5.306   1.395  1.00 95.15           C  
ATOM    521  CD  PRO A  68       0.509   6.375   0.960  1.00 95.15           C  
ATOM    522  N   THR A  69       4.432   8.628   2.338  1.00 94.26           N  
ATOM    523  CA  THR A  69       5.512   9.501   1.894  1.00 94.26           C  
ATOM    524  C   THR A  69       6.740   8.685   1.501  1.00 94.26           C  
ATOM    525  CB  THR A  69       5.895  10.516   2.987  1.00 94.26           C  
ATOM    526  O   THR A  69       7.081   7.706   2.168  1.00 94.26           O  
ATOM    527  CG2 THR A  69       4.781  11.534   3.207  1.00 94.26           C  
ATOM    528  OG1 THR A  69       6.140   9.818   4.214  1.00 94.26           O  
ATOM    529  N   PRO A  70       7.316   8.990   0.406  1.00 93.06           N  
ATOM    530  CA  PRO A  70       8.517   8.250   0.011  1.00 93.06           C  
ATOM    531  C   PRO A  70       9.679   8.452   0.980  1.00 93.06           C  
ATOM    532  CB  PRO A  70       8.849   8.826  -1.368  1.00 93.06           C  
ATOM    533  O   PRO A  70       9.962   9.582   1.385  1.00 93.06           O  
ATOM    534  CG  PRO A  70       8.229  10.186  -1.373  1.00 93.06           C  
ATOM    535  CD  PRO A  70       7.068  10.185  -0.421  1.00 93.06           C  
ATOM    536  N   LYS A  71      10.335   7.409   1.507  1.00 87.91           N  
ATOM    537  CA  LYS A  71      11.401   7.438   2.504  1.00 87.91           C  
ATOM    538  C   LYS A  71      12.775   7.455   1.839  1.00 87.91           C  
ATOM    539  CB  LYS A  71      11.289   6.238   3.445  1.00 87.91           C  
ATOM    540  O   LYS A  71      13.764   7.856   2.456  1.00 87.91           O  
ATOM    541  CG  LYS A  71      10.054   6.262   4.333  1.00 87.91           C  
ATOM    542  CD  LYS A  71      10.052   5.100   5.319  1.00 87.91           C  
ATOM    543  CE  LYS A  71       8.807   5.111   6.195  1.00 87.91           C  
ATOM    544  NZ  LYS A  71       8.815   3.992   7.184  1.00 87.91           N  
ATOM    545  N   LYS A  72      12.843   7.108   0.526  1.00 89.66           N  
ATOM    546  CA  LYS A  72      14.081   7.069  -0.246  1.00 89.66           C  
ATOM    547  C   LYS A  72      13.892   7.702  -1.621  1.00 89.66           C  
ATOM    548  CB  LYS A  72      14.576   5.629  -0.395  1.00 89.66           C  
ATOM    549  O   LYS A  72      12.794   7.666  -2.181  1.00 89.66           O  
ATOM    550  CG  LYS A  72      14.978   4.974   0.917  1.00 89.66           C  
ATOM    551  CD  LYS A  72      15.481   3.552   0.701  1.00 89.66           C  
ATOM    552  CE  LYS A  72      15.813   2.868   2.021  1.00 89.66           C  
ATOM    553  NZ  LYS A  72      16.299   1.472   1.815  1.00 89.66           N  
ATOM    554  N   LYS A  73      15.025   8.283  -2.052  1.00 89.70           N  
ATOM    555  CA  LYS A  73      15.038   8.810  -3.414  1.00 89.70           C  
ATOM    556  C   LYS A  73      14.851   7.694  -4.438  1.00 89.70           C  
ATOM    557  CB  LYS A  73      16.344   9.558  -3.687  1.00 89.70           C  
ATOM    558  O   LYS A  73      15.319   6.572  -4.234  1.00 89.70           O  
ATOM    559  CG  LYS A  73      16.433  10.916  -3.006  1.00 89.70           C  
ATOM    560  CD  LYS A  73      17.678  11.679  -3.442  1.00 89.70           C  
ATOM    561  CE  LYS A  73      17.800  13.012  -2.717  1.00 89.70           C  
ATOM    562  NZ  LYS A  73      19.018  13.765  -3.143  1.00 89.70           N  
ATOM    563  N   GLY A  74      13.919   8.005  -5.442  1.00 90.93           N  
ATOM    564  CA  GLY A  74      13.761   6.993  -6.475  1.00 90.93           C  
ATOM    565  C   GLY A  74      12.500   6.166  -6.312  1.00 90.93           C  
ATOM    566  O   GLY A  74      12.241   5.257  -7.104  1.00 90.93           O  
ATOM    567  N   ILE A  75      11.727   6.538  -5.220  1.00 94.98           N  
ATOM    568  CA  ILE A  75      10.419   5.937  -4.984  1.00 94.98           C  
ATOM    569  C   ILE A  75       9.320   6.936  -5.343  1.00 94.98           C  
ATOM    570  CB  ILE A  75      10.265   5.476  -3.517  1.00 94.98           C  
ATOM    571  O   ILE A  75       9.333   8.077  -4.876  1.00 94.98           O  
ATOM    572  CG1 ILE A  75      11.291   4.385  -3.190  1.00 94.98           C  
ATOM    573  CG2 ILE A  75       8.839   4.984  -3.253  1.00 94.98           C  
ATOM    574  CD1 ILE A  75      11.305   3.967  -1.726  1.00 94.98           C  
ATOM    575  N   ASP A  76       8.441   6.491  -6.230  1.00 94.02           N  
ATOM    576  CA  ASP A  76       7.286   7.293  -6.622  1.00 94.02           C  
ATOM    577  C   ASP A  76       5.996   6.720  -6.041  1.00 94.02           C  
ATOM    578  CB  ASP A  76       7.185   7.379  -8.146  1.00 94.02           C  
ATOM    579  O   ASP A  76       5.734   5.521  -6.162  1.00 94.02           O  
ATOM    580  CG  ASP A  76       6.135   8.370  -8.616  1.00 94.02           C  
ATOM    581  OD1 ASP A  76       6.107   9.514  -8.113  1.00 94.02           O  
ATOM    582  OD2 ASP A  76       5.325   8.003  -9.496  1.00 94.02           O  
ATOM    583  N   ILE A  77       5.244   7.667  -5.396  1.00 95.67           N  
ATOM    584  CA  ILE A  77       3.984   7.231  -4.804  1.00 95.67           C  
ATOM    585  C   ILE A  77       2.844   8.111  -5.311  1.00 95.67           C  
ATOM    586  CB  ILE A  77       4.042   7.266  -3.261  1.00 95.67           C  
ATOM    587  O   ILE A  77       2.934   9.341  -5.267  1.00 95.67           O  
ATOM    588  CG1 ILE A  77       5.143   6.330  -2.747  1.00 95.67           C  
ATOM    589  CG2 ILE A  77       2.683   6.895  -2.660  1.00 95.67           C  
ATOM    590  CD1 ILE A  77       5.373   6.412  -1.244  1.00 95.67           C  
ATOM    591  N   ILE A  78       1.769   7.449  -5.785  1.00 94.91           N  
ATOM    592  CA  ILE A  78       0.547   8.131  -6.197  1.00 94.91           C  
ATOM    593  C   ILE A  78      -0.640   7.587  -5.406  1.00 94.91           C  
ATOM    594  CB  ILE A  78       0.297   7.976  -7.714  1.00 94.91           C  
ATOM    595  O   ILE A  78      -0.749   6.377  -5.193  1.00 94.91           O  
ATOM    596  CG1 ILE A  78       1.476   8.548  -8.511  1.00 94.91           C  
ATOM    597  CG2 ILE A  78      -1.016   8.653  -8.117  1.00 94.91           C  
ATOM    598  CD1 ILE A  78       1.446   8.203  -9.993  1.00 94.91           C  
ATOM    599  N   CYS A  79      -1.474   8.490  -5.066  1.00 96.21           N  
ATOM    600  CA  CYS A  79      -2.630   8.086  -4.272  1.00 96.21           C  
ATOM    601  C   CYS A  79      -3.925   8.580  -4.905  1.00 96.21           C  
ATOM    602  CB  CYS A  79      -2.512   8.620  -2.845  1.00 96.21           C  
ATOM    603  O   CYS A  79      -3.938   9.612  -5.579  1.00 96.21           O  
ATOM    604  SG  CYS A  79      -1.034   8.054  -1.975  1.00 96.21           S  
ATOM    605  N   CYS A  80      -4.960   7.854  -4.680  1.00 95.60           N  
ATOM    606  CA  CYS A  80      -6.300   8.223  -5.121  1.00 95.60           C  
ATOM    607  C   CYS A  80      -7.357   7.691  -4.160  1.00 95.60           C  
ATOM    608  CB  CYS A  80      -6.566   7.694  -6.529  1.00 95.60           C  
ATOM    609  O   CYS A  80      -7.068   6.827  -3.329  1.00 95.60           O  
ATOM    610  SG  CYS A  80      -6.564   5.891  -6.642  1.00 95.60           S  
ATOM    611  N   SER A  81      -8.601   8.255  -4.201  1.00 93.38           N  
ATOM    612  CA  SER A  81      -9.593   7.966  -3.171  1.00 93.38           C  
ATOM    613  C   SER A  81     -10.866   7.384  -3.776  1.00 93.38           C  
ATOM    614  CB  SER A  81      -9.928   9.231  -2.379  1.00 93.38           C  
ATOM    615  O   SER A  81     -11.924   7.398  -3.143  1.00 93.38           O  
ATOM    616  OG  SER A  81      -8.791   9.702  -1.677  1.00 93.38           O  
ATOM    617  N   LYS A  82     -10.717   6.774  -5.036  1.00 93.30           N  
ATOM    618  CA  LYS A  82     -11.830   6.047  -5.640  1.00 93.30           C  
ATOM    619  C   LYS A  82     -11.570   4.543  -5.638  1.00 93.30           C  
ATOM    620  CB  LYS A  82     -12.078   6.534  -7.068  1.00 93.30           C  
ATOM    621  O   LYS A  82     -10.422   4.106  -5.529  1.00 93.30           O  
ATOM    622  CG  LYS A  82     -12.609   7.957  -7.154  1.00 93.30           C  
ATOM    623  CD  LYS A  82     -12.826   8.388  -8.599  1.00 93.30           C  
ATOM    624  CE  LYS A  82     -13.249   9.847  -8.691  1.00 93.30           C  
ATOM    625  NZ  LYS A  82     -13.428  10.284 -10.108  1.00 93.30           N  
ATOM    626  N   ASP A  83     -12.671   3.752  -5.736  1.00 94.05           N  
ATOM    627  CA  ASP A  83     -12.503   2.304  -5.805  1.00 94.05           C  
ATOM    628  C   ASP A  83     -11.659   1.906  -7.014  1.00 94.05           C  
ATOM    629  CB  ASP A  83     -13.864   1.607  -5.862  1.00 94.05           C  
ATOM    630  O   ASP A  83     -11.901   2.374  -8.128  1.00 94.05           O  
ATOM    631  CG  ASP A  83     -14.591   1.617  -4.529  1.00 94.05           C  
ATOM    632  OD1 ASP A  83     -13.976   1.974  -3.501  1.00 94.05           O  
ATOM    633  OD2 ASP A  83     -15.789   1.262  -4.506  1.00 94.05           O  
ATOM    634  N   ASN A  84     -10.681   1.091  -6.628  1.00 94.23           N  
ATOM    635  CA  ASN A  84      -9.834   0.531  -7.677  1.00 94.23           C  
ATOM    636  C   ASN A  84      -9.198   1.626  -8.528  1.00 94.23           C  
ATOM    637  CB  ASN A  84     -10.636  -0.429  -8.558  1.00 94.23           C  
ATOM    638  O   ASN A  84      -9.093   1.487  -9.748  1.00 94.23           O  
ATOM    639  CG  ASN A  84     -11.191  -1.608  -7.783  1.00 94.23           C  
ATOM    640  ND2 ASN A  84     -12.351  -2.100  -8.202  1.00 94.23           N  
ATOM    641  OD1 ASN A  84     -10.583  -2.072  -6.814  1.00 94.23           O  
ATOM    642  N   CYS A  85      -8.819   2.724  -8.088  1.00 94.54           N  
ATOM    643  CA  CYS A  85      -8.245   3.871  -8.784  1.00 94.54           C  
ATOM    644  C   CYS A  85      -6.735   3.722  -8.928  1.00 94.54           C  
ATOM    645  CB  CYS A  85      -8.570   5.166  -8.041  1.00 94.54           C  
ATOM    646  O   CYS A  85      -6.095   4.502  -9.635  1.00 94.54           O  
ATOM    647  SG  CYS A  85      -7.770   5.300  -6.427  1.00 94.54           S  
ATOM    648  N   ASN A  86      -6.171   2.785  -8.193  1.00 95.01           N  
ATOM    649  CA  ASN A  86      -4.725   2.593  -8.229  1.00 95.01           C  
ATOM    650  C   ASN A  86      -4.318   1.601  -9.314  1.00 95.01           C  
ATOM    651  CB  ASN A  86      -4.210   2.129  -6.865  1.00 95.01           C  
ATOM    652  O   ASN A  86      -3.539   0.681  -9.059  1.00 95.01           O  
ATOM    653  CG  ASN A  86      -4.846   0.830  -6.411  1.00 95.01           C  
ATOM    654  ND2 ASN A  86      -4.074   0.001  -5.720  1.00 95.01           N  
ATOM    655  OD1 ASN A  86      -6.022   0.573  -6.682  1.00 95.01           O  
ATOM    656  N   THR A  87      -4.837   1.716 -10.599  1.00 91.01           N  
ATOM    657  CA  THR A  87      -4.531   0.838 -11.722  1.00 91.01           C  
ATOM    658  C   THR A  87      -3.101   1.059 -12.208  1.00 91.01           C  
ATOM    659  CB  THR A  87      -5.512   1.059 -12.888  1.00 91.01           C  
ATOM    660  O   THR A  87      -2.578   2.172 -12.128  1.00 91.01           O  
ATOM    661  CG2 THR A  87      -6.936   0.689 -12.487  1.00 91.01           C  
ATOM    662  OG1 THR A  87      -5.479   2.438 -13.277  1.00 91.01           O  
ATOM    663  N   PHE A  88      -2.429  -0.006 -12.525  1.00 86.70           N  
ATOM    664  CA  PHE A  88      -1.083  -0.022 -13.085  1.00 86.70           C  
ATOM    665  C   PHE A  88      -0.952  -1.106 -14.148  1.00 86.70           C  
ATOM    666  CB  PHE A  88      -0.043  -0.242 -11.981  1.00 86.70           C  
ATOM    667  O   PHE A  88      -1.280  -2.268 -13.902  1.00 86.70           O  
ATOM    668  CG  PHE A  88       1.369   0.057 -12.409  1.00 86.70           C  
ATOM    669  CD1 PHE A  88       2.191  -0.953 -12.893  1.00 86.70           C  
ATOM    670  CD2 PHE A  88       1.873   1.348 -12.327  1.00 86.70           C  
ATOM    671  CE1 PHE A  88       3.498  -0.680 -13.290  1.00 86.70           C  
ATOM    672  CE2 PHE A  88       3.178   1.629 -12.722  1.00 86.70           C  
ATOM    673  CZ  PHE A  88       3.989   0.614 -13.202  1.00 86.70           C  
ATOM    674  N   PRO A  89      -0.314  -0.681 -15.391  1.00 79.06           N  
ATOM    675  CA  PRO A  89       0.287   0.602 -15.763  1.00 79.06           C  
ATOM    676  C   PRO A  89      -0.754   1.695 -15.997  1.00 79.06           C  
ATOM    677  CB  PRO A  89       1.038   0.278 -17.057  1.00 79.06           C  
ATOM    678  O   PRO A  89      -1.920   1.394 -16.265  1.00 79.06           O  
ATOM    679  CG  PRO A  89       0.404  -0.978 -17.562  1.00 79.06           C  
ATOM    680  CD  PRO A  89      -0.328  -1.633 -16.427  1.00 79.06           C  
ATOM    681  N   LYS A  90      -0.485   3.031 -15.623  1.00 71.62           N  
ATOM    682  CA  LYS A  90      -1.429   4.132 -15.794  1.00 71.62           C  
ATOM    683  C   LYS A  90      -1.733   4.371 -17.271  1.00 71.62           C  
ATOM    684  CB  LYS A  90      -0.884   5.411 -15.158  1.00 71.62           C  
ATOM    685  O   LYS A  90      -0.834   4.313 -18.112  1.00 71.62           O  
ATOM    686  CG  LYS A  90      -0.844   5.377 -13.637  1.00 71.62           C  
ATOM    687  CD  LYS A  90      -0.960   6.775 -13.043  1.00 71.62           C  
ATOM    688  CE  LYS A  90      -0.880   6.746 -11.523  1.00 71.62           C  
ATOM    689  NZ  LYS A  90      -0.559   8.091 -10.959  1.00 71.62           N  
ATOM    690  N   TRP A  91      -2.969   3.935 -17.741  1.00 58.44           N  
ATOM    691  CA  TRP A  91      -3.322   4.213 -19.130  1.00 58.44           C  
ATOM    692  C   TRP A  91      -3.365   5.715 -19.389  1.00 58.44           C  
ATOM    693  CB  TRP A  91      -4.672   3.582 -19.479  1.00 58.44           C  
ATOM    694  O   TRP A  91      -3.762   6.491 -18.517  1.00 58.44           O  
ATOM    695  CG  TRP A  91      -4.606   2.108 -19.745  1.00 58.44           C  
ATOM    696  CD1 TRP A  91      -4.751   1.099 -18.834  1.00 58.44           C  
ATOM    697  CD2 TRP A  91      -4.371   1.479 -21.008  1.00 58.44           C  
ATOM    698  CE2 TRP A  91      -4.388   0.083 -20.789  1.00 58.44           C  
ATOM    699  CE3 TRP A  91      -4.148   1.959 -22.305  1.00 58.44           C  
ATOM    700  NE1 TRP A  91      -4.622  -0.121 -19.456  1.00 58.44           N  
ATOM    701  CH2 TRP A  91      -3.975  -0.340 -23.081  1.00 58.44           C  
ATOM    702  CZ2 TRP A  91      -4.191  -0.837 -21.821  1.00 58.44           C  
ATOM    703  CZ3 TRP A  91      -3.952   1.042 -23.331  1.00 58.44           C  
ATOM    704  N   PRO A  92      -2.625   6.420 -20.387  1.00 45.35           N  
ATOM    705  CA  PRO A  92      -2.848   7.829 -20.716  1.00 45.35           C  
ATOM    706  C   PRO A  92      -4.329   8.198 -20.757  1.00 45.35           C  
ATOM    707  CB  PRO A  92      -2.210   7.974 -22.099  1.00 45.35           C  
ATOM    708  O   PRO A  92      -5.176   7.339 -21.018  1.00 45.35           O  
ATOM    709  CG  PRO A  92      -1.861   6.579 -22.507  1.00 45.35           C  
ATOM    710  CD  PRO A  92      -2.132   5.662 -21.349  1.00 45.35           C  
TER     711      ALA A   1                                                      
ENDMDL                                                                          
END                                                                             
