# Supplementary material for: Domain loss enabled evolution of novel functions in the snake three-finger toxin gene superfamily
Source: Nat Commun. 2023 Aug 11;14:4861. doi: 10.1038/s41467-023-40550-0 (PMC10421932; doi:10.1038/s41467-023-40550-0)
Supplement: Supplementary file 5 — Supplementary Data 2 [file 41467_2023_40550_MOESM5_ESM.zip › SD2_structure_predictions/full_sequence/TR|A0A898IKW1|Calliophis_bivirgatus.pdb]

MODEL     1                                                                     
ATOM      1  N   MET A   1     -32.664  17.196  26.798  1.00 62.72           N  
ATOM      2  CA  MET A   1     -32.610  15.870  26.188  1.00 62.72           C  
ATOM      3  C   MET A   1     -32.052  15.945  24.771  1.00 62.72           C  
ATOM      4  CB  MET A   1     -34.000  15.230  26.170  1.00 62.72           C  
ATOM      5  O   MET A   1     -31.784  14.916  24.149  1.00 62.72           O  
ATOM      6  CG  MET A   1     -35.101  16.140  26.691  1.00 62.72           C  
ATOM      7  SD  MET A   1     -36.706  15.269  26.868  1.00 62.72           S  
ATOM      8  CE  MET A   1     -37.851  16.655  26.620  1.00 62.72           C  
ATOM      9  N   LYS A   2     -31.686  17.128  24.265  1.00 71.57           N  
ATOM     10  CA  LYS A   2     -31.188  17.477  22.937  1.00 71.57           C  
ATOM     11  C   LYS A   2     -29.669  17.626  22.942  1.00 71.57           C  
ATOM     12  CB  LYS A   2     -31.840  18.768  22.441  1.00 71.57           C  
ATOM     13  O   LYS A   2     -29.010  17.351  21.937  1.00 71.57           O  
ATOM     14  CG  LYS A   2     -33.312  18.622  22.087  1.00 71.57           C  
ATOM     15  CD  LYS A   2     -33.955  19.974  21.803  1.00 71.57           C  
ATOM     16  CE  LYS A   2     -35.364  19.817  21.245  1.00 71.57           C  
ATOM     17  NZ  LYS A   2     -36.376  20.512  22.095  1.00 71.57           N  
ATOM     18  N   THR A   3     -29.146  17.907  24.224  1.00 68.67           N  
ATOM     19  CA  THR A   3     -27.704  18.053  24.388  1.00 68.67           C  
ATOM     20  C   THR A   3     -27.039  16.691  24.563  1.00 68.67           C  
ATOM     21  CB  THR A   3     -27.367  18.951  25.592  1.00 68.67           C  
ATOM     22  O   THR A   3     -25.878  16.508  24.191  1.00 68.67           O  
ATOM     23  CG2 THR A   3     -27.605  20.421  25.266  1.00 68.67           C  
ATOM     24  OG1 THR A   3     -28.193  18.580  26.703  1.00 68.67           O  
ATOM     25  N   LEU A   4     -27.801  15.731  24.988  1.00 68.98           N  
ATOM     26  CA  LEU A   4     -27.375  14.345  25.148  1.00 68.98           C  
ATOM     27  C   LEU A   4     -27.368  13.620  23.806  1.00 68.98           C  
ATOM     28  CB  LEU A   4     -28.292  13.613  26.132  1.00 68.98           C  
ATOM     29  O   LEU A   4     -26.474  12.816  23.535  1.00 68.98           O  
ATOM     30  CG  LEU A   4     -27.716  13.344  27.523  1.00 68.98           C  
ATOM     31  CD1 LEU A   4     -28.828  13.351  28.567  1.00 68.98           C  
ATOM     32  CD2 LEU A   4     -26.964  12.018  27.544  1.00 68.98           C  
ATOM     33  N   LEU A   5     -28.227  13.967  22.884  1.00 69.43           N  
ATOM     34  CA  LEU A   5     -28.355  13.417  21.539  1.00 69.43           C  
ATOM     35  C   LEU A   5     -27.280  13.982  20.616  1.00 69.43           C  
ATOM     36  CB  LEU A   5     -29.743  13.715  20.967  1.00 69.43           C  
ATOM     37  O   LEU A   5     -26.731  13.260  19.781  1.00 69.43           O  
ATOM     38  CG  LEU A   5     -30.815  12.649  21.200  1.00 69.43           C  
ATOM     39  CD1 LEU A   5     -32.202  13.285  21.208  1.00 69.43           C  
ATOM     40  CD2 LEU A   5     -30.727  11.560  20.136  1.00 69.43           C  
ATOM     41  N   LEU A   6     -26.838  15.208  20.854  1.00 67.00           N  
ATOM     42  CA  LEU A   6     -25.816  15.912  20.088  1.00 67.00           C  
ATOM     43  C   LEU A   6     -24.420  15.450  20.492  1.00 67.00           C  
ATOM     44  CB  LEU A   6     -25.943  17.424  20.286  1.00 67.00           C  
ATOM     45  O   LEU A   6     -23.537  15.312  19.642  1.00 67.00           O  
ATOM     46  CG  LEU A   6     -27.044  18.123  19.487  1.00 67.00           C  
ATOM     47  CD1 LEU A   6     -27.386  19.468  20.118  1.00 67.00           C  
ATOM     48  CD2 LEU A   6     -26.618  18.301  18.033  1.00 67.00           C  
ATOM     49  N   THR A   7     -24.233  15.095  21.678  1.00 70.25           N  
ATOM     50  CA  THR A   7     -22.989  14.551  22.211  1.00 70.25           C  
ATOM     51  C   THR A   7     -22.814  13.093  21.795  1.00 70.25           C  
ATOM     52  CB  THR A   7     -22.944  14.658  23.746  1.00 70.25           C  
ATOM     53  O   THR A   7     -21.693  12.642  21.548  1.00 70.25           O  
ATOM     54  CG2 THR A   7     -22.747  16.104  24.191  1.00 70.25           C  
ATOM     55  OG1 THR A   7     -24.176  14.166  24.289  1.00 70.25           O  
ATOM     56  N   LEU A   8     -23.780  12.305  21.570  1.00 66.14           N  
ATOM     57  CA  LEU A   8     -23.828  10.920  21.115  1.00 66.14           C  
ATOM     58  C   LEU A   8     -23.579  10.833  19.613  1.00 66.14           C  
ATOM     59  CB  LEU A   8     -25.181  10.290  21.457  1.00 66.14           C  
ATOM     60  O   LEU A   8     -22.886   9.925  19.146  1.00 66.14           O  
ATOM     61  CG  LEU A   8     -25.296   8.779  21.250  1.00 66.14           C  
ATOM     62  CD1 LEU A   8     -24.638   8.034  22.406  1.00 66.14           C  
ATOM     63  CD2 LEU A   8     -26.758   8.369  21.106  1.00 66.14           C  
ATOM     64  N   VAL A   9     -23.966  11.829  18.876  1.00 69.34           N  
ATOM     65  CA  VAL A   9     -23.786  11.946  17.433  1.00 69.34           C  
ATOM     66  C   VAL A   9     -22.361  12.397  17.124  1.00 69.34           C  
ATOM     67  CB  VAL A   9     -24.803  12.930  16.812  1.00 69.34           C  
ATOM     68  O   VAL A   9     -21.732  11.894  16.190  1.00 69.34           O  
ATOM     69  CG1 VAL A   9     -24.485  13.178  15.339  1.00 69.34           C  
ATOM     70  CG2 VAL A   9     -26.226  12.397  16.972  1.00 69.34           C  
ATOM     71  N   VAL A  10     -21.742  13.199  17.993  1.00 66.63           N  
ATOM     72  CA  VAL A  10     -20.376  13.701  17.894  1.00 66.63           C  
ATOM     73  C   VAL A  10     -19.393  12.614  18.325  1.00 66.63           C  
ATOM     74  CB  VAL A  10     -20.174  14.972  18.750  1.00 66.63           C  
ATOM     75  O   VAL A  10     -18.328  12.458  17.724  1.00 66.63           O  
ATOM     76  CG1 VAL A  10     -18.708  15.400  18.743  1.00 66.63           C  
ATOM     77  CG2 VAL A  10     -21.067  16.103  18.243  1.00 66.63           C  
ATOM     78  N   LEU A  11     -19.671  11.630  19.197  1.00 62.82           N  
ATOM     79  CA  LEU A  11     -18.926  10.466  19.664  1.00 62.82           C  
ATOM     80  C   LEU A  11     -19.007   9.328  18.651  1.00 62.82           C  
ATOM     81  CB  LEU A  11     -19.460   9.997  21.020  1.00 62.82           C  
ATOM     82  O   LEU A  11     -18.034   8.597  18.455  1.00 62.82           O  
ATOM     83  CG  LEU A  11     -18.579  10.293  22.234  1.00 62.82           C  
ATOM     84  CD1 LEU A  11     -19.408  10.919  23.351  1.00 62.82           C  
ATOM     85  CD2 LEU A  11     -17.892   9.021  22.720  1.00 62.82           C  
ATOM     86  N   THR A  12     -20.021   9.253  17.857  1.00 62.75           N  
ATOM     87  CA  THR A  12     -20.237   8.271  16.800  1.00 62.75           C  
ATOM     88  C   THR A  12     -19.531   8.695  15.515  1.00 62.75           C  
ATOM     89  CB  THR A  12     -21.738   8.070  16.522  1.00 62.75           C  
ATOM     90  O   THR A  12     -19.047   7.851  14.759  1.00 62.75           O  
ATOM     91  CG2 THR A  12     -22.459   7.536  17.755  1.00 62.75           C  
ATOM     92  OG1 THR A  12     -22.320   9.325  16.148  1.00 62.75           O  
ATOM     93  N   ILE A  13     -19.242   9.966  15.266  1.00 63.51           N  
ATOM     94  CA  ILE A  13     -18.577  10.543  14.102  1.00 63.51           C  
ATOM     95  C   ILE A  13     -17.067  10.561  14.327  1.00 63.51           C  
ATOM     96  CB  ILE A  13     -19.092  11.969  13.805  1.00 63.51           C  
ATOM     97  O   ILE A  13     -16.291  10.353  13.391  1.00 63.51           O  
ATOM     98  CG1 ILE A  13     -20.578  11.933  13.431  1.00 63.51           C  
ATOM     99  CG2 ILE A  13     -18.264  12.622  12.695  1.00 63.51           C  
ATOM    100  CD1 ILE A  13     -21.232  13.306  13.357  1.00 63.51           C  
ATOM    101  N   VAL A  14     -16.593  10.651  15.579  1.00 60.87           N  
ATOM    102  CA  VAL A  14     -15.195  10.662  15.995  1.00 60.87           C  
ATOM    103  C   VAL A  14     -14.693   9.230  16.160  1.00 60.87           C  
ATOM    104  CB  VAL A  14     -15.001  11.449  17.310  1.00 60.87           C  
ATOM    105  O   VAL A  14     -13.520   8.944  15.909  1.00 60.87           O  
ATOM    106  CG1 VAL A  14     -13.558  11.335  17.800  1.00 60.87           C  
ATOM    107  CG2 VAL A  14     -15.388  12.914  17.117  1.00 60.87           C  
ATOM    108  N   CYS A  15     -15.638   8.244  16.153  1.00 58.53           N  
ATOM    109  CA  CYS A  15     -15.315   6.827  16.283  1.00 58.53           C  
ATOM    110  C   CYS A  15     -15.451   6.112  14.945  1.00 58.53           C  
ATOM    111  CB  CYS A  15     -16.221   6.165  17.321  1.00 58.53           C  
ATOM    112  O   CYS A  15     -15.076   4.945  14.819  1.00 58.53           O  
ATOM    113  SG  CYS A  15     -15.858   6.652  19.022  1.00 58.53           S  
ATOM    114  N   VAL A  16     -15.893   6.762  13.878  1.00 57.95           N  
ATOM    115  CA  VAL A  16     -16.114   6.194  12.552  1.00 57.95           C  
ATOM    116  C   VAL A  16     -14.805   6.196  11.765  1.00 57.95           C  
ATOM    117  CB  VAL A  16     -17.204   6.967  11.777  1.00 57.95           C  
ATOM    118  O   VAL A  16     -14.749   5.693  10.640  1.00 57.95           O  
ATOM    119  CG1 VAL A  16     -17.461   6.320  10.418  1.00 57.95           C  
ATOM    120  CG2 VAL A  16     -18.493   7.034  12.594  1.00 57.95           C  
ATOM    121  N   ASP A  17     -13.719   6.373  12.658  1.00 56.04           N  
ATOM    122  CA  ASP A  17     -12.462   6.106  11.966  1.00 56.04           C  
ATOM    123  C   ASP A  17     -11.916   4.728  12.332  1.00 56.04           C  
ATOM    124  CB  ASP A  17     -11.429   7.186  12.294  1.00 56.04           C  
ATOM    125  O   ASP A  17     -10.704   4.506  12.299  1.00 56.04           O  
ATOM    126  CG  ASP A  17     -11.155   8.118  11.127  1.00 56.04           C  
ATOM    127  OD1 ASP A  17     -10.694   7.648  10.065  1.00 56.04           O  
ATOM    128  OD2 ASP A  17     -11.400   9.336  11.272  1.00 56.04           O  
ATOM    129  N   LEU A  18     -12.841   3.859  12.841  1.00 55.46           N  
ATOM    130  CA  LEU A  18     -12.525   2.518  13.320  1.00 55.46           C  
ATOM    131  C   LEU A  18     -12.505   1.520  12.167  1.00 55.46           C  
ATOM    132  CB  LEU A  18     -13.538   2.073  14.377  1.00 55.46           C  
ATOM    133  O   LEU A  18     -13.515   1.332  11.485  1.00 55.46           O  
ATOM    134  CG  LEU A  18     -13.169   2.360  15.834  1.00 55.46           C  
ATOM    135  CD1 LEU A  18     -13.865   3.628  16.316  1.00 55.46           C  
ATOM    136  CD2 LEU A  18     -13.531   1.174  16.721  1.00 55.46           C  
ATOM    137  N   GLY A  19     -11.601   1.647  11.210  1.00 60.11           N  
ATOM    138  CA  GLY A  19     -10.983   0.506  10.553  1.00 60.11           C  
ATOM    139  C   GLY A  19     -11.436   0.327   9.117  1.00 60.11           C  
ATOM    140  O   GLY A  19     -12.131  -0.639   8.795  1.00 60.11           O  
ATOM    141  N   HIS A  20     -11.610   1.485   8.409  1.00 69.18           N  
ATOM    142  CA  HIS A  20     -11.913   1.235   7.004  1.00 69.18           C  
ATOM    143  C   HIS A  20     -10.670   0.786   6.243  1.00 69.18           C  
ATOM    144  CB  HIS A  20     -12.506   2.485   6.352  1.00 69.18           C  
ATOM    145  O   HIS A  20      -9.587   1.345   6.431  1.00 69.18           O  
ATOM    146  CG  HIS A  20     -13.938   2.727   6.709  1.00 69.18           C  
ATOM    147  CD2 HIS A  20     -14.517   3.694   7.459  1.00 69.18           C  
ATOM    148  ND1 HIS A  20     -14.960   1.909   6.277  1.00 69.18           N  
ATOM    149  CE1 HIS A  20     -16.109   2.366   6.747  1.00 69.18           C  
ATOM    150  NE2 HIS A  20     -15.867   3.447   7.468  1.00 69.18           N  
ATOM    151  N   THR A  21     -10.793  -0.599   5.972  1.00 82.22           N  
ATOM    152  CA  THR A  21      -9.735  -1.138   5.124  1.00 82.22           C  
ATOM    153  C   THR A  21      -9.886  -0.642   3.689  1.00 82.22           C  
ATOM    154  CB  THR A  21      -9.737  -2.678   5.140  1.00 82.22           C  
ATOM    155  O   THR A  21     -11.003  -0.408   3.222  1.00 82.22           O  
ATOM    156  CG2 THR A  21      -9.429  -3.214   6.535  1.00 82.22           C  
ATOM    157  OG1 THR A  21     -11.025  -3.153   4.731  1.00 82.22           O  
ATOM    158  N   ARG A  22      -8.864  -0.071   3.132  1.00 90.50           N  
ATOM    159  CA  ARG A  22      -8.844   0.500   1.789  1.00 90.50           C  
ATOM    160  C   ARG A  22      -8.542  -0.568   0.744  1.00 90.50           C  
ATOM    161  CB  ARG A  22      -7.813   1.627   1.699  1.00 90.50           C  
ATOM    162  O   ARG A  22      -7.927  -1.591   1.054  1.00 90.50           O  
ATOM    163  CG  ARG A  22      -8.153   2.842   2.549  1.00 90.50           C  
ATOM    164  CD  ARG A  22      -7.165   3.979   2.328  1.00 90.50           C  
ATOM    165  NE  ARG A  22      -7.445   5.113   3.203  1.00 90.50           N  
ATOM    166  NH1 ARG A  22      -9.077   6.025   1.846  1.00 90.50           N  
ATOM    167  NH2 ARG A  22      -8.519   7.047   3.820  1.00 90.50           N  
ATOM    168  CZ  ARG A  22      -8.346   6.059   2.954  1.00 90.50           C  
ATOM    169  N   ASP A  23      -9.060  -0.268  -0.467  1.00 95.33           N  
ATOM    170  CA  ASP A  23      -8.776  -1.126  -1.613  1.00 95.33           C  
ATOM    171  C   ASP A  23      -7.616  -0.575  -2.438  1.00 95.33           C  
ATOM    172  CB  ASP A  23     -10.020  -1.279  -2.491  1.00 95.33           C  
ATOM    173  O   ASP A  23      -7.583   0.616  -2.755  1.00 95.33           O  
ATOM    174  CG  ASP A  23     -11.195  -1.897  -1.752  1.00 95.33           C  
ATOM    175  OD1 ASP A  23     -10.975  -2.671  -0.796  1.00 95.33           O  
ATOM    176  OD2 ASP A  23     -12.350  -1.611  -2.133  1.00 95.33           O  
ATOM    177  N   CYS A  24      -6.622  -1.529  -2.776  1.00 96.62           N  
ATOM    178  CA  CYS A  24      -5.467  -1.164  -3.588  1.00 96.62           C  
ATOM    179  C   CYS A  24      -5.226  -2.192  -4.688  1.00 96.62           C  
ATOM    180  CB  CYS A  24      -4.218  -1.035  -2.717  1.00 96.62           C  
ATOM    181  O   CYS A  24      -5.663  -3.339  -4.577  1.00 96.62           O  
ATOM    182  SG  CYS A  24      -4.354   0.229  -1.434  1.00 96.62           S  
ATOM    183  N   TYR A  25      -4.564  -1.771  -5.727  1.00 96.79           N  
ATOM    184  CA  TYR A  25      -4.048  -2.735  -6.693  1.00 96.79           C  
ATOM    185  C   TYR A  25      -2.787  -3.411  -6.169  1.00 96.79           C  
ATOM    186  CB  TYR A  25      -3.756  -2.051  -8.032  1.00 96.79           C  
ATOM    187  O   TYR A  25      -2.003  -2.797  -5.442  1.00 96.79           O  
ATOM    188  CG  TYR A  25      -4.988  -1.528  -8.728  1.00 96.79           C  
ATOM    189  CD1 TYR A  25      -5.887  -2.397  -9.343  1.00 96.79           C  
ATOM    190  CD2 TYR A  25      -5.256  -0.164  -8.774  1.00 96.79           C  
ATOM    191  CE1 TYR A  25      -7.023  -1.919  -9.988  1.00 96.79           C  
ATOM    192  CE2 TYR A  25      -6.389   0.325  -9.416  1.00 96.79           C  
ATOM    193  OH  TYR A  25      -8.389  -0.080 -10.655  1.00 96.79           O  
ATOM    194  CZ  TYR A  25      -7.266  -0.559 -10.019  1.00 96.79           C  
ATOM    195  N   GLU A  26      -2.705  -4.733  -6.464  1.00 94.59           N  
ATOM    196  CA  GLU A  26      -1.552  -5.514  -6.024  1.00 94.59           C  
ATOM    197  C   GLU A  26      -0.855  -6.183  -7.205  1.00 94.59           C  
ATOM    198  CB  GLU A  26      -1.976  -6.567  -4.997  1.00 94.59           C  
ATOM    199  O   GLU A  26      -1.511  -6.619  -8.153  1.00 94.59           O  
ATOM    200  CG  GLU A  26      -0.814  -7.356  -4.410  1.00 94.59           C  
ATOM    201  CD  GLU A  26      -1.243  -8.353  -3.346  1.00 94.59           C  
ATOM    202  OE1 GLU A  26      -0.622  -8.385  -2.259  1.00 94.59           O  
ATOM    203  OE2 GLU A  26      -2.207  -9.109  -3.600  1.00 94.59           O  
ATOM    204  N   GLY A  27       0.459  -6.128  -7.077  1.00 92.40           N  
ATOM    205  CA  GLY A  27       1.257  -6.815  -8.079  1.00 92.40           C  
ATOM    206  C   GLY A  27       2.020  -5.869  -8.986  1.00 92.40           C  
ATOM    207  O   GLY A  27       2.155  -4.682  -8.681  1.00 92.40           O  
ATOM    208  N   ASP A  28       2.589  -6.446 -10.017  1.00 91.34           N  
ATOM    209  CA  ASP A  28       3.449  -5.749 -10.969  1.00 91.34           C  
ATOM    210  C   ASP A  28       2.624  -4.909 -11.942  1.00 91.34           C  
ATOM    211  CB  ASP A  28       4.316  -6.747 -11.740  1.00 91.34           C  
ATOM    212  O   ASP A  28       3.030  -3.807 -12.317  1.00 91.34           O  
ATOM    213  CG  ASP A  28       5.388  -6.076 -12.580  1.00 91.34           C  
ATOM    214  OD1 ASP A  28       5.669  -4.877 -12.366  1.00 91.34           O  
ATOM    215  OD2 ASP A  28       5.955  -6.752 -13.466  1.00 91.34           O  
ATOM    216  N   LYS A  29       1.370  -5.289 -12.253  1.00 88.78           N  
ATOM    217  CA  LYS A  29       0.372  -4.594 -13.060  1.00 88.78           C  
ATOM    218  C   LYS A  29      -0.970  -4.525 -12.337  1.00 88.78           C  
ATOM    219  CB  LYS A  29       0.202  -5.283 -14.415  1.00 88.78           C  
ATOM    220  O   LYS A  29      -1.259  -5.357 -11.474  1.00 88.78           O  
ATOM    221  CG  LYS A  29       1.465  -5.300 -15.264  1.00 88.78           C  
ATOM    222  CD  LYS A  29       1.239  -6.016 -16.588  1.00 88.78           C  
ATOM    223  CE  LYS A  29       2.524  -6.114 -17.399  1.00 88.78           C  
ATOM    224  NZ  LYS A  29       2.311  -6.830 -18.692  1.00 88.78           N  
ATOM    225  N   PRO A  30      -1.808  -3.436 -12.612  1.00 86.29           N  
ATOM    226  CA  PRO A  30      -3.095  -3.279 -11.930  1.00 86.29           C  
ATOM    227  C   PRO A  30      -4.127  -4.315 -12.372  1.00 86.29           C  
ATOM    228  CB  PRO A  30      -3.534  -1.867 -12.327  1.00 86.29           C  
ATOM    229  O   PRO A  30      -5.095  -3.974 -13.055  1.00 86.29           O  
ATOM    230  CG  PRO A  30      -2.722  -1.540 -13.538  1.00 86.29           C  
ATOM    231  CD  PRO A  30      -1.556  -2.485 -13.600  1.00 86.29           C  
ATOM    232  N   LYS A  31      -4.090  -5.501 -11.934  1.00 86.73           N  
ATOM    233  CA  LYS A  31      -5.056  -6.513 -12.353  1.00 86.73           C  
ATOM    234  C   LYS A  31      -5.793  -7.101 -11.153  1.00 86.73           C  
ATOM    235  CB  LYS A  31      -4.360  -7.627 -13.137  1.00 86.73           C  
ATOM    236  O   LYS A  31      -6.929  -7.562 -11.281  1.00 86.73           O  
ATOM    237  CG  LYS A  31      -3.843  -7.194 -14.501  1.00 86.73           C  
ATOM    238  CD  LYS A  31      -3.248  -8.366 -15.271  1.00 86.73           C  
ATOM    239  CE  LYS A  31      -2.683  -7.925 -16.614  1.00 86.73           C  
ATOM    240  NZ  LYS A  31      -2.149  -9.079 -17.397  1.00 86.73           N  
ATOM    241  N   THR A  32      -5.137  -6.898 -10.000  1.00 92.21           N  
ATOM    242  CA  THR A  32      -5.713  -7.477  -8.792  1.00 92.21           C  
ATOM    243  C   THR A  32      -5.999  -6.394  -7.755  1.00 92.21           C  
ATOM    244  CB  THR A  32      -4.782  -8.541  -8.182  1.00 92.21           C  
ATOM    245  O   THR A  32      -5.131  -5.574  -7.451  1.00 92.21           O  
ATOM    246  CG2 THR A  32      -5.443  -9.238  -6.998  1.00 92.21           C  
ATOM    247  OG1 THR A  32      -4.464  -9.518  -9.181  1.00 92.21           O  
ATOM    248  N   VAL A  33      -7.268  -6.335  -7.408  1.00 95.97           N  
ATOM    249  CA  VAL A  33      -7.672  -5.450  -6.321  1.00 95.97           C  
ATOM    250  C   VAL A  33      -7.763  -6.240  -5.017  1.00 95.97           C  
ATOM    251  CB  VAL A  33      -9.021  -4.760  -6.621  1.00 95.97           C  
ATOM    252  O   VAL A  33      -8.371  -7.312  -4.975  1.00 95.97           O  
ATOM    253  CG1 VAL A  33      -9.450  -3.879  -5.450  1.00 95.97           C  
ATOM    254  CG2 VAL A  33      -8.926  -3.939  -7.905  1.00 95.97           C  
ATOM    255  N   VAL A  34      -7.022  -5.651  -3.945  1.00 95.27           N  
ATOM    256  CA  VAL A  34      -7.061  -6.325  -2.651  1.00 95.27           C  
ATOM    257  C   VAL A  34      -7.518  -5.346  -1.572  1.00 95.27           C  
ATOM    258  CB  VAL A  34      -5.684  -6.921  -2.281  1.00 95.27           C  
ATOM    259  O   VAL A  34      -7.278  -4.141  -1.676  1.00 95.27           O  
ATOM    260  CG1 VAL A  34      -5.250  -7.960  -3.313  1.00 95.27           C  
ATOM    261  CG2 VAL A  34      -4.638  -5.814  -2.160  1.00 95.27           C  
ATOM    262  N   LYS A  35      -8.240  -5.906  -0.545  1.00 95.46           N  
ATOM    263  CA  LYS A  35      -8.562  -5.138   0.655  1.00 95.46           C  
ATOM    264  C   LYS A  35      -7.362  -5.056   1.593  1.00 95.46           C  
ATOM    265  CB  LYS A  35      -9.756  -5.756   1.383  1.00 95.46           C  
ATOM    266  O   LYS A  35      -6.749  -6.076   1.917  1.00 95.46           O  
ATOM    267  CG  LYS A  35     -11.093  -5.511   0.699  1.00 95.46           C  
ATOM    268  CD  LYS A  35     -12.255  -6.004   1.551  1.00 95.46           C  
ATOM    269  CE  LYS A  35     -13.592  -5.789   0.854  1.00 95.46           C  
ATOM    270  NZ  LYS A  35     -14.736  -6.256   1.692  1.00 95.46           N  
ATOM    271  N   CYS A  36      -6.991  -3.756   2.038  1.00 93.78           N  
ATOM    272  CA  CYS A  36      -5.841  -3.606   2.923  1.00 93.78           C  
ATOM    273  C   CYS A  36      -6.160  -4.118   4.323  1.00 93.78           C  
ATOM    274  CB  CYS A  36      -5.406  -2.143   2.992  1.00 93.78           C  
ATOM    275  O   CYS A  36      -7.320  -4.120   4.738  1.00 93.78           O  
ATOM    276  SG  CYS A  36      -4.866  -1.468   1.406  1.00 93.78           S  
ATOM    277  N   LYS A  37      -5.078  -4.648   4.888  1.00 92.56           N  
ATOM    278  CA  LYS A  37      -5.238  -5.086   6.271  1.00 92.56           C  
ATOM    279  C   LYS A  37      -5.531  -3.905   7.192  1.00 92.56           C  
ATOM    280  CB  LYS A  37      -3.988  -5.826   6.749  1.00 92.56           C  
ATOM    281  O   LYS A  37      -5.225  -2.759   6.856  1.00 92.56           O  
ATOM    282  CG  LYS A  37      -3.702  -7.113   5.989  1.00 92.56           C  
ATOM    283  CD  LYS A  37      -2.432  -7.788   6.492  1.00 92.56           C  
ATOM    284  CE  LYS A  37      -2.102  -9.033   5.680  1.00 92.56           C  
ATOM    285  NZ  LYS A  37      -0.836  -9.677   6.144  1.00 92.56           N  
ATOM    286  N   ILE A  38      -6.050  -4.233   8.305  1.00 89.69           N  
ATOM    287  CA  ILE A  38      -6.292  -3.199   9.305  1.00 89.69           C  
ATOM    288  C   ILE A  38      -4.980  -2.501   9.654  1.00 89.69           C  
ATOM    289  CB  ILE A  38      -6.944  -3.784  10.578  1.00 89.69           C  
ATOM    290  O   ILE A  38      -3.960  -3.158   9.877  1.00 89.69           O  
ATOM    291  CG1 ILE A  38      -8.335  -4.343  10.257  1.00 89.69           C  
ATOM    292  CG2 ILE A  38      -7.019  -2.726  11.682  1.00 89.69           C  
ATOM    293  CD1 ILE A  38      -8.948  -5.162  11.385  1.00 89.69           C  
ATOM    294  N   GLY A  39      -4.961  -1.104   9.512  1.00 88.09           N  
ATOM    295  CA  GLY A  39      -3.739  -0.392   9.851  1.00 88.09           C  
ATOM    296  C   GLY A  39      -2.927   0.013   8.636  1.00 88.09           C  
ATOM    297  O   GLY A  39      -2.016   0.837   8.738  1.00 88.09           O  
ATOM    298  N   GLU A  40      -3.259  -0.662   7.450  1.00 93.32           N  
ATOM    299  CA  GLU A  40      -2.686  -0.265   6.167  1.00 93.32           C  
ATOM    300  C   GLU A  40      -3.614   0.690   5.420  1.00 93.32           C  
ATOM    301  CB  GLU A  40      -2.394  -1.496   5.304  1.00 93.32           C  
ATOM    302  O   GLU A  40      -4.539   0.255   4.732  1.00 93.32           O  
ATOM    303  CG  GLU A  40      -1.368  -2.441   5.910  1.00 93.32           C  
ATOM    304  CD  GLU A  40      -1.105  -3.670   5.053  1.00 93.32           C  
ATOM    305  OE1 GLU A  40       0.020  -4.218   5.108  1.00 93.32           O  
ATOM    306  OE2 GLU A  40      -2.030  -4.086   4.321  1.00 93.32           O  
ATOM    307  N   ASN A  41      -3.293   1.955   5.542  1.00 92.16           N  
ATOM    308  CA  ASN A  41      -4.238   2.942   5.032  1.00 92.16           C  
ATOM    309  C   ASN A  41      -3.688   3.664   3.805  1.00 92.16           C  
ATOM    310  CB  ASN A  41      -4.601   3.952   6.123  1.00 92.16           C  
ATOM    311  O   ASN A  41      -4.228   4.691   3.390  1.00 92.16           O  
ATOM    312  CG  ASN A  41      -5.340   3.316   7.284  1.00 92.16           C  
ATOM    313  ND2 ASN A  41      -4.991   3.717   8.501  1.00 92.16           N  
ATOM    314  OD1 ASN A  41      -6.217   2.471   7.089  1.00 92.16           O  
ATOM    315  N   LEU A  42      -2.586   3.091   3.215  1.00 95.04           N  
ATOM    316  CA  LEU A  42      -1.964   3.708   2.049  1.00 95.04           C  
ATOM    317  C   LEU A  42      -1.809   2.697   0.917  1.00 95.04           C  
ATOM    318  CB  LEU A  42      -0.598   4.293   2.417  1.00 95.04           C  
ATOM    319  O   LEU A  42      -1.516   1.525   1.162  1.00 95.04           O  
ATOM    320  CG  LEU A  42      -0.594   5.384   3.489  1.00 95.04           C  
ATOM    321  CD1 LEU A  42       0.834   5.688   3.931  1.00 95.04           C  
ATOM    322  CD2 LEU A  42      -1.279   6.644   2.972  1.00 95.04           C  
ATOM    323  N   CYS A  43      -2.050   3.203  -0.285  1.00 96.52           N  
ATOM    324  CA  CYS A  43      -1.657   2.486  -1.493  1.00 96.52           C  
ATOM    325  C   CYS A  43      -0.301   2.968  -1.996  1.00 96.52           C  
ATOM    326  CB  CYS A  43      -2.709   2.663  -2.588  1.00 96.52           C  
ATOM    327  O   CYS A  43      -0.018   4.167  -1.978  1.00 96.52           O  
ATOM    328  SG  CYS A  43      -4.326   1.981  -2.160  1.00 96.52           S  
ATOM    329  N   PHE A  44       0.633   1.978  -2.370  1.00 96.69           N  
ATOM    330  CA  PHE A  44       1.936   2.433  -2.843  1.00 96.69           C  
ATOM    331  C   PHE A  44       2.263   1.821  -4.200  1.00 96.69           C  
ATOM    332  CB  PHE A  44       3.030   2.079  -1.830  1.00 96.69           C  
ATOM    333  O   PHE A  44       1.775   0.740  -4.533  1.00 96.69           O  
ATOM    334  CG  PHE A  44       3.379   0.615  -1.800  1.00 96.69           C  
ATOM    335  CD1 PHE A  44       2.738  -0.248  -0.919  1.00 96.69           C  
ATOM    336  CD2 PHE A  44       4.347   0.103  -2.652  1.00 96.69           C  
ATOM    337  CE1 PHE A  44       3.059  -1.603  -0.889  1.00 96.69           C  
ATOM    338  CE2 PHE A  44       4.673  -1.251  -2.628  1.00 96.69           C  
ATOM    339  CZ  PHE A  44       4.029  -2.101  -1.744  1.00 96.69           C  
ATOM    340  N   THR A  45       3.015   2.551  -4.962  1.00 96.54           N  
ATOM    341  CA  THR A  45       3.608   2.119  -6.223  1.00 96.54           C  
ATOM    342  C   THR A  45       5.114   2.367  -6.225  1.00 96.54           C  
ATOM    343  CB  THR A  45       2.965   2.844  -7.420  1.00 96.54           C  
ATOM    344  O   THR A  45       5.566   3.481  -5.955  1.00 96.54           O  
ATOM    345  CG2 THR A  45       3.502   2.306  -8.742  1.00 96.54           C  
ATOM    346  OG1 THR A  45       1.545   2.652  -7.380  1.00 96.54           O  
ATOM    347  N   THR A  46       5.913   1.303  -6.462  1.00 94.50           N  
ATOM    348  CA  THR A  46       7.365   1.421  -6.541  1.00 94.50           C  
ATOM    349  C   THR A  46       7.895   0.745  -7.801  1.00 94.50           C  
ATOM    350  CB  THR A  46       8.043   0.808  -5.301  1.00 94.50           C  
ATOM    351  O   THR A  46       7.447  -0.345  -8.162  1.00 94.50           O  
ATOM    352  CG2 THR A  46       7.911  -0.711  -5.297  1.00 94.50           C  
ATOM    353  OG1 THR A  46       9.433   1.156  -5.303  1.00 94.50           O  
ATOM    354  N   ILE A  47       8.787   1.455  -8.418  1.00 92.36           N  
ATOM    355  CA  ILE A  47       9.397   0.921  -9.631  1.00 92.36           C  
ATOM    356  C   ILE A  47      10.786   0.374  -9.311  1.00 92.36           C  
ATOM    357  CB  ILE A  47       9.485   1.993 -10.740  1.00 92.36           C  
ATOM    358  O   ILE A  47      11.650   1.104  -8.819  1.00 92.36           O  
ATOM    359  CG1 ILE A  47       8.087   2.515 -11.090  1.00 92.36           C  
ATOM    360  CG2 ILE A  47      10.187   1.432 -11.979  1.00 92.36           C  
ATOM    361  CD1 ILE A  47       8.091   3.717 -12.025  1.00 92.36           C  
ATOM    362  N   LEU A  48      10.932  -0.965  -9.418  1.00 90.09           N  
ATOM    363  CA  LEU A  48      12.228  -1.610  -9.236  1.00 90.09           C  
ATOM    364  C   LEU A  48      12.757  -2.152 -10.560  1.00 90.09           C  
ATOM    365  CB  LEU A  48      12.124  -2.743  -8.212  1.00 90.09           C  
ATOM    366  O   LEU A  48      12.224  -3.128 -11.092  1.00 90.09           O  
ATOM    367  CG  LEU A  48      11.972  -2.324  -6.749  1.00 90.09           C  
ATOM    368  CD1 LEU A  48      10.512  -2.420  -6.319  1.00 90.09           C  
ATOM    369  CD2 LEU A  48      12.856  -3.183  -5.852  1.00 90.09           C  
ATOM    370  N   SER A  49      13.767  -1.387 -11.096  1.00 87.76           N  
ATOM    371  CA  SER A  49      14.432  -1.747 -12.344  1.00 87.76           C  
ATOM    372  C   SER A  49      13.438  -1.819 -13.499  1.00 87.76           C  
ATOM    373  CB  SER A  49      15.155  -3.087 -12.199  1.00 87.76           C  
ATOM    374  O   SER A  49      13.338  -0.885 -14.297  1.00 87.76           O  
ATOM    375  OG  SER A  49      16.182  -3.002 -11.226  1.00 87.76           O  
ATOM    376  N   ASP A  50      12.568  -2.776 -13.589  1.00 86.59           N  
ATOM    377  CA  ASP A  50      11.644  -3.015 -14.693  1.00 86.59           C  
ATOM    378  C   ASP A  50      10.322  -3.589 -14.189  1.00 86.59           C  
ATOM    379  CB  ASP A  50      12.270  -3.960 -15.721  1.00 86.59           C  
ATOM    380  O   ASP A  50       9.480  -4.013 -14.983  1.00 86.59           O  
ATOM    381  CG  ASP A  50      13.446  -3.342 -16.456  1.00 86.59           C  
ATOM    382  OD1 ASP A  50      13.461  -2.108 -16.656  1.00 86.59           O  
ATOM    383  OD2 ASP A  50      14.366  -4.096 -16.840  1.00 86.59           O  
ATOM    384  N   LYS A  51      10.283  -3.585 -12.858  1.00 90.76           N  
ATOM    385  CA  LYS A  51       9.059  -4.121 -12.271  1.00 90.76           C  
ATOM    386  C   LYS A  51       8.341  -3.064 -11.435  1.00 90.76           C  
ATOM    387  CB  LYS A  51       9.368  -5.347 -11.411  1.00 90.76           C  
ATOM    388  O   LYS A  51       8.984  -2.261 -10.756  1.00 90.76           O  
ATOM    389  CG  LYS A  51       9.871  -6.546 -12.201  1.00 90.76           C  
ATOM    390  CD  LYS A  51      10.102  -7.753 -11.301  1.00 90.76           C  
ATOM    391  CE  LYS A  51      10.630  -8.946 -12.086  1.00 90.76           C  
ATOM    392  NZ  LYS A  51      10.838 -10.138 -11.211  1.00 90.76           N  
ATOM    393  N   THR A  52       7.028  -2.976 -11.619  1.00 92.71           N  
ATOM    394  CA  THR A  52       6.178  -2.133 -10.785  1.00 92.71           C  
ATOM    395  C   THR A  52       5.544  -2.949  -9.662  1.00 92.71           C  
ATOM    396  CB  THR A  52       5.073  -1.456 -11.618  1.00 92.71           C  
ATOM    397  O   THR A  52       4.929  -3.987  -9.912  1.00 92.71           O  
ATOM    398  CG2 THR A  52       4.231  -0.521 -10.757  1.00 92.71           C  
ATOM    399  OG1 THR A  52       5.676  -0.701 -12.676  1.00 92.71           O  
ATOM    400  N   ILE A  53       5.885  -2.434  -8.515  1.00 93.38           N  
ATOM    401  CA  ILE A  53       5.308  -3.065  -7.333  1.00 93.38           C  
ATOM    402  C   ILE A  53       4.212  -2.173  -6.754  1.00 93.38           C  
ATOM    403  CB  ILE A  53       6.385  -3.353  -6.263  1.00 93.38           C  
ATOM    404  O   ILE A  53       4.420  -0.974  -6.555  1.00 93.38           O  
ATOM    405  CG1 ILE A  53       7.481  -4.257  -6.838  1.00 93.38           C  
ATOM    406  CG2 ILE A  53       5.755  -3.981  -5.017  1.00 93.38           C  
ATOM    407  CD1 ILE A  53       8.681  -4.439  -5.918  1.00 93.38           C  
ATOM    408  N   ARG A  54       2.988  -2.807  -6.558  1.00 95.83           N  
ATOM    409  CA  ARG A  54       1.845  -2.127  -5.958  1.00 95.83           C  
ATOM    410  C   ARG A  54       1.339  -2.882  -4.734  1.00 95.83           C  
ATOM    411  CB  ARG A  54       0.716  -1.970  -6.980  1.00 95.83           C  
ATOM    412  O   ARG A  54       1.477  -4.104  -4.651  1.00 95.83           O  
ATOM    413  CG  ARG A  54       1.119  -1.203  -8.230  1.00 95.83           C  
ATOM    414  CD  ARG A  54       0.012  -1.204  -9.274  1.00 95.83           C  
ATOM    415  NE  ARG A  54       0.343  -0.351 -10.412  1.00 95.83           N  
ATOM    416  NH1 ARG A  54       1.517  -1.979 -11.555  1.00 95.83           N  
ATOM    417  NH2 ARG A  54       1.293   0.120 -12.449  1.00 95.83           N  
ATOM    418  CZ  ARG A  54       1.050  -0.739 -11.469  1.00 95.83           C  
ATOM    419  N   GLY A  55       0.819  -2.103  -3.775  1.00 95.71           N  
ATOM    420  CA  GLY A  55       0.258  -2.774  -2.613  1.00 95.71           C  
ATOM    421  C   GLY A  55      -0.195  -1.813  -1.530  1.00 95.71           C  
ATOM    422  O   GLY A  55      -0.357  -0.618  -1.781  1.00 95.71           O  
ATOM    423  N   CYS A  56      -0.556  -2.402  -0.405  1.00 96.25           N  
ATOM    424  CA  CYS A  56      -1.001  -1.687   0.786  1.00 96.25           C  
ATOM    425  C   CYS A  56       0.154  -1.468   1.755  1.00 96.25           C  
ATOM    426  CB  CYS A  56      -2.125  -2.454   1.483  1.00 96.25           C  
ATOM    427  O   CYS A  56       1.056  -2.302   1.851  1.00 96.25           O  
ATOM    428  SG  CYS A  56      -3.570  -2.737   0.437  1.00 96.25           S  
ATOM    429  N   ALA A  57       0.146  -0.287   2.452  1.00 95.79           N  
ATOM    430  CA  ALA A  57       1.218  -0.015   3.407  1.00 95.79           C  
ATOM    431  C   ALA A  57       0.703   0.794   4.594  1.00 95.79           C  
ATOM    432  CB  ALA A  57       2.366   0.723   2.722  1.00 95.79           C  
ATOM    433  O   ALA A  57      -0.250   1.565   4.461  1.00 95.79           O  
ATOM    434  N   HIS A  58       1.256   0.413   5.772  1.00 94.48           N  
ATOM    435  CA  HIS A  58       0.997   1.235   6.950  1.00 94.48           C  
ATOM    436  C   HIS A  58       1.648   2.607   6.818  1.00 94.48           C  
ATOM    437  CB  HIS A  58       1.500   0.534   8.213  1.00 94.48           C  
ATOM    438  O   HIS A  58       1.071   3.615   7.232  1.00 94.48           O  
ATOM    439  CG  HIS A  58       1.305   1.334   9.461  1.00 94.48           C  
ATOM    440  CD2 HIS A  58       2.200   1.920  10.291  1.00 94.48           C  
ATOM    441  ND1 HIS A  58       0.059   1.604   9.984  1.00 94.48           N  
ATOM    442  CE1 HIS A  58       0.197   2.325  11.085  1.00 94.48           C  
ATOM    443  NE2 HIS A  58       1.486   2.530  11.293  1.00 94.48           N  
ATOM    444  N   ARG A  59       2.866   2.654   6.257  1.00 95.03           N  
ATOM    445  CA  ARG A  59       3.649   3.849   5.957  1.00 95.03           C  
ATOM    446  C   ARG A  59       4.153   3.826   4.518  1.00 95.03           C  
ATOM    447  CB  ARG A  59       4.829   3.975   6.923  1.00 95.03           C  
ATOM    448  O   ARG A  59       4.270   2.759   3.913  1.00 95.03           O  
ATOM    449  CG  ARG A  59       5.834   2.839   6.820  1.00 95.03           C  
ATOM    450  CD  ARG A  59       6.943   2.972   7.854  1.00 95.03           C  
ATOM    451  NE  ARG A  59       7.962   1.940   7.687  1.00 95.03           N  
ATOM    452  NH1 ARG A  59       9.027   2.375   9.690  1.00 95.03           N  
ATOM    453  NH2 ARG A  59       9.805   0.718   8.310  1.00 95.03           N  
ATOM    454  CZ  ARG A  59       8.929   1.680   8.563  1.00 95.03           C  
ATOM    455  N   CYS A  60       4.354   5.055   3.991  1.00 94.76           N  
ATOM    456  CA  CYS A  60       4.830   5.147   2.615  1.00 94.76           C  
ATOM    457  C   CYS A  60       6.277   4.682   2.506  1.00 94.76           C  
ATOM    458  CB  CYS A  60       4.705   6.580   2.099  1.00 94.76           C  
ATOM    459  O   CYS A  60       7.182   5.322   3.044  1.00 94.76           O  
ATOM    460  SG  CYS A  60       4.899   6.730   0.310  1.00 94.76           S  
ATOM    461  N   PRO A  61       6.443   3.463   1.739  1.00 94.69           N  
ATOM    462  CA  PRO A  61       7.803   2.954   1.545  1.00 94.69           C  
ATOM    463  C   PRO A  61       8.719   3.965   0.859  1.00 94.69           C  
ATOM    464  CB  PRO A  61       7.595   1.720   0.664  1.00 94.69           C  
ATOM    465  O   PRO A  61       8.244   4.836   0.126  1.00 94.69           O  
ATOM    466  CG  PRO A  61       6.160   1.350   0.857  1.00 94.69           C  
ATOM    467  CD  PRO A  61       5.375   2.604   1.118  1.00 94.69           C  
ATOM    468  N   PRO A  62      10.018   3.844   1.063  1.00 93.91           N  
ATOM    469  CA  PRO A  62      10.971   4.726   0.385  1.00 93.91           C  
ATOM    470  C   PRO A  62      10.958   4.553  -1.133  1.00 93.91           C  
ATOM    471  CB  PRO A  62      12.320   4.303   0.971  1.00 93.91           C  
ATOM    472  O   PRO A  62      10.741   3.445  -1.630  1.00 93.91           O  
ATOM    473  CG  PRO A  62      11.975   3.494   2.179  1.00 93.91           C  
ATOM    474  CD  PRO A  62      10.551   3.034   2.055  1.00 93.91           C  
ATOM    475  N   LYS A  63      11.091   5.742  -1.816  1.00 92.36           N  
ATOM    476  CA  LYS A  63      11.200   5.741  -3.272  1.00 92.36           C  
ATOM    477  C   LYS A  63       9.927   5.201  -3.917  1.00 92.36           C  
ATOM    478  CB  LYS A  63      12.406   4.914  -3.719  1.00 92.36           C  
ATOM    479  O   LYS A  63       9.987   4.504  -4.933  1.00 92.36           O  
ATOM    480  CG  LYS A  63      13.742   5.451  -3.227  1.00 92.36           C  
ATOM    481  CD  LYS A  63      14.907   4.634  -3.770  1.00 92.36           C  
ATOM    482  CE  LYS A  63      16.243   5.153  -3.255  1.00 92.36           C  
ATOM    483  NZ  LYS A  63      17.383   4.307  -3.721  1.00 92.36           N  
ATOM    484  N   SER A  64       8.690   5.334  -3.191  1.00 94.74           N  
ATOM    485  CA  SER A  64       7.379   4.920  -3.680  1.00 94.74           C  
ATOM    486  C   SER A  64       6.416   6.100  -3.748  1.00 94.74           C  
ATOM    487  CB  SER A  64       6.794   3.825  -2.787  1.00 94.74           C  
ATOM    488  O   SER A  64       6.667   7.148  -3.150  1.00 94.74           O  
ATOM    489  OG  SER A  64       6.611   4.299  -1.464  1.00 94.74           O  
ATOM    490  N   SER A  65       5.464   6.064  -4.605  1.00 94.98           N  
ATOM    491  CA  SER A  65       4.313   6.962  -4.613  1.00 94.98           C  
ATOM    492  C   SER A  65       3.170   6.402  -3.774  1.00 94.98           C  
ATOM    493  CB  SER A  65       3.834   7.205  -6.045  1.00 94.98           C  
ATOM    494  O   SER A  65       2.802   5.234  -3.917  1.00 94.98           O  
ATOM    495  OG  SER A  65       2.752   8.120  -6.064  1.00 94.98           O  
ATOM    496  N   CYS A  66       2.632   7.313  -2.871  1.00 95.54           N  
ATOM    497  CA  CYS A  66       1.577   6.840  -1.982  1.00 95.54           C  
ATOM    498  C   CYS A  66       0.335   7.716  -2.095  1.00 95.54           C  
ATOM    499  CB  CYS A  66       2.066   6.817  -0.534  1.00 95.54           C  
ATOM    500  O   CYS A  66       0.437   8.912  -2.374  1.00 95.54           O  
ATOM    501  SG  CYS A  66       3.452   5.694  -0.251  1.00 95.54           S  
ATOM    502  N   CYS A  67      -0.746   7.054  -1.952  1.00 95.60           N  
ATOM    503  CA  CYS A  67      -2.007   7.782  -1.877  1.00 95.60           C  
ATOM    504  C   CYS A  67      -2.983   7.087  -0.934  1.00 95.60           C  
ATOM    505  CB  CYS A  67      -2.633   7.915  -3.265  1.00 95.60           C  
ATOM    506  O   CYS A  67      -2.899   5.875  -0.731  1.00 95.60           O  
ATOM    507  SG  CYS A  67      -3.117   6.338  -4.000  1.00 95.60           S  
ATOM    508  N   ALA A  68      -3.849   7.849  -0.316  1.00 93.30           N  
ATOM    509  CA  ALA A  68      -4.743   7.353   0.727  1.00 93.30           C  
ATOM    510  C   ALA A  68      -6.136   7.074   0.169  1.00 93.30           C  
ATOM    511  CB  ALA A  68      -4.825   8.353   1.878  1.00 93.30           C  
ATOM    512  O   ALA A  68      -6.993   6.527   0.867  1.00 93.30           O  
ATOM    513  N   ALA A  69      -6.341   7.320  -1.145  1.00 93.14           N  
ATOM    514  CA  ALA A  69      -7.630   7.064  -1.783  1.00 93.14           C  
ATOM    515  C   ALA A  69      -7.736   5.613  -2.243  1.00 93.14           C  
ATOM    516  CB  ALA A  69      -7.836   8.010  -2.964  1.00 93.14           C  
ATOM    517  O   ALA A  69      -6.720   4.942  -2.440  1.00 93.14           O  
ATOM    518  N   ASN A  70      -8.971   5.008  -2.469  1.00 94.19           N  
ATOM    519  CA  ASN A  70      -9.182   3.661  -2.990  1.00 94.19           C  
ATOM    520  C   ASN A  70      -8.673   3.528  -4.423  1.00 94.19           C  
ATOM    521  CB  ASN A  70     -10.663   3.283  -2.916  1.00 94.19           C  
ATOM    522  O   ASN A  70      -8.953   4.381  -5.267  1.00 94.19           O  
ATOM    523  CG  ASN A  70     -11.125   3.007  -1.499  1.00 94.19           C  
ATOM    524  ND2 ASN A  70     -12.282   3.547  -1.136  1.00 94.19           N  
ATOM    525  OD1 ASN A  70     -10.447   2.314  -0.736  1.00 94.19           O  
ATOM    526  N   ARG A  71      -7.971   2.452  -4.557  1.00 93.86           N  
ATOM    527  CA  ARG A  71      -7.509   2.113  -5.899  1.00 93.86           C  
ATOM    528  C   ARG A  71      -6.729   3.269  -6.518  1.00 93.86           C  
ATOM    529  CB  ARG A  71      -8.690   1.739  -6.797  1.00 93.86           C  
ATOM    530  O   ARG A  71      -6.864   3.547  -7.711  1.00 93.86           O  
ATOM    531  CG  ARG A  71      -9.566   0.632  -6.232  1.00 93.86           C  
ATOM    532  CD  ARG A  71     -10.799   0.393  -7.093  1.00 93.86           C  
ATOM    533  NE  ARG A  71     -11.862  -0.268  -6.341  1.00 93.86           N  
ATOM    534  NH1 ARG A  71     -13.289  -0.480  -8.146  1.00 93.86           N  
ATOM    535  NH2 ARG A  71     -13.918  -1.259  -6.084  1.00 93.86           N  
ATOM    536  CZ  ARG A  71     -13.020  -0.667  -6.859  1.00 93.86           C  
ATOM    537  N   CYS A  72      -5.818   4.087  -5.880  1.00 93.23           N  
ATOM    538  CA  CYS A  72      -5.078   5.285  -6.258  1.00 93.23           C  
ATOM    539  C   CYS A  72      -3.697   4.927  -6.792  1.00 93.23           C  
ATOM    540  CB  CYS A  72      -4.944   6.231  -5.064  1.00 93.23           C  
ATOM    541  O   CYS A  72      -2.954   5.803  -7.242  1.00 93.23           O  
ATOM    542  SG  CYS A  72      -3.915   5.579  -3.731  1.00 93.23           S  
ATOM    543  N   ASN A  73      -3.354   3.615  -6.867  1.00 94.41           N  
ATOM    544  CA  ASN A  73      -2.072   3.137  -7.375  1.00 94.41           C  
ATOM    545  C   ASN A  73      -2.229   2.433  -8.719  1.00 94.41           C  
ATOM    546  CB  ASN A  73      -1.407   2.204  -6.361  1.00 94.41           C  
ATOM    547  O   ASN A  73      -1.634   1.377  -8.945  1.00 94.41           O  
ATOM    548  CG  ASN A  73      -2.255   0.988  -6.043  1.00 94.41           C  
ATOM    549  ND2 ASN A  73      -1.603  -0.119  -5.708  1.00 94.41           N  
ATOM    550  OD1 ASN A  73      -3.487   1.043  -6.099  1.00 94.41           O  
ATOM    551  N   ARG A  74      -2.841   3.046  -9.724  1.00 86.66           N  
ATOM    552  CA  ARG A  74      -3.193   2.445 -11.007  1.00 86.66           C  
ATOM    553  C   ARG A  74      -2.053   2.589 -12.010  1.00 86.66           C  
ATOM    554  CB  ARG A  74      -4.467   3.080 -11.566  1.00 86.66           C  
ATOM    555  O   ARG A  74      -2.040   1.917 -13.043  1.00 86.66           O  
ATOM    556  CG  ARG A  74      -5.094   2.299 -12.710  1.00 86.66           C  
ATOM    557  CD  ARG A  74      -6.345   2.984 -13.243  1.00 86.66           C  
ATOM    558  NE  ARG A  74      -7.118   2.097 -14.107  1.00 86.66           N  
ATOM    559  NH1 ARG A  74      -8.659   3.704 -14.725  1.00 86.66           N  
ATOM    560  NH2 ARG A  74      -8.828   1.571 -15.548  1.00 86.66           N  
ATOM    561  CZ  ARG A  74      -8.200   2.459 -14.791  1.00 86.66           C  
ATOM    562  N   PHE A  75      -1.011   3.494 -11.584  1.00 78.27           N  
ATOM    563  CA  PHE A  75       0.110   3.751 -12.480  1.00 78.27           C  
ATOM    564  C   PHE A  75       0.934   2.487 -12.694  1.00 78.27           C  
ATOM    565  CB  PHE A  75       0.999   4.869 -11.925  1.00 78.27           C  
ATOM    566  O   PHE A  75       1.002   1.628 -11.813  1.00 78.27           O  
ATOM    567  CG  PHE A  75       0.463   6.252 -12.177  1.00 78.27           C  
ATOM    568  CD1 PHE A  75       0.675   6.883 -13.397  1.00 78.27           C  
ATOM    569  CD2 PHE A  75      -0.253   6.922 -11.193  1.00 78.27           C  
ATOM    570  CE1 PHE A  75       0.180   8.164 -13.633  1.00 78.27           C  
ATOM    571  CE2 PHE A  75      -0.751   8.202 -11.422  1.00 78.27           C  
ATOM    572  CZ  PHE A  75      -0.532   8.821 -12.642  1.00 78.27           C  
TER     573      ALA A   1                                                      
ENDMDL                                                                          
END                                                                             
