# Supplementary material for: Domain loss enabled evolution of novel functions in the snake three-finger toxin gene superfamily
Source: Nat Commun. 2023 Aug 11;14:4861. doi: 10.1038/s41467-023-40550-0 (PMC10421932; doi:10.1038/s41467-023-40550-0)
Supplement: Supplementary file 5 — Supplementary Data 2 [file 41467_2023_40550_MOESM5_ESM.zip › SD2_structure_predictions/full_sequence/TR|A7X3P8|Erythrolamprus_poecilogyrus.pdb]

MODEL     1                                                                     
ATOM      1  N   MET A   1      15.129 -12.851 -43.693  1.00 67.46           N  
ATOM      2  CA  MET A   1      14.348 -11.690 -43.274  1.00 67.46           C  
ATOM      3  C   MET A   1      13.294 -12.086 -42.246  1.00 67.46           C  
ATOM      4  CB  MET A   1      13.679 -11.028 -44.481  1.00 67.46           C  
ATOM      5  O   MET A   1      12.662 -11.222 -41.635  1.00 67.46           O  
ATOM      6  CG  MET A   1      14.663 -10.448 -45.484  1.00 67.46           C  
ATOM      7  SD  MET A   1      13.825  -9.609 -46.885  1.00 67.46           S  
ATOM      8  CE  MET A   1      15.265  -9.129 -47.878  1.00 67.46           C  
ATOM      9  N   LYS A   2      13.191 -13.313 -41.862  1.00 70.52           N  
ATOM     10  CA  LYS A   2      12.189 -13.913 -40.987  1.00 70.52           C  
ATOM     11  C   LYS A   2      12.706 -14.027 -39.556  1.00 70.52           C  
ATOM     12  CB  LYS A   2      11.778 -15.292 -41.507  1.00 70.52           C  
ATOM     13  O   LYS A   2      11.923 -14.009 -38.604  1.00 70.52           O  
ATOM     14  CG  LYS A   2      10.814 -15.248 -42.683  1.00 70.52           C  
ATOM     15  CD  LYS A   2      11.242 -16.200 -43.792  1.00 70.52           C  
ATOM     16  CE  LYS A   2      10.109 -16.457 -44.777  1.00 70.52           C  
ATOM     17  NZ  LYS A   2      10.545 -17.330 -45.908  1.00 70.52           N  
ATOM     18  N   THR A   3      14.024 -13.950 -39.428  1.00 76.55           N  
ATOM     19  CA  THR A   3      14.661 -14.085 -38.123  1.00 76.55           C  
ATOM     20  C   THR A   3      14.649 -12.754 -37.376  1.00 76.55           C  
ATOM     21  CB  THR A   3      16.111 -14.587 -38.258  1.00 76.55           C  
ATOM     22  O   THR A   3      14.570 -12.728 -36.146  1.00 76.55           O  
ATOM     23  CG2 THR A   3      16.175 -16.109 -38.183  1.00 76.55           C  
ATOM     24  OG1 THR A   3      16.643 -14.159 -39.518  1.00 76.55           O  
ATOM     25  N   LEU A   4      14.607 -11.741 -38.203  1.00 78.30           N  
ATOM     26  CA  LEU A   4      14.579 -10.388 -37.659  1.00 78.30           C  
ATOM     27  C   LEU A   4      13.202 -10.056 -37.096  1.00 78.30           C  
ATOM     28  CB  LEU A   4      14.963  -9.369 -38.735  1.00 78.30           C  
ATOM     29  O   LEU A   4      13.092  -9.434 -36.036  1.00 78.30           O  
ATOM     30  CG  LEU A   4      16.271  -8.608 -38.513  1.00 78.30           C  
ATOM     31  CD1 LEU A   4      17.033  -8.470 -39.827  1.00 78.30           C  
ATOM     32  CD2 LEU A   4      15.997  -7.238 -37.902  1.00 78.30           C  
ATOM     33  N   LEU A   5      12.209 -10.572 -37.793  1.00 80.31           N  
ATOM     34  CA  LEU A   5      10.833 -10.352 -37.363  1.00 80.31           C  
ATOM     35  C   LEU A   5      10.522 -11.154 -36.104  1.00 80.31           C  
ATOM     36  CB  LEU A   5       9.856 -10.731 -38.479  1.00 80.31           C  
ATOM     37  O   LEU A   5       9.840 -10.662 -35.202  1.00 80.31           O  
ATOM     38  CG  LEU A   5       9.602  -9.668 -39.549  1.00 80.31           C  
ATOM     39  CD1 LEU A   5       9.111 -10.320 -40.838  1.00 80.31           C  
ATOM     40  CD2 LEU A   5       8.597  -8.636 -39.050  1.00 80.31           C  
ATOM     41  N   LEU A   6      11.104 -12.295 -36.006  1.00 79.59           N  
ATOM     42  CA  LEU A   6      10.906 -13.169 -34.855  1.00 79.59           C  
ATOM     43  C   LEU A   6      11.624 -12.621 -33.626  1.00 79.59           C  
ATOM     44  CB  LEU A   6      11.405 -14.583 -35.164  1.00 79.59           C  
ATOM     45  O   LEU A   6      11.093 -12.680 -32.514  1.00 79.59           O  
ATOM     46  CG  LEU A   6      10.500 -15.444 -36.047  1.00 79.59           C  
ATOM     47  CD1 LEU A   6      11.296 -16.591 -36.662  1.00 79.59           C  
ATOM     48  CD2 LEU A   6       9.318 -15.976 -35.244  1.00 79.59           C  
ATOM     49  N   SER A   7      12.754 -12.047 -33.769  1.00 82.69           N  
ATOM     50  CA  SER A   7      13.524 -11.434 -32.691  1.00 82.69           C  
ATOM     51  C   SER A   7      12.840 -10.174 -32.171  1.00 82.69           C  
ATOM     52  CB  SER A   7      14.938 -11.097 -33.166  1.00 82.69           C  
ATOM     53  O   SER A   7      12.820  -9.926 -30.964  1.00 82.69           O  
ATOM     54  OG  SER A   7      14.904 -10.138 -34.208  1.00 82.69           O  
ATOM     55  N   LEU A   8      12.277  -9.405 -32.944  1.00 81.38           N  
ATOM     56  CA  LEU A   8      11.550  -8.188 -32.601  1.00 81.38           C  
ATOM     57  C   LEU A   8      10.268  -8.516 -31.844  1.00 81.38           C  
ATOM     58  CB  LEU A   8      11.220  -7.387 -33.863  1.00 81.38           C  
ATOM     59  O   LEU A   8       9.910  -7.821 -30.890  1.00 81.38           O  
ATOM     60  CG  LEU A   8      11.270  -5.864 -33.732  1.00 81.38           C  
ATOM     61  CD1 LEU A   8      12.455  -5.303 -34.510  1.00 81.38           C  
ATOM     62  CD2 LEU A   8       9.964  -5.242 -34.216  1.00 81.38           C  
ATOM     63  N   MET A   9       9.609  -9.480 -32.134  1.00 82.17           N  
ATOM     64  CA  MET A   9       8.396  -9.932 -31.458  1.00 82.17           C  
ATOM     65  C   MET A   9       8.714 -10.452 -30.060  1.00 82.17           C  
ATOM     66  CB  MET A   9       7.699 -11.022 -32.275  1.00 82.17           C  
ATOM     67  O   MET A   9       7.974 -10.185 -29.111  1.00 82.17           O  
ATOM     68  CG  MET A   9       7.028 -10.507 -33.537  1.00 82.17           C  
ATOM     69  SD  MET A   9       5.390  -9.751 -33.204  1.00 82.17           S  
ATOM     70  CE  MET A   9       4.847  -9.403 -34.900  1.00 82.17           C  
ATOM     71  N   VAL A  10       9.795 -11.115 -29.874  1.00 80.35           N  
ATOM     72  CA  VAL A  10      10.240 -11.646 -28.590  1.00 80.35           C  
ATOM     73  C   VAL A  10      10.629 -10.497 -27.662  1.00 80.35           C  
ATOM     74  CB  VAL A  10      11.427 -12.620 -28.758  1.00 80.35           C  
ATOM     75  O   VAL A  10      10.297 -10.510 -26.475  1.00 80.35           O  
ATOM     76  CG1 VAL A  10      11.905 -13.129 -27.400  1.00 80.35           C  
ATOM     77  CG2 VAL A  10      11.034 -13.788 -29.662  1.00 80.35           C  
ATOM     78  N   VAL A  11      11.238  -9.506 -28.107  1.00 76.05           N  
ATOM     79  CA  VAL A  11      11.654  -8.326 -27.355  1.00 76.05           C  
ATOM     80  C   VAL A  11      10.425  -7.523 -26.934  1.00 76.05           C  
ATOM     81  CB  VAL A  11      12.615  -7.439 -28.176  1.00 76.05           C  
ATOM     82  O   VAL A  11      10.334  -7.071 -25.790  1.00 76.05           O  
ATOM     83  CG1 VAL A  11      12.921  -6.140 -27.431  1.00 76.05           C  
ATOM     84  CG2 VAL A  11      13.905  -8.196 -28.488  1.00 76.05           C  
ATOM     85  N   ALA A  12       9.507  -7.391 -27.813  1.00 73.58           N  
ATOM     86  CA  ALA A  12       8.255  -6.689 -27.543  1.00 73.58           C  
ATOM     87  C   ALA A  12       7.416  -7.440 -26.513  1.00 73.58           C  
ATOM     88  CB  ALA A  12       7.462  -6.499 -28.834  1.00 73.58           C  
ATOM     89  O   ALA A  12       6.834  -6.830 -25.613  1.00 73.58           O  
ATOM     90  N   PHE A  13       7.340  -8.678 -26.594  1.00 69.22           N  
ATOM     91  CA  PHE A  13       6.622  -9.535 -25.658  1.00 69.22           C  
ATOM     92  C   PHE A  13       7.276  -9.501 -24.282  1.00 69.22           C  
ATOM     93  CB  PHE A  13       6.566 -10.974 -26.179  1.00 69.22           C  
ATOM     94  O   PHE A  13       6.586  -9.445 -23.262  1.00 69.22           O  
ATOM     95  CG  PHE A  13       5.306 -11.299 -26.934  1.00 69.22           C  
ATOM     96  CD1 PHE A  13       4.149 -11.667 -26.257  1.00 69.22           C  
ATOM     97  CD2 PHE A  13       5.278 -11.236 -28.321  1.00 69.22           C  
ATOM     98  CE1 PHE A  13       2.981 -11.968 -26.954  1.00 69.22           C  
ATOM     99  CE2 PHE A  13       4.114 -11.536 -29.024  1.00 69.22           C  
ATOM    100  CZ  PHE A  13       2.967 -11.902 -28.338  1.00 69.22           C  
ATOM    101  N   VAL A  14       8.562  -9.478 -24.136  1.00 67.33           N  
ATOM    102  CA  VAL A  14       9.327  -9.376 -22.898  1.00 67.33           C  
ATOM    103  C   VAL A  14       9.123  -7.996 -22.276  1.00 67.33           C  
ATOM    104  CB  VAL A  14      10.831  -9.636 -23.137  1.00 67.33           C  
ATOM    105  O   VAL A  14       8.979  -7.872 -21.058  1.00 67.33           O  
ATOM    106  CG1 VAL A  14      11.629  -9.409 -21.854  1.00 67.33           C  
ATOM    107  CG2 VAL A  14      11.050 -11.054 -23.662  1.00 67.33           C  
ATOM    108  N   TYR A  15       8.951  -6.990 -23.065  1.00 66.02           N  
ATOM    109  CA  TYR A  15       8.755  -5.624 -22.591  1.00 66.02           C  
ATOM    110  C   TYR A  15       7.316  -5.403 -22.142  1.00 66.02           C  
ATOM    111  CB  TYR A  15       9.121  -4.618 -23.687  1.00 66.02           C  
ATOM    112  O   TYR A  15       7.063  -4.657 -21.193  1.00 66.02           O  
ATOM    113  CG  TYR A  15      10.209  -3.652 -23.285  1.00 66.02           C  
ATOM    114  CD1 TYR A  15       9.897  -2.400 -22.758  1.00 66.02           C  
ATOM    115  CD2 TYR A  15      11.551  -3.988 -23.432  1.00 66.02           C  
ATOM    116  CE1 TYR A  15      10.896  -1.506 -22.388  1.00 66.02           C  
ATOM    117  CE2 TYR A  15      12.558  -3.101 -23.066  1.00 66.02           C  
ATOM    118  OH  TYR A  15      13.215  -0.984 -22.181  1.00 66.02           O  
ATOM    119  CZ  TYR A  15      12.222  -1.865 -22.545  1.00 66.02           C  
ATOM    120  N   LEU A  16       6.434  -6.089 -22.669  1.00 62.53           N  
ATOM    121  CA  LEU A  16       5.025  -5.964 -22.313  1.00 62.53           C  
ATOM    122  C   LEU A  16       4.714  -6.745 -21.041  1.00 62.53           C  
ATOM    123  CB  LEU A  16       4.137  -6.456 -23.459  1.00 62.53           C  
ATOM    124  O   LEU A  16       3.812  -6.375 -20.285  1.00 62.53           O  
ATOM    125  CG  LEU A  16       3.832  -5.443 -24.564  1.00 62.53           C  
ATOM    126  CD1 LEU A  16       3.787  -6.137 -25.921  1.00 62.53           C  
ATOM    127  CD2 LEU A  16       2.518  -4.722 -24.282  1.00 62.53           C  
ATOM    128  N   ASP A  17       5.488  -7.668 -20.651  1.00 57.52           N  
ATOM    129  CA  ASP A  17       5.303  -8.500 -19.467  1.00 57.52           C  
ATOM    130  C   ASP A  17       5.902  -7.835 -18.229  1.00 57.52           C  
ATOM    131  CB  ASP A  17       5.929  -9.881 -19.677  1.00 57.52           C  
ATOM    132  O   ASP A  17       5.755  -8.340 -17.114  1.00 57.52           O  
ATOM    133  CG  ASP A  17       5.005 -11.018 -19.278  1.00 57.52           C  
ATOM    134  OD1 ASP A  17       5.043 -11.452 -18.107  1.00 57.52           O  
ATOM    135  OD2 ASP A  17       4.234 -11.485 -20.144  1.00 57.52           O  
ATOM    136  N   PHE A  18       6.663  -6.785 -18.476  1.00 57.48           N  
ATOM    137  CA  PHE A  18       7.217  -6.090 -17.320  1.00 57.48           C  
ATOM    138  C   PHE A  18       6.124  -5.347 -16.561  1.00 57.48           C  
ATOM    139  CB  PHE A  18       8.314  -5.112 -17.753  1.00 57.48           C  
ATOM    140  O   PHE A  18       5.450  -4.481 -17.122  1.00 57.48           O  
ATOM    141  CG  PHE A  18       9.657  -5.394 -17.136  1.00 57.48           C  
ATOM    142  CD1 PHE A  18      10.035  -4.778 -15.949  1.00 57.48           C  
ATOM    143  CD2 PHE A  18      10.542  -6.276 -17.742  1.00 57.48           C  
ATOM    144  CE1 PHE A  18      11.277  -5.037 -15.375  1.00 57.48           C  
ATOM    145  CE2 PHE A  18      11.785  -6.540 -17.175  1.00 57.48           C  
ATOM    146  CZ  PHE A  18      12.151  -5.918 -15.992  1.00 57.48           C  
ATOM    147  N   GLY A  19       5.067  -6.049 -16.131  1.00 61.30           N  
ATOM    148  CA  GLY A  19       4.076  -5.777 -15.102  1.00 61.30           C  
ATOM    149  C   GLY A  19       4.408  -4.559 -14.261  1.00 61.30           C  
ATOM    150  O   GLY A  19       5.581  -4.235 -14.064  1.00 61.30           O  
ATOM    151  N   GLN A  20       3.784  -3.393 -14.444  1.00 66.55           N  
ATOM    152  CA  GLN A  20       3.836  -2.152 -13.679  1.00 66.55           C  
ATOM    153  C   GLN A  20       4.126  -2.426 -12.206  1.00 66.55           C  
ATOM    154  CB  GLN A  20       2.524  -1.378 -13.821  1.00 66.55           C  
ATOM    155  O   GLN A  20       3.430  -3.219 -11.568  1.00 66.55           O  
ATOM    156  CG  GLN A  20       2.365  -0.679 -15.164  1.00 66.55           C  
ATOM    157  CD  GLN A  20       0.940  -0.225 -15.424  1.00 66.55           C  
ATOM    158  NE2 GLN A  20       0.683   0.254 -16.636  1.00 66.55           N  
ATOM    159  OE1 GLN A  20       0.078  -0.306 -14.543  1.00 66.55           O  
ATOM    160  N   SER A  21       5.494  -2.432 -11.836  1.00 78.23           N  
ATOM    161  CA  SER A  21       5.907  -2.600 -10.447  1.00 78.23           C  
ATOM    162  C   SER A  21       5.484  -1.407  -9.596  1.00 78.23           C  
ATOM    163  CB  SER A  21       7.422  -2.790 -10.357  1.00 78.23           C  
ATOM    164  O   SER A  21       5.703  -0.256  -9.980  1.00 78.23           O  
ATOM    165  OG  SER A  21       8.019  -1.727  -9.634  1.00 78.23           O  
ATOM    166  N   LEU A  22       4.581  -1.534  -8.608  1.00 89.62           N  
ATOM    167  CA  LEU A  22       4.083  -0.520  -7.685  1.00 89.62           C  
ATOM    168  C   LEU A  22       4.930  -0.476  -6.418  1.00 89.62           C  
ATOM    169  CB  LEU A  22       2.620  -0.795  -7.325  1.00 89.62           C  
ATOM    170  O   LEU A  22       5.304  -1.520  -5.879  1.00 89.62           O  
ATOM    171  CG  LEU A  22       1.840   0.373  -6.719  1.00 89.62           C  
ATOM    172  CD1 LEU A  22       1.488   1.392  -7.798  1.00 89.62           C  
ATOM    173  CD2 LEU A  22       0.582  -0.130  -6.020  1.00 89.62           C  
ATOM    174  N   ILE A  23       5.323   0.700  -6.112  1.00 91.81           N  
ATOM    175  CA  ILE A  23       6.053   0.894  -4.864  1.00 91.81           C  
ATOM    176  C   ILE A  23       5.116   1.465  -3.802  1.00 91.81           C  
ATOM    177  CB  ILE A  23       7.271   1.825  -5.060  1.00 91.81           C  
ATOM    178  O   ILE A  23       4.554   2.548  -3.978  1.00 91.81           O  
ATOM    179  CG1 ILE A  23       8.216   1.250  -6.122  1.00 91.81           C  
ATOM    180  CG2 ILE A  23       8.005   2.041  -3.733  1.00 91.81           C  
ATOM    181  CD1 ILE A  23       9.199   2.265  -6.689  1.00 91.81           C  
ATOM    182  N   CYS A  24       4.988   0.690  -2.623  1.00 93.66           N  
ATOM    183  CA  CYS A  24       4.049   1.089  -1.581  1.00 93.66           C  
ATOM    184  C   CYS A  24       4.783   1.449  -0.295  1.00 93.66           C  
ATOM    185  CB  CYS A  24       3.043  -0.029  -1.309  1.00 93.66           C  
ATOM    186  O   CYS A  24       5.820   0.862   0.019  1.00 93.66           O  
ATOM    187  SG  CYS A  24       1.973  -0.403  -2.715  1.00 93.66           S  
ATOM    188  N   CYS A  25       4.208   2.362   0.476  1.00 94.06           N  
ATOM    189  CA  CYS A  25       4.798   2.800   1.736  1.00 94.06           C  
ATOM    190  C   CYS A  25       4.460   1.830   2.862  1.00 94.06           C  
ATOM    191  CB  CYS A  25       4.312   4.203   2.097  1.00 94.06           C  
ATOM    192  O   CYS A  25       3.373   1.250   2.883  1.00 94.06           O  
ATOM    193  SG  CYS A  25       4.804   5.472   0.909  1.00 94.06           S  
ATOM    194  N   LYS A  26       5.471   1.650   3.804  1.00 91.00           N  
ATOM    195  CA  LYS A  26       5.245   0.835   4.995  1.00 91.00           C  
ATOM    196  C   LYS A  26       5.164   1.703   6.247  1.00 91.00           C  
ATOM    197  CB  LYS A  26       6.353  -0.207   5.150  1.00 91.00           C  
ATOM    198  O   LYS A  26       6.113   1.759   7.032  1.00 91.00           O  
ATOM    199  CG  LYS A  26       6.179  -1.432   4.263  1.00 91.00           C  
ATOM    200  CD  LYS A  26       7.151  -2.541   4.645  1.00 91.00           C  
ATOM    201  CE  LYS A  26       6.879  -3.818   3.862  1.00 91.00           C  
ATOM    202  NZ  LYS A  26       7.972  -4.820   4.039  1.00 91.00           N  
ATOM    203  N   GLY A  27       4.240   2.677   6.241  1.00 88.54           N  
ATOM    204  CA  GLY A  27       4.077   3.533   7.405  1.00 88.54           C  
ATOM    205  C   GLY A  27       3.551   4.914   7.062  1.00 88.54           C  
ATOM    206  O   GLY A  27       3.458   5.274   5.886  1.00 88.54           O  
ATOM    207  N   PRO A  28       3.165   5.673   8.139  1.00 84.32           N  
ATOM    208  CA  PRO A  28       2.532   6.982   7.967  1.00 84.32           C  
ATOM    209  C   PRO A  28       3.475   8.019   7.362  1.00 84.32           C  
ATOM    210  CB  PRO A  28       2.133   7.372   9.393  1.00 84.32           C  
ATOM    211  O   PRO A  28       3.035   8.902   6.621  1.00 84.32           O  
ATOM    212  CG  PRO A  28       2.945   6.478  10.274  1.00 84.32           C  
ATOM    213  CD  PRO A  28       3.344   5.264   9.484  1.00 84.32           C  
ATOM    214  N   LEU A  29       4.742   7.913   7.542  1.00 87.64           N  
ATOM    215  CA  LEU A  29       5.699   8.898   7.049  1.00 87.64           C  
ATOM    216  C   LEU A  29       6.467   8.355   5.849  1.00 87.64           C  
ATOM    217  CB  LEU A  29       6.676   9.297   8.157  1.00 87.64           C  
ATOM    218  O   LEU A  29       7.312   9.051   5.281  1.00 87.64           O  
ATOM    219  CG  LEU A  29       6.074  10.017   9.365  1.00 87.64           C  
ATOM    220  CD1 LEU A  29       7.118  10.168  10.467  1.00 87.64           C  
ATOM    221  CD2 LEU A  29       5.521  11.378   8.956  1.00 87.64           C  
ATOM    222  N   CYS A  30       6.169   7.194   5.528  1.00 90.16           N  
ATOM    223  CA  CYS A  30       6.735   6.520   4.365  1.00 90.16           C  
ATOM    224  C   CYS A  30       8.258   6.530   4.417  1.00 90.16           C  
ATOM    225  CB  CYS A  30       6.256   7.184   3.074  1.00 90.16           C  
ATOM    226  O   CYS A  30       8.916   6.808   3.413  1.00 90.16           O  
ATOM    227  SG  CYS A  30       6.225   6.071   1.652  1.00 90.16           S  
ATOM    228  N   PHE A  31       8.803   6.334   5.627  1.00 89.64           N  
ATOM    229  CA  PHE A  31      10.252   6.228   5.741  1.00 89.64           C  
ATOM    230  C   PHE A  31      10.757   4.955   5.072  1.00 89.64           C  
ATOM    231  CB  PHE A  31      10.679   6.252   7.212  1.00 89.64           C  
ATOM    232  O   PHE A  31      11.900   4.899   4.615  1.00 89.64           O  
ATOM    233  CG  PHE A  31      10.714   7.632   7.811  1.00 89.64           C  
ATOM    234  CD1 PHE A  31      11.519   8.623   7.263  1.00 89.64           C  
ATOM    235  CD2 PHE A  31       9.942   7.938   8.924  1.00 89.64           C  
ATOM    236  CE1 PHE A  31      11.553   9.901   7.815  1.00 89.64           C  
ATOM    237  CE2 PHE A  31       9.971   9.213   9.482  1.00 89.64           C  
ATOM    238  CZ  PHE A  31      10.778  10.193   8.927  1.00 89.64           C  
ATOM    239  N   SER A  32       9.752   4.006   4.998  1.00 90.52           N  
ATOM    240  CA  SER A  32      10.080   2.738   4.354  1.00 90.52           C  
ATOM    241  C   SER A  32       9.040   2.368   3.301  1.00 90.52           C  
ATOM    242  CB  SER A  32      10.186   1.621   5.393  1.00 90.52           C  
ATOM    243  O   SER A  32       7.873   2.748   3.414  1.00 90.52           O  
ATOM    244  OG  SER A  32      10.607   0.410   4.788  1.00 90.52           O  
ATOM    245  N   SER A  33       9.570   1.772   2.148  1.00 92.65           N  
ATOM    246  CA  SER A  33       8.692   1.342   1.064  1.00 92.65           C  
ATOM    247  C   SER A  33       9.058  -0.057   0.579  1.00 92.65           C  
ATOM    248  CB  SER A  33       8.758   2.328  -0.102  1.00 92.65           C  
ATOM    249  O   SER A  33      10.135  -0.568   0.895  1.00 92.65           O  
ATOM    250  OG  SER A  33      10.065   2.376  -0.647  1.00 92.65           O  
ATOM    251  N   GLU A  34       8.039  -0.598  -0.044  1.00 92.17           N  
ATOM    252  CA  GLU A  34       8.260  -1.933  -0.590  1.00 92.17           C  
ATOM    253  C   GLU A  34       7.823  -2.012  -2.050  1.00 92.17           C  
ATOM    254  CB  GLU A  34       7.517  -2.984   0.240  1.00 92.17           C  
ATOM    255  O   GLU A  34       6.845  -1.375  -2.445  1.00 92.17           O  
ATOM    256  CG  GLU A  34       6.002  -2.909   0.112  1.00 92.17           C  
ATOM    257  CD  GLU A  34       5.280  -4.001   0.885  1.00 92.17           C  
ATOM    258  OE1 GLU A  34       4.196  -3.730   1.449  1.00 92.17           O  
ATOM    259  OE2 GLU A  34       5.804  -5.136   0.928  1.00 92.17           O  
ATOM    260  N   ASN A  35       8.669  -2.711  -2.809  1.00 91.85           N  
ATOM    261  CA  ASN A  35       8.346  -2.954  -4.211  1.00 91.85           C  
ATOM    262  C   ASN A  35       7.329  -4.081  -4.365  1.00 91.85           C  
ATOM    263  CB  ASN A  35       9.614  -3.271  -5.006  1.00 91.85           C  
ATOM    264  O   ASN A  35       7.495  -5.156  -3.786  1.00 91.85           O  
ATOM    265  CG  ASN A  35       9.532  -2.805  -6.446  1.00 91.85           C  
ATOM    266  ND2 ASN A  35       9.773  -3.717  -7.380  1.00 91.85           N  
ATOM    267  OD1 ASN A  35       9.256  -1.633  -6.717  1.00 91.85           O  
ATOM    268  N   CYS A  36       6.201  -3.724  -5.121  1.00 90.34           N  
ATOM    269  CA  CYS A  36       5.144  -4.708  -5.331  1.00 90.34           C  
ATOM    270  C   CYS A  36       4.989  -5.033  -6.812  1.00 90.34           C  
ATOM    271  CB  CYS A  36       3.818  -4.197  -4.769  1.00 90.34           C  
ATOM    272  O   CYS A  36       4.266  -4.341  -7.531  1.00 90.34           O  
ATOM    273  SG  CYS A  36       3.864  -3.848  -2.998  1.00 90.34           S  
ATOM    274  N   PRO A  37       5.719  -6.048  -7.268  1.00 85.45           N  
ATOM    275  CA  PRO A  37       5.772  -6.354  -8.700  1.00 85.45           C  
ATOM    276  C   PRO A  37       4.458  -6.923  -9.230  1.00 85.45           C  
ATOM    277  CB  PRO A  37       6.895  -7.390  -8.798  1.00 85.45           C  
ATOM    278  O   PRO A  37       4.098  -6.682 -10.385  1.00 85.45           O  
ATOM    279  CG  PRO A  37       7.160  -7.801  -7.385  1.00 85.45           C  
ATOM    280  CD  PRO A  37       6.526  -6.795  -6.468  1.00 85.45           C  
ATOM    281  N   ASP A  38       3.619  -7.479  -8.289  1.00 86.45           N  
ATOM    282  CA  ASP A  38       2.380  -8.111  -8.736  1.00 86.45           C  
ATOM    283  C   ASP A  38       1.161  -7.400  -8.153  1.00 86.45           C  
ATOM    284  CB  ASP A  38       2.362  -9.591  -8.347  1.00 86.45           C  
ATOM    285  O   ASP A  38       0.027  -7.846  -8.342  1.00 86.45           O  
ATOM    286  CG  ASP A  38       3.451 -10.397  -9.033  1.00 86.45           C  
ATOM    287  OD1 ASP A  38       3.495 -10.424 -10.282  1.00 86.45           O  
ATOM    288  OD2 ASP A  38       4.270 -11.014  -8.318  1.00 86.45           O  
ATOM    289  N   ALA A  39       1.438  -6.316  -7.585  1.00 84.78           N  
ATOM    290  CA  ALA A  39       0.323  -5.639  -6.928  1.00 84.78           C  
ATOM    291  C   ALA A  39      -0.338  -4.634  -7.866  1.00 84.78           C  
ATOM    292  CB  ALA A  39       0.799  -4.942  -5.655  1.00 84.78           C  
ATOM    293  O   ALA A  39       0.325  -4.048  -8.725  1.00 84.78           O  
ATOM    294  N   LYS A  40      -1.691  -4.472  -7.597  1.00 87.64           N  
ATOM    295  CA  LYS A  40      -2.442  -3.511  -8.400  1.00 87.64           C  
ATOM    296  C   LYS A  40      -2.698  -2.224  -7.621  1.00 87.64           C  
ATOM    297  CB  LYS A  40      -3.768  -4.117  -8.862  1.00 87.64           C  
ATOM    298  O   LYS A  40      -2.878  -1.158  -8.214  1.00 87.64           O  
ATOM    299  CG  LYS A  40      -3.619  -5.196  -9.924  1.00 87.64           C  
ATOM    300  CD  LYS A  40      -4.967  -5.594 -10.510  1.00 87.64           C  
ATOM    301  CE  LYS A  40      -4.816  -6.653 -11.594  1.00 87.64           C  
ATOM    302  NZ  LYS A  40      -6.127  -6.988 -12.227  1.00 87.64           N  
ATOM    303  N   ALA A  41      -2.518  -2.399  -6.277  1.00 92.19           N  
ATOM    304  CA  ALA A  41      -2.791  -1.235  -5.439  1.00 92.19           C  
ATOM    305  C   ALA A  41      -2.086  -1.351  -4.091  1.00 92.19           C  
ATOM    306  CB  ALA A  41      -4.295  -1.066  -5.236  1.00 92.19           C  
ATOM    307  O   ALA A  41      -1.771  -2.456  -3.641  1.00 92.19           O  
ATOM    308  N   CYS A  42      -1.789  -0.223  -3.426  1.00 93.72           N  
ATOM    309  CA  CYS A  42      -1.343  -0.149  -2.039  1.00 93.72           C  
ATOM    310  C   CYS A  42      -2.526   0.033  -1.095  1.00 93.72           C  
ATOM    311  CB  CYS A  42      -0.351   1.000  -1.855  1.00 93.72           C  
ATOM    312  O   CYS A  42      -3.548   0.605  -1.477  1.00 93.72           O  
ATOM    313  SG  CYS A  42       1.115   0.869  -2.902  1.00 93.72           S  
ATOM    314  N   TYR A  43      -2.407  -0.540   0.118  1.00 93.97           N  
ATOM    315  CA  TYR A  43      -3.520  -0.332   1.037  1.00 93.97           C  
ATOM    316  C   TYR A  43      -3.031   0.221   2.371  1.00 93.97           C  
ATOM    317  CB  TYR A  43      -4.283  -1.641   1.263  1.00 93.97           C  
ATOM    318  O   TYR A  43      -1.886  -0.014   2.764  1.00 93.97           O  
ATOM    319  CG  TYR A  43      -3.549  -2.628   2.137  1.00 93.97           C  
ATOM    320  CD1 TYR A  43      -2.701  -3.584   1.582  1.00 93.97           C  
ATOM    321  CD2 TYR A  43      -3.702  -2.608   3.519  1.00 93.97           C  
ATOM    322  CE1 TYR A  43      -2.024  -4.497   2.383  1.00 93.97           C  
ATOM    323  CE2 TYR A  43      -3.030  -3.516   4.330  1.00 93.97           C  
ATOM    324  OH  TYR A  43      -1.526  -5.357   4.553  1.00 93.97           O  
ATOM    325  CZ  TYR A  43      -2.194  -4.455   3.754  1.00 93.97           C  
ATOM    326  N   LYS A  44      -3.898   0.932   2.951  1.00 93.55           N  
ATOM    327  CA  LYS A  44      -3.798   1.381   4.336  1.00 93.55           C  
ATOM    328  C   LYS A  44      -5.039   0.989   5.132  1.00 93.55           C  
ATOM    329  CB  LYS A  44      -3.594   2.896   4.397  1.00 93.55           C  
ATOM    330  O   LYS A  44      -6.150   1.418   4.812  1.00 93.55           O  
ATOM    331  CG  LYS A  44      -3.477   3.449   5.810  1.00 93.55           C  
ATOM    332  CD  LYS A  44      -3.423   4.971   5.811  1.00 93.55           C  
ATOM    333  CE  LYS A  44      -3.464   5.531   7.227  1.00 93.55           C  
ATOM    334  NZ  LYS A  44      -3.479   7.025   7.231  1.00 93.55           N  
ATOM    335  N   GLN A  45      -4.763   0.210   6.120  1.00 93.38           N  
ATOM    336  CA  GLN A  45      -5.893  -0.295   6.892  1.00 93.38           C  
ATOM    337  C   GLN A  45      -5.781   0.107   8.360  1.00 93.38           C  
ATOM    338  CB  GLN A  45      -5.990  -1.817   6.771  1.00 93.38           C  
ATOM    339  O   GLN A  45      -4.713  -0.018   8.963  1.00 93.38           O  
ATOM    340  CG  GLN A  45      -7.175  -2.420   7.514  1.00 93.38           C  
ATOM    341  CD  GLN A  45      -7.264  -3.925   7.353  1.00 93.38           C  
ATOM    342  NE2 GLN A  45      -7.728  -4.607   8.395  1.00 93.38           N  
ATOM    343  OE1 GLN A  45      -6.920  -4.472   6.300  1.00 93.38           O  
ATOM    344  N   VAL A  46      -6.887   0.592   8.870  1.00 93.37           N  
ATOM    345  CA  VAL A  46      -6.959   0.959  10.281  1.00 93.37           C  
ATOM    346  C   VAL A  46      -8.053   0.149  10.971  1.00 93.37           C  
ATOM    347  CB  VAL A  46      -7.221   2.471  10.461  1.00 93.37           C  
ATOM    348  O   VAL A  46      -9.216   0.188  10.561  1.00 93.37           O  
ATOM    349  CG1 VAL A  46      -7.240   2.843  11.942  1.00 93.37           C  
ATOM    350  CG2 VAL A  46      -6.168   3.288   9.715  1.00 93.37           C  
ATOM    351  N   SER A  47      -7.631  -0.645  11.939  1.00 93.30           N  
ATOM    352  CA  SER A  47      -8.578  -1.458  12.695  1.00 93.30           C  
ATOM    353  C   SER A  47      -8.231  -1.472  14.180  1.00 93.30           C  
ATOM    354  CB  SER A  47      -8.606  -2.889  12.157  1.00 93.30           C  
ATOM    355  O   SER A  47      -7.132  -1.878  14.563  1.00 93.30           O  
ATOM    356  OG  SER A  47      -9.601  -3.654  12.815  1.00 93.30           O  
ATOM    357  N   GLY A  48      -9.117  -1.013  15.009  1.00 89.27           N  
ATOM    358  CA  GLY A  48      -8.906  -1.090  16.446  1.00 89.27           C  
ATOM    359  C   GLY A  48      -7.717  -0.277  16.919  1.00 89.27           C  
ATOM    360  O   GLY A  48      -7.016  -0.676  17.852  1.00 89.27           O  
ATOM    361  N   GLY A  49      -7.355   0.834  16.205  1.00 87.76           N  
ATOM    362  CA  GLY A  49      -6.271   1.726  16.583  1.00 87.76           C  
ATOM    363  C   GLY A  49      -4.933   1.325  15.993  1.00 87.76           C  
ATOM    364  O   GLY A  49      -3.911   1.957  16.270  1.00 87.76           O  
ATOM    365  N   GLU A  50      -4.965   0.245  15.258  1.00 90.70           N  
ATOM    366  CA  GLU A  50      -3.759  -0.215  14.578  1.00 90.70           C  
ATOM    367  C   GLU A  50      -3.830   0.063  13.079  1.00 90.70           C  
ATOM    368  CB  GLU A  50      -3.537  -1.709  14.826  1.00 90.70           C  
ATOM    369  O   GLU A  50      -4.888  -0.087  12.464  1.00 90.70           O  
ATOM    370  CG  GLU A  50      -3.073  -2.036  16.238  1.00 90.70           C  
ATOM    371  CD  GLU A  50      -2.828  -3.520  16.460  1.00 90.70           C  
ATOM    372  OE1 GLU A  50      -1.865  -3.876  17.176  1.00 90.70           O  
ATOM    373  OE2 GLU A  50      -3.606  -4.334  15.914  1.00 90.70           O  
ATOM    374  N   THR A  51      -2.698   0.610  12.552  1.00 92.22           N  
ATOM    375  CA  THR A  51      -2.607   0.917  11.129  1.00 92.22           C  
ATOM    376  C   THR A  51      -1.642  -0.037  10.430  1.00 92.22           C  
ATOM    377  CB  THR A  51      -2.152   2.371  10.899  1.00 92.22           C  
ATOM    378  O   THR A  51      -0.545  -0.294  10.929  1.00 92.22           O  
ATOM    379  CG2 THR A  51      -2.223   2.742   9.422  1.00 92.22           C  
ATOM    380  OG1 THR A  51      -2.999   3.254  11.644  1.00 92.22           O  
ATOM    381  N   SER A  52      -2.212  -0.620   9.351  1.00 91.48           N  
ATOM    382  CA  SER A  52      -1.391  -1.507   8.534  1.00 91.48           C  
ATOM    383  C   SER A  52      -1.292  -1.001   7.098  1.00 91.48           C  
ATOM    384  CB  SER A  52      -1.961  -2.926   8.544  1.00 91.48           C  
ATOM    385  O   SER A  52      -2.225  -0.378   6.588  1.00 91.48           O  
ATOM    386  OG  SER A  52      -3.275  -2.945   8.014  1.00 91.48           O  
ATOM    387  N   TRP A  53       0.007  -1.175   6.466  1.00 93.04           N  
ATOM    388  CA  TRP A  53       0.283  -0.778   5.090  1.00 93.04           C  
ATOM    389  C   TRP A  53       0.796  -1.960   4.274  1.00 93.04           C  
ATOM    390  CB  TRP A  53       1.303   0.364   5.054  1.00 93.04           C  
ATOM    391  O   TRP A  53       1.390  -2.890   4.824  1.00 93.04           O  
ATOM    392  CG  TRP A  53       0.848   1.610   5.751  1.00 93.04           C  
ATOM    393  CD1 TRP A  53       0.528   1.744   7.074  1.00 93.04           C  
ATOM    394  CD2 TRP A  53       0.656   2.899   5.160  1.00 93.04           C  
ATOM    395  CE2 TRP A  53       0.219   3.768   6.184  1.00 93.04           C  
ATOM    396  CE3 TRP A  53       0.813   3.404   3.862  1.00 93.04           C  
ATOM    397  NE1 TRP A  53       0.149   3.040   7.340  1.00 93.04           N  
ATOM    398  CH2 TRP A  53       0.099   5.584   4.670  1.00 93.04           C  
ATOM    399  CZ2 TRP A  53      -0.063   5.116   5.949  1.00 93.04           C  
ATOM    400  CZ3 TRP A  53       0.531   4.745   3.630  1.00 93.04           C  
ATOM    401  N   GLY A  54       0.503  -1.912   2.993  1.00 91.21           N  
ATOM    402  CA  GLY A  54       1.042  -2.987   2.175  1.00 91.21           C  
ATOM    403  C   GLY A  54       0.526  -2.969   0.749  1.00 91.21           C  
ATOM    404  O   GLY A  54       0.001  -1.954   0.286  1.00 91.21           O  
ATOM    405  N   CYS A  55       0.880  -4.112   0.077  1.00 92.70           N  
ATOM    406  CA  CYS A  55       0.481  -4.281  -1.316  1.00 92.70           C  
ATOM    407  C   CYS A  55      -0.724  -5.208  -1.429  1.00 92.70           C  
ATOM    408  CB  CYS A  55       1.641  -4.836  -2.142  1.00 92.70           C  
ATOM    409  O   CYS A  55      -0.859  -6.156  -0.654  1.00 92.70           O  
ATOM    410  SG  CYS A  55       3.133  -3.820  -2.077  1.00 92.70           S  
ATOM    411  N   THR A  56      -1.541  -4.839  -2.319  1.00 92.09           N  
ATOM    412  CA  THR A  56      -2.688  -5.710  -2.550  1.00 92.09           C  
ATOM    413  C   THR A  56      -2.997  -5.813  -4.041  1.00 92.09           C  
ATOM    414  CB  THR A  56      -3.933  -5.205  -1.798  1.00 92.09           C  
ATOM    415  O   THR A  56      -2.740  -4.877  -4.800  1.00 92.09           O  
ATOM    416  CG2 THR A  56      -4.410  -3.869  -2.357  1.00 92.09           C  
ATOM    417  OG1 THR A  56      -4.986  -6.168  -1.930  1.00 92.09           O  
ATOM    418  N   THR A  57      -3.453  -6.959  -4.414  1.00 91.09           N  
ATOM    419  CA  THR A  57      -3.841  -7.165  -5.805  1.00 91.09           C  
ATOM    420  C   THR A  57      -5.334  -6.908  -5.993  1.00 91.09           C  
ATOM    421  CB  THR A  57      -3.500  -8.591  -6.275  1.00 91.09           C  
ATOM    422  O   THR A  57      -5.770  -6.523  -7.080  1.00 91.09           O  
ATOM    423  CG2 THR A  57      -1.993  -8.778  -6.417  1.00 91.09           C  
ATOM    424  OG1 THR A  57      -4.000  -9.535  -5.320  1.00 91.09           O  
ATOM    425  N   ASN A  58      -6.026  -7.004  -4.872  1.00 89.14           N  
ATOM    426  CA  ASN A  58      -7.471  -6.805  -4.905  1.00 89.14           C  
ATOM    427  C   ASN A  58      -7.931  -5.849  -3.809  1.00 89.14           C  
ATOM    428  CB  ASN A  58      -8.201  -8.145  -4.782  1.00 89.14           C  
ATOM    429  O   ASN A  58      -7.348  -5.815  -2.724  1.00 89.14           O  
ATOM    430  CG  ASN A  58      -9.454  -8.208  -5.633  1.00 89.14           C  
ATOM    431  ND2 ASN A  58      -9.698  -9.362  -6.244  1.00 89.14           N  
ATOM    432  OD1 ASN A  58     -10.196  -7.229  -5.741  1.00 89.14           O  
ATOM    433  N   CYS A  59      -8.978  -5.097  -4.069  1.00 91.35           N  
ATOM    434  CA  CYS A  59      -9.560  -4.190  -3.086  1.00 91.35           C  
ATOM    435  C   CYS A  59     -10.791  -4.809  -2.435  1.00 91.35           C  
ATOM    436  CB  CYS A  59      -9.932  -2.860  -3.739  1.00 91.35           C  
ATOM    437  O   CYS A  59     -11.695  -5.279  -3.128  1.00 91.35           O  
ATOM    438  SG  CYS A  59      -8.522  -1.972  -4.436  1.00 91.35           S  
ATOM    439  N   THR A  60     -10.602  -4.911  -1.084  1.00 89.91           N  
ATOM    440  CA  THR A  60     -11.719  -5.500  -0.354  1.00 89.91           C  
ATOM    441  C   THR A  60     -12.490  -4.429   0.411  1.00 89.91           C  
ATOM    442  CB  THR A  60     -11.236  -6.587   0.624  1.00 89.91           C  
ATOM    443  O   THR A  60     -11.938  -3.379   0.747  1.00 89.91           O  
ATOM    444  CG2 THR A  60     -11.331  -7.973  -0.003  1.00 89.91           C  
ATOM    445  OG1 THR A  60      -9.873  -6.328   0.981  1.00 89.91           O  
ATOM    446  N   LEU A  61     -13.734  -4.777   0.645  1.00 90.32           N  
ATOM    447  CA  LEU A  61     -14.555  -3.854   1.421  1.00 90.32           C  
ATOM    448  C   LEU A  61     -14.226  -3.951   2.907  1.00 90.32           C  
ATOM    449  CB  LEU A  61     -16.042  -4.139   1.196  1.00 90.32           C  
ATOM    450  O   LEU A  61     -14.008  -5.047   3.428  1.00 90.32           O  
ATOM    451  CG  LEU A  61     -16.681  -3.480  -0.028  1.00 90.32           C  
ATOM    452  CD1 LEU A  61     -17.160  -4.542  -1.012  1.00 90.32           C  
ATOM    453  CD2 LEU A  61     -17.833  -2.574   0.393  1.00 90.32           C  
ATOM    454  N   PRO A  62     -14.128  -2.750   3.543  1.00 92.17           N  
ATOM    455  CA  PRO A  62     -13.787  -2.771   4.967  1.00 92.17           C  
ATOM    456  C   PRO A  62     -14.902  -3.353   5.833  1.00 92.17           C  
ATOM    457  CB  PRO A  62     -13.554  -1.294   5.296  1.00 92.17           C  
ATOM    458  O   PRO A  62     -16.081  -3.225   5.495  1.00 92.17           O  
ATOM    459  CG  PRO A  62     -14.237  -0.547   4.196  1.00 92.17           C  
ATOM    460  CD  PRO A  62     -14.371  -1.458   3.011  1.00 92.17           C  
ATOM    461  N   GLU A  63     -14.568  -4.125   6.853  1.00 91.34           N  
ATOM    462  CA  GLU A  63     -15.500  -4.595   7.873  1.00 91.34           C  
ATOM    463  C   GLU A  63     -15.901  -3.465   8.817  1.00 91.34           C  
ATOM    464  CB  GLU A  63     -14.889  -5.752   8.668  1.00 91.34           C  
ATOM    465  O   GLU A  63     -15.268  -2.408   8.832  1.00 91.34           O  
ATOM    466  CG  GLU A  63     -14.613  -6.994   7.833  1.00 91.34           C  
ATOM    467  CD  GLU A  63     -14.192  -8.195   8.665  1.00 91.34           C  
ATOM    468  OE1 GLU A  63     -14.923  -9.211   8.676  1.00 91.34           O  
ATOM    469  OE2 GLU A  63     -13.123  -8.119   9.311  1.00 91.34           O  
ATOM    470  N   PRO A  64     -17.122  -3.628   9.512  1.00 90.54           N  
ATOM    471  CA  PRO A  64     -17.538  -2.598  10.466  1.00 90.54           C  
ATOM    472  C   PRO A  64     -16.475  -2.309  11.523  1.00 90.54           C  
ATOM    473  CB  PRO A  64     -18.794  -3.195  11.105  1.00 90.54           C  
ATOM    474  O   PRO A  64     -15.952  -3.235  12.148  1.00 90.54           O  
ATOM    475  CG  PRO A  64     -19.105  -4.402  10.280  1.00 90.54           C  
ATOM    476  CD  PRO A  64     -17.908  -4.720   9.430  1.00 90.54           C  
ATOM    477  N   GLY A  65     -16.072  -1.129  11.548  1.00 91.00           N  
ATOM    478  CA  GLY A  65     -15.073  -0.730  12.527  1.00 91.00           C  
ATOM    479  C   GLY A  65     -13.673  -0.641  11.948  1.00 91.00           C  
ATOM    480  O   GLY A  65     -12.714  -0.365  12.671  1.00 91.00           O  
ATOM    481  N   GLU A  66     -13.601  -0.969  10.590  1.00 94.11           N  
ATOM    482  CA  GLU A  66     -12.338  -0.883   9.863  1.00 94.11           C  
ATOM    483  C   GLU A  66     -12.396   0.192   8.782  1.00 94.11           C  
ATOM    484  CB  GLU A  66     -11.983  -2.236   9.240  1.00 94.11           C  
ATOM    485  O   GLU A  66     -13.467   0.487   8.248  1.00 94.11           O  
ATOM    486  CG  GLU A  66     -11.659  -3.317  10.261  1.00 94.11           C  
ATOM    487  CD  GLU A  66     -11.236  -4.633   9.628  1.00 94.11           C  
ATOM    488  OE1 GLU A  66     -10.765  -5.534  10.359  1.00 94.11           O  
ATOM    489  OE2 GLU A  66     -11.376  -4.763   8.392  1.00 94.11           O  
ATOM    490  N   THR A  67     -11.275   0.835   8.619  1.00 93.64           N  
ATOM    491  CA  THR A  67     -11.103   1.769   7.512  1.00 93.64           C  
ATOM    492  C   THR A  67      -9.938   1.343   6.622  1.00 93.64           C  
ATOM    493  CB  THR A  67     -10.866   3.202   8.022  1.00 93.64           C  
ATOM    494  O   THR A  67      -8.827   1.125   7.108  1.00 93.64           O  
ATOM    495  CG2 THR A  67     -10.809   4.195   6.866  1.00 93.64           C  
ATOM    496  OG1 THR A  67     -11.934   3.572   8.903  1.00 93.64           O  
ATOM    497  N   ILE A  68     -10.283   1.109   5.315  1.00 94.40           N  
ATOM    498  CA  ILE A  68      -9.228   0.734   4.380  1.00 94.40           C  
ATOM    499  C   ILE A  68      -9.168   1.744   3.237  1.00 94.40           C  
ATOM    500  CB  ILE A  68      -9.445  -0.692   3.825  1.00 94.40           C  
ATOM    501  O   ILE A  68     -10.199   2.105   2.664  1.00 94.40           O  
ATOM    502  CG1 ILE A  68      -9.469  -1.712   4.969  1.00 94.40           C  
ATOM    503  CG2 ILE A  68      -8.363  -1.043   2.801  1.00 94.40           C  
ATOM    504  CD1 ILE A  68      -9.854  -3.120   4.535  1.00 94.40           C  
ATOM    505  N   THR A  69      -7.946   2.222   2.930  1.00 92.46           N  
ATOM    506  CA  THR A  69      -7.694   3.123   1.811  1.00 92.46           C  
ATOM    507  C   THR A  69      -6.802   2.454   0.769  1.00 92.46           C  
ATOM    508  CB  THR A  69      -7.040   4.434   2.285  1.00 92.46           C  
ATOM    509  O   THR A  69      -5.754   1.899   1.106  1.00 92.46           O  
ATOM    510  CG2 THR A  69      -6.886   5.419   1.131  1.00 92.46           C  
ATOM    511  OG1 THR A  69      -7.857   5.029   3.301  1.00 92.46           O  
ATOM    512  N   TYR A  70      -7.235   2.505  -0.475  1.00 93.60           N  
ATOM    513  CA  TYR A  70      -6.453   1.935  -1.566  1.00 93.60           C  
ATOM    514  C   TYR A  70      -5.899   3.029  -2.470  1.00 93.60           C  
ATOM    515  CB  TYR A  70      -7.305   0.962  -2.386  1.00 93.60           C  
ATOM    516  O   TYR A  70      -6.560   4.045  -2.703  1.00 93.60           O  
ATOM    517  CG  TYR A  70      -7.796  -0.228  -1.598  1.00 93.60           C  
ATOM    518  CD1 TYR A  70      -6.981  -1.341  -1.399  1.00 93.60           C  
ATOM    519  CD2 TYR A  70      -9.074  -0.244  -1.051  1.00 93.60           C  
ATOM    520  CE1 TYR A  70      -7.429  -2.440  -0.675  1.00 93.60           C  
ATOM    521  CE2 TYR A  70      -9.533  -1.338  -0.326  1.00 93.60           C  
ATOM    522  OH  TYR A  70      -9.154  -3.516   0.575  1.00 93.60           O  
ATOM    523  CZ  TYR A  70      -8.705  -2.430  -0.142  1.00 93.60           C  
ATOM    524  N   CYS A  71      -4.651   2.771  -2.988  1.00 90.71           N  
ATOM    525  CA  CYS A  71      -3.953   3.706  -3.865  1.00 90.71           C  
ATOM    526  C   CYS A  71      -3.220   2.966  -4.977  1.00 90.71           C  
ATOM    527  CB  CYS A  71      -2.964   4.553  -3.065  1.00 90.71           C  
ATOM    528  O   CYS A  71      -2.588   1.936  -4.733  1.00 90.71           O  
ATOM    529  SG  CYS A  71      -2.022   5.718  -4.074  1.00 90.71           S  
ATOM    530  N   THR A  72      -3.300   3.448  -6.147  1.00 90.26           N  
ATOM    531  CA  THR A  72      -2.684   2.766  -7.279  1.00 90.26           C  
ATOM    532  C   THR A  72      -1.419   3.493  -7.726  1.00 90.26           C  
ATOM    533  CB  THR A  72      -3.661   2.655  -8.464  1.00 90.26           C  
ATOM    534  O   THR A  72      -0.737   3.050  -8.653  1.00 90.26           O  
ATOM    535  CG2 THR A  72      -4.848   1.762  -8.116  1.00 90.26           C  
ATOM    536  OG1 THR A  72      -4.144   3.961  -8.801  1.00 90.26           O  
ATOM    537  N   LYS A  73      -1.079   4.500  -6.972  1.00 87.98           N  
ATOM    538  CA  LYS A  73       0.118   5.267  -7.304  1.00 87.98           C  
ATOM    539  C   LYS A  73       1.293   4.863  -6.418  1.00 87.98           C  
ATOM    540  CB  LYS A  73      -0.150   6.767  -7.168  1.00 87.98           C  
ATOM    541  O   LYS A  73       1.100   4.279  -5.349  1.00 87.98           O  
ATOM    542  CG  LYS A  73      -1.124   7.317  -8.199  1.00 87.98           C  
ATOM    543  CD  LYS A  73      -1.225   8.835  -8.118  1.00 87.98           C  
ATOM    544  CE  LYS A  73      -2.220   9.385  -9.131  1.00 87.98           C  
ATOM    545  NZ  LYS A  73      -2.500  10.834  -8.901  1.00 87.98           N  
ATOM    546  N   ASP A  74       2.466   5.150  -6.946  1.00 89.18           N  
ATOM    547  CA  ASP A  74       3.664   4.845  -6.170  1.00 89.18           C  
ATOM    548  C   ASP A  74       3.768   5.745  -4.942  1.00 89.18           C  
ATOM    549  CB  ASP A  74       4.917   4.991  -7.037  1.00 89.18           C  
ATOM    550  O   ASP A  74       3.363   6.909  -4.983  1.00 89.18           O  
ATOM    551  CG  ASP A  74       5.039   3.905  -8.091  1.00 89.18           C  
ATOM    552  OD1 ASP A  74       4.299   2.900  -8.020  1.00 89.18           O  
ATOM    553  OD2 ASP A  74       5.885   4.054  -8.999  1.00 89.18           O  
ATOM    554  N   ARG A  75       4.239   5.133  -3.788  1.00 85.99           N  
ATOM    555  CA  ARG A  75       4.545   5.827  -2.542  1.00 85.99           C  
ATOM    556  C   ARG A  75       3.323   6.574  -2.017  1.00 85.99           C  
ATOM    557  CB  ARG A  75       5.708   6.801  -2.740  1.00 85.99           C  
ATOM    558  O   ARG A  75       3.414   7.749  -1.657  1.00 85.99           O  
ATOM    559  CG  ARG A  75       7.030   6.123  -3.064  1.00 85.99           C  
ATOM    560  CD  ARG A  75       8.156   7.134  -3.231  1.00 85.99           C  
ATOM    561  NE  ARG A  75       9.442   6.477  -3.450  1.00 85.99           N  
ATOM    562  NH1 ARG A  75      10.062   6.489  -1.225  1.00 85.99           N  
ATOM    563  NH2 ARG A  75      11.458   5.587  -2.804  1.00 85.99           N  
ATOM    564  CZ  ARG A  75      10.317   6.186  -2.492  1.00 85.99           C  
ATOM    565  N   CYS A  76       2.253   5.904  -1.814  1.00 82.34           N  
ATOM    566  CA  CYS A  76       1.007   6.462  -1.299  1.00 82.34           C  
ATOM    567  C   CYS A  76       0.998   6.464   0.225  1.00 82.34           C  
ATOM    568  CB  CYS A  76      -0.191   5.672  -1.824  1.00 82.34           C  
ATOM    569  O   CYS A  76       1.547   5.557   0.854  1.00 82.34           O  
ATOM    570  SG  CYS A  76      -0.108   5.312  -3.592  1.00 82.34           S  
ATOM    571  N   THR A  77       0.654   7.624   0.933  1.00 75.41           N  
ATOM    572  CA  THR A  77       0.641   7.788   2.382  1.00 75.41           C  
ATOM    573  C   THR A  77      -0.783   7.695   2.923  1.00 75.41           C  
ATOM    574  CB  THR A  77       1.264   9.133   2.798  1.00 75.41           C  
ATOM    575  O   THR A  77      -1.741   8.043   2.230  1.00 75.41           O  
ATOM    576  CG2 THR A  77       2.775   9.125   2.596  1.00 75.41           C  
ATOM    577  OG1 THR A  77       0.693  10.182   2.006  1.00 75.41           O  
TER     578      ALA A   1                                                      
ENDMDL                                                                          
END                                                                             
