# Supplementary material for: Domain loss enabled evolution of novel functions in the snake three-finger toxin gene superfamily
Source: Nat Commun. 2023 Aug 11;14:4861. doi: 10.1038/s41467-023-40550-0 (PMC10421932; doi:10.1038/s41467-023-40550-0)
Supplement: Supplementary file 5 — Supplementary Data 2 [file 41467_2023_40550_MOESM5_ESM.zip › SD2_structure_predictions/full_sequence/NCBI|NP_001153826.1|Homo_sapiens.pdb]

MODEL     1                                                                     
ATOM      1  N   MET A   1     -37.575  -2.527 -10.240  1.00 78.08           N  
ATOM      2  CA  MET A   1     -36.364  -1.714 -10.325  1.00 78.08           C  
ATOM      3  C   MET A   1     -35.413  -2.035  -9.177  1.00 78.08           C  
ATOM      4  CB  MET A   1     -36.714  -0.225 -10.315  1.00 78.08           C  
ATOM      5  O   MET A   1     -34.206  -1.806  -9.283  1.00 78.08           O  
ATOM      6  CG  MET A   1     -37.425   0.246 -11.572  1.00 78.08           C  
ATOM      7  SD  MET A   1     -36.446  -0.065 -13.093  1.00 78.08           S  
ATOM      8  CE  MET A   1     -36.022   1.637 -13.555  1.00 78.08           C  
ATOM      9  N   ALA A   2     -35.953  -2.645  -8.170  1.00 85.09           N  
ATOM     10  CA  ALA A   2     -35.218  -3.040  -6.972  1.00 85.09           C  
ATOM     11  C   ALA A   2     -34.406  -4.308  -7.219  1.00 85.09           C  
ATOM     12  CB  ALA A   2     -36.178  -3.246  -5.802  1.00 85.09           C  
ATOM     13  O   ALA A   2     -33.301  -4.458  -6.692  1.00 85.09           O  
ATOM     14  N   LEU A   3     -34.857  -5.106  -8.045  1.00 87.99           N  
ATOM     15  CA  LEU A   3     -34.209  -6.369  -8.379  1.00 87.99           C  
ATOM     16  C   LEU A   3     -33.001  -6.138  -9.282  1.00 87.99           C  
ATOM     17  CB  LEU A   3     -35.199  -7.315  -9.064  1.00 87.99           C  
ATOM     18  O   LEU A   3     -31.964  -6.783  -9.115  1.00 87.99           O  
ATOM     19  CG  LEU A   3     -36.299  -7.902  -8.178  1.00 87.99           C  
ATOM     20  CD1 LEU A   3     -37.317  -8.655  -9.026  1.00 87.99           C  
ATOM     21  CD2 LEU A   3     -35.699  -8.816  -7.115  1.00 87.99           C  
ATOM     22  N   LEU A   4     -33.127  -5.331 -10.179  1.00 85.08           N  
ATOM     23  CA  LEU A   4     -32.047  -4.897 -11.058  1.00 85.08           C  
ATOM     24  C   LEU A   4     -30.953  -4.188 -10.267  1.00 85.08           C  
ATOM     25  CB  LEU A   4     -32.585  -3.970 -12.151  1.00 85.08           C  
ATOM     26  O   LEU A   4     -29.764  -4.412 -10.506  1.00 85.08           O  
ATOM     27  CG  LEU A   4     -31.659  -3.717 -13.342  1.00 85.08           C  
ATOM     28  CD1 LEU A   4     -32.036  -4.623 -14.509  1.00 85.08           C  
ATOM     29  CD2 LEU A   4     -31.712  -2.251 -13.758  1.00 85.08           C  
ATOM     30  N   ALA A   5     -31.301  -3.455  -9.415  1.00 86.45           N  
ATOM     31  CA  ALA A   5     -30.390  -2.771  -8.501  1.00 86.45           C  
ATOM     32  C   ALA A   5     -29.634  -3.770  -7.630  1.00 86.45           C  
ATOM     33  CB  ALA A   5     -31.157  -1.782  -7.627  1.00 86.45           C  
ATOM     34  O   ALA A   5     -28.429  -3.625  -7.411  1.00 86.45           O  
ATOM     35  N   LEU A   6     -30.319  -4.731  -7.229  1.00 86.55           N  
ATOM     36  CA  LEU A   6     -29.720  -5.780  -6.411  1.00 86.55           C  
ATOM     37  C   LEU A   6     -28.766  -6.635  -7.238  1.00 86.55           C  
ATOM     38  CB  LEU A   6     -30.806  -6.661  -5.789  1.00 86.55           C  
ATOM     39  O   LEU A   6     -27.683  -6.995  -6.769  1.00 86.55           O  
ATOM     40  CG  LEU A   6     -30.343  -7.660  -4.727  1.00 86.55           C  
ATOM     41  CD1 LEU A   6     -29.815  -6.922  -3.501  1.00 86.55           C  
ATOM     42  CD2 LEU A   6     -31.481  -8.599  -4.344  1.00 86.55           C  
ATOM     43  N   LEU A   7     -29.073  -6.931  -8.413  1.00 84.90           N  
ATOM     44  CA  LEU A   7     -28.261  -7.701  -9.348  1.00 84.90           C  
ATOM     45  C   LEU A   7     -27.006  -6.930  -9.742  1.00 84.90           C  
ATOM     46  CB  LEU A   7     -29.071  -8.053 -10.599  1.00 84.90           C  
ATOM     47  O   LEU A   7     -25.923  -7.510  -9.847  1.00 84.90           O  
ATOM     48  CG  LEU A   7     -29.840  -9.375 -10.559  1.00 84.90           C  
ATOM     49  CD1 LEU A   7     -30.953  -9.372 -11.601  1.00 84.90           C  
ATOM     50  CD2 LEU A   7     -28.895 -10.550 -10.782  1.00 84.90           C  
ATOM     51  N   LEU A   8     -27.102  -5.708  -9.899  1.00 83.22           N  
ATOM     52  CA  LEU A   8     -25.973  -4.846 -10.234  1.00 83.22           C  
ATOM     53  C   LEU A   8     -25.002  -4.742  -9.063  1.00 83.22           C  
ATOM     54  CB  LEU A   8     -26.463  -3.450 -10.630  1.00 83.22           C  
ATOM     55  O   LEU A   8     -23.785  -4.743  -9.258  1.00 83.22           O  
ATOM     56  CG  LEU A   8     -27.143  -3.333 -11.995  1.00 83.22           C  
ATOM     57  CD1 LEU A   8     -27.701  -1.927 -12.190  1.00 83.22           C  
ATOM     58  CD2 LEU A   8     -26.165  -3.685 -13.112  1.00 83.22           C  
ATOM     59  N   VAL A   9     -25.419  -4.693  -7.935  1.00 83.56           N  
ATOM     60  CA  VAL A   9     -24.613  -4.618  -6.721  1.00 83.56           C  
ATOM     61  C   VAL A   9     -23.828  -5.915  -6.540  1.00 83.56           C  
ATOM     62  CB  VAL A   9     -25.487  -4.345  -5.476  1.00 83.56           C  
ATOM     63  O   VAL A   9     -22.650  -5.889  -6.177  1.00 83.56           O  
ATOM     64  CG1 VAL A   9     -24.665  -4.491  -4.197  1.00 83.56           C  
ATOM     65  CG2 VAL A   9     -26.112  -2.954  -5.557  1.00 83.56           C  
ATOM     66  N   VAL A  10     -24.515  -7.055  -6.903  1.00 81.80           N  
ATOM     67  CA  VAL A  10     -23.908  -8.369  -6.719  1.00 81.80           C  
ATOM     68  C   VAL A  10     -22.918  -8.642  -7.849  1.00 81.80           C  
ATOM     69  CB  VAL A  10     -24.976  -9.484  -6.664  1.00 81.80           C  
ATOM     70  O   VAL A  10     -21.947  -9.381  -7.666  1.00 81.80           O  
ATOM     71  CG1 VAL A  10     -24.317 -10.855  -6.522  1.00 81.80           C  
ATOM     72  CG2 VAL A  10     -25.949  -9.234  -5.514  1.00 81.80           C  
ATOM     73  N   ALA A  11     -23.102  -8.012  -9.076  1.00 74.41           N  
ATOM     74  CA  ALA A  11     -22.311  -8.238 -10.282  1.00 74.41           C  
ATOM     75  C   ALA A  11     -21.136  -7.267 -10.359  1.00 74.41           C  
ATOM     76  CB  ALA A  11     -23.187  -8.108 -11.526  1.00 74.41           C  
ATOM     77  O   ALA A  11     -20.247  -7.423 -11.199  1.00 74.41           O  
ATOM     78  N   LEU A  12     -21.056  -6.283  -9.449  1.00 69.07           N  
ATOM     79  CA  LEU A  12     -19.937  -5.346  -9.433  1.00 69.07           C  
ATOM     80  C   LEU A  12     -18.704  -5.983  -8.800  1.00 69.07           C  
ATOM     81  CB  LEU A  12     -20.316  -4.073  -8.672  1.00 69.07           C  
ATOM     82  O   LEU A  12     -18.809  -6.668  -7.780  1.00 69.07           O  
ATOM     83  CG  LEU A  12     -21.116  -3.029  -9.454  1.00 69.07           C  
ATOM     84  CD1 LEU A  12     -22.599  -3.134  -9.113  1.00 69.07           C  
ATOM     85  CD2 LEU A  12     -20.593  -1.626  -9.163  1.00 69.07           C  
ATOM     86  N   PRO A  13     -17.728  -6.096  -9.664  1.00 60.99           N  
ATOM     87  CA  PRO A  13     -16.479  -6.684  -9.175  1.00 60.99           C  
ATOM     88  C   PRO A  13     -16.037  -6.102  -7.835  1.00 60.99           C  
ATOM     89  CB  PRO A  13     -15.473  -6.342 -10.277  1.00 60.99           C  
ATOM     90  O   PRO A  13     -15.996  -4.880  -7.672  1.00 60.99           O  
ATOM     91  CG  PRO A  13     -16.288  -5.696 -11.351  1.00 60.99           C  
ATOM     92  CD  PRO A  13     -17.654  -5.401 -10.801  1.00 60.99           C  
ATOM     93  N   ARG A  14     -16.271  -6.733  -6.787  1.00 63.10           N  
ATOM     94  CA  ARG A  14     -15.820  -6.414  -5.436  1.00 63.10           C  
ATOM     95  C   ARG A  14     -14.304  -6.532  -5.323  1.00 63.10           C  
ATOM     96  CB  ARG A  14     -16.494  -7.331  -4.413  1.00 63.10           C  
ATOM     97  O   ARG A  14     -13.725  -7.551  -5.706  1.00 63.10           O  
ATOM     98  CG  ARG A  14     -18.014  -7.292  -4.459  1.00 63.10           C  
ATOM     99  CD  ARG A  14     -18.563  -6.003  -3.865  1.00 63.10           C  
ATOM    100  NE  ARG A  14     -19.439  -6.264  -2.726  1.00 63.10           N  
ATOM    101  NH1 ARG A  14     -19.710  -4.040  -2.160  1.00 63.10           N  
ATOM    102  NH2 ARG A  14     -20.748  -5.675  -0.934  1.00 63.10           N  
ATOM    103  CZ  ARG A  14     -19.964  -5.326  -1.943  1.00 63.10           C  
ATOM    104  N   VAL A  15     -13.500  -5.633  -5.958  1.00 59.53           N  
ATOM    105  CA  VAL A  15     -12.047  -5.534  -5.864  1.00 59.53           C  
ATOM    106  C   VAL A  15     -11.562  -6.239  -4.599  1.00 59.53           C  
ATOM    107  CB  VAL A  15     -11.577  -4.063  -5.868  1.00 59.53           C  
ATOM    108  O   VAL A  15     -12.071  -5.985  -3.505  1.00 59.53           O  
ATOM    109  CG1 VAL A  15     -10.080  -3.974  -5.576  1.00 59.53           C  
ATOM    110  CG2 VAL A  15     -11.903  -3.402  -7.206  1.00 59.53           C  
ATOM    111  N   TRP A  16     -11.187  -7.548  -4.723  1.00 56.12           N  
ATOM    112  CA  TRP A  16     -10.583  -8.387  -3.693  1.00 56.12           C  
ATOM    113  C   TRP A  16      -9.128  -7.997  -3.457  1.00 56.12           C  
ATOM    114  CB  TRP A  16     -10.673  -9.865  -4.082  1.00 56.12           C  
ATOM    115  O   TRP A  16      -8.372  -7.791  -4.410  1.00 56.12           O  
ATOM    116  CG  TRP A  16     -11.428 -10.709  -3.100  1.00 56.12           C  
ATOM    117  CD1 TRP A  16     -12.561 -10.363  -2.417  1.00 56.12           C  
ATOM    118  CD2 TRP A  16     -11.101 -12.039  -2.687  1.00 56.12           C  
ATOM    119  CE2 TRP A  16     -12.081 -12.439  -1.751  1.00 56.12           C  
ATOM    120  CE3 TRP A  16     -10.074 -12.933  -3.019  1.00 56.12           C  
ATOM    121  NE1 TRP A  16     -12.959 -11.400  -1.604  1.00 56.12           N  
ATOM    122  CH2 TRP A  16     -11.047 -14.552  -1.485  1.00 56.12           C  
ATOM    123  CZ2 TRP A  16     -12.062 -13.697  -1.143  1.00 56.12           C  
ATOM    124  CZ3 TRP A  16     -10.058 -14.184  -2.413  1.00 56.12           C  
ATOM    125  N   THR A  17      -8.771  -7.325  -2.309  1.00 57.60           N  
ATOM    126  CA  THR A  17      -7.408  -6.946  -1.954  1.00 57.60           C  
ATOM    127  C   THR A  17      -6.749  -8.031  -1.107  1.00 57.60           C  
ATOM    128  CB  THR A  17      -7.381  -5.609  -1.192  1.00 57.60           C  
ATOM    129  O   THR A  17      -7.157  -8.272   0.031  1.00 57.60           O  
ATOM    130  CG2 THR A  17      -7.785  -4.451  -2.098  1.00 57.60           C  
ATOM    131  OG1 THR A  17      -8.291  -5.676  -0.087  1.00 57.60           O  
ATOM    132  N   ASP A  18      -6.356  -9.229  -1.597  1.00 54.24           N  
ATOM    133  CA  ASP A  18      -5.786 -10.389  -0.920  1.00 54.24           C  
ATOM    134  C   ASP A  18      -4.287 -10.209  -0.690  1.00 54.24           C  
ATOM    135  CB  ASP A  18      -6.045 -11.663  -1.727  1.00 54.24           C  
ATOM    136  O   ASP A  18      -3.674 -10.967   0.064  1.00 54.24           O  
ATOM    137  CG  ASP A  18      -7.504 -12.083  -1.720  1.00 54.24           C  
ATOM    138  OD1 ASP A  18      -8.198 -11.862  -0.705  1.00 54.24           O  
ATOM    139  OD2 ASP A  18      -7.964 -12.643  -2.739  1.00 54.24           O  
ATOM    140  N   ALA A  19      -3.683  -9.015  -0.635  1.00 58.10           N  
ATOM    141  CA  ALA A  19      -2.255  -8.946  -0.338  1.00 58.10           C  
ATOM    142  C   ALA A  19      -1.957  -7.839   0.669  1.00 58.10           C  
ATOM    143  CB  ALA A  19      -1.455  -8.724  -1.619  1.00 58.10           C  
ATOM    144  O   ALA A  19      -1.191  -6.917   0.380  1.00 58.10           O  
ATOM    145  N   ASN A  20      -2.730  -7.880   1.787  1.00 59.32           N  
ATOM    146  CA  ASN A  20      -2.495  -6.802   2.743  1.00 59.32           C  
ATOM    147  C   ASN A  20      -1.306  -7.106   3.649  1.00 59.32           C  
ATOM    148  CB  ASN A  20      -3.750  -6.545   3.580  1.00 59.32           C  
ATOM    149  O   ASN A  20      -1.237  -8.179   4.251  1.00 59.32           O  
ATOM    150  CG  ASN A  20      -4.800  -5.750   2.830  1.00 59.32           C  
ATOM    151  ND2 ASN A  20      -6.061  -5.931   3.205  1.00 59.32           N  
ATOM    152  OD1 ASN A  20      -4.481  -4.981   1.920  1.00 59.32           O  
ATOM    153  N   LEU A  21      -0.130  -6.661   3.384  1.00 62.92           N  
ATOM    154  CA  LEU A  21       0.971  -6.725   4.339  1.00 62.92           C  
ATOM    155  C   LEU A  21       0.917  -5.549   5.309  1.00 62.92           C  
ATOM    156  CB  LEU A  21       2.315  -6.737   3.608  1.00 62.92           C  
ATOM    157  O   LEU A  21       0.779  -4.398   4.888  1.00 62.92           O  
ATOM    158  CG  LEU A  21       2.641  -8.000   2.809  1.00 62.92           C  
ATOM    159  CD1 LEU A  21       3.535  -7.661   1.621  1.00 62.92           C  
ATOM    160  CD2 LEU A  21       3.306  -9.042   3.704  1.00 62.92           C  
ATOM    161  N   THR A  22       0.634  -5.882   6.636  1.00 62.87           N  
ATOM    162  CA  THR A  22       0.452  -4.786   7.582  1.00 62.87           C  
ATOM    163  C   THR A  22       1.574  -4.771   8.616  1.00 62.87           C  
ATOM    164  CB  THR A  22      -0.908  -4.887   8.298  1.00 62.87           C  
ATOM    165  O   THR A  22       2.053  -5.827   9.035  1.00 62.87           O  
ATOM    166  CG2 THR A  22      -2.061  -4.696   7.318  1.00 62.87           C  
ATOM    167  OG1 THR A  22      -1.024  -6.178   8.910  1.00 62.87           O  
ATOM    168  N   ALA A  23       2.380  -3.730   8.752  1.00 61.72           N  
ATOM    169  CA  ALA A  23       3.285  -3.485   9.872  1.00 61.72           C  
ATOM    170  C   ALA A  23       2.691  -2.472  10.846  1.00 61.72           C  
ATOM    171  CB  ALA A  23       4.640  -2.999   9.364  1.00 61.72           C  
ATOM    172  O   ALA A  23       2.066  -1.493  10.429  1.00 61.72           O  
ATOM    173  N   ARG A  24       2.596  -2.852  12.210  1.00 61.15           N  
ATOM    174  CA  ARG A  24       1.931  -2.037  13.222  1.00 61.15           C  
ATOM    175  C   ARG A  24       2.949  -1.335  14.115  1.00 61.15           C  
ATOM    176  CB  ARG A  24       0.991  -2.894  14.072  1.00 61.15           C  
ATOM    177  O   ARG A  24       4.006  -1.892  14.416  1.00 61.15           O  
ATOM    178  CG  ARG A  24      -0.255  -3.358  13.335  1.00 61.15           C  
ATOM    179  CD  ARG A  24      -1.394  -3.673  14.295  1.00 61.15           C  
ATOM    180  NE  ARG A  24      -2.661  -3.844  13.591  1.00 61.15           N  
ATOM    181  NH1 ARG A  24      -2.919  -6.067  14.166  1.00 61.15           N  
ATOM    182  NH2 ARG A  24      -4.499  -5.022  12.875  1.00 61.15           N  
ATOM    183  CZ  ARG A  24      -3.357  -4.977  13.546  1.00 61.15           C  
ATOM    184  N   GLN A  25       2.704  -0.017  14.375  1.00 62.02           N  
ATOM    185  CA  GLN A  25       3.461   0.691  15.402  1.00 62.02           C  
ATOM    186  C   GLN A  25       2.908   0.399  16.794  1.00 62.02           C  
ATOM    187  CB  GLN A  25       3.446   2.198  15.137  1.00 62.02           C  
ATOM    188  O   GLN A  25       1.694   0.272  16.971  1.00 62.02           O  
ATOM    189  CG  GLN A  25       4.469   2.976  15.954  1.00 62.02           C  
ATOM    190  CD  GLN A  25       4.591   4.423  15.518  1.00 62.02           C  
ATOM    191  NE2 GLN A  25       4.728   5.325  16.484  1.00 62.02           N  
ATOM    192  OE1 GLN A  25       4.563   4.729  14.322  1.00 62.02           O  
ATOM    193  N   ARG A  26       3.633  -0.306  17.673  1.00 65.70           N  
ATOM    194  CA  ARG A  26       3.247  -0.550  19.059  1.00 65.70           C  
ATOM    195  C   ARG A  26       2.763   0.732  19.727  1.00 65.70           C  
ATOM    196  CB  ARG A  26       4.418  -1.142  19.847  1.00 65.70           C  
ATOM    197  O   ARG A  26       3.213   1.827  19.382  1.00 65.70           O  
ATOM    198  CG  ARG A  26       4.473  -2.661  19.821  1.00 65.70           C  
ATOM    199  CD  ARG A  26       5.608  -3.199  20.681  1.00 65.70           C  
ATOM    200  NE  ARG A  26       5.880  -4.605  20.396  1.00 65.70           N  
ATOM    201  NH1 ARG A  26       8.008  -4.589  21.296  1.00 65.70           N  
ATOM    202  NH2 ARG A  26       7.156  -6.515  20.390  1.00 65.70           N  
ATOM    203  CZ  ARG A  26       7.014  -5.233  20.695  1.00 65.70           C  
ATOM    204  N   ASP A  27       1.531   0.709  20.221  1.00 58.91           N  
ATOM    205  CA  ASP A  27       0.954   1.821  20.970  1.00 58.91           C  
ATOM    206  C   ASP A  27       1.927   2.334  22.029  1.00 58.91           C  
ATOM    207  CB  ASP A  27      -0.363   1.399  21.627  1.00 58.91           C  
ATOM    208  O   ASP A  27       2.419   1.562  22.854  1.00 58.91           O  
ATOM    209  CG  ASP A  27      -1.563   2.158  21.089  1.00 58.91           C  
ATOM    210  OD1 ASP A  27      -1.391   3.278  20.563  1.00 58.91           O  
ATOM    211  OD2 ASP A  27      -2.692   1.631  21.195  1.00 58.91           O  
ATOM    212  N   PRO A  28       2.571   3.530  21.841  1.00 59.35           N  
ATOM    213  CA  PRO A  28       3.494   3.960  22.894  1.00 59.35           C  
ATOM    214  C   PRO A  28       2.778   4.351  24.184  1.00 59.35           C  
ATOM    215  CB  PRO A  28       4.199   5.168  22.273  1.00 59.35           C  
ATOM    216  O   PRO A  28       1.698   4.946  24.139  1.00 59.35           O  
ATOM    217  CG  PRO A  28       3.399   5.492  21.053  1.00 59.35           C  
ATOM    218  CD  PRO A  28       2.340   4.441  20.884  1.00 59.35           C  
ATOM    219  N   GLU A  29       2.600   3.501  25.216  1.00 56.14           N  
ATOM    220  CA  GLU A  29       2.169   3.792  26.581  1.00 56.14           C  
ATOM    221  C   GLU A  29       3.020   4.894  27.205  1.00 56.14           C  
ATOM    222  CB  GLU A  29       2.227   2.529  27.444  1.00 56.14           C  
ATOM    223  O   GLU A  29       4.246   4.886  27.078  1.00 56.14           O  
ATOM    224  CG  GLU A  29       1.070   1.569  27.208  1.00 56.14           C  
ATOM    225  CD  GLU A  29       0.889   0.561  28.332  1.00 56.14           C  
ATOM    226  OE1 GLU A  29      -0.264   0.336  28.765  1.00 56.14           O  
ATOM    227  OE2 GLU A  29       1.908  -0.008  28.783  1.00 56.14           O  
ATOM    228  N   ASP A  30       2.928   6.288  26.692  1.00 55.90           N  
ATOM    229  CA  ASP A  30       3.329   7.427  27.512  1.00 55.90           C  
ATOM    230  C   ASP A  30       4.492   8.183  26.873  1.00 55.90           C  
ATOM    231  CB  ASP A  30       3.712   6.966  28.920  1.00 55.90           C  
ATOM    232  O   ASP A  30       5.077   9.072  27.494  1.00 55.90           O  
ATOM    233  CG  ASP A  30       3.030   7.770  30.013  1.00 55.90           C  
ATOM    234  OD1 ASP A  30       2.289   8.725  29.696  1.00 55.90           O  
ATOM    235  OD2 ASP A  30       3.238   7.447  31.203  1.00 55.90           O  
ATOM    236  N   SER A  31       4.775   8.156  25.458  1.00 58.16           N  
ATOM    237  CA  SER A  31       5.873   8.924  24.879  1.00 58.16           C  
ATOM    238  C   SER A  31       5.356   9.985  23.913  1.00 58.16           C  
ATOM    239  CB  SER A  31       6.852   7.998  24.157  1.00 58.16           C  
ATOM    240  O   SER A  31       4.251   9.863  23.382  1.00 58.16           O  
ATOM    241  OG  SER A  31       6.182   7.222  23.178  1.00 58.16           O  
ATOM    242  N   GLN A  32       5.461  11.258  24.254  1.00 62.90           N  
ATOM    243  CA  GLN A  32       5.292  12.464  23.450  1.00 62.90           C  
ATOM    244  C   GLN A  32       5.258  12.133  21.961  1.00 62.90           C  
ATOM    245  CB  GLN A  32       6.411  13.464  23.741  1.00 62.90           C  
ATOM    246  O   GLN A  32       6.113  11.396  21.464  1.00 62.90           O  
ATOM    247  CG  GLN A  32       5.922  14.783  24.323  1.00 62.90           C  
ATOM    248  CD  GLN A  32       7.056  15.680  24.781  1.00 62.90           C  
ATOM    249  NE2 GLN A  32       6.791  16.505  25.788  1.00 62.90           N  
ATOM    250  OE1 GLN A  32       8.163  15.632  24.234  1.00 62.90           O  
ATOM    251  N   ARG A  33       4.083  12.108  21.369  1.00 68.29           N  
ATOM    252  CA  ARG A  33       3.733  11.879  19.971  1.00 68.29           C  
ATOM    253  C   ARG A  33       4.467  12.853  19.055  1.00 68.29           C  
ATOM    254  CB  ARG A  33       2.222  12.006  19.767  1.00 68.29           C  
ATOM    255  O   ARG A  33       4.213  14.058  19.091  1.00 68.29           O  
ATOM    256  CG  ARG A  33       1.434  10.786  20.216  1.00 68.29           C  
ATOM    257  CD  ARG A  33      -0.044  10.910  19.872  1.00 68.29           C  
ATOM    258  NE  ARG A  33      -0.819   9.798  20.416  1.00 68.29           N  
ATOM    259  NH1 ARG A  33      -2.876  10.782  20.047  1.00 68.29           N  
ATOM    260  NH2 ARG A  33      -2.750   8.701  21.000  1.00 68.29           N  
ATOM    261  CZ  ARG A  33      -2.146   9.763  20.486  1.00 68.29           C  
ATOM    262  N   THR A  34       5.676  12.537  18.811  1.00 73.76           N  
ATOM    263  CA  THR A  34       6.430  13.395  17.904  1.00 73.76           C  
ATOM    264  C   THR A  34       6.817  12.636  16.638  1.00 73.76           C  
ATOM    265  CB  THR A  34       7.698  13.947  18.583  1.00 73.76           C  
ATOM    266  O   THR A  34       6.876  11.405  16.640  1.00 73.76           O  
ATOM    267  CG2 THR A  34       7.354  14.688  19.871  1.00 73.76           C  
ATOM    268  OG1 THR A  34       8.580  12.860  18.891  1.00 73.76           O  
ATOM    269  N   ASP A  35       6.800  13.352  15.542  1.00 75.67           N  
ATOM    270  CA  ASP A  35       7.187  12.819  14.240  1.00 75.67           C  
ATOM    271  C   ASP A  35       8.689  12.551  14.180  1.00 75.67           C  
ATOM    272  CB  ASP A  35       6.780  13.782  13.123  1.00 75.67           C  
ATOM    273  O   ASP A  35       9.176  11.923  13.238  1.00 75.67           O  
ATOM    274  CG  ASP A  35       5.277  13.856  12.922  1.00 75.67           C  
ATOM    275  OD1 ASP A  35       4.567  12.886  13.264  1.00 75.67           O  
ATOM    276  OD2 ASP A  35       4.798  14.894  12.415  1.00 75.67           O  
ATOM    277  N   GLU A  36       9.341  12.829  15.355  1.00 74.93           N  
ATOM    278  CA  GLU A  36      10.791  12.702  15.465  1.00 74.93           C  
ATOM    279  C   GLU A  36      11.176  11.540  16.377  1.00 74.93           C  
ATOM    280  CB  GLU A  36      11.408  14.003  15.982  1.00 74.93           C  
ATOM    281  O   GLU A  36      10.488  11.264  17.362  1.00 74.93           O  
ATOM    282  CG  GLU A  36      11.371  15.144  14.976  1.00 74.93           C  
ATOM    283  CD  GLU A  36      11.272  16.515  15.627  1.00 74.93           C  
ATOM    284  OE1 GLU A  36      11.274  17.534  14.899  1.00 74.93           O  
ATOM    285  OE2 GLU A  36      11.192  16.571  16.874  1.00 74.93           O  
ATOM    286  N   GLY A  37      11.913  10.411  15.849  1.00 73.65           N  
ATOM    287  CA  GLY A  37      12.326   9.284  16.670  1.00 73.65           C  
ATOM    288  C   GLY A  37      12.484   7.998  15.883  1.00 73.65           C  
ATOM    289  O   GLY A  37      11.954   7.872  14.777  1.00 73.65           O  
ATOM    290  N   ASP A  38      13.367   7.156  16.365  1.00 76.55           N  
ATOM    291  CA  ASP A  38      13.761   5.911  15.713  1.00 76.55           C  
ATOM    292  C   ASP A  38      12.709   4.824  15.926  1.00 76.55           C  
ATOM    293  CB  ASP A  38      15.119   5.438  16.235  1.00 76.55           C  
ATOM    294  O   ASP A  38      12.780   3.757  15.312  1.00 76.55           O  
ATOM    295  CG  ASP A  38      16.277   6.274  15.718  1.00 76.55           C  
ATOM    296  OD1 ASP A  38      16.115   6.972  14.694  1.00 76.55           O  
ATOM    297  OD2 ASP A  38      17.361   6.231  16.339  1.00 76.55           O  
ATOM    298  N   ASN A  39      11.653   5.117  16.719  1.00 74.94           N  
ATOM    299  CA  ASN A  39      10.640   4.119  17.042  1.00 74.94           C  
ATOM    300  C   ASN A  39       9.449   4.201  16.091  1.00 74.94           C  
ATOM    301  CB  ASN A  39      10.174   4.275  18.491  1.00 74.94           C  
ATOM    302  O   ASN A  39       8.399   3.610  16.351  1.00 74.94           O  
ATOM    303  CG  ASN A  39       9.651   5.666  18.790  1.00 74.94           C  
ATOM    304  ND2 ASN A  39       8.669   5.752  19.680  1.00 74.94           N  
ATOM    305  OD1 ASN A  39      10.124   6.655  18.225  1.00 74.94           O  
ATOM    306  N   ARG A  40       9.669   4.932  15.004  1.00 80.69           N  
ATOM    307  CA  ARG A  40       8.621   5.057  13.996  1.00 80.69           C  
ATOM    308  C   ARG A  40       8.650   3.881  13.026  1.00 80.69           C  
ATOM    309  CB  ARG A  40       8.767   6.373  13.229  1.00 80.69           C  
ATOM    310  O   ARG A  40       9.706   3.290  12.791  1.00 80.69           O  
ATOM    311  CG  ARG A  40       8.722   7.610  14.113  1.00 80.69           C  
ATOM    312  CD  ARG A  40       7.312   7.895  14.613  1.00 80.69           C  
ATOM    313  NE  ARG A  40       6.454   6.719  14.504  1.00 80.69           N  
ATOM    314  NH1 ARG A  40       4.578   7.752  15.370  1.00 80.69           N  
ATOM    315  NH2 ARG A  40       4.486   5.555  14.723  1.00 80.69           N  
ATOM    316  CZ  ARG A  40       5.175   6.678  14.866  1.00 80.69           C  
ATOM    317  N   VAL A  41       7.527   3.514  12.491  1.00 84.21           N  
ATOM    318  CA  VAL A  41       7.410   2.437  11.513  1.00 84.21           C  
ATOM    319  C   VAL A  41       7.980   2.892  10.172  1.00 84.21           C  
ATOM    320  CB  VAL A  41       5.943   1.982  11.342  1.00 84.21           C  
ATOM    321  O   VAL A  41       7.790   4.042   9.768  1.00 84.21           O  
ATOM    322  CG1 VAL A  41       5.829   0.929  10.241  1.00 84.21           C  
ATOM    323  CG2 VAL A  41       5.396   1.441  12.662  1.00 84.21           C  
ATOM    324  N   TRP A  42       8.830   2.071   9.622  1.00 88.59           N  
ATOM    325  CA  TRP A  42       9.350   2.294   8.277  1.00 88.59           C  
ATOM    326  C   TRP A  42       8.518   1.545   7.241  1.00 88.59           C  
ATOM    327  CB  TRP A  42      10.815   1.856   8.188  1.00 88.59           C  
ATOM    328  O   TRP A  42       8.285   0.342   7.374  1.00 88.59           O  
ATOM    329  CG  TRP A  42      11.768   2.770   8.897  1.00 88.59           C  
ATOM    330  CD1 TRP A  42      12.108   2.739  10.221  1.00 88.59           C  
ATOM    331  CD2 TRP A  42      12.502   3.854   8.319  1.00 88.59           C  
ATOM    332  CE2 TRP A  42      13.268   4.438   9.352  1.00 88.59           C  
ATOM    333  CE3 TRP A  42      12.586   4.388   7.026  1.00 88.59           C  
ATOM    334  NE1 TRP A  42      13.010   3.740  10.501  1.00 88.59           N  
ATOM    335  CH2 TRP A  42      14.173   6.034   7.858  1.00 88.59           C  
ATOM    336  CZ2 TRP A  42      14.109   5.531   9.131  1.00 88.59           C  
ATOM    337  CZ3 TRP A  42      13.424   5.476   6.809  1.00 88.59           C  
ATOM    338  N   CYS A  43       8.068   2.429   6.228  1.00 89.25           N  
ATOM    339  CA  CYS A  43       7.271   1.808   5.177  1.00 89.25           C  
ATOM    340  C   CYS A  43       7.941   1.966   3.818  1.00 89.25           C  
ATOM    341  CB  CYS A  43       5.869   2.415   5.138  1.00 89.25           C  
ATOM    342  O   CYS A  43       8.694   2.916   3.599  1.00 89.25           O  
ATOM    343  SG  CYS A  43       4.930   2.179   6.664  1.00 89.25           S  
ATOM    344  N   HIS A  44       7.698   0.967   2.976  1.00 90.85           N  
ATOM    345  CA  HIS A  44       8.159   1.065   1.596  1.00 90.85           C  
ATOM    346  C   HIS A  44       7.062   1.608   0.685  1.00 90.85           C  
ATOM    347  CB  HIS A  44       8.633  -0.298   1.090  1.00 90.85           C  
ATOM    348  O   HIS A  44       5.928   1.127   0.719  1.00 90.85           O  
ATOM    349  CG  HIS A  44       9.849  -0.810   1.796  1.00 90.85           C  
ATOM    350  CD2 HIS A  44       9.981  -1.698   2.809  1.00 90.85           C  
ATOM    351  ND1 HIS A  44      11.124  -0.399   1.473  1.00 90.85           N  
ATOM    352  CE1 HIS A  44      11.991  -1.015   2.260  1.00 90.85           C  
ATOM    353  NE2 HIS A  44      11.323  -1.808   3.080  1.00 90.85           N  
ATOM    354  N   VAL A  45       7.433   2.651  -0.127  1.00 86.98           N  
ATOM    355  CA  VAL A  45       6.509   3.235  -1.094  1.00 86.98           C  
ATOM    356  C   VAL A  45       6.655   2.529  -2.440  1.00 86.98           C  
ATOM    357  CB  VAL A  45       6.744   4.753  -1.259  1.00 86.98           C  
ATOM    358  O   VAL A  45       7.772   2.319  -2.920  1.00 86.98           O  
ATOM    359  CG1 VAL A  45       5.726   5.355  -2.226  1.00 86.98           C  
ATOM    360  CG2 VAL A  45       6.679   5.453   0.097  1.00 86.98           C  
ATOM    361  N   CYS A  46       5.418   2.144  -2.948  1.00 86.63           N  
ATOM    362  CA  CYS A  46       5.413   1.444  -4.227  1.00 86.63           C  
ATOM    363  C   CYS A  46       5.377   2.430  -5.388  1.00 86.63           C  
ATOM    364  CB  CYS A  46       4.217   0.496  -4.315  1.00 86.63           C  
ATOM    365  O   CYS A  46       4.421   3.194  -5.531  1.00 86.63           O  
ATOM    366  SG  CYS A  46       4.283  -0.870  -3.135  1.00 86.63           S  
ATOM    367  N   GLU A  47       6.464   2.509  -6.089  1.00 85.04           N  
ATOM    368  CA  GLU A  47       6.555   3.449  -7.202  1.00 85.04           C  
ATOM    369  C   GLU A  47       6.302   2.753  -8.536  1.00 85.04           C  
ATOM    370  CB  GLU A  47       7.925   4.133  -7.217  1.00 85.04           C  
ATOM    371  O   GLU A  47       5.960   3.402  -9.526  1.00 85.04           O  
ATOM    372  CG  GLU A  47       8.159   5.068  -6.040  1.00 85.04           C  
ATOM    373  CD  GLU A  47       9.500   5.782  -6.098  1.00 85.04           C  
ATOM    374  OE1 GLU A  47       9.717   6.731  -5.310  1.00 85.04           O  
ATOM    375  OE2 GLU A  47      10.339   5.391  -6.939  1.00 85.04           O  
ATOM    376  N   ARG A  48       6.388   1.365  -8.400  1.00 82.15           N  
ATOM    377  CA  ARG A  48       6.143   0.557  -9.590  1.00 82.15           C  
ATOM    378  C   ARG A  48       4.766  -0.096  -9.535  1.00 82.15           C  
ATOM    379  CB  ARG A  48       7.225  -0.514  -9.745  1.00 82.15           C  
ATOM    380  O   ARG A  48       4.345  -0.580  -8.483  1.00 82.15           O  
ATOM    381  CG  ARG A  48       8.596   0.041 -10.096  1.00 82.15           C  
ATOM    382  CD  ARG A  48       9.619  -1.068 -10.299  1.00 82.15           C  
ATOM    383  NE  ARG A  48      10.961  -0.531 -10.510  1.00 82.15           N  
ATOM    384  NH1 ARG A  48      11.958  -2.591 -10.829  1.00 82.15           N  
ATOM    385  NH2 ARG A  48      13.213  -0.676 -10.934  1.00 82.15           N  
ATOM    386  CZ  ARG A  48      12.041  -1.267 -10.757  1.00 82.15           C  
ATOM    387  N   GLU A  49       4.081  -0.075 -10.823  1.00 79.71           N  
ATOM    388  CA  GLU A  49       2.748  -0.661 -10.930  1.00 79.71           C  
ATOM    389  C   GLU A  49       2.821  -2.181 -11.043  1.00 79.71           C  
ATOM    390  CB  GLU A  49       2.001  -0.078 -12.133  1.00 79.71           C  
ATOM    391  O   GLU A  49       3.769  -2.721 -11.616  1.00 79.71           O  
ATOM    392  CG  GLU A  49       1.649   1.395 -11.984  1.00 79.71           C  
ATOM    393  CD  GLU A  49       1.038   1.995 -13.240  1.00 79.71           C  
ATOM    394  OE1 GLU A  49       0.729   3.209 -13.244  1.00 79.71           O  
ATOM    395  OE2 GLU A  49       0.866   1.247 -14.227  1.00 79.71           O  
ATOM    396  N   ASN A  50       1.937  -2.984 -10.278  1.00 77.26           N  
ATOM    397  CA  ASN A  50       1.727  -4.419 -10.436  1.00 77.26           C  
ATOM    398  C   ASN A  50       2.865  -5.225  -9.816  1.00 77.26           C  
ATOM    399  CB  ASN A  50       1.566  -4.779 -11.914  1.00 77.26           C  
ATOM    400  O   ASN A  50       3.299  -6.230 -10.381  1.00 77.26           O  
ATOM    401  CG  ASN A  50       0.907  -6.129 -12.119  1.00 77.26           C  
ATOM    402  ND2 ASN A  50       0.941  -6.625 -13.350  1.00 77.26           N  
ATOM    403  OD1 ASN A  50       0.372  -6.721 -11.178  1.00 77.26           O  
ATOM    404  N   THR A  51       3.535  -4.638  -8.848  1.00 80.78           N  
ATOM    405  CA  THR A  51       4.595  -5.329  -8.122  1.00 80.78           C  
ATOM    406  C   THR A  51       4.466  -5.093  -6.620  1.00 80.78           C  
ATOM    407  CB  THR A  51       5.987  -4.873  -8.599  1.00 80.78           C  
ATOM    408  O   THR A  51       3.981  -4.044  -6.191  1.00 80.78           O  
ATOM    409  CG2 THR A  51       6.102  -3.353  -8.587  1.00 80.78           C  
ATOM    410  OG1 THR A  51       6.986  -5.423  -7.731  1.00 80.78           O  
ATOM    411  N   PHE A  52       4.892  -6.059  -5.898  1.00 83.53           N  
ATOM    412  CA  PHE A  52       4.904  -5.920  -4.447  1.00 83.53           C  
ATOM    413  C   PHE A  52       6.305  -5.590  -3.946  1.00 83.53           C  
ATOM    414  CB  PHE A  52       4.396  -7.202  -3.779  1.00 83.53           C  
ATOM    415  O   PHE A  52       6.549  -5.569  -2.738  1.00 83.53           O  
ATOM    416  CG  PHE A  52       2.955  -7.514  -4.082  1.00 83.53           C  
ATOM    417  CD1 PHE A  52       1.931  -6.810  -3.460  1.00 83.53           C  
ATOM    418  CD2 PHE A  52       2.625  -8.513  -4.989  1.00 83.53           C  
ATOM    419  CE1 PHE A  52       0.597  -7.096  -3.739  1.00 83.53           C  
ATOM    420  CE2 PHE A  52       1.293  -8.805  -5.272  1.00 83.53           C  
ATOM    421  CZ  PHE A  52       0.281  -8.096  -4.645  1.00 83.53           C  
ATOM    422  N   GLU A  53       7.115  -5.414  -4.904  1.00 85.39           N  
ATOM    423  CA  GLU A  53       8.492  -5.069  -4.562  1.00 85.39           C  
ATOM    424  C   GLU A  53       8.660  -3.560  -4.406  1.00 85.39           C  
ATOM    425  CB  GLU A  53       9.459  -5.599  -5.623  1.00 85.39           C  
ATOM    426  O   GLU A  53       9.111  -2.882  -5.332  1.00 85.39           O  
ATOM    427  CG  GLU A  53       9.438  -7.114  -5.772  1.00 85.39           C  
ATOM    428  CD  GLU A  53      10.403  -7.626  -6.830  1.00 85.39           C  
ATOM    429  OE1 GLU A  53      10.451  -8.855  -7.064  1.00 85.39           O  
ATOM    430  OE2 GLU A  53      11.117  -6.791  -7.430  1.00 85.39           O  
ATOM    431  N   CYS A  54       8.312  -3.020  -3.304  1.00 87.17           N  
ATOM    432  CA  CYS A  54       8.409  -1.595  -3.010  1.00 87.17           C  
ATOM    433  C   CYS A  54       9.791  -1.241  -2.475  1.00 87.17           C  
ATOM    434  CB  CYS A  54       7.340  -1.182  -1.999  1.00 87.17           C  
ATOM    435  O   CYS A  54      10.319  -1.932  -1.602  1.00 87.17           O  
ATOM    436  SG  CYS A  54       5.655  -1.573  -2.520  1.00 87.17           S  
ATOM    437  N   GLN A  55      10.598  -0.253  -3.039  1.00 86.34           N  
ATOM    438  CA  GLN A  55      12.021  -0.056  -2.783  1.00 86.34           C  
ATOM    439  C   GLN A  55      12.288   1.327  -2.195  1.00 86.34           C  
ATOM    440  CB  GLN A  55      12.828  -0.245  -4.068  1.00 86.34           C  
ATOM    441  O   GLN A  55      13.349   1.565  -1.614  1.00 86.34           O  
ATOM    442  CG  GLN A  55      12.825  -1.675  -4.592  1.00 86.34           C  
ATOM    443  CD  GLN A  55      13.675  -1.846  -5.837  1.00 86.34           C  
ATOM    444  NE2 GLN A  55      13.427  -2.918  -6.581  1.00 86.34           N  
ATOM    445  OE1 GLN A  55      14.546  -1.020  -6.129  1.00 86.34           O  
ATOM    446  N   ASN A  56      11.222   2.142  -1.865  1.00 88.20           N  
ATOM    447  CA  ASN A  56      11.391   3.488  -1.328  1.00 88.20           C  
ATOM    448  C   ASN A  56      10.918   3.578   0.120  1.00 88.20           C  
ATOM    449  CB  ASN A  56      10.646   4.508  -2.193  1.00 88.20           C  
ATOM    450  O   ASN A  56       9.741   3.832   0.379  1.00 88.20           O  
ATOM    451  CG  ASN A  56      10.980   5.940  -1.825  1.00 88.20           C  
ATOM    452  ND2 ASN A  56      10.112   6.869  -2.209  1.00 88.20           N  
ATOM    453  OD1 ASN A  56      12.011   6.210  -1.203  1.00 88.20           O  
ATOM    454  N   PRO A  57      11.912   3.304   1.084  1.00 89.58           N  
ATOM    455  CA  PRO A  57      11.525   3.362   2.495  1.00 89.58           C  
ATOM    456  C   PRO A  57      11.208   4.780   2.963  1.00 89.58           C  
ATOM    457  CB  PRO A  57      12.756   2.811   3.221  1.00 89.58           C  
ATOM    458  O   PRO A  57      11.892   5.730   2.573  1.00 89.58           O  
ATOM    459  CG  PRO A  57      13.896   3.070   2.290  1.00 89.58           C  
ATOM    460  CD  PRO A  57      13.375   3.052   0.881  1.00 89.58           C  
ATOM    461  N   ARG A  58      10.158   4.873   3.694  1.00 89.84           N  
ATOM    462  CA  ARG A  58       9.762   6.160   4.257  1.00 89.84           C  
ATOM    463  C   ARG A  58       9.362   6.017   5.722  1.00 89.84           C  
ATOM    464  CB  ARG A  58       8.607   6.765   3.455  1.00 89.84           C  
ATOM    465  O   ARG A  58       8.758   5.015   6.111  1.00 89.84           O  
ATOM    466  CG  ARG A  58       8.823   6.741   1.950  1.00 89.84           C  
ATOM    467  CD  ARG A  58       7.852   7.663   1.226  1.00 89.84           C  
ATOM    468  NE  ARG A  58       7.832   7.403  -0.210  1.00 89.84           N  
ATOM    469  NH1 ARG A  58       6.615   9.293  -0.744  1.00 89.84           N  
ATOM    470  NH2 ARG A  58       7.287   7.852  -2.396  1.00 89.84           N  
ATOM    471  CZ  ARG A  58       7.245   8.183  -1.113  1.00 89.84           C  
ATOM    472  N   ARG A  59       9.767   7.056   6.394  1.00 89.82           N  
ATOM    473  CA  ARG A  59       9.373   7.056   7.799  1.00 89.82           C  
ATOM    474  C   ARG A  59       7.952   7.585   7.969  1.00 89.82           C  
ATOM    475  CB  ARG A  59      10.346   7.894   8.631  1.00 89.82           C  
ATOM    476  O   ARG A  59       7.628   8.674   7.491  1.00 89.82           O  
ATOM    477  CG  ARG A  59      10.307   7.586  10.119  1.00 89.82           C  
ATOM    478  CD  ARG A  59      11.481   8.215  10.856  1.00 89.82           C  
ATOM    479  NE  ARG A  59      11.176   9.573  11.298  1.00 89.82           N  
ATOM    480  NH1 ARG A  59      12.869   9.665  12.867  1.00 89.82           N  
ATOM    481  NH2 ARG A  59      11.479  11.463  12.567  1.00 89.82           N  
ATOM    482  CZ  ARG A  59      11.842  10.231  12.243  1.00 89.82           C  
ATOM    483  N   CYS A  60       7.157   6.792   8.717  1.00 87.45           N  
ATOM    484  CA  CYS A  60       5.761   7.166   8.910  1.00 87.45           C  
ATOM    485  C   CYS A  60       5.620   8.185  10.034  1.00 87.45           C  
ATOM    486  CB  CYS A  60       4.913   5.932   9.219  1.00 87.45           C  
ATOM    487  O   CYS A  60       6.447   8.228  10.946  1.00 87.45           O  
ATOM    488  SG  CYS A  60       4.907   4.703   7.895  1.00 87.45           S  
ATOM    489  N   LYS A  61       4.558   9.047   9.807  1.00 87.27           N  
ATOM    490  CA  LYS A  61       4.214   9.968  10.886  1.00 87.27           C  
ATOM    491  C   LYS A  61       3.574   9.229  12.058  1.00 87.27           C  
ATOM    492  CB  LYS A  61       3.272  11.061  10.379  1.00 87.27           C  
ATOM    493  O   LYS A  61       3.096   8.103  11.902  1.00 87.27           O  
ATOM    494  CG  LYS A  61       3.894  11.981   9.338  1.00 87.27           C  
ATOM    495  CD  LYS A  61       2.918  13.062   8.892  1.00 87.27           C  
ATOM    496  CE  LYS A  61       3.511  13.934   7.794  1.00 87.27           C  
ATOM    497  NZ  LYS A  61       2.530  14.945   7.299  1.00 87.27           N  
ATOM    498  N   TRP A  62       3.535   9.769  13.109  1.00 81.75           N  
ATOM    499  CA  TRP A  62       2.953   9.156  14.299  1.00 81.75           C  
ATOM    500  C   TRP A  62       1.474   8.851  14.086  1.00 81.75           C  
ATOM    501  CB  TRP A  62       3.129  10.069  15.515  1.00 81.75           C  
ATOM    502  O   TRP A  62       0.953   7.869  14.621  1.00 81.75           O  
ATOM    503  CG  TRP A  62       2.545   9.516  16.781  1.00 81.75           C  
ATOM    504  CD1 TRP A  62       1.357   9.864  17.360  1.00 81.75           C  
ATOM    505  CD2 TRP A  62       3.128   8.520  17.627  1.00 81.75           C  
ATOM    506  CE2 TRP A  62       2.236   8.311  18.702  1.00 81.75           C  
ATOM    507  CE3 TRP A  62       4.319   7.782  17.579  1.00 81.75           C  
ATOM    508  NE1 TRP A  62       1.165   9.143  18.516  1.00 81.75           N  
ATOM    509  CH2 TRP A  62       3.671   6.685  19.651  1.00 81.75           C  
ATOM    510  CZ2 TRP A  62       2.499   7.394  19.722  1.00 81.75           C  
ATOM    511  CZ3 TRP A  62       4.578   6.870  18.595  1.00 81.75           C  
ATOM    512  N   THR A  63       0.867   9.728  13.292  1.00 82.78           N  
ATOM    513  CA  THR A  63      -0.552   9.572  12.994  1.00 82.78           C  
ATOM    514  C   THR A  63      -0.783   8.382  12.067  1.00 82.78           C  
ATOM    515  CB  THR A  63      -1.131  10.846  12.352  1.00 82.78           C  
ATOM    516  O   THR A  63      -1.923   7.965  11.857  1.00 82.78           O  
ATOM    517  CG2 THR A  63      -1.116  12.013  13.334  1.00 82.78           C  
ATOM    518  OG1 THR A  63      -0.349  11.193  11.203  1.00 82.78           O  
ATOM    519  N   GLU A  64       0.360   7.804  11.613  1.00 84.84           N  
ATOM    520  CA  GLU A  64       0.331   6.633  10.742  1.00 84.84           C  
ATOM    521  C   GLU A  64       0.907   5.407  11.446  1.00 84.84           C  
ATOM    522  CB  GLU A  64       1.100   6.906   9.448  1.00 84.84           C  
ATOM    523  O   GLU A  64       2.119   5.183  11.421  1.00 84.84           O  
ATOM    524  CG  GLU A  64       0.533   8.055   8.626  1.00 84.84           C  
ATOM    525  CD  GLU A  64       1.463   8.514   7.514  1.00 84.84           C  
ATOM    526  OE1 GLU A  64       1.048   9.352   6.682  1.00 84.84           O  
ATOM    527  OE2 GLU A  64       2.617   8.030   7.474  1.00 84.84           O  
ATOM    528  N   PRO A  65       0.099   4.605  11.977  1.00 81.24           N  
ATOM    529  CA  PRO A  65       0.568   3.552  12.880  1.00 81.24           C  
ATOM    530  C   PRO A  65       0.861   2.240  12.155  1.00 81.24           C  
ATOM    531  CB  PRO A  65      -0.595   3.386  13.862  1.00 81.24           C  
ATOM    532  O   PRO A  65       1.496   1.346  12.721  1.00 81.24           O  
ATOM    533  CG  PRO A  65      -1.808   3.795  13.090  1.00 81.24           C  
ATOM    534  CD  PRO A  65      -1.415   4.870  12.118  1.00 81.24           C  
ATOM    535  N   TYR A  66       0.514   2.209  10.824  1.00 80.76           N  
ATOM    536  CA  TYR A  66       0.754   0.965  10.101  1.00 80.76           C  
ATOM    537  C   TYR A  66       0.954   1.229   8.613  1.00 80.76           C  
ATOM    538  CB  TYR A  66      -0.409  -0.010  10.307  1.00 80.76           C  
ATOM    539  O   TYR A  66       0.633   2.312   8.120  1.00 80.76           O  
ATOM    540  CG  TYR A  66      -1.756   0.569   9.947  1.00 80.76           C  
ATOM    541  CD1 TYR A  66      -2.517   1.252  10.893  1.00 80.76           C  
ATOM    542  CD2 TYR A  66      -2.271   0.432   8.663  1.00 80.76           C  
ATOM    543  CE1 TYR A  66      -3.760   1.785  10.567  1.00 80.76           C  
ATOM    544  CE2 TYR A  66      -3.513   0.961   8.325  1.00 80.76           C  
ATOM    545  OH  TYR A  66      -5.478   2.161   8.954  1.00 80.76           O  
ATOM    546  CZ  TYR A  66      -4.248   1.635   9.283  1.00 80.76           C  
ATOM    547  N   CYS A  67       1.663   0.260   8.009  1.00 85.06           N  
ATOM    548  CA  CYS A  67       1.823   0.276   6.559  1.00 85.06           C  
ATOM    549  C   CYS A  67       0.946  -0.783   5.902  1.00 85.06           C  
ATOM    550  CB  CYS A  67       3.286   0.046   6.179  1.00 85.06           C  
ATOM    551  O   CYS A  67       0.822  -1.898   6.413  1.00 85.06           O  
ATOM    552  SG  CYS A  67       4.416   1.282   6.857  1.00 85.06           S  
ATOM    553  N   VAL A  68       0.307  -0.233   4.714  1.00 83.47           N  
ATOM    554  CA  VAL A  68      -0.538  -1.195   4.013  1.00 83.47           C  
ATOM    555  C   VAL A  68      -0.194  -1.197   2.525  1.00 83.47           C  
ATOM    556  CB  VAL A  68      -2.038  -0.884   4.213  1.00 83.47           C  
ATOM    557  O   VAL A  68       0.025  -0.139   1.930  1.00 83.47           O  
ATOM    558  CG1 VAL A  68      -2.902  -1.851   3.404  1.00 83.47           C  
ATOM    559  CG2 VAL A  68      -2.403  -0.949   5.695  1.00 83.47           C  
ATOM    560  N   ILE A  69       0.028  -2.404   1.975  1.00 81.34           N  
ATOM    561  CA  ILE A  69       0.140  -2.549   0.528  1.00 81.34           C  
ATOM    562  C   ILE A  69      -1.076  -3.297  -0.012  1.00 81.34           C  
ATOM    563  CB  ILE A  69       1.441  -3.284   0.132  1.00 81.34           C  
ATOM    564  O   ILE A  69      -1.374  -4.410   0.428  1.00 81.34           O  
ATOM    565  CG1 ILE A  69       2.664  -2.527   0.661  1.00 81.34           C  
ATOM    566  CG2 ILE A  69       1.521  -3.461  -1.387  1.00 81.34           C  
ATOM    567  CD1 ILE A  69       3.976  -3.282   0.501  1.00 81.34           C  
ATOM    568  N   ALA A  70      -1.871  -2.536  -0.939  1.00 78.05           N  
ATOM    569  CA  ALA A  70      -3.081  -3.156  -1.472  1.00 78.05           C  
ATOM    570  C   ALA A  70      -2.940  -3.442  -2.964  1.00 78.05           C  
ATOM    571  CB  ALA A  70      -4.293  -2.264  -1.216  1.00 78.05           C  
ATOM    572  O   ALA A  70      -2.358  -2.643  -3.703  1.00 78.05           O  
ATOM    573  N   ALA A  71      -3.083  -4.651  -3.300  1.00 76.36           N  
ATOM    574  CA  ALA A  71      -3.133  -5.042  -4.707  1.00 76.36           C  
ATOM    575  C   ALA A  71      -4.575  -5.184  -5.186  1.00 76.36           C  
ATOM    576  CB  ALA A  71      -2.372  -6.347  -4.924  1.00 76.36           C  
ATOM    577  O   ALA A  71      -5.410  -5.774  -4.496  1.00 76.36           O  
ATOM    578  N   VAL A  72      -4.890  -4.315  -6.238  1.00 70.88           N  
ATOM    579  CA  VAL A  72      -6.243  -4.393  -6.779  1.00 70.88           C  
ATOM    580  C   VAL A  72      -6.217  -5.082  -8.141  1.00 70.88           C  
ATOM    581  CB  VAL A  72      -6.887  -2.994  -6.901  1.00 70.88           C  
ATOM    582  O   VAL A  72      -5.338  -4.812  -8.963  1.00 70.88           O  
ATOM    583  CG1 VAL A  72      -8.314  -3.100  -7.436  1.00 70.88           C  
ATOM    584  CG2 VAL A  72      -6.871  -2.279  -5.551  1.00 70.88           C  
ATOM    585  N   THR A  73      -6.815  -6.207  -8.196  1.00 70.45           N  
ATOM    586  CA  THR A  73      -6.987  -6.843  -9.497  1.00 70.45           C  
ATOM    587  C   THR A  73      -8.193  -6.261 -10.228  1.00 70.45           C  
ATOM    588  CB  THR A  73      -7.156  -8.367  -9.356  1.00 70.45           C  
ATOM    589  O   THR A  73      -9.291  -6.195  -9.672  1.00 70.45           O  
ATOM    590  CG2 THR A  73      -5.865  -9.021  -8.873  1.00 70.45           C  
ATOM    591  OG1 THR A  73      -8.200  -8.642  -8.414  1.00 70.45           O  
ATOM    592  N   THR A  74      -7.986  -5.392 -11.251  1.00 66.57           N  
ATOM    593  CA  THR A  74      -9.095  -4.892 -12.055  1.00 66.57           C  
ATOM    594  C   THR A  74      -9.514  -5.924 -13.098  1.00 66.57           C  
ATOM    595  CB  THR A  74      -8.727  -3.571 -12.755  1.00 66.57           C  
ATOM    596  O   THR A  74      -8.666  -6.536 -13.750  1.00 66.57           O  
ATOM    597  CG2 THR A  74      -8.538  -2.446 -11.743  1.00 66.57           C  
ATOM    598  OG1 THR A  74      -7.509  -3.749 -13.489  1.00 66.57           O  
ATOM    599  N   PRO A  75     -10.808  -6.393 -12.918  1.00 65.68           N  
ATOM    600  CA  PRO A  75     -11.243  -7.323 -13.962  1.00 65.68           C  
ATOM    601  C   PRO A  75     -11.039  -6.767 -15.370  1.00 65.68           C  
ATOM    602  CB  PRO A  75     -12.731  -7.520 -13.662  1.00 65.68           C  
ATOM    603  O   PRO A  75     -11.200  -5.565 -15.591  1.00 65.68           O  
ATOM    604  CG  PRO A  75     -13.054  -6.481 -12.637  1.00 65.68           C  
ATOM    605  CD  PRO A  75     -11.772  -5.847 -12.179  1.00 65.68           C  
ATOM    606  N   ARG A  76     -10.082  -7.220 -16.160  1.00 66.29           N  
ATOM    607  CA  ARG A  76      -9.975  -6.889 -17.578  1.00 66.29           C  
ATOM    608  C   ARG A  76     -11.341  -6.933 -18.255  1.00 66.29           C  
ATOM    609  CB  ARG A  76      -9.011  -7.846 -18.282  1.00 66.29           C  
ATOM    610  O   ARG A  76     -12.123  -7.859 -18.029  1.00 66.29           O  
ATOM    611  CG  ARG A  76      -7.558  -7.671 -17.869  1.00 66.29           C  
ATOM    612  CD  ARG A  76      -6.603  -8.244 -18.907  1.00 66.29           C  
ATOM    613  NE  ARG A  76      -5.221  -8.225 -18.437  1.00 66.29           N  
ATOM    614  NH1 ARG A  76      -4.426  -6.944 -20.187  1.00 66.29           N  
ATOM    615  NH2 ARG A  76      -2.999  -7.655 -18.540  1.00 66.29           N  
ATOM    616  CZ  ARG A  76      -4.218  -7.608 -19.056  1.00 66.29           C  
ATOM    617  N   PRO A  77     -11.871  -5.757 -18.799  1.00 61.84           N  
ATOM    618  CA  PRO A  77     -13.126  -5.862 -19.546  1.00 61.84           C  
ATOM    619  C   PRO A  77     -13.102  -6.979 -20.587  1.00 61.84           C  
ATOM    620  CB  PRO A  77     -13.252  -4.492 -20.219  1.00 61.84           C  
ATOM    621  O   PRO A  77     -12.059  -7.242 -21.191  1.00 61.84           O  
ATOM    622  CG  PRO A  77     -12.098  -3.701 -19.693  1.00 61.84           C  
ATOM    623  CD  PRO A  77     -11.191  -4.627 -18.934  1.00 61.84           C  
ATOM    624  N   ALA A  78     -13.777  -8.062 -20.410  1.00 60.25           N  
ATOM    625  CA  ALA A  78     -14.042  -9.101 -21.402  1.00 60.25           C  
ATOM    626  C   ALA A  78     -14.300  -8.493 -22.778  1.00 60.25           C  
ATOM    627  CB  ALA A  78     -15.230  -9.958 -20.972  1.00 60.25           C  
ATOM    628  O   ALA A  78     -14.705  -9.195 -23.708  1.00 60.25           O  
ATOM    629  N   PHE A  79     -14.061  -7.093 -22.968  1.00 57.46           N  
ATOM    630  CA  PHE A  79     -14.320  -6.585 -24.310  1.00 57.46           C  
ATOM    631  C   PHE A  79     -13.108  -6.794 -25.211  1.00 57.46           C  
ATOM    632  CB  PHE A  79     -14.689  -5.099 -24.262  1.00 57.46           C  
ATOM    633  O   PHE A  79     -11.967  -6.657 -24.766  1.00 57.46           O  
ATOM    634  CG  PHE A  79     -15.672  -4.753 -23.177  1.00 57.46           C  
ATOM    635  CD1 PHE A  79     -17.034  -4.959 -23.361  1.00 57.46           C  
ATOM    636  CD2 PHE A  79     -15.234  -4.221 -21.971  1.00 57.46           C  
ATOM    637  CE1 PHE A  79     -17.946  -4.639 -22.358  1.00 57.46           C  
ATOM    638  CE2 PHE A  79     -16.140  -3.899 -20.964  1.00 57.46           C  
ATOM    639  CZ  PHE A  79     -17.495  -4.107 -21.160  1.00 57.46           C  
ATOM    640  N   PRO A  80     -13.298  -7.510 -26.292  1.00 58.72           N  
ATOM    641  CA  PRO A  80     -12.178  -7.638 -27.227  1.00 58.72           C  
ATOM    642  C   PRO A  80     -11.490  -6.303 -27.510  1.00 58.72           C  
ATOM    643  CB  PRO A  80     -12.836  -8.191 -28.493  1.00 58.72           C  
ATOM    644  O   PRO A  80     -12.160  -5.275 -27.638  1.00 58.72           O  
ATOM    645  CG  PRO A  80     -14.300  -7.964 -28.293  1.00 58.72           C  
ATOM    646  CD  PRO A  80     -14.537  -7.630 -26.848  1.00 58.72           C  
ATOM    647  N   VAL A  81     -10.422  -5.931 -26.796  1.00 61.48           N  
ATOM    648  CA  VAL A  81      -9.575  -4.860 -27.312  1.00 61.48           C  
ATOM    649  C   VAL A  81      -9.307  -5.084 -28.798  1.00 61.48           C  
ATOM    650  CB  VAL A  81      -8.241  -4.769 -26.538  1.00 61.48           C  
ATOM    651  O   VAL A  81      -8.959  -6.192 -29.213  1.00 61.48           O  
ATOM    652  CG1 VAL A  81      -7.404  -3.594 -27.040  1.00 61.48           C  
ATOM    653  CG2 VAL A  81      -8.502  -4.641 -25.038  1.00 61.48           C  
ATOM    654  N   HIS A  82     -10.085  -4.512 -29.778  1.00 60.22           N  
ATOM    655  CA  HIS A  82      -9.762  -4.471 -31.200  1.00 60.22           C  
ATOM    656  C   HIS A  82      -8.294  -4.121 -31.422  1.00 60.22           C  
ATOM    657  CB  HIS A  82     -10.657  -3.464 -31.924  1.00 60.22           C  
ATOM    658  O   HIS A  82      -7.827  -3.073 -30.972  1.00 60.22           O  
ATOM    659  CG  HIS A  82     -10.682  -3.642 -33.409  1.00 60.22           C  
ATOM    660  CD2 HIS A  82     -11.566  -4.277 -34.214  1.00 60.22           C  
ATOM    661  ND1 HIS A  82      -9.703  -3.133 -34.236  1.00 60.22           N  
ATOM    662  CE1 HIS A  82      -9.987  -3.447 -35.489  1.00 60.22           C  
ATOM    663  NE2 HIS A  82     -11.112  -4.141 -35.503  1.00 60.22           N  
ATOM    664  N   MET A  83      -7.369  -5.099 -31.336  1.00 58.45           N  
ATOM    665  CA  MET A  83      -6.003  -4.858 -31.793  1.00 58.45           C  
ATOM    666  C   MET A  83      -5.974  -4.564 -33.289  1.00 58.45           C  
ATOM    667  CB  MET A  83      -5.111  -6.060 -31.479  1.00 58.45           C  
ATOM    668  O   MET A  83      -6.430  -5.377 -34.095  1.00 58.45           O  
ATOM    669  CG  MET A  83      -4.901  -6.296 -29.992  1.00 58.45           C  
ATOM    670  SD  MET A  83      -3.936  -4.953 -29.197  1.00 58.45           S  
ATOM    671  CE  MET A  83      -4.807  -4.829 -27.610  1.00 58.45           C  
ATOM    672  N   ASP A  84      -6.182  -3.340 -33.856  1.00 64.77           N  
ATOM    673  CA  ASP A  84      -5.917  -3.033 -35.258  1.00 64.77           C  
ATOM    674  C   ASP A  84      -4.483  -3.393 -35.638  1.00 64.77           C  
ATOM    675  CB  ASP A  84      -6.181  -1.553 -35.543  1.00 64.77           C  
ATOM    676  O   ASP A  84      -3.535  -2.974 -34.970  1.00 64.77           O  
ATOM    677  CG  ASP A  84      -7.657  -1.199 -35.522  1.00 64.77           C  
ATOM    678  OD1 ASP A  84      -8.500  -2.082 -35.790  1.00 64.77           O  
ATOM    679  OD2 ASP A  84      -7.981  -0.026 -35.237  1.00 64.77           O  
ATOM    680  N   ARG A  85      -4.155  -4.770 -35.592  1.00 69.59           N  
ATOM    681  CA  ARG A  85      -2.874  -5.072 -36.223  1.00 69.59           C  
ATOM    682  C   ARG A  85      -2.636  -4.176 -37.435  1.00 69.59           C  
ATOM    683  CB  ARG A  85      -2.813  -6.543 -36.639  1.00 69.59           C  
ATOM    684  O   ARG A  85      -3.535  -3.983 -38.256  1.00 69.59           O  
ATOM    685  CG  ARG A  85      -2.127  -7.442 -35.623  1.00 69.59           C  
ATOM    686  CD  ARG A  85      -1.184  -8.432 -36.292  1.00 69.59           C  
ATOM    687  NE  ARG A  85      -0.808  -9.514 -35.386  1.00 69.59           N  
ATOM    688  NH1 ARG A  85      -0.753 -11.143 -37.024  1.00 69.59           N  
ATOM    689  NH2 ARG A  85      -0.272 -11.682 -34.848  1.00 69.59           N  
ATOM    690  CZ  ARG A  85      -0.612 -10.777 -35.755  1.00 69.59           C  
ATOM    691  N   PRO A  86      -1.572  -3.253 -37.411  1.00 51.18           N  
ATOM    692  CA  PRO A  86      -1.281  -2.600 -38.690  1.00 51.18           C  
ATOM    693  C   PRO A  86      -0.899  -3.592 -39.786  1.00 51.18           C  
ATOM    694  CB  PRO A  86      -0.107  -1.677 -38.355  1.00 51.18           C  
ATOM    695  O   PRO A  86      -0.178  -4.558 -39.525  1.00 51.18           O  
ATOM    696  CG  PRO A  86       0.431  -2.198 -37.061  1.00 51.18           C  
ATOM    697  CD  PRO A  86      -0.492  -3.270 -36.557  1.00 51.18           C  
ATOM    698  N   TYR A  87      -1.914  -4.167 -40.556  1.00 40.97           N  
ATOM    699  CA  TYR A  87      -1.655  -4.644 -41.910  1.00 40.97           C  
ATOM    700  C   TYR A  87      -0.436  -3.952 -42.508  1.00 40.97           C  
ATOM    701  CB  TYR A  87      -2.877  -4.414 -42.804  1.00 40.97           C  
ATOM    702  O   TYR A  87      -0.452  -2.740 -42.737  1.00 40.97           O  
ATOM    703  CG  TYR A  87      -4.141  -5.051 -42.280  1.00 40.97           C  
ATOM    704  CD1 TYR A  87      -4.395  -6.407 -42.476  1.00 40.97           C  
ATOM    705  CD2 TYR A  87      -5.085  -4.299 -41.588  1.00 40.97           C  
ATOM    706  CE1 TYR A  87      -5.559  -6.998 -41.997  1.00 40.97           C  
ATOM    707  CE2 TYR A  87      -6.252  -4.880 -41.104  1.00 40.97           C  
ATOM    708  OH  TYR A  87      -7.634  -6.807 -40.835  1.00 40.97           O  
ATOM    709  CZ  TYR A  87      -6.480  -6.227 -41.312  1.00 40.97           C  
ATOM    710  N   HIS A  88       0.806  -4.193 -42.002  1.00 49.02           N  
ATOM    711  CA  HIS A  88       1.859  -4.072 -43.004  1.00 49.02           C  
ATOM    712  C   HIS A  88       2.154  -5.417 -43.659  1.00 49.02           C  
ATOM    713  CB  HIS A  88       3.133  -3.503 -42.376  1.00 49.02           C  
ATOM    714  O   HIS A  88       2.400  -6.408 -42.967  1.00 49.02           O  
ATOM    715  CG  HIS A  88       3.201  -2.010 -42.404  1.00 49.02           C  
ATOM    716  CD2 HIS A  88       2.971  -1.092 -41.435  1.00 49.02           C  
ATOM    717  ND1 HIS A  88       3.538  -1.300 -43.536  1.00 49.02           N  
ATOM    718  CE1 HIS A  88       3.513  -0.007 -43.262  1.00 49.02           C  
ATOM    719  NE2 HIS A  88       3.171   0.147 -41.994  1.00 49.02           N  
ATOM    720  N   ALA A  89       1.371  -5.880 -44.678  1.00 39.89           N  
ATOM    721  CA  ALA A  89       1.709  -6.272 -46.044  1.00 39.89           C  
ATOM    722  C   ALA A  89       3.215  -6.200 -46.279  1.00 39.89           C  
ATOM    723  CB  ALA A  89       0.974  -5.388 -47.049  1.00 39.89           C  
ATOM    724  O   ALA A  89       3.814  -5.126 -46.184  1.00 39.89           O  
ATOM    725  N   GLU A  90       4.076  -7.155 -45.872  1.00 42.44           N  
ATOM    726  CA  GLU A  90       5.156  -7.456 -46.807  1.00 42.44           C  
ATOM    727  C   GLU A  90       5.389  -8.961 -46.915  1.00 42.44           C  
ATOM    728  CB  GLU A  90       6.447  -6.753 -46.382  1.00 42.44           C  
ATOM    729  O   GLU A  90       5.528  -9.647 -45.900  1.00 42.44           O  
ATOM    730  CG  GLU A  90       6.449  -5.255 -46.651  1.00 42.44           C  
ATOM    731  CD  GLU A  90       7.769  -4.747 -47.208  1.00 42.44           C  
ATOM    732  OE1 GLU A  90       7.761  -4.052 -48.250  1.00 42.44           O  
ATOM    733  OE2 GLU A  90       8.820  -5.047 -46.599  1.00 42.44           O  
ATOM    734  N   ALA A  91       4.679  -9.662 -47.774  1.00 37.31           N  
ATOM    735  CA  ALA A  91       5.092 -10.529 -48.874  1.00 37.31           C  
ATOM    736  C   ALA A  91       6.567 -10.904 -48.753  1.00 37.31           C  
ATOM    737  CB  ALA A  91       4.827  -9.849 -50.215  1.00 37.31           C  
ATOM    738  O   ALA A  91       7.430 -10.028 -48.657  1.00 37.31           O  
ATOM    739  N   SER A  92       7.034 -11.953 -48.089  1.00 44.95           N  
ATOM    740  CA  SER A  92       7.961 -12.735 -48.899  1.00 44.95           C  
ATOM    741  C   SER A  92       7.802 -14.229 -48.635  1.00 44.95           C  
ATOM    742  CB  SER A  92       9.404 -12.311 -48.623  1.00 44.95           C  
ATOM    743  O   SER A  92       7.737 -14.657 -47.481  1.00 44.95           O  
ATOM    744  OG  SER A  92       9.880 -11.453 -49.645  1.00 44.95           O  
ATOM    745  N   PRO A  93       7.503 -14.990 -49.710  1.00 46.70           N  
ATOM    746  CA  PRO A  93       7.449 -16.444 -49.882  1.00 46.70           C  
ATOM    747  C   PRO A  93       8.834 -17.075 -50.008  1.00 46.70           C  
ATOM    748  CB  PRO A  93       6.650 -16.617 -51.176  1.00 46.70           C  
ATOM    749  O   PRO A  93       9.810 -16.377 -50.295  1.00 46.70           O  
ATOM    750  CG  PRO A  93       7.043 -15.452 -52.026  1.00 46.70           C  
ATOM    751  CD  PRO A  93       7.942 -14.557 -51.222  1.00 46.70           C  
ATOM    752  N   SER A  94       9.294 -18.167 -49.216  1.00 35.66           N  
ATOM    753  CA  SER A  94       9.794 -19.432 -49.745  1.00 35.66           C  
ATOM    754  C   SER A  94      11.139 -19.796 -49.126  1.00 35.66           C  
ATOM    755  CB  SER A  94       9.926 -19.362 -51.267  1.00 35.66           C  
ATOM    756  O   SER A  94      12.038 -18.957 -49.042  1.00 35.66           O  
ATOM    757  OG  SER A  94       9.948 -20.662 -51.830  1.00 35.66           O  
ATOM    758  N   LEU A  95      11.313 -20.987 -48.405  1.00 41.07           N  
ATOM    759  CA  LEU A  95      11.928 -22.179 -48.981  1.00 41.07           C  
ATOM    760  C   LEU A  95      12.630 -23.001 -47.906  1.00 41.07           C  
ATOM    761  CB  LEU A  95      12.924 -21.792 -50.077  1.00 41.07           C  
ATOM    762  O   LEU A  95      13.453 -22.474 -47.154  1.00 41.07           O  
ATOM    763  CG  LEU A  95      12.806 -22.551 -51.399  1.00 41.07           C  
ATOM    764  CD1 LEU A  95      12.709 -21.573 -52.565  1.00 41.07           C  
ATOM    765  CD2 LEU A  95      13.990 -23.494 -51.583  1.00 41.07           C  
ATOM    766  N   LYS A  96      12.051 -24.071 -47.346  1.00 39.64           N  
ATOM    767  CA  LYS A  96      12.621 -25.404 -47.172  1.00 39.64           C  
ATOM    768  C   LYS A  96      14.116 -25.407 -47.476  1.00 39.64           C  
ATOM    769  CB  LYS A  96      11.902 -26.417 -48.065  1.00 39.64           C  
ATOM    770  O   LYS A  96      14.537 -24.971 -48.549  1.00 39.64           O  
ATOM    771  CG  LYS A  96      10.475 -26.720 -47.633  1.00 39.64           C  
ATOM    772  CD  LYS A  96      10.049 -28.121 -48.053  1.00 39.64           C  
ATOM    773  CE  LYS A  96       8.649 -28.453 -47.556  1.00 39.64           C  
ATOM    774  NZ  LYS A  96       8.339 -29.906 -47.706  1.00 39.64           N  
ATOM    775  N   GLN A  97      15.008 -25.323 -46.409  1.00 45.15           N  
ATOM    776  CA  GLN A  97      16.279 -26.009 -46.618  1.00 45.15           C  
ATOM    777  C   GLN A  97      16.853 -26.516 -45.298  1.00 45.15           C  
ATOM    778  CB  GLN A  97      17.283 -25.084 -47.307  1.00 45.15           C  
ATOM    779  O   GLN A  97      17.006 -25.748 -44.346  1.00 45.15           O  
ATOM    780  CG  GLN A  97      17.304 -25.219 -48.823  1.00 45.15           C  
ATOM    781  CD  GLN A  97      18.181 -24.179 -49.493  1.00 45.15           C  
ATOM    782  NE2 GLN A  97      17.816 -23.789 -50.710  1.00 45.15           N  
ATOM    783  OE1 GLN A  97      19.179 -23.727 -48.922  1.00 45.15           O  
ATOM    784  N   HIS A  98      16.556 -27.720 -44.838  1.00 37.91           N  
ATOM    785  CA  HIS A  98      17.462 -28.815 -44.512  1.00 37.91           C  
ATOM    786  C   HIS A  98      18.915 -28.420 -44.757  1.00 37.91           C  
ATOM    787  CB  HIS A  98      17.112 -30.061 -45.327  1.00 37.91           C  
ATOM    788  O   HIS A  98      19.257 -27.934 -45.837  1.00 37.91           O  
ATOM    789  CG  HIS A  98      15.999 -30.869 -44.740  1.00 37.91           C  
ATOM    790  CD2 HIS A  98      16.017 -31.928 -43.897  1.00 37.91           C  
ATOM    791  ND1 HIS A  98      14.672 -30.615 -45.013  1.00 37.91           N  
ATOM    792  CE1 HIS A  98      13.920 -31.486 -44.359  1.00 37.91           C  
ATOM    793  NE2 HIS A  98      14.712 -32.293 -43.675  1.00 37.91           N  
ATOM    794  N   SER A  99      19.686 -28.004 -43.626  1.00 41.90           N  
ATOM    795  CA  SER A  99      21.114 -28.271 -43.764  1.00 41.90           C  
ATOM    796  C   SER A  99      21.829 -28.161 -42.421  1.00 41.90           C  
ATOM    797  CB  SER A  99      21.746 -27.306 -44.768  1.00 41.90           C  
ATOM    798  O   SER A  99      21.661 -27.174 -41.702  1.00 41.90           O  
ATOM    799  OG  SER A  99      23.132 -27.567 -44.913  1.00 41.90           O  
ATOM    800  N   THR A 100      22.055 -29.282 -41.642  1.00 39.76           N  
ATOM    801  CA  THR A 100      23.119 -29.940 -40.892  1.00 39.76           C  
ATOM    802  C   THR A 100      24.396 -29.105 -40.918  1.00 39.76           C  
ATOM    803  CB  THR A 100      23.410 -31.345 -41.450  1.00 39.76           C  
ATOM    804  O   THR A 100      24.929 -28.810 -41.990  1.00 39.76           O  
ATOM    805  CG2 THR A 100      22.351 -32.346 -41.000  1.00 39.76           C  
ATOM    806  OG1 THR A 100      23.422 -31.291 -42.882  1.00 39.76           O  
ATOM    807  N   HIS A 101      24.581 -28.202 -39.848  1.00 42.34           N  
ATOM    808  CA  HIS A 101      25.955 -27.769 -39.622  1.00 42.34           C  
ATOM    809  C   HIS A 101      26.229 -27.557 -38.137  1.00 42.34           C  
ATOM    810  CB  HIS A 101      26.247 -26.484 -40.399  1.00 42.34           C  
ATOM    811  O   HIS A 101      25.490 -26.838 -37.461  1.00 42.34           O  
ATOM    812  CG  HIS A 101      27.706 -26.208 -40.575  1.00 42.34           C  
ATOM    813  CD2 HIS A 101      28.591 -26.654 -41.498  1.00 42.34           C  
ATOM    814  ND1 HIS A 101      28.414 -25.380 -39.730  1.00 42.34           N  
ATOM    815  CE1 HIS A 101      29.674 -25.327 -40.129  1.00 42.34           C  
ATOM    816  NE2 HIS A 101      29.808 -26.092 -41.199  1.00 42.34           N  
ATOM    817  N   ARG A 102      26.753 -28.539 -37.269  1.00 44.08           N  
ATOM    818  CA  ARG A 102      27.873 -28.906 -36.408  1.00 44.08           C  
ATOM    819  C   ARG A 102      27.726 -28.286 -35.023  1.00 44.08           C  
ATOM    820  CB  ARG A 102      29.200 -28.473 -37.037  1.00 44.08           C  
ATOM    821  O   ARG A 102      27.468 -27.087 -34.897  1.00 44.08           O  
ATOM    822  CG  ARG A 102      30.409 -29.223 -36.502  1.00 44.08           C  
ATOM    823  CD  ARG A 102      31.672 -28.885 -37.282  1.00 44.08           C  
ATOM    824  NE  ARG A 102      32.626 -29.990 -37.267  1.00 44.08           N  
ATOM    825  NH1 ARG A 102      34.501 -28.645 -37.378  1.00 44.08           N  
ATOM    826  NH2 ARG A 102      34.724 -30.925 -37.295  1.00 44.08           N  
ATOM    827  CZ  ARG A 102      33.948 -29.851 -37.314  1.00 44.08           C  
ATOM    828  N   PRO A 103      27.817 -29.156 -33.848  1.00 41.56           N  
ATOM    829  CA  PRO A 103      27.699 -28.665 -32.473  1.00 41.56           C  
ATOM    830  C   PRO A 103      28.988 -28.025 -31.962  1.00 41.56           C  
ATOM    831  CB  PRO A 103      27.363 -29.928 -31.675  1.00 41.56           C  
ATOM    832  O   PRO A 103      30.081 -28.527 -32.235  1.00 41.56           O  
ATOM    833  CG  PRO A 103      27.529 -31.050 -32.649  1.00 41.56           C  
ATOM    834  CD  PRO A 103      28.106 -30.497 -33.920  1.00 41.56           C  
ATOM    835  N   GLY A 104      29.159 -26.679 -31.912  1.00 43.24           N  
ATOM    836  CA  GLY A 104      30.270 -25.995 -31.270  1.00 43.24           C  
ATOM    837  C   GLY A 104      29.984 -25.614 -29.830  1.00 43.24           C  
ATOM    838  O   GLY A 104      28.825 -25.435 -29.448  1.00 43.24           O  
ATOM    839  N   PRO A 105      31.062 -25.642 -28.842  1.00 44.41           N  
ATOM    840  CA  PRO A 105      31.340 -26.001 -27.450  1.00 44.41           C  
ATOM    841  C   PRO A 105      30.647 -25.076 -26.452  1.00 44.41           C  
ATOM    842  CB  PRO A 105      32.862 -25.871 -27.349  1.00 44.41           C  
ATOM    843  O   PRO A 105      30.476 -23.885 -26.725  1.00 44.41           O  
ATOM    844  CG  PRO A 105      33.252 -25.032 -28.523  1.00 44.41           C  
ATOM    845  CD  PRO A 105      32.003 -24.592 -29.231  1.00 44.41           C  
ATOM    846  N   ARG A 106      29.848 -25.677 -25.504  1.00 48.08           N  
ATOM    847  CA  ARG A 106      29.132 -25.385 -24.267  1.00 48.08           C  
ATOM    848  C   ARG A 106      29.956 -24.480 -23.357  1.00 48.08           C  
ATOM    849  CB  ARG A 106      28.774 -26.679 -23.534  1.00 48.08           C  
ATOM    850  O   ARG A 106      31.129 -24.758 -23.094  1.00 48.08           O  
ATOM    851  CG  ARG A 106      27.454 -27.292 -23.973  1.00 48.08           C  
ATOM    852  CD  ARG A 106      27.021 -28.421 -23.049  1.00 48.08           C  
ATOM    853  NE  ARG A 106      27.578 -29.704 -23.468  1.00 48.08           N  
ATOM    854  NH1 ARG A 106      25.529 -30.704 -23.848  1.00 48.08           N  
ATOM    855  NH2 ARG A 106      27.466 -31.878 -24.201  1.00 48.08           N  
ATOM    856  CZ  ARG A 106      26.856 -30.759 -23.838  1.00 48.08           C  
ATOM    857  N   PRO A 107      29.496 -23.243 -23.051  1.00 57.17           N  
ATOM    858  CA  PRO A 107      30.197 -22.660 -21.904  1.00 57.17           C  
ATOM    859  C   PRO A 107      29.624 -23.123 -20.566  1.00 57.17           C  
ATOM    860  CB  PRO A 107      29.993 -21.155 -22.094  1.00 57.17           C  
ATOM    861  O   PRO A 107      28.441 -23.462 -20.481  1.00 57.17           O  
ATOM    862  CG  PRO A 107      28.897 -21.042 -23.103  1.00 57.17           C  
ATOM    863  CD  PRO A 107      28.558 -22.420 -23.596  1.00 57.17           C  
ATOM    864  N   PRO A 108      30.555 -23.402 -19.502  1.00 46.45           N  
ATOM    865  CA  PRO A 108      30.314 -24.111 -18.243  1.00 46.45           C  
ATOM    866  C   PRO A 108      29.386 -23.346 -17.303  1.00 46.45           C  
ATOM    867  CB  PRO A 108      31.715 -24.243 -17.639  1.00 46.45           C  
ATOM    868  O   PRO A 108      29.273 -22.122 -17.402  1.00 46.45           O  
ATOM    869  CG  PRO A 108      32.439 -23.013 -18.081  1.00 46.45           C  
ATOM    870  CD  PRO A 108      31.587 -22.294 -19.088  1.00 46.45           C  
ATOM    871  N   ASP A 109      28.323 -24.015 -16.780  1.00 45.29           N  
ATOM    872  CA  ASP A 109      27.407 -23.953 -15.644  1.00 45.29           C  
ATOM    873  C   ASP A 109      28.027 -23.183 -14.480  1.00 45.29           C  
ATOM    874  CB  ASP A 109      27.016 -25.362 -15.194  1.00 45.29           C  
ATOM    875  O   ASP A 109      29.135 -23.497 -14.041  1.00 45.29           O  
ATOM    876  CG  ASP A 109      26.112 -26.073 -16.186  1.00 45.29           C  
ATOM    877  OD1 ASP A 109      25.314 -25.400 -16.874  1.00 45.29           O  
ATOM    878  OD2 ASP A 109      26.197 -27.316 -16.279  1.00 45.29           O  
ATOM    879  N   SER A 110      27.693 -21.872 -14.301  1.00 48.27           N  
ATOM    880  CA  SER A 110      27.926 -21.455 -12.922  1.00 48.27           C  
ATOM    881  C   SER A 110      26.620 -21.080 -12.230  1.00 48.27           C  
ATOM    882  CB  SER A 110      28.896 -20.273 -12.875  1.00 48.27           C  
ATOM    883  O   SER A 110      25.778 -20.393 -12.813  1.00 48.27           O  
ATOM    884  OG  SER A 110      30.233 -20.725 -12.743  1.00 48.27           O  
ATOM    885  N   PRO A 111      26.438 -21.609 -10.924  1.00 39.75           N  
ATOM    886  CA  PRO A 111      25.446 -21.589  -9.847  1.00 39.75           C  
ATOM    887  C   PRO A 111      25.535 -20.330  -8.986  1.00 39.75           C  
ATOM    888  CB  PRO A 111      25.790 -22.835  -9.027  1.00 39.75           C  
ATOM    889  O   PRO A 111      26.532 -19.606  -9.046  1.00 39.75           O  
ATOM    890  CG  PRO A 111      27.278 -22.951  -9.114  1.00 39.75           C  
ATOM    891  CD  PRO A 111      27.782 -21.910 -10.072  1.00 39.75           C  
ATOM    892  N   LEU A 112      24.359 -19.553  -8.692  1.00 36.41           N  
ATOM    893  CA  LEU A 112      23.631 -18.905  -7.606  1.00 36.41           C  
ATOM    894  C   LEU A 112      24.530 -17.928  -6.856  1.00 36.41           C  
ATOM    895  CB  LEU A 112      23.070 -19.949  -6.637  1.00 36.41           C  
ATOM    896  O   LEU A 112      25.625 -18.294  -6.422  1.00 36.41           O  
ATOM    897  CG  LEU A 112      21.797 -20.672  -7.081  1.00 36.41           C  
ATOM    898  CD1 LEU A 112      21.722 -22.054  -6.441  1.00 36.41           C  
ATOM    899  CD2 LEU A 112      20.564 -19.847  -6.731  1.00 36.41           C  
ATOM    900  N   VAL A 113      24.349 -16.539  -7.029  1.00 39.12           N  
ATOM    901  CA  VAL A 113      24.085 -15.715  -5.854  1.00 39.12           C  
ATOM    902  C   VAL A 113      24.042 -14.242  -6.255  1.00 39.12           C  
ATOM    903  CB  VAL A 113      25.149 -15.936  -4.755  1.00 39.12           C  
ATOM    904  O   VAL A 113      24.932 -13.757  -6.958  1.00 39.12           O  
ATOM    905  CG1 VAL A 113      24.803 -15.137  -3.500  1.00 39.12           C  
ATOM    906  CG2 VAL A 113      25.275 -17.423  -4.428  1.00 39.12           C  
ATOM    907  N   PRO A 114      22.990 -13.394  -5.746  1.00 37.41           N  
ATOM    908  CA  PRO A 114      22.658 -12.000  -6.047  1.00 37.41           C  
ATOM    909  C   PRO A 114      23.527 -11.007  -5.279  1.00 37.41           C  
ATOM    910  CB  PRO A 114      21.192 -11.887  -5.619  1.00 37.41           C  
ATOM    911  O   PRO A 114      23.964 -11.298  -4.163  1.00 37.41           O  
ATOM    912  CG  PRO A 114      21.073 -12.779  -4.425  1.00 37.41           C  
ATOM    913  CD  PRO A 114      22.390 -13.468  -4.212  1.00 37.41           C  
ATOM    914  N   GLN A 115      24.407 -10.205  -5.972  1.00 37.52           N  
ATOM    915  CA  GLN A 115      24.941  -9.061  -5.242  1.00 37.52           C  
ATOM    916  C   GLN A 115      24.733  -7.765  -6.021  1.00 37.52           C  
ATOM    917  CB  GLN A 115      26.428  -9.260  -4.944  1.00 37.52           C  
ATOM    918  O   GLN A 115      25.140  -7.659  -7.179  1.00 37.52           O  
ATOM    919  CG  GLN A 115      26.719 -10.447  -4.035  1.00 37.52           C  
ATOM    920  CD  GLN A 115      26.627 -10.096  -2.562  1.00 37.52           C  
ATOM    921  NE2 GLN A 115      27.151 -10.970  -1.710  1.00 37.52           N  
ATOM    922  OE1 GLN A 115      26.089  -9.047  -2.193  1.00 37.52           O  
ATOM    923  N   LEU A 116      23.620  -7.034  -5.853  1.00 37.10           N  
ATOM    924  CA  LEU A 116      23.573  -5.629  -6.241  1.00 37.10           C  
ATOM    925  C   LEU A 116      24.218  -4.748  -5.176  1.00 37.10           C  
ATOM    926  CB  LEU A 116      22.127  -5.186  -6.478  1.00 37.10           C  
ATOM    927  O   LEU A 116      23.853  -4.819  -4.001  1.00 37.10           O  
ATOM    928  CG  LEU A 116      21.687  -5.060  -7.938  1.00 37.10           C  
ATOM    929  CD1 LEU A 116      20.424  -5.879  -8.183  1.00 37.10           C  
ATOM    930  CD2 LEU A 116      21.461  -3.597  -8.304  1.00 37.10           C  
ATOM    931  N   THR A 117      25.486  -4.392  -5.247  1.00 37.98           N  
ATOM    932  CA  THR A 117      26.369  -3.296  -4.863  1.00 37.98           C  
ATOM    933  C   THR A 117      25.697  -1.949  -5.111  1.00 37.98           C  
ATOM    934  CB  THR A 117      27.702  -3.357  -5.631  1.00 37.98           C  
ATOM    935  O   THR A 117      25.169  -1.703  -6.197  1.00 37.98           O  
ATOM    936  CG2 THR A 117      28.785  -2.554  -4.918  1.00 37.98           C  
ATOM    937  OG1 THR A 117      28.126  -4.722  -5.734  1.00 37.98           O  
ATOM    938  N   VAL A 118      25.111  -1.248  -4.091  1.00 38.89           N  
ATOM    939  CA  VAL A 118      24.729   0.132  -3.808  1.00 38.89           C  
ATOM    940  C   VAL A 118      25.967   1.025  -3.822  1.00 38.89           C  
ATOM    941  CB  VAL A 118      23.999   0.252  -2.451  1.00 38.89           C  
ATOM    942  O   VAL A 118      26.956   0.735  -3.145  1.00 38.89           O  
ATOM    943  CG1 VAL A 118      23.588   1.699  -2.186  1.00 38.89           C  
ATOM    944  CG2 VAL A 118      22.780  -0.668  -2.418  1.00 38.89           C  
ATOM    945  N   HIS A 119      26.204   1.817  -4.849  1.00 41.87           N  
ATOM    946  CA  HIS A 119      27.124   2.933  -4.664  1.00 41.87           C  
ATOM    947  C   HIS A 119      26.368   4.233  -4.407  1.00 41.87           C  
ATOM    948  CB  HIS A 119      28.033   3.087  -5.885  1.00 41.87           C  
ATOM    949  O   HIS A 119      25.362   4.511  -5.063  1.00 41.87           O  
ATOM    950  CG  HIS A 119      29.175   2.122  -5.908  1.00 41.87           C  
ATOM    951  CD2 HIS A 119      29.412   1.045  -6.693  1.00 41.87           C  
ATOM    952  ND1 HIS A 119      30.242   2.211  -5.041  1.00 41.87           N  
ATOM    953  CE1 HIS A 119      31.090   1.228  -5.294  1.00 41.87           C  
ATOM    954  NE2 HIS A 119      30.610   0.506  -6.292  1.00 41.87           N  
ATOM    955  N   LEU A 120      26.361   4.734  -3.126  1.00 43.80           N  
ATOM    956  CA  LEU A 120      26.245   5.941  -2.315  1.00 43.80           C  
ATOM    957  C   LEU A 120      25.747   7.113  -3.152  1.00 43.80           C  
ATOM    958  CB  LEU A 120      27.592   6.290  -1.677  1.00 43.80           C  
ATOM    959  O   LEU A 120      26.204   7.315  -4.280  1.00 43.80           O  
ATOM    960  CG  LEU A 120      27.959   5.524  -0.405  1.00 43.80           C  
ATOM    961  CD1 LEU A 120      29.409   5.055  -0.468  1.00 43.80           C  
ATOM    962  CD2 LEU A 120      27.726   6.391   0.828  1.00 43.80           C  
TER     963      ALA A   1                                                      
ENDMDL                                                                          
END                                                                             
