# Supplementary material for: Domain loss enabled evolution of novel functions in the snake three-finger toxin gene superfamily
Source: Nat Commun. 2023 Aug 11;14:4861. doi: 10.1038/s41467-023-40550-0 (PMC10421932; doi:10.1038/s41467-023-40550-0)
Supplement: Supplementary file 5 — Supplementary Data 2 [file 41467_2023_40550_MOESM5_ESM.zip › SD2_structure_predictions/full_sequence/None|Xetr_6|Xenopus_tropicalis.pdb]

MODEL     1                                                                     
ATOM      1  N   MET A   1     -85.077 -46.838  17.169  1.00 39.03           N  
ATOM      2  CA  MET A   1     -85.014 -47.046  18.613  1.00 39.03           C  
ATOM      3  C   MET A   1     -83.921 -48.046  18.972  1.00 39.03           C  
ATOM      4  CB  MET A   1     -86.363 -47.531  19.146  1.00 39.03           C  
ATOM      5  O   MET A   1     -83.994 -49.215  18.591  1.00 39.03           O  
ATOM      6  CG  MET A   1     -87.338 -46.408  19.461  1.00 39.03           C  
ATOM      7  SD  MET A   1     -88.981 -46.666  18.686  1.00 39.03           S  
ATOM      8  CE  MET A   1     -89.893 -45.268  19.398  1.00 39.03           C  
ATOM      9  N   SER A   2     -82.656 -47.623  18.676  1.00 35.99           N  
ATOM     10  CA  SER A   2     -81.269 -48.017  18.449  1.00 35.99           C  
ATOM     11  C   SER A   2     -80.375 -47.583  19.605  1.00 35.99           C  
ATOM     12  CB  SER A   2     -80.750 -47.421  17.140  1.00 35.99           C  
ATOM     13  O   SER A   2     -80.368 -46.410  19.985  1.00 35.99           O  
ATOM     14  OG  SER A   2     -79.936 -48.354  16.450  1.00 35.99           O  
ATOM     15  N   PRO A   3     -79.542 -48.441  20.072  1.00 41.27           N  
ATOM     16  CA  PRO A   3     -78.723 -48.680  21.262  1.00 41.27           C  
ATOM     17  C   PRO A   3     -77.267 -48.261  21.071  1.00 41.27           C  
ATOM     18  CB  PRO A   3     -78.833 -50.192  21.468  1.00 41.27           C  
ATOM     19  O   PRO A   3     -76.884 -47.824  19.982  1.00 41.27           O  
ATOM     20  CG  PRO A   3     -78.886 -50.763  20.088  1.00 41.27           C  
ATOM     21  CD  PRO A   3     -78.982 -49.630  19.107  1.00 41.27           C  
ATOM     22  N   TYR A   4     -76.489 -47.652  22.113  1.00 35.99           N  
ATOM     23  CA  TYR A   4     -75.380 -48.132  22.930  1.00 35.99           C  
ATOM     24  C   TYR A   4     -74.213 -47.152  22.897  1.00 35.99           C  
ATOM     25  CB  TYR A   4     -74.917 -49.511  22.452  1.00 35.99           C  
ATOM     26  O   TYR A   4     -73.839 -46.658  21.830  1.00 35.99           O  
ATOM     27  CG  TYR A   4     -75.876 -50.626  22.794  1.00 35.99           C  
ATOM     28  CD1 TYR A   4     -75.887 -51.195  24.066  1.00 35.99           C  
ATOM     29  CD2 TYR A   4     -76.771 -51.112  21.848  1.00 35.99           C  
ATOM     30  CE1 TYR A   4     -76.768 -52.224  24.385  1.00 35.99           C  
ATOM     31  CE2 TYR A   4     -77.656 -52.140  22.156  1.00 35.99           C  
ATOM     32  OH  TYR A   4     -78.521 -53.706  23.737  1.00 35.99           O  
ATOM     33  CZ  TYR A   4     -77.647 -52.688  23.426  1.00 35.99           C  
ATOM     34  N   ARG A   5     -73.633 -46.644  24.084  1.00 39.27           N  
ATOM     35  CA  ARG A   5     -72.438 -46.885  24.887  1.00 39.27           C  
ATOM     36  C   ARG A   5     -71.685 -45.585  25.152  1.00 39.27           C  
ATOM     37  CB  ARG A   5     -71.518 -47.892  24.194  1.00 39.27           C  
ATOM     38  O   ARG A   5     -71.375 -44.840  24.219  1.00 39.27           O  
ATOM     39  CG  ARG A   5     -71.658 -49.313  24.714  1.00 39.27           C  
ATOM     40  CD  ARG A   5     -70.397 -49.778  25.430  1.00 39.27           C  
ATOM     41  NE  ARG A   5     -70.181 -51.213  25.264  1.00 39.27           N  
ATOM     42  NH1 ARG A   5     -68.352 -51.309  26.672  1.00 39.27           N  
ATOM     43  NH2 ARG A   5     -69.108 -53.209  25.636  1.00 39.27           N  
ATOM     44  CZ  ARG A   5     -69.214 -51.907  25.858  1.00 39.27           C  
ATOM     45  N   TYR A   6     -71.525 -45.068  26.434  1.00 32.87           N  
ATOM     46  CA  TYR A   6     -70.843 -44.420  27.548  1.00 32.87           C  
ATOM     47  C   TYR A   6     -69.344 -44.693  27.504  1.00 32.87           C  
ATOM     48  CB  TYR A   6     -71.421 -44.898  28.884  1.00 32.87           C  
ATOM     49  O   TYR A   6     -68.920 -45.836  27.317  1.00 32.87           O  
ATOM     50  CG  TYR A   6     -72.436 -43.952  29.479  1.00 32.87           C  
ATOM     51  CD1 TYR A   6     -72.040 -42.910  30.315  1.00 32.87           C  
ATOM     52  CD2 TYR A   6     -73.792 -44.099  29.207  1.00 32.87           C  
ATOM     53  CE1 TYR A   6     -72.972 -42.038  30.867  1.00 32.87           C  
ATOM     54  CE2 TYR A   6     -74.733 -43.232  29.754  1.00 32.87           C  
ATOM     55  OH  TYR A   6     -75.241 -41.345  31.125  1.00 32.87           O  
ATOM     56  CZ  TYR A   6     -74.314 -42.206  30.581  1.00 32.87           C  
ATOM     57  N   LYS A   7     -68.501 -43.523  27.280  1.00 36.29           N  
ATOM     58  CA  LYS A   7     -67.462 -42.898  28.092  1.00 36.29           C  
ATOM     59  C   LYS A   7     -66.853 -41.695  27.376  1.00 36.29           C  
ATOM     60  CB  LYS A   7     -66.368 -43.910  28.437  1.00 36.29           C  
ATOM     61  O   LYS A   7     -66.384 -41.814  26.242  1.00 36.29           O  
ATOM     62  CG  LYS A   7     -66.380 -44.363  29.890  1.00 36.29           C  
ATOM     63  CD  LYS A   7     -64.984 -44.738  30.370  1.00 36.29           C  
ATOM     64  CE  LYS A   7     -65.014 -45.325  31.775  1.00 36.29           C  
ATOM     65  NZ  LYS A   7     -63.686 -45.883  32.171  1.00 36.29           N  
ATOM     66  N   GLY A   8     -67.065 -40.315  27.714  1.00 40.03           N  
ATOM     67  CA  GLY A   8     -66.080 -39.253  27.591  1.00 40.03           C  
ATOM     68  C   GLY A   8     -66.371 -38.062  28.484  1.00 40.03           C  
ATOM     69  O   GLY A   8     -67.532 -37.696  28.682  1.00 40.03           O  
ATOM     70  N   GLU A   9     -65.572 -37.912  29.558  1.00 41.46           N  
ATOM     71  CA  GLU A   9     -64.632 -37.133  30.359  1.00 41.46           C  
ATOM     72  C   GLU A   9     -64.967 -35.645  30.311  1.00 41.46           C  
ATOM     73  CB  GLU A   9     -63.197 -37.365  29.881  1.00 41.46           C  
ATOM     74  O   GLU A   9     -65.228 -35.097  29.238  1.00 41.46           O  
ATOM     75  CG  GLU A   9     -62.290 -37.985  30.935  1.00 41.46           C  
ATOM     76  CD  GLU A   9     -61.133 -38.774  30.342  1.00 41.46           C  
ATOM     77  OE1 GLU A   9     -59.963 -38.477  30.674  1.00 41.46           O  
ATOM     78  OE2 GLU A   9     -61.399 -39.695  29.538  1.00 41.46           O  
ATOM     79  N   TYR A  10     -65.444 -34.947  31.418  1.00 35.61           N  
ATOM     80  CA  TYR A  10     -65.336 -33.936  32.464  1.00 35.61           C  
ATOM     81  C   TYR A  10     -64.750 -32.642  31.913  1.00 35.61           C  
ATOM     82  CB  TYR A  10     -64.473 -34.450  33.620  1.00 35.61           C  
ATOM     83  O   TYR A  10     -63.726 -32.660  31.225  1.00 35.61           O  
ATOM     84  CG  TYR A  10     -65.235 -35.281  34.623  1.00 35.61           C  
ATOM     85  CD1 TYR A  10     -65.850 -34.689  35.725  1.00 35.61           C  
ATOM     86  CD2 TYR A  10     -65.342 -36.660  34.473  1.00 35.61           C  
ATOM     87  CE1 TYR A  10     -66.552 -35.452  36.653  1.00 35.61           C  
ATOM     88  CE2 TYR A  10     -66.041 -37.432  35.395  1.00 35.61           C  
ATOM     89  OH  TYR A  10     -67.335 -37.580  37.395  1.00 35.61           O  
ATOM     90  CZ  TYR A  10     -66.642 -36.820  36.479  1.00 35.61           C  
ATOM     91  N   LYS A  11     -65.467 -31.448  31.863  1.00 37.48           N  
ATOM     92  CA  LYS A  11     -65.713 -30.139  32.461  1.00 37.48           C  
ATOM     93  C   LYS A  11     -64.829 -29.069  31.826  1.00 37.48           C  
ATOM     94  CB  LYS A  11     -65.474 -30.186  33.971  1.00 37.48           C  
ATOM     95  O   LYS A  11     -63.616 -29.250  31.706  1.00 37.48           O  
ATOM     96  CG  LYS A  11     -66.717 -30.519  34.784  1.00 37.48           C  
ATOM     97  CD  LYS A  11     -66.682 -29.856  36.155  1.00 37.48           C  
ATOM     98  CE  LYS A  11     -67.954 -30.136  36.945  1.00 37.48           C  
ATOM     99  NZ  LYS A  11     -67.837 -29.680  38.362  1.00 37.48           N  
ATOM    100  N   GLY A  12     -65.365 -27.962  31.132  1.00 34.87           N  
ATOM    101  CA  GLY A  12     -65.373 -26.543  31.449  1.00 34.87           C  
ATOM    102  C   GLY A  12     -64.653 -25.697  30.416  1.00 34.87           C  
ATOM    103  O   GLY A  12     -63.543 -26.032  29.996  1.00 34.87           O  
ATOM    104  N   GLU A  13     -65.424 -24.893  29.612  1.00 37.97           N  
ATOM    105  CA  GLU A  13     -65.737 -23.470  29.521  1.00 37.97           C  
ATOM    106  C   GLU A  13     -65.170 -22.861  28.242  1.00 37.97           C  
ATOM    107  CB  GLU A  13     -65.199 -22.721  30.743  1.00 37.97           C  
ATOM    108  O   GLU A  13     -63.996 -23.057  27.921  1.00 37.97           O  
ATOM    109  CG  GLU A  13     -66.188 -21.733  31.344  1.00 37.97           C  
ATOM    110  CD  GLU A  13     -66.004 -21.534  32.840  1.00 37.97           C  
ATOM    111  OE1 GLU A  13     -65.279 -20.596  33.242  1.00 37.97           O  
ATOM    112  OE2 GLU A  13     -66.588 -22.323  33.615  1.00 37.97           O  
ATOM    113  N   LEU A  14     -65.973 -22.277  27.240  1.00 38.09           N  
ATOM    114  CA  LEU A  14     -66.432 -21.069  26.564  1.00 38.09           C  
ATOM    115  C   LEU A  14     -65.268 -20.119  26.298  1.00 38.09           C  
ATOM    116  CB  LEU A  14     -67.504 -20.362  27.397  1.00 38.09           C  
ATOM    117  O   LEU A  14     -64.620 -19.648  27.236  1.00 38.09           O  
ATOM    118  CG  LEU A  14     -68.900 -20.281  26.778  1.00 38.09           C  
ATOM    119  CD1 LEU A  14     -69.863 -21.200  27.521  1.00 38.09           C  
ATOM    120  CD2 LEU A  14     -69.408 -18.843  26.790  1.00 38.09           C  
ATOM    121  N   GLY A  15     -64.757 -19.919  24.954  1.00 35.61           N  
ATOM    122  CA  GLY A  15     -64.479 -18.597  24.416  1.00 35.61           C  
ATOM    123  C   GLY A  15     -63.675 -18.631  23.130  1.00 35.61           C  
ATOM    124  O   GLY A  15     -62.731 -19.414  23.004  1.00 35.61           O  
ATOM    125  N   GLU A  16     -64.241 -18.262  21.927  1.00 34.69           N  
ATOM    126  CA  GLU A  16     -64.386 -17.211  20.925  1.00 34.69           C  
ATOM    127  C   GLU A  16     -63.049 -16.532  20.640  1.00 34.69           C  
ATOM    128  CB  GLU A  16     -65.417 -16.174  21.378  1.00 34.69           C  
ATOM    129  O   GLU A  16     -62.307 -16.198  21.565  1.00 34.69           O  
ATOM    130  CG  GLU A  16     -66.557 -15.968  20.391  1.00 34.69           C  
ATOM    131  CD  GLU A  16     -67.878 -15.630  21.063  1.00 34.69           C  
ATOM    132  OE1 GLU A  16     -68.160 -14.429  21.277  1.00 34.69           O  
ATOM    133  OE2 GLU A  16     -68.637 -16.573  21.379  1.00 34.69           O  
ATOM    134  N   LEU A  17     -62.241 -16.707  19.465  1.00 35.45           N  
ATOM    135  CA  LEU A  17     -61.620 -15.901  18.419  1.00 35.45           C  
ATOM    136  C   LEU A  17     -60.117 -15.780  18.646  1.00 35.45           C  
ATOM    137  CB  LEU A  17     -62.254 -14.509  18.367  1.00 35.45           C  
ATOM    138  O   LEU A  17     -59.680 -15.227  19.658  1.00 35.45           O  
ATOM    139  CG  LEU A  17     -62.488 -13.922  16.974  1.00 35.45           C  
ATOM    140  CD1 LEU A  17     -63.697 -14.581  16.318  1.00 35.45           C  
ATOM    141  CD2 LEU A  17     -62.675 -12.410  17.055  1.00 35.45           C  
ATOM    142  N   GLY A  18     -59.218 -16.759  18.367  1.00 36.12           N  
ATOM    143  CA  GLY A  18     -57.786 -17.011  18.373  1.00 36.12           C  
ATOM    144  C   GLY A  18     -57.005 -16.033  17.515  1.00 36.12           C  
ATOM    145  O   GLY A  18     -57.203 -15.969  16.300  1.00 36.12           O  
ATOM    146  N   THR A  19     -56.792 -14.687  17.851  1.00 39.59           N  
ATOM    147  CA  THR A  19     -55.659 -13.781  17.697  1.00 39.59           C  
ATOM    148  C   THR A  19     -54.350 -14.487  18.039  1.00 39.59           C  
ATOM    149  CB  THR A  19     -55.819 -12.533  18.585  1.00 39.59           C  
ATOM    150  O   THR A  19     -54.231 -15.108  19.097  1.00 39.59           O  
ATOM    151  CG2 THR A  19     -56.001 -11.276  17.739  1.00 39.59           C  
ATOM    152  OG1 THR A  19     -56.964 -12.697  19.430  1.00 39.59           O  
ATOM    153  N   HIS A  20     -53.703 -15.378  17.204  1.00 41.44           N  
ATOM    154  CA  HIS A  20     -52.310 -15.800  17.101  1.00 41.44           C  
ATOM    155  C   HIS A  20     -51.380 -14.796  17.774  1.00 41.44           C  
ATOM    156  CB  HIS A  20     -51.913 -15.984  15.636  1.00 41.44           C  
ATOM    157  O   HIS A  20     -51.297 -13.641  17.352  1.00 41.44           O  
ATOM    158  CG  HIS A  20     -51.444 -17.366  15.310  1.00 41.44           C  
ATOM    159  CD2 HIS A  20     -52.131 -18.479  14.960  1.00 41.44           C  
ATOM    160  ND1 HIS A  20     -50.114 -17.724  15.329  1.00 41.44           N  
ATOM    161  CE1 HIS A  20     -50.003 -19.001  15.003  1.00 41.44           C  
ATOM    162  NE2 HIS A  20     -51.213 -19.482  14.774  1.00 41.44           N  
ATOM    163  N   SER A  21     -51.365 -14.569  19.152  1.00 39.05           N  
ATOM    164  CA  SER A  21     -50.392 -14.111  20.138  1.00 39.05           C  
ATOM    165  C   SER A  21     -49.024 -14.741  19.899  1.00 39.05           C  
ATOM    166  CB  SER A  21     -50.871 -14.435  21.554  1.00 39.05           C  
ATOM    167  O   SER A  21     -48.883 -15.965  19.935  1.00 39.05           O  
ATOM    168  OG  SER A  21     -50.550 -13.381  22.446  1.00 39.05           O  
ATOM    169  N   THR A  22     -48.217 -14.383  18.810  1.00 44.81           N  
ATOM    170  CA  THR A  22     -46.786 -14.596  18.624  1.00 44.81           C  
ATOM    171  C   THR A  22     -46.009 -14.157  19.863  1.00 44.81           C  
ATOM    172  CB  THR A  22     -46.263 -13.836  17.391  1.00 44.81           C  
ATOM    173  O   THR A  22     -46.216 -13.054  20.373  1.00 44.81           O  
ATOM    174  CG2 THR A  22     -46.780 -14.461  16.100  1.00 44.81           C  
ATOM    175  OG1 THR A  22     -46.700 -12.473  17.457  1.00 44.81           O  
ATOM    176  N   ALA A  23     -45.998 -14.926  21.057  1.00 45.28           N  
ATOM    177  CA  ALA A  23     -45.086 -14.975  22.198  1.00 45.28           C  
ATOM    178  C   ALA A  23     -43.653 -14.676  21.767  1.00 45.28           C  
ATOM    179  CB  ALA A  23     -45.160 -16.338  22.880  1.00 45.28           C  
ATOM    180  O   ALA A  23     -43.124 -15.320  20.858  1.00 45.28           O  
ATOM    181  N   THR A  24     -43.269 -13.370  21.476  1.00 55.83           N  
ATOM    182  CA  THR A  24     -41.923 -12.808  21.474  1.00 55.83           C  
ATOM    183  C   THR A  24     -41.086 -13.403  22.603  1.00 55.83           C  
ATOM    184  CB  THR A  24     -41.958 -11.274  21.611  1.00 55.83           C  
ATOM    185  O   THR A  24     -41.561 -13.531  23.733  1.00 55.83           O  
ATOM    186  CG2 THR A  24     -42.548 -10.624  20.364  1.00 55.83           C  
ATOM    187  OG1 THR A  24     -42.760 -10.920  22.745  1.00 55.83           O  
ATOM    188  N   PRO A  25     -40.194 -14.478  22.488  1.00 55.54           N  
ATOM    189  CA  PRO A  25     -39.304 -14.856  23.588  1.00 55.54           C  
ATOM    190  C   PRO A  25     -38.668 -13.650  24.275  1.00 55.54           C  
ATOM    191  CB  PRO A  25     -38.240 -15.716  22.900  1.00 55.54           C  
ATOM    192  O   PRO A  25     -38.326 -12.667  23.612  1.00 55.54           O  
ATOM    193  CG  PRO A  25     -38.304 -15.324  21.460  1.00 55.54           C  
ATOM    194  CD  PRO A  25     -39.558 -14.526  21.238  1.00 55.54           C  
ATOM    195  N   SER A  26     -39.217 -13.046  25.421  1.00 58.81           N  
ATOM    196  CA  SER A  26     -38.699 -12.098  26.402  1.00 58.81           C  
ATOM    197  C   SER A  26     -37.184 -12.212  26.534  1.00 58.81           C  
ATOM    198  CB  SER A  26     -39.357 -12.321  27.764  1.00 58.81           C  
ATOM    199  O   SER A  26     -36.652 -13.311  26.704  1.00 58.81           O  
ATOM    200  OG  SER A  26     -39.112 -13.637  28.231  1.00 58.81           O  
ATOM    201  N   LEU A  27     -36.451 -11.817  25.540  1.00 58.10           N  
ATOM    202  CA  LEU A  27     -35.028 -11.524  25.673  1.00 58.10           C  
ATOM    203  C   LEU A  27     -34.702 -11.037  27.081  1.00 58.10           C  
ATOM    204  CB  LEU A  27     -34.600 -10.473  24.645  1.00 58.10           C  
ATOM    205  O   LEU A  27     -35.302 -10.075  27.564  1.00 58.10           O  
ATOM    206  CG  LEU A  27     -33.145 -10.537  24.175  1.00 58.10           C  
ATOM    207  CD1 LEU A  27     -32.902 -11.814  23.378  1.00 58.10           C  
ATOM    208  CD2 LEU A  27     -32.797  -9.307  23.345  1.00 58.10           C  
ATOM    209  N   THR A  28     -34.314 -11.934  28.158  1.00 71.40           N  
ATOM    210  CA  THR A  28     -33.893 -11.649  29.525  1.00 71.40           C  
ATOM    211  C   THR A  28     -32.896 -10.494  29.554  1.00 71.40           C  
ATOM    212  CB  THR A  28     -33.264 -12.889  30.186  1.00 71.40           C  
ATOM    213  O   THR A  28     -32.105 -10.326  28.623  1.00 71.40           O  
ATOM    214  CG2 THR A  28     -34.269 -14.033  30.279  1.00 71.40           C  
ATOM    215  OG1 THR A  28     -32.138 -13.319  29.410  1.00 71.40           O  
ATOM    216  N   MET A  29     -33.154  -9.284  29.915  1.00 68.14           N  
ATOM    217  CA  MET A  29     -32.334  -8.106  30.186  1.00 68.14           C  
ATOM    218  C   MET A  29     -30.862  -8.485  30.312  1.00 68.14           C  
ATOM    219  CB  MET A  29     -32.805  -7.405  31.461  1.00 68.14           C  
ATOM    220  O   MET A  29     -29.986  -7.738  29.873  1.00 68.14           O  
ATOM    221  CG  MET A  29     -34.186  -6.780  31.343  1.00 68.14           C  
ATOM    222  SD  MET A  29     -34.232  -5.401  30.133  1.00 68.14           S  
ATOM    223  CE  MET A  29     -33.408  -4.103  31.095  1.00 68.14           C  
ATOM    224  N   ALA A  30     -30.602  -9.711  30.686  1.00 72.71           N  
ATOM    225  CA  ALA A  30     -29.255 -10.247  30.863  1.00 72.71           C  
ATOM    226  C   ALA A  30     -28.652 -10.666  29.525  1.00 72.71           C  
ATOM    227  CB  ALA A  30     -29.275 -11.431  31.827  1.00 72.71           C  
ATOM    228  O   ALA A  30     -27.446 -10.524  29.309  1.00 72.71           O  
ATOM    229  N   ALA A  31     -29.507 -11.154  28.696  1.00 71.49           N  
ATOM    230  CA  ALA A  31     -29.145 -11.561  27.341  1.00 71.49           C  
ATOM    231  C   ALA A  31     -28.906 -10.346  26.449  1.00 71.49           C  
ATOM    232  CB  ALA A  31     -30.233 -12.449  26.743  1.00 71.49           C  
ATOM    233  O   ALA A  31     -28.032 -10.370  25.578  1.00 71.49           O  
ATOM    234  N   LEU A  32     -29.557  -9.265  26.651  1.00 73.95           N  
ATOM    235  CA  LEU A  32     -29.395  -7.996  25.949  1.00 73.95           C  
ATOM    236  C   LEU A  32     -28.137  -7.273  26.416  1.00 73.95           C  
ATOM    237  CB  LEU A  32     -30.620  -7.104  26.165  1.00 73.95           C  
ATOM    238  O   LEU A  32     -27.410  -6.695  25.605  1.00 73.95           O  
ATOM    239  CG  LEU A  32     -31.927  -7.581  25.530  1.00 73.95           C  
ATOM    240  CD1 LEU A  32     -33.068  -6.636  25.891  1.00 73.95           C  
ATOM    241  CD2 LEU A  32     -31.777  -7.692  24.016  1.00 73.95           C  
ATOM    242  N   TYR A  33     -27.801  -7.323  27.633  1.00 75.85           N  
ATOM    243  CA  TYR A  33     -26.610  -6.746  28.246  1.00 75.85           C  
ATOM    244  C   TYR A  33     -25.361  -7.520  27.845  1.00 75.85           C  
ATOM    245  CB  TYR A  33     -26.746  -6.728  29.772  1.00 75.85           C  
ATOM    246  O   TYR A  33     -24.313  -6.926  27.581  1.00 75.85           O  
ATOM    247  CG  TYR A  33     -27.573  -5.578  30.294  1.00 75.85           C  
ATOM    248  CD1 TYR A  33     -27.045  -4.290  30.363  1.00 75.85           C  
ATOM    249  CD2 TYR A  33     -28.881  -5.776  30.721  1.00 75.85           C  
ATOM    250  CE1 TYR A  33     -27.803  -3.228  30.846  1.00 75.85           C  
ATOM    251  CE2 TYR A  33     -29.648  -4.721  31.205  1.00 75.85           C  
ATOM    252  OH  TYR A  33     -29.855  -2.405  31.742  1.00 75.85           O  
ATOM    253  CZ  TYR A  33     -29.101  -3.453  31.263  1.00 75.85           C  
ATOM    254  N   GLY A  34     -25.499  -8.816  27.750  1.00 79.72           N  
ATOM    255  CA  GLY A  34     -24.449  -9.706  27.281  1.00 79.72           C  
ATOM    256  C   GLY A  34     -24.108  -9.507  25.816  1.00 79.72           C  
ATOM    257  O   GLY A  34     -22.933  -9.491  25.444  1.00 79.72           O  
ATOM    258  N   SER A  35     -25.160  -9.364  25.047  1.00 75.99           N  
ATOM    259  CA  SER A  35     -25.012  -9.055  23.629  1.00 75.99           C  
ATOM    260  C   SER A  35     -24.413  -7.668  23.424  1.00 75.99           C  
ATOM    261  CB  SER A  35     -26.362  -9.147  22.916  1.00 75.99           C  
ATOM    262  O   SER A  35     -23.565  -7.474  22.551  1.00 75.99           O  
ATOM    263  OG  SER A  35     -26.234  -8.791  21.550  1.00 75.99           O  
ATOM    264  N   LEU A  36     -24.788  -6.670  24.108  1.00 78.25           N  
ATOM    265  CA  LEU A  36     -24.293  -5.298  24.078  1.00 78.25           C  
ATOM    266  C   LEU A  36     -22.836  -5.236  24.522  1.00 78.25           C  
ATOM    267  CB  LEU A  36     -25.151  -4.400  24.973  1.00 78.25           C  
ATOM    268  O   LEU A  36     -22.041  -4.484  23.953  1.00 78.25           O  
ATOM    269  CG  LEU A  36     -24.853  -2.901  24.914  1.00 78.25           C  
ATOM    270  CD1 LEU A  36     -25.114  -2.364  23.510  1.00 78.25           C  
ATOM    271  CD2 LEU A  36     -25.689  -2.148  25.943  1.00 78.25           C  
ATOM    272  N   LEU A  37     -22.430  -5.973  25.524  1.00 77.68           N  
ATOM    273  CA  LEU A  37     -21.067  -6.047  26.038  1.00 77.68           C  
ATOM    274  C   LEU A  37     -20.139  -6.709  25.025  1.00 77.68           C  
ATOM    275  CB  LEU A  37     -21.033  -6.820  27.359  1.00 77.68           C  
ATOM    276  O   LEU A  37     -19.002  -6.271  24.839  1.00 77.68           O  
ATOM    277  CG  LEU A  37     -21.517  -6.065  28.598  1.00 77.68           C  
ATOM    278  CD1 LEU A  37     -21.662  -7.021  29.778  1.00 77.68           C  
ATOM    279  CD2 LEU A  37     -20.561  -4.928  28.940  1.00 77.68           C  
ATOM    280  N   LEU A  38     -20.533  -7.771  24.409  1.00 75.89           N  
ATOM    281  CA  LEU A  38     -19.831  -8.471  23.339  1.00 75.89           C  
ATOM    282  C   LEU A  38     -19.683  -7.579  22.111  1.00 75.89           C  
ATOM    283  CB  LEU A  38     -20.573  -9.757  22.963  1.00 75.89           C  
ATOM    284  O   LEU A  38     -18.632  -7.575  21.465  1.00 75.89           O  
ATOM    285  CG  LEU A  38     -19.866 -10.684  21.974  1.00 75.89           C  
ATOM    286  CD1 LEU A  38     -18.499 -11.091  22.514  1.00 75.89           C  
ATOM    287  CD2 LEU A  38     -20.721 -11.913  21.687  1.00 75.89           C  
ATOM    288  N   ALA A  39     -20.758  -6.886  21.716  1.00 74.07           N  
ATOM    289  CA  ALA A  39     -20.751  -5.909  20.630  1.00 74.07           C  
ATOM    290  C   ALA A  39     -19.824  -4.740  20.950  1.00 74.07           C  
ATOM    291  CB  ALA A  39     -22.166  -5.403  20.359  1.00 74.07           C  
ATOM    292  O   ALA A  39     -19.117  -4.241  20.071  1.00 74.07           O  
ATOM    293  N   ALA A  40     -19.825  -4.280  22.186  1.00 74.36           N  
ATOM    294  CA  ALA A  40     -18.983  -3.202  22.698  1.00 74.36           C  
ATOM    295  C   ALA A  40     -17.515  -3.615  22.720  1.00 74.36           C  
ATOM    296  CB  ALA A  40     -19.438  -2.791  24.096  1.00 74.36           C  
ATOM    297  O   ALA A  40     -16.630  -2.799  22.449  1.00 74.36           O  
ATOM    298  N   LEU A  41     -17.291  -4.802  23.092  1.00 72.33           N  
ATOM    299  CA  LEU A  41     -15.945  -5.364  23.125  1.00 72.33           C  
ATOM    300  C   LEU A  41     -15.409  -5.574  21.713  1.00 72.33           C  
ATOM    301  CB  LEU A  41     -15.937  -6.690  23.890  1.00 72.33           C  
ATOM    302  O   LEU A  41     -14.196  -5.533  21.493  1.00 72.33           O  
ATOM    303  CG  LEU A  41     -14.719  -6.954  24.776  1.00 72.33           C  
ATOM    304  CD1 LEU A  41     -14.820  -6.151  26.069  1.00 72.33           C  
ATOM    305  CD2 LEU A  41     -14.588  -8.444  25.075  1.00 72.33           C  
ATOM    306  N   CYS A  42     -16.271  -5.715  20.759  1.00 66.67           N  
ATOM    307  CA  CYS A  42     -15.967  -5.902  19.344  1.00 66.67           C  
ATOM    308  C   CYS A  42     -15.769  -4.561  18.647  1.00 66.67           C  
ATOM    309  CB  CYS A  42     -17.083  -6.685  18.655  1.00 66.67           C  
ATOM    310  O   CYS A  42     -15.091  -4.484  17.621  1.00 66.67           O  
ATOM    311  SG  CYS A  42     -17.031  -8.462  18.976  1.00 66.67           S  
ATOM    312  N   ILE A  43     -16.078  -3.432  19.415  1.00 65.74           N  
ATOM    313  CA  ILE A  43     -16.034  -2.062  18.914  1.00 65.74           C  
ATOM    314  C   ILE A  43     -14.766  -1.371  19.412  1.00 65.74           C  
ATOM    315  CB  ILE A  43     -17.284  -1.263  19.344  1.00 65.74           C  
ATOM    316  O   ILE A  43     -14.270  -0.438  18.777  1.00 65.74           O  
ATOM    317  CG1 ILE A  43     -18.560  -1.985  18.896  1.00 65.74           C  
ATOM    318  CG2 ILE A  43     -17.234   0.161  18.781  1.00 65.74           C  
ATOM    319  CD1 ILE A  43     -19.842  -1.376  19.447  1.00 65.74           C  
ATOM    320  N   GLY A  44     -13.795  -2.187  20.146  1.00 56.16           N  
ATOM    321  CA  GLY A  44     -12.760  -1.415  20.814  1.00 56.16           C  
ATOM    322  C   GLY A  44     -11.378  -2.025  20.677  1.00 56.16           C  
ATOM    323  O   GLY A  44     -10.407  -1.508  21.234  1.00 56.16           O  
ATOM    324  N   THR A  45     -11.090  -2.527  19.611  1.00 58.70           N  
ATOM    325  CA  THR A  45      -9.660  -2.757  19.439  1.00 58.70           C  
ATOM    326  C   THR A  45      -9.215  -2.373  18.031  1.00 58.70           C  
ATOM    327  CB  THR A  45      -9.295  -4.228  19.712  1.00 58.70           C  
ATOM    328  O   THR A  45      -9.809  -2.813  17.045  1.00 58.70           O  
ATOM    329  CG2 THR A  45      -9.588  -4.609  21.159  1.00 58.70           C  
ATOM    330  OG1 THR A  45     -10.059  -5.073  18.843  1.00 58.70           O  
ATOM    331  N   ALA A  46      -8.988  -0.947  17.760  1.00 65.67           N  
ATOM    332  CA  ALA A  46      -8.431  -0.521  16.479  1.00 65.67           C  
ATOM    333  C   ALA A  46      -7.063  -1.153  16.238  1.00 65.67           C  
ATOM    334  CB  ALA A  46      -8.327   1.001  16.423  1.00 65.67           C  
ATOM    335  O   ALA A  46      -6.119  -0.913  16.996  1.00 65.67           O  
ATOM    336  N   VAL A  47      -7.036  -2.439  15.910  1.00 77.47           N  
ATOM    337  CA  VAL A  47      -5.798  -3.115  15.537  1.00 77.47           C  
ATOM    338  C   VAL A  47      -5.175  -2.422  14.327  1.00 77.47           C  
ATOM    339  CB  VAL A  47      -6.038  -4.610  15.230  1.00 77.47           C  
ATOM    340  O   VAL A  47      -5.875  -2.078  13.372  1.00 77.47           O  
ATOM    341  CG1 VAL A  47      -4.714  -5.330  14.984  1.00 77.47           C  
ATOM    342  CG2 VAL A  47      -6.806  -5.272  16.373  1.00 77.47           C  
ATOM    343  N   PRO A  48      -3.873  -1.961  14.601  1.00 86.07           N  
ATOM    344  CA  PRO A  48      -3.184  -1.339  13.467  1.00 86.07           C  
ATOM    345  C   PRO A  48      -3.196  -2.215  12.217  1.00 86.07           C  
ATOM    346  CB  PRO A  48      -1.757  -1.146  13.985  1.00 86.07           C  
ATOM    347  O   PRO A  48      -3.199  -3.444  12.320  1.00 86.07           O  
ATOM    348  CG  PRO A  48      -1.600  -2.169  15.064  1.00 86.07           C  
ATOM    349  CD  PRO A  48      -2.948  -2.433  15.670  1.00 86.07           C  
ATOM    350  N   LEU A  49      -3.527  -1.704  11.067  1.00 94.46           N  
ATOM    351  CA  LEU A  49      -3.488  -2.357   9.763  1.00 94.46           C  
ATOM    352  C   LEU A  49      -2.149  -3.051   9.542  1.00 94.46           C  
ATOM    353  CB  LEU A  49      -3.740  -1.340   8.646  1.00 94.46           C  
ATOM    354  O   LEU A  49      -1.097  -2.499   9.872  1.00 94.46           O  
ATOM    355  CG  LEU A  49      -3.825  -1.900   7.226  1.00 94.46           C  
ATOM    356  CD1 LEU A  49      -5.059  -2.785   7.078  1.00 94.46           C  
ATOM    357  CD2 LEU A  49      -3.848  -0.768   6.205  1.00 94.46           C  
ATOM    358  N   LYS A  50      -2.187  -4.259   9.073  1.00 96.58           N  
ATOM    359  CA  LYS A  50      -0.989  -5.001   8.691  1.00 96.58           C  
ATOM    360  C   LYS A  50      -0.847  -5.072   7.173  1.00 96.58           C  
ATOM    361  CB  LYS A  50      -1.020  -6.411   9.281  1.00 96.58           C  
ATOM    362  O   LYS A  50      -1.785  -5.461   6.474  1.00 96.58           O  
ATOM    363  CG  LYS A  50      -0.874  -6.452  10.795  1.00 96.58           C  
ATOM    364  CD  LYS A  50      -0.863  -7.883  11.317  1.00 96.58           C  
ATOM    365  CE  LYS A  50      -0.846  -7.924  12.839  1.00 96.58           C  
ATOM    366  NZ  LYS A  50      -0.956  -9.321  13.357  1.00 96.58           N  
ATOM    367  N   CYS A  51       0.386  -4.711   6.671  1.00 97.41           N  
ATOM    368  CA  CYS A  51       0.670  -4.734   5.240  1.00 97.41           C  
ATOM    369  C   CYS A  51       2.006  -5.412   4.959  1.00 97.41           C  
ATOM    370  CB  CYS A  51       0.679  -3.314   4.673  1.00 97.41           C  
ATOM    371  O   CYS A  51       2.844  -5.536   5.854  1.00 97.41           O  
ATOM    372  SG  CYS A  51      -0.907  -2.462   4.818  1.00 97.41           S  
ATOM    373  N   TYR A  52       2.165  -5.817   3.728  1.00 97.77           N  
ATOM    374  CA  TYR A  52       3.501  -6.177   3.267  1.00 97.77           C  
ATOM    375  C   TYR A  52       4.286  -4.938   2.850  1.00 97.77           C  
ATOM    376  CB  TYR A  52       3.420  -7.162   2.097  1.00 97.77           C  
ATOM    377  O   TYR A  52       3.757  -4.065   2.157  1.00 97.77           O  
ATOM    378  CG  TYR A  52       2.925  -8.532   2.491  1.00 97.77           C  
ATOM    379  CD1 TYR A  52       3.657  -9.334   3.364  1.00 97.77           C  
ATOM    380  CD2 TYR A  52       1.727  -9.029   1.990  1.00 97.77           C  
ATOM    381  CE1 TYR A  52       3.206 -10.598   3.728  1.00 97.77           C  
ATOM    382  CE2 TYR A  52       1.266 -10.292   2.347  1.00 97.77           C  
ATOM    383  OH  TYR A  52       1.561 -12.319   3.572  1.00 97.77           O  
ATOM    384  CZ  TYR A  52       2.012 -11.068   3.216  1.00 97.77           C  
ATOM    385  N   THR A  53       5.627  -4.859   3.276  1.00 97.80           N  
ATOM    386  CA  THR A  53       6.475  -3.727   2.918  1.00 97.80           C  
ATOM    387  C   THR A  53       7.786  -4.207   2.303  1.00 97.80           C  
ATOM    388  CB  THR A  53       6.773  -2.843   4.143  1.00 97.80           C  
ATOM    389  O   THR A  53       8.290  -5.275   2.656  1.00 97.80           O  
ATOM    390  CG2 THR A  53       5.484  -2.328   4.776  1.00 97.80           C  
ATOM    391  OG1 THR A  53       7.496  -3.610   5.114  1.00 97.80           O  
ATOM    392  N   CYS A  54       8.256  -3.510   1.458  1.00 97.53           N  
ATOM    393  CA  CYS A  54       9.515  -3.787   0.776  1.00 97.53           C  
ATOM    394  C   CYS A  54       9.900  -2.639  -0.148  1.00 97.53           C  
ATOM    395  CB  CYS A  54       9.417  -5.086  -0.023  1.00 97.53           C  
ATOM    396  O   CYS A  54       9.054  -1.821  -0.515  1.00 97.53           O  
ATOM    397  SG  CYS A  54       8.200  -5.031  -1.356  1.00 97.53           S  
ATOM    398  N   THR A  55      11.193  -2.595  -0.532  1.00 97.31           N  
ATOM    399  CA  THR A  55      11.691  -1.531  -1.398  1.00 97.31           C  
ATOM    400  C   THR A  55      12.461  -2.112  -2.580  1.00 97.31           C  
ATOM    401  CB  THR A  55      12.596  -0.557  -0.621  1.00 97.31           C  
ATOM    402  O   THR A  55      13.445  -2.831  -2.394  1.00 97.31           O  
ATOM    403  CG2 THR A  55      13.030   0.611  -1.501  1.00 97.31           C  
ATOM    404  OG1 THR A  55      11.879  -0.047   0.510  1.00 97.31           O  
ATOM    405  N   GLY A  56      11.917  -1.975  -3.711  1.00 95.79           N  
ATOM    406  CA  GLY A  56      12.630  -2.214  -4.955  1.00 95.79           C  
ATOM    407  C   GLY A  56      13.006  -3.669  -5.158  1.00 95.79           C  
ATOM    408  O   GLY A  56      14.109  -3.973  -5.617  1.00 95.79           O  
ATOM    409  N   GLU A  57      12.140  -4.595  -4.872  1.00 96.54           N  
ATOM    410  CA  GLU A  57      12.375  -6.020  -5.083  1.00 96.54           C  
ATOM    411  C   GLU A  57      11.968  -6.445  -6.491  1.00 96.54           C  
ATOM    412  CB  GLU A  57      11.617  -6.849  -4.043  1.00 96.54           C  
ATOM    413  O   GLU A  57      11.037  -5.880  -7.070  1.00 96.54           O  
ATOM    414  CG  GLU A  57      12.181  -6.734  -2.635  1.00 96.54           C  
ATOM    415  CD  GLU A  57      13.562  -7.355  -2.488  1.00 96.54           C  
ATOM    416  OE1 GLU A  57      14.294  -6.990  -1.541  1.00 96.54           O  
ATOM    417  OE2 GLU A  57      13.914  -8.212  -3.329  1.00 96.54           O  
ATOM    418  N   SER A  58      12.667  -7.382  -6.991  1.00 92.78           N  
ATOM    419  CA  SER A  58      12.499  -7.822  -8.372  1.00 92.78           C  
ATOM    420  C   SER A  58      11.374  -8.844  -8.493  1.00 92.78           C  
ATOM    421  CB  SER A  58      13.801  -8.420  -8.907  1.00 92.78           C  
ATOM    422  O   SER A  58      10.866  -9.089  -9.589  1.00 92.78           O  
ATOM    423  OG  SER A  58      14.257  -9.466  -8.066  1.00 92.78           O  
ATOM    424  N   SER A  59      10.955  -9.361  -7.365  1.00 91.93           N  
ATOM    425  CA  SER A  59       9.861 -10.327  -7.362  1.00 91.93           C  
ATOM    426  C   SER A  59       8.960 -10.138  -6.146  1.00 91.93           C  
ATOM    427  CB  SER A  59      10.407 -11.755  -7.386  1.00 91.93           C  
ATOM    428  O   SER A  59       9.413  -9.674  -5.097  1.00 91.93           O  
ATOM    429  OG  SER A  59      10.999 -12.088  -6.142  1.00 91.93           O  
ATOM    430  N   ASN A  60       7.840 -10.553  -6.256  1.00 93.10           N  
ATOM    431  CA  ASN A  60       6.873 -10.486  -5.165  1.00 93.10           C  
ATOM    432  C   ASN A  60       7.268 -11.401  -4.009  1.00 93.10           C  
ATOM    433  CB  ASN A  60       5.471 -10.838  -5.667  1.00 93.10           C  
ATOM    434  O   ASN A  60       7.065 -11.057  -2.843  1.00 93.10           O  
ATOM    435  CG  ASN A  60       4.400 -10.598  -4.622  1.00 93.10           C  
ATOM    436  ND2 ASN A  60       3.916 -11.673  -4.011  1.00 93.10           N  
ATOM    437  OD1 ASN A  60       4.009  -9.456  -4.367  1.00 93.10           O  
ATOM    438  N   ALA A  61       7.787 -12.493  -4.322  1.00 92.77           N  
ATOM    439  CA  ALA A  61       8.177 -13.476  -3.315  1.00 92.77           C  
ATOM    440  C   ALA A  61       9.173 -12.881  -2.324  1.00 92.77           C  
ATOM    441  CB  ALA A  61       8.770 -14.715  -3.981  1.00 92.77           C  
ATOM    442  O   ALA A  61       9.153 -13.216  -1.137  1.00 92.77           O  
ATOM    443  N   ASN A  62       9.996 -11.971  -2.830  1.00 93.30           N  
ATOM    444  CA  ASN A  62      11.018 -11.323  -2.015  1.00 93.30           C  
ATOM    445  C   ASN A  62      10.490 -10.049  -1.362  1.00 93.30           C  
ATOM    446  CB  ASN A  62      12.258 -11.014  -2.856  1.00 93.30           C  
ATOM    447  O   ASN A  62      11.227  -9.355  -0.659  1.00 93.30           O  
ATOM    448  CG  ASN A  62      12.955 -12.266  -3.351  1.00 93.30           C  
ATOM    449  ND2 ASN A  62      13.610 -12.165  -4.502  1.00 93.30           N  
ATOM    450  OD1 ASN A  62      12.905 -13.316  -2.704  1.00 93.30           O  
ATOM    451  N   CYS A  63       9.196  -9.744  -1.641  1.00 95.28           N  
ATOM    452  CA  CYS A  63       8.586  -8.498  -1.191  1.00 95.28           C  
ATOM    453  C   CYS A  63       7.367  -8.771  -0.318  1.00 95.28           C  
ATOM    454  CB  CYS A  63       8.184  -7.635  -2.387  1.00 95.28           C  
ATOM    455  O   CYS A  63       6.305  -8.182  -0.525  1.00 95.28           O  
ATOM    456  SG  CYS A  63       7.990  -5.884  -1.990  1.00 95.28           S  
ATOM    457  N   LEU A  64       7.523  -9.646   0.645  1.00 96.03           N  
ATOM    458  CA  LEU A  64       6.423 -10.057   1.511  1.00 96.03           C  
ATOM    459  C   LEU A  64       6.777  -9.842   2.979  1.00 96.03           C  
ATOM    460  CB  LEU A  64       6.070 -11.527   1.269  1.00 96.03           C  
ATOM    461  O   LEU A  64       6.384 -10.633   3.839  1.00 96.03           O  
ATOM    462  CG  LEU A  64       5.509 -11.870  -0.111  1.00 96.03           C  
ATOM    463  CD1 LEU A  64       5.311 -13.377  -0.243  1.00 96.03           C  
ATOM    464  CD2 LEU A  64       4.198 -11.130  -0.355  1.00 96.03           C  
ATOM    465  N   ASN A  65       7.464  -8.771   3.283  1.00 97.21           N  
ATOM    466  CA  ASN A  65       7.766  -8.422   4.667  1.00 97.21           C  
ATOM    467  C   ASN A  65       6.541  -7.862   5.384  1.00 97.21           C  
ATOM    468  CB  ASN A  65       8.921  -7.420   4.729  1.00 97.21           C  
ATOM    469  O   ASN A  65       6.065  -6.775   5.053  1.00 97.21           O  
ATOM    470  CG  ASN A  65       9.424  -7.195   6.141  1.00 97.21           C  
ATOM    471  ND2 ASN A  65       9.800  -5.959   6.446  1.00 97.21           N  
ATOM    472  OD1 ASN A  65       9.476  -8.125   6.950  1.00 97.21           O  
ATOM    473  N   GLN A  66       6.018  -8.580   6.348  1.00 97.39           N  
ATOM    474  CA  GLN A  66       4.845  -8.179   7.118  1.00 97.39           C  
ATOM    475  C   GLN A  66       5.187  -7.062   8.100  1.00 97.39           C  
ATOM    476  CB  GLN A  66       4.259  -9.377   7.868  1.00 97.39           C  
ATOM    477  O   GLN A  66       6.146  -7.175   8.867  1.00 97.39           O  
ATOM    478  CG  GLN A  66       2.917  -9.092   8.529  1.00 97.39           C  
ATOM    479  CD  GLN A  66       2.296 -10.328   9.153  1.00 97.39           C  
ATOM    480  NE2 GLN A  66       0.982 -10.297   9.347  1.00 97.39           N  
ATOM    481  OE1 GLN A  66       2.992 -11.302   9.456  1.00 97.39           O  
ATOM    482  N   THR A  67       4.431  -6.043   8.117  1.00 97.05           N  
ATOM    483  CA  THR A  67       4.691  -4.868   8.942  1.00 97.05           C  
ATOM    484  C   THR A  67       3.398  -4.344   9.560  1.00 97.05           C  
ATOM    485  CB  THR A  67       5.363  -3.749   8.125  1.00 97.05           C  
ATOM    486  O   THR A  67       2.365  -4.280   8.890  1.00 97.05           O  
ATOM    487  CG2 THR A  67       5.713  -2.557   9.010  1.00 97.05           C  
ATOM    488  OG1 THR A  67       6.564  -4.256   7.529  1.00 97.05           O  
ATOM    489  N   ASN A  68       3.483  -4.064  10.891  1.00 96.62           N  
ATOM    490  CA  ASN A  68       2.398  -3.324  11.526  1.00 96.62           C  
ATOM    491  C   ASN A  68       2.426  -1.847  11.141  1.00 96.62           C  
ATOM    492  CB  ASN A  68       2.461  -3.477  13.047  1.00 96.62           C  
ATOM    493  O   ASN A  68       3.428  -1.164  11.359  1.00 96.62           O  
ATOM    494  CG  ASN A  68       2.151  -4.888  13.506  1.00 96.62           C  
ATOM    495  ND2 ASN A  68       3.016  -5.441  14.348  1.00 96.62           N  
ATOM    496  OD1 ASN A  68       1.144  -5.477  13.105  1.00 96.62           O  
ATOM    497  N   CYS A  69       1.303  -1.410  10.539  1.00 96.52           N  
ATOM    498  CA  CYS A  69       1.248  -0.016  10.112  1.00 96.52           C  
ATOM    499  C   CYS A  69       0.985   0.907  11.295  1.00 96.52           C  
ATOM    500  CB  CYS A  69       0.165   0.177   9.051  1.00 96.52           C  
ATOM    501  O   CYS A  69       0.544   0.456  12.354  1.00 96.52           O  
ATOM    502  SG  CYS A  69       0.403  -0.835   7.574  1.00 96.52           S  
ATOM    503  N   SER A  70       1.327   2.118  11.138  1.00 95.36           N  
ATOM    504  CA  SER A  70       1.044   3.117  12.163  1.00 95.36           C  
ATOM    505  C   SER A  70      -0.456   3.352  12.306  1.00 95.36           C  
ATOM    506  CB  SER A  70       1.746   4.435  11.836  1.00 95.36           C  
ATOM    507  O   SER A  70      -1.236   2.969  11.432  1.00 95.36           O  
ATOM    508  OG  SER A  70       1.157   5.509  12.548  1.00 95.36           O  
ATOM    509  N   ASP A  71      -0.865   4.009  13.306  1.00 92.30           N  
ATOM    510  CA  ASP A  71      -2.270   4.257  13.612  1.00 92.30           C  
ATOM    511  C   ASP A  71      -2.898   5.198  12.586  1.00 92.30           C  
ATOM    512  CB  ASP A  71      -2.418   4.839  15.019  1.00 92.30           C  
ATOM    513  O   ASP A  71      -4.120   5.220  12.423  1.00 92.30           O  
ATOM    514  CG  ASP A  71      -1.995   3.871  16.109  1.00 92.30           C  
ATOM    515  OD1 ASP A  71      -2.209   2.649  15.957  1.00 92.30           O  
ATOM    516  OD2 ASP A  71      -1.444   4.334  17.132  1.00 92.30           O  
ATOM    517  N   ILE A  72      -2.097   5.870  11.877  1.00 93.74           N  
ATOM    518  CA  ILE A  72      -2.601   6.856  10.927  1.00 93.74           C  
ATOM    519  C   ILE A  72      -2.709   6.228   9.539  1.00 93.74           C  
ATOM    520  CB  ILE A  72      -1.697   8.109  10.880  1.00 93.74           C  
ATOM    521  O   ILE A  72      -3.369   6.776   8.653  1.00 93.74           O  
ATOM    522  CG1 ILE A  72      -0.271   7.723  10.470  1.00 93.74           C  
ATOM    523  CG2 ILE A  72      -1.702   8.830  12.230  1.00 93.74           C  
ATOM    524  CD1 ILE A  72       0.610   8.909  10.103  1.00 93.74           C  
ATOM    525  N   ASP A  73      -2.022   5.111   9.340  1.00 95.97           N  
ATOM    526  CA  ASP A  73      -2.066   4.419   8.056  1.00 95.97           C  
ATOM    527  C   ASP A  73      -3.395   3.690   7.871  1.00 95.97           C  
ATOM    528  CB  ASP A  73      -0.904   3.430   7.939  1.00 95.97           C  
ATOM    529  O   ASP A  73      -3.809   2.913   8.733  1.00 95.97           O  
ATOM    530  CG  ASP A  73       0.448   4.114   7.839  1.00 95.97           C  
ATOM    531  OD1 ASP A  73       0.536   5.208   7.241  1.00 95.97           O  
ATOM    532  OD2 ASP A  73       1.436   3.552   8.360  1.00 95.97           O  
ATOM    533  N   THR A  74      -3.988   3.938   6.623  1.00 95.29           N  
ATOM    534  CA  THR A  74      -5.300   3.345   6.385  1.00 95.29           C  
ATOM    535  C   THR A  74      -5.280   2.471   5.134  1.00 95.29           C  
ATOM    536  CB  THR A  74      -6.384   4.429   6.241  1.00 95.29           C  
ATOM    537  O   THR A  74      -6.287   1.851   4.788  1.00 95.29           O  
ATOM    538  CG2 THR A  74      -6.536   5.230   7.529  1.00 95.29           C  
ATOM    539  OG1 THR A  74      -6.023   5.318   5.177  1.00 95.29           O  
ATOM    540  N   SER A  75      -4.056   2.413   4.550  1.00 96.43           N  
ATOM    541  CA  SER A  75      -4.014   1.710   3.272  1.00 96.43           C  
ATOM    542  C   SER A  75      -2.679   0.998   3.076  1.00 96.43           C  
ATOM    543  CB  SER A  75      -4.257   2.682   2.117  1.00 96.43           C  
ATOM    544  O   SER A  75      -1.649   1.449   3.581  1.00 96.43           O  
ATOM    545  OG  SER A  75      -5.531   3.292   2.232  1.00 96.43           O  
ATOM    546  N   CYS A  76      -2.740  -0.097   2.383  1.00 97.32           N  
ATOM    547  CA  CYS A  76      -1.560  -0.748   1.824  1.00 97.32           C  
ATOM    548  C   CYS A  76      -1.342  -0.331   0.375  1.00 97.32           C  
ATOM    549  CB  CYS A  76      -1.693  -2.268   1.914  1.00 97.32           C  
ATOM    550  O   CYS A  76      -2.263  -0.402  -0.441  1.00 97.32           O  
ATOM    551  SG  CYS A  76      -1.877  -2.884   3.601  1.00 97.32           S  
ATOM    552  N   GLN A  77      -0.142   0.105   0.089  1.00 97.23           N  
ATOM    553  CA  GLN A  77       0.187   0.574  -1.253  1.00 97.23           C  
ATOM    554  C   GLN A  77       1.232  -0.324  -1.909  1.00 97.23           C  
ATOM    555  CB  GLN A  77       0.690   2.018  -1.209  1.00 97.23           C  
ATOM    556  O   GLN A  77       2.229  -0.687  -1.282  1.00 97.23           O  
ATOM    557  CG  GLN A  77       1.111   2.564  -2.566  1.00 97.23           C  
ATOM    558  CD  GLN A  77       1.597   4.000  -2.497  1.00 97.23           C  
ATOM    559  NE2 GLN A  77       2.204   4.474  -3.579  1.00 97.23           N  
ATOM    560  OE1 GLN A  77       1.426   4.678  -1.479  1.00 97.23           O  
ATOM    561  N   THR A  78       0.993  -0.615  -3.143  1.00 97.18           N  
ATOM    562  CA  THR A  78       1.936  -1.375  -3.956  1.00 97.18           C  
ATOM    563  C   THR A  78       2.307  -0.602  -5.218  1.00 97.18           C  
ATOM    564  CB  THR A  78       1.359  -2.749  -4.343  1.00 97.18           C  
ATOM    565  O   THR A  78       1.431  -0.214  -5.994  1.00 97.18           O  
ATOM    566  CG2 THR A  78       2.369  -3.565  -5.142  1.00 97.18           C  
ATOM    567  OG1 THR A  78       1.015  -3.469  -3.152  1.00 97.18           O  
ATOM    568  N   PHE A  79       3.568  -0.372  -5.399  1.00 96.53           N  
ATOM    569  CA  PHE A  79       4.082   0.269  -6.603  1.00 96.53           C  
ATOM    570  C   PHE A  79       4.912  -0.710  -7.426  1.00 96.53           C  
ATOM    571  CB  PHE A  79       4.924   1.497  -6.243  1.00 96.53           C  
ATOM    572  O   PHE A  79       5.869  -1.299  -6.920  1.00 96.53           O  
ATOM    573  CG  PHE A  79       5.477   2.226  -7.437  1.00 96.53           C  
ATOM    574  CD1 PHE A  79       6.829   2.152  -7.750  1.00 96.53           C  
ATOM    575  CD2 PHE A  79       4.644   2.986  -8.249  1.00 96.53           C  
ATOM    576  CE1 PHE A  79       7.343   2.826  -8.855  1.00 96.53           C  
ATOM    577  CE2 PHE A  79       5.150   3.662  -9.355  1.00 96.53           C  
ATOM    578  CZ  PHE A  79       6.500   3.581  -9.656  1.00 96.53           C  
ATOM    579  N   VAL A  80       4.541  -0.819  -8.688  1.00 96.12           N  
ATOM    580  CA  VAL A  80       5.263  -1.717  -9.583  1.00 96.12           C  
ATOM    581  C   VAL A  80       5.793  -0.935 -10.782  1.00 96.12           C  
ATOM    582  CB  VAL A  80       4.367  -2.883 -10.061  1.00 96.12           C  
ATOM    583  O   VAL A  80       5.028  -0.277 -11.490  1.00 96.12           O  
ATOM    584  CG1 VAL A  80       5.143  -3.814 -10.990  1.00 96.12           C  
ATOM    585  CG2 VAL A  80       3.815  -3.655  -8.864  1.00 96.12           C  
ATOM    586  N   ALA A  81       7.068  -0.979 -10.960  1.00 95.31           N  
ATOM    587  CA  ALA A  81       7.728  -0.356 -12.104  1.00 95.31           C  
ATOM    588  C   ALA A  81       8.348  -1.408 -13.020  1.00 95.31           C  
ATOM    589  CB  ALA A  81       8.795   0.629 -11.632  1.00 95.31           C  
ATOM    590  O   ALA A  81       8.976  -2.359 -12.548  1.00 95.31           O  
ATOM    591  N   SER A  82       8.083  -1.227 -14.296  1.00 94.57           N  
ATOM    592  CA  SER A  82       8.643  -2.163 -15.265  1.00 94.57           C  
ATOM    593  C   SER A  82       9.257  -1.429 -16.452  1.00 94.57           C  
ATOM    594  CB  SER A  82       7.568  -3.134 -15.756  1.00 94.57           C  
ATOM    595  O   SER A  82       8.740  -0.398 -16.886  1.00 94.57           O  
ATOM    596  OG  SER A  82       6.530  -2.439 -16.426  1.00 94.57           O  
ATOM    597  N   ILE A  83      10.417  -1.847 -16.897  1.00 94.50           N  
ATOM    598  CA  ILE A  83      11.083  -1.287 -18.068  1.00 94.50           C  
ATOM    599  C   ILE A  83      11.437  -2.406 -19.045  1.00 94.50           C  
ATOM    600  CB  ILE A  83      12.352  -0.498 -17.674  1.00 94.50           C  
ATOM    601  O   ILE A  83      11.915  -3.467 -18.636  1.00 94.50           O  
ATOM    602  CG1 ILE A  83      12.939   0.214 -18.898  1.00 94.50           C  
ATOM    603  CG2 ILE A  83      13.387  -1.426 -17.032  1.00 94.50           C  
ATOM    604  CD1 ILE A  83      13.691   1.496 -18.567  1.00 94.50           C  
ATOM    605  N   SER A  84      11.034  -2.158 -20.274  1.00 93.04           N  
ATOM    606  CA  SER A  84      11.380  -3.104 -21.330  1.00 93.04           C  
ATOM    607  C   SER A  84      12.080  -2.406 -22.491  1.00 93.04           C  
ATOM    608  CB  SER A  84      10.129  -3.823 -21.836  1.00 93.04           C  
ATOM    609  O   SER A  84      11.502  -1.527 -23.133  1.00 93.04           O  
ATOM    610  OG  SER A  84       9.485  -4.515 -20.780  1.00 93.04           O  
ATOM    611  N   LEU A  85      13.463  -2.703 -22.683  1.00 90.94           N  
ATOM    612  CA  LEU A  85      14.265  -2.129 -23.758  1.00 90.94           C  
ATOM    613  C   LEU A  85      15.100  -3.204 -24.447  1.00 90.94           C  
ATOM    614  CB  LEU A  85      15.179  -1.026 -23.216  1.00 90.94           C  
ATOM    615  O   LEU A  85      15.851  -3.928 -23.790  1.00 90.94           O  
ATOM    616  CG  LEU A  85      14.701   0.412 -23.423  1.00 90.94           C  
ATOM    617  CD1 LEU A  85      14.044   0.940 -22.152  1.00 90.94           C  
ATOM    618  CD2 LEU A  85      15.863   1.306 -23.841  1.00 90.94           C  
ATOM    619  N   PHE A  86      14.938  -3.264 -25.786  1.00 87.45           N  
ATOM    620  CA  PHE A  86      15.804  -4.105 -26.603  1.00 87.45           C  
ATOM    621  C   PHE A  86      15.761  -5.552 -26.125  1.00 87.45           C  
ATOM    622  CB  PHE A  86      17.244  -3.585 -26.574  1.00 87.45           C  
ATOM    623  O   PHE A  86      16.803  -6.198 -25.992  1.00 87.45           O  
ATOM    624  CG  PHE A  86      17.397  -2.190 -27.118  1.00 87.45           C  
ATOM    625  CD1 PHE A  86      17.286  -1.945 -28.481  1.00 87.45           C  
ATOM    626  CD2 PHE A  86      17.652  -1.124 -26.266  1.00 87.45           C  
ATOM    627  CE1 PHE A  86      17.427  -0.655 -28.988  1.00 87.45           C  
ATOM    628  CE2 PHE A  86      17.794   0.168 -26.765  1.00 87.45           C  
ATOM    629  CZ  PHE A  86      17.682   0.400 -28.126  1.00 87.45           C  
ATOM    630  N   GLY A  87      14.538  -6.029 -25.680  1.00 84.81           N  
ATOM    631  CA  GLY A  87      14.349  -7.438 -25.373  1.00 84.81           C  
ATOM    632  C   GLY A  87      14.711  -7.791 -23.943  1.00 84.81           C  
ATOM    633  O   GLY A  87      14.631  -8.956 -23.546  1.00 84.81           O  
ATOM    634  N   VAL A  88      15.171  -6.769 -23.156  1.00 88.87           N  
ATOM    635  CA  VAL A  88      15.474  -6.933 -21.738  1.00 88.87           C  
ATOM    636  C   VAL A  88      14.424  -6.210 -20.898  1.00 88.87           C  
ATOM    637  CB  VAL A  88      16.886  -6.406 -21.396  1.00 88.87           C  
ATOM    638  O   VAL A  88      14.095  -5.052 -21.166  1.00 88.87           O  
ATOM    639  CG1 VAL A  88      17.199  -6.623 -19.917  1.00 88.87           C  
ATOM    640  CG2 VAL A  88      17.936  -7.086 -22.273  1.00 88.87           C  
ATOM    641  N   SER A  89      13.825  -6.967 -19.879  1.00 91.94           N  
ATOM    642  CA  SER A  89      12.803  -6.395 -19.009  1.00 91.94           C  
ATOM    643  C   SER A  89      13.237  -6.435 -17.547  1.00 91.94           C  
ATOM    644  CB  SER A  89      11.478  -7.139 -19.176  1.00 91.94           C  
ATOM    645  O   SER A  89      13.948  -7.352 -17.130  1.00 91.94           O  
ATOM    646  OG  SER A  89      11.093  -7.179 -20.540  1.00 91.94           O  
ATOM    647  N   ALA A  90      13.009  -5.393 -16.873  1.00 93.39           N  
ATOM    648  CA  ALA A  90      13.235  -5.323 -15.432  1.00 93.39           C  
ATOM    649  C   ALA A  90      11.986  -4.833 -14.704  1.00 93.39           C  
ATOM    650  CB  ALA A  90      14.419  -4.410 -15.122  1.00 93.39           C  
ATOM    651  O   ALA A  90      11.216  -4.037 -15.247  1.00 93.39           O  
ATOM    652  N   LYS A  91      11.844  -5.385 -13.508  1.00 93.75           N  
ATOM    653  CA  LYS A  91      10.692  -5.051 -12.675  1.00 93.75           C  
ATOM    654  C   LYS A  91      11.129  -4.652 -11.268  1.00 93.75           C  
ATOM    655  CB  LYS A  91       9.718  -6.228 -12.608  1.00 93.75           C  
ATOM    656  O   LYS A  91      12.118  -5.173 -10.748  1.00 93.75           O  
ATOM    657  CG  LYS A  91       8.455  -5.942 -11.809  1.00 93.75           C  
ATOM    658  CD  LYS A  91       7.516  -7.141 -11.800  1.00 93.75           C  
ATOM    659  CE  LYS A  91       6.221  -6.832 -11.060  1.00 93.75           C  
ATOM    660  NZ  LYS A  91       5.316  -8.019 -11.008  1.00 93.75           N  
ATOM    661  N   SER A  92      10.466  -3.708 -10.750  1.00 95.57           N  
ATOM    662  CA  SER A  92      10.697  -3.266  -9.379  1.00 95.57           C  
ATOM    663  C   SER A  92       9.385  -3.125  -8.614  1.00 95.57           C  
ATOM    664  CB  SER A  92      11.450  -1.934  -9.365  1.00 95.57           C  
ATOM    665  O   SER A  92       8.448  -2.483  -9.092  1.00 95.57           O  
ATOM    666  OG  SER A  92      11.675  -1.498  -8.035  1.00 95.57           O  
ATOM    667  N   ILE A  93       9.389  -3.752  -7.421  1.00 96.76           N  
ATOM    668  CA  ILE A  93       8.182  -3.758  -6.603  1.00 96.76           C  
ATOM    669  C   ILE A  93       8.453  -3.051  -5.277  1.00 96.76           C  
ATOM    670  CB  ILE A  93       7.678  -5.197  -6.350  1.00 96.76           C  
ATOM    671  O   ILE A  93       9.420  -3.372  -4.582  1.00 96.76           O  
ATOM    672  CG1 ILE A  93       7.451  -5.925  -7.680  1.00 96.76           C  
ATOM    673  CG2 ILE A  93       6.397  -5.180  -5.510  1.00 96.76           C  
ATOM    674  CD1 ILE A  93       7.280  -7.431  -7.539  1.00 96.76           C  
ATOM    675  N   THR A  94       7.621  -2.112  -4.919  1.00 97.57           N  
ATOM    676  CA  THR A  94       7.656  -1.417  -3.637  1.00 97.57           C  
ATOM    677  C   THR A  94       6.292  -1.469  -2.956  1.00 97.57           C  
ATOM    678  CB  THR A  94       8.092   0.050  -3.809  1.00 97.57           C  
ATOM    679  O   THR A  94       5.271  -1.163  -3.576  1.00 97.57           O  
ATOM    680  CG2 THR A  94       8.170   0.762  -2.462  1.00 97.57           C  
ATOM    681  OG1 THR A  94       9.382   0.089  -4.432  1.00 97.57           O  
ATOM    682  N   LYS A  95       6.259  -1.982  -1.720  1.00 97.74           N  
ATOM    683  CA  LYS A  95       5.061  -2.028  -0.887  1.00 97.74           C  
ATOM    684  C   LYS A  95       5.242  -1.198   0.381  1.00 97.74           C  
ATOM    685  CB  LYS A  95       4.715  -3.472  -0.523  1.00 97.74           C  
ATOM    686  O   LYS A  95       6.320  -1.194   0.978  1.00 97.74           O  
ATOM    687  CG  LYS A  95       4.365  -4.345  -1.720  1.00 97.74           C  
ATOM    688  CD  LYS A  95       4.018  -5.766  -1.293  1.00 97.74           C  
ATOM    689  CE  LYS A  95       3.445  -6.573  -2.449  1.00 97.74           C  
ATOM    690  NZ  LYS A  95       3.068  -7.955  -2.027  1.00 97.74           N  
ATOM    691  N   SER A  96       4.163  -0.512   0.774  1.00 97.80           N  
ATOM    692  CA  SER A  96       4.284   0.360   1.938  1.00 97.80           C  
ATOM    693  C   SER A  96       2.929   0.589   2.600  1.00 97.80           C  
ATOM    694  CB  SER A  96       4.900   1.702   1.542  1.00 97.80           C  
ATOM    695  O   SER A  96       1.889   0.251   2.031  1.00 97.80           O  
ATOM    696  OG  SER A  96       4.088   2.365   0.587  1.00 97.80           O  
ATOM    697  N   CYS A  97       2.975   1.041   3.845  1.00 98.00           N  
ATOM    698  CA  CYS A  97       1.823   1.576   4.563  1.00 98.00           C  
ATOM    699  C   CYS A  97       1.671   3.071   4.314  1.00 98.00           C  
ATOM    700  CB  CYS A  97       1.956   1.311   6.063  1.00 98.00           C  
ATOM    701  O   CYS A  97       2.643   3.823   4.408  1.00 98.00           O  
ATOM    702  SG  CYS A  97       2.113  -0.440   6.481  1.00 98.00           S  
ATOM    703  N   THR A  98       0.409   3.512   4.044  1.00 97.27           N  
ATOM    704  CA  THR A  98       0.208   4.932   3.778  1.00 97.27           C  
ATOM    705  C   THR A  98      -1.149   5.394   4.300  1.00 97.27           C  
ATOM    706  CB  THR A  98       0.313   5.237   2.272  1.00 97.27           C  
ATOM    707  O   THR A  98      -2.109   4.620   4.320  1.00 97.27           O  
ATOM    708  CG2 THR A  98      -0.760   4.493   1.484  1.00 97.27           C  
ATOM    709  OG1 THR A  98       0.151   6.646   2.064  1.00 97.27           O  
ATOM    710  N   PRO A  99      -1.192   6.646   4.773  1.00 97.12           N  
ATOM    711  CA  PRO A  99      -2.464   7.191   5.254  1.00 97.12           C  
ATOM    712  C   PRO A  99      -3.505   7.328   4.145  1.00 97.12           C  
ATOM    713  CB  PRO A  99      -2.073   8.563   5.808  1.00 97.12           C  
ATOM    714  O   PRO A  99      -4.708   7.271   4.412  1.00 97.12           O  
ATOM    715  CG  PRO A  99      -0.592   8.491   5.995  1.00 97.12           C  
ATOM    716  CD  PRO A  99      -0.045   7.436   5.077  1.00 97.12           C  
ATOM    717  N   SER A 100      -2.976   7.539   2.958  1.00 96.08           N  
ATOM    718  CA  SER A 100      -3.818   7.678   1.774  1.00 96.08           C  
ATOM    719  C   SER A 100      -3.158   7.050   0.551  1.00 96.08           C  
ATOM    720  CB  SER A 100      -4.120   9.152   1.500  1.00 96.08           C  
ATOM    721  O   SER A 100      -1.930   7.029   0.443  1.00 96.08           O  
ATOM    722  OG  SER A 100      -2.927   9.867   1.226  1.00 96.08           O  
ATOM    723  N   CYS A 101      -4.053   6.551  -0.282  1.00 96.45           N  
ATOM    724  CA  CYS A 101      -3.562   5.884  -1.482  1.00 96.45           C  
ATOM    725  C   CYS A 101      -4.514   6.097  -2.653  1.00 96.45           C  
ATOM    726  CB  CYS A 101      -3.380   4.388  -1.228  1.00 96.45           C  
ATOM    727  O   CYS A 101      -5.706   5.799  -2.552  1.00 96.45           O  
ATOM    728  SG  CYS A 101      -2.793   3.470  -2.669  1.00 96.45           S  
ATOM    729  N   THR A 102      -3.848   6.512  -3.790  1.00 96.32           N  
ATOM    730  CA  THR A 102      -4.612   6.705  -5.017  1.00 96.32           C  
ATOM    731  C   THR A 102      -4.140   5.746  -6.106  1.00 96.32           C  
ATOM    732  CB  THR A 102      -4.500   8.155  -5.523  1.00 96.32           C  
ATOM    733  O   THR A 102      -2.993   5.820  -6.551  1.00 96.32           O  
ATOM    734  CG2 THR A 102      -5.396   8.386  -6.736  1.00 96.32           C  
ATOM    735  OG1 THR A 102      -4.891   9.052  -4.477  1.00 96.32           O  
ATOM    736  N   PRO A 103      -4.961   4.874  -6.443  1.00 95.55           N  
ATOM    737  CA  PRO A 103      -4.575   3.945  -7.507  1.00 95.55           C  
ATOM    738  C   PRO A 103      -4.357   4.641  -8.849  1.00 95.55           C  
ATOM    739  CB  PRO A 103      -5.761   2.980  -7.579  1.00 95.55           C  
ATOM    740  O   PRO A 103      -5.026   5.633  -9.149  1.00 95.55           O  
ATOM    741  CG  PRO A 103      -6.916   3.752  -7.029  1.00 95.55           C  
ATOM    742  CD  PRO A 103      -6.393   4.749  -6.035  1.00 95.55           C  
ATOM    743  N   GLY A 104      -3.405   4.142  -9.619  1.00 94.71           N  
ATOM    744  CA  GLY A 104      -3.114   4.716 -10.923  1.00 94.71           C  
ATOM    745  C   GLY A 104      -1.944   4.049 -11.621  1.00 94.71           C  
ATOM    746  O   GLY A 104      -1.331   3.129 -11.075  1.00 94.71           O  
ATOM    747  N   GLY A 105      -1.712   4.512 -12.809  1.00 94.84           N  
ATOM    748  CA  GLY A 105      -0.634   3.949 -13.607  1.00 94.84           C  
ATOM    749  C   GLY A 105      -0.278   4.798 -14.813  1.00 94.84           C  
ATOM    750  O   GLY A 105      -1.093   5.597 -15.278  1.00 94.84           O  
ATOM    751  N   ALA A 106       0.963   4.649 -15.164  1.00 94.27           N  
ATOM    752  CA  ALA A 106       1.462   5.385 -16.323  1.00 94.27           C  
ATOM    753  C   ALA A 106       2.458   4.545 -17.118  1.00 94.27           C  
ATOM    754  CB  ALA A 106       2.110   6.695 -15.882  1.00 94.27           C  
ATOM    755  O   ALA A 106       3.114   3.660 -16.565  1.00 94.27           O  
ATOM    756  N   SER A 107       2.497   4.847 -18.363  1.00 93.94           N  
ATOM    757  CA  SER A 107       3.441   4.154 -19.233  1.00 93.94           C  
ATOM    758  C   SER A 107       4.129   5.124 -20.187  1.00 93.94           C  
ATOM    759  CB  SER A 107       2.731   3.059 -20.030  1.00 93.94           C  
ATOM    760  O   SER A 107       3.511   6.078 -20.663  1.00 93.94           O  
ATOM    761  OG  SER A 107       1.687   3.606 -20.816  1.00 93.94           O  
ATOM    762  N   PHE A 108       5.445   5.002 -20.327  1.00 91.54           N  
ATOM    763  CA  PHE A 108       6.217   5.844 -21.234  1.00 91.54           C  
ATOM    764  C   PHE A 108       7.410   5.081 -21.797  1.00 91.54           C  
ATOM    765  CB  PHE A 108       6.694   7.111 -20.517  1.00 91.54           C  
ATOM    766  O   PHE A 108       8.235   4.564 -21.042  1.00 91.54           O  
ATOM    767  CG  PHE A 108       7.493   8.038 -21.393  1.00 91.54           C  
ATOM    768  CD1 PHE A 108       8.876   8.109 -21.275  1.00 91.54           C  
ATOM    769  CD2 PHE A 108       6.861   8.840 -22.334  1.00 91.54           C  
ATOM    770  CE1 PHE A 108       9.618   8.967 -22.083  1.00 91.54           C  
ATOM    771  CE2 PHE A 108       7.596   9.700 -23.146  1.00 91.54           C  
ATOM    772  CZ  PHE A 108       8.974   9.762 -23.018  1.00 91.54           C  
ATOM    773  N   ALA A 109       7.540   5.051 -23.145  1.00 88.24           N  
ATOM    774  CA  ALA A 109       8.677   4.503 -23.880  1.00 88.24           C  
ATOM    775  C   ALA A 109       9.202   3.235 -23.212  1.00 88.24           C  
ATOM    776  CB  ALA A 109       9.790   5.542 -23.989  1.00 88.24           C  
ATOM    777  O   ALA A 109      10.402   3.111 -22.956  1.00 88.24           O  
ATOM    778  N   GLY A 110       8.307   2.180 -23.043  1.00 86.11           N  
ATOM    779  CA  GLY A 110       8.796   0.886 -22.596  1.00 86.11           C  
ATOM    780  C   GLY A 110       8.903   0.778 -21.087  1.00 86.11           C  
ATOM    781  O   GLY A 110       9.325  -0.255 -20.561  1.00 86.11           O  
ATOM    782  N   ALA A 111       8.560   1.895 -20.349  1.00 93.96           N  
ATOM    783  CA  ALA A 111       8.495   1.934 -18.891  1.00 93.96           C  
ATOM    784  C   ALA A 111       7.051   2.043 -18.408  1.00 93.96           C  
ATOM    785  CB  ALA A 111       9.322   3.099 -18.352  1.00 93.96           C  
ATOM    786  O   ALA A 111       6.263   2.814 -18.960  1.00 93.96           O  
ATOM    787  N   THR A 112       6.717   1.194 -17.418  1.00 95.05           N  
ATOM    788  CA  THR A 112       5.387   1.224 -16.820  1.00 95.05           C  
ATOM    789  C   THR A 112       5.479   1.354 -15.302  1.00 95.05           C  
ATOM    790  CB  THR A 112       4.583  -0.038 -17.182  1.00 95.05           C  
ATOM    791  O   THR A 112       6.453   0.907 -14.694  1.00 95.05           O  
ATOM    792  CG2 THR A 112       4.443  -0.187 -18.694  1.00 95.05           C  
ATOM    793  OG1 THR A 112       5.255  -1.192 -16.660  1.00 95.05           O  
ATOM    794  N   GLY A 113       4.549   2.141 -14.791  1.00 95.64           N  
ATOM    795  CA  GLY A 113       4.372   2.244 -13.352  1.00 95.64           C  
ATOM    796  C   GLY A 113       2.924   2.117 -12.918  1.00 95.64           C  
ATOM    797  O   GLY A 113       2.048   2.804 -13.448  1.00 95.64           O  
ATOM    798  N   THR A 114       2.705   1.208 -11.950  1.00 95.86           N  
ATOM    799  CA  THR A 114       1.345   0.994 -11.467  1.00 95.86           C  
ATOM    800  C   THR A 114       1.290   1.084  -9.945  1.00 95.86           C  
ATOM    801  CB  THR A 114       0.799  -0.371 -11.924  1.00 95.86           C  
ATOM    802  O   THR A 114       2.159   0.547  -9.255  1.00 95.86           O  
ATOM    803  CG2 THR A 114      -0.679  -0.517 -11.575  1.00 95.86           C  
ATOM    804  OG1 THR A 114       0.958  -0.493 -13.342  1.00 95.86           O  
ATOM    805  N   VAL A 115       0.238   1.782  -9.528  1.00 96.40           N  
ATOM    806  CA  VAL A 115      -0.022   1.886  -8.096  1.00 96.40           C  
ATOM    807  C   VAL A 115      -1.312   1.146  -7.750  1.00 96.40           C  
ATOM    808  CB  VAL A 115      -0.114   3.360  -7.641  1.00 96.40           C  
ATOM    809  O   VAL A 115      -2.354   1.380  -8.368  1.00 96.40           O  
ATOM    810  CG1 VAL A 115      -0.483   3.446  -6.161  1.00 96.40           C  
ATOM    811  CG2 VAL A 115       1.204   4.083  -7.910  1.00 96.40           C  
ATOM    812  N   SER A 116      -1.307   0.230  -6.803  1.00 95.73           N  
ATOM    813  CA  SER A 116      -2.472  -0.476  -6.281  1.00 95.73           C  
ATOM    814  C   SER A 116      -2.651  -0.218  -4.789  1.00 95.73           C  
ATOM    815  CB  SER A 116      -2.346  -1.979  -6.535  1.00 95.73           C  
ATOM    816  O   SER A 116      -1.672  -0.136  -4.045  1.00 95.73           O  
ATOM    817  OG  SER A 116      -2.220  -2.246  -7.921  1.00 95.73           O  
ATOM    818  N   CYS A 117      -3.964  -0.105  -4.454  1.00 96.20           N  
ATOM    819  CA  CYS A 117      -4.255   0.223  -3.063  1.00 96.20           C  
ATOM    820  C   CYS A 117      -5.274  -0.746  -2.476  1.00 96.20           C  
ATOM    821  CB  CYS A 117      -4.774   1.655  -2.947  1.00 96.20           C  
ATOM    822  O   CYS A 117      -6.153  -1.235  -3.187  1.00 96.20           O  
ATOM    823  SG  CYS A 117      -3.708   2.882  -3.734  1.00 96.20           S  
ATOM    824  N   CYS A 118      -5.143  -1.024  -1.228  1.00 95.60           N  
ATOM    825  CA  CYS A 118      -6.118  -1.807  -0.477  1.00 95.60           C  
ATOM    826  C   CYS A 118      -6.066  -1.464   1.007  1.00 95.60           C  
ATOM    827  CB  CYS A 118      -5.871  -3.302  -0.673  1.00 95.60           C  
ATOM    828  O   CYS A 118      -5.111  -0.839   1.471  1.00 95.60           O  
ATOM    829  SG  CYS A 118      -4.282  -3.868  -0.029  1.00 95.60           S  
ATOM    830  N   ASN A 119      -7.176  -1.856   1.797  1.00 94.36           N  
ATOM    831  CA  ASN A 119      -7.274  -1.318   3.149  1.00 94.36           C  
ATOM    832  C   ASN A 119      -7.532  -2.420   4.173  1.00 94.36           C  
ATOM    833  CB  ASN A 119      -8.370  -0.254   3.226  1.00 94.36           C  
ATOM    834  O   ASN A 119      -7.991  -2.146   5.283  1.00 94.36           O  
ATOM    835  CG  ASN A 119      -8.154   0.879   2.242  1.00 94.36           C  
ATOM    836  ND2 ASN A 119      -7.331   1.848   2.625  1.00 94.36           N  
ATOM    837  OD1 ASN A 119      -8.723   0.885   1.148  1.00 94.36           O  
ATOM    838  N   THR A 120      -7.263  -3.699   3.853  1.00 93.38           N  
ATOM    839  CA  THR A 120      -7.394  -4.797   4.804  1.00 93.38           C  
ATOM    840  C   THR A 120      -6.030  -5.408   5.116  1.00 93.38           C  
ATOM    841  CB  THR A 120      -8.338  -5.890   4.269  1.00 93.38           C  
ATOM    842  O   THR A 120      -5.041  -5.108   4.445  1.00 93.38           O  
ATOM    843  CG2 THR A 120      -9.732  -5.331   4.003  1.00 93.38           C  
ATOM    844  OG1 THR A 120      -7.806  -6.417   3.047  1.00 93.38           O  
ATOM    845  N   ASP A 121      -5.977  -6.226   6.158  1.00 94.59           N  
ATOM    846  CA  ASP A 121      -4.716  -6.820   6.591  1.00 94.59           C  
ATOM    847  C   ASP A 121      -4.092  -7.657   5.477  1.00 94.59           C  
ATOM    848  CB  ASP A 121      -4.929  -7.680   7.839  1.00 94.59           C  
ATOM    849  O   ASP A 121      -4.762  -8.500   4.877  1.00 94.59           O  
ATOM    850  CG  ASP A 121      -5.177  -6.858   9.091  1.00 94.59           C  
ATOM    851  OD1 ASP A 121      -4.792  -5.669   9.126  1.00 94.59           O  
ATOM    852  OD2 ASP A 121      -5.761  -7.404  10.052  1.00 94.59           O  
ATOM    853  N   LEU A 122      -2.825  -7.299   5.243  1.00 95.05           N  
ATOM    854  CA  LEU A 122      -2.002  -8.067   4.315  1.00 95.05           C  
ATOM    855  C   LEU A 122      -2.672  -8.168   2.949  1.00 95.05           C  
ATOM    856  CB  LEU A 122      -1.734  -9.468   4.870  1.00 95.05           C  
ATOM    857  O   LEU A 122      -2.552  -9.188   2.268  1.00 95.05           O  
ATOM    858  CG  LEU A 122      -1.143  -9.538   6.279  1.00 95.05           C  
ATOM    859  CD1 LEU A 122      -1.012 -10.990   6.727  1.00 95.05           C  
ATOM    860  CD2 LEU A 122       0.208  -8.833   6.328  1.00 95.05           C  
ATOM    861  N   CYS A 123      -3.500  -7.370   2.508  1.00 95.41           N  
ATOM    862  CA  CYS A 123      -4.279  -7.355   1.275  1.00 95.41           C  
ATOM    863  C   CYS A 123      -3.376  -7.170   0.061  1.00 95.41           C  
ATOM    864  CB  CYS A 123      -5.327  -6.244   1.316  1.00 95.41           C  
ATOM    865  O   CYS A 123      -3.769  -7.482  -1.064  1.00 95.41           O  
ATOM    866  SG  CYS A 123      -4.626  -4.580   1.288  1.00 95.41           S  
ATOM    867  N   ASN A 124      -2.179  -6.580   0.289  1.00 95.01           N  
ATOM    868  CA  ASN A 124      -1.280  -6.310  -0.828  1.00 95.01           C  
ATOM    869  C   ASN A 124      -0.360  -7.495  -1.105  1.00 95.01           C  
ATOM    870  CB  ASN A 124      -0.456  -5.048  -0.562  1.00 95.01           C  
ATOM    871  O   ASN A 124       0.815  -7.311  -1.428  1.00 95.01           O  
ATOM    872  CG  ASN A 124       0.417  -5.170   0.671  1.00 95.01           C  
ATOM    873  ND2 ASN A 124       1.527  -4.442   0.686  1.00 95.01           N  
ATOM    874  OD1 ASN A 124       0.096  -5.913   1.603  1.00 95.01           O  
ATOM    875  N   ILE A 125      -0.878  -8.761  -0.840  1.00 93.17           N  
ATOM    876  CA  ILE A 125      -0.103  -9.983  -1.027  1.00 93.17           C  
ATOM    877  C   ILE A 125       0.160 -10.204  -2.515  1.00 93.17           C  
ATOM    878  CB  ILE A 125      -0.825 -11.208  -0.423  1.00 93.17           C  
ATOM    879  O   ILE A 125       1.233 -10.675  -2.899  1.00 93.17           O  
ATOM    880  CG1 ILE A 125       0.096 -12.433  -0.441  1.00 93.17           C  
ATOM    881  CG2 ILE A 125      -2.129 -11.492  -1.175  1.00 93.17           C  
ATOM    882  CD1 ILE A 125      -0.362 -13.565   0.468  1.00 93.17           C  
ATOM    883  N   SER A 126      -0.905  -9.722  -3.391  1.00 77.91           N  
ATOM    884  CA  SER A 126      -0.773  -9.880  -4.835  1.00 77.91           C  
ATOM    885  C   SER A 126      -0.895  -8.539  -5.552  1.00 77.91           C  
ATOM    886  CB  SER A 126      -1.829 -10.850  -5.367  1.00 77.91           C  
ATOM    887  O   SER A 126      -1.535  -7.615  -5.047  1.00 77.91           O  
ATOM    888  OG  SER A 126      -1.934 -11.988  -4.530  1.00 77.91           O  
ATOM    889  N   GLY A 127       0.112  -8.001  -6.239  1.00 59.97           N  
ATOM    890  CA  GLY A 127       0.102  -6.819  -7.086  1.00 59.97           C  
ATOM    891  C   GLY A 127      -1.207  -6.627  -7.828  1.00 59.97           C  
ATOM    892  O   GLY A 127      -1.341  -5.703  -8.633  1.00 59.97           O  
ATOM    893  N   ALA A 128      -2.372  -7.468  -7.531  1.00 54.67           N  
ATOM    894  CA  ALA A 128      -3.677  -7.410  -8.184  1.00 54.67           C  
ATOM    895  C   ALA A 128      -4.749  -6.904  -7.223  1.00 54.67           C  
ATOM    896  CB  ALA A 128      -4.062  -8.784  -8.728  1.00 54.67           C  
ATOM    897  O   ALA A 128      -4.641  -7.090  -6.009  1.00 54.67           O  
ATOM    898  N   PRO A 129      -5.509  -5.894  -7.632  1.00 48.79           N  
ATOM    899  CA  PRO A 129      -6.551  -5.376  -6.743  1.00 48.79           C  
ATOM    900  C   PRO A 129      -7.410  -6.481  -6.133  1.00 48.79           C  
ATOM    901  CB  PRO A 129      -7.386  -4.481  -7.663  1.00 48.79           C  
ATOM    902  O   PRO A 129      -7.761  -7.445  -6.818  1.00 48.79           O  
ATOM    903  CG  PRO A 129      -6.945  -4.838  -9.046  1.00 48.79           C  
ATOM    904  CD  PRO A 129      -5.711  -5.688  -8.948  1.00 48.79           C  
ATOM    905  N   GLY A 130      -7.142  -7.088  -4.964  1.00 51.35           N  
ATOM    906  CA  GLY A 130      -7.823  -8.006  -4.065  1.00 51.35           C  
ATOM    907  C   GLY A 130      -9.313  -7.745  -3.962  1.00 51.35           C  
ATOM    908  O   GLY A 130      -9.766  -6.616  -4.163  1.00 51.35           O  
ATOM    909  N   VAL A 131     -10.120  -8.535  -4.556  1.00 53.89           N  
ATOM    910  CA  VAL A 131     -11.560  -8.727  -4.421  1.00 53.89           C  
ATOM    911  C   VAL A 131     -12.005  -8.334  -3.015  1.00 53.89           C  
ATOM    912  CB  VAL A 131     -11.969 -10.187  -4.721  1.00 53.89           C  
ATOM    913  O   VAL A 131     -11.348  -8.680  -2.030  1.00 53.89           O  
ATOM    914  CG1 VAL A 131     -13.046 -10.235  -5.804  1.00 53.89           C  
ATOM    915  CG2 VAL A 131     -10.750 -11.007  -5.139  1.00 53.89           C  
ATOM    916  N   LYS A 132     -12.617  -7.154  -2.794  1.00 53.38           N  
ATOM    917  CA  LYS A 132     -13.248  -6.571  -1.614  1.00 53.38           C  
ATOM    918  C   LYS A 132     -14.193  -7.567  -0.948  1.00 53.38           C  
ATOM    919  CB  LYS A 132     -14.006  -5.296  -1.985  1.00 53.38           C  
ATOM    920  O   LYS A 132     -15.162  -8.017  -1.562  1.00 53.38           O  
ATOM    921  CG  LYS A 132     -13.129  -4.205  -2.581  1.00 53.38           C  
ATOM    922  CD  LYS A 132     -13.670  -2.817  -2.264  1.00 53.38           C  
ATOM    923  CE  LYS A 132     -12.785  -1.724  -2.848  1.00 53.38           C  
ATOM    924  NZ  LYS A 132     -13.451  -0.388  -2.802  1.00 53.38           N  
ATOM    925  N   TYR A 133     -13.629  -8.599  -0.236  1.00 56.27           N  
ATOM    926  CA  TYR A 133     -14.558  -9.394   0.560  1.00 56.27           C  
ATOM    927  C   TYR A 133     -15.100  -8.587   1.734  1.00 56.27           C  
ATOM    928  CB  TYR A 133     -13.875 -10.666   1.072  1.00 56.27           C  
ATOM    929  O   TYR A 133     -14.331  -8.012   2.508  1.00 56.27           O  
ATOM    930  CG  TYR A 133     -14.841 -11.736   1.517  1.00 56.27           C  
ATOM    931  CD1 TYR A 133     -15.147 -11.909   2.865  1.00 56.27           C  
ATOM    932  CD2 TYR A 133     -15.450 -12.577   0.592  1.00 56.27           C  
ATOM    933  CE1 TYR A 133     -16.035 -12.896   3.280  1.00 56.27           C  
ATOM    934  CE2 TYR A 133     -16.340 -13.567   0.995  1.00 56.27           C  
ATOM    935  OH  TYR A 133     -17.506 -14.697   2.745  1.00 56.27           O  
ATOM    936  CZ  TYR A 133     -16.626 -13.718   2.340  1.00 56.27           C  
ATOM    937  N   SER A 134     -16.202  -7.952   1.676  1.00 57.32           N  
ATOM    938  CA  SER A 134     -16.901  -7.227   2.732  1.00 57.32           C  
ATOM    939  C   SER A 134     -17.393  -8.174   3.821  1.00 57.32           C  
ATOM    940  CB  SER A 134     -18.081  -6.444   2.154  1.00 57.32           C  
ATOM    941  O   SER A 134     -18.031  -9.187   3.528  1.00 57.32           O  
ATOM    942  OG  SER A 134     -18.720  -5.681   3.163  1.00 57.32           O  
ATOM    943  N   TYR A 135     -16.614  -8.417   4.766  1.00 60.74           N  
ATOM    944  CA  TYR A 135     -16.809  -9.101   6.040  1.00 60.74           C  
ATOM    945  C   TYR A 135     -18.168  -8.761   6.640  1.00 60.74           C  
ATOM    946  CB  TYR A 135     -15.696  -8.732   7.025  1.00 60.74           C  
ATOM    947  O   TYR A 135     -18.781  -9.592   7.314  1.00 60.74           O  
ATOM    948  CG  TYR A 135     -14.486  -9.630   6.938  1.00 60.74           C  
ATOM    949  CD1 TYR A 135     -14.422 -10.817   7.663  1.00 60.74           C  
ATOM    950  CD2 TYR A 135     -13.404  -9.292   6.132  1.00 60.74           C  
ATOM    951  CE1 TYR A 135     -13.308 -11.647   7.588  1.00 60.74           C  
ATOM    952  CE2 TYR A 135     -12.285 -10.114   6.049  1.00 60.74           C  
ATOM    953  OH  TYR A 135     -11.141 -12.105   6.701  1.00 60.74           O  
ATOM    954  CZ  TYR A 135     -12.246 -11.288   6.779  1.00 60.74           C  
ATOM    955  N   PRO A 136     -18.972  -7.622   6.079  1.00 55.90           N  
ATOM    956  CA  PRO A 136     -20.317  -7.489   6.644  1.00 55.90           C  
ATOM    957  C   PRO A 136     -21.332  -8.415   5.976  1.00 55.90           C  
ATOM    958  CB  PRO A 136     -20.664  -6.021   6.385  1.00 55.90           C  
ATOM    959  O   PRO A 136     -22.402  -8.669   6.535  1.00 55.90           O  
ATOM    960  CG  PRO A 136     -19.754  -5.603   5.275  1.00 55.90           C  
ATOM    961  CD  PRO A 136     -18.561  -6.514   5.269  1.00 55.90           C  
ATOM    962  N   ALA A 137     -20.975  -9.033   4.934  1.00 58.87           N  
ATOM    963  CA  ALA A 137     -21.840  -9.936   4.179  1.00 58.87           C  
ATOM    964  C   ALA A 137     -21.809 -11.345   4.766  1.00 58.87           C  
ATOM    965  CB  ALA A 137     -21.425  -9.967   2.710  1.00 58.87           C  
ATOM    966  O   ALA A 137     -22.814 -12.059   4.737  1.00 58.87           O  
ATOM    967  N   LEU A 138     -20.703 -11.696   5.561  1.00 59.79           N  
ATOM    968  CA  LEU A 138     -20.562 -13.005   6.188  1.00 59.79           C  
ATOM    969  C   LEU A 138     -21.107 -12.988   7.613  1.00 59.79           C  
ATOM    970  CB  LEU A 138     -19.094 -13.441   6.196  1.00 59.79           C  
ATOM    971  O   LEU A 138     -21.546 -14.019   8.127  1.00 59.79           O  
ATOM    972  CG  LEU A 138     -18.491 -13.816   4.841  1.00 59.79           C  
ATOM    973  CD1 LEU A 138     -16.968 -13.802   4.917  1.00 59.79           C  
ATOM    974  CD2 LEU A 138     -18.997 -15.181   4.390  1.00 59.79           C  
ATOM    975  N   GLY A 139     -21.199 -11.834   8.292  1.00 61.46           N  
ATOM    976  CA  GLY A 139     -21.770 -11.631   9.614  1.00 61.46           C  
ATOM    977  C   GLY A 139     -23.284 -11.539   9.603  1.00 61.46           C  
ATOM    978  O   GLY A 139     -23.945 -11.978  10.546  1.00 61.46           O  
ATOM    979  N   LEU A 140     -23.905 -11.163   8.479  1.00 62.42           N  
ATOM    980  CA  LEU A 140     -25.343 -11.072   8.252  1.00 62.42           C  
ATOM    981  C   LEU A 140     -25.924 -12.435   7.891  1.00 62.42           C  
ATOM    982  CB  LEU A 140     -25.648 -10.064   7.142  1.00 62.42           C  
ATOM    983  O   LEU A 140     -27.044 -12.762   8.289  1.00 62.42           O  
ATOM    984  CG  LEU A 140     -25.489  -8.586   7.505  1.00 62.42           C  
ATOM    985  CD1 LEU A 140     -25.577  -7.720   6.252  1.00 62.42           C  
ATOM    986  CD2 LEU A 140     -26.543  -8.169   8.524  1.00 62.42           C  
ATOM    987  N   SER A 141     -25.058 -13.314   7.327  1.00 66.27           N  
ATOM    988  CA  SER A 141     -25.445 -14.663   6.926  1.00 66.27           C  
ATOM    989  C   SER A 141     -25.351 -15.636   8.096  1.00 66.27           C  
ATOM    990  CB  SER A 141     -24.566 -15.152   5.773  1.00 66.27           C  
ATOM    991  O   SER A 141     -26.202 -16.515   8.249  1.00 66.27           O  
ATOM    992  OG  SER A 141     -23.220 -15.294   6.193  1.00 66.27           O  
ATOM    993  N   LEU A 142     -24.416 -15.440   9.012  1.00 69.85           N  
ATOM    994  CA  LEU A 142     -24.242 -16.233  10.224  1.00 69.85           C  
ATOM    995  C   LEU A 142     -25.209 -15.781  11.313  1.00 69.85           C  
ATOM    996  CB  LEU A 142     -22.801 -16.129  10.731  1.00 69.85           C  
ATOM    997  O   LEU A 142     -25.715 -16.603  12.081  1.00 69.85           O  
ATOM    998  CG  LEU A 142     -22.123 -17.443  11.123  1.00 69.85           C  
ATOM    999  CD1 LEU A 142     -21.698 -18.213   9.876  1.00 69.85           C  
ATOM   1000  CD2 LEU A 142     -20.926 -17.179  12.028  1.00 69.85           C  
ATOM   1001  N   GLY A 143     -25.484 -14.481  11.382  1.00 72.72           N  
ATOM   1002  CA  GLY A 143     -26.491 -13.899  12.255  1.00 72.72           C  
ATOM   1003  C   GLY A 143     -27.909 -14.265  11.858  1.00 72.72           C  
ATOM   1004  O   GLY A 143     -28.750 -14.534  12.718  1.00 72.72           O  
ATOM   1005  N   PHE A 144     -28.234 -14.305  10.562  1.00 72.34           N  
ATOM   1006  CA  PHE A 144     -29.489 -14.727   9.953  1.00 72.34           C  
ATOM   1007  C   PHE A 144     -29.686 -16.231  10.103  1.00 72.34           C  
ATOM   1008  CB  PHE A 144     -29.527 -14.338   8.472  1.00 72.34           C  
ATOM   1009  O   PHE A 144     -30.794 -16.692  10.387  1.00 72.34           O  
ATOM   1010  CG  PHE A 144     -30.878 -14.511   7.833  1.00 72.34           C  
ATOM   1011  CD1 PHE A 144     -31.128 -15.578   6.979  1.00 72.34           C  
ATOM   1012  CD2 PHE A 144     -31.900 -13.605   8.087  1.00 72.34           C  
ATOM   1013  CE1 PHE A 144     -32.378 -15.740   6.386  1.00 72.34           C  
ATOM   1014  CE2 PHE A 144     -33.152 -13.760   7.498  1.00 72.34           C  
ATOM   1015  CZ  PHE A 144     -33.388 -14.827   6.647  1.00 72.34           C  
ATOM   1016  N   LEU A 145     -28.660 -17.063  10.032  1.00 76.83           N  
ATOM   1017  CA  LEU A 145     -28.654 -18.513  10.196  1.00 76.83           C  
ATOM   1018  C   LEU A 145     -28.805 -18.895  11.665  1.00 76.83           C  
ATOM   1019  CB  LEU A 145     -27.362 -19.110   9.632  1.00 76.83           C  
ATOM   1020  O   LEU A 145     -29.496 -19.862  11.991  1.00 76.83           O  
ATOM   1021  CG  LEU A 145     -27.459 -19.745   8.243  1.00 76.83           C  
ATOM   1022  CD1 LEU A 145     -26.110 -19.678   7.535  1.00 76.83           C  
ATOM   1023  CD2 LEU A 145     -27.942 -21.188   8.347  1.00 76.83           C  
ATOM   1024  N   LEU A 146     -28.269 -18.180  12.591  1.00 78.49           N  
ATOM   1025  CA  LEU A 146     -28.379 -18.362  14.034  1.00 78.49           C  
ATOM   1026  C   LEU A 146     -29.764 -17.958  14.529  1.00 78.49           C  
ATOM   1027  CB  LEU A 146     -27.307 -17.546  14.761  1.00 78.49           C  
ATOM   1028  O   LEU A 146     -30.318 -18.597  15.427  1.00 78.49           O  
ATOM   1029  CG  LEU A 146     -25.868 -18.049  14.631  1.00 78.49           C  
ATOM   1030  CD1 LEU A 146     -24.901 -17.058  15.268  1.00 78.49           C  
ATOM   1031  CD2 LEU A 146     -25.724 -19.428  15.266  1.00 78.49           C  
ATOM   1032  N   VAL A 147     -30.403 -16.870  13.908  1.00 76.75           N  
ATOM   1033  CA  VAL A 147     -31.763 -16.411  14.166  1.00 76.75           C  
ATOM   1034  C   VAL A 147     -32.764 -17.420  13.608  1.00 76.75           C  
ATOM   1035  CB  VAL A 147     -32.017 -15.015  13.554  1.00 76.75           C  
ATOM   1036  O   VAL A 147     -33.793 -17.694  14.232  1.00 76.75           O  
ATOM   1037  CG1 VAL A 147     -33.488 -14.625  13.690  1.00 76.75           C  
ATOM   1038  CG2 VAL A 147     -31.121 -13.971  14.219  1.00 76.75           C  
ATOM   1039  N   LEU A 148     -32.467 -18.124  12.464  1.00 76.30           N  
ATOM   1040  CA  LEU A 148     -33.298 -19.144  11.834  1.00 76.30           C  
ATOM   1041  C   LEU A 148     -33.183 -20.473  12.574  1.00 76.30           C  
ATOM   1042  CB  LEU A 148     -32.901 -19.328  10.367  1.00 76.30           C  
ATOM   1043  O   LEU A 148     -34.161 -21.217  12.677  1.00 76.30           O  
ATOM   1044  CG  LEU A 148     -33.257 -18.181   9.420  1.00 76.30           C  
ATOM   1045  CD1 LEU A 148     -32.769 -18.490   8.008  1.00 76.30           C  
ATOM   1046  CD2 LEU A 148     -34.760 -17.927   9.428  1.00 76.30           C  
ATOM   1047  N   LEU A 149     -32.055 -20.840  13.068  1.00 78.96           N  
ATOM   1048  CA  LEU A 149     -31.813 -22.061  13.829  1.00 78.96           C  
ATOM   1049  C   LEU A 149     -32.401 -21.953  15.232  1.00 78.96           C  
ATOM   1050  CB  LEU A 149     -30.312 -22.352  13.913  1.00 78.96           C  
ATOM   1051  O   LEU A 149     -32.814 -22.958  15.815  1.00 78.96           O  
ATOM   1052  CG  LEU A 149     -29.648 -22.863  12.633  1.00 78.96           C  
ATOM   1053  CD1 LEU A 149     -28.131 -22.861  12.787  1.00 78.96           C  
ATOM   1054  CD2 LEU A 149     -30.154 -24.259  12.288  1.00 78.96           C  
ATOM   1055  N   ARG A 150     -32.520 -20.820  15.869  1.00 73.28           N  
ATOM   1056  CA  ARG A 150     -33.163 -20.539  17.148  1.00 73.28           C  
ATOM   1057  C   ARG A 150     -34.680 -20.481  16.997  1.00 73.28           C  
ATOM   1058  CB  ARG A 150     -32.644 -19.224  17.734  1.00 73.28           C  
ATOM   1059  O   ARG A 150     -35.414 -20.818  17.928  1.00 73.28           O  
ATOM   1060  CG  ARG A 150     -31.270 -19.335  18.374  1.00 73.28           C  
ATOM   1061  CD  ARG A 150     -30.893 -18.064  19.124  1.00 73.28           C  
ATOM   1062  NE  ARG A 150     -29.598 -18.194  19.787  1.00 73.28           N  
ATOM   1063  NH1 ARG A 150     -29.880 -16.351  21.151  1.00 73.28           N  
ATOM   1064  NH2 ARG A 150     -27.953 -17.587  21.270  1.00 73.28           N  
ATOM   1065  CZ  ARG A 150     -29.147 -17.377  20.735  1.00 73.28           C  
ATOM   1066  N   GLY A 151     -35.248 -20.131  15.862  1.00 61.96           N  
ATOM   1067  CA  GLY A 151     -36.663 -20.099  15.525  1.00 61.96           C  
ATOM   1068  C   GLY A 151     -37.210 -21.455  15.121  1.00 61.96           C  
ATOM   1069  O   GLY A 151     -38.395 -21.735  15.317  1.00 61.96           O  
ATOM   1070  N   SER A 152     -36.444 -22.416  14.610  1.00 64.70           N  
ATOM   1071  CA  SER A 152     -36.788 -23.779  14.218  1.00 64.70           C  
ATOM   1072  C   SER A 152     -36.667 -24.740  15.395  1.00 64.70           C  
ATOM   1073  CB  SER A 152     -35.894 -24.249  13.070  1.00 64.70           C  
ATOM   1074  O   SER A 152     -37.235 -25.834  15.371  1.00 64.70           O  
ATOM   1075  OG  SER A 152     -35.193 -23.157  12.499  1.00 64.70           O  
ATOM   1076  N   ALA A 153     -35.923 -24.358  16.522  1.00 57.10           N  
ATOM   1077  CA  ALA A 153     -35.790 -25.125  17.758  1.00 57.10           C  
ATOM   1078  C   ALA A 153     -36.868 -24.735  18.765  1.00 57.10           C  
ATOM   1079  CB  ALA A 153     -34.403 -24.922  18.363  1.00 57.10           C  
ATOM   1080  O   ALA A 153     -37.038 -25.400  19.790  1.00 57.10           O  
ATOM   1081  N   LEU A 154     -37.935 -23.841  18.478  1.00 45.86           N  
ATOM   1082  CA  LEU A 154     -39.117 -23.493  19.259  1.00 45.86           C  
ATOM   1083  C   LEU A 154     -40.386 -23.995  18.577  1.00 45.86           C  
ATOM   1084  CB  LEU A 154     -39.198 -21.978  19.463  1.00 45.86           C  
ATOM   1085  O   LEU A 154     -40.485 -23.975  17.348  1.00 45.86           O  
ATOM   1086  CG  LEU A 154     -38.463 -21.417  20.681  1.00 45.86           C  
ATOM   1087  CD1 LEU A 154     -37.685 -20.163  20.300  1.00 45.86           C  
ATOM   1088  CD2 LEU A 154     -39.446 -21.121  21.809  1.00 45.86           C  
TER    1089      ALA A   1                                                      
ENDMDL                                                                          
END                                                                             
