# Supplementary material for: Domain loss enabled evolution of novel functions in the snake three-finger toxin gene superfamily
Source: Nat Commun. 2023 Aug 11;14:4861. doi: 10.1038/s41467-023-40550-0 (PMC10421932; doi:10.1038/s41467-023-40550-0)
Supplement: Supplementary file 5 — Supplementary Data 2 [file 41467_2023_40550_MOESM5_ESM.zip › SD2_structure_predictions/full_sequence/SP|O42256|Naja_sputatrix.pdb]

MODEL     1                                                                     
ATOM      1  N   MET A   1     -33.870 -10.511  30.051  1.00 63.76           N  
ATOM      2  CA  MET A   1     -32.684 -11.266  29.655  1.00 63.76           C  
ATOM      3  C   MET A   1     -32.411 -11.106  28.164  1.00 63.76           C  
ATOM      4  CB  MET A   1     -32.848 -12.747  30.002  1.00 63.76           C  
ATOM      5  O   MET A   1     -31.332 -11.461  27.684  1.00 63.76           O  
ATOM      6  CG  MET A   1     -34.224 -13.304  29.675  1.00 63.76           C  
ATOM      7  SD  MET A   1     -34.427 -15.043  30.225  1.00 63.76           S  
ATOM      8  CE  MET A   1     -34.879 -15.826  28.651  1.00 63.76           C  
ATOM      9  N   LYS A   2     -33.235 -10.341  27.411  1.00 74.80           N  
ATOM     10  CA  LYS A   2     -33.199 -10.065  25.977  1.00 74.80           C  
ATOM     11  C   LYS A   2     -32.518  -8.730  25.691  1.00 74.80           C  
ATOM     12  CB  LYS A   2     -34.612 -10.069  25.394  1.00 74.80           C  
ATOM     13  O   LYS A   2     -31.844  -8.577  24.670  1.00 74.80           O  
ATOM     14  CG  LYS A   2     -35.198 -11.459  25.198  1.00 74.80           C  
ATOM     15  CD  LYS A   2     -36.685 -11.399  24.875  1.00 74.80           C  
ATOM     16  CE  LYS A   2     -37.244 -12.778  24.552  1.00 74.80           C  
ATOM     17  NZ  LYS A   2     -38.670 -12.912  24.977  1.00 74.80           N  
ATOM     18  N   THR A   3     -32.569  -7.834  26.698  1.00 76.15           N  
ATOM     19  CA  THR A   3     -31.943  -6.523  26.573  1.00 76.15           C  
ATOM     20  C   THR A   3     -30.453  -6.602  26.890  1.00 76.15           C  
ATOM     21  CB  THR A   3     -32.614  -5.493  27.500  1.00 76.15           C  
ATOM     22  O   THR A   3     -29.658  -5.822  26.361  1.00 76.15           O  
ATOM     23  CG2 THR A   3     -34.059  -5.236  27.083  1.00 76.15           C  
ATOM     24  OG1 THR A   3     -32.597  -5.987  28.845  1.00 76.15           O  
ATOM     25  N   LEU A   4     -30.069  -7.600  27.647  1.00 76.91           N  
ATOM     26  CA  LEU A   4     -28.683  -7.889  27.996  1.00 76.91           C  
ATOM     27  C   LEU A   4     -27.959  -8.566  26.837  1.00 76.91           C  
ATOM     28  CB  LEU A   4     -28.618  -8.778  29.241  1.00 76.91           C  
ATOM     29  O   LEU A   4     -26.789  -8.277  26.577  1.00 76.91           O  
ATOM     30  CG  LEU A   4     -28.719  -8.063  30.590  1.00 76.91           C  
ATOM     31  CD1 LEU A   4     -29.010  -9.067  31.701  1.00 76.91           C  
ATOM     32  CD2 LEU A   4     -27.438  -7.290  30.883  1.00 76.91           C  
ATOM     33  N   LEU A   5     -28.646  -9.328  26.090  1.00 77.91           N  
ATOM     34  CA  LEU A   5     -28.141 -10.035  24.918  1.00 77.91           C  
ATOM     35  C   LEU A   5     -27.995  -9.087  23.733  1.00 77.91           C  
ATOM     36  CB  LEU A   5     -29.072 -11.193  24.549  1.00 77.91           C  
ATOM     37  O   LEU A   5     -27.028  -9.181  22.973  1.00 77.91           O  
ATOM     38  CG  LEU A   5     -28.921 -12.473  25.373  1.00 77.91           C  
ATOM     39  CD1 LEU A   5     -30.158 -13.352  25.217  1.00 77.91           C  
ATOM     40  CD2 LEU A   5     -27.665 -13.231  24.958  1.00 77.91           C  
ATOM     41  N   LEU A   6     -28.839  -8.094  23.638  1.00 78.91           N  
ATOM     42  CA  LEU A   6     -28.833  -7.083  22.586  1.00 78.91           C  
ATOM     43  C   LEU A   6     -27.722  -6.065  22.818  1.00 78.91           C  
ATOM     44  CB  LEU A   6     -30.187  -6.372  22.517  1.00 78.91           C  
ATOM     45  O   LEU A   6     -27.052  -5.644  21.871  1.00 78.91           O  
ATOM     46  CG  LEU A   6     -31.337  -7.163  21.892  1.00 78.91           C  
ATOM     47  CD1 LEU A   6     -32.666  -6.462  22.153  1.00 78.91           C  
ATOM     48  CD2 LEU A   6     -31.109  -7.347  20.396  1.00 78.91           C  
ATOM     49  N   THR A   7     -27.421  -5.773  24.029  1.00 80.72           N  
ATOM     50  CA  THR A   7     -26.349  -4.865  24.423  1.00 80.72           C  
ATOM     51  C   THR A   7     -24.988  -5.540  24.280  1.00 80.72           C  
ATOM     52  CB  THR A   7     -26.534  -4.378  25.872  1.00 80.72           C  
ATOM     53  O   THR A   7     -24.003  -4.893  23.918  1.00 80.72           O  
ATOM     54  CG2 THR A   7     -27.806  -3.548  26.016  1.00 80.72           C  
ATOM     55  OG1 THR A   7     -26.616  -5.512  26.744  1.00 80.72           O  
ATOM     56  N   LEU A   8     -24.805  -6.767  24.434  1.00 80.82           N  
ATOM     57  CA  LEU A   8     -23.610  -7.587  24.268  1.00 80.82           C  
ATOM     58  C   LEU A   8     -23.275  -7.766  22.791  1.00 80.82           C  
ATOM     59  CB  LEU A   8     -23.803  -8.955  24.929  1.00 80.82           C  
ATOM     60  O   LEU A   8     -22.104  -7.721  22.406  1.00 80.82           O  
ATOM     61  CG  LEU A   8     -22.540  -9.794  25.130  1.00 80.82           C  
ATOM     62  CD1 LEU A   8     -21.929  -9.514  26.499  1.00 80.82           C  
ATOM     63  CD2 LEU A   8     -22.854 -11.278  24.972  1.00 80.82           C  
ATOM     64  N   VAL A   9     -24.256  -7.823  21.920  1.00 80.95           N  
ATOM     65  CA  VAL A   9     -24.116  -7.962  20.474  1.00 80.95           C  
ATOM     66  C   VAL A   9     -23.690  -6.628  19.865  1.00 80.95           C  
ATOM     67  CB  VAL A   9     -25.428  -8.451  19.821  1.00 80.95           C  
ATOM     68  O   VAL A   9     -22.818  -6.586  18.994  1.00 80.95           O  
ATOM     69  CG1 VAL A   9     -25.298  -8.473  18.299  1.00 80.95           C  
ATOM     70  CG2 VAL A   9     -25.802  -9.835  20.349  1.00 80.95           C  
ATOM     71  N   VAL A  10     -24.174  -5.521  20.379  1.00 78.08           N  
ATOM     72  CA  VAL A  10     -23.858  -4.165  19.940  1.00 78.08           C  
ATOM     73  C   VAL A  10     -22.442  -3.797  20.377  1.00 78.08           C  
ATOM     74  CB  VAL A  10     -24.871  -3.139  20.495  1.00 78.08           C  
ATOM     75  O   VAL A  10     -21.688  -3.189  19.613  1.00 78.08           O  
ATOM     76  CG1 VAL A  10     -24.454  -1.716  20.127  1.00 78.08           C  
ATOM     77  CG2 VAL A  10     -26.275  -3.439  19.972  1.00 78.08           C  
ATOM     78  N   VAL A  11     -21.927  -4.212  21.544  1.00 74.81           N  
ATOM     79  CA  VAL A  11     -20.591  -4.003  22.093  1.00 74.81           C  
ATOM     80  C   VAL A  11     -19.583  -4.871  21.342  1.00 74.81           C  
ATOM     81  CB  VAL A  11     -20.544  -4.318  23.605  1.00 74.81           C  
ATOM     82  O   VAL A  11     -18.473  -4.425  21.043  1.00 74.81           O  
ATOM     83  CG1 VAL A  11     -19.109  -4.248  24.126  1.00 74.81           C  
ATOM     84  CG2 VAL A  11     -21.444  -3.357  24.378  1.00 74.81           C  
ATOM     85  N   THR A  12     -19.935  -6.031  20.915  1.00 73.14           N  
ATOM     86  CA  THR A  12     -19.111  -6.963  20.153  1.00 73.14           C  
ATOM     87  C   THR A  12     -18.967  -6.501  18.706  1.00 73.14           C  
ATOM     88  CB  THR A  12     -19.702  -8.385  20.184  1.00 73.14           C  
ATOM     89  O   THR A  12     -17.900  -6.646  18.106  1.00 73.14           O  
ATOM     90  CG2 THR A  12     -19.729  -8.938  21.605  1.00 73.14           C  
ATOM     91  OG1 THR A  12     -21.039  -8.351  19.671  1.00 73.14           O  
ATOM     92  N   ILE A  13     -19.964  -5.856  18.075  1.00 71.29           N  
ATOM     93  CA  ILE A  13     -19.985  -5.346  16.709  1.00 71.29           C  
ATOM     94  C   ILE A  13     -19.217  -4.028  16.638  1.00 71.29           C  
ATOM     95  CB  ILE A  13     -21.431  -5.152  16.200  1.00 71.29           C  
ATOM     96  O   ILE A  13     -18.488  -3.778  15.676  1.00 71.29           O  
ATOM     97  CG1 ILE A  13     -22.151  -6.502  16.108  1.00 71.29           C  
ATOM     98  CG2 ILE A  13     -21.436  -4.435  14.846  1.00 71.29           C  
ATOM     99  CD1 ILE A  13     -23.639  -6.391  15.806  1.00 71.29           C  
ATOM    100  N   VAL A  14     -19.285  -3.201  17.609  1.00 68.50           N  
ATOM    101  CA  VAL A  14     -18.569  -1.937  17.743  1.00 68.50           C  
ATOM    102  C   VAL A  14     -17.100  -2.206  18.063  1.00 68.50           C  
ATOM    103  CB  VAL A  14     -19.197  -1.043  18.836  1.00 68.50           C  
ATOM    104  O   VAL A  14     -16.215  -1.484  17.598  1.00 68.50           O  
ATOM    105  CG1 VAL A  14     -18.354   0.212  19.057  1.00 68.50           C  
ATOM    106  CG2 VAL A  14     -20.629  -0.668  18.459  1.00 68.50           C  
ATOM    107  N   CYS A  15     -16.814  -3.368  18.634  1.00 66.68           N  
ATOM    108  CA  CYS A  15     -15.460  -3.796  18.968  1.00 66.68           C  
ATOM    109  C   CYS A  15     -14.831  -4.568  17.814  1.00 66.68           C  
ATOM    110  CB  CYS A  15     -15.466  -4.661  20.228  1.00 66.68           C  
ATOM    111  O   CYS A  15     -13.612  -4.737  17.766  1.00 66.68           O  
ATOM    112  SG  CYS A  15     -15.657  -3.717  21.757  1.00 66.68           S  
ATOM    113  N   LEU A  16     -15.637  -4.986  16.819  1.00 63.36           N  
ATOM    114  CA  LEU A  16     -15.195  -5.740  15.651  1.00 63.36           C  
ATOM    115  C   LEU A  16     -14.717  -4.802  14.548  1.00 63.36           C  
ATOM    116  CB  LEU A  16     -16.325  -6.629  15.127  1.00 63.36           C  
ATOM    117  O   LEU A  16     -14.010  -5.225  13.630  1.00 63.36           O  
ATOM    118  CG  LEU A  16     -16.662  -7.863  15.967  1.00 63.36           C  
ATOM    119  CD1 LEU A  16     -18.035  -8.406  15.584  1.00 63.36           C  
ATOM    120  CD2 LEU A  16     -15.591  -8.935  15.796  1.00 63.36           C  
ATOM    121  N   ASP A  17     -14.994  -3.490  14.785  1.00 59.60           N  
ATOM    122  CA  ASP A  17     -14.440  -2.464  13.906  1.00 59.60           C  
ATOM    123  C   ASP A  17     -13.001  -2.130  14.291  1.00 59.60           C  
ATOM    124  CB  ASP A  17     -15.302  -1.200  13.946  1.00 59.60           C  
ATOM    125  O   ASP A  17     -12.375  -1.261  13.680  1.00 59.60           O  
ATOM    126  CG  ASP A  17     -15.891  -0.842  12.593  1.00 59.60           C  
ATOM    127  OD1 ASP A  17     -15.190  -0.977  11.567  1.00 59.60           O  
ATOM    128  OD2 ASP A  17     -17.066  -0.417  12.553  1.00 59.60           O  
ATOM    129  N   LEU A  18     -12.386  -2.930  15.114  1.00 58.65           N  
ATOM    130  CA  LEU A  18     -11.037  -2.810  15.657  1.00 58.65           C  
ATOM    131  C   LEU A  18     -10.027  -3.524  14.765  1.00 58.65           C  
ATOM    132  CB  LEU A  18     -10.978  -3.383  17.075  1.00 58.65           C  
ATOM    133  O   LEU A  18     -10.130  -4.734  14.549  1.00 58.65           O  
ATOM    134  CG  LEU A  18     -10.548  -2.416  18.179  1.00 58.65           C  
ATOM    135  CD1 LEU A  18     -11.772  -1.810  18.859  1.00 58.65           C  
ATOM    136  CD2 LEU A  18      -9.662  -3.125  19.197  1.00 58.65           C  
ATOM    137  N   GLY A  19      -9.769  -3.063  13.489  1.00 61.50           N  
ATOM    138  CA  GLY A  19      -8.383  -2.862  13.096  1.00 61.50           C  
ATOM    139  C   GLY A  19      -7.996  -3.641  11.854  1.00 61.50           C  
ATOM    140  O   GLY A  19      -7.327  -4.672  11.944  1.00 61.50           O  
ATOM    141  N   TYR A  20      -9.062  -3.725  10.882  1.00 70.63           N  
ATOM    142  CA  TYR A  20      -8.527  -4.328   9.666  1.00 70.63           C  
ATOM    143  C   TYR A  20      -7.321  -3.548   9.156  1.00 70.63           C  
ATOM    144  CB  TYR A  20      -9.605  -4.392   8.580  1.00 70.63           C  
ATOM    145  O   TYR A  20      -7.409  -2.341   8.920  1.00 70.63           O  
ATOM    146  CG  TYR A  20      -9.205  -5.210   7.376  1.00 70.63           C  
ATOM    147  CD1 TYR A  20      -8.744  -4.595   6.214  1.00 70.63           C  
ATOM    148  CD2 TYR A  20      -9.288  -6.598   7.397  1.00 70.63           C  
ATOM    149  CE1 TYR A  20      -8.376  -5.345   5.101  1.00 70.63           C  
ATOM    150  CE2 TYR A  20      -8.923  -7.357   6.290  1.00 70.63           C  
ATOM    151  OH  TYR A  20      -8.106  -7.470   4.050  1.00 70.63           O  
ATOM    152  CZ  TYR A  20      -8.468  -6.723   5.149  1.00 70.63           C  
ATOM    153  N   THR A  21      -6.153  -4.174   9.593  1.00 84.51           N  
ATOM    154  CA  THR A  21      -4.914  -3.544   9.153  1.00 84.51           C  
ATOM    155  C   THR A  21      -4.442  -4.143   7.832  1.00 84.51           C  
ATOM    156  CB  THR A  21      -3.805  -3.693  10.212  1.00 84.51           C  
ATOM    157  O   THR A  21      -4.531  -5.355   7.626  1.00 84.51           O  
ATOM    158  CG2 THR A  21      -4.186  -2.988  11.510  1.00 84.51           C  
ATOM    159  OG1 THR A  21      -3.593  -5.084  10.481  1.00 84.51           O  
ATOM    160  N   LEU A  22      -4.326  -3.425   6.850  1.00 94.24           N  
ATOM    161  CA  LEU A  22      -3.830  -3.768   5.522  1.00 94.24           C  
ATOM    162  C   LEU A  22      -2.319  -3.979   5.544  1.00 94.24           C  
ATOM    163  CB  LEU A  22      -4.189  -2.672   4.516  1.00 94.24           C  
ATOM    164  O   LEU A  22      -1.585  -3.179   6.129  1.00 94.24           O  
ATOM    165  CG  LEU A  22      -3.826  -2.947   3.056  1.00 94.24           C  
ATOM    166  CD1 LEU A  22      -4.667  -4.095   2.507  1.00 94.24           C  
ATOM    167  CD2 LEU A  22      -4.013  -1.690   2.212  1.00 94.24           C  
ATOM    168  N   THR A  23      -1.906  -5.108   5.017  1.00 95.27           N  
ATOM    169  CA  THR A  23      -0.491  -5.435   4.890  1.00 95.27           C  
ATOM    170  C   THR A  23      -0.055  -5.390   3.428  1.00 95.27           C  
ATOM    171  CB  THR A  23      -0.183  -6.824   5.479  1.00 95.27           C  
ATOM    172  O   THR A  23      -0.697  -5.991   2.565  1.00 95.27           O  
ATOM    173  CG2 THR A  23       1.317  -7.100   5.480  1.00 95.27           C  
ATOM    174  OG1 THR A  23      -0.670  -6.885   6.825  1.00 95.27           O  
ATOM    175  N   CYS A  24       1.098  -4.641   3.156  1.00 95.62           N  
ATOM    176  CA  CYS A  24       1.577  -4.457   1.791  1.00 95.62           C  
ATOM    177  C   CYS A  24       3.059  -4.794   1.683  1.00 95.62           C  
ATOM    178  CB  CYS A  24       1.336  -3.021   1.327  1.00 95.62           C  
ATOM    179  O   CYS A  24       3.786  -4.745   2.677  1.00 95.62           O  
ATOM    180  SG  CYS A  24      -0.408  -2.554   1.279  1.00 95.62           S  
ATOM    181  N   LEU A  25       3.438  -5.139   0.516  1.00 94.41           N  
ATOM    182  CA  LEU A  25       4.860  -5.290   0.228  1.00 94.41           C  
ATOM    183  C   LEU A  25       5.564  -3.937   0.241  1.00 94.41           C  
ATOM    184  CB  LEU A  25       5.063  -5.970  -1.128  1.00 94.41           C  
ATOM    185  O   LEU A  25       5.068  -2.969  -0.340  1.00 94.41           O  
ATOM    186  CG  LEU A  25       5.153  -7.497  -1.114  1.00 94.41           C  
ATOM    187  CD1 LEU A  25       3.767  -8.108  -0.936  1.00 94.41           C  
ATOM    188  CD2 LEU A  25       5.807  -8.007  -2.394  1.00 94.41           C  
ATOM    189  N   ASN A  26       6.707  -3.839   0.988  1.00 91.50           N  
ATOM    190  CA  ASN A  26       7.475  -2.604   1.113  1.00 91.50           C  
ATOM    191  C   ASN A  26       8.954  -2.832   0.813  1.00 91.50           C  
ATOM    192  CB  ASN A  26       7.303  -2.004   2.510  1.00 91.50           C  
ATOM    193  O   ASN A  26       9.742  -3.104   1.721  1.00 91.50           O  
ATOM    194  CG  ASN A  26       7.875  -0.604   2.619  1.00 91.50           C  
ATOM    195  ND2 ASN A  26       8.132  -0.162   3.844  1.00 91.50           N  
ATOM    196  OD1 ASN A  26       8.083   0.075   1.610  1.00 91.50           O  
ATOM    197  N   CYS A  27       9.323  -2.851  -0.423  1.00 83.27           N  
ATOM    198  CA  CYS A  27      10.718  -3.025  -0.813  1.00 83.27           C  
ATOM    199  C   CYS A  27      10.959  -2.505  -2.225  1.00 83.27           C  
ATOM    200  CB  CYS A  27      11.119  -4.497  -0.727  1.00 83.27           C  
ATOM    201  O   CYS A  27      10.042  -2.485  -3.049  1.00 83.27           O  
ATOM    202  SG  CYS A  27      10.119  -5.586  -1.764  1.00 83.27           S  
ATOM    203  N   PRO A  28      12.119  -1.954  -2.368  1.00 76.94           N  
ATOM    204  CA  PRO A  28      12.469  -1.364  -3.662  1.00 76.94           C  
ATOM    205  C   PRO A  28      12.928  -2.406  -4.680  1.00 76.94           C  
ATOM    206  CB  PRO A  28      13.606  -0.401  -3.315  1.00 76.94           C  
ATOM    207  O   PRO A  28      13.047  -2.102  -5.869  1.00 76.94           O  
ATOM    208  CG  PRO A  28      14.205  -0.952  -2.061  1.00 76.94           C  
ATOM    209  CD  PRO A  28      13.138  -1.696  -1.311  1.00 76.94           C  
ATOM    210  N   GLU A  29      13.037  -3.691  -4.271  1.00 78.82           N  
ATOM    211  CA  GLU A  29      13.546  -4.745  -5.143  1.00 78.82           C  
ATOM    212  C   GLU A  29      12.406  -5.477  -5.846  1.00 78.82           C  
ATOM    213  CB  GLU A  29      14.397  -5.738  -4.347  1.00 78.82           C  
ATOM    214  O   GLU A  29      11.286  -5.531  -5.334  1.00 78.82           O  
ATOM    215  CG  GLU A  29      15.647  -5.123  -3.735  1.00 78.82           C  
ATOM    216  CD  GLU A  29      16.351  -6.046  -2.754  1.00 78.82           C  
ATOM    217  OE1 GLU A  29      17.278  -5.589  -2.047  1.00 78.82           O  
ATOM    218  OE2 GLU A  29      15.973  -7.238  -2.691  1.00 78.82           O  
ATOM    219  N   MET A  30      12.671  -5.994  -7.059  1.00 69.82           N  
ATOM    220  CA  MET A  30      11.731  -6.736  -7.894  1.00 69.82           C  
ATOM    221  C   MET A  30      11.268  -8.009  -7.195  1.00 69.82           C  
ATOM    222  CB  MET A  30      12.365  -7.081  -9.243  1.00 69.82           C  
ATOM    223  O   MET A  30      10.083  -8.347  -7.230  1.00 69.82           O  
ATOM    224  CG  MET A  30      11.383  -7.645 -10.256  1.00 69.82           C  
ATOM    225  SD  MET A  30      12.173  -8.018 -11.870  1.00 69.82           S  
ATOM    226  CE  MET A  30      12.202  -6.359 -12.604  1.00 69.82           C  
ATOM    227  N   PHE A  31      12.181  -8.640  -6.396  1.00 70.50           N  
ATOM    228  CA  PHE A  31      11.855  -9.876  -5.694  1.00 70.50           C  
ATOM    229  C   PHE A  31      12.139  -9.743  -4.203  1.00 70.50           C  
ATOM    230  CB  PHE A  31      12.646 -11.051  -6.276  1.00 70.50           C  
ATOM    231  O   PHE A  31      13.298  -9.740  -3.784  1.00 70.50           O  
ATOM    232  CG  PHE A  31      12.382 -11.296  -7.737  1.00 70.50           C  
ATOM    233  CD1 PHE A  31      11.211 -11.920  -8.151  1.00 70.50           C  
ATOM    234  CD2 PHE A  31      13.305 -10.903  -8.698  1.00 70.50           C  
ATOM    235  CE1 PHE A  31      10.964 -12.148  -9.503  1.00 70.50           C  
ATOM    236  CE2 PHE A  31      13.065 -11.127 -10.050  1.00 70.50           C  
ATOM    237  CZ  PHE A  31      11.894 -11.751 -10.451  1.00 70.50           C  
ATOM    238  N   CYS A  32      11.188  -9.074  -3.564  1.00 75.81           N  
ATOM    239  CA  CYS A  32      11.389  -8.856  -2.136  1.00 75.81           C  
ATOM    240  C   CYS A  32      10.190  -9.349  -1.335  1.00 75.81           C  
ATOM    241  CB  CYS A  32      11.631  -7.374  -1.849  1.00 75.81           C  
ATOM    242  O   CYS A  32       9.089  -9.476  -1.873  1.00 75.81           O  
ATOM    243  SG  CYS A  32      10.328  -6.600  -0.867  1.00 75.81           S  
ATOM    244  N   GLY A  33      10.398  -9.925  -0.177  1.00 82.63           N  
ATOM    245  CA  GLY A  33       9.412 -10.537   0.699  1.00 82.63           C  
ATOM    246  C   GLY A  33       9.162  -9.740   1.965  1.00 82.63           C  
ATOM    247  O   GLY A  33       8.672 -10.281   2.959  1.00 82.63           O  
ATOM    248  N   LYS A  34       9.557  -8.376   1.865  1.00 89.51           N  
ATOM    249  CA  LYS A  34       9.330  -7.571   3.062  1.00 89.51           C  
ATOM    250  C   LYS A  34       7.933  -6.957   3.054  1.00 89.51           C  
ATOM    251  CB  LYS A  34      10.385  -6.471   3.178  1.00 89.51           C  
ATOM    252  O   LYS A  34       7.511  -6.374   2.053  1.00 89.51           O  
ATOM    253  CG  LYS A  34      11.786  -6.985   3.478  1.00 89.51           C  
ATOM    254  CD  LYS A  34      12.762  -5.841   3.720  1.00 89.51           C  
ATOM    255  CE  LYS A  34      14.173  -6.353   3.973  1.00 89.51           C  
ATOM    256  NZ  LYS A  34      15.137  -5.234   4.194  1.00 89.51           N  
ATOM    257  N   PHE A  35       7.263  -7.083   4.123  1.00 92.19           N  
ATOM    258  CA  PHE A  35       5.891  -6.617   4.282  1.00 92.19           C  
ATOM    259  C   PHE A  35       5.784  -5.637   5.445  1.00 92.19           C  
ATOM    260  CB  PHE A  35       4.942  -7.799   4.503  1.00 92.19           C  
ATOM    261  O   PHE A  35       6.568  -5.703   6.394  1.00 92.19           O  
ATOM    262  CG  PHE A  35       5.057  -8.874   3.456  1.00 92.19           C  
ATOM    263  CD1 PHE A  35       4.458  -8.719   2.212  1.00 92.19           C  
ATOM    264  CD2 PHE A  35       5.765 -10.040   3.716  1.00 92.19           C  
ATOM    265  CE1 PHE A  35       4.563  -9.712   1.241  1.00 92.19           C  
ATOM    266  CE2 PHE A  35       5.875 -11.037   2.751  1.00 92.19           C  
ATOM    267  CZ  PHE A  35       5.272 -10.871   1.514  1.00 92.19           C  
ATOM    268  N   GLN A  36       4.844  -4.758   5.230  1.00 93.27           N  
ATOM    269  CA  GLN A  36       4.600  -3.783   6.287  1.00 93.27           C  
ATOM    270  C   GLN A  36       3.104  -3.582   6.515  1.00 93.27           C  
ATOM    271  CB  GLN A  36       5.264  -2.447   5.949  1.00 93.27           C  
ATOM    272  O   GLN A  36       2.312  -3.652   5.573  1.00 93.27           O  
ATOM    273  CG  GLN A  36       4.564  -1.676   4.838  1.00 93.27           C  
ATOM    274  CD  GLN A  36       5.213  -0.334   4.556  1.00 93.27           C  
ATOM    275  NE2 GLN A  36       4.416   0.729   4.595  1.00 93.27           N  
ATOM    276  OE1 GLN A  36       6.419  -0.253   4.306  1.00 93.27           O  
ATOM    277  N   THR A  37       2.773  -3.493   7.809  1.00 95.03           N  
ATOM    278  CA  THR A  37       1.404  -3.134   8.163  1.00 95.03           C  
ATOM    279  C   THR A  37       1.152  -1.650   7.912  1.00 95.03           C  
ATOM    280  CB  THR A  37       1.103  -3.466   9.636  1.00 95.03           C  
ATOM    281  O   THR A  37       1.924  -0.799   8.360  1.00 95.03           O  
ATOM    282  CG2 THR A  37      -0.345  -3.139   9.989  1.00 95.03           C  
ATOM    283  OG1 THR A  37       1.334  -4.862   9.862  1.00 95.03           O  
ATOM    284  N   CYS A  38       0.033  -1.357   7.135  1.00 93.95           N  
ATOM    285  CA  CYS A  38      -0.251   0.028   6.780  1.00 93.95           C  
ATOM    286  C   CYS A  38      -0.817   0.792   7.971  1.00 93.95           C  
ATOM    287  CB  CYS A  38      -1.231   0.092   5.609  1.00 93.95           C  
ATOM    288  O   CYS A  38      -1.504   0.214   8.815  1.00 93.95           O  
ATOM    289  SG  CYS A  38      -0.629  -0.716   4.110  1.00 93.95           S  
ATOM    290  N   ARG A  39      -0.381   2.062   8.043  1.00 92.92           N  
ATOM    291  CA  ARG A  39      -0.900   2.940   9.086  1.00 92.92           C  
ATOM    292  C   ARG A  39      -2.392   3.195   8.895  1.00 92.92           C  
ATOM    293  CB  ARG A  39      -0.139   4.268   9.099  1.00 92.92           C  
ATOM    294  O   ARG A  39      -2.940   2.931   7.823  1.00 92.92           O  
ATOM    295  CG  ARG A  39       1.339   4.127   9.427  1.00 92.92           C  
ATOM    296  CD  ARG A  39       2.046   5.475   9.429  1.00 92.92           C  
ATOM    297  NE  ARG A  39       3.477   5.333   9.683  1.00 92.92           N  
ATOM    298  NH1 ARG A  39       3.974   7.559   9.317  1.00 92.92           N  
ATOM    299  NH2 ARG A  39       5.639   6.084   9.875  1.00 92.92           N  
ATOM    300  CZ  ARG A  39       4.360   6.325   9.624  1.00 92.92           C  
ATOM    301  N   ASP A  40      -2.968   3.720   9.929  1.00 89.47           N  
ATOM    302  CA  ASP A  40      -4.372   4.106   9.829  1.00 89.47           C  
ATOM    303  C   ASP A  40      -4.585   5.114   8.702  1.00 89.47           C  
ATOM    304  CB  ASP A  40      -4.865   4.689  11.156  1.00 89.47           C  
ATOM    305  O   ASP A  40      -3.819   6.069   8.563  1.00 89.47           O  
ATOM    306  CG  ASP A  40      -4.962   3.651  12.260  1.00 89.47           C  
ATOM    307  OD1 ASP A  40      -5.068   2.443  11.954  1.00 89.47           O  
ATOM    308  OD2 ASP A  40      -4.934   4.044  13.446  1.00 89.47           O  
ATOM    309  N   GLY A  41      -5.557   4.846   7.851  1.00 89.74           N  
ATOM    310  CA  GLY A  41      -5.810   5.791   6.775  1.00 89.74           C  
ATOM    311  C   GLY A  41      -5.160   5.391   5.464  1.00 89.74           C  
ATOM    312  O   GLY A  41      -5.488   5.940   4.410  1.00 89.74           O  
ATOM    313  N   GLU A  42      -4.202   4.426   5.531  1.00 94.18           N  
ATOM    314  CA  GLU A  42      -3.595   3.838   4.341  1.00 94.18           C  
ATOM    315  C   GLU A  42      -4.310   2.552   3.935  1.00 94.18           C  
ATOM    316  CB  GLU A  42      -2.108   3.562   4.575  1.00 94.18           C  
ATOM    317  O   GLU A  42      -4.050   1.487   4.499  1.00 94.18           O  
ATOM    318  CG  GLU A  42      -1.286   4.812   4.852  1.00 94.18           C  
ATOM    319  CD  GLU A  42       0.186   4.522   5.094  1.00 94.18           C  
ATOM    320  OE1 GLU A  42       1.043   5.315   4.643  1.00 94.18           O  
ATOM    321  OE2 GLU A  42       0.486   3.491   5.737  1.00 94.18           O  
ATOM    322  N   LYS A  43      -5.154   2.715   2.961  1.00 94.20           N  
ATOM    323  CA  LYS A  43      -6.054   1.614   2.628  1.00 94.20           C  
ATOM    324  C   LYS A  43      -5.715   1.019   1.265  1.00 94.20           C  
ATOM    325  CB  LYS A  43      -7.509   2.085   2.646  1.00 94.20           C  
ATOM    326  O   LYS A  43      -6.507   0.265   0.696  1.00 94.20           O  
ATOM    327  CG  LYS A  43      -7.945   2.696   3.970  1.00 94.20           C  
ATOM    328  CD  LYS A  43      -8.006   1.649   5.075  1.00 94.20           C  
ATOM    329  CE  LYS A  43      -8.498   2.247   6.386  1.00 94.20           C  
ATOM    330  NZ  LYS A  43      -8.378   1.278   7.517  1.00 94.20           N  
ATOM    331  N   ILE A  44      -4.511   1.438   0.808  1.00 95.76           N  
ATOM    332  CA  ILE A  44      -4.143   1.025  -0.542  1.00 95.76           C  
ATOM    333  C   ILE A  44      -2.713   0.490  -0.547  1.00 95.76           C  
ATOM    334  CB  ILE A  44      -4.284   2.190  -1.548  1.00 95.76           C  
ATOM    335  O   ILE A  44      -1.831   1.055   0.104  1.00 95.76           O  
ATOM    336  CG1 ILE A  44      -5.736   2.677  -1.602  1.00 95.76           C  
ATOM    337  CG2 ILE A  44      -3.796   1.766  -2.936  1.00 95.76           C  
ATOM    338  CD1 ILE A  44      -6.705   1.668  -2.204  1.00 95.76           C  
ATOM    339  N   CYS A  45      -2.513  -0.619  -1.188  1.00 96.19           N  
ATOM    340  CA  CYS A  45      -1.182  -1.061  -1.590  1.00 96.19           C  
ATOM    341  C   CYS A  45      -0.851  -0.583  -2.999  1.00 96.19           C  
ATOM    342  CB  CYS A  45      -1.081  -2.585  -1.522  1.00 96.19           C  
ATOM    343  O   CYS A  45      -1.707  -0.606  -3.884  1.00 96.19           O  
ATOM    344  SG  CYS A  45      -1.274  -3.253   0.145  1.00 96.19           S  
ATOM    345  N   PHE A  46       0.409  -0.089  -3.207  1.00 95.28           N  
ATOM    346  CA  PHE A  46       0.739   0.332  -4.563  1.00 95.28           C  
ATOM    347  C   PHE A  46       2.066  -0.269  -5.009  1.00 95.28           C  
ATOM    348  CB  PHE A  46       0.797   1.861  -4.653  1.00 95.28           C  
ATOM    349  O   PHE A  46       2.946  -0.525  -4.184  1.00 95.28           O  
ATOM    350  CG  PHE A  46       2.004   2.462  -3.985  1.00 95.28           C  
ATOM    351  CD1 PHE A  46       1.959   2.843  -2.649  1.00 95.28           C  
ATOM    352  CD2 PHE A  46       3.185   2.647  -4.693  1.00 95.28           C  
ATOM    353  CE1 PHE A  46       3.075   3.399  -2.028  1.00 95.28           C  
ATOM    354  CE2 PHE A  46       4.304   3.202  -4.079  1.00 95.28           C  
ATOM    355  CZ  PHE A  46       4.246   3.579  -2.747  1.00 95.28           C  
ATOM    356  N   LYS A  47       2.176  -0.487  -6.258  1.00 93.49           N  
ATOM    357  CA  LYS A  47       3.367  -0.891  -7.001  1.00 93.49           C  
ATOM    358  C   LYS A  47       3.646   0.068  -8.155  1.00 93.49           C  
ATOM    359  CB  LYS A  47       3.211  -2.317  -7.530  1.00 93.49           C  
ATOM    360  O   LYS A  47       2.804   0.248  -9.037  1.00 93.49           O  
ATOM    361  CG  LYS A  47       4.410  -2.817  -8.322  1.00 93.49           C  
ATOM    362  CD  LYS A  47       4.160  -4.206  -8.898  1.00 93.49           C  
ATOM    363  CE  LYS A  47       5.333  -4.680  -9.745  1.00 93.49           C  
ATOM    364  NZ  LYS A  47       5.082  -6.030 -10.331  1.00 93.49           N  
ATOM    365  N   LYS A  48       4.834   0.633  -8.015  1.00 91.89           N  
ATOM    366  CA  LYS A  48       5.187   1.636  -9.015  1.00 91.89           C  
ATOM    367  C   LYS A  48       6.516   1.300  -9.686  1.00 91.89           C  
ATOM    368  CB  LYS A  48       5.257   3.026  -8.381  1.00 91.89           C  
ATOM    369  O   LYS A  48       7.498   0.990  -9.008  1.00 91.89           O  
ATOM    370  CG  LYS A  48       5.504   4.150  -9.377  1.00 91.89           C  
ATOM    371  CD  LYS A  48       5.536   5.509  -8.690  1.00 91.89           C  
ATOM    372  CE  LYS A  48       5.802   6.632  -9.683  1.00 91.89           C  
ATOM    373  NZ  LYS A  48       5.757   7.973  -9.027  1.00 91.89           N  
ATOM    374  N   LEU A  49       6.473   1.304 -11.026  1.00 89.70           N  
ATOM    375  CA  LEU A  49       7.675   1.142 -11.838  1.00 89.70           C  
ATOM    376  C   LEU A  49       8.090   2.469 -12.464  1.00 89.70           C  
ATOM    377  CB  LEU A  49       7.445   0.098 -12.933  1.00 89.70           C  
ATOM    378  O   LEU A  49       7.358   3.031 -13.282  1.00 89.70           O  
ATOM    379  CG  LEU A  49       8.660  -0.266 -13.789  1.00 89.70           C  
ATOM    380  CD1 LEU A  49       9.725  -0.947 -12.935  1.00 89.70           C  
ATOM    381  CD2 LEU A  49       8.246  -1.161 -14.952  1.00 89.70           C  
ATOM    382  N   GLN A  50       9.273   2.950 -11.954  1.00 88.28           N  
ATOM    383  CA  GLN A  50       9.768   4.238 -12.430  1.00 88.28           C  
ATOM    384  C   GLN A  50      10.954   4.057 -13.372  1.00 88.28           C  
ATOM    385  CB  GLN A  50      10.164   5.130 -11.252  1.00 88.28           C  
ATOM    386  O   GLN A  50      11.882   3.302 -13.073  1.00 88.28           O  
ATOM    387  CG  GLN A  50       8.994   5.533 -10.365  1.00 88.28           C  
ATOM    388  CD  GLN A  50       9.420   6.378  -9.180  1.00 88.28           C  
ATOM    389  NE2 GLN A  50       8.519   7.234  -8.708  1.00 88.28           N  
ATOM    390  OE1 GLN A  50      10.548   6.263  -8.692  1.00 88.28           O  
ATOM    391  N   GLN A  51      10.779   4.668 -14.540  1.00 85.58           N  
ATOM    392  CA  GLN A  51      11.899   4.689 -15.475  1.00 85.58           C  
ATOM    393  C   GLN A  51      12.557   6.066 -15.514  1.00 85.58           C  
ATOM    394  CB  GLN A  51      11.437   4.288 -16.877  1.00 85.58           C  
ATOM    395  O   GLN A  51      12.028   6.995 -16.128  1.00 85.58           O  
ATOM    396  CG  GLN A  51      12.579   4.023 -17.849  1.00 85.58           C  
ATOM    397  CD  GLN A  51      12.096   3.552 -19.208  1.00 85.58           C  
ATOM    398  NE2 GLN A  51      12.987   2.925 -19.969  1.00 85.58           N  
ATOM    399  OE1 GLN A  51      10.932   3.750 -19.570  1.00 85.58           O  
ATOM    400  N   ARG A  52      13.619   6.346 -14.762  1.00 78.95           N  
ATOM    401  CA  ARG A  52      14.286   7.638 -14.638  1.00 78.95           C  
ATOM    402  C   ARG A  52      15.357   7.807 -15.711  1.00 78.95           C  
ATOM    403  CB  ARG A  52      14.908   7.792 -13.249  1.00 78.95           C  
ATOM    404  O   ARG A  52      15.582   8.915 -16.202  1.00 78.95           O  
ATOM    405  CG  ARG A  52      13.896   7.762 -12.114  1.00 78.95           C  
ATOM    406  CD  ARG A  52      13.132   9.075 -12.006  1.00 78.95           C  
ATOM    407  NE  ARG A  52      12.182   9.055 -10.898  1.00 78.95           N  
ATOM    408  NH1 ARG A  52      11.400  11.199 -11.260  1.00 78.95           N  
ATOM    409  NH2 ARG A  52      10.553   9.940  -9.541  1.00 78.95           N  
ATOM    410  CZ  ARG A  52      11.380  10.065 -10.569  1.00 78.95           C  
ATOM    411  N   ARG A  53      15.947   6.554 -16.288  1.00 81.96           N  
ATOM    412  CA  ARG A  53      16.929   6.476 -17.364  1.00 81.96           C  
ATOM    413  C   ARG A  53      16.668   5.268 -18.257  1.00 81.96           C  
ATOM    414  CB  ARG A  53      18.348   6.408 -16.793  1.00 81.96           C  
ATOM    415  O   ARG A  53      15.971   4.333 -17.858  1.00 81.96           O  
ATOM    416  CG  ARG A  53      18.714   7.592 -15.912  1.00 81.96           C  
ATOM    417  CD  ARG A  53      20.037   8.218 -16.329  1.00 81.96           C  
ATOM    418  NE  ARG A  53      20.437   9.290 -15.422  1.00 81.96           N  
ATOM    419  NH1 ARG A  53      22.531   9.578 -16.353  1.00 81.96           N  
ATOM    420  NH2 ARG A  53      21.872  10.873 -14.580  1.00 81.96           N  
ATOM    421  CZ  ARG A  53      21.612   9.911 -15.454  1.00 81.96           C  
ATOM    422  N   PRO A  54      16.964   5.371 -19.601  1.00 77.53           N  
ATOM    423  CA  PRO A  54      16.696   4.364 -20.631  1.00 77.53           C  
ATOM    424  C   PRO A  54      17.116   2.959 -20.206  1.00 77.53           C  
ATOM    425  CB  PRO A  54      17.528   4.847 -21.821  1.00 77.53           C  
ATOM    426  O   PRO A  54      16.464   1.978 -20.571  1.00 77.53           O  
ATOM    427  CG  PRO A  54      17.939   6.238 -21.461  1.00 77.53           C  
ATOM    428  CD  PRO A  54      17.718   6.435 -19.989  1.00 77.53           C  
ATOM    429  N   PHE A  55      17.695   2.833 -18.968  1.00 76.18           N  
ATOM    430  CA  PHE A  55      18.103   1.496 -18.552  1.00 76.18           C  
ATOM    431  C   PHE A  55      17.994   1.342 -17.040  1.00 76.18           C  
ATOM    432  CB  PHE A  55      19.537   1.204 -19.007  1.00 76.18           C  
ATOM    433  O   PHE A  55      18.558   0.410 -16.463  1.00 76.18           O  
ATOM    434  CG  PHE A  55      19.702   1.164 -20.502  1.00 76.18           C  
ATOM    435  CD1 PHE A  55      19.266   0.066 -21.234  1.00 76.18           C  
ATOM    436  CD2 PHE A  55      20.295   2.223 -21.176  1.00 76.18           C  
ATOM    437  CE1 PHE A  55      19.418   0.026 -22.619  1.00 76.18           C  
ATOM    438  CE2 PHE A  55      20.451   2.190 -22.559  1.00 76.18           C  
ATOM    439  CZ  PHE A  55      20.012   1.090 -23.278  1.00 76.18           C  
ATOM    440  N   SER A  56      17.270   2.326 -16.500  1.00 81.46           N  
ATOM    441  CA  SER A  56      17.113   2.234 -15.052  1.00 81.46           C  
ATOM    442  C   SER A  56      15.643   2.118 -14.661  1.00 81.46           C  
ATOM    443  CB  SER A  56      17.737   3.450 -14.366  1.00 81.46           C  
ATOM    444  O   SER A  56      14.828   2.965 -15.033  1.00 81.46           O  
ATOM    445  OG  SER A  56      17.456   3.444 -12.977  1.00 81.46           O  
ATOM    446  N   LEU A  57      15.319   0.956 -14.181  1.00 83.62           N  
ATOM    447  CA  LEU A  57      13.975   0.701 -13.674  1.00 83.62           C  
ATOM    448  C   LEU A  57      13.980   0.594 -12.152  1.00 83.62           C  
ATOM    449  CB  LEU A  57      13.406  -0.582 -14.285  1.00 83.62           C  
ATOM    450  O   LEU A  57      14.878  -0.021 -11.572  1.00 83.62           O  
ATOM    451  CG  LEU A  57      13.115  -0.546 -15.786  1.00 83.62           C  
ATOM    452  CD1 LEU A  57      12.867  -1.956 -16.312  1.00 83.62           C  
ATOM    453  CD2 LEU A  57      11.920   0.356 -16.078  1.00 83.62           C  
ATOM    454  N   ARG A  58      13.149   1.383 -11.618  1.00 85.53           N  
ATOM    455  CA  ARG A  58      13.020   1.342 -10.165  1.00 85.53           C  
ATOM    456  C   ARG A  58      11.621   0.898  -9.751  1.00 85.53           C  
ATOM    457  CB  ARG A  58      13.336   2.711  -9.558  1.00 85.53           C  
ATOM    458  O   ARG A  58      10.624   1.404 -10.272  1.00 85.53           O  
ATOM    459  CG  ARG A  58      13.413   2.709  -8.039  1.00 85.53           C  
ATOM    460  CD  ARG A  58      13.790   4.078  -7.492  1.00 85.53           C  
ATOM    461  NE  ARG A  58      13.911   4.062  -6.037  1.00 85.53           N  
ATOM    462  NH1 ARG A  58      14.084   6.356  -5.819  1.00 85.53           N  
ATOM    463  NH2 ARG A  58      14.149   5.015  -3.961  1.00 85.53           N  
ATOM    464  CZ  ARG A  58      14.048   5.144  -5.276  1.00 85.53           C  
ATOM    465  N   TYR A  59      11.612  -0.118  -8.783  1.00 87.91           N  
ATOM    466  CA  TYR A  59      10.347  -0.583  -8.225  1.00 87.91           C  
ATOM    467  C   TYR A  59      10.082   0.055  -6.867  1.00 87.91           C  
ATOM    468  CB  TYR A  59      10.346  -2.109  -8.094  1.00 87.91           C  
ATOM    469  O   TYR A  59      10.960   0.073  -6.001  1.00 87.91           O  
ATOM    470  CG  TYR A  59      10.302  -2.832  -9.419  1.00 87.91           C  
ATOM    471  CD1 TYR A  59       9.087  -3.196  -9.995  1.00 87.91           C  
ATOM    472  CD2 TYR A  59      11.474  -3.154 -10.095  1.00 87.91           C  
ATOM    473  CE1 TYR A  59       9.041  -3.864 -11.215  1.00 87.91           C  
ATOM    474  CE2 TYR A  59      11.440  -3.821 -11.315  1.00 87.91           C  
ATOM    475  OH  TYR A  59      10.182  -4.833 -13.073  1.00 87.91           O  
ATOM    476  CZ  TYR A  59      10.221  -4.171 -11.866  1.00 87.91           C  
ATOM    477  N   ILE A  60       8.896   0.595  -6.846  1.00 89.89           N  
ATOM    478  CA  ILE A  60       8.467   1.168  -5.575  1.00 89.89           C  
ATOM    479  C   ILE A  60       7.134   0.552  -5.155  1.00 89.89           C  
ATOM    480  CB  ILE A  60       8.342   2.706  -5.662  1.00 89.89           C  
ATOM    481  O   ILE A  60       6.182   0.524  -5.938  1.00 89.89           O  
ATOM    482  CG1 ILE A  60       9.643   3.318  -6.194  1.00 89.89           C  
ATOM    483  CG2 ILE A  60       7.977   3.296  -4.297  1.00 89.89           C  
ATOM    484  CD1 ILE A  60       9.518   4.779  -6.604  1.00 89.89           C  
ATOM    485  N   ARG A  61       7.199   0.015  -3.927  1.00 93.19           N  
ATOM    486  CA  ARG A  61       5.994  -0.575  -3.352  1.00 93.19           C  
ATOM    487  C   ARG A  61       5.730  -0.028  -1.954  1.00 93.19           C  
ATOM    488  CB  ARG A  61       6.113  -2.100  -3.304  1.00 93.19           C  
ATOM    489  O   ARG A  61       6.666   0.323  -1.232  1.00 93.19           O  
ATOM    490  CG  ARG A  61       6.288  -2.748  -4.669  1.00 93.19           C  
ATOM    491  CD  ARG A  61       6.496  -4.251  -4.557  1.00 93.19           C  
ATOM    492  NE  ARG A  61       6.519  -4.891  -5.869  1.00 93.19           N  
ATOM    493  NH1 ARG A  61       8.803  -4.694  -6.155  1.00 93.19           N  
ATOM    494  NH2 ARG A  61       7.522  -5.680  -7.779  1.00 93.19           N  
ATOM    495  CZ  ARG A  61       7.615  -5.087  -6.598  1.00 93.19           C  
ATOM    496  N   GLY A  62       4.384  -0.030  -1.601  1.00 94.08           N  
ATOM    497  CA  GLY A  62       4.098   0.403  -0.243  1.00 94.08           C  
ATOM    498  C   GLY A  62       2.628   0.694  -0.007  1.00 94.08           C  
ATOM    499  O   GLY A  62       1.771   0.254  -0.777  1.00 94.08           O  
ATOM    500  N   CYS A  63       2.463   1.300   1.147  1.00 95.43           N  
ATOM    501  CA  CYS A  63       1.125   1.677   1.588  1.00 95.43           C  
ATOM    502  C   CYS A  63       0.822   3.128   1.234  1.00 95.43           C  
ATOM    503  CB  CYS A  63       0.979   1.470   3.095  1.00 95.43           C  
ATOM    504  O   CYS A  63       1.702   3.988   1.314  1.00 95.43           O  
ATOM    505  SG  CYS A  63       1.257  -0.234   3.626  1.00 95.43           S  
ATOM    506  N   ALA A  64      -0.491   3.390   0.851  1.00 95.74           N  
ATOM    507  CA  ALA A  64      -0.902   4.754   0.530  1.00 95.74           C  
ATOM    508  C   ALA A  64      -2.370   4.981   0.880  1.00 95.74           C  
ATOM    509  CB  ALA A  64      -0.659   5.049  -0.949  1.00 95.74           C  
ATOM    510  O   ALA A  64      -3.162   4.037   0.905  1.00 95.74           O  
ATOM    511  N   ALA A  65      -2.623   6.206   1.235  1.00 95.76           N  
ATOM    512  CA  ALA A  65      -4.019   6.578   1.454  1.00 95.76           C  
ATOM    513  C   ALA A  65      -4.809   6.535   0.150  1.00 95.76           C  
ATOM    514  CB  ALA A  65      -4.107   7.968   2.080  1.00 95.76           C  
ATOM    515  O   ALA A  65      -5.967   6.111   0.132  1.00 95.76           O  
ATOM    516  N   THR A  66      -4.194   7.054  -0.864  1.00 95.86           N  
ATOM    517  CA  THR A  66      -4.729   7.040  -2.221  1.00 95.86           C  
ATOM    518  C   THR A  66      -3.693   6.507  -3.205  1.00 95.86           C  
ATOM    519  CB  THR A  66      -5.180   8.446  -2.657  1.00 95.86           C  
ATOM    520  O   THR A  66      -2.493   6.526  -2.923  1.00 95.86           O  
ATOM    521  CG2 THR A  66      -6.284   8.977  -1.748  1.00 95.86           C  
ATOM    522  OG1 THR A  66      -4.061   9.339  -2.603  1.00 95.86           O  
ATOM    523  N   CYS A  67      -4.212   5.963  -4.357  1.00 94.89           N  
ATOM    524  CA  CYS A  67      -3.310   5.433  -5.373  1.00 94.89           C  
ATOM    525  C   CYS A  67      -2.434   6.536  -5.953  1.00 94.89           C  
ATOM    526  CB  CYS A  67      -4.102   4.756  -6.492  1.00 94.89           C  
ATOM    527  O   CYS A  67      -2.942   7.554  -6.427  1.00 94.89           O  
ATOM    528  SG  CYS A  67      -3.084   3.761  -7.605  1.00 94.89           S  
ATOM    529  N   PRO A  68      -1.073   6.376  -5.842  1.00 92.68           N  
ATOM    530  CA  PRO A  68      -0.151   7.396  -6.348  1.00 92.68           C  
ATOM    531  C   PRO A  68      -0.365   7.702  -7.829  1.00 92.68           C  
ATOM    532  CB  PRO A  68       1.227   6.773  -6.113  1.00 92.68           C  
ATOM    533  O   PRO A  68      -0.857   6.851  -8.575  1.00 92.68           O  
ATOM    534  CG  PRO A  68       0.977   5.634  -5.178  1.00 92.68           C  
ATOM    535  CD  PRO A  68      -0.473   5.252  -5.269  1.00 92.68           C  
ATOM    536  N   GLY A  69      -0.090   8.904  -8.191  1.00 89.85           N  
ATOM    537  CA  GLY A  69      -0.202   9.346  -9.572  1.00 89.85           C  
ATOM    538  C   GLY A  69       0.869   8.761 -10.474  1.00 89.85           C  
ATOM    539  O   GLY A  69       1.852   8.194  -9.992  1.00 89.85           O  
ATOM    540  N   THR A  70       0.594   8.821 -11.730  1.00 87.02           N  
ATOM    541  CA  THR A  70       1.522   8.308 -12.732  1.00 87.02           C  
ATOM    542  C   THR A  70       2.219   9.453 -13.460  1.00 87.02           C  
ATOM    543  CB  THR A  70       0.800   7.410 -13.754  1.00 87.02           C  
ATOM    544  O   THR A  70       1.624  10.511 -13.677  1.00 87.02           O  
ATOM    545  CG2 THR A  70       0.147   6.213 -13.069  1.00 87.02           C  
ATOM    546  OG1 THR A  70      -0.211   8.174 -14.422  1.00 87.02           O  
ATOM    547  N   LYS A  71       3.647   9.510 -13.616  1.00 84.82           N  
ATOM    548  CA  LYS A  71       4.439  10.334 -14.524  1.00 84.82           C  
ATOM    549  C   LYS A  71       4.698   9.607 -15.841  1.00 84.82           C  
ATOM    550  CB  LYS A  71       5.766  10.727 -13.874  1.00 84.82           C  
ATOM    551  O   LYS A  71       4.533   8.388 -15.926  1.00 84.82           O  
ATOM    552  CG  LYS A  71       5.614  11.602 -12.638  1.00 84.82           C  
ATOM    553  CD  LYS A  71       6.968  11.998 -12.063  1.00 84.82           C  
ATOM    554  CE  LYS A  71       6.818  12.817 -10.789  1.00 84.82           C  
ATOM    555  NZ  LYS A  71       8.142  13.147 -10.183  1.00 84.82           N  
ATOM    556  N   PRO A  72       5.038  10.431 -16.899  1.00 77.37           N  
ATOM    557  CA  PRO A  72       5.361   9.771 -18.166  1.00 77.37           C  
ATOM    558  C   PRO A  72       6.499   8.761 -18.032  1.00 77.37           C  
ATOM    559  CB  PRO A  72       5.767  10.933 -19.076  1.00 77.37           C  
ATOM    560  O   PRO A  72       7.479   9.020 -17.330  1.00 77.37           O  
ATOM    561  CG  PRO A  72       5.255  12.156 -18.385  1.00 77.37           C  
ATOM    562  CD  PRO A  72       5.092  11.846 -16.925  1.00 77.37           C  
ATOM    563  N   ARG A  73       6.091   7.397 -18.278  1.00 81.24           N  
ATOM    564  CA  ARG A  73       7.046   6.293 -18.278  1.00 81.24           C  
ATOM    565  C   ARG A  73       6.988   5.520 -16.965  1.00 81.24           C  
ATOM    566  CB  ARG A  73       8.466   6.811 -18.520  1.00 81.24           C  
ATOM    567  O   ARG A  73       7.808   4.631 -16.726  1.00 81.24           O  
ATOM    568  CG  ARG A  73       8.682   7.389 -19.909  1.00 81.24           C  
ATOM    569  CD  ARG A  73      10.130   7.804 -20.128  1.00 81.24           C  
ATOM    570  NE  ARG A  73      10.331   8.384 -21.453  1.00 81.24           N  
ATOM    571  NH1 ARG A  73      12.572   8.849 -21.137  1.00 81.24           N  
ATOM    572  NH2 ARG A  73      11.556   9.373 -23.124  1.00 81.24           N  
ATOM    573  CZ  ARG A  73      11.486   8.867 -21.902  1.00 81.24           C  
ATOM    574  N   ASP A  74       5.993   5.983 -16.096  1.00 88.27           N  
ATOM    575  CA  ASP A  74       5.705   5.247 -14.868  1.00 88.27           C  
ATOM    576  C   ASP A  74       4.538   4.283 -15.068  1.00 88.27           C  
ATOM    577  CB  ASP A  74       5.399   6.213 -13.722  1.00 88.27           C  
ATOM    578  O   ASP A  74       3.621   4.561 -15.843  1.00 88.27           O  
ATOM    579  CG  ASP A  74       6.620   6.986 -13.256  1.00 88.27           C  
ATOM    580  OD1 ASP A  74       7.738   6.713 -13.745  1.00 88.27           O  
ATOM    581  OD2 ASP A  74       6.464   7.873 -12.389  1.00 88.27           O  
ATOM    582  N   MET A  75       4.617   3.175 -14.481  1.00 89.94           N  
ATOM    583  CA  MET A  75       3.497   2.248 -14.345  1.00 89.94           C  
ATOM    584  C   MET A  75       3.109   2.076 -12.880  1.00 89.94           C  
ATOM    585  CB  MET A  75       3.846   0.890 -14.957  1.00 89.94           C  
ATOM    586  O   MET A  75       3.967   1.826 -12.031  1.00 89.94           O  
ATOM    587  CG  MET A  75       3.952   0.910 -16.473  1.00 89.94           C  
ATOM    588  SD  MET A  75       4.289  -0.751 -17.176  1.00 89.94           S  
ATOM    589  CE  MET A  75       4.569  -0.312 -18.914  1.00 89.94           C  
ATOM    590  N   VAL A  76       1.801   2.354 -12.656  1.00 93.90           N  
ATOM    591  CA  VAL A  76       1.341   2.263 -11.274  1.00 93.90           C  
ATOM    592  C   VAL A  76       0.180   1.275 -11.180  1.00 93.90           C  
ATOM    593  CB  VAL A  76       0.913   3.643 -10.727  1.00 93.90           C  
ATOM    594  O   VAL A  76      -0.729   1.296 -12.012  1.00 93.90           O  
ATOM    595  CG1 VAL A  76       0.394   3.518  -9.295  1.00 93.90           C  
ATOM    596  CG2 VAL A  76       2.080   4.627 -10.792  1.00 93.90           C  
ATOM    597  N   GLU A  77       0.243   0.386 -10.194  1.00 93.98           N  
ATOM    598  CA  GLU A  77      -0.838  -0.532  -9.848  1.00 93.98           C  
ATOM    599  C   GLU A  77      -1.243  -0.382  -8.385  1.00 93.98           C  
ATOM    600  CB  GLU A  77      -0.429  -1.978 -10.135  1.00 93.98           C  
ATOM    601  O   GLU A  77      -0.385  -0.272  -7.506  1.00 93.98           O  
ATOM    602  CG  GLU A  77      -0.183  -2.267 -11.609  1.00 93.98           C  
ATOM    603  CD  GLU A  77       0.261  -3.697 -11.875  1.00 93.98           C  
ATOM    604  OE1 GLU A  77       0.345  -4.097 -13.058  1.00 93.98           O  
ATOM    605  OE2 GLU A  77       0.525  -4.424 -10.891  1.00 93.98           O  
ATOM    606  N   CYS A  78      -2.501  -0.381  -8.203  1.00 96.10           N  
ATOM    607  CA  CYS A  78      -3.006  -0.239  -6.842  1.00 96.10           C  
ATOM    608  C   CYS A  78      -4.014  -1.335  -6.517  1.00 96.10           C  
ATOM    609  CB  CYS A  78      -3.652   1.133  -6.651  1.00 96.10           C  
ATOM    610  O   CYS A  78      -4.766  -1.772  -7.391  1.00 96.10           O  
ATOM    611  SG  CYS A  78      -2.535   2.515  -6.973  1.00 96.10           S  
ATOM    612  N   CYS A  79      -4.045  -1.744  -5.290  1.00 96.59           N  
ATOM    613  CA  CYS A  79      -4.995  -2.736  -4.799  1.00 96.59           C  
ATOM    614  C   CYS A  79      -5.244  -2.560  -3.306  1.00 96.59           C  
ATOM    615  CB  CYS A  79      -4.486  -4.150  -5.077  1.00 96.59           C  
ATOM    616  O   CYS A  79      -4.499  -1.851  -2.627  1.00 96.59           O  
ATOM    617  SG  CYS A  79      -2.930  -4.540  -4.247  1.00 96.59           S  
ATOM    618  N   SER A  80      -6.354  -3.150  -2.739  1.00 95.28           N  
ATOM    619  CA  SER A  80      -6.771  -2.830  -1.378  1.00 95.28           C  
ATOM    620  C   SER A  80      -6.850  -4.084  -0.514  1.00 95.28           C  
ATOM    621  CB  SER A  80      -8.126  -2.120  -1.385  1.00 95.28           C  
ATOM    622  O   SER A  80      -7.502  -4.084   0.532  1.00 95.28           O  
ATOM    623  OG  SER A  80      -8.057  -0.911  -2.121  1.00 95.28           O  
ATOM    624  N   THR A  81      -6.237  -5.152  -1.019  1.00 94.61           N  
ATOM    625  CA  THR A  81      -6.195  -6.370  -0.218  1.00 94.61           C  
ATOM    626  C   THR A  81      -4.778  -6.645   0.275  1.00 94.61           C  
ATOM    627  CB  THR A  81      -6.708  -7.582  -1.017  1.00 94.61           C  
ATOM    628  O   THR A  81      -3.818  -6.041  -0.210  1.00 94.61           O  
ATOM    629  CG2 THR A  81      -8.144  -7.366  -1.485  1.00 94.61           C  
ATOM    630  OG1 THR A  81      -5.870  -7.782  -2.162  1.00 94.61           O  
ATOM    631  N   ASP A  82      -4.560  -7.606   1.239  1.00 94.04           N  
ATOM    632  CA  ASP A  82      -3.261  -7.910   1.829  1.00 94.04           C  
ATOM    633  C   ASP A  82      -2.298  -8.466   0.782  1.00 94.04           C  
ATOM    634  CB  ASP A  82      -3.414  -8.904   2.983  1.00 94.04           C  
ATOM    635  O   ASP A  82      -2.654  -9.368   0.021  1.00 94.04           O  
ATOM    636  CG  ASP A  82      -4.013  -8.277   4.230  1.00 94.04           C  
ATOM    637  OD1 ASP A  82      -3.840  -7.058   4.443  1.00 94.04           O  
ATOM    638  OD2 ASP A  82      -4.662  -9.010   5.007  1.00 94.04           O  
ATOM    639  N   ARG A  83      -1.110  -7.807   0.779  1.00 93.07           N  
ATOM    640  CA  ARG A  83      -0.009  -8.313  -0.035  1.00 93.07           C  
ATOM    641  C   ARG A  83      -0.399  -8.369  -1.508  1.00 93.07           C  
ATOM    642  CB  ARG A  83       0.422  -9.700   0.446  1.00 93.07           C  
ATOM    643  O   ARG A  83       0.013  -9.279  -2.231  1.00 93.07           O  
ATOM    644  CG  ARG A  83       0.794  -9.754   1.919  1.00 93.07           C  
ATOM    645  CD  ARG A  83       1.125 -11.171   2.366  1.00 93.07           C  
ATOM    646  NE  ARG A  83       1.255 -11.261   3.818  1.00 93.07           N  
ATOM    647  NH1 ARG A  83       1.997 -13.449   3.822  1.00 93.07           N  
ATOM    648  NH2 ARG A  83       1.747 -12.315   5.798  1.00 93.07           N  
ATOM    649  CZ  ARG A  83       1.666 -12.341   4.476  1.00 93.07           C  
ATOM    650  N   CYS A  84      -1.167  -7.560  -2.023  1.00 94.06           N  
ATOM    651  CA  CYS A  84      -1.720  -7.561  -3.373  1.00 94.06           C  
ATOM    652  C   CYS A  84      -0.768  -6.885  -4.352  1.00 94.06           C  
ATOM    653  CB  CYS A  84      -3.076  -6.856  -3.397  1.00 94.06           C  
ATOM    654  O   CYS A  84      -0.940  -6.996  -5.568  1.00 94.06           O  
ATOM    655  SG  CYS A  84      -2.989  -5.096  -2.996  1.00 94.06           S  
ATOM    656  N   ASN A  85       0.249  -6.197  -3.786  1.00 92.58           N  
ATOM    657  CA  ASN A  85       1.157  -5.433  -4.634  1.00 92.58           C  
ATOM    658  C   ASN A  85       2.424  -6.222  -4.952  1.00 92.58           C  
ATOM    659  CB  ASN A  85       1.515  -4.099  -3.974  1.00 92.58           C  
ATOM    660  O   ASN A  85       3.524  -5.667  -4.952  1.00 92.58           O  
ATOM    661  CG  ASN A  85       2.157  -4.275  -2.612  1.00 92.58           C  
ATOM    662  ND2 ASN A  85       2.972  -3.306  -2.212  1.00 92.58           N  
ATOM    663  OD1 ASN A  85       1.924  -5.274  -1.927  1.00 92.58           O  
ATOM    664  N   ARG A  86       2.409  -7.481  -5.395  1.00 86.62           N  
ATOM    665  CA  ARG A  86       3.534  -8.327  -5.780  1.00 86.62           C  
ATOM    666  C   ARG A  86       4.125  -7.878  -7.113  1.00 86.62           C  
ATOM    667  CB  ARG A  86       3.101  -9.792  -5.866  1.00 86.62           C  
ATOM    668  O   ARG A  86       3.418  -7.320  -7.955  1.00 86.62           O  
ATOM    669  CG  ARG A  86       2.899 -10.455  -4.513  1.00 86.62           C  
ATOM    670  CD  ARG A  86       2.653 -11.951  -4.649  1.00 86.62           C  
ATOM    671  NE  ARG A  86       2.331 -12.563  -3.363  1.00 86.62           N  
ATOM    672  NH1 ARG A  86       2.763 -14.726  -4.051  1.00 86.62           N  
ATOM    673  NH2 ARG A  86       2.076 -14.317  -1.902  1.00 86.62           N  
ATOM    674  CZ  ARG A  86       2.391 -13.867  -3.108  1.00 86.62           C  
TER     675      ALA A   1                                                      
ENDMDL                                                                          
END                                                                             
