# Supplementary material for: Domain loss enabled evolution of novel functions in the snake three-finger toxin gene superfamily
Source: Nat Commun. 2023 Aug 11;14:4861. doi: 10.1038/s41467-023-40550-0 (PMC10421932; doi:10.1038/s41467-023-40550-0)
Supplement: Supplementary file 5 — Supplementary Data 2 [file 41467_2023_40550_MOESM5_ESM.zip › SD2_structure_predictions/full_sequence/SP|Q9W7J5|Pseudonaja_textilis.pdb]

MODEL     1                                                                     
ATOM      1  N   MET A   1     -37.648  -7.860  30.516  1.00 65.20           N  
ATOM      2  CA  MET A   1     -37.215  -6.718  29.716  1.00 65.20           C  
ATOM      3  C   MET A   1     -35.711  -6.499  29.849  1.00 65.20           C  
ATOM      4  CB  MET A   1     -37.966  -5.453  30.132  1.00 65.20           C  
ATOM      5  O   MET A   1     -35.129  -5.698  29.115  1.00 65.20           O  
ATOM      6  CG  MET A   1     -38.173  -5.328  31.633  1.00 65.20           C  
ATOM      7  SD  MET A   1     -39.089  -3.807  32.093  1.00 65.20           S  
ATOM      8  CE  MET A   1     -37.749  -2.841  32.844  1.00 65.20           C  
ATOM      9  N   LYS A   2     -35.089  -7.296  30.738  1.00 77.21           N  
ATOM     10  CA  LYS A   2     -33.659  -7.226  31.025  1.00 77.21           C  
ATOM     11  C   LYS A   2     -32.855  -8.043  30.018  1.00 77.21           C  
ATOM     12  CB  LYS A   2     -33.373  -7.716  32.445  1.00 77.21           C  
ATOM     13  O   LYS A   2     -31.722  -7.688  29.687  1.00 77.21           O  
ATOM     14  CG  LYS A   2     -33.947  -6.825  33.536  1.00 77.21           C  
ATOM     15  CD  LYS A   2     -33.624  -7.361  34.925  1.00 77.21           C  
ATOM     16  CE  LYS A   2     -34.044  -6.384  36.014  1.00 77.21           C  
ATOM     17  NZ  LYS A   2     -34.723  -7.078  37.149  1.00 77.21           N  
ATOM     18  N   THR A   3     -33.604  -9.044  29.503  1.00 78.71           N  
ATOM     19  CA  THR A   3     -32.911  -9.908  28.554  1.00 78.71           C  
ATOM     20  C   THR A   3     -32.727  -9.202  27.213  1.00 78.71           C  
ATOM     21  CB  THR A   3     -33.674 -11.229  28.341  1.00 78.71           C  
ATOM     22  O   THR A   3     -31.708  -9.384  26.545  1.00 78.71           O  
ATOM     23  CG2 THR A   3     -33.590 -12.118  29.576  1.00 78.71           C  
ATOM     24  OG1 THR A   3     -35.051 -10.940  28.067  1.00 78.71           O  
ATOM     25  N   LEU A   4     -33.724  -8.403  26.904  1.00 80.37           N  
ATOM     26  CA  LEU A   4     -33.663  -7.661  25.649  1.00 80.37           C  
ATOM     27  C   LEU A   4     -32.563  -6.606  25.694  1.00 80.37           C  
ATOM     28  CB  LEU A   4     -35.010  -6.998  25.352  1.00 80.37           C  
ATOM     29  O   LEU A   4     -31.838  -6.416  24.715  1.00 80.37           O  
ATOM     30  CG  LEU A   4     -36.129  -7.922  24.868  1.00 80.37           C  
ATOM     31  CD1 LEU A   4     -37.376  -7.112  24.529  1.00 80.37           C  
ATOM     32  CD2 LEU A   4     -35.668  -8.734  23.663  1.00 80.37           C  
ATOM     33  N   LEU A   5     -32.404  -6.018  26.931  1.00 81.11           N  
ATOM     34  CA  LEU A   5     -31.382  -4.996  27.124  1.00 81.11           C  
ATOM     35  C   LEU A   5     -29.985  -5.603  27.043  1.00 81.11           C  
ATOM     36  CB  LEU A   5     -31.570  -4.297  28.473  1.00 81.11           C  
ATOM     37  O   LEU A   5     -29.088  -5.027  26.423  1.00 81.11           O  
ATOM     38  CG  LEU A   5     -31.190  -2.817  28.529  1.00 81.11           C  
ATOM     39  CD1 LEU A   5     -32.444  -1.948  28.539  1.00 81.11           C  
ATOM     40  CD2 LEU A   5     -30.326  -2.532  29.752  1.00 81.11           C  
ATOM     41  N   LEU A   6     -29.898  -6.834  27.576  1.00 83.22           N  
ATOM     42  CA  LEU A   6     -28.603  -7.507  27.561  1.00 83.22           C  
ATOM     43  C   LEU A   6     -28.223  -7.923  26.144  1.00 83.22           C  
ATOM     44  CB  LEU A   6     -28.625  -8.733  28.477  1.00 83.22           C  
ATOM     45  O   LEU A   6     -27.064  -7.795  25.744  1.00 83.22           O  
ATOM     46  CG  LEU A   6     -28.360  -8.475  29.961  1.00 83.22           C  
ATOM     47  CD1 LEU A   6     -28.748  -9.696  30.789  1.00 83.22           C  
ATOM     48  CD2 LEU A   6     -26.896  -8.113  30.188  1.00 83.22           C  
ATOM     49  N   THR A   7     -29.196  -8.375  25.421  1.00 85.85           N  
ATOM     50  CA  THR A   7     -28.963  -8.779  24.038  1.00 85.85           C  
ATOM     51  C   THR A   7     -28.554  -7.580  23.187  1.00 85.85           C  
ATOM     52  CB  THR A   7     -30.213  -9.440  23.431  1.00 85.85           C  
ATOM     53  O   THR A   7     -27.671  -7.690  22.334  1.00 85.85           O  
ATOM     54  CG2 THR A   7     -30.528 -10.762  24.124  1.00 85.85           C  
ATOM     55  OG1 THR A   7     -31.333  -8.558  23.579  1.00 85.85           O  
ATOM     56  N   LEU A   8     -29.152  -6.442  23.354  1.00 84.51           N  
ATOM     57  CA  LEU A   8     -28.843  -5.224  22.613  1.00 84.51           C  
ATOM     58  C   LEU A   8     -27.427  -4.748  22.918  1.00 84.51           C  
ATOM     59  CB  LEU A   8     -29.849  -4.121  22.952  1.00 84.51           C  
ATOM     60  O   LEU A   8     -26.702  -4.323  22.015  1.00 84.51           O  
ATOM     61  CG  LEU A   8     -29.822  -2.881  22.057  1.00 84.51           C  
ATOM     62  CD1 LEU A   8     -30.961  -2.932  21.045  1.00 84.51           C  
ATOM     63  CD2 LEU A   8     -29.905  -1.612  22.899  1.00 84.51           C  
ATOM     64  N   VAL A   9     -26.973  -4.877  24.124  1.00 85.73           N  
ATOM     65  CA  VAL A   9     -25.634  -4.480  24.546  1.00 85.73           C  
ATOM     66  C   VAL A   9     -24.596  -5.403  23.910  1.00 85.73           C  
ATOM     67  CB  VAL A   9     -25.495  -4.502  26.085  1.00 85.73           C  
ATOM     68  O   VAL A   9     -23.570  -4.939  23.408  1.00 85.73           O  
ATOM     69  CG1 VAL A   9     -24.051  -4.227  26.500  1.00 85.73           C  
ATOM     70  CG2 VAL A   9     -26.440  -3.484  26.720  1.00 85.73           C  
ATOM     71  N   VAL A  10     -24.906  -6.678  23.868  1.00 82.85           N  
ATOM     72  CA  VAL A  10     -23.993  -7.655  23.283  1.00 82.85           C  
ATOM     73  C   VAL A  10     -23.883  -7.423  21.778  1.00 82.85           C  
ATOM     74  CB  VAL A  10     -24.453  -9.102  23.567  1.00 82.85           C  
ATOM     75  O   VAL A  10     -22.787  -7.471  21.214  1.00 82.85           O  
ATOM     76  CG1 VAL A  10     -23.576 -10.104  22.818  1.00 82.85           C  
ATOM     77  CG2 VAL A  10     -24.428  -9.384  25.069  1.00 82.85           C  
ATOM     78  N   VAL A  11     -24.984  -7.137  21.137  1.00 81.07           N  
ATOM     79  CA  VAL A  11     -25.016  -6.881  19.701  1.00 81.07           C  
ATOM     80  C   VAL A  11     -24.236  -5.607  19.386  1.00 81.07           C  
ATOM     81  CB  VAL A  11     -26.465  -6.763  19.178  1.00 81.07           C  
ATOM     82  O   VAL A  11     -23.478  -5.559  18.414  1.00 81.07           O  
ATOM     83  CG1 VAL A  11     -26.477  -6.311  17.719  1.00 81.07           C  
ATOM     84  CG2 VAL A  11     -27.198  -8.094  19.334  1.00 81.07           C  
ATOM     85  N   THR A  12     -24.375  -4.555  20.165  1.00 78.72           N  
ATOM     86  CA  THR A  12     -23.649  -3.305  19.969  1.00 78.72           C  
ATOM     87  C   THR A  12     -22.150  -3.514  20.157  1.00 78.72           C  
ATOM     88  CB  THR A  12     -24.143  -2.214  20.938  1.00 78.72           C  
ATOM     89  O   THR A  12     -21.340  -2.922  19.441  1.00 78.72           O  
ATOM     90  CG2 THR A  12     -25.611  -1.881  20.688  1.00 78.72           C  
ATOM     91  OG1 THR A  12     -23.992  -2.676  22.286  1.00 78.72           O  
ATOM     92  N   ILE A  13     -21.743  -4.336  21.091  1.00 75.55           N  
ATOM     93  CA  ILE A  13     -20.335  -4.597  21.368  1.00 75.55           C  
ATOM     94  C   ILE A  13     -19.733  -5.432  20.240  1.00 75.55           C  
ATOM     95  CB  ILE A  13     -20.149  -5.314  22.724  1.00 75.55           C  
ATOM     96  O   ILE A  13     -18.612  -5.173  19.797  1.00 75.55           O  
ATOM     97  CG1 ILE A  13     -20.593  -4.404  23.875  1.00 75.55           C  
ATOM     98  CG2 ILE A  13     -18.694  -5.756  22.906  1.00 75.55           C  
ATOM     99  CD1 ILE A  13     -20.561  -5.074  25.241  1.00 75.55           C  
ATOM    100  N   VAL A  14     -20.453  -6.417  19.799  1.00 72.48           N  
ATOM    101  CA  VAL A  14     -20.005  -7.283  18.714  1.00 72.48           C  
ATOM    102  C   VAL A  14     -19.938  -6.488  17.412  1.00 72.48           C  
ATOM    103  CB  VAL A  14     -20.934  -8.506  18.543  1.00 72.48           C  
ATOM    104  O   VAL A  14     -19.029  -6.686  16.602  1.00 72.48           O  
ATOM    105  CG1 VAL A  14     -20.542  -9.314  17.307  1.00 72.48           C  
ATOM    106  CG2 VAL A  14     -20.894  -9.384  19.793  1.00 72.48           C  
ATOM    107  N   CYS A  15     -20.878  -5.553  17.314  1.00 70.79           N  
ATOM    108  CA  CYS A  15     -20.910  -4.759  16.092  1.00 70.79           C  
ATOM    109  C   CYS A  15     -19.784  -3.732  16.079  1.00 70.79           C  
ATOM    110  CB  CYS A  15     -22.258  -4.053  15.946  1.00 70.79           C  
ATOM    111  O   CYS A  15     -19.315  -3.332  15.012  1.00 70.79           O  
ATOM    112  SG  CYS A  15     -23.636  -5.176  15.624  1.00 70.79           S  
ATOM    113  N   LEU A  16     -19.268  -3.362  17.192  1.00 66.07           N  
ATOM    114  CA  LEU A  16     -18.179  -2.395  17.278  1.00 66.07           C  
ATOM    115  C   LEU A  16     -16.867  -3.011  16.807  1.00 66.07           C  
ATOM    116  CB  LEU A  16     -18.029  -1.882  18.713  1.00 66.07           C  
ATOM    117  O   LEU A  16     -16.000  -2.309  16.280  1.00 66.07           O  
ATOM    118  CG  LEU A  16     -19.136  -0.956  19.222  1.00 66.07           C  
ATOM    119  CD1 LEU A  16     -19.009  -0.756  20.728  1.00 66.07           C  
ATOM    120  CD2 LEU A  16     -19.090   0.382  18.493  1.00 66.07           C  
ATOM    121  N   ASP A  17     -16.808  -4.344  16.828  1.00 62.87           N  
ATOM    122  CA  ASP A  17     -15.570  -4.981  16.390  1.00 62.87           C  
ATOM    123  C   ASP A  17     -15.525  -5.106  14.869  1.00 62.87           C  
ATOM    124  CB  ASP A  17     -15.417  -6.359  17.037  1.00 62.87           C  
ATOM    125  O   ASP A  17     -14.454  -5.293  14.288  1.00 62.87           O  
ATOM    126  CG  ASP A  17     -15.106  -6.286  18.522  1.00 62.87           C  
ATOM    127  OD1 ASP A  17     -14.363  -5.375  18.945  1.00 62.87           O  
ATOM    128  OD2 ASP A  17     -15.606  -7.150  19.274  1.00 62.87           O  
ATOM    129  N   LEU A  18     -16.722  -4.874  14.289  1.00 64.40           N  
ATOM    130  CA  LEU A  18     -16.683  -4.952  12.833  1.00 64.40           C  
ATOM    131  C   LEU A  18     -16.166  -3.649  12.232  1.00 64.40           C  
ATOM    132  CB  LEU A  18     -18.074  -5.268  12.276  1.00 64.40           C  
ATOM    133  O   LEU A  18     -16.754  -3.121  11.286  1.00 64.40           O  
ATOM    134  CG  LEU A  18     -18.595  -6.685  12.517  1.00 64.40           C  
ATOM    135  CD1 LEU A  18     -20.120  -6.696  12.519  1.00 64.40           C  
ATOM    136  CD2 LEU A  18     -18.050  -7.642  11.463  1.00 64.40           C  
ATOM    137  N   GLY A  19     -15.353  -2.904  12.916  1.00 70.36           N  
ATOM    138  CA  GLY A  19     -14.707  -1.677  12.478  1.00 70.36           C  
ATOM    139  C   GLY A  19     -14.182  -1.754  11.057  1.00 70.36           C  
ATOM    140  O   GLY A  19     -13.895  -2.842  10.553  1.00 70.36           O  
ATOM    141  N   TYR A  20     -14.853  -1.093  10.179  1.00 77.32           N  
ATOM    142  CA  TYR A  20     -14.400  -0.876   8.810  1.00 77.32           C  
ATOM    143  C   TYR A  20     -12.878  -0.833   8.739  1.00 77.32           C  
ATOM    144  CB  TYR A  20     -14.986   0.423   8.249  1.00 77.32           C  
ATOM    145  O   TYR A  20     -12.238  -0.079   9.475  1.00 77.32           O  
ATOM    146  CG  TYR A  20     -14.628   0.677   6.804  1.00 77.32           C  
ATOM    147  CD1 TYR A  20     -13.581   1.531   6.465  1.00 77.32           C  
ATOM    148  CD2 TYR A  20     -15.336   0.063   5.776  1.00 77.32           C  
ATOM    149  CE1 TYR A  20     -13.249   1.769   5.135  1.00 77.32           C  
ATOM    150  CE2 TYR A  20     -15.013   0.294   4.443  1.00 77.32           C  
ATOM    151  OH  TYR A  20     -13.645   1.378   2.815  1.00 77.32           O  
ATOM    152  CZ  TYR A  20     -13.969   1.146   4.133  1.00 77.32           C  
ATOM    153  N   THR A  21     -12.373  -1.889   8.098  1.00 86.74           N  
ATOM    154  CA  THR A  21     -10.934  -1.874   7.859  1.00 86.74           C  
ATOM    155  C   THR A  21     -10.631  -1.512   6.408  1.00 86.74           C  
ATOM    156  CB  THR A  21     -10.299  -3.236   8.195  1.00 86.74           C  
ATOM    157  O   THR A  21     -11.381  -1.879   5.501  1.00 86.74           O  
ATOM    158  CG2 THR A  21     -10.879  -4.344   7.323  1.00 86.74           C  
ATOM    159  OG1 THR A  21      -8.884  -3.163   7.977  1.00 86.74           O  
ATOM    160  N   ARG A  22      -9.647  -0.650   6.203  1.00 93.40           N  
ATOM    161  CA  ARG A  22      -9.139  -0.281   4.886  1.00 93.40           C  
ATOM    162  C   ARG A  22      -8.565  -1.493   4.161  1.00 93.40           C  
ATOM    163  CB  ARG A  22      -8.073   0.811   5.006  1.00 93.40           C  
ATOM    164  O   ARG A  22      -7.964  -2.369   4.785  1.00 93.40           O  
ATOM    165  CG  ARG A  22      -7.616   1.375   3.670  1.00 93.40           C  
ATOM    166  CD  ARG A  22      -8.686   2.249   3.031  1.00 93.40           C  
ATOM    167  NE  ARG A  22      -9.087   3.341   3.913  1.00 93.40           N  
ATOM    168  NH1 ARG A  22     -10.749   4.133   2.518  1.00 93.40           N  
ATOM    169  NH2 ARG A  22     -10.340   5.167   4.523  1.00 93.40           N  
ATOM    170  CZ  ARG A  22     -10.058   4.211   3.649  1.00 93.40           C  
ATOM    171  N   THR A  23      -8.857  -1.594   2.906  1.00 96.49           N  
ATOM    172  CA  THR A  23      -8.264  -2.657   2.101  1.00 96.49           C  
ATOM    173  C   THR A  23      -7.224  -2.090   1.139  1.00 96.49           C  
ATOM    174  CB  THR A  23      -9.339  -3.423   1.308  1.00 96.49           C  
ATOM    175  O   THR A  23      -7.422  -1.018   0.564  1.00 96.49           O  
ATOM    176  CG2 THR A  23     -10.319  -4.122   2.244  1.00 96.49           C  
ATOM    177  OG1 THR A  23     -10.060  -2.502   0.480  1.00 96.49           O  
ATOM    178  N   CYS A  24      -6.057  -2.766   1.009  1.00 97.47           N  
ATOM    179  CA  CYS A  24      -4.952  -2.380   0.138  1.00 97.47           C  
ATOM    180  C   CYS A  24      -4.406  -3.586  -0.617  1.00 97.47           C  
ATOM    181  CB  CYS A  24      -3.834  -1.725   0.948  1.00 97.47           C  
ATOM    182  O   CYS A  24      -4.591  -4.727  -0.190  1.00 97.47           O  
ATOM    183  SG  CYS A  24      -4.352  -0.241   1.838  1.00 97.47           S  
ATOM    184  N   PHE A  25      -3.838  -3.362  -1.753  1.00 96.90           N  
ATOM    185  CA  PHE A  25      -3.037  -4.407  -2.378  1.00 96.90           C  
ATOM    186  C   PHE A  25      -1.707  -4.576  -1.652  1.00 96.90           C  
ATOM    187  CB  PHE A  25      -2.791  -4.088  -3.856  1.00 96.90           C  
ATOM    188  O   PHE A  25      -1.042  -3.591  -1.327  1.00 96.90           O  
ATOM    189  CG  PHE A  25      -4.012  -4.245  -4.722  1.00 96.90           C  
ATOM    190  CD1 PHE A  25      -4.532  -5.504  -4.993  1.00 96.90           C  
ATOM    191  CD2 PHE A  25      -4.640  -3.131  -5.265  1.00 96.90           C  
ATOM    192  CE1 PHE A  25      -5.661  -5.653  -5.794  1.00 96.90           C  
ATOM    193  CE2 PHE A  25      -5.769  -3.271  -6.067  1.00 96.90           C  
ATOM    194  CZ  PHE A  25      -6.278  -4.533  -6.331  1.00 96.90           C  
ATOM    195  N   ILE A  26      -1.358  -5.884  -1.388  1.00 96.04           N  
ATOM    196  CA  ILE A  26      -0.188  -6.177  -0.568  1.00 96.04           C  
ATOM    197  C   ILE A  26       0.739  -7.134  -1.315  1.00 96.04           C  
ATOM    198  CB  ILE A  26      -0.590  -6.778   0.797  1.00 96.04           C  
ATOM    199  O   ILE A  26       0.284  -8.122  -1.896  1.00 96.04           O  
ATOM    200  CG1 ILE A  26      -1.522  -5.820   1.548  1.00 96.04           C  
ATOM    201  CG2 ILE A  26       0.652  -7.102   1.632  1.00 96.04           C  
ATOM    202  CD1 ILE A  26      -2.064  -6.382   2.855  1.00 96.04           C  
ATOM    203  N   THR A  27       2.025  -6.791  -1.476  1.00 94.62           N  
ATOM    204  CA  THR A  27       3.046  -7.705  -1.975  1.00 94.62           C  
ATOM    205  C   THR A  27       3.333  -8.803  -0.954  1.00 94.62           C  
ATOM    206  CB  THR A  27       4.350  -6.957  -2.308  1.00 94.62           C  
ATOM    207  O   THR A  27       3.112  -8.618   0.244  1.00 94.62           O  
ATOM    208  CG2 THR A  27       4.155  -6.010  -3.487  1.00 94.62           C  
ATOM    209  OG1 THR A  27       4.766  -6.200  -1.165  1.00 94.62           O  
ATOM    210  N   PRO A  28       3.720 -10.054  -1.450  1.00 91.66           N  
ATOM    211  CA  PRO A  28       4.205 -10.321  -2.806  1.00 91.66           C  
ATOM    212  C   PRO A  28       3.097 -10.791  -3.747  1.00 91.66           C  
ATOM    213  CB  PRO A  28       5.247 -11.422  -2.598  1.00 91.66           C  
ATOM    214  O   PRO A  28       3.285 -10.812  -4.966  1.00 91.66           O  
ATOM    215  CG  PRO A  28       4.777 -12.170  -1.392  1.00 91.66           C  
ATOM    216  CD  PRO A  28       4.101 -11.203  -0.464  1.00 91.66           C  
ATOM    217  N   ASP A  29       1.940 -11.183  -3.225  1.00 89.71           N  
ATOM    218  CA  ASP A  29       0.902 -11.814  -4.035  1.00 89.71           C  
ATOM    219  C   ASP A  29       0.020 -10.765  -4.710  1.00 89.71           C  
ATOM    220  CB  ASP A  29       0.046 -12.749  -3.179  1.00 89.71           C  
ATOM    221  O   ASP A  29      -0.742 -11.084  -5.626  1.00 89.71           O  
ATOM    222  CG  ASP A  29       0.830 -13.922  -2.617  1.00 89.71           C  
ATOM    223  OD1 ASP A  29       1.763 -14.411  -3.290  1.00 89.71           O  
ATOM    224  OD2 ASP A  29       0.510 -14.363  -1.492  1.00 89.71           O  
ATOM    225  N   VAL A  30       0.246  -9.470  -4.390  1.00 91.61           N  
ATOM    226  CA  VAL A  30      -0.530  -8.347  -4.906  1.00 91.61           C  
ATOM    227  C   VAL A  30      -2.021  -8.666  -4.821  1.00 91.61           C  
ATOM    228  CB  VAL A  30      -0.140  -8.008  -6.362  1.00 91.61           C  
ATOM    229  O   VAL A  30      -2.697  -8.781  -5.846  1.00 91.61           O  
ATOM    230  CG1 VAL A  30      -0.808  -6.710  -6.812  1.00 91.61           C  
ATOM    231  CG2 VAL A  30       1.378  -7.906  -6.497  1.00 91.61           C  
ATOM    232  N   LYS A  31      -2.509  -8.972  -3.734  1.00 94.08           N  
ATOM    233  CA  LYS A  31      -3.915  -9.250  -3.455  1.00 94.08           C  
ATOM    234  C   LYS A  31      -4.499  -8.218  -2.495  1.00 94.08           C  
ATOM    235  CB  LYS A  31      -4.080 -10.656  -2.876  1.00 94.08           C  
ATOM    236  O   LYS A  31      -3.785  -7.673  -1.651  1.00 94.08           O  
ATOM    237  CG  LYS A  31      -3.728 -11.771  -3.849  1.00 94.08           C  
ATOM    238  CD  LYS A  31      -3.977 -13.145  -3.240  1.00 94.08           C  
ATOM    239  CE  LYS A  31      -3.617 -14.262  -4.210  1.00 94.08           C  
ATOM    240  NZ  LYS A  31      -3.896 -15.610  -3.630  1.00 94.08           N  
ATOM    241  N   SER A  32      -5.733  -7.961  -2.782  1.00 95.84           N  
ATOM    242  CA  SER A  32      -6.471  -7.080  -1.882  1.00 95.84           C  
ATOM    243  C   SER A  32      -6.715  -7.747  -0.533  1.00 95.84           C  
ATOM    244  CB  SER A  32      -7.805  -6.670  -2.506  1.00 95.84           C  
ATOM    245  O   SER A  32      -7.298  -8.831  -0.467  1.00 95.84           O  
ATOM    246  OG  SER A  32      -8.507  -5.781  -1.655  1.00 95.84           O  
ATOM    247  N   LYS A  33      -6.209  -7.060   0.537  1.00 95.75           N  
ATOM    248  CA  LYS A  33      -6.364  -7.563   1.898  1.00 95.75           C  
ATOM    249  C   LYS A  33      -6.732  -6.438   2.862  1.00 95.75           C  
ATOM    250  CB  LYS A  33      -5.082  -8.254   2.365  1.00 95.75           C  
ATOM    251  O   LYS A  33      -6.341  -5.287   2.658  1.00 95.75           O  
ATOM    252  CG  LYS A  33      -4.688  -9.460   1.525  1.00 95.75           C  
ATOM    253  CD  LYS A  33      -3.419 -10.118   2.052  1.00 95.75           C  
ATOM    254  CE  LYS A  33      -3.028 -11.330   1.217  1.00 95.75           C  
ATOM    255  NZ  LYS A  33      -1.765 -11.957   1.708  1.00 95.75           N  
ATOM    256  N   PRO A  34      -7.545  -6.845   3.877  1.00 95.62           N  
ATOM    257  CA  PRO A  34      -7.791  -5.832   4.906  1.00 95.62           C  
ATOM    258  C   PRO A  34      -6.523  -5.432   5.656  1.00 95.62           C  
ATOM    259  CB  PRO A  34      -8.788  -6.518   5.844  1.00 95.62           C  
ATOM    260  O   PRO A  34      -5.693  -6.288   5.973  1.00 95.62           O  
ATOM    261  CG  PRO A  34      -8.575  -7.981   5.624  1.00 95.62           C  
ATOM    262  CD  PRO A  34      -8.066  -8.184   4.226  1.00 95.62           C  
ATOM    263  N   CYS A  35      -6.413  -4.113   5.910  1.00 95.25           N  
ATOM    264  CA  CYS A  35      -5.271  -3.625   6.675  1.00 95.25           C  
ATOM    265  C   CYS A  35      -5.472  -3.861   8.167  1.00 95.25           C  
ATOM    266  CB  CYS A  35      -5.045  -2.137   6.410  1.00 95.25           C  
ATOM    267  O   CYS A  35      -6.607  -3.905   8.645  1.00 95.25           O  
ATOM    268  SG  CYS A  35      -4.520  -1.770   4.721  1.00 95.25           S  
ATOM    269  N   PRO A  36      -4.344  -4.110   8.851  1.00 94.13           N  
ATOM    270  CA  PRO A  36      -4.447  -4.208  10.309  1.00 94.13           C  
ATOM    271  C   PRO A  36      -5.038  -2.952  10.945  1.00 94.13           C  
ATOM    272  CB  PRO A  36      -2.996  -4.413  10.751  1.00 94.13           C  
ATOM    273  O   PRO A  36      -5.005  -1.876  10.342  1.00 94.13           O  
ATOM    274  CG  PRO A  36      -2.291  -4.911   9.531  1.00 94.13           C  
ATOM    275  CD  PRO A  36      -2.944  -4.305   8.322  1.00 94.13           C  
ATOM    276  N   PRO A  37      -5.665  -3.126  12.134  1.00 91.88           N  
ATOM    277  CA  PRO A  37      -6.203  -1.948  12.819  1.00 91.88           C  
ATOM    278  C   PRO A  37      -5.170  -0.835  12.979  1.00 91.88           C  
ATOM    279  CB  PRO A  37      -6.630  -2.498  14.182  1.00 91.88           C  
ATOM    280  O   PRO A  37      -4.014  -1.105  13.318  1.00 91.88           O  
ATOM    281  CG  PRO A  37      -6.875  -3.953  13.947  1.00 91.88           C  
ATOM    282  CD  PRO A  37      -5.925  -4.432  12.887  1.00 91.88           C  
ATOM    283  N   GLY A  38      -5.524   0.379  12.664  1.00 91.47           N  
ATOM    284  CA  GLY A  38      -4.633   1.517  12.821  1.00 91.47           C  
ATOM    285  C   GLY A  38      -3.896   1.879  11.545  1.00 91.47           C  
ATOM    286  O   GLY A  38      -3.208   2.900  11.488  1.00 91.47           O  
ATOM    287  N   GLN A  39      -4.046   1.009  10.541  1.00 95.58           N  
ATOM    288  CA  GLN A  39      -3.413   1.271   9.253  1.00 95.58           C  
ATOM    289  C   GLN A  39      -4.448   1.661   8.201  1.00 95.58           C  
ATOM    290  CB  GLN A  39      -2.623   0.049   8.783  1.00 95.58           C  
ATOM    291  O   GLN A  39      -5.074   0.794   7.587  1.00 95.58           O  
ATOM    292  CG  GLN A  39      -1.499  -0.357   9.728  1.00 95.58           C  
ATOM    293  CD  GLN A  39      -0.586  -1.413   9.135  1.00 95.58           C  
ATOM    294  NE2 GLN A  39       0.557  -1.635   9.773  1.00 95.58           N  
ATOM    295  OE1 GLN A  39      -0.907  -2.026   8.111  1.00 95.58           O  
ATOM    296  N   GLU A  40      -4.522   2.952   7.981  1.00 94.19           N  
ATOM    297  CA  GLU A  40      -5.617   3.458   7.158  1.00 94.19           C  
ATOM    298  C   GLU A  40      -5.101   4.003   5.829  1.00 94.19           C  
ATOM    299  CB  GLU A  40      -6.394   4.544   7.906  1.00 94.19           C  
ATOM    300  O   GLU A  40      -5.831   4.686   5.107  1.00 94.19           O  
ATOM    301  CG  GLU A  40      -7.071   4.052   9.176  1.00 94.19           C  
ATOM    302  CD  GLU A  40      -8.133   2.994   8.919  1.00 94.19           C  
ATOM    303  OE1 GLU A  40      -8.251   2.044   9.726  1.00 94.19           O  
ATOM    304  OE2 GLU A  40      -8.852   3.117   7.902  1.00 94.19           O  
ATOM    305  N   VAL A  41      -3.778   3.709   5.573  1.00 96.77           N  
ATOM    306  CA  VAL A  41      -3.142   4.239   4.371  1.00 96.77           C  
ATOM    307  C   VAL A  41      -2.565   3.093   3.543  1.00 96.77           C  
ATOM    308  CB  VAL A  41      -2.033   5.257   4.718  1.00 96.77           C  
ATOM    309  O   VAL A  41      -2.010   2.139   4.094  1.00 96.77           O  
ATOM    310  CG1 VAL A  41      -1.287   5.693   3.458  1.00 96.77           C  
ATOM    311  CG2 VAL A  41      -2.626   6.467   5.437  1.00 96.77           C  
ATOM    312  N   CYS A  42      -2.765   3.163   2.234  1.00 97.64           N  
ATOM    313  CA  CYS A  42      -2.089   2.258   1.310  1.00 97.64           C  
ATOM    314  C   CYS A  42      -0.841   2.908   0.726  1.00 97.64           C  
ATOM    315  CB  CYS A  42      -3.033   1.840   0.183  1.00 97.64           C  
ATOM    316  O   CYS A  42      -0.827   4.112   0.465  1.00 97.64           O  
ATOM    317  SG  CYS A  42      -4.550   1.048   0.760  1.00 97.64           S  
ATOM    318  N   TYR A  43       0.239   2.134   0.599  1.00 96.84           N  
ATOM    319  CA  TYR A  43       1.428   2.726  -0.003  1.00 96.84           C  
ATOM    320  C   TYR A  43       1.922   1.887  -1.175  1.00 96.84           C  
ATOM    321  CB  TYR A  43       2.542   2.873   1.039  1.00 96.84           C  
ATOM    322  O   TYR A  43       1.661   0.683  -1.238  1.00 96.84           O  
ATOM    323  CG  TYR A  43       3.111   1.556   1.508  1.00 96.84           C  
ATOM    324  CD1 TYR A  43       2.651   0.953   2.677  1.00 96.84           C  
ATOM    325  CD2 TYR A  43       4.109   0.912   0.785  1.00 96.84           C  
ATOM    326  CE1 TYR A  43       3.174  -0.260   3.115  1.00 96.84           C  
ATOM    327  CE2 TYR A  43       4.639  -0.301   1.213  1.00 96.84           C  
ATOM    328  OH  TYR A  43       4.687  -2.078   2.805  1.00 96.84           O  
ATOM    329  CZ  TYR A  43       4.166  -0.878   2.377  1.00 96.84           C  
ATOM    330  N   THR A  44       2.525   2.556  -2.096  1.00 96.22           N  
ATOM    331  CA  THR A  44       3.324   1.990  -3.178  1.00 96.22           C  
ATOM    332  C   THR A  44       4.774   2.455  -3.079  1.00 96.22           C  
ATOM    333  CB  THR A  44       2.751   2.372  -4.555  1.00 96.22           C  
ATOM    334  O   THR A  44       5.055   3.651  -3.176  1.00 96.22           O  
ATOM    335  CG2 THR A  44       3.517   1.683  -5.680  1.00 96.22           C  
ATOM    336  OG1 THR A  44       1.374   1.981  -4.619  1.00 96.22           O  
ATOM    337  N   LYS A  45       5.618   1.497  -2.848  1.00 95.22           N  
ATOM    338  CA  LYS A  45       7.051   1.756  -2.738  1.00 95.22           C  
ATOM    339  C   LYS A  45       7.806   1.192  -3.938  1.00 95.22           C  
ATOM    340  CB  LYS A  45       7.606   1.160  -1.443  1.00 95.22           C  
ATOM    341  O   LYS A  45       7.681   0.007  -4.256  1.00 95.22           O  
ATOM    342  CG  LYS A  45       9.084   1.443  -1.215  1.00 95.22           C  
ATOM    343  CD  LYS A  45       9.574   0.837   0.093  1.00 95.22           C  
ATOM    344  CE  LYS A  45      11.069   1.054   0.286  1.00 95.22           C  
ATOM    345  NZ  LYS A  45      11.564   0.418   1.543  1.00 95.22           N  
ATOM    346  N   THR A  46       8.590   2.104  -4.567  1.00 94.06           N  
ATOM    347  CA  THR A  46       9.337   1.678  -5.746  1.00 94.06           C  
ATOM    348  C   THR A  46      10.813   2.040  -5.611  1.00 94.06           C  
ATOM    349  CB  THR A  46       8.765   2.310  -7.028  1.00 94.06           C  
ATOM    350  O   THR A  46      11.151   3.106  -5.091  1.00 94.06           O  
ATOM    351  CG2 THR A  46       7.323   1.873  -7.261  1.00 94.06           C  
ATOM    352  OG1 THR A  46       8.807   3.737  -6.910  1.00 94.06           O  
ATOM    353  N   TRP A  47      11.647   1.091  -5.980  1.00 94.14           N  
ATOM    354  CA  TRP A  47      13.083   1.344  -5.946  1.00 94.14           C  
ATOM    355  C   TRP A  47      13.817   0.451  -6.941  1.00 94.14           C  
ATOM    356  CB  TRP A  47      13.637   1.120  -4.536  1.00 94.14           C  
ATOM    357  O   TRP A  47      13.247  -0.516  -7.454  1.00 94.14           O  
ATOM    358  CG  TRP A  47      13.642  -0.315  -4.105  1.00 94.14           C  
ATOM    359  CD1 TRP A  47      14.689  -1.192  -4.171  1.00 94.14           C  
ATOM    360  CD2 TRP A  47      12.544  -1.043  -3.545  1.00 94.14           C  
ATOM    361  CE2 TRP A  47      12.999  -2.357  -3.294  1.00 94.14           C  
ATOM    362  CE3 TRP A  47      11.220  -0.711  -3.230  1.00 94.14           C  
ATOM    363  NE1 TRP A  47      14.309  -2.421  -3.684  1.00 94.14           N  
ATOM    364  CH2 TRP A  47      10.882  -2.988  -2.443  1.00 94.14           C  
ATOM    365  CZ2 TRP A  47      12.173  -3.339  -2.742  1.00 94.14           C  
ATOM    366  CZ3 TRP A  47      10.400  -1.690  -2.681  1.00 94.14           C  
ATOM    367  N   CYS A  48      15.016   0.850  -7.360  1.00 94.21           N  
ATOM    368  CA  CYS A  48      15.873   0.091  -8.263  1.00 94.21           C  
ATOM    369  C   CYS A  48      16.870  -0.758  -7.483  1.00 94.21           C  
ATOM    370  CB  CYS A  48      16.620   1.030  -9.210  1.00 94.21           C  
ATOM    371  O   CYS A  48      17.663  -0.230  -6.701  1.00 94.21           O  
ATOM    372  SG  CYS A  48      17.448   0.182 -10.572  1.00 94.21           S  
ATOM    373  N   ASP A  49      16.593  -2.037  -7.818  1.00 89.15           N  
ATOM    374  CA  ASP A  49      17.630  -2.917  -7.287  1.00 89.15           C  
ATOM    375  C   ASP A  49      18.695  -3.208  -8.342  1.00 89.15           C  
ATOM    376  CB  ASP A  49      17.017  -4.226  -6.784  1.00 89.15           C  
ATOM    377  O   ASP A  49      18.620  -2.703  -9.464  1.00 89.15           O  
ATOM    378  CG  ASP A  49      16.452  -5.084  -7.902  1.00 89.15           C  
ATOM    379  OD1 ASP A  49      16.558  -4.693  -9.084  1.00 89.15           O  
ATOM    380  OD2 ASP A  49      15.892  -6.160  -7.597  1.00 89.15           O  
ATOM    381  N   GLY A  50      19.986  -2.968  -7.985  1.00 90.35           N  
ATOM    382  CA  GLY A  50      21.147  -3.214  -8.826  1.00 90.35           C  
ATOM    383  C   GLY A  50      20.797  -3.864 -10.151  1.00 90.35           C  
ATOM    384  O   GLY A  50      21.641  -3.956 -11.045  1.00 90.35           O  
ATOM    385  N   PHE A  51      19.557  -4.363 -10.434  1.00 92.62           N  
ATOM    386  CA  PHE A  51      19.172  -5.090 -11.638  1.00 92.62           C  
ATOM    387  C   PHE A  51      18.036  -4.377 -12.360  1.00 92.62           C  
ATOM    388  CB  PHE A  51      18.757  -6.523 -11.292  1.00 92.62           C  
ATOM    389  O   PHE A  51      17.257  -5.007 -13.078  1.00 92.62           O  
ATOM    390  CG  PHE A  51      19.875  -7.360 -10.732  1.00 92.62           C  
ATOM    391  CD1 PHE A  51      20.783  -7.988 -11.577  1.00 92.62           C  
ATOM    392  CD2 PHE A  51      20.018  -7.520  -9.360  1.00 92.62           C  
ATOM    393  CE1 PHE A  51      21.819  -8.764 -11.061  1.00 92.62           C  
ATOM    394  CE2 PHE A  51      21.051  -8.294  -8.837  1.00 92.62           C  
ATOM    395  CZ  PHE A  51      21.949  -8.915  -9.689  1.00 92.62           C  
ATOM    396  N   CYS A  52      17.783  -3.159 -12.137  1.00 92.75           N  
ATOM    397  CA  CYS A  52      16.671  -2.410 -12.712  1.00 92.75           C  
ATOM    398  C   CYS A  52      16.785  -2.343 -14.230  1.00 92.75           C  
ATOM    399  CB  CYS A  52      16.621  -0.997 -12.132  1.00 92.75           C  
ATOM    400  O   CYS A  52      15.774  -2.260 -14.929  1.00 92.75           O  
ATOM    401  SG  CYS A  52      16.073  -0.934 -10.412  1.00 92.75           S  
ATOM    402  N   GLY A  53      17.982  -2.406 -14.698  1.00 93.01           N  
ATOM    403  CA  GLY A  53      18.197  -2.363 -16.136  1.00 93.01           C  
ATOM    404  C   GLY A  53      17.625  -3.567 -16.861  1.00 93.01           C  
ATOM    405  O   GLY A  53      17.221  -3.465 -18.021  1.00 93.01           O  
ATOM    406  N   ILE A  54      17.419  -4.619 -16.179  1.00 94.37           N  
ATOM    407  CA  ILE A  54      16.993  -5.874 -16.790  1.00 94.37           C  
ATOM    408  C   ILE A  54      15.538  -6.157 -16.425  1.00 94.37           C  
ATOM    409  CB  ILE A  54      17.894  -7.050 -16.352  1.00 94.37           C  
ATOM    410  O   ILE A  54      14.732  -6.509 -17.290  1.00 94.37           O  
ATOM    411  CG1 ILE A  54      19.356  -6.768 -16.717  1.00 94.37           C  
ATOM    412  CG2 ILE A  54      17.415  -8.361 -16.983  1.00 94.37           C  
ATOM    413  CD1 ILE A  54      20.354  -7.697 -16.040  1.00 94.37           C  
ATOM    414  N   ARG A  55      15.084  -5.900 -15.040  1.00 91.40           N  
ATOM    415  CA  ARG A  55      13.765  -6.328 -14.588  1.00 91.40           C  
ATOM    416  C   ARG A  55      12.882  -5.128 -14.262  1.00 91.40           C  
ATOM    417  CB  ARG A  55      13.884  -7.238 -13.364  1.00 91.40           C  
ATOM    418  O   ARG A  55      11.695  -5.285 -13.967  1.00 91.40           O  
ATOM    419  CG  ARG A  55      14.542  -6.574 -12.165  1.00 91.40           C  
ATOM    420  CD  ARG A  55      14.688  -7.538 -10.995  1.00 91.40           C  
ATOM    421  NE  ARG A  55      15.270  -6.884  -9.827  1.00 91.40           N  
ATOM    422  NH1 ARG A  55      14.405  -8.386  -8.299  1.00 91.40           N  
ATOM    423  NH2 ARG A  55      15.695  -6.631  -7.584  1.00 91.40           N  
ATOM    424  CZ  ARG A  55      15.122  -7.302  -8.573  1.00 91.40           C  
ATOM    425  N   GLY A  56      13.474  -3.991 -14.276  1.00 91.12           N  
ATOM    426  CA  GLY A  56      12.720  -2.819 -13.858  1.00 91.12           C  
ATOM    427  C   GLY A  56      12.780  -2.574 -12.362  1.00 91.12           C  
ATOM    428  O   GLY A  56      13.493  -3.275 -11.641  1.00 91.12           O  
ATOM    429  N   LYS A  57      11.997  -1.578 -11.929  1.00 92.26           N  
ATOM    430  CA  LYS A  57      11.993  -1.193 -10.521  1.00 92.26           C  
ATOM    431  C   LYS A  57      11.273  -2.235  -9.669  1.00 92.26           C  
ATOM    432  CB  LYS A  57      11.336   0.176 -10.340  1.00 92.26           C  
ATOM    433  O   LYS A  57      10.344  -2.895 -10.139  1.00 92.26           O  
ATOM    434  CG  LYS A  57      12.147   1.332 -10.907  1.00 92.26           C  
ATOM    435  CD  LYS A  57      11.489   2.674 -10.615  1.00 92.26           C  
ATOM    436  CE  LYS A  57      12.308   3.832 -11.168  1.00 92.26           C  
ATOM    437  NZ  LYS A  57      11.662   5.150 -10.892  1.00 92.26           N  
ATOM    438  N   ARG A  58      11.750  -2.326  -8.474  1.00 92.88           N  
ATOM    439  CA  ARG A  58      11.022  -3.102  -7.476  1.00 92.88           C  
ATOM    440  C   ARG A  58       9.813  -2.331  -6.958  1.00 92.88           C  
ATOM    441  CB  ARG A  58      11.941  -3.480  -6.313  1.00 92.88           C  
ATOM    442  O   ARG A  58       9.853  -1.104  -6.847  1.00 92.88           O  
ATOM    443  CG  ARG A  58      13.104  -4.375  -6.711  1.00 92.88           C  
ATOM    444  CD  ARG A  58      12.637  -5.777  -7.075  1.00 92.88           C  
ATOM    445  NE  ARG A  58      13.763  -6.680  -7.294  1.00 92.88           N  
ATOM    446  NH1 ARG A  58      12.458  -8.526  -7.772  1.00 92.88           N  
ATOM    447  NH2 ARG A  58      14.744  -8.695  -7.796  1.00 92.88           N  
ATOM    448  CZ  ARG A  58      13.653  -7.965  -7.620  1.00 92.88           C  
ATOM    449  N   VAL A  59       8.817  -3.164  -6.735  1.00 93.59           N  
ATOM    450  CA  VAL A  59       7.592  -2.546  -6.237  1.00 93.59           C  
ATOM    451  C   VAL A  59       7.120  -3.272  -4.980  1.00 93.59           C  
ATOM    452  CB  VAL A  59       6.477  -2.554  -7.307  1.00 93.59           C  
ATOM    453  O   VAL A  59       7.009  -4.501  -4.970  1.00 93.59           O  
ATOM    454  CG1 VAL A  59       5.208  -1.895  -6.770  1.00 93.59           C  
ATOM    455  CG2 VAL A  59       6.952  -1.850  -8.577  1.00 93.59           C  
ATOM    456  N   ASP A  60       6.834  -2.459  -3.945  1.00 95.60           N  
ATOM    457  CA  ASP A  60       6.257  -2.945  -2.695  1.00 95.60           C  
ATOM    458  C   ASP A  60       4.953  -2.219  -2.373  1.00 95.60           C  
ATOM    459  CB  ASP A  60       7.250  -2.777  -1.544  1.00 95.60           C  
ATOM    460  O   ASP A  60       4.921  -0.988  -2.305  1.00 95.60           O  
ATOM    461  CG  ASP A  60       6.829  -3.515  -0.285  1.00 95.60           C  
ATOM    462  OD1 ASP A  60       6.090  -4.518  -0.384  1.00 95.60           O  
ATOM    463  OD2 ASP A  60       7.239  -3.087   0.816  1.00 95.60           O  
ATOM    464  N   LEU A  61       3.857  -3.026  -2.222  1.00 96.78           N  
ATOM    465  CA  LEU A  61       2.544  -2.510  -1.850  1.00 96.78           C  
ATOM    466  C   LEU A  61       2.185  -2.914  -0.424  1.00 96.78           C  
ATOM    467  CB  LEU A  61       1.474  -3.015  -2.821  1.00 96.78           C  
ATOM    468  O   LEU A  61       2.551  -4.000   0.029  1.00 96.78           O  
ATOM    469  CG  LEU A  61       1.788  -2.870  -4.311  1.00 96.78           C  
ATOM    470  CD1 LEU A  61       0.763  -3.631  -5.146  1.00 96.78           C  
ATOM    471  CD2 LEU A  61       1.821  -1.398  -4.709  1.00 96.78           C  
ATOM    472  N   GLY A  62       1.473  -2.006   0.256  1.00 97.02           N  
ATOM    473  CA  GLY A  62       1.106  -2.395   1.609  1.00 97.02           C  
ATOM    474  C   GLY A  62       0.284  -1.344   2.330  1.00 97.02           C  
ATOM    475  O   GLY A  62      -0.258  -0.432   1.701  1.00 97.02           O  
ATOM    476  N   CYS A  63       0.089  -1.664   3.646  1.00 97.49           N  
ATOM    477  CA  CYS A  63      -0.654  -0.806   4.563  1.00 97.49           C  
ATOM    478  C   CYS A  63       0.286  -0.109   5.539  1.00 97.49           C  
ATOM    479  CB  CYS A  63      -1.693  -1.619   5.334  1.00 97.49           C  
ATOM    480  O   CYS A  63       1.323  -0.661   5.911  1.00 97.49           O  
ATOM    481  SG  CYS A  63      -2.875  -2.482   4.275  1.00 97.49           S  
ATOM    482  N   ALA A  64      -0.124   1.106   5.866  1.00 97.29           N  
ATOM    483  CA  ALA A  64       0.650   1.846   6.860  1.00 97.29           C  
ATOM    484  C   ALA A  64      -0.246   2.774   7.674  1.00 97.29           C  
ATOM    485  CB  ALA A  64       1.762   2.644   6.182  1.00 97.29           C  
ATOM    486  O   ALA A  64      -1.332   3.150   7.225  1.00 97.29           O  
ATOM    487  N   ALA A  65       0.185   3.026   8.876  1.00 96.26           N  
ATOM    488  CA  ALA A  65      -0.527   3.999   9.701  1.00 96.26           C  
ATOM    489  C   ALA A  65      -0.394   5.407   9.126  1.00 96.26           C  
ATOM    490  CB  ALA A  65      -0.006   3.963  11.136  1.00 96.26           C  
ATOM    491  O   ALA A  65      -1.360   6.173   9.114  1.00 96.26           O  
ATOM    492  N   THR A  66       0.812   5.721   8.801  1.00 96.25           N  
ATOM    493  CA  THR A  66       1.162   6.969   8.132  1.00 96.25           C  
ATOM    494  C   THR A  66       2.021   6.700   6.900  1.00 96.25           C  
ATOM    495  CB  THR A  66       1.909   7.922   9.083  1.00 96.25           C  
ATOM    496  O   THR A  66       2.625   5.632   6.779  1.00 96.25           O  
ATOM    497  CG2 THR A  66       1.040   8.299  10.278  1.00 96.25           C  
ATOM    498  OG1 THR A  66       3.100   7.279   9.556  1.00 96.25           O  
ATOM    499  N   CYS A  67       1.894   7.635   5.980  1.00 96.17           N  
ATOM    500  CA  CYS A  67       2.686   7.478   4.765  1.00 96.17           C  
ATOM    501  C   CYS A  67       4.174   7.408   5.089  1.00 96.17           C  
ATOM    502  CB  CYS A  67       2.420   8.632   3.799  1.00 96.17           C  
ATOM    503  O   CYS A  67       4.735   8.347   5.656  1.00 96.17           O  
ATOM    504  SG  CYS A  67       3.037   8.338   2.127  1.00 96.17           S  
ATOM    505  N   PRO A  68       4.850   6.277   4.744  1.00 94.96           N  
ATOM    506  CA  PRO A  68       6.272   6.092   5.041  1.00 94.96           C  
ATOM    507  C   PRO A  68       7.161   7.111   4.332  1.00 94.96           C  
ATOM    508  CB  PRO A  68       6.557   4.675   4.538  1.00 94.96           C  
ATOM    509  O   PRO A  68       6.810   7.598   3.254  1.00 94.96           O  
ATOM    510  CG  PRO A  68       5.214   4.024   4.452  1.00 94.96           C  
ATOM    511  CD  PRO A  68       4.193   5.076   4.128  1.00 94.96           C  
ATOM    512  N   THR A  69       8.212   7.428   5.041  1.00 93.55           N  
ATOM    513  CA  THR A  69       9.222   8.311   4.469  1.00 93.55           C  
ATOM    514  C   THR A  69      10.420   7.509   3.968  1.00 93.55           C  
ATOM    515  CB  THR A  69       9.695   9.358   5.495  1.00 93.55           C  
ATOM    516  O   THR A  69      10.833   6.537   4.603  1.00 93.55           O  
ATOM    517  CG2 THR A  69       8.571  10.326   5.850  1.00 93.55           C  
ATOM    518  OG1 THR A  69      10.129   8.689   6.686  1.00 93.55           O  
ATOM    519  N   PRO A  70      10.847   7.811   2.810  1.00 91.04           N  
ATOM    520  CA  PRO A  70      12.002   7.082   2.282  1.00 91.04           C  
ATOM    521  C   PRO A  70      13.266   7.297   3.112  1.00 91.04           C  
ATOM    522  CB  PRO A  70      12.169   7.659   0.874  1.00 91.04           C  
ATOM    523  O   PRO A  70      13.569   8.428   3.501  1.00 91.04           O  
ATOM    524  CG  PRO A  70      11.538   9.012   0.938  1.00 91.04           C  
ATOM    525  CD  PRO A  70      10.483   8.996   2.006  1.00 91.04           C  
ATOM    526  N   LYS A  71      13.936   6.258   3.549  1.00 86.38           N  
ATOM    527  CA  LYS A  71      15.148   6.318   4.361  1.00 86.38           C  
ATOM    528  C   LYS A  71      16.394   6.403   3.484  1.00 86.38           C  
ATOM    529  CB  LYS A  71      15.238   5.102   5.283  1.00 86.38           C  
ATOM    530  O   LYS A  71      17.447   6.856   3.935  1.00 86.38           O  
ATOM    531  CG  LYS A  71      14.174   5.069   6.371  1.00 86.38           C  
ATOM    532  CD  LYS A  71      14.359   3.875   7.298  1.00 86.38           C  
ATOM    533  CE  LYS A  71      13.284   3.831   8.375  1.00 86.38           C  
ATOM    534  NZ  LYS A  71      13.453   2.653   9.279  1.00 86.38           N  
ATOM    535  N   LYS A  72      16.263   6.001   2.245  1.00 87.15           N  
ATOM    536  CA  LYS A  72      17.382   5.971   1.308  1.00 87.15           C  
ATOM    537  C   LYS A  72      17.030   6.690   0.009  1.00 87.15           C  
ATOM    538  CB  LYS A  72      17.797   4.529   1.013  1.00 87.15           C  
ATOM    539  O   LYS A  72      15.858   6.772  -0.364  1.00 87.15           O  
ATOM    540  CG  LYS A  72      18.323   3.775   2.225  1.00 87.15           C  
ATOM    541  CD  LYS A  72      18.793   2.375   1.853  1.00 87.15           C  
ATOM    542  CE  LYS A  72      19.276   1.604   3.073  1.00 87.15           C  
ATOM    543  NZ  LYS A  72      19.668   0.205   2.725  1.00 87.15           N  
ATOM    544  N   THR A  73      18.096   7.245  -0.587  1.00 88.85           N  
ATOM    545  CA  THR A  73      17.925   7.880  -1.889  1.00 88.85           C  
ATOM    546  C   THR A  73      17.552   6.848  -2.950  1.00 88.85           C  
ATOM    547  CB  THR A  73      19.202   8.624  -2.320  1.00 88.85           C  
ATOM    548  O   THR A  73      18.017   5.707  -2.904  1.00 88.85           O  
ATOM    549  CG2 THR A  73      18.952   9.471  -3.564  1.00 88.85           C  
ATOM    550  OG1 THR A  73      19.633   9.479  -1.254  1.00 88.85           O  
ATOM    551  N   GLY A  74      16.562   7.244  -3.764  1.00 90.98           N  
ATOM    552  CA  GLY A  74      16.178   6.392  -4.879  1.00 90.98           C  
ATOM    553  C   GLY A  74      14.894   5.623  -4.626  1.00 90.98           C  
ATOM    554  O   GLY A  74      14.475   4.815  -5.458  1.00 90.98           O  
ATOM    555  N   ILE A  75      14.393   5.810  -3.448  1.00 94.15           N  
ATOM    556  CA  ILE A  75      13.132   5.167  -3.097  1.00 94.15           C  
ATOM    557  C   ILE A  75      11.985   6.164  -3.247  1.00 94.15           C  
ATOM    558  CB  ILE A  75      13.166   4.603  -1.658  1.00 94.15           C  
ATOM    559  O   ILE A  75      12.058   7.285  -2.739  1.00 94.15           O  
ATOM    560  CG1 ILE A  75      14.263   3.540  -1.528  1.00 94.15           C  
ATOM    561  CG2 ILE A  75      11.800   4.031  -1.270  1.00 94.15           C  
ATOM    562  CD1 ILE A  75      14.469   3.035  -0.106  1.00 94.15           C  
ATOM    563  N   ASP A  76      10.990   5.754  -4.018  1.00 93.23           N  
ATOM    564  CA  ASP A  76       9.785   6.558  -4.195  1.00 93.23           C  
ATOM    565  C   ASP A  76       8.585   5.908  -3.509  1.00 93.23           C  
ATOM    566  CB  ASP A  76       9.491   6.765  -5.682  1.00 93.23           C  
ATOM    567  O   ASP A  76       8.325   4.718  -3.698  1.00 93.23           O  
ATOM    568  CG  ASP A  76       8.373   7.761  -5.933  1.00 93.23           C  
ATOM    569  OD1 ASP A  76       8.437   8.895  -5.411  1.00 93.23           O  
ATOM    570  OD2 ASP A  76       7.416   7.408  -6.656  1.00 93.23           O  
ATOM    571  N   ILE A  77       7.907   6.742  -2.677  1.00 94.98           N  
ATOM    572  CA  ILE A  77       6.732   6.234  -1.978  1.00 94.98           C  
ATOM    573  C   ILE A  77       5.533   7.136  -2.260  1.00 94.98           C  
ATOM    574  CB  ILE A  77       6.979   6.132  -0.456  1.00 94.98           C  
ATOM    575  O   ILE A  77       5.615   8.356  -2.103  1.00 94.98           O  
ATOM    576  CG1 ILE A  77       8.176   5.218  -0.170  1.00 94.98           C  
ATOM    577  CG2 ILE A  77       5.723   5.631   0.263  1.00 94.98           C  
ATOM    578  CD1 ILE A  77       8.597   5.190   1.293  1.00 94.98           C  
ATOM    579  N   ILE A  78       4.427   6.525  -2.681  1.00 94.55           N  
ATOM    580  CA  ILE A  78       3.151   7.203  -2.879  1.00 94.55           C  
ATOM    581  C   ILE A  78       2.087   6.574  -1.982  1.00 94.55           C  
ATOM    582  CB  ILE A  78       2.705   7.147  -4.358  1.00 94.55           C  
ATOM    583  O   ILE A  78       1.998   5.348  -1.879  1.00 94.55           O  
ATOM    584  CG1 ILE A  78       3.757   7.806  -5.258  1.00 94.55           C  
ATOM    585  CG2 ILE A  78       1.338   7.813  -4.536  1.00 94.55           C  
ATOM    586  CD1 ILE A  78       3.519   7.594  -6.746  1.00 94.55           C  
ATOM    587  N   CYS A  79       1.339   7.460  -1.387  1.00 95.98           N  
ATOM    588  CA  CYS A  79       0.295   6.980  -0.488  1.00 95.98           C  
ATOM    589  C   CYS A  79      -1.077   7.470  -0.935  1.00 95.98           C  
ATOM    590  CB  CYS A  79       0.568   7.438   0.944  1.00 95.98           C  
ATOM    591  O   CYS A  79      -1.186   8.502  -1.600  1.00 95.98           O  
ATOM    592  SG  CYS A  79       2.096   6.774   1.642  1.00 95.98           S  
ATOM    593  N   CYS A  80      -2.087   6.692  -0.631  1.00 95.72           N  
ATOM    594  CA  CYS A  80      -3.485   7.033  -0.870  1.00 95.72           C  
ATOM    595  C   CYS A  80      -4.379   6.469   0.229  1.00 95.72           C  
ATOM    596  CB  CYS A  80      -3.940   6.506  -2.230  1.00 95.72           C  
ATOM    597  O   CYS A  80      -3.935   5.652   1.037  1.00 95.72           O  
ATOM    598  SG  CYS A  80      -3.935   4.704  -2.352  1.00 95.72           S  
ATOM    599  N   SER A  81      -5.625   6.979   0.422  1.00 94.58           N  
ATOM    600  CA  SER A  81      -6.418   6.637   1.599  1.00 94.58           C  
ATOM    601  C   SER A  81      -7.793   6.109   1.204  1.00 94.58           C  
ATOM    602  CB  SER A  81      -6.572   7.853   2.513  1.00 94.58           C  
ATOM    603  O   SER A  81      -8.757   6.249   1.960  1.00 94.58           O  
ATOM    604  OG  SER A  81      -5.314   8.264   3.020  1.00 94.58           O  
ATOM    605  N   THR A  82      -7.854   5.495  -0.060  1.00 94.41           N  
ATOM    606  CA  THR A  82      -9.077   4.795  -0.436  1.00 94.41           C  
ATOM    607  C   THR A  82      -8.814   3.301  -0.608  1.00 94.41           C  
ATOM    608  CB  THR A  82      -9.672   5.366  -1.736  1.00 94.41           C  
ATOM    609  O   THR A  82      -7.660   2.873  -0.677  1.00 94.41           O  
ATOM    610  CG2 THR A  82      -9.970   6.855  -1.596  1.00 94.41           C  
ATOM    611  OG1 THR A  82      -8.737   5.177  -2.806  1.00 94.41           O  
ATOM    612  N   ASP A  83      -9.897   2.485  -0.532  1.00 95.54           N  
ATOM    613  CA  ASP A  83      -9.747   1.040  -0.672  1.00 95.54           C  
ATOM    614  C   ASP A  83      -9.087   0.683  -2.002  1.00 95.54           C  
ATOM    615  CB  ASP A  83     -11.106   0.346  -0.556  1.00 95.54           C  
ATOM    616  O   ASP A  83      -9.482   1.191  -3.053  1.00 95.54           O  
ATOM    617  CG  ASP A  83     -11.657   0.354   0.859  1.00 95.54           C  
ATOM    618  OD1 ASP A  83     -10.879   0.562   1.815  1.00 95.54           O  
ATOM    619  OD2 ASP A  83     -12.879   0.147   1.020  1.00 95.54           O  
ATOM    620  N   ASP A  84      -8.048  -0.077  -1.881  1.00 95.61           N  
ATOM    621  CA  ASP A  84      -7.362  -0.636  -3.042  1.00 95.61           C  
ATOM    622  C   ASP A  84      -6.851   0.470  -3.962  1.00 95.61           C  
ATOM    623  CB  ASP A  84      -8.291  -1.574  -3.814  1.00 95.61           C  
ATOM    624  O   ASP A  84      -6.912   0.344  -5.187  1.00 95.61           O  
ATOM    625  CG  ASP A  84      -8.731  -2.777  -2.997  1.00 95.61           C  
ATOM    626  OD1 ASP A  84      -7.997  -3.187  -2.072  1.00 95.61           O  
ATOM    627  OD2 ASP A  84      -9.819  -3.322  -3.284  1.00 95.61           O  
ATOM    628  N   CYS A  85      -6.464   1.575  -3.490  1.00 95.51           N  
ATOM    629  CA  CYS A  85      -6.038   2.737  -4.263  1.00 95.51           C  
ATOM    630  C   CYS A  85      -4.601   2.575  -4.743  1.00 95.51           C  
ATOM    631  CB  CYS A  85      -6.166   4.011  -3.429  1.00 95.51           C  
ATOM    632  O   CYS A  85      -4.144   3.322  -5.610  1.00 95.51           O  
ATOM    633  SG  CYS A  85      -5.072   4.054  -1.992  1.00 95.51           S  
ATOM    634  N   ASN A  86      -3.832   1.618  -4.087  1.00 95.58           N  
ATOM    635  CA  ASN A  86      -2.420   1.461  -4.421  1.00 95.58           C  
ATOM    636  C   ASN A  86      -2.216   0.416  -5.515  1.00 95.58           C  
ATOM    637  CB  ASN A  86      -1.611   1.091  -3.176  1.00 95.58           C  
ATOM    638  O   ASN A  86      -1.460  -0.539  -5.334  1.00 95.58           O  
ATOM    639  CG  ASN A  86      -2.012  -0.252  -2.597  1.00 95.58           C  
ATOM    640  ND2 ASN A  86      -1.067  -0.926  -1.953  1.00 95.58           N  
ATOM    641  OD1 ASN A  86      -3.161  -0.681  -2.729  1.00 95.58           O  
ATOM    642  N   THR A  87      -2.923   0.578  -6.727  1.00 87.96           N  
ATOM    643  CA  THR A  87      -2.789  -0.326  -7.864  1.00 87.96           C  
ATOM    644  C   THR A  87      -1.476  -0.077  -8.602  1.00 87.96           C  
ATOM    645  CB  THR A  87      -3.968  -0.172  -8.842  1.00 87.96           C  
ATOM    646  O   THR A  87      -0.920   1.021  -8.536  1.00 87.96           O  
ATOM    647  CG2 THR A  87      -5.295  -0.484  -8.158  1.00 87.96           C  
ATOM    648  OG1 THR A  87      -4.001   1.173  -9.334  1.00 87.96           O  
ATOM    649  N   PHE A  88      -0.857  -1.198  -9.058  1.00 79.11           N  
ATOM    650  CA  PHE A  88       0.345  -1.194  -9.884  1.00 79.11           C  
ATOM    651  C   PHE A  88       0.199  -2.157 -11.056  1.00 79.11           C  
ATOM    652  CB  PHE A  88       1.574  -1.565  -9.049  1.00 79.11           C  
ATOM    653  O   PHE A  88      -0.129  -3.330 -10.865  1.00 79.11           O  
ATOM    654  CG  PHE A  88       2.883  -1.277  -9.734  1.00 79.11           C  
ATOM    655  CD1 PHE A  88       3.547  -2.271 -10.441  1.00 79.11           C  
ATOM    656  CD2 PHE A  88       3.449  -0.010  -9.671  1.00 79.11           C  
ATOM    657  CE1 PHE A  88       4.759  -2.007 -11.076  1.00 79.11           C  
ATOM    658  CE2 PHE A  88       4.659   0.261 -10.303  1.00 79.11           C  
ATOM    659  CZ  PHE A  88       5.313  -0.739 -11.004  1.00 79.11           C  
ATOM    660  N   PRO A  89       0.673  -1.423 -12.311  1.00 73.39           N  
ATOM    661  CA  PRO A  89       1.251  -0.100 -12.561  1.00 73.39           C  
ATOM    662  C   PRO A  89       0.258   1.033 -12.314  1.00 73.39           C  
ATOM    663  CB  PRO A  89       1.651  -0.164 -14.037  1.00 73.39           C  
ATOM    664  O   PRO A  89      -0.952   0.799 -12.265  1.00 73.39           O  
ATOM    665  CG  PRO A  89       0.789  -1.236 -14.621  1.00 73.39           C  
ATOM    666  CD  PRO A  89       0.331  -2.137 -13.511  1.00 73.39           C  
ATOM    667  N   LEU A  90       0.704   2.242 -11.660  1.00 66.71           N  
ATOM    668  CA  LEU A  90      -0.089   3.440 -11.407  1.00 66.71           C  
ATOM    669  C   LEU A  90      -0.919   3.811 -12.630  1.00 66.71           C  
ATOM    670  CB  LEU A  90       0.818   4.611 -11.017  1.00 66.71           C  
ATOM    671  O   LEU A  90      -0.440   3.720 -13.763  1.00 66.71           O  
ATOM    672  CG  LEU A  90       1.546   4.487  -9.678  1.00 66.71           C  
ATOM    673  CD1 LEU A  90       2.613   5.570  -9.553  1.00 66.71           C  
ATOM    674  CD2 LEU A  90       0.556   4.569  -8.521  1.00 66.71           C  
ATOM    675  N   ARG A  91      -2.213   3.560 -12.586  1.00 60.90           N  
ATOM    676  CA  ARG A  91      -3.087   4.099 -13.623  1.00 60.90           C  
ATOM    677  C   ARG A  91      -2.851   5.593 -13.816  1.00 60.90           C  
ATOM    678  CB  ARG A  91      -4.555   3.841 -13.275  1.00 60.90           C  
ATOM    679  O   ARG A  91      -2.462   6.292 -12.878  1.00 60.90           O  
ATOM    680  CG  ARG A  91      -4.934   2.368 -13.256  1.00 60.90           C  
ATOM    681  CD  ARG A  91      -6.443   2.174 -13.306  1.00 60.90           C  
ATOM    682  NE  ARG A  91      -6.803   0.759 -13.339  1.00 60.90           N  
ATOM    683  NH1 ARG A  91      -9.009   1.122 -13.920  1.00 60.90           N  
ATOM    684  NH2 ARG A  91      -8.232  -1.015 -13.632  1.00 60.90           N  
ATOM    685  CZ  ARG A  91      -8.014   0.292 -13.630  1.00 60.90           C  
ATOM    686  N   PRO A  92      -2.338   6.042 -15.055  1.00 47.64           N  
ATOM    687  CA  PRO A  92      -2.236   7.480 -15.314  1.00 47.64           C  
ATOM    688  C   PRO A  92      -3.330   8.284 -14.615  1.00 47.64           C  
ATOM    689  CB  PRO A  92      -2.374   7.576 -16.835  1.00 47.64           C  
ATOM    690  O   PRO A  92      -4.474   7.831 -14.527  1.00 47.64           O  
ATOM    691  CG  PRO A  92      -2.389   6.158 -17.307  1.00 47.64           C  
ATOM    692  CD  PRO A  92      -2.544   5.259 -16.114  1.00 47.64           C  
ATOM    693  N   ARG A  93      -2.997   8.863 -13.365  1.00 50.22           N  
ATOM    694  CA  ARG A  93      -3.741   9.929 -12.702  1.00 50.22           C  
ATOM    695  C   ARG A  93      -4.724  10.590 -13.663  1.00 50.22           C  
ATOM    696  CB  ARG A  93      -2.783  10.977 -12.129  1.00 50.22           C  
ATOM    697  O   ARG A  93      -4.319  11.331 -14.561  1.00 50.22           O  
ATOM    698  CG  ARG A  93      -3.008  11.275 -10.656  1.00 50.22           C  
ATOM    699  CD  ARG A  93      -1.984  12.266 -10.119  1.00 50.22           C  
ATOM    700  NE  ARG A  93      -2.101  12.433  -8.673  1.00 50.22           N  
ATOM    701  NH1 ARG A  93      -0.105  13.571  -8.434  1.00 50.22           N  
ATOM    702  NH2 ARG A  93      -1.413  13.143  -6.601  1.00 50.22           N  
ATOM    703  CZ  ARG A  93      -1.206  13.049  -7.906  1.00 50.22           C  
ATOM    704  N   GLY A  94      -5.497   9.845 -14.489  1.00 40.99           N  
ATOM    705  CA  GLY A  94      -6.547  10.473 -15.275  1.00 40.99           C  
ATOM    706  C   GLY A  94      -7.852  10.623 -14.516  1.00 40.99           C  
ATOM    707  O   GLY A  94      -8.199   9.773 -13.693  1.00 40.99           O  
ATOM    708  N   ARG A  95      -7.932  11.697 -13.576  1.00 42.16           N  
ATOM    709  CA  ARG A  95      -9.138  12.492 -13.368  1.00 42.16           C  
ATOM    710  C   ARG A  95      -9.899  12.019 -12.135  1.00 42.16           C  
ATOM    711  CB  ARG A  95     -10.044  12.427 -14.600  1.00 42.16           C  
ATOM    712  O   ARG A  95     -10.247  10.842 -12.027  1.00 42.16           O  
ATOM    713  CG  ARG A  95     -10.563  13.782 -15.054  1.00 42.16           C  
ATOM    714  CD  ARG A  95     -11.404  13.669 -16.318  1.00 42.16           C  
ATOM    715  NE  ARG A  95     -11.586  14.966 -16.963  1.00 42.16           N  
ATOM    716  NH1 ARG A  95     -13.322  14.278 -18.324  1.00 42.16           N  
ATOM    717  NH2 ARG A  95     -12.572  16.442 -18.420  1.00 42.16           N  
ATOM    718  CZ  ARG A  95     -12.493  15.226 -17.900  1.00 42.16           C  
ATOM    719  N   LEU A  96      -9.392  12.167 -10.920  1.00 43.25           N  
ATOM    720  CA  LEU A  96     -10.204  12.540  -9.768  1.00 43.25           C  
ATOM    721  C   LEU A  96     -11.688  12.343 -10.061  1.00 43.25           C  
ATOM    722  CB  LEU A  96      -9.940  13.995  -9.373  1.00 43.25           C  
ATOM    723  O   LEU A  96     -12.266  13.069 -10.873  1.00 43.25           O  
ATOM    724  CG  LEU A  96      -9.172  14.215  -8.069  1.00 43.25           C  
ATOM    725  CD1 LEU A  96      -7.673  14.287  -8.342  1.00 43.25           C  
ATOM    726  CD2 LEU A  96      -9.655  15.482  -7.371  1.00 43.25           C  
ATOM    727  N   SER A  97     -12.140  11.208 -10.513  1.00 43.15           N  
ATOM    728  CA  SER A  97     -13.585  11.141 -10.320  1.00 43.15           C  
ATOM    729  C   SER A  97     -13.938  10.939  -8.850  1.00 43.15           C  
ATOM    730  CB  SER A  97     -14.186  10.011 -11.157  1.00 43.15           C  
ATOM    731  O   SER A  97     -13.467   9.991  -8.218  1.00 43.15           O  
ATOM    732  OG  SER A  97     -14.066  10.291 -12.541  1.00 43.15           O  
ATOM    733  N   SER A  98     -13.583  11.910  -7.998  1.00 41.11           N  
ATOM    734  CA  SER A  98     -14.570  12.411  -7.047  1.00 41.11           C  
ATOM    735  C   SER A  98     -15.926  11.747  -7.256  1.00 41.11           C  
ATOM    736  CB  SER A  98     -14.711  13.929  -7.169  1.00 41.11           C  
ATOM    737  O   SER A  98     -16.591  11.985  -8.266  1.00 41.11           O  
ATOM    738  OG  SER A  98     -15.362  14.467  -6.031  1.00 41.11           O  
ATOM    739  N   ILE A  99     -16.092  10.496  -7.201  1.00 48.18           N  
ATOM    740  CA  ILE A  99     -17.482  10.099  -7.009  1.00 48.18           C  
ATOM    741  C   ILE A  99     -17.721   9.745  -5.543  1.00 48.18           C  
ATOM    742  CB  ILE A  99     -17.860   8.907  -7.917  1.00 48.18           C  
ATOM    743  O   ILE A  99     -17.037   8.883  -4.987  1.00 48.18           O  
ATOM    744  CG1 ILE A  99     -17.762   9.308  -9.393  1.00 48.18           C  
ATOM    745  CG2 ILE A  99     -19.264   8.395  -7.580  1.00 48.18           C  
ATOM    746  CD1 ILE A  99     -17.595   8.131 -10.344  1.00 48.18           C  
ATOM    747  N   LYS A 100     -17.729  10.726  -4.673  1.00 39.49           N  
ATOM    748  CA  LYS A 100     -18.822  11.086  -3.774  1.00 39.49           C  
ATOM    749  C   LYS A 100     -19.991  10.115  -3.913  1.00 39.49           C  
ATOM    750  CB  LYS A 100     -19.293  12.515  -4.046  1.00 39.49           C  
ATOM    751  O   LYS A 100     -20.594  10.011  -4.983  1.00 39.49           O  
ATOM    752  CG  LYS A 100     -19.620  13.309  -2.790  1.00 39.49           C  
ATOM    753  CD  LYS A 100     -19.237  14.775  -2.940  1.00 39.49           C  
ATOM    754  CE  LYS A 100     -19.581  15.575  -1.690  1.00 39.49           C  
ATOM    755  NZ  LYS A 100     -19.388  17.041  -1.900  1.00 39.49           N  
ATOM    756  N   ASP A 101     -19.993   8.966  -3.405  1.00 40.74           N  
ATOM    757  CA  ASP A 101     -21.354   8.553  -3.077  1.00 40.74           C  
ATOM    758  C   ASP A 101     -21.450   8.082  -1.627  1.00 40.74           C  
ATOM    759  CB  ASP A 101     -21.822   7.445  -4.022  1.00 40.74           C  
ATOM    760  O   ASP A 101     -20.761   7.141  -1.228  1.00 40.74           O  
ATOM    761  CG  ASP A 101     -22.320   7.974  -5.356  1.00 40.74           C  
ATOM    762  OD1 ASP A 101     -22.970   9.042  -5.384  1.00 40.74           O  
ATOM    763  OD2 ASP A 101     -22.063   7.316  -6.387  1.00 40.74           O  
ATOM    764  N   HIS A 102     -21.430   8.999  -0.685  1.00 28.81           N  
ATOM    765  CA  HIS A 102     -22.374   9.248   0.399  1.00 28.81           C  
ATOM    766  C   HIS A 102     -23.778   8.783   0.025  1.00 28.81           C  
ATOM    767  CB  HIS A 102     -22.393  10.734   0.762  1.00 28.81           C  
ATOM    768  O   HIS A 102     -24.205   8.943  -1.121  1.00 28.81           O  
ATOM    769  CG  HIS A 102     -21.505  11.082   1.913  1.00 28.81           C  
ATOM    770  CD2 HIS A 102     -20.484  11.965   2.013  1.00 28.81           C  
ATOM    771  ND1 HIS A 102     -21.620  10.484   3.149  1.00 28.81           N  
ATOM    772  CE1 HIS A 102     -20.706  10.987   3.962  1.00 28.81           C  
ATOM    773  NE2 HIS A 102     -20.003  11.888   3.297  1.00 28.81           N  
ATOM    774  N   PRO A 103     -24.554   8.235   0.915  1.00 47.40           N  
ATOM    775  CA  PRO A 103     -24.681   7.311   2.044  1.00 47.40           C  
ATOM    776  C   PRO A 103     -25.166   5.926   1.621  1.00 47.40           C  
ATOM    777  CB  PRO A 103     -25.709   7.996   2.948  1.00 47.40           C  
ATOM    778  O   PRO A 103     -25.623   5.747   0.490  1.00 47.40           O  
ATOM    779  CG  PRO A 103     -26.600   8.747   2.012  1.00 47.40           C  
ATOM    780  CD  PRO A 103     -26.067   8.590   0.617  1.00 47.40           C  
TER     781      ALA A   1                                                      
ENDMDL                                                                          
END                                                                             
