# Supplementary material for: Domain loss enabled evolution of novel functions in the snake three-finger toxin gene superfamily
Source: Nat Commun. 2023 Aug 11;14:4861. doi: 10.1038/s41467-023-40550-0 (PMC10421932; doi:10.1038/s41467-023-40550-0)
Supplement: Supplementary file 5 — Supplementary Data 2 [file 41467_2023_40550_MOESM5_ESM.zip › SD2_structure_predictions/full_sequence/TR|R4G2G9|Furina_ornata.pdb]

MODEL     1                                                                     
ATOM      1  N   MET A   1      39.467  -5.219 -35.109  1.00 60.34           N  
ATOM      2  CA  MET A   1      38.210  -5.952 -35.219  1.00 60.34           C  
ATOM      3  C   MET A   1      37.679  -6.332 -33.841  1.00 60.34           C  
ATOM      4  CB  MET A   1      38.392  -7.208 -36.074  1.00 60.34           C  
ATOM      5  O   MET A   1      36.735  -7.116 -33.729  1.00 60.34           O  
ATOM      6  CG  MET A   1      39.718  -7.258 -36.814  1.00 60.34           C  
ATOM      7  SD  MET A   1      39.677  -8.395 -38.254  1.00 60.34           S  
ATOM      8  CE  MET A   1      41.255  -9.260 -38.024  1.00 60.34           C  
ATOM      9  N   LYS A   2      38.390  -5.766 -32.769  1.00 66.98           N  
ATOM     10  CA  LYS A   2      38.144  -6.006 -31.350  1.00 66.98           C  
ATOM     11  C   LYS A   2      37.175  -4.975 -30.777  1.00 66.98           C  
ATOM     12  CB  LYS A   2      39.457  -5.984 -30.566  1.00 66.98           C  
ATOM     13  O   LYS A   2      36.422  -5.272 -29.848  1.00 66.98           O  
ATOM     14  CG  LYS A   2      40.358  -7.180 -30.834  1.00 66.98           C  
ATOM     15  CD  LYS A   2      41.705  -7.032 -30.139  1.00 66.98           C  
ATOM     16  CE  LYS A   2      42.611  -8.225 -30.412  1.00 66.98           C  
ATOM     17  NZ  LYS A   2      43.975  -8.029 -29.837  1.00 66.98           N  
ATOM     18  N   THR A   3      37.074  -3.806 -31.465  1.00 66.71           N  
ATOM     19  CA  THR A   3      36.225  -2.755 -30.914  1.00 66.71           C  
ATOM     20  C   THR A   3      34.764  -2.990 -31.285  1.00 66.71           C  
ATOM     21  CB  THR A   3      36.666  -1.364 -31.407  1.00 66.71           C  
ATOM     22  O   THR A   3      33.859  -2.608 -30.540  1.00 66.71           O  
ATOM     23  CG2 THR A   3      38.053  -1.009 -30.881  1.00 66.71           C  
ATOM     24  OG1 THR A   3      36.694  -1.358 -32.839  1.00 66.71           O  
ATOM     25  N   LEU A   4      34.549  -3.780 -32.366  1.00 65.76           N  
ATOM     26  CA  LEU A   4      33.184  -4.042 -32.809  1.00 65.76           C  
ATOM     27  C   LEU A   4      32.507  -5.067 -31.904  1.00 65.76           C  
ATOM     28  CB  LEU A   4      33.176  -4.538 -34.257  1.00 65.76           C  
ATOM     29  O   LEU A   4      31.317  -4.946 -31.604  1.00 65.76           O  
ATOM     30  CG  LEU A   4      32.921  -3.482 -35.334  1.00 65.76           C  
ATOM     31  CD1 LEU A   4      33.782  -3.759 -36.562  1.00 65.76           C  
ATOM     32  CD2 LEU A   4      31.443  -3.445 -35.708  1.00 65.76           C  
ATOM     33  N   LEU A   5      33.318  -6.042 -31.349  1.00 67.51           N  
ATOM     34  CA  LEU A   5      32.788  -7.087 -30.479  1.00 67.51           C  
ATOM     35  C   LEU A   5      32.414  -6.519 -29.114  1.00 67.51           C  
ATOM     36  CB  LEU A   5      33.809  -8.215 -30.313  1.00 67.51           C  
ATOM     37  O   LEU A   5      31.409  -6.922 -28.523  1.00 67.51           O  
ATOM     38  CG  LEU A   5      33.981  -9.155 -31.507  1.00 67.51           C  
ATOM     39  CD1 LEU A   5      35.340  -9.844 -31.447  1.00 67.51           C  
ATOM     40  CD2 LEU A   5      32.855 -10.182 -31.547  1.00 67.51           C  
ATOM     41  N   LEU A   6      33.189  -5.446 -28.676  1.00 65.52           N  
ATOM     42  CA  LEU A   6      32.916  -4.860 -27.369  1.00 65.52           C  
ATOM     43  C   LEU A   6      31.635  -4.033 -27.400  1.00 65.52           C  
ATOM     44  CB  LEU A   6      34.089  -3.988 -26.916  1.00 65.52           C  
ATOM     45  O   LEU A   6      30.856  -4.049 -26.444  1.00 65.52           O  
ATOM     46  CG  LEU A   6      35.251  -4.714 -26.236  1.00 65.52           C  
ATOM     47  CD1 LEU A   6      36.559  -3.968 -26.481  1.00 65.52           C  
ATOM     48  CD2 LEU A   6      34.987  -4.865 -24.742  1.00 65.52           C  
ATOM     49  N   THR A   7      31.385  -3.365 -28.553  1.00 66.43           N  
ATOM     50  CA  THR A   7      30.182  -2.549 -28.674  1.00 66.43           C  
ATOM     51  C   THR A   7      28.935  -3.428 -28.710  1.00 66.43           C  
ATOM     52  CB  THR A   7      30.229  -1.668 -29.936  1.00 66.43           C  
ATOM     53  O   THR A   7      27.899  -3.068 -28.147  1.00 66.43           O  
ATOM     54  CG2 THR A   7      31.349  -0.636 -29.844  1.00 66.43           C  
ATOM     55  OG1 THR A   7      30.452  -2.497 -31.083  1.00 66.43           O  
ATOM     56  N   LEU A   8      29.007  -4.602 -29.341  1.00 64.90           N  
ATOM     57  CA  LEU A   8      27.884  -5.529 -29.435  1.00 64.90           C  
ATOM     58  C   LEU A   8      27.568  -6.140 -28.074  1.00 64.90           C  
ATOM     59  CB  LEU A   8      28.187  -6.637 -30.447  1.00 64.90           C  
ATOM     60  O   LEU A   8      26.399  -6.324 -27.728  1.00 64.90           O  
ATOM     61  CG  LEU A   8      26.983  -7.414 -30.981  1.00 64.90           C  
ATOM     62  CD1 LEU A   8      26.171  -6.544 -31.935  1.00 64.90           C  
ATOM     63  CD2 LEU A   8      27.437  -8.695 -31.673  1.00 64.90           C  
ATOM     64  N   ALA A   9      28.555  -6.394 -27.218  1.00 67.04           N  
ATOM     65  CA  ALA A   9      28.359  -6.965 -25.888  1.00 67.04           C  
ATOM     66  C   ALA A   9      27.691  -5.960 -24.953  1.00 67.04           C  
ATOM     67  CB  ALA A   9      29.692  -7.425 -25.304  1.00 67.04           C  
ATOM     68  O   ALA A   9      26.820  -6.325 -24.159  1.00 67.04           O  
ATOM     69  N   VAL A  10      28.023  -4.666 -25.182  1.00 66.40           N  
ATOM     70  CA  VAL A  10      27.472  -3.640 -24.303  1.00 66.40           C  
ATOM     71  C   VAL A  10      26.006  -3.394 -24.650  1.00 66.40           C  
ATOM     72  CB  VAL A  10      28.271  -2.321 -24.399  1.00 66.40           C  
ATOM     73  O   VAL A  10      25.175  -3.200 -23.760  1.00 66.40           O  
ATOM     74  CG1 VAL A  10      27.630  -1.237 -23.534  1.00 66.40           C  
ATOM     75  CG2 VAL A  10      29.725  -2.548 -23.987  1.00 66.40           C  
ATOM     76  N   VAL A  11      25.592  -3.545 -25.956  1.00 65.74           N  
ATOM     77  CA  VAL A  11      24.221  -3.306 -26.396  1.00 65.74           C  
ATOM     78  C   VAL A  11      23.329  -4.466 -25.961  1.00 65.74           C  
ATOM     79  CB  VAL A  11      24.142  -3.118 -27.928  1.00 65.74           C  
ATOM     80  O   VAL A  11      22.177  -4.259 -25.572  1.00 65.74           O  
ATOM     81  CG1 VAL A  11      22.690  -2.970 -28.379  1.00 65.74           C  
ATOM     82  CG2 VAL A  11      24.965  -1.906 -28.359  1.00 65.74           C  
ATOM     83  N   THR A  12      23.889  -5.737 -25.829  1.00 62.87           N  
ATOM     84  CA  THR A  12      23.070  -6.872 -25.417  1.00 62.87           C  
ATOM     85  C   THR A  12      22.812  -6.835 -23.913  1.00 62.87           C  
ATOM     86  CB  THR A  12      23.736  -8.208 -25.794  1.00 62.87           C  
ATOM     87  O   THR A  12      21.757  -7.272 -23.448  1.00 62.87           O  
ATOM     88  CG2 THR A  12      23.855  -8.356 -27.307  1.00 62.87           C  
ATOM     89  OG1 THR A  12      25.046  -8.262 -25.215  1.00 62.87           O  
ATOM     90  N   ILE A  13      23.670  -6.157 -23.142  1.00 64.60           N  
ATOM     91  CA  ILE A  13      23.516  -6.159 -21.691  1.00 64.60           C  
ATOM     92  C   ILE A  13      22.474  -5.121 -21.282  1.00 64.60           C  
ATOM     93  CB  ILE A  13      24.859  -5.880 -20.980  1.00 64.60           C  
ATOM     94  O   ILE A  13      21.722  -5.330 -20.326  1.00 64.60           O  
ATOM     95  CG1 ILE A  13      25.832  -7.044 -21.199  1.00 64.60           C  
ATOM     96  CG2 ILE A  13      24.637  -5.626 -19.486  1.00 64.60           C  
ATOM     97  CD1 ILE A  13      27.272  -6.728 -20.820  1.00 64.60           C  
ATOM     98  N   VAL A  14      22.230  -4.078 -22.159  1.00 63.30           N  
ATOM     99  CA  VAL A  14      21.314  -3.000 -21.800  1.00 63.30           C  
ATOM    100  C   VAL A  14      19.875  -3.436 -22.063  1.00 63.30           C  
ATOM    101  CB  VAL A  14      21.630  -1.704 -22.579  1.00 63.30           C  
ATOM    102  O   VAL A  14      18.954  -3.021 -21.354  1.00 63.30           O  
ATOM    103  CG1 VAL A  14      20.615  -0.612 -22.244  1.00 63.30           C  
ATOM    104  CG2 VAL A  14      23.050  -1.230 -22.274  1.00 63.30           C  
ATOM    105  N   CYS A  15      19.741  -4.645 -22.738  1.00 60.79           N  
ATOM    106  CA  CYS A  15      18.352  -4.974 -23.038  1.00 60.79           C  
ATOM    107  C   CYS A  15      17.808  -5.998 -22.049  1.00 60.79           C  
ATOM    108  CB  CYS A  15      18.223  -5.510 -24.463  1.00 60.79           C  
ATOM    109  O   CYS A  15      16.692  -6.494 -22.213  1.00 60.79           O  
ATOM    110  SG  CYS A  15      18.442  -4.248 -25.738  1.00 60.79           S  
ATOM    111  N   LEU A  16      18.604  -6.440 -21.054  1.00 58.23           N  
ATOM    112  CA  LEU A  16      17.993  -7.371 -20.112  1.00 58.23           C  
ATOM    113  C   LEU A  16      17.047  -6.643 -19.164  1.00 58.23           C  
ATOM    114  CB  LEU A  16      19.069  -8.108 -19.312  1.00 58.23           C  
ATOM    115  O   LEU A  16      17.466  -5.741 -18.434  1.00 58.23           O  
ATOM    116  CG  LEU A  16      20.014  -9.007 -20.112  1.00 58.23           C  
ATOM    117  CD1 LEU A  16      21.191  -9.442 -19.247  1.00 58.23           C  
ATOM    118  CD2 LEU A  16      19.266 -10.220 -20.656  1.00 58.23           C  
ATOM    119  N   ASP A  17      16.160  -5.854 -19.727  1.00 56.93           N  
ATOM    120  CA  ASP A  17      15.070  -5.341 -18.903  1.00 56.93           C  
ATOM    121  C   ASP A  17      14.661  -6.356 -17.838  1.00 56.93           C  
ATOM    122  CB  ASP A  17      13.865  -4.977 -19.773  1.00 56.93           C  
ATOM    123  O   ASP A  17      14.183  -7.445 -18.162  1.00 56.93           O  
ATOM    124  CG  ASP A  17      13.886  -3.533 -20.242  1.00 56.93           C  
ATOM    125  OD1 ASP A  17      14.455  -2.671 -19.537  1.00 56.93           O  
ATOM    126  OD2 ASP A  17      13.327  -3.253 -21.324  1.00 56.93           O  
ATOM    127  N   LEU A  18      15.657  -6.940 -17.068  1.00 58.11           N  
ATOM    128  CA  LEU A  18      15.269  -7.752 -15.920  1.00 58.11           C  
ATOM    129  C   LEU A  18      13.858  -7.403 -15.458  1.00 58.11           C  
ATOM    130  CB  LEU A  18      16.258  -7.559 -14.768  1.00 58.11           C  
ATOM    131  O   LEU A  18      13.557  -6.236 -15.196  1.00 58.11           O  
ATOM    132  CG  LEU A  18      17.607  -8.268 -14.906  1.00 58.11           C  
ATOM    133  CD1 LEU A  18      18.697  -7.267 -15.274  1.00 58.11           C  
ATOM    134  CD2 LEU A  18      17.960  -9.001 -13.616  1.00 58.11           C  
ATOM    135  N   GLY A  19      12.844  -7.451 -16.363  1.00 61.80           N  
ATOM    136  CA  GLY A  19      11.472  -7.382 -15.886  1.00 61.80           C  
ATOM    137  C   GLY A  19      11.358  -7.491 -14.377  1.00 61.80           C  
ATOM    138  O   GLY A  19      11.834  -8.460 -13.782  1.00 61.80           O  
ATOM    139  N   ASP A  20      11.750  -6.482 -13.632  1.00 68.81           N  
ATOM    140  CA  ASP A  20      11.692  -6.451 -12.174  1.00 68.81           C  
ATOM    141  C   ASP A  20      10.340  -6.947 -11.667  1.00 68.81           C  
ATOM    142  CB  ASP A  20      11.961  -5.037 -11.656  1.00 68.81           C  
ATOM    143  O   ASP A  20       9.292  -6.485 -12.123  1.00 68.81           O  
ATOM    144  CG  ASP A  20      13.403  -4.599 -11.847  1.00 68.81           C  
ATOM    145  OD1 ASP A  20      14.308  -5.461 -11.841  1.00 68.81           O  
ATOM    146  OD2 ASP A  20      13.636  -3.381 -12.003  1.00 68.81           O  
ATOM    147  N   SER A  21      10.234  -8.346 -11.584  1.00 84.95           N  
ATOM    148  CA  SER A  21       9.057  -8.824 -10.865  1.00 84.95           C  
ATOM    149  C   SER A  21       9.052  -8.329  -9.423  1.00 84.95           C  
ATOM    150  CB  SER A  21       8.998 -10.352 -10.889  1.00 84.95           C  
ATOM    151  O   SER A  21      10.111  -8.164  -8.814  1.00 84.95           O  
ATOM    152  OG  SER A  21      10.113 -10.909 -10.215  1.00 84.95           O  
ATOM    153  N   VAL A  22       7.901  -7.654  -8.973  1.00 94.57           N  
ATOM    154  CA  VAL A  22       7.738  -7.108  -7.630  1.00 94.57           C  
ATOM    155  C   VAL A  22       6.860  -8.039  -6.796  1.00 94.57           C  
ATOM    156  CB  VAL A  22       7.127  -5.689  -7.665  1.00 94.57           C  
ATOM    157  O   VAL A  22       5.968  -8.703  -7.329  1.00 94.57           O  
ATOM    158  CG1 VAL A  22       5.688  -5.733  -8.176  1.00 94.57           C  
ATOM    159  CG2 VAL A  22       7.186  -5.049  -6.279  1.00 94.57           C  
ATOM    160  N   ILE A  23       7.221  -8.319  -5.539  1.00 96.03           N  
ATOM    161  CA  ILE A  23       6.427  -9.078  -4.578  1.00 96.03           C  
ATOM    162  C   ILE A  23       5.574  -8.123  -3.745  1.00 96.03           C  
ATOM    163  CB  ILE A  23       7.323  -9.938  -3.659  1.00 96.03           C  
ATOM    164  O   ILE A  23       6.094  -7.180  -3.144  1.00 96.03           O  
ATOM    165  CG1 ILE A  23       8.208 -10.869  -4.495  1.00 96.03           C  
ATOM    166  CG2 ILE A  23       6.471 -10.736  -2.667  1.00 96.03           C  
ATOM    167  CD1 ILE A  23       9.305 -11.561  -3.697  1.00 96.03           C  
ATOM    168  N   CYS A  24       4.201  -8.325  -3.735  1.00 96.69           N  
ATOM    169  CA  CYS A  24       3.279  -7.451  -3.020  1.00 96.69           C  
ATOM    170  C   CYS A  24       2.524  -8.220  -1.942  1.00 96.69           C  
ATOM    171  CB  CYS A  24       2.287  -6.808  -3.990  1.00 96.69           C  
ATOM    172  O   CYS A  24       2.324  -9.430  -2.062  1.00 96.69           O  
ATOM    173  SG  CYS A  24       3.069  -5.803  -5.270  1.00 96.69           S  
ATOM    174  N   TYR A  25       2.132  -7.580  -0.974  1.00 96.34           N  
ATOM    175  CA  TYR A  25       1.248  -8.157   0.032  1.00 96.34           C  
ATOM    176  C   TYR A  25      -0.185  -8.234  -0.481  1.00 96.34           C  
ATOM    177  CB  TYR A  25       1.296  -7.337   1.325  1.00 96.34           C  
ATOM    178  O   TYR A  25      -0.672  -7.301  -1.123  1.00 96.34           O  
ATOM    179  CG  TYR A  25       2.571  -7.518   2.111  1.00 96.34           C  
ATOM    180  CD1 TYR A  25       2.910  -8.757   2.651  1.00 96.34           C  
ATOM    181  CD2 TYR A  25       3.439  -6.451   2.318  1.00 96.34           C  
ATOM    182  CE1 TYR A  25       4.083  -8.928   3.379  1.00 96.34           C  
ATOM    183  CE2 TYR A  25       4.615  -6.611   3.044  1.00 96.34           C  
ATOM    184  OH  TYR A  25       6.090  -8.015   4.288  1.00 96.34           O  
ATOM    185  CZ  TYR A  25       4.928  -7.851   3.569  1.00 96.34           C  
ATOM    186  N   PHE A  26      -0.908  -9.355  -0.232  1.00 95.65           N  
ATOM    187  CA  PHE A  26      -2.316  -9.560  -0.547  1.00 95.65           C  
ATOM    188  C   PHE A  26      -3.142  -9.695   0.726  1.00 95.65           C  
ATOM    189  CB  PHE A  26      -2.497 -10.803  -1.425  1.00 95.65           C  
ATOM    190  O   PHE A  26      -4.374  -9.716   0.674  1.00 95.65           O  
ATOM    191  CG  PHE A  26      -2.171 -10.573  -2.876  1.00 95.65           C  
ATOM    192  CD1 PHE A  26      -3.182 -10.508  -3.828  1.00 95.65           C  
ATOM    193  CD2 PHE A  26      -0.854 -10.423  -3.289  1.00 95.65           C  
ATOM    194  CE1 PHE A  26      -2.883 -10.296  -5.172  1.00 95.65           C  
ATOM    195  CE2 PHE A  26      -0.548 -10.211  -4.630  1.00 95.65           C  
ATOM    196  CZ  PHE A  26      -1.564 -10.149  -5.570  1.00 95.65           C  
ATOM    197  N   GLY A  27      -2.458  -9.650   1.826  1.00 92.02           N  
ATOM    198  CA  GLY A  27      -2.979  -9.760   3.179  1.00 92.02           C  
ATOM    199  C   GLY A  27      -1.907  -9.629   4.244  1.00 92.02           C  
ATOM    200  O   GLY A  27      -0.742  -9.375   3.931  1.00 92.02           O  
ATOM    201  N   TYR A  28      -2.282  -9.717   5.545  1.00 85.55           N  
ATOM    202  CA  TYR A  28      -1.366  -9.553   6.668  1.00 85.55           C  
ATOM    203  C   TYR A  28      -0.251 -10.591   6.620  1.00 85.55           C  
ATOM    204  CB  TYR A  28      -2.120  -9.658   7.997  1.00 85.55           C  
ATOM    205  O   TYR A  28       0.921 -10.263   6.817  1.00 85.55           O  
ATOM    206  CG  TYR A  28      -1.235  -9.504   9.211  1.00 85.55           C  
ATOM    207  CD1 TYR A  28      -0.828 -10.615   9.946  1.00 85.55           C  
ATOM    208  CD2 TYR A  28      -0.806  -8.248   9.625  1.00 85.55           C  
ATOM    209  CE1 TYR A  28      -0.015 -10.478  11.066  1.00 85.55           C  
ATOM    210  CE2 TYR A  28       0.008  -8.099  10.744  1.00 85.55           C  
ATOM    211  OH  TYR A  28       1.203  -9.077  12.564  1.00 85.55           O  
ATOM    212  CZ  TYR A  28       0.398  -9.218  11.456  1.00 85.55           C  
ATOM    213  N   ASN A  29      -0.368 -11.742   6.190  1.00 87.07           N  
ATOM    214  CA  ASN A  29       0.641 -12.795   6.223  1.00 87.07           C  
ATOM    215  C   ASN A  29       0.714 -13.543   4.894  1.00 87.07           C  
ATOM    216  CB  ASN A  29       0.363 -13.772   7.367  1.00 87.07           C  
ATOM    217  O   ASN A  29       1.025 -14.735   4.864  1.00 87.07           O  
ATOM    218  CG  ASN A  29       0.612 -13.159   8.731  1.00 87.07           C  
ATOM    219  ND2 ASN A  29      -0.123 -13.625   9.734  1.00 87.07           N  
ATOM    220  OD1 ASN A  29       1.458 -12.274   8.882  1.00 87.07           O  
ATOM    221  N   TYR A  30       0.305 -12.790   3.892  1.00 92.22           N  
ATOM    222  CA  TYR A  30       0.284 -13.437   2.585  1.00 92.22           C  
ATOM    223  C   TYR A  30       0.795 -12.495   1.501  1.00 92.22           C  
ATOM    224  CB  TYR A  30      -1.133 -13.908   2.241  1.00 92.22           C  
ATOM    225  O   TYR A  30       0.292 -11.379   1.352  1.00 92.22           O  
ATOM    226  CG  TYR A  30      -1.260 -14.487   0.853  1.00 92.22           C  
ATOM    227  CD1 TYR A  30      -2.120 -13.919  -0.084  1.00 92.22           C  
ATOM    228  CD2 TYR A  30      -0.521 -15.603   0.475  1.00 92.22           C  
ATOM    229  CE1 TYR A  30      -2.242 -14.450  -1.364  1.00 92.22           C  
ATOM    230  CE2 TYR A  30      -0.635 -16.142  -0.802  1.00 92.22           C  
ATOM    231  OH  TYR A  30      -1.613 -16.089  -2.979  1.00 92.22           O  
ATOM    232  CZ  TYR A  30      -1.496 -15.559  -1.713  1.00 92.22           C  
ATOM    233  N   SER A  31       1.912 -12.912   0.753  1.00 95.45           N  
ATOM    234  CA  SER A  31       2.482 -12.149  -0.353  1.00 95.45           C  
ATOM    235  C   SER A  31       2.726 -13.036  -1.569  1.00 95.45           C  
ATOM    236  CB  SER A  31       3.792 -11.484   0.074  1.00 95.45           C  
ATOM    237  O   SER A  31       2.827 -14.258  -1.442  1.00 95.45           O  
ATOM    238  OG  SER A  31       4.760 -12.459   0.425  1.00 95.45           O  
ATOM    239  N   ARG A  32       2.725 -12.419  -2.738  1.00 95.76           N  
ATOM    240  CA  ARG A  32       2.981 -13.142  -3.980  1.00 95.76           C  
ATOM    241  C   ARG A  32       3.692 -12.253  -4.994  1.00 95.76           C  
ATOM    242  CB  ARG A  32       1.673 -13.672  -4.573  1.00 95.76           C  
ATOM    243  O   ARG A  32       3.627 -11.025  -4.905  1.00 95.76           O  
ATOM    244  CG  ARG A  32       0.707 -12.581  -5.007  1.00 95.76           C  
ATOM    245  CD  ARG A  32      -0.564 -13.161  -5.611  1.00 95.76           C  
ATOM    246  NE  ARG A  32      -1.419 -12.119  -6.172  1.00 95.76           N  
ATOM    247  NH1 ARG A  32      -3.170 -13.538  -6.678  1.00 95.76           N  
ATOM    248  NH2 ARG A  32      -3.328 -11.301  -7.152  1.00 95.76           N  
ATOM    249  CZ  ARG A  32      -2.637 -12.322  -6.666  1.00 95.76           C  
ATOM    250  N   THR A  33       4.395 -12.911  -5.868  1.00 96.44           N  
ATOM    251  CA  THR A  33       5.023 -12.214  -6.985  1.00 96.44           C  
ATOM    252  C   THR A  33       3.971 -11.718  -7.973  1.00 96.44           C  
ATOM    253  CB  THR A  33       6.030 -13.122  -7.715  1.00 96.44           C  
ATOM    254  O   THR A  33       3.071 -12.467  -8.358  1.00 96.44           O  
ATOM    255  CG2 THR A  33       6.739 -12.368  -8.836  1.00 96.44           C  
ATOM    256  OG1 THR A  33       7.007 -13.593  -6.779  1.00 96.44           O  
ATOM    257  N   CYS A  34       4.039 -10.378  -8.361  1.00 95.04           N  
ATOM    258  CA  CYS A  34       3.119  -9.791  -9.329  1.00 95.04           C  
ATOM    259  C   CYS A  34       3.583 -10.059 -10.755  1.00 95.04           C  
ATOM    260  CB  CYS A  34       2.988  -8.286  -9.100  1.00 95.04           C  
ATOM    261  O   CYS A  34       4.766 -10.310 -10.991  1.00 95.04           O  
ATOM    262  SG  CYS A  34       2.251  -7.853  -7.508  1.00 95.04           S  
ATOM    263  N   PRO A  35       2.597 -10.142 -11.706  1.00 94.38           N  
ATOM    264  CA  PRO A  35       2.989 -10.244 -13.113  1.00 94.38           C  
ATOM    265  C   PRO A  35       3.919  -9.114 -13.550  1.00 94.38           C  
ATOM    266  CB  PRO A  35       1.653 -10.168 -13.857  1.00 94.38           C  
ATOM    267  O   PRO A  35       3.939  -8.050 -12.926  1.00 94.38           O  
ATOM    268  CG  PRO A  35       0.625 -10.531 -12.834  1.00 94.38           C  
ATOM    269  CD  PRO A  35       1.113 -10.081 -11.487  1.00 94.38           C  
ATOM    270  N   ASP A  36       4.659  -9.369 -14.580  1.00 91.13           N  
ATOM    271  CA  ASP A  36       5.583  -8.368 -15.106  1.00 91.13           C  
ATOM    272  C   ASP A  36       4.850  -7.074 -15.453  1.00 91.13           C  
ATOM    273  CB  ASP A  36       6.312  -8.906 -16.339  1.00 91.13           C  
ATOM    274  O   ASP A  36       3.781  -7.104 -16.065  1.00 91.13           O  
ATOM    275  CG  ASP A  36       7.279 -10.030 -16.012  1.00 91.13           C  
ATOM    276  OD1 ASP A  36       7.704 -10.148 -14.842  1.00 91.13           O  
ATOM    277  OD2 ASP A  36       7.622 -10.803 -16.932  1.00 91.13           O  
ATOM    278  N   GLY A  37       5.448  -5.947 -15.004  1.00 90.18           N  
ATOM    279  CA  GLY A  37       4.865  -4.654 -15.327  1.00 90.18           C  
ATOM    280  C   GLY A  37       3.861  -4.178 -14.294  1.00 90.18           C  
ATOM    281  O   GLY A  37       3.293  -3.092 -14.427  1.00 90.18           O  
ATOM    282  N   HIS A  38       3.520  -5.076 -13.295  1.00 94.60           N  
ATOM    283  CA  HIS A  38       2.565  -4.700 -12.259  1.00 94.60           C  
ATOM    284  C   HIS A  38       3.270  -4.073 -11.061  1.00 94.60           C  
ATOM    285  CB  HIS A  38       1.754  -5.918 -11.811  1.00 94.60           C  
ATOM    286  O   HIS A  38       4.490  -4.190 -10.922  1.00 94.60           O  
ATOM    287  CG  HIS A  38       0.725  -6.352 -12.807  1.00 94.60           C  
ATOM    288  CD2 HIS A  38      -0.625  -6.403 -12.724  1.00 94.60           C  
ATOM    289  ND1 HIS A  38       1.053  -6.805 -14.066  1.00 94.60           N  
ATOM    290  CE1 HIS A  38      -0.055  -7.117 -14.717  1.00 94.60           C  
ATOM    291  NE2 HIS A  38      -1.087  -6.883 -13.926  1.00 94.60           N  
ATOM    292  N   GLN A  39       2.434  -3.297 -10.271  1.00 95.34           N  
ATOM    293  CA  GLN A  39       2.919  -2.691  -9.036  1.00 95.34           C  
ATOM    294  C   GLN A  39       2.021  -3.051  -7.856  1.00 95.34           C  
ATOM    295  CB  GLN A  39       3.010  -1.171  -9.183  1.00 95.34           C  
ATOM    296  O   GLN A  39       0.969  -3.669  -8.036  1.00 95.34           O  
ATOM    297  CG  GLN A  39       1.678  -0.503  -9.494  1.00 95.34           C  
ATOM    298  CD  GLN A  39       1.834   0.944  -9.925  1.00 95.34           C  
ATOM    299  NE2 GLN A  39       0.712   1.631 -10.112  1.00 95.34           N  
ATOM    300  OE1 GLN A  39       2.953   1.440 -10.088  1.00 95.34           O  
ATOM    301  N   CYS A  40       2.419  -2.749  -6.695  1.00 96.20           N  
ATOM    302  CA  CYS A  40       1.649  -3.050  -5.493  1.00 96.20           C  
ATOM    303  C   CYS A  40       0.651  -1.938  -5.192  1.00 96.20           C  
ATOM    304  CB  CYS A  40       2.579  -3.251  -4.297  1.00 96.20           C  
ATOM    305  O   CYS A  40       0.887  -0.778  -5.533  1.00 96.20           O  
ATOM    306  SG  CYS A  40       3.861  -4.494  -4.572  1.00 96.20           S  
ATOM    307  N   PHE A  41      -0.503  -2.265  -4.663  1.00 96.65           N  
ATOM    308  CA  PHE A  41      -1.438  -1.243  -4.207  1.00 96.65           C  
ATOM    309  C   PHE A  41      -2.009  -1.601  -2.840  1.00 96.65           C  
ATOM    310  CB  PHE A  41      -2.574  -1.062  -5.219  1.00 96.65           C  
ATOM    311  O   PHE A  41      -2.037  -2.774  -2.461  1.00 96.65           O  
ATOM    312  CG  PHE A  41      -3.601  -2.161  -5.182  1.00 96.65           C  
ATOM    313  CD1 PHE A  41      -3.457  -3.293  -5.974  1.00 96.65           C  
ATOM    314  CD2 PHE A  41      -4.711  -2.062  -4.353  1.00 96.65           C  
ATOM    315  CE1 PHE A  41      -4.407  -4.312  -5.941  1.00 96.65           C  
ATOM    316  CE2 PHE A  41      -5.664  -3.076  -4.314  1.00 96.65           C  
ATOM    317  CZ  PHE A  41      -5.510  -4.200  -5.110  1.00 96.65           C  
ATOM    318  N   THR A  42      -2.402  -0.635  -2.079  1.00 96.33           N  
ATOM    319  CA  THR A  42      -3.222  -0.719  -0.875  1.00 96.33           C  
ATOM    320  C   THR A  42      -4.423   0.216  -0.973  1.00 96.33           C  
ATOM    321  CB  THR A  42      -2.403  -0.377   0.383  1.00 96.33           C  
ATOM    322  O   THR A  42      -4.263   1.424  -1.164  1.00 96.33           O  
ATOM    323  CG2 THR A  42      -3.231  -0.573   1.649  1.00 96.33           C  
ATOM    324  OG1 THR A  42      -1.252  -1.228   0.443  1.00 96.33           O  
ATOM    325  N   LYS A  43      -5.659  -0.359  -0.893  1.00 95.72           N  
ATOM    326  CA  LYS A  43      -6.904   0.403  -0.898  1.00 95.72           C  
ATOM    327  C   LYS A  43      -7.599   0.331   0.459  1.00 95.72           C  
ATOM    328  CB  LYS A  43      -7.841  -0.106  -1.994  1.00 95.72           C  
ATOM    329  O   LYS A  43      -7.728  -0.750   1.039  1.00 95.72           O  
ATOM    330  CG  LYS A  43      -7.347   0.169  -3.407  1.00 95.72           C  
ATOM    331  CD  LYS A  43      -8.341  -0.322  -4.452  1.00 95.72           C  
ATOM    332  CE  LYS A  43      -7.797  -0.154  -5.864  1.00 95.72           C  
ATOM    333  NZ  LYS A  43      -8.723  -0.729  -6.886  1.00 95.72           N  
ATOM    334  N   THR A  44      -8.012   1.500   0.893  1.00 95.45           N  
ATOM    335  CA  THR A  44      -8.738   1.551   2.157  1.00 95.45           C  
ATOM    336  C   THR A  44     -10.026   2.355   2.009  1.00 95.45           C  
ATOM    337  CB  THR A  44      -7.873   2.164   3.274  1.00 95.45           C  
ATOM    338  O   THR A  44     -10.067   3.343   1.273  1.00 95.45           O  
ATOM    339  CG2 THR A  44      -6.616   1.335   3.515  1.00 95.45           C  
ATOM    340  OG1 THR A  44      -7.490   3.493   2.898  1.00 95.45           O  
ATOM    341  N   TRP A  45     -11.071   1.911   2.536  1.00 95.71           N  
ATOM    342  CA  TRP A  45     -12.345   2.621   2.539  1.00 95.71           C  
ATOM    343  C   TRP A  45     -13.175   2.245   3.762  1.00 95.71           C  
ATOM    344  CB  TRP A  45     -13.132   2.320   1.261  1.00 95.71           C  
ATOM    345  O   TRP A  45     -12.891   1.248   4.430  1.00 95.71           O  
ATOM    346  CG  TRP A  45     -13.584   0.895   1.145  1.00 95.71           C  
ATOM    347  CD1 TRP A  45     -14.813   0.392   1.471  1.00 95.71           C  
ATOM    348  CD2 TRP A  45     -12.809  -0.212   0.675  1.00 95.71           C  
ATOM    349  CE2 TRP A  45     -13.633  -1.357   0.742  1.00 95.71           C  
ATOM    350  CE3 TRP A  45     -11.497  -0.346   0.202  1.00 95.71           C  
ATOM    351  NE1 TRP A  45     -14.849  -0.962   1.230  1.00 95.71           N  
ATOM    352  CH2 TRP A  45     -11.898  -2.726  -0.106  1.00 95.71           C  
ATOM    353  CZ2 TRP A  45     -13.185  -2.622   0.352  1.00 95.71           C  
ATOM    354  CZ3 TRP A  45     -11.054  -1.605  -0.185  1.00 95.71           C  
ATOM    355  N   CYS A  46     -14.117   3.147   4.136  1.00 96.38           N  
ATOM    356  CA  CYS A  46     -14.995   2.935   5.281  1.00 96.38           C  
ATOM    357  C   CYS A  46     -16.367   2.445   4.834  1.00 96.38           C  
ATOM    358  CB  CYS A  46     -15.142   4.224   6.089  1.00 96.38           C  
ATOM    359  O   CYS A  46     -17.012   3.074   3.993  1.00 96.38           O  
ATOM    360  SG  CYS A  46     -13.845   4.462   7.323  1.00 96.38           S  
ATOM    361  N   ASP A  47     -16.734   1.252   5.246  1.00 93.95           N  
ATOM    362  CA  ASP A  47     -18.098   0.801   4.985  1.00 93.95           C  
ATOM    363  C   ASP A  47     -19.026   1.162   6.143  1.00 93.95           C  
ATOM    364  CB  ASP A  47     -18.126  -0.709   4.740  1.00 93.95           C  
ATOM    365  O   ASP A  47     -18.686   1.999   6.981  1.00 93.95           O  
ATOM    366  CG  ASP A  47     -17.710  -1.516   5.957  1.00 93.95           C  
ATOM    367  OD1 ASP A  47     -17.525  -0.928   7.044  1.00 93.95           O  
ATOM    368  OD2 ASP A  47     -17.564  -2.751   5.827  1.00 93.95           O  
ATOM    369  N   ALA A  48     -20.305   0.608   6.122  1.00 95.11           N  
ATOM    370  CA  ALA A  48     -21.339   0.983   7.082  1.00 95.11           C  
ATOM    371  C   ALA A  48     -20.906   0.657   8.509  1.00 95.11           C  
ATOM    372  CB  ALA A  48     -22.652   0.277   6.754  1.00 95.11           C  
ATOM    373  O   ALA A  48     -21.421   1.237   9.468  1.00 95.11           O  
ATOM    374  N   TRP A  49     -19.903  -0.190   8.725  1.00 95.01           N  
ATOM    375  CA  TRP A  49     -19.501  -0.660  10.047  1.00 95.01           C  
ATOM    376  C   TRP A  49     -18.101  -0.168  10.397  1.00 95.01           C  
ATOM    377  CB  TRP A  49     -19.548  -2.189  10.111  1.00 95.01           C  
ATOM    378  O   TRP A  49     -17.415  -0.766  11.230  1.00 95.01           O  
ATOM    379  CG  TRP A  49     -20.900  -2.769   9.819  1.00 95.01           C  
ATOM    380  CD1 TRP A  49     -21.363  -3.213   8.612  1.00 95.01           C  
ATOM    381  CD2 TRP A  49     -21.966  -2.964  10.754  1.00 95.01           C  
ATOM    382  CE2 TRP A  49     -23.046  -3.531  10.043  1.00 95.01           C  
ATOM    383  CE3 TRP A  49     -22.112  -2.714  12.125  1.00 95.01           C  
ATOM    384  NE1 TRP A  49     -22.653  -3.673   8.739  1.00 95.01           N  
ATOM    385  CH2 TRP A  49     -24.375  -3.598  12.000  1.00 95.01           C  
ATOM    386  CZ2 TRP A  49     -24.258  -3.853  10.658  1.00 95.01           C  
ATOM    387  CZ3 TRP A  49     -23.319  -3.035  12.735  1.00 95.01           C  
ATOM    388  N   CYS A  50     -17.596   0.837   9.733  1.00 94.92           N  
ATOM    389  CA  CYS A  50     -16.243   1.358   9.890  1.00 94.92           C  
ATOM    390  C   CYS A  50     -15.998   1.817  11.322  1.00 94.92           C  
ATOM    391  CB  CYS A  50     -15.999   2.518   8.925  1.00 94.92           C  
ATOM    392  O   CYS A  50     -14.916   1.601  11.872  1.00 94.92           O  
ATOM    393  SG  CYS A  50     -14.260   2.976   8.761  1.00 94.92           S  
ATOM    394  N   ALA A  51     -17.040   2.355  11.921  1.00 95.49           N  
ATOM    395  CA  ALA A  51     -16.905   2.863  13.284  1.00 95.49           C  
ATOM    396  C   ALA A  51     -16.587   1.734  14.260  1.00 95.49           C  
ATOM    397  CB  ALA A  51     -18.179   3.588  13.710  1.00 95.49           C  
ATOM    398  O   ALA A  51     -15.823   1.922  15.210  1.00 95.49           O  
ATOM    399  N   GLU A  52     -17.080   0.519  14.007  1.00 96.70           N  
ATOM    400  CA  GLU A  52     -16.909  -0.626  14.897  1.00 96.70           C  
ATOM    401  C   GLU A  52     -15.698  -1.462  14.494  1.00 96.70           C  
ATOM    402  CB  GLU A  52     -18.169  -1.495  14.905  1.00 96.70           C  
ATOM    403  O   GLU A  52     -14.940  -1.920  15.351  1.00 96.70           O  
ATOM    404  CG  GLU A  52     -19.388  -0.805  15.501  1.00 96.70           C  
ATOM    405  CD  GLU A  52     -20.670  -1.605  15.335  1.00 96.70           C  
ATOM    406  OE1 GLU A  52     -21.766  -1.055  15.590  1.00 96.70           O  
ATOM    407  OE2 GLU A  52     -20.579  -2.791  14.948  1.00 96.70           O  
ATOM    408  N   ARG A  53     -15.413  -1.557  13.031  1.00 93.85           N  
ATOM    409  CA  ARG A  53     -14.444  -2.539  12.556  1.00 93.85           C  
ATOM    410  C   ARG A  53     -13.205  -1.854  11.987  1.00 93.85           C  
ATOM    411  CB  ARG A  53     -15.073  -3.448  11.498  1.00 93.85           C  
ATOM    412  O   ARG A  53     -12.176  -2.498  11.776  1.00 93.85           O  
ATOM    413  CG  ARG A  53     -16.201  -4.319  12.027  1.00 93.85           C  
ATOM    414  CD  ARG A  53     -16.845  -5.142  10.919  1.00 93.85           C  
ATOM    415  NE  ARG A  53     -17.959  -5.941  11.420  1.00 93.85           N  
ATOM    416  NH1 ARG A  53     -18.707  -6.584   9.331  1.00 93.85           N  
ATOM    417  NH2 ARG A  53     -19.796  -7.304  11.215  1.00 93.85           N  
ATOM    418  CZ  ARG A  53     -18.818  -6.608  10.654  1.00 93.85           C  
ATOM    419  N   GLY A  54     -13.328  -0.525  11.850  1.00 92.81           N  
ATOM    420  CA  GLY A  54     -12.249   0.141  11.137  1.00 92.81           C  
ATOM    421  C   GLY A  54     -12.404   0.081   9.629  1.00 92.81           C  
ATOM    422  O   GLY A  54     -13.377  -0.480   9.122  1.00 92.81           O  
ATOM    423  N   PRO A  55     -11.458   0.604   8.936  1.00 94.15           N  
ATOM    424  CA  PRO A  55     -11.565   0.646   7.476  1.00 94.15           C  
ATOM    425  C   PRO A  55     -11.337  -0.717   6.828  1.00 94.15           C  
ATOM    426  CB  PRO A  55     -10.467   1.633   7.071  1.00 94.15           C  
ATOM    427  O   PRO A  55     -10.691  -1.586   7.420  1.00 94.15           O  
ATOM    428  CG  PRO A  55      -9.433   1.516   8.144  1.00 94.15           C  
ATOM    429  CD  PRO A  55     -10.126   1.231   9.445  1.00 94.15           C  
ATOM    430  N   ARG A  56     -11.949  -0.888   5.704  1.00 94.44           N  
ATOM    431  CA  ARG A  56     -11.641  -2.043   4.866  1.00 94.44           C  
ATOM    432  C   ARG A  56     -10.330  -1.839   4.114  1.00 94.44           C  
ATOM    433  CB  ARG A  56     -12.777  -2.308   3.877  1.00 94.44           C  
ATOM    434  O   ARG A  56      -9.989  -0.714   3.745  1.00 94.44           O  
ATOM    435  CG  ARG A  56     -14.128  -2.539   4.537  1.00 94.44           C  
ATOM    436  CD  ARG A  56     -14.124  -3.787   5.407  1.00 94.44           C  
ATOM    437  NE  ARG A  56     -15.432  -4.027   6.011  1.00 94.44           N  
ATOM    438  NH1 ARG A  56     -14.792  -5.943   7.133  1.00 94.44           N  
ATOM    439  NH2 ARG A  56     -16.942  -5.168   7.312  1.00 94.44           N  
ATOM    440  CZ  ARG A  56     -15.719  -5.046   6.817  1.00 94.44           C  
ATOM    441  N   VAL A  57      -9.632  -2.922   4.053  1.00 94.73           N  
ATOM    442  CA  VAL A  57      -8.331  -2.824   3.400  1.00 94.73           C  
ATOM    443  C   VAL A  57      -8.215  -3.893   2.315  1.00 94.73           C  
ATOM    444  CB  VAL A  57      -7.174  -2.968   4.414  1.00 94.73           C  
ATOM    445  O   VAL A  57      -8.548  -5.058   2.544  1.00 94.73           O  
ATOM    446  CG1 VAL A  57      -5.823  -2.834   3.714  1.00 94.73           C  
ATOM    447  CG2 VAL A  57      -7.308  -1.929   5.526  1.00 94.73           C  
ATOM    448  N   GLU A  58      -7.762  -3.474   1.177  1.00 95.15           N  
ATOM    449  CA  GLU A  58      -7.438  -4.368   0.069  1.00 95.15           C  
ATOM    450  C   GLU A  58      -6.023  -4.117  -0.446  1.00 95.15           C  
ATOM    451  CB  GLU A  58      -8.449  -4.205  -1.068  1.00 95.15           C  
ATOM    452  O   GLU A  58      -5.649  -2.974  -0.716  1.00 95.15           O  
ATOM    453  CG  GLU A  58      -8.274  -5.211  -2.196  1.00 95.15           C  
ATOM    454  CD  GLU A  58      -9.295  -5.047  -3.310  1.00 95.15           C  
ATOM    455  OE1 GLU A  58      -9.249  -5.820  -4.295  1.00 95.15           O  
ATOM    456  OE2 GLU A  58     -10.148  -4.139  -3.199  1.00 95.15           O  
ATOM    457  N   MET A  59      -5.197  -5.239  -0.484  1.00 95.74           N  
ATOM    458  CA  MET A  59      -3.827  -5.186  -0.986  1.00 95.74           C  
ATOM    459  C   MET A  59      -3.647  -6.120  -2.179  1.00 95.74           C  
ATOM    460  CB  MET A  59      -2.834  -5.553   0.119  1.00 95.74           C  
ATOM    461  O   MET A  59      -4.346  -7.129  -2.293  1.00 95.74           O  
ATOM    462  CG  MET A  59      -2.998  -4.731   1.387  1.00 95.74           C  
ATOM    463  SD  MET A  59      -1.950  -5.345   2.763  1.00 95.74           S  
ATOM    464  CE  MET A  59      -0.312  -4.838   2.167  1.00 95.74           C  
ATOM    465  N   GLY A  60      -2.710  -5.720  -3.093  1.00 96.15           N  
ATOM    466  CA  GLY A  60      -2.476  -6.599  -4.228  1.00 96.15           C  
ATOM    467  C   GLY A  60      -1.642  -5.954  -5.319  1.00 96.15           C  
ATOM    468  O   GLY A  60      -0.867  -5.033  -5.053  1.00 96.15           O  
ATOM    469  N   CYS A  61      -1.845  -6.644  -6.532  1.00 96.11           N  
ATOM    470  CA  CYS A  61      -1.113  -6.203  -7.714  1.00 96.11           C  
ATOM    471  C   CYS A  61      -2.042  -5.506  -8.702  1.00 96.11           C  
ATOM    472  CB  CYS A  61      -0.428  -7.388  -8.393  1.00 96.11           C  
ATOM    473  O   CYS A  61      -3.196  -5.905  -8.862  1.00 96.11           O  
ATOM    474  SG  CYS A  61       0.762  -8.243  -7.338  1.00 96.11           S  
ATOM    475  N   GLU A  62      -1.448  -4.477  -9.315  1.00 95.41           N  
ATOM    476  CA  GLU A  62      -2.199  -3.795 -10.364  1.00 95.41           C  
ATOM    477  C   GLU A  62      -1.273  -3.293 -11.468  1.00 95.41           C  
ATOM    478  CB  GLU A  62      -3.001  -2.629  -9.780  1.00 95.41           C  
ATOM    479  O   GLU A  62      -0.124  -2.932 -11.206  1.00 95.41           O  
ATOM    480  CG  GLU A  62      -3.934  -1.962 -10.780  1.00 95.41           C  
ATOM    481  CD  GLU A  62      -5.133  -2.821 -11.148  1.00 95.41           C  
ATOM    482  OE1 GLU A  62      -5.308  -3.139 -12.346  1.00 95.41           O  
ATOM    483  OE2 GLU A  62      -5.905  -3.179 -10.230  1.00 95.41           O  
ATOM    484  N   ALA A  63      -1.754  -3.338 -12.711  1.00 94.29           N  
ATOM    485  CA  ALA A  63      -0.963  -2.872 -13.847  1.00 94.29           C  
ATOM    486  C   ALA A  63      -0.749  -1.363 -13.784  1.00 94.29           C  
ATOM    487  CB  ALA A  63      -1.641  -3.256 -15.160  1.00 94.29           C  
ATOM    488  O   ALA A  63       0.344  -0.872 -14.077  1.00 94.29           O  
ATOM    489  N   THR A  64      -1.837  -0.670 -13.452  1.00 93.54           N  
ATOM    490  CA  THR A  64      -1.836   0.784 -13.337  1.00 93.54           C  
ATOM    491  C   THR A  64      -2.514   1.226 -12.044  1.00 93.54           C  
ATOM    492  CB  THR A  64      -2.540   1.440 -14.539  1.00 93.54           C  
ATOM    493  O   THR A  64      -3.487   0.609 -11.605  1.00 93.54           O  
ATOM    494  CG2 THR A  64      -2.357   2.954 -14.525  1.00 93.54           C  
ATOM    495  OG1 THR A  64      -1.989   0.915 -15.753  1.00 93.54           O  
ATOM    496  N   CYS A  65      -1.869   2.276 -11.329  1.00 92.36           N  
ATOM    497  CA  CYS A  65      -2.505   2.804 -10.127  1.00 92.36           C  
ATOM    498  C   CYS A  65      -3.851   3.439 -10.457  1.00 92.36           C  
ATOM    499  CB  CYS A  65      -1.599   3.830  -9.448  1.00 92.36           C  
ATOM    500  O   CYS A  65      -3.906   4.484 -11.108  1.00 92.36           O  
ATOM    501  SG  CYS A  65      -2.084   4.221  -7.753  1.00 92.36           S  
ATOM    502  N   PRO A  66      -4.982   2.789 -10.027  1.00 88.74           N  
ATOM    503  CA  PRO A  66      -6.308   3.261 -10.434  1.00 88.74           C  
ATOM    504  C   PRO A  66      -6.691   4.584  -9.775  1.00 88.74           C  
ATOM    505  CB  PRO A  66      -7.238   2.134  -9.978  1.00 88.74           C  
ATOM    506  O   PRO A  66      -6.158   4.928  -8.716  1.00 88.74           O  
ATOM    507  CG  PRO A  66      -6.526   1.490  -8.833  1.00 88.74           C  
ATOM    508  CD  PRO A  66      -5.048   1.665  -9.032  1.00 88.74           C  
ATOM    509  N   THR A  67      -7.554   5.269 -10.499  1.00 92.69           N  
ATOM    510  CA  THR A  67      -8.280   6.374  -9.883  1.00 92.69           C  
ATOM    511  C   THR A  67      -9.405   5.852  -8.993  1.00 92.69           C  
ATOM    512  CB  THR A  67      -8.862   7.323 -10.947  1.00 92.69           C  
ATOM    513  O   THR A  67     -10.080   4.882  -9.342  1.00 92.69           O  
ATOM    514  CG2 THR A  67      -9.524   8.535 -10.300  1.00 92.69           C  
ATOM    515  OG1 THR A  67      -7.807   7.770 -11.808  1.00 92.69           O  
ATOM    516  N   VAL A  68      -9.499   6.370  -7.795  1.00 92.88           N  
ATOM    517  CA  VAL A  68     -10.441   5.786  -6.846  1.00 92.88           C  
ATOM    518  C   VAL A  68     -11.638   6.717  -6.667  1.00 92.88           C  
ATOM    519  CB  VAL A  68      -9.773   5.509  -5.480  1.00 92.88           C  
ATOM    520  O   VAL A  68     -11.555   7.910  -6.968  1.00 92.88           O  
ATOM    521  CG1 VAL A  68      -8.684   4.446  -5.618  1.00 92.88           C  
ATOM    522  CG2 VAL A  68      -9.195   6.797  -4.898  1.00 92.88           C  
ATOM    523  N   LYS A  69     -12.810   6.147  -6.342  1.00 93.44           N  
ATOM    524  CA  LYS A  69     -14.035   6.859  -5.990  1.00 93.44           C  
ATOM    525  C   LYS A  69     -13.864   7.637  -4.689  1.00 93.44           C  
ATOM    526  CB  LYS A  69     -15.206   5.883  -5.868  1.00 93.44           C  
ATOM    527  O   LYS A  69     -12.951   7.359  -3.909  1.00 93.44           O  
ATOM    528  CG  LYS A  69     -15.535   5.145  -7.157  1.00 93.44           C  
ATOM    529  CD  LYS A  69     -16.688   4.169  -6.964  1.00 93.44           C  
ATOM    530  CE  LYS A  69     -16.997   3.407  -8.246  1.00 93.44           C  
ATOM    531  NZ  LYS A  69     -18.118   2.438  -8.058  1.00 93.44           N  
ATOM    532  N   PRO A  70     -14.769   8.653  -4.482  1.00 93.55           N  
ATOM    533  CA  PRO A  70     -14.730   9.358  -3.198  1.00 93.55           C  
ATOM    534  C   PRO A  70     -14.886   8.419  -2.005  1.00 93.55           C  
ATOM    535  CB  PRO A  70     -15.912  10.326  -3.291  1.00 93.55           C  
ATOM    536  O   PRO A  70     -15.722   7.511  -2.034  1.00 93.55           O  
ATOM    537  CG  PRO A  70     -16.115  10.542  -4.756  1.00 93.55           C  
ATOM    538  CD  PRO A  70     -15.763   9.274  -5.478  1.00 93.55           C  
ATOM    539  N   GLY A  71     -14.051   8.595  -1.033  1.00 93.60           N  
ATOM    540  CA  GLY A  71     -14.121   7.786   0.173  1.00 93.60           C  
ATOM    541  C   GLY A  71     -13.147   6.622   0.168  1.00 93.60           C  
ATOM    542  O   GLY A  71     -13.005   5.920   1.171  1.00 93.60           O  
ATOM    543  N   VAL A  72     -12.511   6.413  -0.998  1.00 96.17           N  
ATOM    544  CA  VAL A  72     -11.517   5.354  -1.134  1.00 96.17           C  
ATOM    545  C   VAL A  72     -10.122   5.964  -1.237  1.00 96.17           C  
ATOM    546  CB  VAL A  72     -11.802   4.463  -2.364  1.00 96.17           C  
ATOM    547  O   VAL A  72      -9.905   6.907  -2.001  1.00 96.17           O  
ATOM    548  CG1 VAL A  72     -10.737   3.376  -2.502  1.00 96.17           C  
ATOM    549  CG2 VAL A  72     -13.194   3.841  -2.261  1.00 96.17           C  
ATOM    550  N   LYS A  73      -9.273   5.484  -0.406  1.00 95.16           N  
ATOM    551  CA  LYS A  73      -7.867   5.870  -0.486  1.00 95.16           C  
ATOM    552  C   LYS A  73      -7.030   4.767  -1.127  1.00 95.16           C  
ATOM    553  CB  LYS A  73      -7.321   6.203   0.903  1.00 95.16           C  
ATOM    554  O   LYS A  73      -7.237   3.583  -0.851  1.00 95.16           O  
ATOM    555  CG  LYS A  73      -8.006   7.386   1.570  1.00 95.16           C  
ATOM    556  CD  LYS A  73      -7.414   7.673   2.944  1.00 95.16           C  
ATOM    557  CE  LYS A  73      -8.124   8.833   3.629  1.00 95.16           C  
ATOM    558  NZ  LYS A  73      -7.542   9.123   4.973  1.00 95.16           N  
ATOM    559  N   ILE A  74      -6.149   5.184  -2.047  1.00 95.84           N  
ATOM    560  CA  ILE A  74      -5.315   4.184  -2.704  1.00 95.84           C  
ATOM    561  C   ILE A  74      -3.853   4.623  -2.662  1.00 95.84           C  
ATOM    562  CB  ILE A  74      -5.762   3.946  -4.164  1.00 95.84           C  
ATOM    563  O   ILE A  74      -3.548   5.806  -2.832  1.00 95.84           O  
ATOM    564  CG1 ILE A  74      -4.957   2.801  -4.789  1.00 95.84           C  
ATOM    565  CG2 ILE A  74      -5.619   5.229  -4.988  1.00 95.84           C  
ATOM    566  CD1 ILE A  74      -5.556   2.255  -6.078  1.00 95.84           C  
ATOM    567  N   PHE A  75      -2.966   3.697  -2.322  1.00 94.99           N  
ATOM    568  CA  PHE A  75      -1.518   3.866  -2.347  1.00 94.99           C  
ATOM    569  C   PHE A  75      -0.871   2.855  -3.284  1.00 94.99           C  
ATOM    570  CB  PHE A  75      -0.935   3.724  -0.937  1.00 94.99           C  
ATOM    571  O   PHE A  75      -1.140   1.655  -3.194  1.00 94.99           O  
ATOM    572  CG  PHE A  75       0.569   3.754  -0.897  1.00 94.99           C  
ATOM    573  CD1 PHE A  75       1.297   2.583  -0.727  1.00 94.99           C  
ATOM    574  CD2 PHE A  75       1.255   4.954  -1.029  1.00 94.99           C  
ATOM    575  CE1 PHE A  75       2.689   2.607  -0.689  1.00 94.99           C  
ATOM    576  CE2 PHE A  75       2.646   4.987  -0.992  1.00 94.99           C  
ATOM    577  CZ  PHE A  75       3.361   3.812  -0.821  1.00 94.99           C  
ATOM    578  N   CYS A  76      -0.056   3.323  -4.217  1.00 96.02           N  
ATOM    579  CA  CYS A  76       0.654   2.452  -5.147  1.00 96.02           C  
ATOM    580  C   CYS A  76       2.163   2.612  -5.000  1.00 96.02           C  
ATOM    581  CB  CYS A  76       0.238   2.751  -6.587  1.00 96.02           C  
ATOM    582  O   CYS A  76       2.654   3.717  -4.763  1.00 96.02           O  
ATOM    583  SG  CYS A  76      -1.522   2.497  -6.903  1.00 96.02           S  
ATOM    584  N   CYS A  77       2.891   1.509  -5.154  1.00 95.24           N  
ATOM    585  CA  CYS A  77       4.347   1.498  -5.061  1.00 95.24           C  
ATOM    586  C   CYS A  77       4.938   0.367  -5.894  1.00 95.24           C  
ATOM    587  CB  CYS A  77       4.790   1.357  -3.605  1.00 95.24           C  
ATOM    588  O   CYS A  77       4.215  -0.532  -6.329  1.00 95.24           O  
ATOM    589  SG  CYS A  77       4.295  -0.203  -2.841  1.00 95.24           S  
ATOM    590  N   SER A  78       6.251   0.389  -6.239  1.00 93.76           N  
ATOM    591  CA  SER A  78       6.785  -0.546  -7.225  1.00 93.76           C  
ATOM    592  C   SER A  78       8.002  -1.287  -6.682  1.00 93.76           C  
ATOM    593  CB  SER A  78       7.157   0.188  -8.513  1.00 93.76           C  
ATOM    594  O   SER A  78       8.792  -1.840  -7.450  1.00 93.76           O  
ATOM    595  OG  SER A  78       6.018   0.807  -9.087  1.00 93.76           O  
ATOM    596  N   THR A  79       8.142  -1.300  -5.270  1.00 93.75           N  
ATOM    597  CA  THR A  79       9.220  -2.091  -4.686  1.00 93.75           C  
ATOM    598  C   THR A  79       8.660  -3.279  -3.910  1.00 93.75           C  
ATOM    599  CB  THR A  79      10.100  -1.235  -3.756  1.00 93.75           C  
ATOM    600  O   THR A  79       7.463  -3.331  -3.621  1.00 93.75           O  
ATOM    601  CG2 THR A  79      10.728  -0.069  -4.513  1.00 93.75           C  
ATOM    602  OG1 THR A  79       9.296  -0.720  -2.688  1.00 93.75           O  
ATOM    603  N   ASP A  80       9.517  -4.327  -3.692  1.00 94.55           N  
ATOM    604  CA  ASP A  80       9.060  -5.532  -3.008  1.00 94.55           C  
ATOM    605  C   ASP A  80       8.396  -5.189  -1.676  1.00 94.55           C  
ATOM    606  CB  ASP A  80      10.226  -6.496  -2.781  1.00 94.55           C  
ATOM    607  O   ASP A  80       8.950  -4.430  -0.878  1.00 94.55           O  
ATOM    608  CG  ASP A  80      10.683  -7.184  -4.056  1.00 94.55           C  
ATOM    609  OD1 ASP A  80       9.986  -7.081  -5.088  1.00 94.55           O  
ATOM    610  OD2 ASP A  80      11.748  -7.838  -4.027  1.00 94.55           O  
ATOM    611  N   LYS A  81       7.200  -5.748  -1.511  1.00 93.97           N  
ATOM    612  CA  LYS A  81       6.490  -5.674  -0.238  1.00 93.97           C  
ATOM    613  C   LYS A  81       6.347  -4.227   0.228  1.00 93.97           C  
ATOM    614  CB  LYS A  81       7.211  -6.499   0.829  1.00 93.97           C  
ATOM    615  O   LYS A  81       6.503  -3.934   1.415  1.00 93.97           O  
ATOM    616  CG  LYS A  81       7.285  -7.986   0.516  1.00 93.97           C  
ATOM    617  CD  LYS A  81       7.982  -8.757   1.629  1.00 93.97           C  
ATOM    618  CE  LYS A  81       8.108 -10.237   1.291  1.00 93.97           C  
ATOM    619  NZ  LYS A  81       8.778 -11.000   2.387  1.00 93.97           N  
ATOM    620  N   CYS A  82       6.087  -3.238  -0.579  1.00 94.35           N  
ATOM    621  CA  CYS A  82       6.015  -1.805  -0.318  1.00 94.35           C  
ATOM    622  C   CYS A  82       4.598  -1.390   0.059  1.00 94.35           C  
ATOM    623  CB  CYS A  82       6.480  -1.013  -1.540  1.00 94.35           C  
ATOM    624  O   CYS A  82       4.319  -0.202   0.231  1.00 94.35           O  
ATOM    625  SG  CYS A  82       5.430  -1.234  -2.993  1.00 94.35           S  
ATOM    626  N   ASN A  83       3.662  -2.343   0.046  1.00 95.20           N  
ATOM    627  CA  ASN A  83       2.271  -1.998   0.324  1.00 95.20           C  
ATOM    628  C   ASN A  83       1.800  -2.589   1.649  1.00 95.20           C  
ATOM    629  CB  ASN A  83       1.365  -2.463  -0.818  1.00 95.20           C  
ATOM    630  O   ASN A  83       0.704  -3.146   1.730  1.00 95.20           O  
ATOM    631  CG  ASN A  83       1.352  -3.970  -0.977  1.00 95.20           C  
ATOM    632  ND2 ASN A  83       0.186  -4.525  -1.287  1.00 95.20           N  
ATOM    633  OD1 ASN A  83       2.382  -4.632  -0.821  1.00 95.20           O  
ATOM    634  N   PRO A  84       2.664  -2.451   2.823  1.00 91.93           N  
ATOM    635  CA  PRO A  84       2.288  -3.078   4.092  1.00 91.93           C  
ATOM    636  C   PRO A  84       1.020  -2.477   4.694  1.00 91.93           C  
ATOM    637  CB  PRO A  84       3.499  -2.812   4.989  1.00 91.93           C  
ATOM    638  O   PRO A  84       0.750  -1.287   4.511  1.00 91.93           O  
ATOM    639  CG  PRO A  84       4.054  -1.511   4.505  1.00 91.93           C  
ATOM    640  CD  PRO A  84       3.902  -1.453   3.012  1.00 91.93           C  
ATOM    641  N   PHE A  85       0.133  -3.274   5.166  1.00 89.15           N  
ATOM    642  CA  PHE A  85      -0.972  -2.920   6.050  1.00 89.15           C  
ATOM    643  C   PHE A  85      -1.184  -3.996   7.108  1.00 89.15           C  
ATOM    644  CB  PHE A  85      -2.260  -2.714   5.246  1.00 89.15           C  
ATOM    645  O   PHE A  85      -1.361  -5.171   6.781  1.00 89.15           O  
ATOM    646  CG  PHE A  85      -3.328  -1.962   5.993  1.00 89.15           C  
ATOM    647  CD1 PHE A  85      -4.263  -2.639   6.766  1.00 89.15           C  
ATOM    648  CD2 PHE A  85      -3.396  -0.576   5.923  1.00 89.15           C  
ATOM    649  CE1 PHE A  85      -5.253  -1.946   7.459  1.00 89.15           C  
ATOM    650  CE2 PHE A  85      -4.382   0.124   6.613  1.00 89.15           C  
ATOM    651  CZ  PHE A  85      -5.310  -0.563   7.379  1.00 89.15           C  
ATOM    652  N   PRO A  86      -1.240  -3.535   8.438  1.00 85.20           N  
ATOM    653  CA  PRO A  86      -1.141  -2.146   8.892  1.00 85.20           C  
ATOM    654  C   PRO A  86       0.253  -1.557   8.688  1.00 85.20           C  
ATOM    655  CB  PRO A  86      -1.484  -2.236  10.381  1.00 85.20           C  
ATOM    656  O   PRO A  86       1.203  -2.293   8.410  1.00 85.20           O  
ATOM    657  CG  PRO A  86      -1.138  -3.637  10.769  1.00 85.20           C  
ATOM    658  CD  PRO A  86      -1.213  -4.503   9.544  1.00 85.20           C  
ATOM    659  N   LYS A  87       0.483  -0.194   8.607  1.00 81.97           N  
ATOM    660  CA  LYS A  87       1.742   0.500   8.355  1.00 81.97           C  
ATOM    661  C   LYS A  87       2.744   0.245   9.477  1.00 81.97           C  
ATOM    662  CB  LYS A  87       1.505   2.003   8.196  1.00 81.97           C  
ATOM    663  O   LYS A  87       3.767   0.928   9.570  1.00 81.97           O  
ATOM    664  CG  LYS A  87       0.622   2.368   7.011  1.00 81.97           C  
ATOM    665  CD  LYS A  87       1.323   2.096   5.687  1.00 81.97           C  
ATOM    666  CE  LYS A  87       0.492   2.574   4.504  1.00 81.97           C  
ATOM    667  NZ  LYS A  87       1.103   2.178   3.200  1.00 81.97           N  
ATOM    668  N   VAL A  88       2.535  -0.845  10.196  1.00 79.62           N  
ATOM    669  CA  VAL A  88       3.524  -1.272  11.180  1.00 79.62           C  
ATOM    670  C   VAL A  88       4.519  -2.232  10.531  1.00 79.62           C  
ATOM    671  CB  VAL A  88       2.857  -1.941  12.403  1.00 79.62           C  
ATOM    672  O   VAL A  88       4.270  -2.749   9.440  1.00 79.62           O  
ATOM    673  CG1 VAL A  88       2.016  -0.930  13.180  1.00 79.62           C  
ATOM    674  CG2 VAL A  88       1.999  -3.125  11.960  1.00 79.62           C  
ATOM    675  N   GLU A  89       5.762  -2.393  11.188  1.00 68.22           N  
ATOM    676  CA  GLU A  89       6.776  -3.330  10.712  1.00 68.22           C  
ATOM    677  C   GLU A  89       6.222  -4.749  10.630  1.00 68.22           C  
ATOM    678  CB  GLU A  89       8.007  -3.298  11.621  1.00 68.22           C  
ATOM    679  O   GLU A  89       5.641  -5.251  11.595  1.00 68.22           O  
ATOM    680  CG  GLU A  89       9.060  -2.285  11.195  1.00 68.22           C  
ATOM    681  CD  GLU A  89      10.211  -2.165  12.182  1.00 68.22           C  
ATOM    682  OE1 GLU A  89      11.117  -1.330  11.959  1.00 68.22           O  
ATOM    683  OE2 GLU A  89      10.207  -2.913  13.185  1.00 68.22           O  
ATOM    684  N   ARG A  90       5.993  -5.372   9.319  1.00 69.42           N  
ATOM    685  CA  ARG A  90       5.544  -6.749   9.139  1.00 69.42           C  
ATOM    686  C   ARG A  90       6.679  -7.733   9.399  1.00 69.42           C  
ATOM    687  CB  ARG A  90       4.986  -6.953   7.729  1.00 69.42           C  
ATOM    688  O   ARG A  90       7.844  -7.432   9.129  1.00 69.42           O  
ATOM    689  CG  ARG A  90       3.752  -6.117   7.428  1.00 69.42           C  
ATOM    690  CD  ARG A  90       2.990  -6.649   6.223  1.00 69.42           C  
ATOM    691  NE  ARG A  90       1.569  -6.321   6.295  1.00 69.42           N  
ATOM    692  NH1 ARG A  90       1.499  -5.256   4.247  1.00 69.42           N  
ATOM    693  NH2 ARG A  90      -0.398  -5.421   5.524  1.00 69.42           N  
ATOM    694  CZ  ARG A  90       0.893  -5.667   5.355  1.00 69.42           C  
ATOM    695  N   PRO A  91       6.476  -8.882  10.179  1.00 65.21           N  
ATOM    696  CA  PRO A  91       7.554  -9.862  10.327  1.00 65.21           C  
ATOM    697  C   PRO A  91       8.007 -10.448   8.992  1.00 65.21           C  
ATOM    698  CB  PRO A  91       6.930 -10.942  11.214  1.00 65.21           C  
ATOM    699  O   PRO A  91       7.175 -10.738   8.128  1.00 65.21           O  
ATOM    700  CG  PRO A  91       5.566 -10.425  11.543  1.00 65.21           C  
ATOM    701  CD  PRO A  91       5.327  -9.172  10.750  1.00 65.21           C  
ATOM    702  N   GLY A  92       9.092  -9.908   8.275  1.00 57.59           N  
ATOM    703  CA  GLY A  92       9.692 -10.524   7.103  1.00 57.59           C  
ATOM    704  C   GLY A  92       9.847 -12.027   7.231  1.00 57.59           C  
ATOM    705  O   GLY A  92       9.887 -12.560   8.342  1.00 57.59           O  
TER     706      ALA A   1                                                      
ENDMDL                                                                          
END                                                                             
