# Supplementary material for: Domain loss enabled evolution of novel functions in the snake three-finger toxin gene superfamily
Source: Nat Commun. 2023 Aug 11;14:4861. doi: 10.1038/s41467-023-40550-0 (PMC10421932; doi:10.1038/s41467-023-40550-0)
Supplement: Supplementary file 5 — Supplementary Data 2 [file 41467_2023_40550_MOESM5_ESM.zip › SD2_structure_predictions/full_sequence/None|Gaga_1|Gallus_gallus.pdb]

MODEL     1                                                                     
ATOM      1  N   MET A   1      19.009 -22.461 -35.784  1.00 60.26           N  
ATOM      2  CA  MET A   1      19.348 -21.105 -35.362  1.00 60.26           C  
ATOM      3  C   MET A   1      18.111 -20.366 -34.861  1.00 60.26           C  
ATOM      4  CB  MET A   1      19.991 -20.328 -36.511  1.00 60.26           C  
ATOM      5  O   MET A   1      18.203 -19.217 -34.425  1.00 60.26           O  
ATOM      6  CG  MET A   1      20.979 -21.146 -37.327  1.00 60.26           C  
ATOM      7  SD  MET A   1      21.859 -20.138 -38.583  1.00 60.26           S  
ATOM      8  CE  MET A   1      22.893 -21.416 -39.351  1.00 60.26           C  
ATOM      9  N   LYS A   2      16.975 -21.102 -34.737  1.00 66.31           N  
ATOM     10  CA  LYS A   2      15.650 -20.614 -34.366  1.00 66.31           C  
ATOM     11  C   LYS A   2      15.371 -20.855 -32.885  1.00 66.31           C  
ATOM     12  CB  LYS A   2      14.572 -21.284 -35.218  1.00 66.31           C  
ATOM     13  O   LYS A   2      14.659 -20.077 -32.247  1.00 66.31           O  
ATOM     14  CG  LYS A   2      14.604 -20.882 -36.685  1.00 66.31           C  
ATOM     15  CD  LYS A   2      13.763 -21.821 -37.541  1.00 66.31           C  
ATOM     16  CE  LYS A   2      13.618 -21.302 -38.965  1.00 66.31           C  
ATOM     17  NZ  LYS A   2      13.124 -22.362 -39.893  1.00 66.31           N  
ATOM     18  N   VAL A   3      16.246 -21.799 -32.343  1.00 72.03           N  
ATOM     19  CA  VAL A   3      16.123 -22.175 -30.938  1.00 72.03           C  
ATOM     20  C   VAL A   3      16.876 -21.172 -30.067  1.00 72.03           C  
ATOM     21  CB  VAL A   3      16.652 -23.604 -30.684  1.00 72.03           C  
ATOM     22  O   VAL A   3      16.425 -20.830 -28.971  1.00 72.03           O  
ATOM     23  CG1 VAL A   3      16.572 -23.954 -29.199  1.00 72.03           C  
ATOM     24  CG2 VAL A   3      15.870 -24.618 -31.518  1.00 72.03           C  
ATOM     25  N   PHE A   4      17.869 -20.541 -30.622  1.00 71.63           N  
ATOM     26  CA  PHE A   4      18.663 -19.509 -29.966  1.00 71.63           C  
ATOM     27  C   PHE A   4      17.896 -18.194 -29.901  1.00 71.63           C  
ATOM     28  CB  PHE A   4      19.993 -19.305 -30.700  1.00 71.63           C  
ATOM     29  O   PHE A   4      17.937 -17.496 -28.886  1.00 71.63           O  
ATOM     30  CG  PHE A   4      21.204 -19.558 -29.843  1.00 71.63           C  
ATOM     31  CD1 PHE A   4      21.790 -18.525 -29.122  1.00 71.63           C  
ATOM     32  CD2 PHE A   4      21.757 -20.829 -29.759  1.00 71.63           C  
ATOM     33  CE1 PHE A   4      22.911 -18.756 -28.328  1.00 71.63           C  
ATOM     34  CE2 PHE A   4      22.877 -21.068 -28.968  1.00 71.63           C  
ATOM     35  CZ  PHE A   4      23.453 -20.029 -28.254  1.00 71.63           C  
ATOM     36  N   PHE A   5      17.000 -17.941 -30.885  1.00 68.31           N  
ATOM     37  CA  PHE A   5      16.186 -16.736 -30.990  1.00 68.31           C  
ATOM     38  C   PHE A   5      14.992 -16.806 -30.046  1.00 68.31           C  
ATOM     39  CB  PHE A   5      15.705 -16.535 -32.431  1.00 68.31           C  
ATOM     40  O   PHE A   5      14.634 -15.810 -29.414  1.00 68.31           O  
ATOM     41  CG  PHE A   5      16.665 -15.756 -33.288  1.00 68.31           C  
ATOM     42  CD1 PHE A   5      16.787 -14.379 -33.145  1.00 68.31           C  
ATOM     43  CD2 PHE A   5      17.447 -16.401 -34.238  1.00 68.31           C  
ATOM     44  CE1 PHE A   5      17.676 -13.656 -33.937  1.00 68.31           C  
ATOM     45  CE2 PHE A   5      18.337 -15.685 -35.033  1.00 68.31           C  
ATOM     46  CZ  PHE A   5      18.449 -14.312 -34.882  1.00 68.31           C  
ATOM     47  N   ILE A   6      14.512 -18.042 -29.801  1.00 74.32           N  
ATOM     48  CA  ILE A   6      13.402 -18.307 -28.892  1.00 74.32           C  
ATOM     49  C   ILE A   6      13.887 -18.226 -27.447  1.00 74.32           C  
ATOM     50  CB  ILE A   6      12.763 -19.687 -29.167  1.00 74.32           C  
ATOM     51  O   ILE A   6      13.208 -17.658 -26.588  1.00 74.32           O  
ATOM     52  CG1 ILE A   6      12.171 -19.729 -30.581  1.00 74.32           C  
ATOM     53  CG2 ILE A   6      11.695 -20.006 -28.117  1.00 74.32           C  
ATOM     54  CD1 ILE A   6      11.689 -21.108 -31.009  1.00 74.32           C  
ATOM     55  N   LEU A   7      15.092 -18.643 -27.150  1.00 75.61           N  
ATOM     56  CA  LEU A   7      15.719 -18.580 -25.834  1.00 75.61           C  
ATOM     57  C   LEU A   7      16.121 -17.149 -25.492  1.00 75.61           C  
ATOM     58  CB  LEU A   7      16.945 -19.494 -25.780  1.00 75.61           C  
ATOM     59  O   LEU A   7      15.978 -16.717 -24.346  1.00 75.61           O  
ATOM     60  CG  LEU A   7      16.668 -20.994 -25.663  1.00 75.61           C  
ATOM     61  CD1 LEU A   7      17.942 -21.791 -25.926  1.00 75.61           C  
ATOM     62  CD2 LEU A   7      16.097 -21.327 -24.289  1.00 75.61           C  
ATOM     63  N   LEU A   8      16.469 -16.375 -26.443  1.00 72.70           N  
ATOM     64  CA  LEU A   8      16.853 -14.973 -26.321  1.00 72.70           C  
ATOM     65  C   LEU A   8      15.628 -14.090 -26.110  1.00 72.70           C  
ATOM     66  CB  LEU A   8      17.617 -14.516 -27.567  1.00 72.70           C  
ATOM     67  O   LEU A   8      15.654 -13.171 -25.288  1.00 72.70           O  
ATOM     68  CG  LEU A   8      18.746 -13.510 -27.339  1.00 72.70           C  
ATOM     69  CD1 LEU A   8      20.075 -14.089 -27.813  1.00 72.70           C  
ATOM     70  CD2 LEU A   8      18.445 -12.197 -28.052  1.00 72.70           C  
ATOM     71  N   LEU A   9      14.495 -14.374 -26.749  1.00 70.39           N  
ATOM     72  CA  LEU A   9      13.218 -13.684 -26.608  1.00 70.39           C  
ATOM     73  C   LEU A   9      12.574 -14.003 -25.263  1.00 70.39           C  
ATOM     74  CB  LEU A   9      12.270 -14.070 -27.746  1.00 70.39           C  
ATOM     75  O   LEU A   9      12.001 -13.121 -24.619  1.00 70.39           O  
ATOM     76  CG  LEU A   9      12.354 -13.223 -29.016  1.00 70.39           C  
ATOM     77  CD1 LEU A   9      12.167 -14.098 -30.251  1.00 70.39           C  
ATOM     78  CD2 LEU A   9      11.315 -12.107 -28.984  1.00 70.39           C  
ATOM     79  N   ALA A  10      12.745 -15.282 -24.774  1.00 72.42           N  
ATOM     80  CA  ALA A  10      12.295 -15.730 -23.458  1.00 72.42           C  
ATOM     81  C   ALA A  10      13.115 -15.080 -22.347  1.00 72.42           C  
ATOM     82  CB  ALA A  10      12.378 -17.251 -23.357  1.00 72.42           C  
ATOM     83  O   ALA A  10      12.575 -14.718 -21.300  1.00 72.42           O  
ATOM     84  N   ALA A  11      14.397 -14.819 -22.574  1.00 69.40           N  
ATOM     85  CA  ALA A  11      15.325 -14.177 -21.646  1.00 69.40           C  
ATOM     86  C   ALA A  11      15.065 -12.676 -21.561  1.00 69.40           C  
ATOM     87  CB  ALA A  11      16.768 -14.440 -22.070  1.00 69.40           C  
ATOM     88  O   ALA A  11      15.147 -12.085 -20.482  1.00 69.40           O  
ATOM     89  N   ILE A  12      14.641 -12.005 -22.649  1.00 68.10           N  
ATOM     90  CA  ILE A  12      14.308 -10.588 -22.742  1.00 68.10           C  
ATOM     91  C   ILE A  12      12.950 -10.333 -22.092  1.00 68.10           C  
ATOM     92  CB  ILE A  12      14.299 -10.105 -24.210  1.00 68.10           C  
ATOM     93  O   ILE A  12      12.741  -9.292 -21.465  1.00 68.10           O  
ATOM     94  CG1 ILE A  12      15.701 -10.221 -24.819  1.00 68.10           C  
ATOM     95  CG2 ILE A  12      13.778  -8.668 -24.303  1.00 68.10           C  
ATOM     96  CD1 ILE A  12      15.738 -10.027 -26.329  1.00 68.10           C  
ATOM     97  N   LEU A  13      12.109 -11.306 -22.109  1.00 66.46           N  
ATOM     98  CA  LEU A  13      10.780 -11.220 -21.515  1.00 66.46           C  
ATOM     99  C   LEU A  13      10.837 -11.486 -20.014  1.00 66.46           C  
ATOM    100  CB  LEU A  13       9.827 -12.214 -22.185  1.00 66.46           C  
ATOM    101  O   LEU A  13       9.941 -11.076 -19.272  1.00 66.46           O  
ATOM    102  CG  LEU A  13       9.272 -11.805 -23.550  1.00 66.46           C  
ATOM    103  CD1 LEU A  13       8.942 -13.042 -24.380  1.00 66.46           C  
ATOM    104  CD2 LEU A  13       8.040 -10.922 -23.384  1.00 66.46           C  
ATOM    105  N   CYS A  14      12.048 -12.092 -19.615  1.00 63.80           N  
ATOM    106  CA  CYS A  14      12.233 -12.428 -18.208  1.00 63.80           C  
ATOM    107  C   CYS A  14      13.039 -11.351 -17.492  1.00 63.80           C  
ATOM    108  CB  CYS A  14      12.931 -13.780 -18.066  1.00 63.80           C  
ATOM    109  O   CYS A  14      13.220 -11.412 -16.274  1.00 63.80           O  
ATOM    110  SG  CYS A  14      11.858 -15.193 -18.402  1.00 63.80           S  
ATOM    111  N   THR A  15      13.482 -10.247 -18.335  1.00 59.02           N  
ATOM    112  CA  THR A  15      14.252  -9.179 -17.707  1.00 59.02           C  
ATOM    113  C   THR A  15      13.354  -7.994 -17.366  1.00 59.02           C  
ATOM    114  CB  THR A  15      15.402  -8.710 -18.617  1.00 59.02           C  
ATOM    115  O   THR A  15      12.543  -7.565 -18.190  1.00 59.02           O  
ATOM    116  CG2 THR A  15      16.434  -9.816 -18.813  1.00 59.02           C  
ATOM    117  OG1 THR A  15      14.870  -8.336 -19.895  1.00 59.02           O  
ATOM    118  N   ASP A  16      12.729  -7.907 -16.203  1.00 57.82           N  
ATOM    119  CA  ASP A  16      12.000  -6.754 -15.684  1.00 57.82           C  
ATOM    120  C   ASP A  16      12.867  -5.497 -15.715  1.00 57.82           C  
ATOM    121  CB  ASP A  16      11.514  -7.023 -14.259  1.00 57.82           C  
ATOM    122  O   ASP A  16      13.973  -5.486 -15.171  1.00 57.82           O  
ATOM    123  CG  ASP A  16      10.104  -7.585 -14.209  1.00 57.82           C  
ATOM    124  OD1 ASP A  16       9.285  -7.258 -15.095  1.00 57.82           O  
ATOM    125  OD2 ASP A  16       9.809  -8.361 -13.274  1.00 57.82           O  
ATOM    126  N   PRO A  17      13.031  -4.717 -16.868  1.00 54.45           N  
ATOM    127  CA  PRO A  17      13.799  -3.470 -16.867  1.00 54.45           C  
ATOM    128  C   PRO A  17      13.796  -2.777 -15.506  1.00 54.45           C  
ATOM    129  CB  PRO A  17      13.085  -2.615 -17.916  1.00 54.45           C  
ATOM    130  O   PRO A  17      12.811  -2.860 -14.769  1.00 54.45           O  
ATOM    131  CG  PRO A  17      11.814  -3.346 -18.204  1.00 54.45           C  
ATOM    132  CD  PRO A  17      11.839  -4.654 -17.467  1.00 54.45           C  
ATOM    133  N   GLY A  18      14.773  -3.025 -14.564  1.00 59.00           N  
ATOM    134  CA  GLY A  18      15.187  -2.236 -13.415  1.00 59.00           C  
ATOM    135  C   GLY A  18      14.248  -1.083 -13.113  1.00 59.00           C  
ATOM    136  O   GLY A  18      14.670   0.074 -13.073  1.00 59.00           O  
ATOM    137  N   SER A  19      12.922  -1.186 -13.320  1.00 67.21           N  
ATOM    138  CA  SER A  19      11.965  -0.143 -12.965  1.00 67.21           C  
ATOM    139  C   SER A  19      11.653  -0.165 -11.472  1.00 67.21           C  
ATOM    140  CB  SER A  19      10.673  -0.305 -13.766  1.00 67.21           C  
ATOM    141  O   SER A  19      11.700  -1.221 -10.838  1.00 67.21           O  
ATOM    142  OG  SER A  19       9.773   0.754 -13.489  1.00 67.21           O  
ATOM    143  N   SER A  20      12.157   0.972 -10.796  1.00 84.94           N  
ATOM    144  CA  SER A  20      11.831   1.157  -9.386  1.00 84.94           C  
ATOM    145  C   SER A  20      10.372   0.810  -9.106  1.00 84.94           C  
ATOM    146  CB  SER A  20      12.113   2.596  -8.954  1.00 84.94           C  
ATOM    147  O   SER A  20       9.502   1.037  -9.950  1.00 84.94           O  
ATOM    148  OG  SER A  20      11.175   3.488  -9.531  1.00 84.94           O  
ATOM    149  N   LEU A  21      10.103  -0.120  -8.261  1.00 93.77           N  
ATOM    150  CA  LEU A  21       8.767  -0.490  -7.806  1.00 93.77           C  
ATOM    151  C   LEU A  21       7.889   0.745  -7.639  1.00 93.77           C  
ATOM    152  CB  LEU A  21       8.845  -1.259  -6.485  1.00 93.77           C  
ATOM    153  O   LEU A  21       8.308   1.733  -7.032  1.00 93.77           O  
ATOM    154  CG  LEU A  21       7.517  -1.754  -5.909  1.00 93.77           C  
ATOM    155  CD1 LEU A  21       6.931  -2.849  -6.795  1.00 93.77           C  
ATOM    156  CD2 LEU A  21       7.707  -2.258  -4.483  1.00 93.77           C  
ATOM    157  N   GLN A  22       6.678   0.761  -8.266  1.00 96.25           N  
ATOM    158  CA  GLN A  22       5.677   1.810  -8.103  1.00 96.25           C  
ATOM    159  C   GLN A  22       4.551   1.358  -7.178  1.00 96.25           C  
ATOM    160  CB  GLN A  22       5.107   2.224  -9.461  1.00 96.25           C  
ATOM    161  O   GLN A  22       4.006   0.265  -7.344  1.00 96.25           O  
ATOM    162  CG  GLN A  22       6.068   3.050 -10.306  1.00 96.25           C  
ATOM    163  CD  GLN A  22       5.440   3.543 -11.595  1.00 96.25           C  
ATOM    164  NE2 GLN A  22       6.091   3.259 -12.719  1.00 96.25           N  
ATOM    165  OE1 GLN A  22       4.379   4.175 -11.583  1.00 96.25           O  
ATOM    166  N   CYS A  23       4.179   2.267  -6.206  1.00 96.95           N  
ATOM    167  CA  CYS A  23       3.110   1.979  -5.257  1.00 96.95           C  
ATOM    168  C   CYS A  23       2.115   3.132  -5.189  1.00 96.95           C  
ATOM    169  CB  CYS A  23       3.685   1.708  -3.867  1.00 96.95           C  
ATOM    170  O   CYS A  23       2.453   4.269  -5.520  1.00 96.95           O  
ATOM    171  SG  CYS A  23       4.779   0.272  -3.799  1.00 96.95           S  
ATOM    172  N   TYR A  24       0.894   2.785  -4.774  1.00 97.54           N  
ATOM    173  CA  TYR A  24      -0.021   3.851  -4.381  1.00 97.54           C  
ATOM    174  C   TYR A  24       0.373   4.437  -3.030  1.00 97.54           C  
ATOM    175  CB  TYR A  24      -1.460   3.331  -4.325  1.00 97.54           C  
ATOM    176  O   TYR A  24       0.888   3.726  -2.165  1.00 97.54           O  
ATOM    177  CG  TYR A  24      -2.058   3.051  -5.682  1.00 97.54           C  
ATOM    178  CD1 TYR A  24      -2.371   4.091  -6.555  1.00 97.54           C  
ATOM    179  CD2 TYR A  24      -2.313   1.748  -6.094  1.00 97.54           C  
ATOM    180  CE1 TYR A  24      -2.924   3.838  -7.806  1.00 97.54           C  
ATOM    181  CE2 TYR A  24      -2.866   1.483  -7.343  1.00 97.54           C  
ATOM    182  OH  TYR A  24      -3.714   2.278  -9.428  1.00 97.54           O  
ATOM    183  CZ  TYR A  24      -3.167   2.533  -8.191  1.00 97.54           C  
ATOM    184  N   SER A  25       0.091   5.779  -2.925  1.00 97.40           N  
ATOM    185  CA  SER A  25       0.493   6.458  -1.697  1.00 97.40           C  
ATOM    186  C   SER A  25      -0.583   7.431  -1.227  1.00 97.40           C  
ATOM    187  CB  SER A  25       1.812   7.204  -1.904  1.00 97.40           C  
ATOM    188  O   SER A  25      -1.157   8.168  -2.032  1.00 97.40           O  
ATOM    189  OG  SER A  25       2.173   7.919  -0.735  1.00 97.40           O  
ATOM    190  N   CYS A  26      -0.772   7.482  -0.006  1.00 97.68           N  
ATOM    191  CA  CYS A  26      -1.714   8.386   0.644  1.00 97.68           C  
ATOM    192  C   CYS A  26      -1.594   8.302   2.161  1.00 97.68           C  
ATOM    193  CB  CYS A  26      -3.146   8.064   0.218  1.00 97.68           C  
ATOM    194  O   CYS A  26      -1.062   7.326   2.692  1.00 97.68           O  
ATOM    195  SG  CYS A  26      -3.716   6.435   0.750  1.00 97.68           S  
ATOM    196  N   LYS A  27      -2.058   9.339   2.806  1.00 97.01           N  
ATOM    197  CA  LYS A  27      -2.087   9.374   4.265  1.00 97.01           C  
ATOM    198  C   LYS A  27      -3.498   9.641   4.781  1.00 97.01           C  
ATOM    199  CB  LYS A  27      -1.125  10.439   4.795  1.00 97.01           C  
ATOM    200  O   LYS A  27      -4.112  10.651   4.430  1.00 97.01           O  
ATOM    201  CG  LYS A  27       0.345  10.111   4.574  1.00 97.01           C  
ATOM    202  CD  LYS A  27       1.253  11.126   5.257  1.00 97.01           C  
ATOM    203  CE  LYS A  27       2.723  10.805   5.026  1.00 97.01           C  
ATOM    204  NZ  LYS A  27       3.618  11.793   5.700  1.00 97.01           N  
ATOM    205  N   THR A  28      -4.089   8.735   5.475  1.00 95.40           N  
ATOM    206  CA  THR A  28      -5.314   8.870   6.256  1.00 95.40           C  
ATOM    207  C   THR A  28      -6.482   9.278   5.363  1.00 95.40           C  
ATOM    208  CB  THR A  28      -5.144   9.902   7.387  1.00 95.40           C  
ATOM    209  O   THR A  28      -7.069  10.346   5.549  1.00 95.40           O  
ATOM    210  CG2 THR A  28      -6.275   9.793   8.405  1.00 95.40           C  
ATOM    211  OG1 THR A  28      -3.895   9.673   8.051  1.00 95.40           O  
ATOM    212  N   LYS A  29      -6.815   8.517   4.435  1.00 96.48           N  
ATOM    213  CA  LYS A  29      -7.970   8.739   3.570  1.00 96.48           C  
ATOM    214  C   LYS A  29      -9.134   7.835   3.966  1.00 96.48           C  
ATOM    215  CB  LYS A  29      -7.598   8.505   2.106  1.00 96.48           C  
ATOM    216  O   LYS A  29      -8.925   6.727   4.464  1.00 96.48           O  
ATOM    217  CG  LYS A  29      -6.543   9.462   1.574  1.00 96.48           C  
ATOM    218  CD  LYS A  29      -7.058  10.895   1.531  1.00 96.48           C  
ATOM    219  CE  LYS A  29      -6.022  11.846   0.948  1.00 96.48           C  
ATOM    220  NZ  LYS A  29      -6.517  13.255   0.919  1.00 96.48           N  
ATOM    221  N   LEU A  30     -10.349   8.306   3.707  1.00 94.40           N  
ATOM    222  CA  LEU A  30     -11.559   7.622   4.148  1.00 94.40           C  
ATOM    223  C   LEU A  30     -12.045   6.639   3.087  1.00 94.40           C  
ATOM    224  CB  LEU A  30     -12.662   8.634   4.465  1.00 94.40           C  
ATOM    225  O   LEU A  30     -12.887   5.783   3.367  1.00 94.40           O  
ATOM    226  CG  LEU A  30     -12.408   9.565   5.652  1.00 94.40           C  
ATOM    227  CD1 LEU A  30     -13.545  10.572   5.790  1.00 94.40           C  
ATOM    228  CD2 LEU A  30     -12.241   8.760   6.936  1.00 94.40           C  
ATOM    229  N   SER A  31     -11.447   6.820   1.921  1.00 92.00           N  
ATOM    230  CA  SER A  31     -11.832   5.918   0.840  1.00 92.00           C  
ATOM    231  C   SER A  31     -10.636   5.564  -0.037  1.00 92.00           C  
ATOM    232  CB  SER A  31     -12.934   6.545  -0.015  1.00 92.00           C  
ATOM    233  O   SER A  31      -9.721   6.374  -0.204  1.00 92.00           O  
ATOM    234  OG  SER A  31     -12.414   7.589  -0.820  1.00 92.00           O  
ATOM    235  N   ASN A  32     -10.743   4.462  -0.572  1.00 92.86           N  
ATOM    236  CA  ASN A  32      -9.694   4.003  -1.477  1.00 92.86           C  
ATOM    237  C   ASN A  32      -9.638   4.850  -2.745  1.00 92.86           C  
ATOM    238  CB  ASN A  32      -9.898   2.529  -1.832  1.00 92.86           C  
ATOM    239  O   ASN A  32      -8.559   5.085  -3.292  1.00 92.86           O  
ATOM    240  CG  ASN A  32      -8.722   1.941  -2.587  1.00 92.86           C  
ATOM    241  ND2 ASN A  32      -8.958   1.530  -3.827  1.00 92.86           N  
ATOM    242  OD1 ASN A  32      -7.610   1.857  -2.059  1.00 92.86           O  
ATOM    243  N   SER A  33     -10.745   5.298  -3.192  1.00 93.46           N  
ATOM    244  CA  SER A  33     -10.817   6.106  -4.405  1.00 93.46           C  
ATOM    245  C   SER A  33     -10.017   7.396  -4.258  1.00 93.46           C  
ATOM    246  CB  SER A  33     -12.271   6.434  -4.745  1.00 93.46           C  
ATOM    247  O   SER A  33      -9.506   7.931  -5.244  1.00 93.46           O  
ATOM    248  OG  SER A  33     -12.859   7.229  -3.729  1.00 93.46           O  
ATOM    249  N   ASN A  34      -9.922   7.879  -3.051  1.00 93.97           N  
ATOM    250  CA  ASN A  34      -9.182   9.098  -2.743  1.00 93.97           C  
ATOM    251  C   ASN A  34      -7.725   8.797  -2.402  1.00 93.97           C  
ATOM    252  CB  ASN A  34      -9.850   9.857  -1.596  1.00 93.97           C  
ATOM    253  O   ASN A  34      -6.966   9.702  -2.050  1.00 93.97           O  
ATOM    254  CG  ASN A  34     -11.191  10.447  -1.988  1.00 93.97           C  
ATOM    255  ND2 ASN A  34     -12.086  10.583  -1.017  1.00 93.97           N  
ATOM    256  OD1 ASN A  34     -11.420  10.777  -3.155  1.00 93.97           O  
ATOM    257  N   CYS A  35      -7.342   7.527  -2.494  1.00 94.64           N  
ATOM    258  CA  CYS A  35      -6.005   7.050  -2.158  1.00 94.64           C  
ATOM    259  C   CYS A  35      -5.346   6.382  -3.359  1.00 94.64           C  
ATOM    260  CB  CYS A  35      -6.064   6.069  -0.987  1.00 94.64           C  
ATOM    261  O   CYS A  35      -4.928   5.226  -3.280  1.00 94.64           O  
ATOM    262  SG  CYS A  35      -4.486   5.861  -0.132  1.00 94.64           S  
ATOM    263  N   GLN A  36      -5.162   7.180  -4.464  1.00 94.78           N  
ATOM    264  CA  GLN A  36      -4.723   6.591  -5.724  1.00 94.78           C  
ATOM    265  C   GLN A  36      -3.445   7.255  -6.226  1.00 94.78           C  
ATOM    266  CB  GLN A  36      -5.823   6.703  -6.781  1.00 94.78           C  
ATOM    267  O   GLN A  36      -3.012   7.008  -7.354  1.00 94.78           O  
ATOM    268  CG  GLN A  36      -7.077   5.905  -6.451  1.00 94.78           C  
ATOM    269  CD  GLN A  36      -6.850   4.406  -6.504  1.00 94.78           C  
ATOM    270  NE2 GLN A  36      -7.616   3.661  -5.713  1.00 94.78           N  
ATOM    271  OE1 GLN A  36      -5.994   3.920  -7.250  1.00 94.78           O  
ATOM    272  N   ALA A  37      -2.882   8.190  -5.431  1.00 97.24           N  
ATOM    273  CA  ALA A  37      -1.620   8.797  -5.850  1.00 97.24           C  
ATOM    274  C   ALA A  37      -0.508   7.755  -5.922  1.00 97.24           C  
ATOM    275  CB  ALA A  37      -1.229   9.923  -4.896  1.00 97.24           C  
ATOM    276  O   ALA A  37      -0.423   6.868  -5.069  1.00 97.24           O  
ATOM    277  N   THR A  38       0.327   7.881  -6.959  1.00 97.32           N  
ATOM    278  CA  THR A  38       1.404   6.918  -7.161  1.00 97.32           C  
ATOM    279  C   THR A  38       2.756   7.538  -6.820  1.00 97.32           C  
ATOM    280  CB  THR A  38       1.425   6.400  -8.611  1.00 97.32           C  
ATOM    281  O   THR A  38       2.934   8.752  -6.935  1.00 97.32           O  
ATOM    282  CG2 THR A  38       0.099   5.742  -8.980  1.00 97.32           C  
ATOM    283  OG1 THR A  38       1.665   7.497  -9.501  1.00 97.32           O  
ATOM    284  N   MET A  39       3.668   6.612  -6.400  1.00 96.50           N  
ATOM    285  CA  MET A  39       5.035   7.035  -6.111  1.00 96.50           C  
ATOM    286  C   MET A  39       6.029   5.923  -6.431  1.00 96.50           C  
ATOM    287  CB  MET A  39       5.171   7.453  -4.646  1.00 96.50           C  
ATOM    288  O   MET A  39       5.669   4.745  -6.432  1.00 96.50           O  
ATOM    289  CG  MET A  39       5.060   6.296  -3.666  1.00 96.50           C  
ATOM    290  SD  MET A  39       5.311   6.821  -1.926  1.00 96.50           S  
ATOM    291  CE  MET A  39       7.120   6.721  -1.819  1.00 96.50           C  
ATOM    292  N   ASN A  40       7.368   6.376  -6.713  1.00 96.64           N  
ATOM    293  CA  ASN A  40       8.451   5.420  -6.914  1.00 96.64           C  
ATOM    294  C   ASN A  40       9.116   5.041  -5.594  1.00 96.64           C  
ATOM    295  CB  ASN A  40       9.488   5.982  -7.889  1.00 96.64           C  
ATOM    296  O   ASN A  40       9.448   5.912  -4.788  1.00 96.64           O  
ATOM    297  CG  ASN A  40       8.954   6.105  -9.303  1.00 96.64           C  
ATOM    298  ND2 ASN A  40       9.319   7.186  -9.982  1.00 96.64           N  
ATOM    299  OD1 ASN A  40       8.220   5.236  -9.780  1.00 96.64           O  
ATOM    300  N   CYS A  41       9.253   3.710  -5.420  1.00 96.22           N  
ATOM    301  CA  CYS A  41       9.890   3.237  -4.196  1.00 96.22           C  
ATOM    302  C   CYS A  41      11.403   3.170  -4.360  1.00 96.22           C  
ATOM    303  CB  CYS A  41       9.348   1.862  -3.807  1.00 96.22           C  
ATOM    304  O   CYS A  41      11.904   2.989  -5.472  1.00 96.22           O  
ATOM    305  SG  CYS A  41       7.561   1.831  -3.545  1.00 96.22           S  
ATOM    306  N   LYS A  42      12.107   3.353  -3.201  1.00 95.05           N  
ATOM    307  CA  LYS A  42      13.550   3.126  -3.190  1.00 95.05           C  
ATOM    308  C   LYS A  42      13.875   1.648  -3.389  1.00 95.05           C  
ATOM    309  CB  LYS A  42      14.162   3.625  -1.881  1.00 95.05           C  
ATOM    310  O   LYS A  42      12.992   0.794  -3.291  1.00 95.05           O  
ATOM    311  CG  LYS A  42      14.009   5.123  -1.657  1.00 95.05           C  
ATOM    312  CD  LYS A  42      14.607   5.553  -0.324  1.00 95.05           C  
ATOM    313  CE  LYS A  42      14.377   7.035  -0.059  1.00 95.05           C  
ATOM    314  NZ  LYS A  42      14.934   7.454   1.262  1.00 95.05           N  
ATOM    315  N   GLU A  43      15.171   1.475  -3.575  1.00 90.47           N  
ATOM    316  CA  GLU A  43      15.641   0.101  -3.724  1.00 90.47           C  
ATOM    317  C   GLU A  43      15.329  -0.727  -2.481  1.00 90.47           C  
ATOM    318  CB  GLU A  43      17.144   0.075  -4.010  1.00 90.47           C  
ATOM    319  O   GLU A  43      15.444  -0.235  -1.356  1.00 90.47           O  
ATOM    320  CG  GLU A  43      17.644  -1.255  -4.556  1.00 90.47           C  
ATOM    321  CD  GLU A  43      19.111  -1.227  -4.954  1.00 90.47           C  
ATOM    322  OE1 GLU A  43      19.636  -2.268  -5.410  1.00 90.47           O  
ATOM    323  OE2 GLU A  43      19.741  -0.156  -4.807  1.00 90.47           O  
ATOM    324  N   ASN A  44      14.682  -1.853  -2.619  1.00 90.42           N  
ATOM    325  CA  ASN A  44      14.451  -2.827  -1.558  1.00 90.42           C  
ATOM    326  C   ASN A  44      13.215  -2.476  -0.734  1.00 90.42           C  
ATOM    327  CB  ASN A  44      15.679  -2.938  -0.653  1.00 90.42           C  
ATOM    328  O   ASN A  44      13.061  -2.948   0.394  1.00 90.42           O  
ATOM    329  CG  ASN A  44      16.893  -3.482  -1.379  1.00 90.42           C  
ATOM    330  ND2 ASN A  44      18.060  -2.916  -1.092  1.00 90.42           N  
ATOM    331  OD1 ASN A  44      16.784  -4.402  -2.193  1.00 90.42           O  
ATOM    332  N   GLU A  45      12.445  -1.424  -1.152  1.00 95.76           N  
ATOM    333  CA  GLU A  45      11.170  -1.121  -0.510  1.00 95.76           C  
ATOM    334  C   GLU A  45      10.039  -1.954  -1.108  1.00 95.76           C  
ATOM    335  CB  GLU A  45      10.846   0.370  -0.632  1.00 95.76           C  
ATOM    336  O   GLU A  45      10.177  -2.499  -2.205  1.00 95.76           O  
ATOM    337  CG  GLU A  45      11.750   1.266   0.203  1.00 95.76           C  
ATOM    338  CD  GLU A  45      11.350   2.732   0.157  1.00 95.76           C  
ATOM    339  OE1 GLU A  45      11.495   3.433   1.184  1.00 95.76           O  
ATOM    340  OE2 GLU A  45      10.887   3.182  -0.915  1.00 95.76           O  
ATOM    341  N   MET A  46       8.928  -2.081  -0.391  1.00 95.72           N  
ATOM    342  CA  MET A  46       7.708  -2.750  -0.835  1.00 95.72           C  
ATOM    343  C   MET A  46       6.487  -1.867  -0.600  1.00 95.72           C  
ATOM    344  CB  MET A  46       7.534  -4.087  -0.112  1.00 95.72           C  
ATOM    345  O   MET A  46       6.572  -0.854   0.097  1.00 95.72           O  
ATOM    346  CG  MET A  46       7.543  -3.970   1.404  1.00 95.72           C  
ATOM    347  SD  MET A  46       7.677  -5.601   2.234  1.00 95.72           S  
ATOM    348  CE  MET A  46       9.449  -5.617   2.625  1.00 95.72           C  
ATOM    349  N   CYS A  47       5.439  -2.206  -1.233  1.00 96.90           N  
ATOM    350  CA  CYS A  47       4.186  -1.485  -1.035  1.00 96.90           C  
ATOM    351  C   CYS A  47       3.522  -1.894   0.274  1.00 96.90           C  
ATOM    352  CB  CYS A  47       3.232  -1.737  -2.202  1.00 96.90           C  
ATOM    353  O   CYS A  47       3.419  -3.084   0.578  1.00 96.90           O  
ATOM    354  SG  CYS A  47       3.867  -1.173  -3.796  1.00 96.90           S  
ATOM    355  N   LYS A  48       3.097  -0.935   1.043  1.00 97.26           N  
ATOM    356  CA  LYS A  48       2.392  -1.159   2.302  1.00 97.26           C  
ATOM    357  C   LYS A  48       1.005  -0.524   2.276  1.00 97.26           C  
ATOM    358  CB  LYS A  48       3.201  -0.604   3.476  1.00 97.26           C  
ATOM    359  O   LYS A  48       0.844   0.609   1.819  1.00 97.26           O  
ATOM    360  CG  LYS A  48       2.525  -0.776   4.829  1.00 97.26           C  
ATOM    361  CD  LYS A  48       3.334  -0.125   5.944  1.00 97.26           C  
ATOM    362  CE  LYS A  48       2.606  -0.198   7.279  1.00 97.26           C  
ATOM    363  NZ  LYS A  48       3.361   0.504   8.360  1.00 97.26           N  
ATOM    364  N   THR A  49       0.093  -1.220   2.767  1.00 97.15           N  
ATOM    365  CA  THR A  49      -1.262  -0.724   2.979  1.00 97.15           C  
ATOM    366  C   THR A  49      -1.691  -0.925   4.429  1.00 97.15           C  
ATOM    367  CB  THR A  49      -2.265  -1.424   2.043  1.00 97.15           C  
ATOM    368  O   THR A  49      -1.607  -2.034   4.960  1.00 97.15           O  
ATOM    369  CG2 THR A  49      -3.669  -0.855   2.217  1.00 97.15           C  
ATOM    370  OG1 THR A  49      -1.851  -1.238   0.683  1.00 97.15           O  
ATOM    371  N   ASP A  50      -2.165   0.080   5.071  1.00 97.08           N  
ATOM    372  CA  ASP A  50      -2.681   0.072   6.437  1.00 97.08           C  
ATOM    373  C   ASP A  50      -4.138   0.528   6.476  1.00 97.08           C  
ATOM    374  CB  ASP A  50      -1.826   0.963   7.339  1.00 97.08           C  
ATOM    375  O   ASP A  50      -4.440   1.685   6.174  1.00 97.08           O  
ATOM    376  CG  ASP A  50      -2.154   0.803   8.813  1.00 97.08           C  
ATOM    377  OD1 ASP A  50      -3.188   0.185   9.144  1.00 97.08           O  
ATOM    378  OD2 ASP A  50      -1.372   1.303   9.651  1.00 97.08           O  
ATOM    379  N   VAL A  51      -4.900  -0.369   6.934  1.00 96.26           N  
ATOM    380  CA  VAL A  51      -6.325  -0.056   6.977  1.00 96.26           C  
ATOM    381  C   VAL A  51      -6.843  -0.204   8.406  1.00 96.26           C  
ATOM    382  CB  VAL A  51      -7.134  -0.960   6.020  1.00 96.26           C  
ATOM    383  O   VAL A  51      -6.711  -1.270   9.014  1.00 96.26           O  
ATOM    384  CG1 VAL A  51      -8.617  -0.600   6.062  1.00 96.26           C  
ATOM    385  CG2 VAL A  51      -6.592  -0.848   4.596  1.00 96.26           C  
ATOM    386  N   ILE A  52      -7.406   0.834   8.886  1.00 95.55           N  
ATOM    387  CA  ILE A  52      -8.079   0.818  10.180  1.00 95.55           C  
ATOM    388  C   ILE A  52      -9.583   0.991   9.981  1.00 95.55           C  
ATOM    389  CB  ILE A  52      -7.532   1.919  11.115  1.00 95.55           C  
ATOM    390  O   ILE A  52     -10.031   2.000   9.431  1.00 95.55           O  
ATOM    391  CG1 ILE A  52      -6.023   1.744  11.320  1.00 95.55           C  
ATOM    392  CG2 ILE A  52      -8.272   1.905  12.456  1.00 95.55           C  
ATOM    393  CD1 ILE A  52      -5.347   2.934  11.987  1.00 95.55           C  
ATOM    394  N   ARG A  53     -10.236   0.033  10.442  1.00 94.60           N  
ATOM    395  CA  ARG A  53     -11.690   0.049  10.314  1.00 94.60           C  
ATOM    396  C   ARG A  53     -12.357   0.237  11.672  1.00 94.60           C  
ATOM    397  CB  ARG A  53     -12.186  -1.244   9.662  1.00 94.60           C  
ATOM    398  O   ARG A  53     -12.041  -0.472  12.629  1.00 94.60           O  
ATOM    399  CG  ARG A  53     -11.760  -1.404   8.211  1.00 94.60           C  
ATOM    400  CD  ARG A  53     -12.296  -2.694   7.605  1.00 94.60           C  
ATOM    401  NE  ARG A  53     -11.867  -2.858   6.219  1.00 94.60           N  
ATOM    402  NH1 ARG A  53     -10.398  -4.585   6.661  1.00 94.60           N  
ATOM    403  NH2 ARG A  53     -10.658  -3.815   4.517  1.00 94.60           N  
ATOM    404  CZ  ARG A  53     -10.975  -3.752   5.802  1.00 94.60           C  
ATOM    405  N   VAL A  54     -13.181   1.182  11.770  1.00 93.00           N  
ATOM    406  CA  VAL A  54     -14.000   1.405  12.957  1.00 93.00           C  
ATOM    407  C   VAL A  54     -15.416   0.889  12.712  1.00 93.00           C  
ATOM    408  CB  VAL A  54     -14.037   2.899  13.348  1.00 93.00           C  
ATOM    409  O   VAL A  54     -16.078   1.302  11.757  1.00 93.00           O  
ATOM    410  CG1 VAL A  54     -14.886   3.108  14.601  1.00 93.00           C  
ATOM    411  CG2 VAL A  54     -12.621   3.430  13.563  1.00 93.00           C  
ATOM    412  N   ILE A  55     -15.866  -0.151  13.415  1.00 89.08           N  
ATOM    413  CA  ILE A  55     -17.147  -0.824  13.224  1.00 89.08           C  
ATOM    414  C   ILE A  55     -18.252   0.213  13.037  1.00 89.08           C  
ATOM    415  CB  ILE A  55     -17.480  -1.754  14.412  1.00 89.08           C  
ATOM    416  O   ILE A  55     -18.464   1.066  13.903  1.00 89.08           O  
ATOM    417  CG1 ILE A  55     -16.438  -2.873  14.523  1.00 89.08           C  
ATOM    418  CG2 ILE A  55     -18.890  -2.332  14.267  1.00 89.08           C  
ATOM    419  CD1 ILE A  55     -16.560  -3.710  15.789  1.00 89.08           C  
ATOM    420  N   GLY A  56     -18.886   0.180  11.747  1.00 80.55           N  
ATOM    421  CA  GLY A  56     -20.116   0.913  11.495  1.00 80.55           C  
ATOM    422  C   GLY A  56     -19.886   2.386  11.213  1.00 80.55           C  
ATOM    423  O   GLY A  56     -20.839   3.163  11.127  1.00 80.55           O  
ATOM    424  N   PHE A  57     -18.594   2.791  11.019  1.00 89.14           N  
ATOM    425  CA  PHE A  57     -18.358   4.218  10.838  1.00 89.14           C  
ATOM    426  C   PHE A  57     -17.526   4.475   9.587  1.00 89.14           C  
ATOM    427  CB  PHE A  57     -17.656   4.808  12.066  1.00 89.14           C  
ATOM    428  O   PHE A  57     -18.052   4.922   8.566  1.00 89.14           O  
ATOM    429  CG  PHE A  57     -18.544   4.924  13.275  1.00 89.14           C  
ATOM    430  CD1 PHE A  57     -19.353   6.039  13.456  1.00 89.14           C  
ATOM    431  CD2 PHE A  57     -18.570   3.917  14.231  1.00 89.14           C  
ATOM    432  CE1 PHE A  57     -20.176   6.149  14.575  1.00 89.14           C  
ATOM    433  CE2 PHE A  57     -19.389   4.019  15.352  1.00 89.14           C  
ATOM    434  CZ  PHE A  57     -20.191   5.137  15.522  1.00 89.14           C  
ATOM    435  N   PHE A  58     -16.267   4.335   9.590  1.00 90.01           N  
ATOM    436  CA  PHE A  58     -15.392   4.666   8.471  1.00 90.01           C  
ATOM    437  C   PHE A  58     -14.086   3.883   8.555  1.00 90.01           C  
ATOM    438  CB  PHE A  58     -15.101   6.170   8.440  1.00 90.01           C  
ATOM    439  O   PHE A  58     -13.799   3.254   9.575  1.00 90.01           O  
ATOM    440  CG  PHE A  58     -14.558   6.710   9.736  1.00 90.01           C  
ATOM    441  CD1 PHE A  58     -15.414   7.213  10.708  1.00 90.01           C  
ATOM    442  CD2 PHE A  58     -13.191   6.714   9.981  1.00 90.01           C  
ATOM    443  CE1 PHE A  58     -14.914   7.714  11.908  1.00 90.01           C  
ATOM    444  CE2 PHE A  58     -12.684   7.213  11.178  1.00 90.01           C  
ATOM    445  CZ  PHE A  58     -13.547   7.713  12.139  1.00 90.01           C  
ATOM    446  N   SER A  59     -13.413   3.784   7.439  1.00 93.08           N  
ATOM    447  CA  SER A  59     -12.070   3.222   7.335  1.00 93.08           C  
ATOM    448  C   SER A  59     -11.034   4.308   7.068  1.00 93.08           C  
ATOM    449  CB  SER A  59     -12.014   2.169   6.227  1.00 93.08           C  
ATOM    450  O   SER A  59     -11.321   5.292   6.383  1.00 93.08           O  
ATOM    451  OG  SER A  59     -12.951   1.134   6.469  1.00 93.08           O  
ATOM    452  N   ILE A  60      -9.987   4.074   7.705  1.00 95.25           N  
ATOM    453  CA  ILE A  60      -8.840   4.937   7.445  1.00 95.25           C  
ATOM    454  C   ILE A  60      -7.755   4.147   6.716  1.00 95.25           C  
ATOM    455  CB  ILE A  60      -8.277   5.538   8.752  1.00 95.25           C  
ATOM    456  O   ILE A  60      -7.332   3.086   7.180  1.00 95.25           O  
ATOM    457  CG1 ILE A  60      -9.356   6.354   9.473  1.00 95.25           C  
ATOM    458  CG2 ILE A  60      -7.042   6.397   8.464  1.00 95.25           C  
ATOM    459  CD1 ILE A  60      -8.961   6.805  10.872  1.00 95.25           C  
ATOM    460  N   ILE A  61      -7.347   4.730   5.546  1.00 96.81           N  
ATOM    461  CA  ILE A  61      -6.423   4.015   4.673  1.00 96.81           C  
ATOM    462  C   ILE A  61      -5.130   4.813   4.525  1.00 96.81           C  
ATOM    463  CB  ILE A  61      -7.050   3.747   3.286  1.00 96.81           C  
ATOM    464  O   ILE A  61      -5.163   6.011   4.234  1.00 96.81           O  
ATOM    465  CG1 ILE A  61      -8.375   2.991   3.436  1.00 96.81           C  
ATOM    466  CG2 ILE A  61      -6.075   2.972   2.394  1.00 96.81           C  
ATOM    467  CD1 ILE A  61      -9.245   3.013   2.186  1.00 96.81           C  
ATOM    468  N   SER A  62      -4.055   4.139   4.705  1.00 97.58           N  
ATOM    469  CA  SER A  62      -2.719   4.651   4.419  1.00 97.58           C  
ATOM    470  C   SER A  62      -1.920   3.669   3.569  1.00 97.58           C  
ATOM    471  CB  SER A  62      -1.966   4.942   5.718  1.00 97.58           C  
ATOM    472  O   SER A  62      -1.913   2.467   3.841  1.00 97.58           O  
ATOM    473  OG  SER A  62      -2.631   5.941   6.472  1.00 97.58           O  
ATOM    474  N   LYS A  63      -1.331   4.240   2.466  1.00 97.59           N  
ATOM    475  CA  LYS A  63      -0.502   3.456   1.555  1.00 97.59           C  
ATOM    476  C   LYS A  63       0.863   4.107   1.355  1.00 97.59           C  
ATOM    477  CB  LYS A  63      -1.203   3.283   0.206  1.00 97.59           C  
ATOM    478  O   LYS A  63       1.016   5.315   1.551  1.00 97.59           O  
ATOM    479  CG  LYS A  63      -2.554   2.589   0.295  1.00 97.59           C  
ATOM    480  CD  LYS A  63      -3.232   2.509  -1.067  1.00 97.59           C  
ATOM    481  CE  LYS A  63      -4.596   1.839  -0.975  1.00 97.59           C  
ATOM    482  NZ  LYS A  63      -4.879   0.991  -2.171  1.00 97.59           N  
ATOM    483  N   GLY A  64       1.842   3.274   0.997  1.00 97.36           N  
ATOM    484  CA  GLY A  64       3.153   3.826   0.693  1.00 97.36           C  
ATOM    485  C   GLY A  64       4.225   2.764   0.535  1.00 97.36           C  
ATOM    486  O   GLY A  64       3.920   1.571   0.472  1.00 97.36           O  
ATOM    487  N   CYS A  65       5.426   3.263   0.392  1.00 97.58           N  
ATOM    488  CA  CYS A  65       6.624   2.437   0.296  1.00 97.58           C  
ATOM    489  C   CYS A  65       7.297   2.293   1.656  1.00 97.58           C  
ATOM    490  CB  CYS A  65       7.607   3.033  -0.710  1.00 97.58           C  
ATOM    491  O   CYS A  65       7.501   3.284   2.360  1.00 97.58           O  
ATOM    492  SG  CYS A  65       6.950   3.153  -2.388  1.00 97.58           S  
ATOM    493  N   GLU A  66       7.677   1.047   1.942  1.00 96.67           N  
ATOM    494  CA  GLU A  66       8.322   0.776   3.223  1.00 96.67           C  
ATOM    495  C   GLU A  66       9.470  -0.218   3.063  1.00 96.67           C  
ATOM    496  CB  GLU A  66       7.305   0.246   4.237  1.00 96.67           C  
ATOM    497  O   GLU A  66       9.355  -1.192   2.316  1.00 96.67           O  
ATOM    498  CG  GLU A  66       7.853   0.121   5.651  1.00 96.67           C  
ATOM    499  CD  GLU A  66       8.171   1.462   6.292  1.00 96.67           C  
ATOM    500  OE1 GLU A  66       9.368   1.791   6.450  1.00 96.67           O  
ATOM    501  OE2 GLU A  66       7.214   2.190   6.640  1.00 96.67           O  
ATOM    502  N   ALA A  67      10.526   0.083   3.764  1.00 96.07           N  
ATOM    503  CA  ALA A  67      11.689  -0.798   3.696  1.00 96.07           C  
ATOM    504  C   ALA A  67      11.386  -2.156   4.321  1.00 96.07           C  
ATOM    505  CB  ALA A  67      12.887  -0.152   4.388  1.00 96.07           C  
ATOM    506  O   ALA A  67      11.806  -3.193   3.802  1.00 96.07           O  
ATOM    507  N   SER A  68      10.695  -2.101   5.395  1.00 94.60           N  
ATOM    508  CA  SER A  68      10.270  -3.285   6.135  1.00 94.60           C  
ATOM    509  C   SER A  68       8.771  -3.255   6.411  1.00 94.60           C  
ATOM    510  CB  SER A  68      11.037  -3.397   7.453  1.00 94.60           C  
ATOM    511  O   SER A  68       8.269  -2.326   7.046  1.00 94.60           O  
ATOM    512  OG  SER A  68      10.676  -4.580   8.146  1.00 94.60           O  
ATOM    513  N   CYS A  69       8.135  -4.208   5.895  1.00 94.98           N  
ATOM    514  CA  CYS A  69       6.688  -4.315   6.044  1.00 94.98           C  
ATOM    515  C   CYS A  69       6.299  -5.663   6.640  1.00 94.98           C  
ATOM    516  CB  CYS A  69       5.995  -4.124   4.696  1.00 94.98           C  
ATOM    517  O   CYS A  69       6.544  -6.708   6.035  1.00 94.98           O  
ATOM    518  SG  CYS A  69       4.194  -4.236   4.781  1.00 94.98           S  
ATOM    519  N   GLN A  70       5.701  -5.595   7.820  1.00 95.43           N  
ATOM    520  CA  GLN A  70       5.205  -6.796   8.484  1.00 95.43           C  
ATOM    521  C   GLN A  70       3.681  -6.857   8.444  1.00 95.43           C  
ATOM    522  CB  GLN A  70       5.695  -6.850   9.932  1.00 95.43           C  
ATOM    523  O   GLN A  70       3.005  -5.955   8.945  1.00 95.43           O  
ATOM    524  CG  GLN A  70       5.379  -8.161  10.639  1.00 95.43           C  
ATOM    525  CD  GLN A  70       5.929  -8.213  12.052  1.00 95.43           C  
ATOM    526  NE2 GLN A  70       5.333  -9.055  12.890  1.00 95.43           N  
ATOM    527  OE1 GLN A  70       6.882  -7.503  12.388  1.00 95.43           O  
ATOM    528  N   GLU A  71       3.254  -7.871   7.771  1.00 95.45           N  
ATOM    529  CA  GLU A  71       1.806  -8.054   7.750  1.00 95.45           C  
ATOM    530  C   GLU A  71       1.253  -8.243   9.160  1.00 95.45           C  
ATOM    531  CB  GLU A  71       1.426  -9.249   6.872  1.00 95.45           C  
ATOM    532  O   GLU A  71       1.859  -8.934   9.982  1.00 95.45           O  
ATOM    533  CG  GLU A  71       1.741  -9.052   5.396  1.00 95.45           C  
ATOM    534  CD  GLU A  71       1.248 -10.193   4.520  1.00 95.45           C  
ATOM    535  OE1 GLU A  71       1.224 -10.038   3.278  1.00 95.45           O  
ATOM    536  OE2 GLU A  71       0.882 -11.251   5.081  1.00 95.45           O  
ATOM    537  N   ASP A  72       0.167  -7.617   9.400  1.00 95.62           N  
ATOM    538  CA  ASP A  72      -0.430  -7.677  10.731  1.00 95.62           C  
ATOM    539  C   ASP A  72      -1.940  -7.460  10.666  1.00 95.62           C  
ATOM    540  CB  ASP A  72       0.211  -6.637  11.653  1.00 95.62           C  
ATOM    541  O   ASP A  72      -2.429  -6.707   9.822  1.00 95.62           O  
ATOM    542  CG  ASP A  72      -0.187  -6.810  13.108  1.00 95.62           C  
ATOM    543  OD1 ASP A  72      -0.433  -7.956  13.542  1.00 95.62           O  
ATOM    544  OD2 ASP A  72      -0.257  -5.790  13.828  1.00 95.62           O  
ATOM    545  N   TYR A  73      -2.533  -8.159  11.550  1.00 96.09           N  
ATOM    546  CA  TYR A  73      -3.968  -7.973  11.734  1.00 96.09           C  
ATOM    547  C   TYR A  73      -4.317  -7.848  13.212  1.00 96.09           C  
ATOM    548  CB  TYR A  73      -4.745  -9.137  11.111  1.00 96.09           C  
ATOM    549  O   TYR A  73      -3.978  -8.722  14.012  1.00 96.09           O  
ATOM    550  CG  TYR A  73      -6.244  -8.971  11.178  1.00 96.09           C  
ATOM    551  CD1 TYR A  73      -6.980  -9.526  12.223  1.00 96.09           C  
ATOM    552  CD2 TYR A  73      -6.928  -8.260  10.198  1.00 96.09           C  
ATOM    553  CE1 TYR A  73      -8.361  -9.377  12.288  1.00 96.09           C  
ATOM    554  CE2 TYR A  73      -8.309  -8.105  10.253  1.00 96.09           C  
ATOM    555  OH  TYR A  73     -10.383  -8.515  11.360  1.00 96.09           O  
ATOM    556  CZ  TYR A  73      -9.016  -8.666  11.300  1.00 96.09           C  
ATOM    557  N   GLN A  74      -5.026  -6.788  13.521  1.00 96.25           N  
ATOM    558  CA  GLN A  74      -5.437  -6.548  14.900  1.00 96.25           C  
ATOM    559  C   GLN A  74      -6.940  -6.301  14.991  1.00 96.25           C  
ATOM    560  CB  GLN A  74      -4.673  -5.361  15.490  1.00 96.25           C  
ATOM    561  O   GLN A  74      -7.486  -5.484  14.248  1.00 96.25           O  
ATOM    562  CG  GLN A  74      -3.167  -5.570  15.556  1.00 96.25           C  
ATOM    563  CD  GLN A  74      -2.426  -4.350  16.071  1.00 96.25           C  
ATOM    564  NE2 GLN A  74      -1.385  -3.942  15.354  1.00 96.25           N  
ATOM    565  OE1 GLN A  74      -2.788  -3.779  17.105  1.00 96.25           O  
ATOM    566  N   ASP A  75      -7.460  -6.984  15.891  1.00 95.55           N  
ATOM    567  CA  ASP A  75      -8.885  -6.819  16.163  1.00 95.55           C  
ATOM    568  C   ASP A  75      -9.111  -6.044  17.459  1.00 95.55           C  
ATOM    569  CB  ASP A  75      -9.579  -8.180  16.236  1.00 95.55           C  
ATOM    570  O   ASP A  75      -8.541  -6.384  18.498  1.00 95.55           O  
ATOM    571  CG  ASP A  75      -9.771  -8.822  14.873  1.00 95.55           C  
ATOM    572  OD1 ASP A  75      -9.832  -8.094  13.859  1.00 95.55           O  
ATOM    573  OD2 ASP A  75      -9.864 -10.067  14.812  1.00 95.55           O  
ATOM    574  N   PHE A  76      -9.850  -5.018  17.379  1.00 91.78           N  
ATOM    575  CA  PHE A  76     -10.240  -4.227  18.541  1.00 91.78           C  
ATOM    576  C   PHE A  76     -11.742  -4.325  18.783  1.00 91.78           C  
ATOM    577  CB  PHE A  76      -9.832  -2.762  18.356  1.00 91.78           C  
ATOM    578  O   PHE A  76     -12.487  -4.784  17.915  1.00 91.78           O  
ATOM    579  CG  PHE A  76      -8.404  -2.580  17.920  1.00 91.78           C  
ATOM    580  CD1 PHE A  76      -7.366  -2.663  18.840  1.00 91.78           C  
ATOM    581  CD2 PHE A  76      -8.099  -2.325  16.589  1.00 91.78           C  
ATOM    582  CE1 PHE A  76      -6.042  -2.495  18.439  1.00 91.78           C  
ATOM    583  CE2 PHE A  76      -6.779  -2.156  16.181  1.00 91.78           C  
ATOM    584  CZ  PHE A  76      -5.752  -2.240  17.108  1.00 91.78           C  
ATOM    585  N   LYS A  77     -12.183  -3.986  20.050  1.00 91.15           N  
ATOM    586  CA  LYS A  77     -13.601  -4.031  20.396  1.00 91.15           C  
ATOM    587  C   LYS A  77     -14.426  -3.172  19.443  1.00 91.15           C  
ATOM    588  CB  LYS A  77     -13.817  -3.570  21.838  1.00 91.15           C  
ATOM    589  O   LYS A  77     -15.535  -3.550  19.059  1.00 91.15           O  
ATOM    590  CG  LYS A  77     -13.392  -4.590  22.884  1.00 91.15           C  
ATOM    591  CD  LYS A  77     -13.714  -4.112  24.294  1.00 91.15           C  
ATOM    592  CE  LYS A  77     -13.241  -5.108  25.345  1.00 91.15           C  
ATOM    593  NZ  LYS A  77     -13.608  -4.673  26.726  1.00 91.15           N  
ATOM    594  N   VAL A  78     -13.812  -2.171  18.901  1.00 92.58           N  
ATOM    595  CA  VAL A  78     -14.572  -1.165  18.167  1.00 92.58           C  
ATOM    596  C   VAL A  78     -14.102  -1.119  16.715  1.00 92.58           C  
ATOM    597  CB  VAL A  78     -14.439   0.231  18.815  1.00 92.58           C  
ATOM    598  O   VAL A  78     -14.496  -0.230  15.956  1.00 92.58           O  
ATOM    599  CG1 VAL A  78     -15.163   0.274  20.159  1.00 92.58           C  
ATOM    600  CG2 VAL A  78     -12.967   0.602  18.985  1.00 92.58           C  
ATOM    601  N   GLY A  79     -13.333  -2.152  16.224  1.00 94.70           N  
ATOM    602  CA  GLY A  79     -12.866  -2.229  14.849  1.00 94.70           C  
ATOM    603  C   GLY A  79     -11.669  -3.145  14.676  1.00 94.70           C  
ATOM    604  O   GLY A  79     -11.438  -4.034  15.497  1.00 94.70           O  
ATOM    605  N   ASN A  80     -10.962  -2.933  13.542  1.00 95.88           N  
ATOM    606  CA  ASN A  80      -9.782  -3.744  13.262  1.00 95.88           C  
ATOM    607  C   ASN A  80      -8.754  -2.972  12.440  1.00 95.88           C  
ATOM    608  CB  ASN A  80     -10.176  -5.036  12.543  1.00 95.88           C  
ATOM    609  O   ASN A  80      -9.081  -1.957  11.823  1.00 95.88           O  
ATOM    610  CG  ASN A  80     -10.787  -4.782  11.179  1.00 95.88           C  
ATOM    611  ND2 ASN A  80     -12.012  -5.255  10.980  1.00 95.88           N  
ATOM    612  OD1 ASN A  80     -10.163  -4.166  10.310  1.00 95.88           O  
ATOM    613  N   ARG A  81      -7.599  -3.450  12.538  1.00 95.88           N  
ATOM    614  CA  ARG A  81      -6.497  -2.926  11.738  1.00 95.88           C  
ATOM    615  C   ARG A  81      -5.879  -4.021  10.874  1.00 95.88           C  
ATOM    616  CB  ARG A  81      -5.428  -2.303  12.638  1.00 95.88           C  
ATOM    617  O   ARG A  81      -5.622  -5.127  11.354  1.00 95.88           O  
ATOM    618  CG  ARG A  81      -4.284  -1.651  11.877  1.00 95.88           C  
ATOM    619  CD  ARG A  81      -3.226  -1.092  12.818  1.00 95.88           C  
ATOM    620  NE  ARG A  81      -2.223  -0.313  12.098  1.00 95.88           N  
ATOM    621  NH1 ARG A  81      -0.595  -1.951  12.179  1.00 95.88           N  
ATOM    622  NH2 ARG A  81      -0.162   0.052  11.151  1.00 95.88           N  
ATOM    623  CZ  ARG A  81      -0.996  -0.739  11.811  1.00 95.88           C  
ATOM    624  N   ASN A  82      -5.619  -3.705   9.626  1.00 95.75           N  
ATOM    625  CA  ASN A  82      -5.002  -4.634   8.685  1.00 95.75           C  
ATOM    626  C   ASN A  82      -3.831  -3.990   7.949  1.00 95.75           C  
ATOM    627  CB  ASN A  82      -6.038  -5.151   7.685  1.00 95.75           C  
ATOM    628  O   ASN A  82      -4.001  -2.980   7.264  1.00 95.75           O  
ATOM    629  CG  ASN A  82      -5.501  -6.271   6.815  1.00 95.75           C  
ATOM    630  ND2 ASN A  82      -6.401  -7.008   6.175  1.00 95.75           N  
ATOM    631  OD1 ASN A  82      -4.288  -6.472   6.719  1.00 95.75           O  
ATOM    632  N   VAL A  83      -2.689  -4.628   8.109  1.00 96.80           N  
ATOM    633  CA  VAL A  83      -1.497  -4.216   7.375  1.00 96.80           C  
ATOM    634  C   VAL A  83      -1.158  -5.258   6.313  1.00 96.80           C  
ATOM    635  CB  VAL A  83      -0.293  -4.005   8.320  1.00 96.80           C  
ATOM    636  O   VAL A  83      -1.018  -6.445   6.620  1.00 96.80           O  
ATOM    637  CG1 VAL A  83       0.952  -3.607   7.528  1.00 96.80           C  
ATOM    638  CG2 VAL A  83      -0.620  -2.949   9.374  1.00 96.80           C  
ATOM    639  N   SER A  84      -1.021  -4.824   5.072  1.00 95.91           N  
ATOM    640  CA  SER A  84      -0.648  -5.716   3.979  1.00 95.91           C  
ATOM    641  C   SER A  84       0.576  -5.195   3.233  1.00 95.91           C  
ATOM    642  CB  SER A  84      -1.814  -5.889   3.005  1.00 95.91           C  
ATOM    643  O   SER A  84       0.800  -3.984   3.168  1.00 95.91           O  
ATOM    644  OG  SER A  84      -2.195  -4.641   2.452  1.00 95.91           O  
ATOM    645  N   CYS A  85       1.308  -6.187   2.764  1.00 95.71           N  
ATOM    646  CA  CYS A  85       2.528  -5.856   2.035  1.00 95.71           C  
ATOM    647  C   CYS A  85       2.575  -6.580   0.695  1.00 95.71           C  
ATOM    648  CB  CYS A  85       3.761  -6.215   2.863  1.00 95.71           C  
ATOM    649  O   CYS A  85       2.135  -7.727   0.588  1.00 95.71           O  
ATOM    650  SG  CYS A  85       3.714  -5.580   4.553  1.00 95.71           S  
ATOM    651  N   CYS A  86       3.138  -5.968  -0.326  1.00 94.91           N  
ATOM    652  CA  CYS A  86       3.314  -6.597  -1.631  1.00 94.91           C  
ATOM    653  C   CYS A  86       4.481  -5.971  -2.385  1.00 94.91           C  
ATOM    654  CB  CYS A  86       2.036  -6.477  -2.460  1.00 94.91           C  
ATOM    655  O   CYS A  86       4.931  -4.876  -2.043  1.00 94.91           O  
ATOM    656  SG  CYS A  86       1.591  -4.775  -2.871  1.00 94.91           S  
ATOM    657  N   SER A  87       5.066  -6.684  -3.466  1.00 93.40           N  
ATOM    658  CA  SER A  87       6.354  -6.270  -4.014  1.00 93.40           C  
ATOM    659  C   SER A  87       6.282  -6.102  -5.528  1.00 93.40           C  
ATOM    660  CB  SER A  87       7.440  -7.286  -3.656  1.00 93.40           C  
ATOM    661  O   SER A  87       7.313  -6.074  -6.204  1.00 93.40           O  
ATOM    662  OG  SER A  87       7.606  -7.371  -2.251  1.00 93.40           O  
ATOM    663  N   THR A  88       5.011  -6.009  -6.092  1.00 92.11           N  
ATOM    664  CA  THR A  88       4.878  -5.746  -7.520  1.00 92.11           C  
ATOM    665  C   THR A  88       4.301  -4.354  -7.762  1.00 92.11           C  
ATOM    666  CB  THR A  88       3.986  -6.800  -8.202  1.00 92.11           C  
ATOM    667  O   THR A  88       3.792  -3.718  -6.837  1.00 92.11           O  
ATOM    668  CG2 THR A  88       4.531  -8.207  -7.981  1.00 92.11           C  
ATOM    669  OG1 THR A  88       2.663  -6.721  -7.659  1.00 92.11           O  
ATOM    670  N   ASN A  89       4.417  -3.870  -8.986  1.00 93.63           N  
ATOM    671  CA  ASN A  89       3.947  -2.527  -9.308  1.00 93.63           C  
ATOM    672  C   ASN A  89       2.459  -2.367  -9.010  1.00 93.63           C  
ATOM    673  CB  ASN A  89       4.234  -2.196 -10.774  1.00 93.63           C  
ATOM    674  O   ASN A  89       1.645  -3.192  -9.430  1.00 93.63           O  
ATOM    675  CG  ASN A  89       5.694  -1.875 -11.026  1.00 93.63           C  
ATOM    676  ND2 ASN A  89       6.281  -2.527 -12.022  1.00 93.63           N  
ATOM    677  OD1 ASN A  89       6.289  -1.048 -10.330  1.00 93.63           O  
ATOM    678  N   LEU A  90       2.270  -1.298  -8.225  1.00 94.31           N  
ATOM    679  CA  LEU A  90       0.910  -0.870  -7.918  1.00 94.31           C  
ATOM    680  C   LEU A  90       0.103  -2.015  -7.314  1.00 94.31           C  
ATOM    681  CB  LEU A  90       0.214  -0.351  -9.179  1.00 94.31           C  
ATOM    682  O   LEU A  90      -1.102  -2.124  -7.551  1.00 94.31           O  
ATOM    683  CG  LEU A  90       0.932   0.767  -9.937  1.00 94.31           C  
ATOM    684  CD1 LEU A  90       0.154   1.138 -11.196  1.00 94.31           C  
ATOM    685  CD2 LEU A  90       1.120   1.986  -9.041  1.00 94.31           C  
ATOM    686  N   CYS A  91       0.567  -2.946  -6.697  1.00 94.33           N  
ATOM    687  CA  CYS A  91      -0.042  -4.129  -6.100  1.00 94.33           C  
ATOM    688  C   CYS A  91      -0.944  -3.748  -4.933  1.00 94.33           C  
ATOM    689  CB  CYS A  91       1.035  -5.105  -5.627  1.00 94.33           C  
ATOM    690  O   CYS A  91      -1.791  -4.539  -4.513  1.00 94.33           O  
ATOM    691  SG  CYS A  91       2.026  -4.484  -4.250  1.00 94.33           S  
ATOM    692  N   ASN A  92      -0.757  -2.535  -4.413  1.00 95.06           N  
ATOM    693  CA  ASN A  92      -1.540  -2.107  -3.258  1.00 95.06           C  
ATOM    694  C   ASN A  92      -2.776  -1.317  -3.680  1.00 95.06           C  
ATOM    695  CB  ASN A  92      -0.680  -1.276  -2.304  1.00 95.06           C  
ATOM    696  O   ASN A  92      -3.142  -0.335  -3.032  1.00 95.06           O  
ATOM    697  CG  ASN A  92      -0.112  -0.034  -2.961  1.00 95.06           C  
ATOM    698  ND2 ASN A  92       0.094   1.014  -2.172  1.00 95.06           N  
ATOM    699  OD1 ASN A  92       0.140  -0.016  -4.169  1.00 95.06           O  
ATOM    700  N   VAL A  93      -3.369  -1.630  -4.837  1.00 93.24           N  
ATOM    701  CA  VAL A  93      -4.494  -0.909  -5.423  1.00 93.24           C  
ATOM    702  C   VAL A  93      -5.733  -1.085  -4.548  1.00 93.24           C  
ATOM    703  CB  VAL A  93      -4.786  -1.385  -6.863  1.00 93.24           C  
ATOM    704  O   VAL A  93      -6.546  -0.167  -4.420  1.00 93.24           O  
ATOM    705  CG1 VAL A  93      -5.145  -2.870  -6.878  1.00 93.24           C  
ATOM    706  CG2 VAL A  93      -5.909  -0.555  -7.482  1.00 93.24           C  
ATOM    707  N   ASN A  94      -5.819  -2.350  -3.856  1.00 83.33           N  
ATOM    708  CA  ASN A  94      -6.979  -2.618  -3.012  1.00 83.33           C  
ATOM    709  C   ASN A  94      -6.610  -2.602  -1.531  1.00 83.33           C  
ATOM    710  CB  ASN A  94      -7.616  -3.958  -3.386  1.00 83.33           C  
ATOM    711  O   ASN A  94      -5.506  -3.004  -1.158  1.00 83.33           O  
ATOM    712  CG  ASN A  94      -8.096  -3.996  -4.824  1.00 83.33           C  
ATOM    713  ND2 ASN A  94      -7.759  -5.066  -5.533  1.00 83.33           N  
ATOM    714  OD1 ASN A  94      -8.762  -3.070  -5.293  1.00 83.33           O  
ATOM    715  N   ALA A  95      -7.136  -1.733  -0.806  1.00 71.70           N  
ATOM    716  CA  ALA A  95      -6.920  -1.475   0.615  1.00 71.70           C  
ATOM    717  C   ALA A  95      -6.972  -2.770   1.422  1.00 71.70           C  
ATOM    718  CB  ALA A  95      -7.956  -0.483   1.139  1.00 71.70           C  
ATOM    719  O   ALA A  95      -6.404  -2.852   2.513  1.00 71.70           O  
ATOM    720  N   ALA A  96      -7.257  -4.053   0.788  1.00 57.79           N  
ATOM    721  CA  ALA A  96      -7.347  -5.352   1.449  1.00 57.79           C  
ATOM    722  C   ALA A  96      -6.869  -6.471   0.527  1.00 57.79           C  
ATOM    723  CB  ALA A  96      -8.779  -5.618   1.906  1.00 57.79           C  
ATOM    724  O   ALA A  96      -7.229  -6.508  -0.652  1.00 57.79           O  
ATOM    725  N   GLY A  97      -5.606  -6.686   0.443  1.00 51.07           N  
ATOM    726  CA  GLY A  97      -4.884  -7.832  -0.089  1.00 51.07           C  
ATOM    727  C   GLY A  97      -5.550  -8.444  -1.307  1.00 51.07           C  
ATOM    728  O   GLY A  97      -6.754  -8.708  -1.296  1.00 51.07           O  
ATOM    729  N   SER A  98      -5.247  -8.091  -2.496  1.00 52.18           N  
ATOM    730  CA  SER A  98      -5.754  -8.722  -3.710  1.00 52.18           C  
ATOM    731  C   SER A  98      -4.796  -9.795  -4.217  1.00 52.18           C  
ATOM    732  CB  SER A  98      -5.985  -7.676  -4.802  1.00 52.18           C  
ATOM    733  O   SER A  98      -3.583  -9.692  -4.025  1.00 52.18           O  
ATOM    734  OG  SER A  98      -4.753  -7.147  -5.261  1.00 52.18           O  
ATOM    735  N   VAL A  99      -5.136 -11.111  -4.208  1.00 53.01           N  
ATOM    736  CA  VAL A  99      -4.660 -12.199  -5.057  1.00 53.01           C  
ATOM    737  C   VAL A  99      -4.489 -11.700  -6.490  1.00 53.01           C  
ATOM    738  CB  VAL A  99      -5.622 -13.407  -5.025  1.00 53.01           C  
ATOM    739  O   VAL A  99      -5.418 -11.136  -7.072  1.00 53.01           O  
ATOM    740  CG1 VAL A  99      -4.877 -14.681  -4.630  1.00 53.01           C  
ATOM    741  CG2 VAL A  99      -6.779 -13.141  -4.063  1.00 53.01           C  
ATOM    742  N   ARG A 100      -3.403 -11.052  -6.859  1.00 53.58           N  
ATOM    743  CA  ARG A 100      -3.094 -10.640  -8.225  1.00 53.58           C  
ATOM    744  C   ARG A 100      -2.938 -11.850  -9.140  1.00 53.58           C  
ATOM    745  CB  ARG A 100      -1.821  -9.792  -8.256  1.00 53.58           C  
ATOM    746  O   ARG A 100      -2.305 -12.840  -8.766  1.00 53.58           O  
ATOM    747  CG  ARG A 100      -1.602  -9.057  -9.568  1.00 53.58           C  
ATOM    748  CD  ARG A 100      -0.415  -8.107  -9.492  1.00 53.58           C  
ATOM    749  NE  ARG A 100      -0.147  -7.474 -10.780  1.00 53.58           N  
ATOM    750  NH1 ARG A 100       1.732  -6.336 -10.064  1.00 53.58           N  
ATOM    751  NH2 ARG A 100       1.017  -6.128 -12.232  1.00 53.58           N  
ATOM    752  CZ  ARG A 100       0.867  -6.648 -11.023  1.00 53.58           C  
ATOM    753  N   SER A 101      -3.866 -12.116 -10.000  1.00 52.18           N  
ATOM    754  CA  SER A 101      -3.804 -12.987 -11.170  1.00 52.18           C  
ATOM    755  C   SER A 101      -2.503 -12.785 -11.940  1.00 52.18           C  
ATOM    756  CB  SER A 101      -4.997 -12.733 -12.092  1.00 52.18           C  
ATOM    757  O   SER A 101      -2.170 -11.661 -12.323  1.00 52.18           O  
ATOM    758  OG  SER A 101      -5.016 -13.666 -13.158  1.00 52.18           O  
ATOM    759  N   SER A 102      -1.401 -13.439 -11.541  1.00 59.98           N  
ATOM    760  CA  SER A 102      -0.100 -13.434 -12.201  1.00 59.98           C  
ATOM    761  C   SER A 102      -0.228 -13.798 -13.677  1.00 59.98           C  
ATOM    762  CB  SER A 102       0.856 -14.407 -11.509  1.00 59.98           C  
ATOM    763  O   SER A 102      -0.962 -14.722 -14.033  1.00 59.98           O  
ATOM    764  OG  SER A 102       2.078 -14.503 -12.221  1.00 59.98           O  
ATOM    765  N   TYR A 103      -0.125 -12.847 -14.654  1.00 64.57           N  
ATOM    766  CA  TYR A 103      -0.027 -13.075 -16.092  1.00 64.57           C  
ATOM    767  C   TYR A 103       0.774 -14.336 -16.391  1.00 64.57           C  
ATOM    768  CB  TYR A 103       0.617 -11.870 -16.784  1.00 64.57           C  
ATOM    769  O   TYR A 103       0.638 -14.925 -17.466  1.00 64.57           O  
ATOM    770  CG  TYR A 103      -0.225 -10.618 -16.733  1.00 64.57           C  
ATOM    771  CD1 TYR A 103      -1.298 -10.441 -17.602  1.00 64.57           C  
ATOM    772  CD2 TYR A 103       0.052  -9.610 -15.816  1.00 64.57           C  
ATOM    773  CE1 TYR A 103      -2.076  -9.289 -17.560  1.00 64.57           C  
ATOM    774  CE2 TYR A 103      -0.719  -8.453 -15.764  1.00 64.57           C  
ATOM    775  OH  TYR A 103      -2.545  -7.159 -16.593  1.00 64.57           O  
ATOM    776  CZ  TYR A 103      -1.779  -8.302 -16.639  1.00 64.57           C  
ATOM    777  N   GLY A 104       1.612 -14.838 -15.415  1.00 62.60           N  
ATOM    778  CA  GLY A 104       2.406 -16.051 -15.528  1.00 62.60           C  
ATOM    779  C   GLY A 104       1.570 -17.316 -15.509  1.00 62.60           C  
ATOM    780  O   GLY A 104       1.821 -18.245 -16.280  1.00 62.60           O  
ATOM    781  N   MET A 105       0.594 -17.289 -14.672  1.00 65.04           N  
ATOM    782  CA  MET A 105      -0.330 -18.416 -14.594  1.00 65.04           C  
ATOM    783  C   MET A 105      -1.262 -18.441 -15.801  1.00 65.04           C  
ATOM    784  CB  MET A 105      -1.148 -18.353 -13.303  1.00 65.04           C  
ATOM    785  O   MET A 105      -1.604 -19.512 -16.305  1.00 65.04           O  
ATOM    786  CG  MET A 105      -0.324 -18.570 -12.044  1.00 65.04           C  
ATOM    787  SD  MET A 105      -1.360 -18.991 -10.589  1.00 65.04           S  
ATOM    788  CE  MET A 105      -1.810 -17.327 -10.024  1.00 65.04           C  
ATOM    789  N   ALA A 106      -1.634 -17.247 -16.273  1.00 66.14           N  
ATOM    790  CA  ALA A 106      -2.472 -17.121 -17.463  1.00 66.14           C  
ATOM    791  C   ALA A 106      -1.709 -17.536 -18.718  1.00 66.14           C  
ATOM    792  CB  ALA A 106      -2.984 -15.690 -17.604  1.00 66.14           C  
ATOM    793  O   ALA A 106      -2.267 -18.187 -19.605  1.00 66.14           O  
ATOM    794  N   ALA A 107      -0.417 -17.299 -18.796  1.00 70.74           N  
ATOM    795  CA  ALA A 107       0.446 -17.684 -19.910  1.00 70.74           C  
ATOM    796  C   ALA A 107       0.738 -19.182 -19.884  1.00 70.74           C  
ATOM    797  CB  ALA A 107       1.750 -16.891 -19.872  1.00 70.74           C  
ATOM    798  O   ALA A 107       0.792 -19.828 -20.933  1.00 70.74           O  
ATOM    799  N   GLY A 108       0.841 -19.764 -18.677  1.00 74.37           N  
ATOM    800  CA  GLY A 108       1.026 -21.196 -18.507  1.00 74.37           C  
ATOM    801  C   GLY A 108      -0.190 -22.007 -18.913  1.00 74.37           C  
ATOM    802  O   GLY A 108      -0.060 -23.046 -19.565  1.00 74.37           O  
ATOM    803  N   ILE A 109      -1.331 -21.488 -18.609  1.00 77.54           N  
ATOM    804  CA  ILE A 109      -2.592 -22.136 -18.953  1.00 77.54           C  
ATOM    805  C   ILE A 109      -2.831 -22.033 -20.458  1.00 77.54           C  
ATOM    806  CB  ILE A 109      -3.776 -21.515 -18.179  1.00 77.54           C  
ATOM    807  O   ILE A 109      -3.252 -23.002 -21.093  1.00 77.54           O  
ATOM    808  CG1 ILE A 109      -3.617 -21.761 -16.674  1.00 77.54           C  
ATOM    809  CG2 ILE A 109      -5.107 -22.074 -18.688  1.00 77.54           C  
ATOM    810  CD1 ILE A 109      -4.655 -21.049 -15.817  1.00 77.54           C  
ATOM    811  N   SER A 110      -2.498 -20.884 -21.006  1.00 76.98           N  
ATOM    812  CA  SER A 110      -2.670 -20.673 -22.439  1.00 76.98           C  
ATOM    813  C   SER A 110      -1.674 -21.501 -23.244  1.00 76.98           C  
ATOM    814  CB  SER A 110      -2.512 -19.192 -22.786  1.00 76.98           C  
ATOM    815  O   SER A 110      -2.018 -22.047 -24.294  1.00 76.98           O  
ATOM    816  OG  SER A 110      -1.235 -18.717 -22.394  1.00 76.98           O  
ATOM    817  N   ALA A 111      -0.438 -21.675 -22.793  1.00 79.80           N  
ATOM    818  CA  ALA A 111       0.591 -22.483 -23.443  1.00 79.80           C  
ATOM    819  C   ALA A 111       0.258 -23.970 -23.352  1.00 79.80           C  
ATOM    820  CB  ALA A 111       1.957 -22.208 -22.819  1.00 79.80           C  
ATOM    821  O   ALA A 111       0.468 -24.719 -24.310  1.00 79.80           O  
ATOM    822  N   SER A 112      -0.275 -24.400 -22.185  1.00 77.96           N  
ATOM    823  CA  SER A 112      -0.711 -25.777 -21.979  1.00 77.96           C  
ATOM    824  C   SER A 112      -1.898 -26.121 -22.873  1.00 77.96           C  
ATOM    825  CB  SER A 112      -1.083 -26.009 -20.513  1.00 77.96           C  
ATOM    826  O   SER A 112      -1.966 -27.219 -23.429  1.00 77.96           O  
ATOM    827  OG  SER A 112       0.050 -25.852 -19.677  1.00 77.96           O  
ATOM    828  N   LEU A 113      -2.840 -25.141 -22.994  1.00 82.59           N  
ATOM    829  CA  LEU A 113      -4.009 -25.304 -23.851  1.00 82.59           C  
ATOM    830  C   LEU A 113      -3.606 -25.318 -25.322  1.00 82.59           C  
ATOM    831  CB  LEU A 113      -5.020 -24.183 -23.598  1.00 82.59           C  
ATOM    832  O   LEU A 113      -4.168 -26.075 -26.117  1.00 82.59           O  
ATOM    833  CG  LEU A 113      -5.768 -24.233 -22.264  1.00 82.59           C  
ATOM    834  CD1 LEU A 113      -6.627 -22.985 -22.091  1.00 82.59           C  
ATOM    835  CD2 LEU A 113      -6.622 -25.493 -22.177  1.00 82.59           C  
ATOM    836  N   LEU A 114      -2.700 -24.459 -25.663  1.00 81.65           N  
ATOM    837  CA  LEU A 114      -2.161 -24.386 -27.016  1.00 81.65           C  
ATOM    838  C   LEU A 114      -1.372 -25.647 -27.355  1.00 81.65           C  
ATOM    839  CB  LEU A 114      -1.267 -23.153 -27.173  1.00 81.65           C  
ATOM    840  O   LEU A 114      -1.439 -26.142 -28.483  1.00 81.65           O  
ATOM    841  CG  LEU A 114      -1.983 -21.823 -27.409  1.00 81.65           C  
ATOM    842  CD1 LEU A 114      -1.020 -20.658 -27.205  1.00 81.65           C  
ATOM    843  CD2 LEU A 114      -2.589 -21.782 -28.808  1.00 81.65           C  
ATOM    844  N   TRP A 115      -0.618 -26.223 -26.449  1.00 80.66           N  
ATOM    845  CA  TRP A 115       0.127 -27.468 -26.605  1.00 80.66           C  
ATOM    846  C   TRP A 115      -0.819 -28.654 -26.756  1.00 80.66           C  
ATOM    847  CB  TRP A 115       1.058 -27.691 -25.410  1.00 80.66           C  
ATOM    848  O   TRP A 115      -0.587 -29.540 -27.581  1.00 80.66           O  
ATOM    849  CG  TRP A 115       1.975 -28.867 -25.563  1.00 80.66           C  
ATOM    850  CD1 TRP A 115       1.732 -30.157 -25.182  1.00 80.66           C  
ATOM    851  CD2 TRP A 115       3.286 -28.859 -26.137  1.00 80.66           C  
ATOM    852  CE2 TRP A 115       3.780 -30.180 -26.071  1.00 80.66           C  
ATOM    853  CE3 TRP A 115       4.092 -27.861 -26.702  1.00 80.66           C  
ATOM    854  NE1 TRP A 115       2.813 -30.952 -25.484  1.00 80.66           N  
ATOM    855  CH2 TRP A 115       5.812 -29.534 -27.097  1.00 80.66           C  
ATOM    856  CZ2 TRP A 115       5.045 -30.530 -26.550  1.00 80.66           C  
ATOM    857  CZ3 TRP A 115       5.350 -28.211 -27.178  1.00 80.66           C  
ATOM    858  N   THR A 116      -1.836 -28.789 -25.959  1.00 80.97           N  
ATOM    859  CA  THR A 116      -2.839 -29.847 -26.015  1.00 80.97           C  
ATOM    860  C   THR A 116      -3.612 -29.791 -27.330  1.00 80.97           C  
ATOM    861  CB  THR A 116      -3.822 -29.748 -24.834  1.00 80.97           C  
ATOM    862  O   THR A 116      -3.930 -30.829 -27.913  1.00 80.97           O  
ATOM    863  CG2 THR A 116      -3.117 -30.013 -23.508  1.00 80.97           C  
ATOM    864  OG1 THR A 116      -4.394 -28.435 -24.804  1.00 80.97           O  
ATOM    865  N   PHE A 117      -3.960 -28.628 -27.802  1.00 76.36           N  
ATOM    866  CA  PHE A 117      -4.663 -28.415 -29.061  1.00 76.36           C  
ATOM    867  C   PHE A 117      -3.772 -28.767 -30.246  1.00 76.36           C  
ATOM    868  CB  PHE A 117      -5.136 -26.962 -29.174  1.00 76.36           C  
ATOM    869  O   PHE A 117      -4.236 -29.356 -31.225  1.00 76.36           O  
ATOM    870  CG  PHE A 117      -6.475 -26.708 -28.535  1.00 76.36           C  
ATOM    871  CD1 PHE A 117      -7.651 -27.043 -29.196  1.00 76.36           C  
ATOM    872  CD2 PHE A 117      -6.558 -26.134 -27.273  1.00 76.36           C  
ATOM    873  CE1 PHE A 117      -8.891 -26.809 -28.607  1.00 76.36           C  
ATOM    874  CE2 PHE A 117      -7.794 -25.898 -26.678  1.00 76.36           C  
ATOM    875  CZ  PHE A 117      -8.959 -26.235 -27.348  1.00 76.36           C  
ATOM    876  N   LEU A 118      -2.504 -28.443 -30.191  1.00 80.77           N  
ATOM    877  CA  LEU A 118      -1.543 -28.712 -31.255  1.00 80.77           C  
ATOM    878  C   LEU A 118      -1.167 -30.189 -31.288  1.00 80.77           C  
ATOM    879  CB  LEU A 118      -0.286 -27.857 -31.070  1.00 80.77           C  
ATOM    880  O   LEU A 118      -0.911 -30.745 -32.358  1.00 80.77           O  
ATOM    881  CG  LEU A 118      -0.437 -26.361 -31.346  1.00 80.77           C  
ATOM    882  CD1 LEU A 118       0.809 -25.609 -30.888  1.00 80.77           C  
ATOM    883  CD2 LEU A 118      -0.702 -26.114 -32.828  1.00 80.77           C  
ATOM    884  N   ASN A 119      -1.182 -30.992 -30.185  1.00 78.66           N  
ATOM    885  CA  ASN A 119      -0.832 -32.404 -30.072  1.00 78.66           C  
ATOM    886  C   ASN A 119      -2.031 -33.304 -30.355  1.00 78.66           C  
ATOM    887  CB  ASN A 119      -0.257 -32.705 -28.686  1.00 78.66           C  
ATOM    888  O   ASN A 119      -1.866 -34.471 -30.713  1.00 78.66           O  
ATOM    889  CG  ASN A 119       1.248 -32.887 -28.705  1.00 78.66           C  
ATOM    890  ND2 ASN A 119       1.798 -33.393 -27.608  1.00 78.66           N  
ATOM    891  OD1 ASN A 119       1.911 -32.574 -29.697  1.00 78.66           O  
ATOM    892  N   ASN A 120      -3.277 -32.849 -30.218  1.00 71.80           N  
ATOM    893  CA  ASN A 120      -4.514 -33.579 -30.474  1.00 71.80           C  
ATOM    894  C   ASN A 120      -4.968 -33.422 -31.922  1.00 71.80           C  
ATOM    895  CB  ASN A 120      -5.616 -33.118 -29.518  1.00 71.80           C  
ATOM    896  O   ASN A 120      -5.771 -34.216 -32.414  1.00 71.80           O  
ATOM    897  CG  ASN A 120      -5.652 -33.925 -28.235  1.00 71.80           C  
ATOM    898  ND2 ASN A 120      -6.712 -33.752 -27.455  1.00 71.80           N  
ATOM    899  OD1 ASN A 120      -4.734 -34.698 -27.948  1.00 71.80           O  
ATOM    900  N   ARG A 121      -4.464 -32.508 -32.690  1.00 63.21           N  
ATOM    901  CA  ARG A 121      -4.720 -32.277 -34.108  1.00 63.21           C  
ATOM    902  C   ARG A 121      -3.573 -32.802 -34.964  1.00 63.21           C  
ATOM    903  CB  ARG A 121      -4.937 -30.787 -34.379  1.00 63.21           C  
ATOM    904  O   ARG A 121      -3.731 -33.000 -36.170  1.00 63.21           O  
ATOM    905  CG  ARG A 121      -6.369 -30.324 -34.164  1.00 63.21           C  
ATOM    906  CD  ARG A 121      -6.887 -29.523 -35.351  1.00 63.21           C  
ATOM    907  NE  ARG A 121      -8.052 -28.719 -34.992  1.00 63.21           N  
ATOM    908  NH1 ARG A 121      -9.292 -29.311 -36.849  1.00 63.21           N  
ATOM    909  NH2 ARG A 121     -10.166 -27.874 -35.291  1.00 63.21           N  
ATOM    910  CZ  ARG A 121      -9.167 -28.636 -35.711  1.00 63.21           C  
ATOM    911  N   LEU A 122      -2.539 -33.515 -34.525  1.00 50.66           N  
ATOM    912  CA  LEU A 122      -1.547 -34.330 -35.218  1.00 50.66           C  
ATOM    913  C   LEU A 122      -1.736 -35.808 -34.894  1.00 50.66           C  
ATOM    914  CB  LEU A 122      -0.131 -33.890 -34.838  1.00 50.66           C  
ATOM    915  O   LEU A 122      -1.517 -36.669 -35.750  1.00 50.66           O  
ATOM    916  CG  LEU A 122       0.701 -33.247 -35.949  1.00 50.66           C  
ATOM    917  CD1 LEU A 122       1.047 -31.807 -35.586  1.00 50.66           C  
ATOM    918  CD2 LEU A 122       1.966 -34.058 -36.207  1.00 50.66           C  
TER     919      ALA A   1                                                      
ENDMDL                                                                          
END                                                                             
