# Supplementary material for: Domain loss enabled evolution of novel functions in the snake three-finger toxin gene superfamily
Source: Nat Commun. 2023 Aug 11;14:4861. doi: 10.1038/s41467-023-40550-0 (PMC10421932; doi:10.1038/s41467-023-40550-0)
Supplement: Supplementary file 5 — Supplementary Data 2 [file 41467_2023_40550_MOESM5_ESM.zip › SD2_structure_predictions/full_sequence/NCBI|Tele_rna_XM_032222667_1_mka|Thamnophis_elegans.pdb]

MODEL     1                                                                     
ATOM      1  N   MET A   1     -37.139   4.363  33.144  1.00 63.03           N  
ATOM      2  CA  MET A   1     -35.902   5.080  32.849  1.00 63.03           C  
ATOM      3  C   MET A   1     -34.774   4.108  32.523  1.00 63.03           C  
ATOM      4  CB  MET A   1     -35.502   5.970  34.028  1.00 63.03           C  
ATOM      5  O   MET A   1     -33.700   4.521  32.082  1.00 63.03           O  
ATOM      6  CG  MET A   1     -36.108   5.540  35.354  1.00 63.03           C  
ATOM      7  SD  MET A   1     -35.765   6.734  36.704  1.00 63.03           S  
ATOM      8  CE  MET A   1     -34.249   6.013  37.392  1.00 63.03           C  
ATOM      9  N   LYS A   2     -35.131   2.779  32.376  1.00 71.54           N  
ATOM     10  CA  LYS A   2     -34.180   1.695  32.148  1.00 71.54           C  
ATOM     11  C   LYS A   2     -34.319   1.129  30.737  1.00 71.54           C  
ATOM     12  CB  LYS A   2     -34.376   0.583  33.180  1.00 71.54           C  
ATOM     13  O   LYS A   2     -33.370   0.562  30.193  1.00 71.54           O  
ATOM     14  CG  LYS A   2     -34.125   1.019  34.615  1.00 71.54           C  
ATOM     15  CD  LYS A   2     -34.867   0.133  35.607  1.00 71.54           C  
ATOM     16  CE  LYS A   2     -34.377   0.354  37.032  1.00 71.54           C  
ATOM     17  NZ  LYS A   2     -35.418  -0.012  38.039  1.00 71.54           N  
ATOM     18  N   ALA A   3     -35.547   1.459  30.166  1.00 73.10           N  
ATOM     19  CA  ALA A   3     -35.819   0.987  28.811  1.00 73.10           C  
ATOM     20  C   ALA A   3     -35.226   1.933  27.771  1.00 73.10           C  
ATOM     21  CB  ALA A   3     -37.322   0.835  28.592  1.00 73.10           C  
ATOM     22  O   ALA A   3     -34.780   1.496  26.708  1.00 73.10           O  
ATOM     23  N   LEU A   4     -35.034   3.198  28.123  1.00 75.03           N  
ATOM     24  CA  LEU A   4     -34.417   4.237  27.305  1.00 75.03           C  
ATOM     25  C   LEU A   4     -32.896   4.124  27.339  1.00 75.03           C  
ATOM     26  CB  LEU A   4     -34.848   5.625  27.787  1.00 75.03           C  
ATOM     27  O   LEU A   4     -32.231   4.348  26.326  1.00 75.03           O  
ATOM     28  CG  LEU A   4     -36.233   6.097  27.343  1.00 75.03           C  
ATOM     29  CD1 LEU A   4     -36.691   7.274  28.198  1.00 75.03           C  
ATOM     30  CD2 LEU A   4     -36.222   6.475  25.866  1.00 75.03           C  
ATOM     31  N   LEU A   5     -32.370   3.703  28.422  1.00 74.36           N  
ATOM     32  CA  LEU A   5     -30.943   3.470  28.615  1.00 74.36           C  
ATOM     33  C   LEU A   5     -30.492   2.216  27.873  1.00 74.36           C  
ATOM     34  CB  LEU A   5     -30.617   3.340  30.105  1.00 74.36           C  
ATOM     35  O   LEU A   5     -29.396   2.183  27.310  1.00 74.36           O  
ATOM     36  CG  LEU A   5     -30.545   4.645  30.899  1.00 74.36           C  
ATOM     37  CD1 LEU A   5     -30.587   4.357  32.396  1.00 74.36           C  
ATOM     38  CD2 LEU A   5     -29.286   5.424  30.534  1.00 74.36           C  
ATOM     39  N   PHE A   6     -31.283   1.226  27.688  1.00 71.25           N  
ATOM     40  CA  PHE A   6     -31.040  -0.027  26.983  1.00 71.25           C  
ATOM     41  C   PHE A   6     -31.149   0.170  25.476  1.00 71.25           C  
ATOM     42  CB  PHE A   6     -32.026  -1.104  27.444  1.00 71.25           C  
ATOM     43  O   PHE A   6     -30.365  -0.397  24.712  1.00 71.25           O  
ATOM     44  CG  PHE A   6     -31.435  -2.095  28.410  1.00 71.25           C  
ATOM     45  CD1 PHE A   6     -30.696  -3.179  27.950  1.00 71.25           C  
ATOM     46  CD2 PHE A   6     -31.617  -1.943  29.778  1.00 71.25           C  
ATOM     47  CE1 PHE A   6     -30.148  -4.098  28.842  1.00 71.25           C  
ATOM     48  CE2 PHE A   6     -31.071  -2.857  30.676  1.00 71.25           C  
ATOM     49  CZ  PHE A   6     -30.338  -3.934  30.205  1.00 71.25           C  
ATOM     50  N   ALA A   7     -31.926   1.028  25.029  1.00 76.80           N  
ATOM     51  CA  ALA A   7     -32.111   1.405  23.630  1.00 76.80           C  
ATOM     52  C   ALA A   7     -30.950   2.263  23.135  1.00 76.80           C  
ATOM     53  CB  ALA A   7     -33.432   2.149  23.451  1.00 76.80           C  
ATOM     54  O   ALA A   7     -30.491   2.102  22.002  1.00 76.80           O  
ATOM     55  N   LEU A   8     -30.332   3.077  23.946  1.00 75.21           N  
ATOM     56  CA  LEU A   8     -29.173   3.918  23.669  1.00 75.21           C  
ATOM     57  C   LEU A   8     -27.894   3.088  23.637  1.00 75.21           C  
ATOM     58  CB  LEU A   8     -29.050   5.025  24.720  1.00 75.21           C  
ATOM     59  O   LEU A   8     -26.998   3.351  22.831  1.00 75.21           O  
ATOM     60  CG  LEU A   8     -28.952   6.456  24.189  1.00 75.21           C  
ATOM     61  CD1 LEU A   8     -30.027   7.332  24.824  1.00 75.21           C  
ATOM     62  CD2 LEU A   8     -27.564   7.030  24.452  1.00 75.21           C  
ATOM     63  N   LEU A   9     -27.802   1.996  24.345  1.00 71.23           N  
ATOM     64  CA  LEU A   9     -26.704   1.037  24.397  1.00 71.23           C  
ATOM     65  C   LEU A   9     -26.735   0.110  23.187  1.00 71.23           C  
ATOM     66  CB  LEU A   9     -26.770   0.216  25.687  1.00 71.23           C  
ATOM     67  O   LEU A   9     -25.690  -0.193  22.605  1.00 71.23           O  
ATOM     68  CG  LEU A   9     -25.502  -0.549  26.069  1.00 71.23           C  
ATOM     69  CD1 LEU A   9     -24.994  -0.088  27.431  1.00 71.23           C  
ATOM     70  CD2 LEU A   9     -25.763  -2.052  26.071  1.00 71.23           C  
ATOM     71  N   VAL A  10     -27.886  -0.285  22.662  1.00 70.61           N  
ATOM     72  CA  VAL A  10     -28.102  -1.146  21.504  1.00 70.61           C  
ATOM     73  C   VAL A  10     -27.862  -0.354  20.220  1.00 70.61           C  
ATOM     74  CB  VAL A  10     -29.525  -1.748  21.501  1.00 70.61           C  
ATOM     75  O   VAL A  10     -27.259  -0.864  19.273  1.00 70.61           O  
ATOM     76  CG1 VAL A  10     -29.783  -2.517  20.207  1.00 70.61           C  
ATOM     77  CG2 VAL A  10     -29.722  -2.655  22.714  1.00 70.61           C  
ATOM     78  N   VAL A  11     -28.084   0.959  20.083  1.00 71.45           N  
ATOM     79  CA  VAL A  11     -27.834   1.897  18.994  1.00 71.45           C  
ATOM     80  C   VAL A  11     -26.354   2.271  18.963  1.00 71.45           C  
ATOM     81  CB  VAL A  11     -28.702   3.168  19.129  1.00 71.45           C  
ATOM     82  O   VAL A  11     -25.764   2.407  17.889  1.00 71.45           O  
ATOM     83  CG1 VAL A  11     -28.311   4.203  18.075  1.00 71.45           C  
ATOM     84  CG2 VAL A  11     -30.184   2.817  19.013  1.00 71.45           C  
ATOM     85  N   ALA A  12     -25.685   2.323  20.073  1.00 68.59           N  
ATOM     86  CA  ALA A  12     -24.259   2.599  20.228  1.00 68.59           C  
ATOM     87  C   ALA A  12     -23.419   1.392  19.822  1.00 68.59           C  
ATOM     88  CB  ALA A  12     -23.949   2.999  21.669  1.00 68.59           C  
ATOM     89  O   ALA A  12     -22.336   1.546  19.251  1.00 68.59           O  
ATOM     90  N   LEU A  13     -23.948   0.120  19.966  1.00 65.34           N  
ATOM     91  CA  LEU A  13     -23.316  -1.137  19.580  1.00 65.34           C  
ATOM     92  C   LEU A  13     -23.585  -1.453  18.112  1.00 65.34           C  
ATOM     93  CB  LEU A  13     -23.819  -2.283  20.461  1.00 65.34           C  
ATOM     94  O   LEU A  13     -22.780  -2.120  17.459  1.00 65.34           O  
ATOM     95  CG  LEU A  13     -22.904  -2.707  21.611  1.00 65.34           C  
ATOM     96  CD1 LEU A  13     -23.590  -2.466  22.951  1.00 65.34           C  
ATOM     97  CD2 LEU A  13     -22.503  -4.171  21.464  1.00 65.34           C  
ATOM     98  N   MET A  14     -24.620  -0.934  17.539  1.00 63.60           N  
ATOM     99  CA  MET A  14     -25.028  -1.124  16.150  1.00 63.60           C  
ATOM    100  C   MET A  14     -24.402  -0.064  15.250  1.00 63.60           C  
ATOM    101  CB  MET A  14     -26.552  -1.081  16.026  1.00 63.60           C  
ATOM    102  O   MET A  14     -24.419  -0.195  14.025  1.00 63.60           O  
ATOM    103  CG  MET A  14     -27.258  -2.216  16.749  1.00 63.60           C  
ATOM    104  SD  MET A  14     -26.941  -3.849  15.974  1.00 63.60           S  
ATOM    105  CE  MET A  14     -26.838  -4.892  17.455  1.00 63.60           C  
ATOM    106  N   CYS A  15     -23.750   0.948  15.900  1.00 61.39           N  
ATOM    107  CA  CYS A  15     -22.990   2.000  15.236  1.00 61.39           C  
ATOM    108  C   CYS A  15     -21.507   1.653  15.184  1.00 61.39           C  
ATOM    109  CB  CYS A  15     -23.186   3.336  15.952  1.00 61.39           C  
ATOM    110  O   CYS A  15     -20.681   2.491  14.819  1.00 61.39           O  
ATOM    111  SG  CYS A  15     -24.606   4.280  15.357  1.00 61.39           S  
ATOM    112  N   LYS A  16     -21.108   0.352  15.610  1.00 59.13           N  
ATOM    113  CA  LYS A  16     -19.718  -0.055  15.429  1.00 59.13           C  
ATOM    114  C   LYS A  16     -19.475  -0.563  14.010  1.00 59.13           C  
ATOM    115  CB  LYS A  16     -19.337  -1.133  16.444  1.00 59.13           C  
ATOM    116  O   LYS A  16     -20.253  -1.366  13.491  1.00 59.13           O  
ATOM    117  CG  LYS A  16     -19.072  -0.599  17.844  1.00 59.13           C  
ATOM    118  CD  LYS A  16     -18.214  -1.561  18.656  1.00 59.13           C  
ATOM    119  CE  LYS A  16     -17.776  -0.942  19.977  1.00 59.13           C  
ATOM    120  NZ  LYS A  16     -17.128  -1.947  20.872  1.00 59.13           N  
ATOM    121  N   ASP A  17     -19.393   0.230  13.000  1.00 55.05           N  
ATOM    122  CA  ASP A  17     -18.955   0.088  11.615  1.00 55.05           C  
ATOM    123  C   ASP A  17     -18.386  -1.305  11.359  1.00 55.05           C  
ATOM    124  CB  ASP A  17     -17.913   1.154  11.270  1.00 55.05           C  
ATOM    125  O   ASP A  17     -17.562  -1.797  12.133  1.00 55.05           O  
ATOM    126  CG  ASP A  17     -18.517   2.532  11.070  1.00 55.05           C  
ATOM    127  OD1 ASP A  17     -19.350   2.707  10.154  1.00 55.05           O  
ATOM    128  OD2 ASP A  17     -18.156   3.453  11.834  1.00 55.05           O  
ATOM    129  N   PRO A  18     -19.106  -2.289  10.833  1.00 58.26           N  
ATOM    130  CA  PRO A  18     -18.394  -3.507  10.441  1.00 58.26           C  
ATOM    131  C   PRO A  18     -16.938  -3.244  10.062  1.00 58.26           C  
ATOM    132  CB  PRO A  18     -19.190  -4.008   9.233  1.00 58.26           C  
ATOM    133  O   PRO A  18     -16.645  -2.272   9.361  1.00 58.26           O  
ATOM    134  CG  PRO A  18     -20.039  -2.847   8.827  1.00 58.26           C  
ATOM    135  CD  PRO A  18     -19.981  -1.811   9.913  1.00 58.26           C  
ATOM    136  N   VAL A  19     -16.009  -3.165  11.059  1.00 62.22           N  
ATOM    137  CA  VAL A  19     -14.593  -3.048  10.728  1.00 62.22           C  
ATOM    138  C   VAL A  19     -14.298  -3.818   9.442  1.00 62.22           C  
ATOM    139  CB  VAL A  19     -13.697  -3.565  11.876  1.00 62.22           C  
ATOM    140  O   VAL A  19     -14.468  -5.038   9.389  1.00 62.22           O  
ATOM    141  CG1 VAL A  19     -12.230  -3.579  11.451  1.00 62.22           C  
ATOM    142  CG2 VAL A  19     -13.887  -2.710  13.127  1.00 62.22           C  
ATOM    143  N   THR A  20     -14.876  -3.326   8.326  1.00 70.12           N  
ATOM    144  CA  THR A  20     -14.507  -3.886   7.030  1.00 70.12           C  
ATOM    145  C   THR A  20     -12.993  -3.861   6.842  1.00 70.12           C  
ATOM    146  CB  THR A  20     -15.183  -3.120   5.878  1.00 70.12           C  
ATOM    147  O   THR A  20     -12.326  -2.913   7.261  1.00 70.12           O  
ATOM    148  CG2 THR A  20     -16.694  -3.326   5.893  1.00 70.12           C  
ATOM    149  OG1 THR A  20     -14.902  -1.722   6.011  1.00 70.12           O  
ATOM    150  N   SER A  21     -12.372  -5.109   6.997  1.00 85.17           N  
ATOM    151  CA  SER A  21     -10.946  -5.298   6.752  1.00 85.17           C  
ATOM    152  C   SER A  21     -10.550  -4.792   5.369  1.00 85.17           C  
ATOM    153  CB  SER A  21     -10.568  -6.773   6.892  1.00 85.17           C  
ATOM    154  O   SER A  21     -11.347  -4.850   4.430  1.00 85.17           O  
ATOM    155  OG  SER A  21     -11.010  -7.514   5.768  1.00 85.17           O  
ATOM    156  N   LEU A  22      -9.647  -3.875   5.278  1.00 93.98           N  
ATOM    157  CA  LEU A  22      -9.052  -3.399   4.034  1.00 93.98           C  
ATOM    158  C   LEU A  22      -8.914  -4.537   3.028  1.00 93.98           C  
ATOM    159  CB  LEU A  22      -7.682  -2.770   4.301  1.00 93.98           C  
ATOM    160  O   LEU A  22      -8.476  -5.634   3.381  1.00 93.98           O  
ATOM    161  CG  LEU A  22      -6.974  -2.150   3.096  1.00 93.98           C  
ATOM    162  CD1 LEU A  22      -7.752  -0.940   2.589  1.00 93.98           C  
ATOM    163  CD2 LEU A  22      -5.545  -1.759   3.457  1.00 93.98           C  
ATOM    164  N   GLN A  23      -9.409  -4.324   1.775  1.00 94.66           N  
ATOM    165  CA  GLN A  23      -9.282  -5.273   0.674  1.00 94.66           C  
ATOM    166  C   GLN A  23      -8.219  -4.821  -0.323  1.00 94.66           C  
ATOM    167  CB  GLN A  23     -10.625  -5.454  -0.036  1.00 94.66           C  
ATOM    168  O   GLN A  23      -8.186  -3.653  -0.715  1.00 94.66           O  
ATOM    169  CG  GLN A  23     -11.715  -6.042   0.850  1.00 94.66           C  
ATOM    170  CD  GLN A  23     -12.979  -6.376   0.081  1.00 94.66           C  
ATOM    171  NE2 GLN A  23     -13.985  -6.884   0.785  1.00 94.66           N  
ATOM    172  OE1 GLN A  23     -13.052  -6.179  -1.136  1.00 94.66           O  
ATOM    173  N   CYS A  24      -7.330  -5.907  -0.788  1.00 95.38           N  
ATOM    174  CA  CYS A  24      -6.240  -5.610  -1.711  1.00 95.38           C  
ATOM    175  C   CYS A  24      -6.146  -6.670  -2.802  1.00 95.38           C  
ATOM    176  CB  CYS A  24      -4.912  -5.518  -0.961  1.00 95.38           C  
ATOM    177  O   CYS A  24      -6.636  -7.788  -2.632  1.00 95.38           O  
ATOM    178  SG  CYS A  24      -4.869  -4.212   0.285  1.00 95.38           S  
ATOM    179  N   PHE A  25      -5.571  -6.353  -3.923  1.00 94.44           N  
ATOM    180  CA  PHE A  25      -5.289  -7.318  -4.978  1.00 94.44           C  
ATOM    181  C   PHE A  25      -4.037  -8.125  -4.653  1.00 94.44           C  
ATOM    182  CB  PHE A  25      -5.122  -6.611  -6.326  1.00 94.44           C  
ATOM    183  O   PHE A  25      -3.009  -7.559  -4.273  1.00 94.44           O  
ATOM    184  CG  PHE A  25      -6.423  -6.204  -6.963  1.00 94.44           C  
ATOM    185  CD1 PHE A  25      -7.134  -7.095  -7.757  1.00 94.44           C  
ATOM    186  CD2 PHE A  25      -6.937  -4.928  -6.767  1.00 94.44           C  
ATOM    187  CE1 PHE A  25      -8.338  -6.721  -8.348  1.00 94.44           C  
ATOM    188  CE2 PHE A  25      -8.140  -4.547  -7.354  1.00 94.44           C  
ATOM    189  CZ  PHE A  25      -8.839  -5.445  -8.145  1.00 94.44           C  
ATOM    190  N   PHE A  26      -4.231  -9.554  -4.792  1.00 91.10           N  
ATOM    191  CA  PHE A  26      -3.112 -10.479  -4.659  1.00 91.10           C  
ATOM    192  C   PHE A  26      -2.651 -10.971  -6.026  1.00 91.10           C  
ATOM    193  CB  PHE A  26      -3.500 -11.669  -3.776  1.00 91.10           C  
ATOM    194  O   PHE A  26      -3.465 -11.407  -6.842  1.00 91.10           O  
ATOM    195  CG  PHE A  26      -2.337 -12.545  -3.393  1.00 91.10           C  
ATOM    196  CD1 PHE A  26      -2.142 -13.774  -4.011  1.00 91.10           C  
ATOM    197  CD2 PHE A  26      -1.439 -12.139  -2.416  1.00 91.10           C  
ATOM    198  CE1 PHE A  26      -1.067 -14.587  -3.659  1.00 91.10           C  
ATOM    199  CE2 PHE A  26      -0.362 -12.945  -2.059  1.00 91.10           C  
ATOM    200  CZ  PHE A  26      -0.178 -14.169  -2.681  1.00 91.10           C  
ATOM    201  N   TRP A  27      -1.345 -10.829  -6.360  1.00 81.20           N  
ATOM    202  CA  TRP A  27      -0.727 -11.381  -7.561  1.00 81.20           C  
ATOM    203  C   TRP A  27      -1.429 -10.876  -8.817  1.00 81.20           C  
ATOM    204  CB  TRP A  27      -0.756 -12.912  -7.526  1.00 81.20           C  
ATOM    205  O   TRP A  27      -1.756 -11.660  -9.711  1.00 81.20           O  
ATOM    206  CG  TRP A  27       0.432 -13.528  -6.850  1.00 81.20           C  
ATOM    207  CD1 TRP A  27       1.730 -13.104  -6.917  1.00 81.20           C  
ATOM    208  CD2 TRP A  27       0.431 -14.686  -6.009  1.00 81.20           C  
ATOM    209  CE2 TRP A  27       1.765 -14.906  -5.600  1.00 81.20           C  
ATOM    210  CE3 TRP A  27      -0.569 -15.559  -5.561  1.00 81.20           C  
ATOM    211  NE1 TRP A  27       2.536 -13.928  -6.166  1.00 81.20           N  
ATOM    212  CH2 TRP A  27       1.126 -16.804  -4.338  1.00 81.20           C  
ATOM    213  CZ2 TRP A  27       2.124 -15.965  -4.762  1.00 81.20           C  
ATOM    214  CZ3 TRP A  27      -0.210 -16.612  -4.728  1.00 81.20           C  
ATOM    215  N   ASP A  28      -2.312  -9.754  -8.723  1.00 76.80           N  
ATOM    216  CA  ASP A  28      -2.839  -8.935  -9.810  1.00 76.80           C  
ATOM    217  C   ASP A  28      -4.308  -9.256 -10.077  1.00 76.80           C  
ATOM    218  CB  ASP A  28      -2.016  -9.141 -11.084  1.00 76.80           C  
ATOM    219  O   ASP A  28      -5.032  -8.440 -10.652  1.00 76.80           O  
ATOM    220  CG  ASP A  28      -0.633  -8.520 -11.003  1.00 76.80           C  
ATOM    221  OD1 ASP A  28      -0.451  -7.532 -10.260  1.00 76.80           O  
ATOM    222  OD2 ASP A  28       0.282  -9.021 -11.692  1.00 76.80           O  
ATOM    223  N   THR A  29      -4.858 -10.299  -9.547  1.00 82.44           N  
ATOM    224  CA  THR A  29      -6.202 -10.652  -9.992  1.00 82.44           C  
ATOM    225  C   THR A  29      -7.075 -11.056  -8.808  1.00 82.44           C  
ATOM    226  CB  THR A  29      -6.167 -11.796 -11.022  1.00 82.44           C  
ATOM    227  O   THR A  29      -8.301 -10.941  -8.866  1.00 82.44           O  
ATOM    228  CG2 THR A  29      -5.523 -11.341 -12.328  1.00 82.44           C  
ATOM    229  OG1 THR A  29      -5.412 -12.890 -10.486  1.00 82.44           O  
ATOM    230  N   LEU A  30      -6.367 -11.420  -7.732  1.00 91.32           N  
ATOM    231  CA  LEU A  30      -7.144 -11.925  -6.605  1.00 91.32           C  
ATOM    232  C   LEU A  30      -7.345 -10.840  -5.553  1.00 91.32           C  
ATOM    233  CB  LEU A  30      -6.451 -13.138  -5.978  1.00 91.32           C  
ATOM    234  O   LEU A  30      -6.379 -10.217  -5.105  1.00 91.32           O  
ATOM    235  CG  LEU A  30      -7.220 -13.861  -4.872  1.00 91.32           C  
ATOM    236  CD1 LEU A  30      -8.498 -14.478  -5.431  1.00 91.32           C  
ATOM    237  CD2 LEU A  30      -6.346 -14.928  -4.221  1.00 91.32           C  
ATOM    238  N   LYS A  31      -8.664 -10.634  -5.201  1.00 93.90           N  
ATOM    239  CA  LYS A  31      -9.039  -9.727  -4.120  1.00 93.90           C  
ATOM    240  C   LYS A  31      -9.117 -10.464  -2.786  1.00 93.90           C  
ATOM    241  CB  LYS A  31     -10.378  -9.053  -4.425  1.00 93.90           C  
ATOM    242  O   LYS A  31      -9.830 -11.462  -2.663  1.00 93.90           O  
ATOM    243  CG  LYS A  31     -10.406  -8.306  -5.750  1.00 93.90           C  
ATOM    244  CD  LYS A  31     -11.814  -7.837  -6.097  1.00 93.90           C  
ATOM    245  CE  LYS A  31     -11.874  -7.232  -7.493  1.00 93.90           C  
ATOM    246  NZ  LYS A  31     -13.266  -6.843  -7.868  1.00 93.90           N  
ATOM    247  N   VAL A  32      -8.262  -9.945  -1.925  1.00 93.56           N  
ATOM    248  CA  VAL A  32      -8.251 -10.633  -0.638  1.00 93.56           C  
ATOM    249  C   VAL A  32      -8.353  -9.614   0.494  1.00 93.56           C  
ATOM    250  CB  VAL A  32      -6.981 -11.496  -0.466  1.00 93.56           C  
ATOM    251  O   VAL A  32      -7.830  -8.503   0.386  1.00 93.56           O  
ATOM    252  CG1 VAL A  32      -6.902 -12.564  -1.556  1.00 93.56           C  
ATOM    253  CG2 VAL A  32      -5.733 -10.616  -0.485  1.00 93.56           C  
ATOM    254  N   PRO A  33      -9.171 -10.066   1.603  1.00 94.61           N  
ATOM    255  CA  PRO A  33      -9.176  -9.214   2.794  1.00 94.61           C  
ATOM    256  C   PRO A  33      -7.835  -9.211   3.523  1.00 94.61           C  
ATOM    257  CB  PRO A  33     -10.271  -9.834   3.667  1.00 94.61           C  
ATOM    258  O   PRO A  33      -7.170 -10.247   3.604  1.00 94.61           O  
ATOM    259  CG  PRO A  33     -10.315 -11.272   3.259  1.00 94.61           C  
ATOM    260  CD  PRO A  33      -9.924 -11.370   1.813  1.00 94.61           C  
ATOM    261  N   CYS A  34      -7.379  -7.925   4.010  1.00 94.12           N  
ATOM    262  CA  CYS A  34      -6.154  -7.843   4.797  1.00 94.12           C  
ATOM    263  C   CYS A  34      -6.390  -8.322   6.225  1.00 94.12           C  
ATOM    264  CB  CYS A  34      -5.621  -6.411   4.812  1.00 94.12           C  
ATOM    265  O   CYS A  34      -7.497  -8.196   6.751  1.00 94.12           O  
ATOM    266  SG  CYS A  34      -5.131  -5.799   3.185  1.00 94.12           S  
ATOM    267  N   ALA A  35      -5.303  -9.010   6.745  1.00 93.68           N  
ATOM    268  CA  ALA A  35      -5.371  -9.432   8.142  1.00 93.68           C  
ATOM    269  C   ALA A  35      -5.424  -8.227   9.077  1.00 93.68           C  
ATOM    270  CB  ALA A  35      -4.177 -10.318   8.489  1.00 93.68           C  
ATOM    271  O   ALA A  35      -5.107  -7.105   8.673  1.00 93.68           O  
ATOM    272  N   ASP A  36      -5.808  -8.488  10.362  1.00 90.76           N  
ATOM    273  CA  ASP A  36      -5.770  -7.439  11.376  1.00 90.76           C  
ATOM    274  C   ASP A  36      -4.367  -6.850  11.505  1.00 90.76           C  
ATOM    275  CB  ASP A  36      -6.239  -7.981  12.727  1.00 90.76           C  
ATOM    276  O   ASP A  36      -3.380  -7.588  11.542  1.00 90.76           O  
ATOM    277  CG  ASP A  36      -7.737  -8.223  12.781  1.00 90.76           C  
ATOM    278  OD1 ASP A  36      -8.476  -7.670  11.938  1.00 90.76           O  
ATOM    279  OD2 ASP A  36      -8.184  -8.972  13.676  1.00 90.76           O  
ATOM    280  N   GLY A  37      -4.258  -5.463  11.417  1.00 90.78           N  
ATOM    281  CA  GLY A  37      -2.948  -4.853  11.581  1.00 90.78           C  
ATOM    282  C   GLY A  37      -2.284  -4.503  10.263  1.00 90.78           C  
ATOM    283  O   GLY A  37      -1.299  -3.762  10.235  1.00 90.78           O  
ATOM    284  N   GLU A  38      -2.843  -5.129   9.140  1.00 94.92           N  
ATOM    285  CA  GLU A  38      -2.394  -4.769   7.798  1.00 94.92           C  
ATOM    286  C   GLU A  38      -3.204  -3.603   7.240  1.00 94.92           C  
ATOM    287  CB  GLU A  38      -2.487  -5.973   6.858  1.00 94.92           C  
ATOM    288  O   GLU A  38      -4.341  -3.786   6.798  1.00 94.92           O  
ATOM    289  CG  GLU A  38      -1.595  -7.138   7.260  1.00 94.92           C  
ATOM    290  CD  GLU A  38      -1.698  -8.327   6.318  1.00 94.92           C  
ATOM    291  OE1 GLU A  38      -0.686  -9.037   6.123  1.00 94.92           O  
ATOM    292  OE2 GLU A  38      -2.801  -8.549   5.769  1.00 94.92           O  
ATOM    293  N   ILE A  39      -2.573  -2.433   7.272  1.00 95.19           N  
ATOM    294  CA  ILE A  39      -3.368  -1.244   6.988  1.00 95.19           C  
ATOM    295  C   ILE A  39      -2.949  -0.650   5.645  1.00 95.19           C  
ATOM    296  CB  ILE A  39      -3.226  -0.189   8.108  1.00 95.19           C  
ATOM    297  O   ILE A  39      -3.386   0.443   5.279  1.00 95.19           O  
ATOM    298  CG1 ILE A  39      -1.758   0.224   8.269  1.00 95.19           C  
ATOM    299  CG2 ILE A  39      -3.793  -0.721   9.427  1.00 95.19           C  
ATOM    300  CD1 ILE A  39      -1.558   1.489   9.093  1.00 95.19           C  
ATOM    301  N   TYR A  40      -2.074  -1.405   4.886  1.00 95.98           N  
ATOM    302  CA  TYR A  40      -1.615  -0.907   3.594  1.00 95.98           C  
ATOM    303  C   TYR A  40      -1.817  -1.952   2.503  1.00 95.98           C  
ATOM    304  CB  TYR A  40      -0.138  -0.506   3.666  1.00 95.98           C  
ATOM    305  O   TYR A  40      -1.637  -3.149   2.740  1.00 95.98           O  
ATOM    306  CG  TYR A  40       0.131   0.656   4.590  1.00 95.98           C  
ATOM    307  CD1 TYR A  40      -0.095   1.967   4.176  1.00 95.98           C  
ATOM    308  CD2 TYR A  40       0.612   0.447   5.878  1.00 95.98           C  
ATOM    309  CE1 TYR A  40       0.154   3.042   5.024  1.00 95.98           C  
ATOM    310  CE2 TYR A  40       0.864   1.514   6.734  1.00 95.98           C  
ATOM    311  OH  TYR A  40       0.879   3.866   7.142  1.00 95.98           O  
ATOM    312  CZ  TYR A  40       0.632   2.806   6.299  1.00 95.98           C  
ATOM    313  N   CYS A  41      -2.177  -1.465   1.352  1.00 95.99           N  
ATOM    314  CA  CYS A  41      -2.016  -2.183   0.093  1.00 95.99           C  
ATOM    315  C   CYS A  41      -0.734  -1.762  -0.616  1.00 95.99           C  
ATOM    316  CB  CYS A  41      -3.218  -1.941  -0.820  1.00 95.99           C  
ATOM    317  O   CYS A  41      -0.404  -0.576  -0.657  1.00 95.99           O  
ATOM    318  SG  CYS A  41      -4.770  -2.595  -0.169  1.00 95.99           S  
ATOM    319  N   PHE A  42       0.052  -2.816  -1.079  1.00 95.26           N  
ATOM    320  CA  PHE A  42       1.288  -2.425  -1.747  1.00 95.26           C  
ATOM    321  C   PHE A  42       1.412  -3.113  -3.102  1.00 95.26           C  
ATOM    322  CB  PHE A  42       2.501  -2.760  -0.875  1.00 95.26           C  
ATOM    323  O   PHE A  42       0.865  -4.198  -3.305  1.00 95.26           O  
ATOM    324  CG  PHE A  42       2.775  -4.235  -0.756  1.00 95.26           C  
ATOM    325  CD1 PHE A  42       2.221  -4.978   0.280  1.00 95.26           C  
ATOM    326  CD2 PHE A  42       3.587  -4.879  -1.681  1.00 95.26           C  
ATOM    327  CE1 PHE A  42       2.472  -6.343   0.392  1.00 95.26           C  
ATOM    328  CE2 PHE A  42       3.843  -6.243  -1.575  1.00 95.26           C  
ATOM    329  CZ  PHE A  42       3.285  -6.973  -0.537  1.00 95.26           C  
ATOM    330  N   LYS A  43       2.136  -2.498  -3.923  1.00 93.93           N  
ATOM    331  CA  LYS A  43       2.590  -3.006  -5.214  1.00 93.93           C  
ATOM    332  C   LYS A  43       4.083  -2.758  -5.409  1.00 93.93           C  
ATOM    333  CB  LYS A  43       1.799  -2.360  -6.353  1.00 93.93           C  
ATOM    334  O   LYS A  43       4.551  -1.624  -5.283  1.00 93.93           O  
ATOM    335  CG  LYS A  43       1.962  -3.060  -7.695  1.00 93.93           C  
ATOM    336  CD  LYS A  43       0.984  -2.519  -8.730  1.00 93.93           C  
ATOM    337  CE  LYS A  43       0.497  -3.616  -9.667  1.00 93.93           C  
ATOM    338  NZ  LYS A  43      -0.510  -3.104 -10.643  1.00 93.93           N  
ATOM    339  N   MET A  44       4.859  -3.894  -5.758  1.00 93.18           N  
ATOM    340  CA  MET A  44       6.305  -3.809  -5.947  1.00 93.18           C  
ATOM    341  C   MET A  44       6.673  -3.987  -7.416  1.00 93.18           C  
ATOM    342  CB  MET A  44       7.021  -4.859  -5.097  1.00 93.18           C  
ATOM    343  O   MET A  44       6.198  -4.916  -8.071  1.00 93.18           O  
ATOM    344  CG  MET A  44       6.841  -4.663  -3.600  1.00 93.18           C  
ATOM    345  SD  MET A  44       7.755  -5.912  -2.613  1.00 93.18           S  
ATOM    346  CE  MET A  44       7.332  -5.364  -0.936  1.00 93.18           C  
ATOM    347  N   TYR A  45       7.551  -3.026  -7.852  1.00 91.94           N  
ATOM    348  CA  TYR A  45       8.021  -3.069  -9.233  1.00 91.94           C  
ATOM    349  C   TYR A  45       9.535  -3.236  -9.289  1.00 91.94           C  
ATOM    350  CB  TYR A  45       7.608  -1.798  -9.981  1.00 91.94           C  
ATOM    351  O   TYR A  45      10.267  -2.571  -8.551  1.00 91.94           O  
ATOM    352  CG  TYR A  45       6.114  -1.593 -10.051  1.00 91.94           C  
ATOM    353  CD1 TYR A  45       5.370  -2.110 -11.109  1.00 91.94           C  
ATOM    354  CD2 TYR A  45       5.444  -0.882  -9.061  1.00 91.94           C  
ATOM    355  CE1 TYR A  45       3.993  -1.922 -11.180  1.00 91.94           C  
ATOM    356  CE2 TYR A  45       4.068  -0.688  -9.121  1.00 91.94           C  
ATOM    357  OH  TYR A  45       1.990  -1.023 -10.247  1.00 91.94           O  
ATOM    358  CZ  TYR A  45       3.352  -1.212 -10.182  1.00 91.94           C  
ATOM    359  N   ASP A  46       9.919  -4.169 -10.142  1.00 92.81           N  
ATOM    360  CA  ASP A  46      11.342  -4.289 -10.447  1.00 92.81           C  
ATOM    361  C   ASP A  46      11.764  -3.271 -11.504  1.00 92.81           C  
ATOM    362  CB  ASP A  46      11.671  -5.706 -10.920  1.00 92.81           C  
ATOM    363  O   ASP A  46      11.334  -3.351 -12.657  1.00 92.81           O  
ATOM    364  CG  ASP A  46      13.164  -5.961 -11.033  1.00 92.81           C  
ATOM    365  OD1 ASP A  46      13.934  -4.998 -11.235  1.00 92.81           O  
ATOM    366  OD2 ASP A  46      13.574  -7.137 -10.921  1.00 92.81           O  
ATOM    367  N   VAL A  47      12.676  -2.351 -11.111  1.00 92.71           N  
ATOM    368  CA  VAL A  47      13.068  -1.280 -12.021  1.00 92.71           C  
ATOM    369  C   VAL A  47      14.546  -1.419 -12.378  1.00 92.71           C  
ATOM    370  CB  VAL A  47      12.796   0.112 -11.409  1.00 92.71           C  
ATOM    371  O   VAL A  47      15.188  -0.446 -12.779  1.00 92.71           O  
ATOM    372  CG1 VAL A  47      11.295   0.357 -11.269  1.00 92.71           C  
ATOM    373  CG2 VAL A  47      13.491   0.244 -10.055  1.00 92.71           C  
ATOM    374  N   SER A  48      15.173  -2.651 -12.224  1.00 91.20           N  
ATOM    375  CA  SER A  48      16.594  -2.917 -12.430  1.00 91.20           C  
ATOM    376  C   SER A  48      16.979  -2.758 -13.897  1.00 91.20           C  
ATOM    377  CB  SER A  48      16.951  -4.325 -11.950  1.00 91.20           C  
ATOM    378  O   SER A  48      18.124  -2.425 -14.211  1.00 91.20           O  
ATOM    379  OG  SER A  48      16.286  -5.305 -12.729  1.00 91.20           O  
ATOM    380  N   SER A  49      16.012  -2.816 -14.829  1.00 87.88           N  
ATOM    381  CA  SER A  49      16.233  -2.674 -16.265  1.00 87.88           C  
ATOM    382  C   SER A  49      15.292  -1.637 -16.868  1.00 87.88           C  
ATOM    383  CB  SER A  49      16.046  -4.017 -16.972  1.00 87.88           C  
ATOM    384  O   SER A  49      14.588  -0.932 -16.142  1.00 87.88           O  
ATOM    385  OG  SER A  49      14.692  -4.432 -16.913  1.00 87.88           O  
ATOM    386  N   SER A  50      15.501  -1.152 -18.067  1.00 84.95           N  
ATOM    387  CA  SER A  50      14.696  -0.186 -18.807  1.00 84.95           C  
ATOM    388  C   SER A  50      13.231  -0.607 -18.852  1.00 84.95           C  
ATOM    389  CB  SER A  50      15.231  -0.020 -20.230  1.00 84.95           C  
ATOM    390  O   SER A  50      12.343   0.232 -19.016  1.00 84.95           O  
ATOM    391  OG  SER A  50      15.216  -1.258 -20.921  1.00 84.95           O  
ATOM    392  N   GLU A  51      12.987  -1.906 -18.411  1.00 84.93           N  
ATOM    393  CA  GLU A  51      11.616  -2.404 -18.355  1.00 84.93           C  
ATOM    394  C   GLU A  51      11.202  -2.718 -16.920  1.00 84.93           C  
ATOM    395  CB  GLU A  51      11.459  -3.648 -19.233  1.00 84.93           C  
ATOM    396  O   GLU A  51      11.930  -3.397 -16.193  1.00 84.93           O  
ATOM    397  CG  GLU A  51      11.513  -3.358 -20.726  1.00 84.93           C  
ATOM    398  CD  GLU A  51      11.377  -4.606 -21.584  1.00 84.93           C  
ATOM    399  OE1 GLU A  51      11.322  -4.483 -22.829  1.00 84.93           O  
ATOM    400  OE2 GLU A  51      11.325  -5.715 -21.007  1.00 84.93           O  
ATOM    401  N   SER A  52      10.169  -2.042 -16.465  1.00 88.05           N  
ATOM    402  CA  SER A  52       9.616  -2.292 -15.138  1.00 88.05           C  
ATOM    403  C   SER A  52       8.579  -3.409 -15.172  1.00 88.05           C  
ATOM    404  CB  SER A  52       8.987  -1.019 -14.570  1.00 88.05           C  
ATOM    405  O   SER A  52       7.816  -3.526 -16.134  1.00 88.05           O  
ATOM    406  OG  SER A  52       7.841  -0.648 -15.316  1.00 88.05           O  
ATOM    407  N   TYR A  53       8.702  -4.383 -14.252  1.00 88.44           N  
ATOM    408  CA  TYR A  53       7.657  -5.393 -14.119  1.00 88.44           C  
ATOM    409  C   TYR A  53       7.258  -5.577 -12.660  1.00 88.44           C  
ATOM    410  CB  TYR A  53       8.123  -6.729 -14.705  1.00 88.44           C  
ATOM    411  O   TYR A  53       8.037  -5.272 -11.754  1.00 88.44           O  
ATOM    412  CG  TYR A  53       9.308  -7.327 -13.986  1.00 88.44           C  
ATOM    413  CD1 TYR A  53      10.611  -7.003 -14.359  1.00 88.44           C  
ATOM    414  CD2 TYR A  53       9.128  -8.217 -12.933  1.00 88.44           C  
ATOM    415  CE1 TYR A  53      11.706  -7.553 -13.701  1.00 88.44           C  
ATOM    416  CE2 TYR A  53      10.216  -8.773 -12.267  1.00 88.44           C  
ATOM    417  OH  TYR A  53      12.579  -8.983 -12.002  1.00 88.44           O  
ATOM    418  CZ  TYR A  53      11.498  -8.435 -12.658  1.00 88.44           C  
ATOM    419  N   ILE A  54       5.994  -6.021 -12.516  1.00 90.19           N  
ATOM    420  CA  ILE A  54       5.423  -6.231 -11.190  1.00 90.19           C  
ATOM    421  C   ILE A  54       6.055  -7.463 -10.546  1.00 90.19           C  
ATOM    422  CB  ILE A  54       3.887  -6.388 -11.255  1.00 90.19           C  
ATOM    423  O   ILE A  54       6.089  -8.539 -11.149  1.00 90.19           O  
ATOM    424  CG1 ILE A  54       3.242  -5.108 -11.798  1.00 90.19           C  
ATOM    425  CG2 ILE A  54       3.322  -6.743  -9.876  1.00 90.19           C  
ATOM    426  CD1 ILE A  54       1.761  -5.249 -12.120  1.00 90.19           C  
ATOM    427  N   ILE A  55       6.555  -7.349  -9.299  1.00 90.94           N  
ATOM    428  CA  ILE A  55       7.205  -8.422  -8.554  1.00 90.94           C  
ATOM    429  C   ILE A  55       6.221  -9.025  -7.555  1.00 90.94           C  
ATOM    430  CB  ILE A  55       8.469  -7.917  -7.823  1.00 90.94           C  
ATOM    431  O   ILE A  55       6.170 -10.246  -7.384  1.00 90.94           O  
ATOM    432  CG1 ILE A  55       9.471  -7.337  -8.828  1.00 90.94           C  
ATOM    433  CG2 ILE A  55       9.105  -9.044  -7.004  1.00 90.94           C  
ATOM    434  CD1 ILE A  55      10.606  -6.551  -8.186  1.00 90.94           C  
ATOM    435  N   ALA A  56       5.422  -8.006  -6.975  1.00 92.22           N  
ATOM    436  CA  ALA A  56       4.538  -8.444  -5.898  1.00 92.22           C  
ATOM    437  C   ALA A  56       3.525  -7.358  -5.544  1.00 92.22           C  
ATOM    438  CB  ALA A  56       5.352  -8.830  -4.665  1.00 92.22           C  
ATOM    439  O   ALA A  56       3.791  -6.168  -5.728  1.00 92.22           O  
ATOM    440  N   ASN A  57       2.299  -7.732  -5.158  1.00 93.98           N  
ATOM    441  CA  ASN A  57       1.304  -6.872  -4.528  1.00 93.98           C  
ATOM    442  C   ASN A  57       0.536  -7.609  -3.434  1.00 93.98           C  
ATOM    443  CB  ASN A  57       0.335  -6.316  -5.574  1.00 93.98           C  
ATOM    444  O   ASN A  57       0.517  -8.841  -3.406  1.00 93.98           O  
ATOM    445  CG  ASN A  57      -0.395  -7.408  -6.332  1.00 93.98           C  
ATOM    446  ND2 ASN A  57      -1.584  -7.090  -6.831  1.00 93.98           N  
ATOM    447  OD1 ASN A  57       0.105  -8.528  -6.467  1.00 93.98           O  
ATOM    448  N   GLY A  58       0.114  -6.893  -2.417  1.00 94.71           N  
ATOM    449  CA  GLY A  58      -0.594  -7.484  -1.293  1.00 94.71           C  
ATOM    450  C   GLY A  58      -0.786  -6.523  -0.136  1.00 94.71           C  
ATOM    451  O   GLY A  58      -0.854  -5.308  -0.336  1.00 94.71           O  
ATOM    452  N   CYS A  59      -1.094  -7.122   1.024  1.00 95.85           N  
ATOM    453  CA  CYS A  59      -1.331  -6.401   2.270  1.00 95.85           C  
ATOM    454  C   CYS A  59      -0.077  -6.380   3.135  1.00 95.85           C  
ATOM    455  CB  CYS A  59      -2.486  -7.035   3.044  1.00 95.85           C  
ATOM    456  O   CYS A  59       0.710  -7.328   3.119  1.00 95.85           O  
ATOM    457  SG  CYS A  59      -4.047  -7.056   2.136  1.00 95.85           S  
ATOM    458  N   ALA A  60       0.088  -5.224   3.905  1.00 96.38           N  
ATOM    459  CA  ALA A  60       1.225  -5.125   4.816  1.00 96.38           C  
ATOM    460  C   ALA A  60       0.892  -4.244   6.016  1.00 96.38           C  
ATOM    461  CB  ALA A  60       2.449  -4.581   4.084  1.00 96.38           C  
ATOM    462  O   ALA A  60       0.040  -3.357   5.925  1.00 96.38           O  
ATOM    463  N   GLU A  61       1.507  -4.635   7.124  1.00 96.55           N  
ATOM    464  CA  GLU A  61       1.386  -3.790   8.308  1.00 96.55           C  
ATOM    465  C   GLU A  61       1.986  -2.409   8.063  1.00 96.55           C  
ATOM    466  CB  GLU A  61       2.061  -4.451   9.512  1.00 96.55           C  
ATOM    467  O   GLU A  61       1.440  -1.400   8.514  1.00 96.55           O  
ATOM    468  CG  GLU A  61       1.351  -5.705  10.003  1.00 96.55           C  
ATOM    469  CD  GLU A  61       2.022  -6.340  11.211  1.00 96.55           C  
ATOM    470  OE1 GLU A  61       1.570  -7.418  11.659  1.00 96.55           O  
ATOM    471  OE2 GLU A  61       3.007  -5.754  11.713  1.00 96.55           O  
ATOM    472  N   THR A  62       3.132  -2.361   7.449  1.00 96.54           N  
ATOM    473  CA  THR A  62       3.844  -1.154   7.042  1.00 96.54           C  
ATOM    474  C   THR A  62       4.135  -1.177   5.544  1.00 96.54           C  
ATOM    475  CB  THR A  62       5.163  -0.993   7.821  1.00 96.54           C  
ATOM    476  O   THR A  62       4.183  -2.246   4.932  1.00 96.54           O  
ATOM    477  CG2 THR A  62       4.908  -0.910   9.322  1.00 96.54           C  
ATOM    478  OG1 THR A  62       6.009  -2.118   7.553  1.00 96.54           O  
ATOM    479  N   CYS A  63       4.237   0.104   4.998  1.00 94.91           N  
ATOM    480  CA  CYS A  63       4.591   0.200   3.586  1.00 94.91           C  
ATOM    481  C   CYS A  63       6.035  -0.227   3.355  1.00 94.91           C  
ATOM    482  CB  CYS A  63       4.383   1.626   3.077  1.00 94.91           C  
ATOM    483  O   CYS A  63       6.957   0.342   3.944  1.00 94.91           O  
ATOM    484  SG  CYS A  63       4.487   1.781   1.281  1.00 94.91           S  
ATOM    485  N   PRO A  64       6.215  -1.327   2.513  1.00 94.92           N  
ATOM    486  CA  PRO A  64       7.580  -1.769   2.218  1.00 94.92           C  
ATOM    487  C   PRO A  64       8.471  -0.635   1.717  1.00 94.92           C  
ATOM    488  CB  PRO A  64       7.380  -2.827   1.130  1.00 94.92           C  
ATOM    489  O   PRO A  64       7.978   0.327   1.122  1.00 94.92           O  
ATOM    490  CG  PRO A  64       5.968  -3.286   1.298  1.00 94.92           C  
ATOM    491  CD  PRO A  64       5.141  -2.123   1.766  1.00 94.92           C  
ATOM    492  N   GLU A  65       9.724  -0.814   2.012  1.00 95.40           N  
ATOM    493  CA  GLU A  65      10.697   0.204   1.628  1.00 95.40           C  
ATOM    494  C   GLU A  65      11.049   0.100   0.147  1.00 95.40           C  
ATOM    495  CB  GLU A  65      11.964   0.085   2.479  1.00 95.40           C  
ATOM    496  O   GLU A  65      11.128  -1.001  -0.402  1.00 95.40           O  
ATOM    497  CG  GLU A  65      11.750   0.416   3.949  1.00 95.40           C  
ATOM    498  CD  GLU A  65      13.047   0.512   4.737  1.00 95.40           C  
ATOM    499  OE1 GLU A  65      13.062   1.164   5.806  1.00 95.40           O  
ATOM    500  OE2 GLU A  65      14.057  -0.070   4.282  1.00 95.40           O  
ATOM    501  N   THR A  66      11.263   1.239  -0.396  1.00 95.07           N  
ATOM    502  CA  THR A  66      11.757   1.300  -1.767  1.00 95.07           C  
ATOM    503  C   THR A  66      13.272   1.126  -1.805  1.00 95.07           C  
ATOM    504  CB  THR A  66      11.373   2.631  -2.441  1.00 95.07           C  
ATOM    505  O   THR A  66      13.980   1.605  -0.917  1.00 95.07           O  
ATOM    506  CG2 THR A  66      11.858   2.676  -3.886  1.00 95.07           C  
ATOM    507  OG1 THR A  66       9.948   2.776  -2.422  1.00 95.07           O  
ATOM    508  N   THR A  67      13.828   0.364  -2.872  1.00 94.84           N  
ATOM    509  CA  THR A  67      15.251   0.268  -3.174  1.00 94.84           C  
ATOM    510  C   THR A  67      15.530   0.702  -4.610  1.00 94.84           C  
ATOM    511  CB  THR A  67      15.774  -1.164  -2.957  1.00 94.84           C  
ATOM    512  O   THR A  67      14.600   0.941  -5.383  1.00 94.84           O  
ATOM    513  CG2 THR A  67      15.398  -1.683  -1.573  1.00 94.84           C  
ATOM    514  OG1 THR A  67      15.206  -2.028  -3.949  1.00 94.84           O  
ATOM    515  N   PRO A  68      16.855   0.946  -4.915  1.00 92.90           N  
ATOM    516  CA  PRO A  68      17.215   1.331  -6.282  1.00 92.90           C  
ATOM    517  C   PRO A  68      16.695   0.348  -7.328  1.00 92.90           C  
ATOM    518  CB  PRO A  68      18.746   1.340  -6.254  1.00 92.90           C  
ATOM    519  O   PRO A  68      16.370   0.749  -8.449  1.00 92.90           O  
ATOM    520  CG  PRO A  68      19.101   1.654  -4.836  1.00 92.90           C  
ATOM    521  CD  PRO A  68      18.085   1.011  -3.937  1.00 92.90           C  
ATOM    522  N   GLN A  69      16.446  -0.945  -7.034  1.00 93.87           N  
ATOM    523  CA  GLN A  69      16.018  -1.979  -7.971  1.00 93.87           C  
ATOM    524  C   GLN A  69      14.520  -2.240  -7.856  1.00 93.87           C  
ATOM    525  CB  GLN A  69      16.797  -3.273  -7.735  1.00 93.87           C  
ATOM    526  O   GLN A  69      13.908  -2.792  -8.773  1.00 93.87           O  
ATOM    527  CG  GLN A  69      18.274  -3.178  -8.096  1.00 93.87           C  
ATOM    528  CD  GLN A  69      19.111  -2.569  -6.988  1.00 93.87           C  
ATOM    529  NE2 GLN A  69      20.393  -2.355  -7.262  1.00 93.87           N  
ATOM    530  OE1 GLN A  69      18.609  -2.291  -5.894  1.00 93.87           O  
ATOM    531  N   ILE A  70      13.921  -1.691  -6.714  1.00 94.03           N  
ATOM    532  CA  ILE A  70      12.521  -1.986  -6.426  1.00 94.03           C  
ATOM    533  C   ILE A  70      11.781  -0.695  -6.084  1.00 94.03           C  
ATOM    534  CB  ILE A  70      12.385  -3.003  -5.271  1.00 94.03           C  
ATOM    535  O   ILE A  70      12.203   0.055  -5.201  1.00 94.03           O  
ATOM    536  CG1 ILE A  70      13.116  -4.306  -5.617  1.00 94.03           C  
ATOM    537  CG2 ILE A  70      10.910  -3.270  -4.958  1.00 94.03           C  
ATOM    538  CD1 ILE A  70      12.527  -5.048  -6.809  1.00 94.03           C  
ATOM    539  N   GLU A  71      10.719  -0.447  -6.760  1.00 93.59           N  
ATOM    540  CA  GLU A  71       9.805   0.647  -6.447  1.00 93.59           C  
ATOM    541  C   GLU A  71       8.537   0.131  -5.772  1.00 93.59           C  
ATOM    542  CB  GLU A  71       9.445   1.426  -7.715  1.00 93.59           C  
ATOM    543  O   GLU A  71       8.001  -0.909  -6.159  1.00 93.59           O  
ATOM    544  CG  GLU A  71       8.612   2.673  -7.454  1.00 93.59           C  
ATOM    545  CD  GLU A  71       8.299   3.460  -8.717  1.00 93.59           C  
ATOM    546  OE1 GLU A  71       7.468   4.395  -8.659  1.00 93.59           O  
ATOM    547  OE2 GLU A  71       8.888   3.138  -9.773  1.00 93.59           O  
ATOM    548  N   VAL A  72       8.009   0.878  -4.776  1.00 94.21           N  
ATOM    549  CA  VAL A  72       6.846   0.436  -4.014  1.00 94.21           C  
ATOM    550  C   VAL A  72       5.774   1.524  -4.030  1.00 94.21           C  
ATOM    551  CB  VAL A  72       7.222   0.081  -2.558  1.00 94.21           C  
ATOM    552  O   VAL A  72       6.072   2.701  -3.818  1.00 94.21           O  
ATOM    553  CG1 VAL A  72       5.979  -0.304  -1.757  1.00 94.21           C  
ATOM    554  CG2 VAL A  72       8.248  -1.051  -2.534  1.00 94.21           C  
ATOM    555  N   SER A  73       4.569   1.144  -4.403  1.00 93.38           N  
ATOM    556  CA  SER A  73       3.377   1.968  -4.240  1.00 93.38           C  
ATOM    557  C   SER A  73       2.486   1.438  -3.122  1.00 93.38           C  
ATOM    558  CB  SER A  73       2.585   2.030  -5.548  1.00 93.38           C  
ATOM    559  O   SER A  73       2.154   0.251  -3.096  1.00 93.38           O  
ATOM    560  OG  SER A  73       3.345   2.657  -6.566  1.00 93.38           O  
ATOM    561  N   CYS A  74       2.078   2.375  -2.227  1.00 94.30           N  
ATOM    562  CA  CYS A  74       1.275   1.967  -1.080  1.00 94.30           C  
ATOM    563  C   CYS A  74       0.036   2.845  -0.943  1.00 94.30           C  
ATOM    564  CB  CYS A  74       2.101   2.032   0.204  1.00 94.30           C  
ATOM    565  O   CYS A  74       0.069   4.030  -1.277  1.00 94.30           O  
ATOM    566  SG  CYS A  74       3.452   0.834   0.260  1.00 94.30           S  
ATOM    567  N   CYS A  75      -0.925   2.223  -0.528  1.00 94.99           N  
ATOM    568  CA  CYS A  75      -2.148   2.971  -0.261  1.00 94.99           C  
ATOM    569  C   CYS A  75      -2.992   2.276   0.801  1.00 94.99           C  
ATOM    570  CB  CYS A  75      -2.964   3.141  -1.542  1.00 94.99           C  
ATOM    571  O   CYS A  75      -2.774   1.101   1.101  1.00 94.99           O  
ATOM    572  SG  CYS A  75      -3.550   1.583  -2.244  1.00 94.99           S  
ATOM    573  N   ASN A  76      -3.864   3.086   1.457  1.00 94.73           N  
ATOM    574  CA  ASN A  76      -4.638   2.547   2.570  1.00 94.73           C  
ATOM    575  C   ASN A  76      -6.130   2.518   2.254  1.00 94.73           C  
ATOM    576  CB  ASN A  76      -4.381   3.354   3.844  1.00 94.73           C  
ATOM    577  O   ASN A  76      -6.963   2.597   3.159  1.00 94.73           O  
ATOM    578  CG  ASN A  76      -4.720   4.823   3.683  1.00 94.73           C  
ATOM    579  ND2 ASN A  76      -4.482   5.605   4.729  1.00 94.73           N  
ATOM    580  OD1 ASN A  76      -5.193   5.251   2.627  1.00 94.73           O  
ATOM    581  N   THR A  77      -6.475   2.413   1.019  1.00 93.46           N  
ATOM    582  CA  THR A  77      -7.862   2.280   0.587  1.00 93.46           C  
ATOM    583  C   THR A  77      -8.078   0.954  -0.137  1.00 93.46           C  
ATOM    584  CB  THR A  77      -8.274   3.443  -0.334  1.00 93.46           C  
ATOM    585  O   THR A  77      -7.116   0.305  -0.555  1.00 93.46           O  
ATOM    586  CG2 THR A  77      -8.118   4.786   0.373  1.00 93.46           C  
ATOM    587  OG1 THR A  77      -7.449   3.434  -1.505  1.00 93.46           O  
ATOM    588  N   ASP A  78      -9.325   0.481  -0.288  1.00 93.62           N  
ATOM    589  CA  ASP A  78      -9.650  -0.786  -0.935  1.00 93.62           C  
ATOM    590  C   ASP A  78      -9.177  -0.799  -2.387  1.00 93.62           C  
ATOM    591  CB  ASP A  78     -11.155  -1.052  -0.870  1.00 93.62           C  
ATOM    592  O   ASP A  78      -9.399   0.163  -3.126  1.00 93.62           O  
ATOM    593  CG  ASP A  78     -11.630  -1.435   0.521  1.00 93.62           C  
ATOM    594  OD1 ASP A  78     -10.824  -1.963   1.317  1.00 93.62           O  
ATOM    595  OD2 ASP A  78     -12.822  -1.209   0.822  1.00 93.62           O  
ATOM    596  N   PHE A  79      -8.519  -1.907  -2.704  1.00 91.94           N  
ATOM    597  CA  PHE A  79      -8.139  -2.204  -4.080  1.00 91.94           C  
ATOM    598  C   PHE A  79      -7.226  -1.117  -4.636  1.00 91.94           C  
ATOM    599  CB  PHE A  79      -9.382  -2.348  -4.963  1.00 91.94           C  
ATOM    600  O   PHE A  79      -7.218  -0.863  -5.842  1.00 91.94           O  
ATOM    601  CG  PHE A  79     -10.447  -3.233  -4.373  1.00 91.94           C  
ATOM    602  CD1 PHE A  79     -10.137  -4.510  -3.922  1.00 91.94           C  
ATOM    603  CD2 PHE A  79     -11.758  -2.787  -4.270  1.00 91.94           C  
ATOM    604  CE1 PHE A  79     -11.121  -5.331  -3.375  1.00 91.94           C  
ATOM    605  CE2 PHE A  79     -12.746  -3.602  -3.725  1.00 91.94           C  
ATOM    606  CZ  PHE A  79     -12.426  -4.874  -3.279  1.00 91.94           C  
ATOM    607  N   CYS A  80      -6.533  -0.346  -3.935  1.00 91.79           N  
ATOM    608  CA  CYS A  80      -5.728   0.795  -4.356  1.00 91.79           C  
ATOM    609  C   CYS A  80      -4.500   0.340  -5.134  1.00 91.79           C  
ATOM    610  CB  CYS A  80      -5.299   1.623  -3.146  1.00 91.79           C  
ATOM    611  O   CYS A  80      -3.894   1.127  -5.863  1.00 91.79           O  
ATOM    612  SG  CYS A  80      -4.068   0.807  -2.105  1.00 91.79           S  
ATOM    613  N   ASN A  81      -4.179  -0.924  -4.832  1.00 92.56           N  
ATOM    614  CA  ASN A  81      -2.989  -1.420  -5.515  1.00 92.56           C  
ATOM    615  C   ASN A  81      -3.298  -1.835  -6.950  1.00 92.56           C  
ATOM    616  CB  ASN A  81      -2.376  -2.591  -4.744  1.00 92.56           C  
ATOM    617  O   ASN A  81      -2.520  -2.559  -7.573  1.00 92.56           O  
ATOM    618  CG  ASN A  81      -3.343  -3.746  -4.571  1.00 92.56           C  
ATOM    619  ND2 ASN A  81      -2.834  -4.881  -4.107  1.00 92.56           N  
ATOM    620  OD1 ASN A  81      -4.538  -3.619  -4.852  1.00 92.56           O  
ATOM    621  N   ASN A  82      -4.405  -1.329  -7.522  1.00 86.70           N  
ATOM    622  CA  ASN A  82      -4.832  -1.617  -8.887  1.00 86.70           C  
ATOM    623  C   ASN A  82      -4.384  -0.526  -9.856  1.00 86.70           C  
ATOM    624  CB  ASN A  82      -6.351  -1.791  -8.950  1.00 86.70           C  
ATOM    625  O   ASN A  82      -5.060  -0.257 -10.850  1.00 86.70           O  
ATOM    626  CG  ASN A  82      -6.826  -2.295 -10.298  1.00 86.70           C  
ATOM    627  ND2 ASN A  82      -8.070  -1.984 -10.643  1.00 86.70           N  
ATOM    628  OD1 ASN A  82      -6.081  -2.960 -11.023  1.00 86.70           O  
ATOM    629  N   ASN A  83      -3.112   0.027  -9.729  1.00 75.09           N  
ATOM    630  CA  ASN A  83      -2.727   1.195 -10.515  1.00 75.09           C  
ATOM    631  C   ASN A  83      -1.797   0.815 -11.664  1.00 75.09           C  
ATOM    632  CB  ASN A  83      -2.067   2.249  -9.624  1.00 75.09           C  
ATOM    633  O   ASN A  83      -1.392   1.674 -12.450  1.00 75.09           O  
ATOM    634  CG  ASN A  83      -2.882   2.558  -8.383  1.00 75.09           C  
ATOM    635  ND2 ASN A  83      -2.259   3.213  -7.412  1.00 75.09           N  
ATOM    636  OD1 ASN A  83      -4.063   2.209  -8.298  1.00 75.09           O  
ATOM    637  N   GLY A  84      -1.996  -0.312 -12.406  1.00 62.95           N  
ATOM    638  CA  GLY A  84      -1.652  -0.582 -13.793  1.00 62.95           C  
ATOM    639  C   GLY A  84      -0.296  -0.030 -14.190  1.00 62.95           C  
ATOM    640  O   GLY A  84      -0.058   0.265 -15.363  1.00 62.95           O  
ATOM    641  N   ARG A  85       0.718   0.268 -13.237  1.00 62.58           N  
ATOM    642  CA  ARG A  85       2.035   0.558 -13.795  1.00 62.58           C  
ATOM    643  C   ARG A  85       2.485  -0.550 -14.742  1.00 62.58           C  
ATOM    644  CB  ARG A  85       3.065   0.742 -12.678  1.00 62.58           C  
ATOM    645  O   ARG A  85       2.161  -1.721 -14.534  1.00 62.58           O  
ATOM    646  CG  ARG A  85       4.105   1.812 -12.969  1.00 62.58           C  
ATOM    647  CD  ARG A  85       5.177   1.864 -11.889  1.00 62.58           C  
ATOM    648  NE  ARG A  85       6.265   2.768 -12.253  1.00 62.58           N  
ATOM    649  NH1 ARG A  85       7.135   2.913 -10.118  1.00 62.58           N  
ATOM    650  NH2 ARG A  85       8.117   4.061 -11.842  1.00 62.58           N  
ATOM    651  CZ  ARG A  85       7.170   3.245 -11.403  1.00 62.58           C  
ATOM    652  N   PRO A  86       2.698  -0.178 -16.159  1.00 48.69           N  
ATOM    653  CA  PRO A  86       3.128  -1.222 -17.093  1.00 48.69           C  
ATOM    654  C   PRO A  86       3.942  -2.322 -16.416  1.00 48.69           C  
ATOM    655  CB  PRO A  86       3.982  -0.457 -18.108  1.00 48.69           C  
ATOM    656  O   PRO A  86       4.677  -2.052 -15.462  1.00 48.69           O  
ATOM    657  CG  PRO A  86       3.898   0.972 -17.677  1.00 48.69           C  
ATOM    658  CD  PRO A  86       3.188   1.031 -16.355  1.00 48.69           C  
TER     659      ALA A   1                                                      
ENDMDL                                                                          
END                                                                             
