# Supplementary material for: Domain loss enabled evolution of novel functions in the snake three-finger toxin gene superfamily
Source: Nat Commun. 2023 Aug 11;14:4861. doi: 10.1038/s41467-023-40550-0 (PMC10421932; doi:10.1038/s41467-023-40550-0)
Supplement: Supplementary file 5 — Supplementary Data 2 [file 41467_2023_40550_MOESM5_ESM.zip › SD2_structure_predictions/full_sequence/TR|A0A898IL04|Calliophis_bivirgatus.pdb]

MODEL     1                                                                     
ATOM      1  N   MET A   1     -43.891   4.519  11.822  1.00 68.28           N  
ATOM      2  CA  MET A   1     -42.763   5.403  12.101  1.00 68.28           C  
ATOM      3  C   MET A   1     -41.480   4.602  12.297  1.00 68.28           C  
ATOM      4  CB  MET A   1     -43.041   6.256  13.339  1.00 68.28           C  
ATOM      5  O   MET A   1     -40.383   5.161  12.262  1.00 68.28           O  
ATOM      6  CG  MET A   1     -44.520   6.422  13.650  1.00 68.28           C  
ATOM      7  SD  MET A   1     -44.819   7.557  15.061  1.00 68.28           S  
ATOM      8  CE  MET A   1     -46.629   7.470  15.163  1.00 68.28           C  
ATOM      9  N   LYS A   2     -41.570   3.259  12.274  1.00 79.54           N  
ATOM     10  CA  LYS A   2     -40.493   2.294  12.474  1.00 79.54           C  
ATOM     11  C   LYS A   2     -39.887   1.862  11.142  1.00 79.54           C  
ATOM     12  CB  LYS A   2     -41.004   1.071  13.239  1.00 79.54           C  
ATOM     13  O   LYS A   2     -38.686   1.596  11.058  1.00 79.54           O  
ATOM     14  CG  LYS A   2     -41.200   1.311  14.728  1.00 79.54           C  
ATOM     15  CD  LYS A   2     -42.164   0.299  15.335  1.00 79.54           C  
ATOM     16  CE  LYS A   2     -42.157   0.360  16.856  1.00 79.54           C  
ATOM     17  NZ  LYS A   2     -43.541   0.407  17.415  1.00 79.54           N  
ATOM     18  N   THR A   3     -40.713   1.909  10.103  1.00 81.76           N  
ATOM     19  CA  THR A   3     -40.267   1.541   8.764  1.00 81.76           C  
ATOM     20  C   THR A   3     -39.508   2.693   8.111  1.00 81.76           C  
ATOM     21  CB  THR A   3     -41.454   1.133   7.872  1.00 81.76           C  
ATOM     22  O   THR A   3     -38.594   2.468   7.315  1.00 81.76           O  
ATOM     23  CG2 THR A   3     -42.059  -0.189   8.331  1.00 81.76           C  
ATOM     24  OG1 THR A   3     -42.460   2.152   7.931  1.00 81.76           O  
ATOM     25  N   LEU A   4     -39.857   3.892   8.466  1.00 82.14           N  
ATOM     26  CA  LEU A   4     -39.182   5.105   8.016  1.00 82.14           C  
ATOM     27  C   LEU A   4     -37.816   5.243   8.678  1.00 82.14           C  
ATOM     28  CB  LEU A   4     -40.037   6.338   8.320  1.00 82.14           C  
ATOM     29  O   LEU A   4     -36.846   5.646   8.032  1.00 82.14           O  
ATOM     30  CG  LEU A   4     -41.206   6.603   7.370  1.00 82.14           C  
ATOM     31  CD1 LEU A   4     -42.053   7.763   7.882  1.00 82.14           C  
ATOM     32  CD2 LEU A   4     -40.697   6.887   5.961  1.00 82.14           C  
ATOM     33  N   LEU A   5     -37.720   4.857   9.876  1.00 83.65           N  
ATOM     34  CA  LEU A   5     -36.482   4.867  10.648  1.00 83.65           C  
ATOM     35  C   LEU A   5     -35.526   3.785  10.157  1.00 83.65           C  
ATOM     36  CB  LEU A   5     -36.776   4.667  12.137  1.00 83.65           C  
ATOM     37  O   LEU A   5     -34.317   4.011  10.072  1.00 83.65           O  
ATOM     38  CG  LEU A   5     -37.303   5.888  12.894  1.00 83.65           C  
ATOM     39  CD1 LEU A   5     -37.827   5.475  14.265  1.00 83.65           C  
ATOM     40  CD2 LEU A   5     -36.212   6.945  13.029  1.00 83.65           C  
ATOM     41  N   LEU A   6     -36.008   2.672   9.735  1.00 85.52           N  
ATOM     42  CA  LEU A   6     -35.241   1.547   9.212  1.00 85.52           C  
ATOM     43  C   LEU A   6     -34.698   1.859   7.822  1.00 85.52           C  
ATOM     44  CB  LEU A   6     -36.105   0.284   9.164  1.00 85.52           C  
ATOM     45  O   LEU A   6     -33.552   1.528   7.509  1.00 85.52           O  
ATOM     46  CG  LEU A   6     -36.374  -0.405  10.502  1.00 85.52           C  
ATOM     47  CD1 LEU A   6     -37.446  -1.478  10.340  1.00 85.52           C  
ATOM     48  CD2 LEU A   6     -35.089  -1.007  11.061  1.00 85.52           C  
ATOM     49  N   THR A   7     -35.449   2.526   7.061  1.00 86.15           N  
ATOM     50  CA  THR A   7     -35.059   2.952   5.722  1.00 86.15           C  
ATOM     51  C   THR A   7     -33.998   4.046   5.789  1.00 86.15           C  
ATOM     52  CB  THR A   7     -36.273   3.459   4.921  1.00 86.15           C  
ATOM     53  O   THR A   7     -33.077   4.077   4.970  1.00 86.15           O  
ATOM     54  CG2 THR A   7     -37.281   2.339   4.683  1.00 86.15           C  
ATOM     55  OG1 THR A   7     -36.911   4.515   5.649  1.00 86.15           O  
ATOM     56  N   LEU A   8     -34.023   4.937   6.689  1.00 86.70           N  
ATOM     57  CA  LEU A   8     -33.064   6.009   6.935  1.00 86.70           C  
ATOM     58  C   LEU A   8     -31.730   5.445   7.414  1.00 86.70           C  
ATOM     59  CB  LEU A   8     -33.615   6.995   7.968  1.00 86.70           C  
ATOM     60  O   LEU A   8     -30.668   5.909   6.991  1.00 86.70           O  
ATOM     61  CG  LEU A   8     -32.770   8.242   8.233  1.00 86.70           C  
ATOM     62  CD1 LEU A   8     -33.021   9.291   7.155  1.00 86.70           C  
ATOM     63  CD2 LEU A   8     -33.071   8.808   9.617  1.00 86.70           C  
ATOM     64  N   VAL A   9     -31.724   4.430   8.160  1.00 86.18           N  
ATOM     65  CA  VAL A   9     -30.540   3.752   8.677  1.00 86.18           C  
ATOM     66  C   VAL A   9     -29.848   2.987   7.551  1.00 86.18           C  
ATOM     67  CB  VAL A   9     -30.896   2.790   9.833  1.00 86.18           C  
ATOM     68  O   VAL A   9     -28.621   3.022   7.431  1.00 86.18           O  
ATOM     69  CG1 VAL A   9     -29.678   1.965  10.244  1.00 86.18           C  
ATOM     70  CG2 VAL A   9     -31.443   3.571  11.027  1.00 86.18           C  
ATOM     71  N   VAL A  10     -30.574   2.368   6.659  1.00 84.39           N  
ATOM     72  CA  VAL A  10     -30.068   1.598   5.527  1.00 84.39           C  
ATOM     73  C   VAL A  10     -29.445   2.540   4.499  1.00 84.39           C  
ATOM     74  CB  VAL A  10     -31.184   0.755   4.870  1.00 84.39           C  
ATOM     75  O   VAL A  10     -28.379   2.252   3.950  1.00 84.39           O  
ATOM     76  CG1 VAL A  10     -30.665   0.059   3.613  1.00 84.39           C  
ATOM     77  CG2 VAL A  10     -31.732  -0.269   5.863  1.00 84.39           C  
ATOM     78  N   VAL A  11     -30.021   3.707   4.243  1.00 83.28           N  
ATOM     79  CA  VAL A  11     -29.541   4.743   3.335  1.00 83.28           C  
ATOM     80  C   VAL A  11     -28.263   5.366   3.891  1.00 83.28           C  
ATOM     81  CB  VAL A  11     -30.609   5.835   3.103  1.00 83.28           C  
ATOM     82  O   VAL A  11     -27.315   5.626   3.145  1.00 83.28           O  
ATOM     83  CG1 VAL A  11     -30.034   6.988   2.283  1.00 83.28           C  
ATOM     84  CG2 VAL A  11     -31.836   5.242   2.412  1.00 83.28           C  
ATOM     85  N   THR A  12     -28.207   5.595   5.170  1.00 80.47           N  
ATOM     86  CA  THR A  12     -27.050   6.146   5.867  1.00 80.47           C  
ATOM     87  C   THR A  12     -25.883   5.163   5.837  1.00 80.47           C  
ATOM     88  CB  THR A  12     -27.391   6.497   7.326  1.00 80.47           C  
ATOM     89  O   THR A  12     -24.732   5.563   5.649  1.00 80.47           O  
ATOM     90  CG2 THR A  12     -28.434   7.608   7.395  1.00 80.47           C  
ATOM     91  OG1 THR A  12     -27.906   5.333   7.984  1.00 80.47           O  
ATOM     92  N   ILE A  13     -26.076   3.906   5.988  1.00 78.29           N  
ATOM     93  CA  ILE A  13     -25.080   2.840   5.965  1.00 78.29           C  
ATOM     94  C   ILE A  13     -24.564   2.646   4.541  1.00 78.29           C  
ATOM     95  CB  ILE A  13     -25.657   1.515   6.511  1.00 78.29           C  
ATOM     96  O   ILE A  13     -23.368   2.429   4.331  1.00 78.29           O  
ATOM     97  CG1 ILE A  13     -25.995   1.653   8.000  1.00 78.29           C  
ATOM     98  CG2 ILE A  13     -24.678   0.361   6.276  1.00 78.29           C  
ATOM     99  CD1 ILE A  13     -26.771   0.474   8.571  1.00 78.29           C  
ATOM    100  N   LEU A  14     -25.436   2.719   3.553  1.00 75.69           N  
ATOM    101  CA  LEU A  14     -25.111   2.604   2.136  1.00 75.69           C  
ATOM    102  C   LEU A  14     -24.337   3.827   1.655  1.00 75.69           C  
ATOM    103  CB  LEU A  14     -26.385   2.432   1.305  1.00 75.69           C  
ATOM    104  O   LEU A  14     -23.528   3.730   0.729  1.00 75.69           O  
ATOM    105  CG  LEU A  14     -27.116   1.096   1.454  1.00 75.69           C  
ATOM    106  CD1 LEU A  14     -28.429   1.122   0.678  1.00 75.69           C  
ATOM    107  CD2 LEU A  14     -26.232  -0.053   0.980  1.00 75.69           C  
ATOM    108  N   CYS A  15     -24.596   4.925   2.313  1.00 73.33           N  
ATOM    109  CA  CYS A  15     -23.927   6.180   1.988  1.00 73.33           C  
ATOM    110  C   CYS A  15     -22.612   6.311   2.748  1.00 73.33           C  
ATOM    111  CB  CYS A  15     -24.832   7.369   2.309  1.00 73.33           C  
ATOM    112  O   CYS A  15     -21.803   7.191   2.451  1.00 73.33           O  
ATOM    113  SG  CYS A  15     -26.142   7.635   1.094  1.00 73.33           S  
ATOM    114  N   LEU A  16     -22.448   5.432   3.797  1.00 69.59           N  
ATOM    115  CA  LEU A  16     -21.191   5.420   4.536  1.00 69.59           C  
ATOM    116  C   LEU A  16     -20.112   4.671   3.761  1.00 69.59           C  
ATOM    117  CB  LEU A  16     -21.384   4.781   5.914  1.00 69.59           C  
ATOM    118  O   LEU A  16     -20.326   3.534   3.333  1.00 69.59           O  
ATOM    119  CG  LEU A  16     -22.108   5.629   6.960  1.00 69.59           C  
ATOM    120  CD1 LEU A  16     -22.715   4.737   8.038  1.00 69.59           C  
ATOM    121  CD2 LEU A  16     -21.155   6.648   7.575  1.00 69.59           C  
ATOM    122  N   ASP A  17     -19.611   5.247   2.749  1.00 61.58           N  
ATOM    123  CA  ASP A  17     -18.422   4.728   2.080  1.00 61.58           C  
ATOM    124  C   ASP A  17     -17.430   4.153   3.089  1.00 61.58           C  
ATOM    125  CB  ASP A  17     -17.752   5.824   1.249  1.00 61.58           C  
ATOM    126  O   ASP A  17     -16.906   4.881   3.935  1.00 61.58           O  
ATOM    127  CG  ASP A  17     -17.077   5.291  -0.002  1.00 61.58           C  
ATOM    128  OD1 ASP A  17     -16.661   4.112  -0.016  1.00 61.58           O  
ATOM    129  OD2 ASP A  17     -16.958   6.057  -0.983  1.00 61.58           O  
ATOM    130  N   LEU A  18     -17.837   3.137   3.855  1.00 61.71           N  
ATOM    131  CA  LEU A  18     -16.835   2.500   4.702  1.00 61.71           C  
ATOM    132  C   LEU A  18     -15.443   2.635   4.093  1.00 61.71           C  
ATOM    133  CB  LEU A  18     -17.171   1.022   4.913  1.00 61.71           C  
ATOM    134  O   LEU A  18     -15.188   2.128   2.998  1.00 61.71           O  
ATOM    135  CG  LEU A  18     -17.781   0.651   6.265  1.00 61.71           C  
ATOM    136  CD1 LEU A  18     -19.286   0.443   6.129  1.00 61.71           C  
ATOM    137  CD2 LEU A  18     -17.113  -0.598   6.830  1.00 61.71           C  
ATOM    138  N   GLY A  19     -15.023   3.903   3.676  1.00 64.31           N  
ATOM    139  CA  GLY A  19     -13.711   4.306   3.196  1.00 64.31           C  
ATOM    140  C   GLY A  19     -12.652   3.236   3.384  1.00 64.31           C  
ATOM    141  O   GLY A  19     -12.160   3.030   4.495  1.00 64.31           O  
ATOM    142  N   TYR A  20     -12.902   2.062   2.746  1.00 72.07           N  
ATOM    143  CA  TYR A  20     -11.843   1.060   2.719  1.00 72.07           C  
ATOM    144  C   TYR A  20     -10.488   1.705   2.450  1.00 72.07           C  
ATOM    145  CB  TYR A  20     -12.135  -0.004   1.657  1.00 72.07           C  
ATOM    146  O   TYR A  20     -10.315   2.403   1.448  1.00 72.07           O  
ATOM    147  CG  TYR A  20     -11.221  -1.203   1.730  1.00 72.07           C  
ATOM    148  CD1 TYR A  20     -10.119  -1.316   0.886  1.00 72.07           C  
ATOM    149  CD2 TYR A  20     -11.459  -2.225   2.643  1.00 72.07           C  
ATOM    150  CE1 TYR A  20      -9.275  -2.420   0.949  1.00 72.07           C  
ATOM    151  CE2 TYR A  20     -10.621  -3.334   2.714  1.00 72.07           C  
ATOM    152  OH  TYR A  20      -8.702  -4.517   1.931  1.00 72.07           O  
ATOM    153  CZ  TYR A  20      -9.534  -3.422   1.865  1.00 72.07           C  
ATOM    154  N   THR A  21      -9.824   1.929   3.645  1.00 87.50           N  
ATOM    155  CA  THR A  21      -8.479   2.478   3.519  1.00 87.50           C  
ATOM    156  C   THR A  21      -7.461   1.367   3.278  1.00 87.50           C  
ATOM    157  CB  THR A  21      -8.082   3.278   4.774  1.00 87.50           C  
ATOM    158  O   THR A  21      -7.513   0.319   3.925  1.00 87.50           O  
ATOM    159  CG2 THR A  21      -8.967   4.509   4.944  1.00 87.50           C  
ATOM    160  OG1 THR A  21      -8.218   2.442   5.929  1.00 87.50           O  
ATOM    161  N   LEU A  22      -6.779   1.377   2.213  1.00 94.33           N  
ATOM    162  CA  LEU A  22      -5.725   0.437   1.849  1.00 94.33           C  
ATOM    163  C   LEU A  22      -4.480   0.660   2.701  1.00 94.33           C  
ATOM    164  CB  LEU A  22      -5.374   0.574   0.365  1.00 94.33           C  
ATOM    165  O   LEU A  22      -4.019   1.794   2.849  1.00 94.33           O  
ATOM    166  CG  LEU A  22      -4.359  -0.429  -0.187  1.00 94.33           C  
ATOM    167  CD1 LEU A  22      -4.939  -1.839  -0.159  1.00 94.33           C  
ATOM    168  CD2 LEU A  22      -3.942  -0.044  -1.602  1.00 94.33           C  
ATOM    169  N   GLU A  23      -4.007  -0.450   3.312  1.00 95.24           N  
ATOM    170  CA  GLU A  23      -2.774  -0.440   4.093  1.00 95.24           C  
ATOM    171  C   GLU A  23      -1.652  -1.172   3.363  1.00 95.24           C  
ATOM    172  CB  GLU A  23      -3.004  -1.068   5.470  1.00 95.24           C  
ATOM    173  O   GLU A  23      -1.846  -2.288   2.876  1.00 95.24           O  
ATOM    174  CG  GLU A  23      -3.941  -0.268   6.362  1.00 95.24           C  
ATOM    175  CD  GLU A  23      -3.944  -0.741   7.807  1.00 95.24           C  
ATOM    176  OE1 GLU A  23      -4.326   0.046   8.703  1.00 95.24           O  
ATOM    177  OE2 GLU A  23      -3.561  -1.909   8.045  1.00 95.24           O  
ATOM    178  N   CYS A  24      -0.383  -0.528   3.316  1.00 95.16           N  
ATOM    179  CA  CYS A  24       0.764  -1.087   2.609  1.00 95.16           C  
ATOM    180  C   CYS A  24       2.019  -1.030   3.473  1.00 95.16           C  
ATOM    181  CB  CYS A  24       1.002  -0.339   1.298  1.00 95.16           C  
ATOM    182  O   CYS A  24       2.091  -0.242   4.417  1.00 95.16           O  
ATOM    183  SG  CYS A  24      -0.389  -0.422   0.149  1.00 95.16           S  
ATOM    184  N   TYR A  25       2.959  -1.858   3.161  1.00 93.38           N  
ATOM    185  CA  TYR A  25       4.271  -1.762   3.791  1.00 93.38           C  
ATOM    186  C   TYR A  25       5.046  -0.564   3.257  1.00 93.38           C  
ATOM    187  CB  TYR A  25       5.073  -3.047   3.562  1.00 93.38           C  
ATOM    188  O   TYR A  25       5.000  -0.270   2.060  1.00 93.38           O  
ATOM    189  CG  TYR A  25       4.595  -4.216   4.389  1.00 93.38           C  
ATOM    190  CD1 TYR A  25       4.795  -4.248   5.767  1.00 93.38           C  
ATOM    191  CD2 TYR A  25       3.945  -5.291   3.793  1.00 93.38           C  
ATOM    192  CE1 TYR A  25       4.358  -5.324   6.532  1.00 93.38           C  
ATOM    193  CE2 TYR A  25       3.504  -6.373   4.548  1.00 93.38           C  
ATOM    194  OH  TYR A  25       3.280  -7.448   6.668  1.00 93.38           O  
ATOM    195  CZ  TYR A  25       3.714  -6.380   5.915  1.00 93.38           C  
ATOM    196  N   ASP A  26       5.738   0.113   4.241  1.00 90.00           N  
ATOM    197  CA  ASP A  26       6.537   1.294   3.928  1.00 90.00           C  
ATOM    198  C   ASP A  26       8.027   0.961   3.916  1.00 90.00           C  
ATOM    199  CB  ASP A  26       6.256   2.413   4.934  1.00 90.00           C  
ATOM    200  O   ASP A  26       8.502   0.180   4.743  1.00 90.00           O  
ATOM    201  CG  ASP A  26       7.003   3.696   4.616  1.00 90.00           C  
ATOM    202  OD1 ASP A  26       7.705   3.754   3.583  1.00 90.00           O  
ATOM    203  OD2 ASP A  26       6.889   4.658   5.406  1.00 90.00           O  
ATOM    204  N   THR A  27       8.658   1.431   2.860  1.00 80.36           N  
ATOM    205  CA  THR A  27      10.070   1.194   2.581  1.00 80.36           C  
ATOM    206  C   THR A  27      10.949   1.858   3.636  1.00 80.36           C  
ATOM    207  CB  THR A  27      10.458   1.713   1.184  1.00 80.36           C  
ATOM    208  O   THR A  27      11.996   1.323   4.007  1.00 80.36           O  
ATOM    209  CG2 THR A  27      11.942   1.493   0.909  1.00 80.36           C  
ATOM    210  OG1 THR A  27       9.692   1.019   0.192  1.00 80.36           O  
ATOM    211  N   ILE A  28      10.588   2.965   4.327  1.00 69.90           N  
ATOM    212  CA  ILE A  28      11.380   3.815   5.210  1.00 69.90           C  
ATOM    213  C   ILE A  28      11.569   3.124   6.558  1.00 69.90           C  
ATOM    214  CB  ILE A  28      10.721   5.198   5.404  1.00 69.90           C  
ATOM    215  O   ILE A  28      12.662   3.153   7.130  1.00 69.90           O  
ATOM    216  CG1 ILE A  28      10.601   5.926   4.061  1.00 69.90           C  
ATOM    217  CG2 ILE A  28      11.512   6.037   6.413  1.00 69.90           C  
ATOM    218  CD1 ILE A  28       9.831   7.238   4.134  1.00 69.90           C  
ATOM    219  N   PHE A  29      10.646   2.157   6.884  1.00 69.39           N  
ATOM    220  CA  PHE A  29      10.748   1.447   8.154  1.00 69.39           C  
ATOM    221  C   PHE A  29      10.460  -0.038   7.970  1.00 69.39           C  
ATOM    222  CB  PHE A  29       9.783   2.045   9.184  1.00 69.39           C  
ATOM    223  O   PHE A  29       9.326  -0.425   7.683  1.00 69.39           O  
ATOM    224  CG  PHE A  29      10.043   3.495   9.489  1.00 69.39           C  
ATOM    225  CD1 PHE A  29      11.080   3.867  10.336  1.00 69.39           C  
ATOM    226  CD2 PHE A  29       9.250   4.488   8.928  1.00 69.39           C  
ATOM    227  CE1 PHE A  29      11.323   5.209  10.621  1.00 69.39           C  
ATOM    228  CE2 PHE A  29       9.487   5.831   9.207  1.00 69.39           C  
ATOM    229  CZ  PHE A  29      10.523   6.189  10.055  1.00 69.39           C  
ATOM    230  N   LYS A  30      11.524  -0.817   7.499  1.00 65.76           N  
ATOM    231  CA  LYS A  30      11.666  -2.216   7.106  1.00 65.76           C  
ATOM    232  C   LYS A  30      10.652  -3.097   7.829  1.00 65.76           C  
ATOM    233  CB  LYS A  30      13.086  -2.711   7.387  1.00 65.76           C  
ATOM    234  O   LYS A  30      10.251  -4.142   7.314  1.00 65.76           O  
ATOM    235  CG  LYS A  30      14.119  -2.236   6.375  1.00 65.76           C  
ATOM    236  CD  LYS A  30      15.449  -2.955   6.556  1.00 65.76           C  
ATOM    237  CE  LYS A  30      16.500  -2.441   5.581  1.00 65.76           C  
ATOM    238  NZ  LYS A  30      17.754  -3.251   5.640  1.00 65.76           N  
ATOM    239  N   TRP A  31       9.412  -2.396   8.438  1.00 69.75           N  
ATOM    240  CA  TRP A  31       8.379  -3.197   9.086  1.00 69.75           C  
ATOM    241  C   TRP A  31       7.213  -2.321   9.534  1.00 69.75           C  
ATOM    242  CB  TRP A  31       8.956  -3.953  10.285  1.00 69.75           C  
ATOM    243  O   TRP A  31       6.403  -2.734  10.368  1.00 69.75           O  
ATOM    244  CG  TRP A  31      10.162  -4.783   9.958  1.00 69.75           C  
ATOM    245  CD1 TRP A  31      11.455  -4.351   9.851  1.00 69.75           C  
ATOM    246  CD2 TRP A  31      10.185  -6.188   9.691  1.00 69.75           C  
ATOM    247  CE2 TRP A  31      11.527  -6.542   9.430  1.00 69.75           C  
ATOM    248  CE3 TRP A  31       9.199  -7.184   9.648  1.00 69.75           C  
ATOM    249  NE1 TRP A  31      12.281  -5.405   9.534  1.00 69.75           N  
ATOM    250  CH2 TRP A  31      10.925  -8.807   9.094  1.00 69.75           C  
ATOM    251  CZ2 TRP A  31      11.909  -7.852   9.130  1.00 69.75           C  
ATOM    252  CZ3 TRP A  31       9.581  -8.487   9.349  1.00 69.75           C  
ATOM    253  N   HIS A  32       7.187  -1.153   8.961  1.00 85.89           N  
ATOM    254  CA  HIS A  32       6.101  -0.223   9.254  1.00 85.89           C  
ATOM    255  C   HIS A  32       5.056  -0.229   8.143  1.00 85.89           C  
ATOM    256  CB  HIS A  32       6.646   1.192   9.454  1.00 85.89           C  
ATOM    257  O   HIS A  32       5.371  -0.533   6.990  1.00 85.89           O  
ATOM    258  CG  HIS A  32       5.756   2.067  10.277  1.00 85.89           C  
ATOM    259  CD2 HIS A  32       5.112   1.832  11.445  1.00 85.89           C  
ATOM    260  ND1 HIS A  32       5.441   3.359   9.915  1.00 85.89           N  
ATOM    261  CE1 HIS A  32       4.640   3.883  10.828  1.00 85.89           C  
ATOM    262  NE2 HIS A  32       4.425   2.977  11.766  1.00 85.89           N  
ATOM    263  N   THR A  33       3.834  -0.225   8.573  1.00 92.70           N  
ATOM    264  CA  THR A  33       2.691  -0.090   7.677  1.00 92.70           C  
ATOM    265  C   THR A  33       2.155   1.339   7.696  1.00 92.70           C  
ATOM    266  CB  THR A  33       1.564  -1.068   8.057  1.00 92.70           C  
ATOM    267  O   THR A  33       2.407   2.090   8.640  1.00 92.70           O  
ATOM    268  CG2 THR A  33       2.075  -2.504   8.105  1.00 92.70           C  
ATOM    269  OG1 THR A  33       1.045  -0.714   9.345  1.00 92.70           O  
ATOM    270  N   MET A  34       1.610   1.666   6.482  1.00 92.39           N  
ATOM    271  CA  MET A  34       0.998   2.985   6.348  1.00 92.39           C  
ATOM    272  C   MET A  34      -0.348   2.890   5.637  1.00 92.39           C  
ATOM    273  CB  MET A  34       1.925   3.934   5.588  1.00 92.39           C  
ATOM    274  O   MET A  34      -0.582   1.959   4.864  1.00 92.39           O  
ATOM    275  CG  MET A  34       2.127   3.557   4.129  1.00 92.39           C  
ATOM    276  SD  MET A  34       2.904   4.904   3.155  1.00 92.39           S  
ATOM    277  CE  MET A  34       3.085   4.075   1.551  1.00 92.39           C  
ATOM    278  N   THR A  35      -1.240   3.822   6.085  1.00 94.60           N  
ATOM    279  CA  THR A  35      -2.473   4.002   5.327  1.00 94.60           C  
ATOM    280  C   THR A  35      -2.211   4.787   4.045  1.00 94.60           C  
ATOM    281  CB  THR A  35      -3.543   4.726   6.166  1.00 94.60           C  
ATOM    282  O   THR A  35      -1.575   5.843   4.076  1.00 94.60           O  
ATOM    283  CG2 THR A  35      -4.856   4.843   5.399  1.00 94.60           C  
ATOM    284  OG1 THR A  35      -3.772   3.992   7.375  1.00 94.60           O  
ATOM    285  N   CYS A  36      -2.703   4.202   2.886  1.00 93.77           N  
ATOM    286  CA  CYS A  36      -2.476   4.892   1.621  1.00 93.77           C  
ATOM    287  C   CYS A  36      -3.303   6.170   1.542  1.00 93.77           C  
ATOM    288  CB  CYS A  36      -2.818   3.979   0.444  1.00 93.77           C  
ATOM    289  O   CYS A  36      -4.479   6.178   1.909  1.00 93.77           O  
ATOM    290  SG  CYS A  36      -1.739   2.538   0.303  1.00 93.77           S  
ATOM    291  N   PRO A  37      -2.610   7.225   1.143  1.00 93.30           N  
ATOM    292  CA  PRO A  37      -3.351   8.472   0.942  1.00 93.30           C  
ATOM    293  C   PRO A  37      -4.494   8.324  -0.059  1.00 93.30           C  
ATOM    294  CB  PRO A  37      -2.285   9.435   0.415  1.00 93.30           C  
ATOM    295  O   PRO A  37      -4.505   7.381  -0.855  1.00 93.30           O  
ATOM    296  CG  PRO A  37      -0.983   8.769   0.724  1.00 93.30           C  
ATOM    297  CD  PRO A  37      -1.215   7.289   0.819  1.00 93.30           C  
ATOM    298  N   LYS A  38      -5.386   9.250   0.016  1.00 91.33           N  
ATOM    299  CA  LYS A  38      -6.487   9.262  -0.942  1.00 91.33           C  
ATOM    300  C   LYS A  38      -5.968   9.265  -2.377  1.00 91.33           C  
ATOM    301  CB  LYS A  38      -7.389  10.475  -0.709  1.00 91.33           C  
ATOM    302  O   LYS A  38      -5.011   9.976  -2.695  1.00 91.33           O  
ATOM    303  CG  LYS A  38      -8.709  10.419  -1.464  1.00 91.33           C  
ATOM    304  CD  LYS A  38      -9.588  11.622  -1.144  1.00 91.33           C  
ATOM    305  CE  LYS A  38     -10.884  11.597  -1.943  1.00 91.33           C  
ATOM    306  NZ  LYS A  38     -11.754  12.768  -1.623  1.00 91.33           N  
ATOM    307  N   GLY A  39      -6.543   8.356  -3.231  1.00 91.19           N  
ATOM    308  CA  GLY A  39      -6.123   8.372  -4.623  1.00 91.19           C  
ATOM    309  C   GLY A  39      -5.005   7.390  -4.920  1.00 91.19           C  
ATOM    310  O   GLY A  39      -4.645   7.184  -6.081  1.00 91.19           O  
ATOM    311  N   GLN A  40      -4.459   6.755  -3.857  1.00 94.74           N  
ATOM    312  CA  GLN A  40      -3.454   5.702  -3.969  1.00 94.74           C  
ATOM    313  C   GLN A  40      -4.028   4.349  -3.560  1.00 94.74           C  
ATOM    314  CB  GLN A  40      -2.231   6.034  -3.112  1.00 94.74           C  
ATOM    315  O   GLN A  40      -3.995   3.984  -2.383  1.00 94.74           O  
ATOM    316  CG  GLN A  40      -1.507   7.304  -3.540  1.00 94.74           C  
ATOM    317  CD  GLN A  40      -0.199   7.511  -2.800  1.00 94.74           C  
ATOM    318  NE2 GLN A  40       0.342   8.722  -2.880  1.00 94.74           N  
ATOM    319  OE1 GLN A  40       0.321   6.591  -2.160  1.00 94.74           O  
ATOM    320  N   ASN A  41      -4.421   3.636  -4.559  1.00 94.55           N  
ATOM    321  CA  ASN A  41      -5.200   2.431  -4.295  1.00 94.55           C  
ATOM    322  C   ASN A  41      -4.402   1.168  -4.604  1.00 94.55           C  
ATOM    323  CB  ASN A  41      -6.502   2.447  -5.098  1.00 94.55           C  
ATOM    324  O   ASN A  41      -4.980   0.104  -4.834  1.00 94.55           O  
ATOM    325  CG  ASN A  41      -7.393   3.622  -4.744  1.00 94.55           C  
ATOM    326  ND2 ASN A  41      -7.961   4.262  -5.759  1.00 94.55           N  
ATOM    327  OD1 ASN A  41      -7.568   3.951  -3.568  1.00 94.55           O  
ATOM    328  N   LEU A  42      -3.067   1.349  -4.681  1.00 95.93           N  
ATOM    329  CA  LEU A  42      -2.190   0.220  -4.971  1.00 95.93           C  
ATOM    330  C   LEU A  42      -1.029   0.166  -3.982  1.00 95.93           C  
ATOM    331  CB  LEU A  42      -1.653   0.312  -6.401  1.00 95.93           C  
ATOM    332  O   LEU A  42      -0.526   1.205  -3.551  1.00 95.93           O  
ATOM    333  CG  LEU A  42      -2.696   0.288  -7.520  1.00 95.93           C  
ATOM    334  CD1 LEU A  42      -2.052   0.653  -8.853  1.00 95.93           C  
ATOM    335  CD2 LEU A  42      -3.364  -1.081  -7.599  1.00 95.93           C  
ATOM    336  N   CYS A  43      -0.710  -1.024  -3.651  1.00 95.54           N  
ATOM    337  CA  CYS A  43       0.583  -1.306  -3.037  1.00 95.54           C  
ATOM    338  C   CYS A  43       1.612  -1.703  -4.089  1.00 95.54           C  
ATOM    339  CB  CYS A  43       0.450  -2.417  -1.995  1.00 95.54           C  
ATOM    340  O   CYS A  43       1.269  -2.328  -5.093  1.00 95.54           O  
ATOM    341  SG  CYS A  43      -0.654  -2.004  -0.627  1.00 95.54           S  
ATOM    342  N   PHE A  44       2.917  -1.270  -3.867  1.00 94.55           N  
ATOM    343  CA  PHE A  44       3.927  -1.678  -4.836  1.00 94.55           C  
ATOM    344  C   PHE A  44       5.241  -2.013  -4.140  1.00 94.55           C  
ATOM    345  CB  PHE A  44       4.150  -0.578  -5.878  1.00 94.55           C  
ATOM    346  O   PHE A  44       5.511  -1.521  -3.043  1.00 94.55           O  
ATOM    347  CG  PHE A  44       5.005   0.559  -5.386  1.00 94.55           C  
ATOM    348  CD1 PHE A  44       4.438   1.631  -4.708  1.00 94.55           C  
ATOM    349  CD2 PHE A  44       6.377   0.556  -5.603  1.00 94.55           C  
ATOM    350  CE1 PHE A  44       5.227   2.684  -4.252  1.00 94.55           C  
ATOM    351  CE2 PHE A  44       7.172   1.605  -5.150  1.00 94.55           C  
ATOM    352  CZ  PHE A  44       6.595   2.669  -4.476  1.00 94.55           C  
ATOM    353  N   TYR A  45       5.981  -2.865  -4.709  1.00 92.12           N  
ATOM    354  CA  TYR A  45       7.386  -3.072  -4.372  1.00 92.12           C  
ATOM    355  C   TYR A  45       8.206  -3.376  -5.620  1.00 92.12           C  
ATOM    356  CB  TYR A  45       7.534  -4.211  -3.359  1.00 92.12           C  
ATOM    357  O   TYR A  45       7.679  -3.895  -6.606  1.00 92.12           O  
ATOM    358  CG  TYR A  45       7.359  -5.584  -3.960  1.00 92.12           C  
ATOM    359  CD1 TYR A  45       6.100  -6.175  -4.043  1.00 92.12           C  
ATOM    360  CD2 TYR A  45       8.452  -6.294  -4.445  1.00 92.12           C  
ATOM    361  CE1 TYR A  45       5.935  -7.441  -4.595  1.00 92.12           C  
ATOM    362  CE2 TYR A  45       8.299  -7.561  -4.998  1.00 92.12           C  
ATOM    363  OH  TYR A  45       6.880  -9.379  -5.616  1.00 92.12           O  
ATOM    364  CZ  TYR A  45       7.038  -8.125  -5.069  1.00 92.12           C  
ATOM    365  N   TYR A  46       9.440  -2.831  -5.646  1.00 89.11           N  
ATOM    366  CA  TYR A  46      10.328  -3.209  -6.740  1.00 89.11           C  
ATOM    367  C   TYR A  46      11.714  -3.570  -6.218  1.00 89.11           C  
ATOM    368  CB  TYR A  46      10.435  -2.074  -7.763  1.00 89.11           C  
ATOM    369  O   TYR A  46      12.114  -3.122  -5.141  1.00 89.11           O  
ATOM    370  CG  TYR A  46      11.127  -0.842  -7.232  1.00 89.11           C  
ATOM    371  CD1 TYR A  46      10.400   0.188  -6.639  1.00 89.11           C  
ATOM    372  CD2 TYR A  46      12.508  -0.704  -7.324  1.00 89.11           C  
ATOM    373  CE1 TYR A  46      11.034   1.326  -6.150  1.00 89.11           C  
ATOM    374  CE2 TYR A  46      13.152   0.429  -6.838  1.00 89.11           C  
ATOM    375  OH  TYR A  46      13.039   2.561  -5.771  1.00 89.11           O  
ATOM    376  CZ  TYR A  46      12.407   1.437  -6.253  1.00 89.11           C  
ATOM    377  N   PHE A  47      12.377  -4.577  -6.992  1.00 82.13           N  
ATOM    378  CA  PHE A  47      13.700  -5.089  -6.654  1.00 82.13           C  
ATOM    379  C   PHE A  47      14.733  -4.638  -7.680  1.00 82.13           C  
ATOM    380  CB  PHE A  47      13.680  -6.619  -6.568  1.00 82.13           C  
ATOM    381  O   PHE A  47      14.408  -4.446  -8.853  1.00 82.13           O  
ATOM    382  CG  PHE A  47      12.703  -7.157  -5.558  1.00 82.13           C  
ATOM    383  CD1 PHE A  47      13.066  -7.290  -4.223  1.00 82.13           C  
ATOM    384  CD2 PHE A  47      11.422  -7.531  -5.943  1.00 82.13           C  
ATOM    385  CE1 PHE A  47      12.164  -7.788  -3.285  1.00 82.13           C  
ATOM    386  CE2 PHE A  47      10.516  -8.029  -5.011  1.00 82.13           C  
ATOM    387  CZ  PHE A  47      10.889  -8.158  -3.683  1.00 82.13           C  
ATOM    388  N   THR A  48      15.934  -4.276  -7.155  1.00 80.04           N  
ATOM    389  CA  THR A  48      17.103  -4.136  -8.018  1.00 80.04           C  
ATOM    390  C   THR A  48      18.218  -5.078  -7.573  1.00 80.04           C  
ATOM    391  CB  THR A  48      17.623  -2.687  -8.024  1.00 80.04           C  
ATOM    392  O   THR A  48      18.457  -5.244  -6.375  1.00 80.04           O  
ATOM    393  CG2 THR A  48      18.235  -2.316  -6.677  1.00 80.04           C  
ATOM    394  OG1 THR A  48      18.619  -2.548  -9.044  1.00 80.04           O  
ATOM    395  N   TRP A  49      18.611  -5.872  -8.435  1.00 75.64           N  
ATOM    396  CA  TRP A  49      19.717  -6.779  -8.142  1.00 75.64           C  
ATOM    397  C   TRP A  49      19.387  -7.672  -6.951  1.00 75.64           C  
ATOM    398  CB  TRP A  49      21.000  -5.991  -7.866  1.00 75.64           C  
ATOM    399  O   TRP A  49      20.196  -7.814  -6.031  1.00 75.64           O  
ATOM    400  CG  TRP A  49      21.443  -5.127  -9.009  1.00 75.64           C  
ATOM    401  CD1 TRP A  49      20.770  -4.067  -9.550  1.00 75.64           C  
ATOM    402  CD2 TRP A  49      22.656  -5.255  -9.756  1.00 75.64           C  
ATOM    403  CE2 TRP A  49      22.654  -4.237 -10.735  1.00 75.64           C  
ATOM    404  CE3 TRP A  49      23.747  -6.132  -9.692  1.00 75.64           C  
ATOM    405  NE1 TRP A  49      21.493  -3.527 -10.588  1.00 75.64           N  
ATOM    406  CH2 TRP A  49      24.757  -4.944 -11.559  1.00 75.64           C  
ATOM    407  CZ2 TRP A  49      23.702  -4.072 -11.644  1.00 75.64           C  
ATOM    408  CZ3 TRP A  49      24.789  -5.967 -10.597  1.00 75.64           C  
ATOM    409  N   LYS A  50      17.976  -8.108  -6.836  1.00 69.90           N  
ATOM    410  CA  LYS A  50      17.510  -9.146  -5.922  1.00 69.90           C  
ATOM    411  C   LYS A  50      17.257  -8.578  -4.528  1.00 69.90           C  
ATOM    412  CB  LYS A  50      18.523 -10.289  -5.845  1.00 69.90           C  
ATOM    413  O   LYS A  50      17.109  -9.330  -3.563  1.00 69.90           O  
ATOM    414  CG  LYS A  50      18.632 -11.106  -7.125  1.00 69.90           C  
ATOM    415  CD  LYS A  50      19.510 -12.336  -6.930  1.00 69.90           C  
ATOM    416  CE  LYS A  50      19.592 -13.172  -8.199  1.00 69.90           C  
ATOM    417  NZ  LYS A  50      20.447 -14.382  -8.012  1.00 69.90           N  
ATOM    418  N   ILE A  51      17.373  -7.229  -4.384  1.00 73.65           N  
ATOM    419  CA  ILE A  51      17.082  -6.543  -3.130  1.00 73.65           C  
ATOM    420  C   ILE A  51      15.884  -5.615  -3.316  1.00 73.65           C  
ATOM    421  CB  ILE A  51      18.305  -5.746  -2.625  1.00 73.65           C  
ATOM    422  O   ILE A  51      15.820  -4.861  -4.290  1.00 73.65           O  
ATOM    423  CG1 ILE A  51      19.502  -6.681  -2.416  1.00 73.65           C  
ATOM    424  CG2 ILE A  51      17.965  -4.996  -1.334  1.00 73.65           C  
ATOM    425  CD1 ILE A  51      20.809  -5.957  -2.124  1.00 73.65           C  
ATOM    426  N   ILE A  52      14.807  -5.886  -2.341  1.00 70.09           N  
ATOM    427  CA  ILE A  52      13.694  -4.943  -2.349  1.00 70.09           C  
ATOM    428  C   ILE A  52      14.205  -3.539  -2.035  1.00 70.09           C  
ATOM    429  CB  ILE A  52      12.598  -5.354  -1.340  1.00 70.09           C  
ATOM    430  O   ILE A  52      14.756  -3.299  -0.958  1.00 70.09           O  
ATOM    431  CG1 ILE A  52      11.973  -6.693  -1.746  1.00 70.09           C  
ATOM    432  CG2 ILE A  52      11.530  -4.262  -1.229  1.00 70.09           C  
ATOM    433  CD1 ILE A  52      11.028  -7.276  -0.704  1.00 70.09           C  
ATOM    434  N   LEU A  53      14.019  -2.676  -2.936  1.00 76.79           N  
ATOM    435  CA  LEU A  53      14.610  -1.347  -2.827  1.00 76.79           C  
ATOM    436  C   LEU A  53      13.580  -0.333  -2.341  1.00 76.79           C  
ATOM    437  CB  LEU A  53      15.184  -0.903  -4.175  1.00 76.79           C  
ATOM    438  O   LEU A  53      13.869   0.476  -1.456  1.00 76.79           O  
ATOM    439  CG  LEU A  53      16.520  -1.527  -4.581  1.00 76.79           C  
ATOM    440  CD1 LEU A  53      16.721  -1.414  -6.089  1.00 76.79           C  
ATOM    441  CD2 LEU A  53      17.670  -0.864  -3.832  1.00 76.79           C  
ATOM    442  N   VAL A  54      12.209  -0.758  -2.759  1.00 87.89           N  
ATOM    443  CA  VAL A  54      11.214   0.260  -2.438  1.00 87.89           C  
ATOM    444  C   VAL A  54       9.830  -0.379  -2.348  1.00 87.89           C  
ATOM    445  CB  VAL A  54      11.209   1.398  -3.482  1.00 87.89           C  
ATOM    446  O   VAL A  54       9.484  -1.241  -3.160  1.00 87.89           O  
ATOM    447  CG1 VAL A  54      10.145   2.440  -3.140  1.00 87.89           C  
ATOM    448  CG2 VAL A  54      12.589   2.048  -3.570  1.00 87.89           C  
ATOM    449  N   ARG A  55       9.072  -0.136  -1.327  1.00 91.26           N  
ATOM    450  CA  ARG A  55       7.655  -0.457  -1.191  1.00 91.26           C  
ATOM    451  C   ARG A  55       6.850   0.776  -0.795  1.00 91.26           C  
ATOM    452  CB  ARG A  55       7.452  -1.569  -0.160  1.00 91.26           C  
ATOM    453  O   ARG A  55       7.390   1.712  -0.201  1.00 91.26           O  
ATOM    454  CG  ARG A  55       8.049  -1.260   1.204  1.00 91.26           C  
ATOM    455  CD  ARG A  55       7.958  -2.455   2.143  1.00 91.26           C  
ATOM    456  NE  ARG A  55       9.205  -2.663   2.872  1.00 91.26           N  
ATOM    457  NH1 ARG A  55       8.480  -4.554   3.985  1.00 91.26           N  
ATOM    458  NH2 ARG A  55      10.598  -3.751   4.339  1.00 91.26           N  
ATOM    459  CZ  ARG A  55       9.425  -3.656   3.731  1.00 91.26           C  
ATOM    460  N   GLY A  56       5.519   0.728  -1.154  1.00 93.40           N  
ATOM    461  CA  GLY A  56       4.675   1.854  -0.790  1.00 93.40           C  
ATOM    462  C   GLY A  56       3.337   1.854  -1.505  1.00 93.40           C  
ATOM    463  O   GLY A  56       2.880   0.810  -1.977  1.00 93.40           O  
ATOM    464  N   CYS A  57       2.696   3.022  -1.365  1.00 94.99           N  
ATOM    465  CA  CYS A  57       1.403   3.265  -1.994  1.00 94.99           C  
ATOM    466  C   CYS A  57       1.571   3.979  -3.329  1.00 94.99           C  
ATOM    467  CB  CYS A  57       0.506   4.092  -1.072  1.00 94.99           C  
ATOM    468  O   CYS A  57       2.460   4.819  -3.481  1.00 94.99           O  
ATOM    469  SG  CYS A  57       0.185   3.310   0.524  1.00 94.99           S  
ATOM    470  N   ALA A  58       0.657   3.595  -4.285  1.00 95.14           N  
ATOM    471  CA  ALA A  58       0.727   4.248  -5.590  1.00 95.14           C  
ATOM    472  C   ALA A  58      -0.660   4.385  -6.210  1.00 95.14           C  
ATOM    473  CB  ALA A  58       1.651   3.471  -6.524  1.00 95.14           C  
ATOM    474  O   ALA A  58      -1.531   3.538  -5.992  1.00 95.14           O  
ATOM    475  N   ALA A  59      -0.819   5.506  -6.875  1.00 95.77           N  
ATOM    476  CA  ALA A  59      -2.030   5.679  -7.672  1.00 95.77           C  
ATOM    477  C   ALA A  59      -2.014   4.774  -8.900  1.00 95.77           C  
ATOM    478  CB  ALA A  59      -2.185   7.139  -8.093  1.00 95.77           C  
ATOM    479  O   ALA A  59      -3.046   4.218  -9.283  1.00 95.77           O  
ATOM    480  N   THR A  60      -0.877   4.751  -9.538  1.00 95.51           N  
ATOM    481  CA  THR A  60      -0.588   3.887 -10.678  1.00 95.51           C  
ATOM    482  C   THR A  60       0.657   3.045 -10.416  1.00 95.51           C  
ATOM    483  CB  THR A  60      -0.394   4.708 -11.966  1.00 95.51           C  
ATOM    484  O   THR A  60       1.538   3.450  -9.654  1.00 95.51           O  
ATOM    485  CG2 THR A  60      -1.670   5.456 -12.338  1.00 95.51           C  
ATOM    486  OG1 THR A  60       0.662   5.656 -11.767  1.00 95.51           O  
ATOM    487  N   CYS A  61       0.603   1.827 -11.024  1.00 93.29           N  
ATOM    488  CA  CYS A  61       1.753   0.949 -10.841  1.00 93.29           C  
ATOM    489  C   CYS A  61       2.996   1.532 -11.502  1.00 93.29           C  
ATOM    490  CB  CYS A  61       1.464  -0.439 -11.414  1.00 93.29           C  
ATOM    491  O   CYS A  61       2.990   1.820 -12.700  1.00 93.29           O  
ATOM    492  SG  CYS A  61       2.663  -1.695 -10.919  1.00 93.29           S  
ATOM    493  N   PRO A  62       4.076   1.836 -10.681  1.00 90.45           N  
ATOM    494  CA  PRO A  62       5.315   2.416 -11.205  1.00 90.45           C  
ATOM    495  C   PRO A  62       5.892   1.620 -12.373  1.00 90.45           C  
ATOM    496  CB  PRO A  62       6.258   2.379 -10.000  1.00 90.45           C  
ATOM    497  O   PRO A  62       5.925   0.387 -12.328  1.00 90.45           O  
ATOM    498  CG  PRO A  62       5.359   2.239  -8.814  1.00 90.45           C  
ATOM    499  CD  PRO A  62       4.114   1.517  -9.244  1.00 90.45           C  
ATOM    500  N   VAL A  63       6.225   2.370 -13.404  1.00 86.73           N  
ATOM    501  CA  VAL A  63       6.821   1.801 -14.608  1.00 86.73           C  
ATOM    502  C   VAL A  63       8.303   2.162 -14.672  1.00 86.73           C  
ATOM    503  CB  VAL A  63       6.098   2.289 -15.884  1.00 86.73           C  
ATOM    504  O   VAL A  63       8.730   3.165 -14.096  1.00 86.73           O  
ATOM    505  CG1 VAL A  63       4.665   1.760 -15.928  1.00 86.73           C  
ATOM    506  CG2 VAL A  63       6.110   3.814 -15.953  1.00 86.73           C  
ATOM    507  N   GLY A  64       9.227   1.217 -15.119  1.00 80.92           N  
ATOM    508  CA  GLY A  64      10.594   1.675 -15.309  1.00 80.92           C  
ATOM    509  C   GLY A  64      11.581   1.013 -14.367  1.00 80.92           C  
ATOM    510  O   GLY A  64      12.788   1.246 -14.461  1.00 80.92           O  
ATOM    511  N   TYR A  65      11.084   0.253 -13.392  1.00 81.24           N  
ATOM    512  CA  TYR A  65      11.911  -0.531 -12.482  1.00 81.24           C  
ATOM    513  C   TYR A  65      11.805  -2.019 -12.794  1.00 81.24           C  
ATOM    514  CB  TYR A  65      11.506  -0.273 -11.028  1.00 81.24           C  
ATOM    515  O   TYR A  65      10.743  -2.502 -13.193  1.00 81.24           O  
ATOM    516  CG  TYR A  65      11.622   1.174 -10.613  1.00 81.24           C  
ATOM    517  CD1 TYR A  65      12.861   1.736 -10.314  1.00 81.24           C  
ATOM    518  CD2 TYR A  65      10.494   1.981 -10.519  1.00 81.24           C  
ATOM    519  CE1 TYR A  65      12.973   3.068  -9.930  1.00 81.24           C  
ATOM    520  CE2 TYR A  65      10.593   3.315 -10.136  1.00 81.24           C  
ATOM    521  OH  TYR A  65      11.939   5.168  -9.464  1.00 81.24           O  
ATOM    522  CZ  TYR A  65      11.835   3.848  -9.844  1.00 81.24           C  
ATOM    523  N   SER A  66      12.972  -2.640 -12.973  1.00 77.06           N  
ATOM    524  CA  SER A  66      12.995  -4.087 -13.165  1.00 77.06           C  
ATOM    525  C   SER A  66      12.319  -4.809 -12.005  1.00 77.06           C  
ATOM    526  CB  SER A  66      14.433  -4.585 -13.319  1.00 77.06           C  
ATOM    527  O   SER A  66      12.355  -4.337 -10.867  1.00 77.06           O  
ATOM    528  OG  SER A  66      15.200  -4.270 -12.169  1.00 77.06           O  
ATOM    529  N   HIS A  67      11.157  -5.649 -12.272  1.00 83.47           N  
ATOM    530  CA  HIS A  67      10.539  -6.561 -11.316  1.00 83.47           C  
ATOM    531  C   HIS A  67       9.637  -5.811 -10.342  1.00 83.47           C  
ATOM    532  CB  HIS A  67      11.609  -7.338 -10.548  1.00 83.47           C  
ATOM    533  O   HIS A  67       9.767  -5.963  -9.126  1.00 83.47           O  
ATOM    534  CG  HIS A  67      12.466  -8.200 -11.419  1.00 83.47           C  
ATOM    535  CD2 HIS A  67      13.758  -8.072 -11.802  1.00 83.47           C  
ATOM    536  ND1 HIS A  67      12.002  -9.356 -12.009  1.00 83.47           N  
ATOM    537  CE1 HIS A  67      12.975  -9.903 -12.718  1.00 83.47           C  
ATOM    538  NE2 HIS A  67      14.052  -9.143 -12.609  1.00 83.47           N  
ATOM    539  N   THR A  68       8.829  -4.927 -10.861  1.00 91.02           N  
ATOM    540  CA  THR A  68       7.813  -4.197 -10.110  1.00 91.02           C  
ATOM    541  C   THR A  68       6.565  -5.052  -9.916  1.00 91.02           C  
ATOM    542  CB  THR A  68       7.434  -2.882 -10.817  1.00 91.02           C  
ATOM    543  O   THR A  68       6.090  -5.690 -10.858  1.00 91.02           O  
ATOM    544  CG2 THR A  68       6.393  -2.108 -10.015  1.00 91.02           C  
ATOM    545  OG1 THR A  68       8.606  -2.071 -10.966  1.00 91.02           O  
ATOM    546  N   HIS A  69       6.048  -5.067  -8.735  1.00 92.21           N  
ATOM    547  CA  HIS A  69       4.795  -5.722  -8.377  1.00 92.21           C  
ATOM    548  C   HIS A  69       3.802  -4.726  -7.786  1.00 92.21           C  
ATOM    549  CB  HIS A  69       5.049  -6.861  -7.388  1.00 92.21           C  
ATOM    550  O   HIS A  69       4.171  -3.896  -6.953  1.00 92.21           O  
ATOM    551  CG  HIS A  69       3.819  -7.637  -7.039  1.00 92.21           C  
ATOM    552  CD2 HIS A  69       3.091  -7.684  -5.898  1.00 92.21           C  
ATOM    553  ND1 HIS A  69       3.207  -8.498  -7.924  1.00 92.21           N  
ATOM    554  CE1 HIS A  69       2.151  -9.041  -7.341  1.00 92.21           C  
ATOM    555  NE2 HIS A  69       2.058  -8.564  -6.111  1.00 92.21           N  
ATOM    556  N   CYS A  70       2.617  -4.884  -8.220  1.00 95.01           N  
ATOM    557  CA  CYS A  70       1.531  -4.062  -7.699  1.00 95.01           C  
ATOM    558  C   CYS A  70       0.350  -4.925  -7.272  1.00 95.01           C  
ATOM    559  CB  CYS A  70       1.079  -3.044  -8.746  1.00 95.01           C  
ATOM    560  O   CYS A  70       0.041  -5.926  -7.921  1.00 95.01           O  
ATOM    561  SG  CYS A  70       2.362  -1.863  -9.215  1.00 95.01           S  
ATOM    562  N   CYS A  71      -0.299  -4.503  -6.253  1.00 95.84           N  
ATOM    563  CA  CYS A  71      -1.476  -5.207  -5.758  1.00 95.84           C  
ATOM    564  C   CYS A  71      -2.392  -4.263  -4.987  1.00 95.84           C  
ATOM    565  CB  CYS A  71      -1.065  -6.376  -4.864  1.00 95.84           C  
ATOM    566  O   CYS A  71      -1.966  -3.188  -4.562  1.00 95.84           O  
ATOM    567  SG  CYS A  71      -0.141  -5.879  -3.394  1.00 95.84           S  
ATOM    568  N   ASP A  72      -3.709  -4.617  -4.831  1.00 95.64           N  
ATOM    569  CA  ASP A  72      -4.698  -3.677  -4.312  1.00 95.64           C  
ATOM    570  C   ASP A  72      -5.327  -4.200  -3.022  1.00 95.64           C  
ATOM    571  CB  ASP A  72      -5.784  -3.410  -5.356  1.00 95.64           C  
ATOM    572  O   ASP A  72      -6.447  -3.821  -2.674  1.00 95.64           O  
ATOM    573  CG  ASP A  72      -6.531  -4.665  -5.770  1.00 95.64           C  
ATOM    574  OD1 ASP A  72      -6.217  -5.760  -5.254  1.00 95.64           O  
ATOM    575  OD2 ASP A  72      -7.440  -4.560  -6.622  1.00 95.64           O  
ATOM    576  N   THR A  73      -4.638  -5.075  -2.375  1.00 95.01           N  
ATOM    577  CA  THR A  73      -5.113  -5.558  -1.083  1.00 95.01           C  
ATOM    578  C   THR A  73      -4.148  -5.161   0.030  1.00 95.01           C  
ATOM    579  CB  THR A  73      -5.291  -7.088  -1.091  1.00 95.01           C  
ATOM    580  O   THR A  73      -3.001  -4.795  -0.236  1.00 95.01           O  
ATOM    581  CG2 THR A  73      -6.305  -7.518  -2.145  1.00 95.01           C  
ATOM    582  OG1 THR A  73      -4.031  -7.708  -1.374  1.00 95.01           O  
ATOM    583  N   ASP A  74      -4.611  -5.228   1.285  1.00 94.69           N  
ATOM    584  CA  ASP A  74      -3.800  -4.824   2.430  1.00 94.69           C  
ATOM    585  C   ASP A  74      -2.527  -5.662   2.524  1.00 94.69           C  
ATOM    586  CB  ASP A  74      -4.605  -4.944   3.726  1.00 94.69           C  
ATOM    587  O   ASP A  74      -2.573  -6.887   2.401  1.00 94.69           O  
ATOM    588  CG  ASP A  74      -5.678  -3.877   3.858  1.00 94.69           C  
ATOM    589  OD1 ASP A  74      -5.601  -2.845   3.158  1.00 94.69           O  
ATOM    590  OD2 ASP A  74      -6.608  -4.070   4.671  1.00 94.69           O  
ATOM    591  N   TYR A  75      -1.404  -4.909   2.660  1.00 93.38           N  
ATOM    592  CA  TYR A  75      -0.116  -5.520   2.968  1.00 93.38           C  
ATOM    593  C   TYR A  75       0.316  -6.471   1.859  1.00 93.38           C  
ATOM    594  CB  TYR A  75      -0.181  -6.269   4.303  1.00 93.38           C  
ATOM    595  O   TYR A  75       1.054  -7.428   2.105  1.00 93.38           O  
ATOM    596  CG  TYR A  75      -0.799  -5.466   5.420  1.00 93.38           C  
ATOM    597  CD1 TYR A  75      -0.331  -4.191   5.730  1.00 93.38           C  
ATOM    598  CD2 TYR A  75      -1.852  -5.979   6.170  1.00 93.38           C  
ATOM    599  CE1 TYR A  75      -0.897  -3.447   6.760  1.00 93.38           C  
ATOM    600  CE2 TYR A  75      -2.425  -5.245   7.203  1.00 93.38           C  
ATOM    601  OH  TYR A  75      -2.505  -3.250   8.511  1.00 93.38           O  
ATOM    602  CZ  TYR A  75      -1.942  -3.982   7.490  1.00 93.38           C  
ATOM    603  N   CYS A  76      -0.063  -6.442   0.721  1.00 93.99           N  
ATOM    604  CA  CYS A  76       0.198  -7.333  -0.405  1.00 93.99           C  
ATOM    605  C   CYS A  76       1.611  -7.134  -0.941  1.00 93.99           C  
ATOM    606  CB  CYS A  76      -0.818  -7.097  -1.522  1.00 93.99           C  
ATOM    607  O   CYS A  76       2.111  -7.962  -1.704  1.00 93.99           O  
ATOM    608  SG  CYS A  76      -0.669  -5.480  -2.313  1.00 93.99           S  
ATOM    609  N   ASN A  77       2.210  -6.037  -0.477  1.00 92.04           N  
ATOM    610  CA  ASN A  77       3.572  -5.759  -0.923  1.00 92.04           C  
ATOM    611  C   ASN A  77       4.605  -6.286   0.068  1.00 92.04           C  
ATOM    612  CB  ASN A  77       3.768  -4.258  -1.146  1.00 92.04           C  
ATOM    613  O   ASN A  77       5.595  -5.612   0.358  1.00 92.04           O  
ATOM    614  CG  ASN A  77       3.549  -3.446   0.115  1.00 92.04           C  
ATOM    615  ND2 ASN A  77       4.168  -2.273   0.180  1.00 92.04           N  
ATOM    616  OD1 ASN A  77       2.831  -3.871   1.024  1.00 92.04           O  
ATOM    617  N   LYS A  78       4.525  -7.439   0.590  1.00 86.39           N  
ATOM    618  CA  LYS A  78       5.457  -8.110   1.490  1.00 86.39           C  
ATOM    619  C   LYS A  78       6.723  -8.539   0.753  1.00 86.39           C  
ATOM    620  CB  LYS A  78       4.794  -9.325   2.142  1.00 86.39           C  
ATOM    621  O   LYS A  78       6.685  -8.809  -0.450  1.00 86.39           O  
ATOM    622  CG  LYS A  78       5.626  -9.969   3.241  1.00 86.39           C  
ATOM    623  CD  LYS A  78       4.898 -11.147   3.875  1.00 86.39           C  
ATOM    624  CE  LYS A  78       5.738 -11.805   4.962  1.00 86.39           C  
ATOM    625  NZ  LYS A  78       5.011 -12.932   5.618  1.00 86.39           N  
TER     626      ALA A   1                                                      
ENDMDL                                                                          
END                                                                             
