# Supplementary material for: Domain loss enabled evolution of novel functions in the snake three-finger toxin gene superfamily
Source: Nat Commun. 2023 Aug 11;14:4861. doi: 10.1038/s41467-023-40550-0 (PMC10421932; doi:10.1038/s41467-023-40550-0)
Supplement: Supplementary file 5 — Supplementary Data 2 [file 41467_2023_40550_MOESM5_ESM.zip › SD2_structure_predictions/full_sequence/TR|A0A194ATA3|Micrurus_tener.pdb]

MODEL     1                                                                     
ATOM      1  N   MET A   1      43.289 -17.955 -24.135  1.00 69.74           N  
ATOM      2  CA  MET A   1      43.007 -16.979 -23.087  1.00 69.74           C  
ATOM      3  C   MET A   1      41.745 -16.185 -23.408  1.00 69.74           C  
ATOM      4  CB  MET A   1      44.191 -16.028 -22.904  1.00 69.74           C  
ATOM      5  O   MET A   1      41.315 -15.346 -22.614  1.00 69.74           O  
ATOM      6  CG  MET A   1      45.541 -16.726 -22.887  1.00 69.74           C  
ATOM      7  SD  MET A   1      46.930 -15.563 -22.599  1.00 69.74           S  
ATOM      8  CE  MET A   1      47.846 -15.768 -24.153  1.00 69.74           C  
ATOM      9  N   LYS A   2      40.984 -16.572 -24.497  1.00 76.44           N  
ATOM     10  CA  LYS A   2      39.785 -15.919 -25.014  1.00 76.44           C  
ATOM     11  C   LYS A   2      38.522 -16.542 -24.426  1.00 76.44           C  
ATOM     12  CB  LYS A   2      39.746 -16.000 -26.541  1.00 76.44           C  
ATOM     13  O   LYS A   2      37.518 -15.854 -24.229  1.00 76.44           O  
ATOM     14  CG  LYS A   2      40.571 -14.928 -27.239  1.00 76.44           C  
ATOM     15  CD  LYS A   2      40.555 -15.107 -28.751  1.00 76.44           C  
ATOM     16  CE  LYS A   2      41.353 -14.016 -29.453  1.00 76.44           C  
ATOM     17  NZ  LYS A   2      41.386 -14.218 -30.932  1.00 76.44           N  
ATOM     18  N   THR A   3      38.649 -17.841 -24.004  1.00 79.57           N  
ATOM     19  CA  THR A   3      37.467 -18.529 -23.498  1.00 79.57           C  
ATOM     20  C   THR A   3      37.145 -18.077 -22.076  1.00 79.57           C  
ATOM     21  CB  THR A   3      37.656 -20.057 -23.523  1.00 79.57           C  
ATOM     22  O   THR A   3      35.979 -18.053 -21.676  1.00 79.57           O  
ATOM     23  CG2 THR A   3      37.769 -20.574 -24.954  1.00 79.57           C  
ATOM     24  OG1 THR A   3      38.851 -20.397 -22.809  1.00 79.57           O  
ATOM     25  N   LEU A   4      38.153 -17.653 -21.291  1.00 77.55           N  
ATOM     26  CA  LEU A   4      37.969 -17.192 -19.919  1.00 77.55           C  
ATOM     27  C   LEU A   4      37.295 -15.825 -19.891  1.00 77.55           C  
ATOM     28  CB  LEU A   4      39.315 -17.125 -19.191  1.00 77.55           C  
ATOM     29  O   LEU A   4      36.430 -15.572 -19.049  1.00 77.55           O  
ATOM     30  CG  LEU A   4      39.513 -18.114 -18.041  1.00 77.55           C  
ATOM     31  CD1 LEU A   4      40.756 -18.965 -18.283  1.00 77.55           C  
ATOM     32  CD2 LEU A   4      39.615 -17.376 -16.711  1.00 77.55           C  
ATOM     33  N   LEU A   5      37.696 -14.968 -20.883  1.00 78.20           N  
ATOM     34  CA  LEU A   5      37.143 -13.623 -21.000  1.00 78.20           C  
ATOM     35  C   LEU A   5      35.671 -13.673 -21.396  1.00 78.20           C  
ATOM     36  CB  LEU A   5      37.932 -12.806 -22.026  1.00 78.20           C  
ATOM     37  O   LEU A   5      34.860 -12.897 -20.886  1.00 78.20           O  
ATOM     38  CG  LEU A   5      39.261 -12.218 -21.548  1.00 78.20           C  
ATOM     39  CD1 LEU A   5      40.227 -12.069 -22.719  1.00 78.20           C  
ATOM     40  CD2 LEU A   5      39.035 -10.876 -20.860  1.00 78.20           C  
ATOM     41  N   LEU A   6      35.298 -14.751 -22.208  1.00 77.49           N  
ATOM     42  CA  LEU A   6      33.922 -14.889 -22.673  1.00 77.49           C  
ATOM     43  C   LEU A   6      33.012 -15.359 -21.543  1.00 77.49           C  
ATOM     44  CB  LEU A   6      33.849 -15.871 -23.845  1.00 77.49           C  
ATOM     45  O   LEU A   6      31.880 -14.888 -21.416  1.00 77.49           O  
ATOM     46  CG  LEU A   6      33.510 -15.271 -25.211  1.00 77.49           C  
ATOM     47  CD1 LEU A   6      34.625 -15.563 -26.209  1.00 77.49           C  
ATOM     48  CD2 LEU A   6      32.177 -15.813 -25.717  1.00 77.49           C  
ATOM     49  N   THR A   7      33.481 -16.207 -20.655  1.00 79.74           N  
ATOM     50  CA  THR A   7      32.703 -16.715 -19.530  1.00 79.74           C  
ATOM     51  C   THR A   7      32.464 -15.617 -18.498  1.00 79.74           C  
ATOM     52  CB  THR A   7      33.405 -17.910 -18.860  1.00 79.74           C  
ATOM     53  O   THR A   7      31.383 -15.532 -17.913  1.00 79.74           O  
ATOM     54  CG2 THR A   7      33.508 -19.094 -19.816  1.00 79.74           C  
ATOM     55  OG1 THR A   7      34.723 -17.519 -18.458  1.00 79.74           O  
ATOM     56  N   LEU A   8      33.386 -14.746 -18.151  1.00 78.84           N  
ATOM     57  CA  LEU A   8      33.290 -13.639 -17.206  1.00 78.84           C  
ATOM     58  C   LEU A   8      32.277 -12.603 -17.683  1.00 78.84           C  
ATOM     59  CB  LEU A   8      34.658 -12.980 -17.011  1.00 78.84           C  
ATOM     60  O   LEU A   8      31.502 -12.073 -16.884  1.00 78.84           O  
ATOM     61  CG  LEU A   8      35.013 -12.563 -15.583  1.00 78.84           C  
ATOM     62  CD1 LEU A   8      35.938 -13.594 -14.945  1.00 78.84           C  
ATOM     63  CD2 LEU A   8      35.657 -11.181 -15.574  1.00 78.84           C  
ATOM     64  N   VAL A   9      32.194 -12.357 -19.035  1.00 83.24           N  
ATOM     65  CA  VAL A   9      31.268 -11.396 -19.626  1.00 83.24           C  
ATOM     66  C   VAL A   9      29.838 -11.918 -19.510  1.00 83.24           C  
ATOM     67  CB  VAL A   9      31.613 -11.111 -21.104  1.00 83.24           C  
ATOM     68  O   VAL A   9      28.922 -11.167 -19.167  1.00 83.24           O  
ATOM     69  CG1 VAL A   9      30.558 -10.207 -21.740  1.00 83.24           C  
ATOM     70  CG2 VAL A   9      33.000 -10.479 -21.216  1.00 83.24           C  
ATOM     71  N   VAL A  10      29.662 -13.203 -19.654  1.00 80.27           N  
ATOM     72  CA  VAL A  10      28.345 -13.827 -19.586  1.00 80.27           C  
ATOM     73  C   VAL A  10      27.835 -13.802 -18.147  1.00 80.27           C  
ATOM     74  CB  VAL A  10      28.376 -15.278 -20.115  1.00 80.27           C  
ATOM     75  O   VAL A  10      26.657 -13.526 -17.904  1.00 80.27           O  
ATOM     76  CG1 VAL A  10      27.020 -15.954 -19.919  1.00 80.27           C  
ATOM     77  CG2 VAL A  10      28.780 -15.300 -21.588  1.00 80.27           C  
ATOM     78  N   VAL A  11      28.692 -14.000 -17.119  1.00 78.97           N  
ATOM     79  CA  VAL A  11      28.353 -13.994 -15.699  1.00 78.97           C  
ATOM     80  C   VAL A  11      27.979 -12.580 -15.263  1.00 78.97           C  
ATOM     81  CB  VAL A  11      29.517 -14.529 -14.835  1.00 78.97           C  
ATOM     82  O   VAL A  11      27.027 -12.389 -14.504  1.00 78.97           O  
ATOM     83  CG1 VAL A  11      29.217 -14.341 -13.349  1.00 78.97           C  
ATOM     84  CG2 VAL A  11      29.782 -16.000 -15.149  1.00 78.97           C  
ATOM     85  N   THR A  12      28.674 -11.577 -15.778  1.00 73.89           N  
ATOM     86  CA  THR A  12      28.365 -10.187 -15.460  1.00 73.89           C  
ATOM     87  C   THR A  12      27.037  -9.772 -16.087  1.00 73.89           C  
ATOM     88  CB  THR A  12      29.480  -9.242 -15.943  1.00 73.89           C  
ATOM     89  O   THR A  12      26.275  -9.008 -15.491  1.00 73.89           O  
ATOM     90  CG2 THR A  12      30.798  -9.541 -15.236  1.00 73.89           C  
ATOM     91  OG1 THR A  12      29.660  -9.405 -17.355  1.00 73.89           O  
ATOM     92  N   ILE A  13      26.702 -10.242 -17.298  1.00 72.09           N  
ATOM     93  CA  ILE A  13      25.459  -9.918 -17.989  1.00 72.09           C  
ATOM     94  C   ILE A  13      24.284 -10.583 -17.276  1.00 72.09           C  
ATOM     95  CB  ILE A  13      25.505 -10.355 -19.470  1.00 72.09           C  
ATOM     96  O   ILE A  13      23.234  -9.964 -17.087  1.00 72.09           O  
ATOM     97  CG1 ILE A  13      26.621  -9.612 -20.212  1.00 72.09           C  
ATOM     98  CG2 ILE A  13      24.150 -10.122 -20.144  1.00 72.09           C  
ATOM     99  CD1 ILE A  13      26.883 -10.133 -21.618  1.00 72.09           C  
ATOM    100  N   VAL A  14      24.472 -11.849 -16.919  1.00 71.64           N  
ATOM    101  CA  VAL A  14      23.430 -12.591 -16.215  1.00 71.64           C  
ATOM    102  C   VAL A  14      23.233 -12.005 -14.818  1.00 71.64           C  
ATOM    103  CB  VAL A  14      23.770 -14.095 -16.120  1.00 71.64           C  
ATOM    104  O   VAL A  14      22.103 -11.899 -14.337  1.00 71.64           O  
ATOM    105  CG1 VAL A  14      22.731 -14.830 -15.274  1.00 71.64           C  
ATOM    106  CG2 VAL A  14      23.861 -14.710 -17.515  1.00 71.64           C  
ATOM    107  N   CYS A  15      24.386 -11.505 -14.177  1.00 68.67           N  
ATOM    108  CA  CYS A  15      24.289 -10.919 -12.845  1.00 68.67           C  
ATOM    109  C   CYS A  15      23.651  -9.537 -12.903  1.00 68.67           C  
ATOM    110  CB  CYS A  15      25.671 -10.826 -12.198  1.00 68.67           C  
ATOM    111  O   CYS A  15      22.928  -9.143 -11.985  1.00 68.67           O  
ATOM    112  SG  CYS A  15      26.340 -12.422 -11.679  1.00 68.67           S  
ATOM    113  N   LEU A  16      23.948  -8.845 -14.054  1.00 62.04           N  
ATOM    114  CA  LEU A  16      23.350  -7.526 -14.231  1.00 62.04           C  
ATOM    115  C   LEU A  16      21.877  -7.643 -14.608  1.00 62.04           C  
ATOM    116  CB  LEU A  16      24.103  -6.736 -15.306  1.00 62.04           C  
ATOM    117  O   LEU A  16      21.068  -6.789 -14.239  1.00 62.04           O  
ATOM    118  CG  LEU A  16      25.526  -6.300 -14.954  1.00 62.04           C  
ATOM    119  CD1 LEU A  16      26.262  -5.834 -16.206  1.00 62.04           C  
ATOM    120  CD2 LEU A  16      25.503  -5.198 -13.900  1.00 62.04           C  
ATOM    121  N   ASP A  17      21.582  -8.709 -15.430  1.00 55.54           N  
ATOM    122  CA  ASP A  17      20.192  -8.915 -15.823  1.00 55.54           C  
ATOM    123  C   ASP A  17      19.352  -9.395 -14.640  1.00 55.54           C  
ATOM    124  CB  ASP A  17      20.102  -9.921 -16.973  1.00 55.54           C  
ATOM    125  O   ASP A  17      18.171  -9.059 -14.535  1.00 55.54           O  
ATOM    126  CG  ASP A  17      20.536  -9.337 -18.306  1.00 55.54           C  
ATOM    127  OD1 ASP A  17      20.327  -8.126 -18.538  1.00 55.54           O  
ATOM    128  OD2 ASP A  17      21.088 -10.094 -19.133  1.00 55.54           O  
ATOM    129  N   LEU A  18      20.042 -10.168 -13.741  1.00 56.82           N  
ATOM    130  CA  LEU A  18      19.314 -10.579 -12.545  1.00 56.82           C  
ATOM    131  C   LEU A  18      19.255  -9.445 -11.528  1.00 56.82           C  
ATOM    132  CB  LEU A  18      19.969 -11.811 -11.916  1.00 56.82           C  
ATOM    133  O   LEU A  18      18.274  -9.315 -10.793  1.00 56.82           O  
ATOM    134  CG  LEU A  18      19.443 -13.171 -12.380  1.00 56.82           C  
ATOM    135  CD1 LEU A  18      20.146 -13.602 -13.662  1.00 56.82           C  
ATOM    136  CD2 LEU A  18      19.625 -14.217 -11.285  1.00 56.82           C  
ATOM    137  N   GLY A  19      20.275  -8.503 -11.653  1.00 54.33           N  
ATOM    138  CA  GLY A  19      20.314  -7.429 -10.673  1.00 54.33           C  
ATOM    139  C   GLY A  19      19.513  -6.211 -11.091  1.00 54.33           C  
ATOM    140  O   GLY A  19      18.962  -5.504 -10.244  1.00 54.33           O  
ATOM    141  N   ASN A  20      19.250  -6.124 -12.567  1.00 52.37           N  
ATOM    142  CA  ASN A  20      18.711  -4.904 -13.159  1.00 52.37           C  
ATOM    143  C   ASN A  20      17.260  -5.087 -13.596  1.00 52.37           C  
ATOM    144  CB  ASN A  20      19.570  -4.457 -14.344  1.00 52.37           C  
ATOM    145  O   ASN A  20      16.700  -4.228 -14.279  1.00 52.37           O  
ATOM    146  CG  ASN A  20      20.065  -3.031 -14.202  1.00 52.37           C  
ATOM    147  ND2 ASN A  20      20.549  -2.459 -15.298  1.00 52.37           N  
ATOM    148  OD1 ASN A  20      20.013  -2.449 -13.115  1.00 52.37           O  
ATOM    149  N   THR A  21      16.685  -6.316 -13.565  1.00 53.53           N  
ATOM    150  CA  THR A  21      15.291  -6.155 -13.962  1.00 53.53           C  
ATOM    151  C   THR A  21      14.627  -5.035 -13.165  1.00 53.53           C  
ATOM    152  CB  THR A  21      14.501  -7.463 -13.769  1.00 53.53           C  
ATOM    153  O   THR A  21      14.795  -4.949 -11.947  1.00 53.53           O  
ATOM    154  CG2 THR A  21      14.743  -8.427 -14.926  1.00 53.53           C  
ATOM    155  OG1 THR A  21      14.912  -8.088 -12.547  1.00 53.53           O  
ATOM    156  N   ALA A  22      15.050  -3.869 -13.196  1.00 57.44           N  
ATOM    157  CA  ALA A  22      14.026  -2.828 -13.187  1.00 57.44           C  
ATOM    158  C   ALA A  22      12.788  -3.283 -12.419  1.00 57.44           C  
ATOM    159  CB  ALA A  22      13.649  -2.440 -14.615  1.00 57.44           C  
ATOM    160  O   ALA A  22      11.724  -3.488 -13.009  1.00 57.44           O  
ATOM    161  N   ASN A  23      12.905  -4.251 -11.418  1.00 62.01           N  
ATOM    162  CA  ASN A  23      11.804  -4.804 -10.637  1.00 62.01           C  
ATOM    163  C   ASN A  23      10.941  -3.703 -10.028  1.00 62.01           C  
ATOM    164  CB  ASN A  23      12.335  -5.730  -9.540  1.00 62.01           C  
ATOM    165  O   ASN A  23      11.355  -3.038  -9.076  1.00 62.01           O  
ATOM    166  CG  ASN A  23      13.040  -6.951 -10.098  1.00 62.01           C  
ATOM    167  ND2 ASN A  23      14.040  -7.440  -9.374  1.00 62.01           N  
ATOM    168  OD1 ASN A  23      12.690  -7.449 -11.171  1.00 62.01           O  
ATOM    169  N   THR A  24      10.426  -2.875 -10.926  1.00 79.92           N  
ATOM    170  CA  THR A  24       9.436  -1.945 -10.393  1.00 79.92           C  
ATOM    171  C   THR A  24       8.553  -2.633  -9.355  1.00 79.92           C  
ATOM    172  CB  THR A  24       8.556  -1.362 -11.514  1.00 79.92           C  
ATOM    173  O   THR A  24       8.131  -3.774  -9.549  1.00 79.92           O  
ATOM    174  CG2 THR A  24       9.319  -0.319 -12.324  1.00 79.92           C  
ATOM    175  OG1 THR A  24       8.142  -2.420 -12.387  1.00 79.92           O  
ATOM    176  N   LEU A  25       8.636  -2.348  -8.072  1.00 91.77           N  
ATOM    177  CA  LEU A  25       7.867  -2.822  -6.926  1.00 91.77           C  
ATOM    178  C   LEU A  25       6.375  -2.834  -7.241  1.00 91.77           C  
ATOM    179  CB  LEU A  25       8.135  -1.945  -5.700  1.00 91.77           C  
ATOM    180  O   LEU A  25       5.836  -1.849  -7.752  1.00 91.77           O  
ATOM    181  CG  LEU A  25       7.448  -2.369  -4.401  1.00 91.77           C  
ATOM    182  CD1 LEU A  25       8.043  -3.677  -3.889  1.00 91.77           C  
ATOM    183  CD2 LEU A  25       7.572  -1.272  -3.349  1.00 91.77           C  
ATOM    184  N   MET A  26       5.709  -4.018  -7.151  1.00 93.77           N  
ATOM    185  CA  MET A  26       4.265  -4.176  -7.299  1.00 93.77           C  
ATOM    186  C   MET A  26       3.596  -4.357  -5.940  1.00 93.77           C  
ATOM    187  CB  MET A  26       3.943  -5.366  -8.203  1.00 93.77           C  
ATOM    188  O   MET A  26       4.012  -5.202  -5.146  1.00 93.77           O  
ATOM    189  CG  MET A  26       4.369  -5.170  -9.649  1.00 93.77           C  
ATOM    190  SD  MET A  26       3.690  -6.460 -10.763  1.00 93.77           S  
ATOM    191  CE  MET A  26       4.221  -5.807 -12.371  1.00 93.77           C  
ATOM    192  N   CYS A  27       2.616  -3.511  -5.644  1.00 95.08           N  
ATOM    193  CA  CYS A  27       1.900  -3.587  -4.375  1.00 95.08           C  
ATOM    194  C   CYS A  27       0.398  -3.707  -4.603  1.00 95.08           C  
ATOM    195  CB  CYS A  27       2.198  -2.358  -3.517  1.00 95.08           C  
ATOM    196  O   CYS A  27      -0.121  -3.228  -5.613  1.00 95.08           O  
ATOM    197  SG  CYS A  27       3.942  -2.182  -3.079  1.00 95.08           S  
ATOM    198  N   ASP A  28      -0.294  -4.444  -3.744  1.00 93.99           N  
ATOM    199  CA  ASP A  28      -1.753  -4.491  -3.759  1.00 93.99           C  
ATOM    200  C   ASP A  28      -2.350  -3.116  -3.469  1.00 93.99           C  
ATOM    201  CB  ASP A  28      -2.267  -5.513  -2.743  1.00 93.99           C  
ATOM    202  O   ASP A  28      -1.955  -2.452  -2.509  1.00 93.99           O  
ATOM    203  CG  ASP A  28      -3.769  -5.724  -2.823  1.00 93.99           C  
ATOM    204  OD1 ASP A  28      -4.402  -5.244  -3.787  1.00 93.99           O  
ATOM    205  OD2 ASP A  28      -4.325  -6.374  -1.910  1.00 93.99           O  
ATOM    206  N   ASN A  29      -3.261  -2.728  -4.274  1.00 93.14           N  
ATOM    207  CA  ASN A  29      -3.898  -1.424  -4.128  1.00 93.14           C  
ATOM    208  C   ASN A  29      -5.386  -1.558  -3.817  1.00 93.14           C  
ATOM    209  CB  ASN A  29      -3.693  -0.582  -5.390  1.00 93.14           C  
ATOM    210  O   ASN A  29      -6.121  -0.569  -3.840  1.00 93.14           O  
ATOM    211  CG  ASN A  29      -3.959   0.892  -5.159  1.00 93.14           C  
ATOM    212  ND2 ASN A  29      -4.500   1.563  -6.169  1.00 93.14           N  
ATOM    213  OD1 ASN A  29      -3.680   1.424  -4.081  1.00 93.14           O  
ATOM    214  N   SER A  30      -5.794  -2.756  -3.476  1.00 90.52           N  
ATOM    215  CA  SER A  30      -7.214  -2.973  -3.219  1.00 90.52           C  
ATOM    216  C   SER A  30      -7.586  -2.571  -1.795  1.00 90.52           C  
ATOM    217  CB  SER A  30      -7.585  -4.437  -3.457  1.00 90.52           C  
ATOM    218  O   SER A  30      -6.812  -2.789  -0.861  1.00 90.52           O  
ATOM    219  OG  SER A  30      -8.926  -4.686  -3.074  1.00 90.52           O  
ATOM    220  N   ASN A  31      -8.696  -1.936  -1.591  1.00 84.48           N  
ATOM    221  CA  ASN A  31      -9.223  -1.566  -0.282  1.00 84.48           C  
ATOM    222  C   ASN A  31     -10.190  -2.619   0.251  1.00 84.48           C  
ATOM    223  CB  ASN A  31      -9.910  -0.200  -0.347  1.00 84.48           C  
ATOM    224  O   ASN A  31     -10.775  -2.446   1.322  1.00 84.48           O  
ATOM    225  CG  ASN A  31      -8.953   0.918  -0.710  1.00 84.48           C  
ATOM    226  ND2 ASN A  31      -9.475   1.967  -1.335  1.00 84.48           N  
ATOM    227  OD1 ASN A  31      -7.753   0.840  -0.432  1.00 84.48           O  
ATOM    228  N   VAL A  32     -10.411  -3.689  -0.517  1.00 83.37           N  
ATOM    229  CA  VAL A  32     -11.296  -4.789  -0.147  1.00 83.37           C  
ATOM    230  C   VAL A  32     -10.467  -5.992   0.295  1.00 83.37           C  
ATOM    231  CB  VAL A  32     -12.229  -5.184  -1.314  1.00 83.37           C  
ATOM    232  O   VAL A  32      -9.581  -6.445  -0.433  1.00 83.37           O  
ATOM    233  CG1 VAL A  32     -13.166  -6.316  -0.897  1.00 83.37           C  
ATOM    234  CG2 VAL A  32     -13.028  -3.972  -1.791  1.00 83.37           C  
ATOM    235  N   PRO A  33     -10.844  -6.346   1.525  1.00 75.64           N  
ATOM    236  CA  PRO A  33     -10.145  -7.532   2.025  1.00 75.64           C  
ATOM    237  C   PRO A  33     -10.289  -8.736   1.097  1.00 75.64           C  
ATOM    238  CB  PRO A  33     -10.820  -7.797   3.373  1.00 75.64           C  
ATOM    239  O   PRO A  33     -11.342  -8.925   0.483  1.00 75.64           O  
ATOM    240  CG  PRO A  33     -11.421  -6.486   3.764  1.00 75.64           C  
ATOM    241  CD  PRO A  33     -11.788  -5.738   2.514  1.00 75.64           C  
ATOM    242  N   SER A  34      -9.261  -9.391   0.696  1.00 80.90           N  
ATOM    243  CA  SER A  34      -9.223 -10.652  -0.037  1.00 80.90           C  
ATOM    244  C   SER A  34      -9.178 -10.415  -1.543  1.00 80.90           C  
ATOM    245  CB  SER A  34     -10.436 -11.514   0.315  1.00 80.90           C  
ATOM    246  O   SER A  34      -9.254 -11.362  -2.328  1.00 80.90           O  
ATOM    247  OG  SER A  34     -10.472 -11.788   1.706  1.00 80.90           O  
ATOM    248  N   ILE A  35      -9.304  -9.107  -1.869  1.00 87.42           N  
ATOM    249  CA  ILE A  35      -9.125  -8.739  -3.269  1.00 87.42           C  
ATOM    250  C   ILE A  35      -7.731  -8.148  -3.473  1.00 87.42           C  
ATOM    251  CB  ILE A  35     -10.205  -7.737  -3.733  1.00 87.42           C  
ATOM    252  O   ILE A  35      -7.305  -7.273  -2.716  1.00 87.42           O  
ATOM    253  CG1 ILE A  35     -11.600  -8.361  -3.612  1.00 87.42           C  
ATOM    254  CG2 ILE A  35      -9.934  -7.277  -5.169  1.00 87.42           C  
ATOM    255  CD1 ILE A  35     -12.735  -7.420  -3.992  1.00 87.42           C  
ATOM    256  N   ARG A  36      -7.097  -8.741  -4.460  1.00 87.14           N  
ATOM    257  CA  ARG A  36      -5.758  -8.245  -4.764  1.00 87.14           C  
ATOM    258  C   ARG A  36      -5.720  -7.575  -6.133  1.00 87.14           C  
ATOM    259  CB  ARG A  36      -4.737  -9.383  -4.709  1.00 87.14           C  
ATOM    260  O   ARG A  36      -6.080  -8.188  -7.140  1.00 87.14           O  
ATOM    261  CG  ARG A  36      -4.523  -9.952  -3.315  1.00 87.14           C  
ATOM    262  CD  ARG A  36      -3.368 -10.943  -3.282  1.00 87.14           C  
ATOM    263  NE  ARG A  36      -3.197 -11.526  -1.954  1.00 87.14           N  
ATOM    264  NH1 ARG A  36      -0.945 -11.971  -2.214  1.00 87.14           N  
ATOM    265  NH2 ARG A  36      -2.006 -12.511  -0.255  1.00 87.14           N  
ATOM    266  CZ  ARG A  36      -2.049 -12.001  -1.477  1.00 87.14           C  
ATOM    267  N   THR A  37      -5.424  -6.282  -6.123  1.00 92.33           N  
ATOM    268  CA  THR A  37      -5.228  -5.554  -7.372  1.00 92.33           C  
ATOM    269  C   THR A  37      -3.821  -4.969  -7.443  1.00 92.33           C  
ATOM    270  CB  THR A  37      -6.264  -4.426  -7.530  1.00 92.33           C  
ATOM    271  O   THR A  37      -3.616  -3.791  -7.142  1.00 92.33           O  
ATOM    272  CG2 THR A  37      -7.662  -4.991  -7.758  1.00 92.33           C  
ATOM    273  OG1 THR A  37      -6.273  -3.624  -6.342  1.00 92.33           O  
ATOM    274  N   PRO A  38      -2.809  -5.849  -7.693  1.00 91.96           N  
ATOM    275  CA  PRO A  38      -1.441  -5.325  -7.731  1.00 91.96           C  
ATOM    276  C   PRO A  38      -1.278  -4.171  -8.718  1.00 91.96           C  
ATOM    277  CB  PRO A  38      -0.611  -6.536  -8.164  1.00 91.96           C  
ATOM    278  O   PRO A  38      -1.905  -4.170  -9.781  1.00 91.96           O  
ATOM    279  CG  PRO A  38      -1.508  -7.712  -7.945  1.00 91.96           C  
ATOM    280  CD  PRO A  38      -2.933  -7.242  -8.000  1.00 91.96           C  
ATOM    281  N   LYS A  39      -0.574  -3.175  -8.312  1.00 93.61           N  
ATOM    282  CA  LYS A  39      -0.241  -2.013  -9.132  1.00 93.61           C  
ATOM    283  C   LYS A  39       1.254  -1.713  -9.079  1.00 93.61           C  
ATOM    284  CB  LYS A  39      -1.038  -0.789  -8.676  1.00 93.61           C  
ATOM    285  O   LYS A  39       1.899  -1.925  -8.050  1.00 93.61           O  
ATOM    286  CG  LYS A  39      -0.901   0.415  -9.595  1.00 93.61           C  
ATOM    287  CD  LYS A  39      -1.738   1.590  -9.106  1.00 93.61           C  
ATOM    288  CE  LYS A  39      -1.568   2.810 -10.001  1.00 93.61           C  
ATOM    289  NZ  LYS A  39      -2.404   3.958  -9.537  1.00 93.61           N  
ATOM    290  N   ARG A  40       1.683  -1.316 -10.224  1.00 94.25           N  
ATOM    291  CA  ARG A  40       3.082  -0.912 -10.316  1.00 94.25           C  
ATOM    292  C   ARG A  40       3.326   0.392  -9.562  1.00 94.25           C  
ATOM    293  CB  ARG A  40       3.503  -0.758 -11.779  1.00 94.25           C  
ATOM    294  O   ARG A  40       2.608   1.374  -9.762  1.00 94.25           O  
ATOM    295  CG  ARG A  40       4.980  -0.449 -11.965  1.00 94.25           C  
ATOM    296  CD  ARG A  40       5.331  -0.238 -13.431  1.00 94.25           C  
ATOM    297  NE  ARG A  40       5.184  -1.468 -14.203  1.00 94.25           N  
ATOM    298  NH1 ARG A  40       7.397  -1.568 -14.858  1.00 94.25           N  
ATOM    299  NH2 ARG A  40       5.923  -3.188 -15.534  1.00 94.25           N  
ATOM    300  CZ  ARG A  40       6.168  -2.072 -14.863  1.00 94.25           C  
ATOM    301  N   CYS A  41       4.456   0.371  -8.627  1.00 93.48           N  
ATOM    302  CA  CYS A  41       4.790   1.585  -7.890  1.00 93.48           C  
ATOM    303  C   CYS A  41       5.623   2.531  -8.746  1.00 93.48           C  
ATOM    304  CB  CYS A  41       5.547   1.243  -6.607  1.00 93.48           C  
ATOM    305  O   CYS A  41       6.309   2.095  -9.673  1.00 93.48           O  
ATOM    306  SG  CYS A  41       4.612   0.201  -5.466  1.00 93.48           S  
ATOM    307  N   LEU A  42       5.416   3.786  -8.481  1.00 93.31           N  
ATOM    308  CA  LEU A  42       6.257   4.774  -9.146  1.00 93.31           C  
ATOM    309  C   LEU A  42       7.715   4.618  -8.725  1.00 93.31           C  
ATOM    310  CB  LEU A  42       5.772   6.192  -8.830  1.00 93.31           C  
ATOM    311  O   LEU A  42       8.006   4.000  -7.699  1.00 93.31           O  
ATOM    312  CG  LEU A  42       4.367   6.551  -9.318  1.00 93.31           C  
ATOM    313  CD1 LEU A  42       3.901   7.854  -8.676  1.00 93.31           C  
ATOM    314  CD2 LEU A  42       4.340   6.658 -10.838  1.00 93.31           C  
ATOM    315  N   LYS A  43       8.625   5.052  -9.493  1.00 88.07           N  
ATOM    316  CA  LYS A  43      10.061   4.893  -9.285  1.00 88.07           C  
ATOM    317  C   LYS A  43      10.468   5.347  -7.886  1.00 88.07           C  
ATOM    318  CB  LYS A  43      10.846   5.676 -10.338  1.00 88.07           C  
ATOM    319  O   LYS A  43      11.321   4.725  -7.249  1.00 88.07           O  
ATOM    320  CG  LYS A  43      12.327   5.332 -10.389  1.00 88.07           C  
ATOM    321  CD  LYS A  43      13.026   6.036 -11.545  1.00 88.07           C  
ATOM    322  CE  LYS A  43      14.520   5.742 -11.559  1.00 88.07           C  
ATOM    323  NZ  LYS A  43      15.218   6.475 -12.657  1.00 88.07           N  
ATOM    324  N   ASN A  44       9.773   6.327  -7.272  1.00 90.55           N  
ATOM    325  CA  ASN A  44      10.153   6.883  -5.977  1.00 90.55           C  
ATOM    326  C   ASN A  44       9.436   6.175  -4.831  1.00 90.55           C  
ATOM    327  CB  ASN A  44       9.868   8.386  -5.934  1.00 90.55           C  
ATOM    328  O   ASN A  44       9.732   6.422  -3.661  1.00 90.55           O  
ATOM    329  CG  ASN A  44       8.400   8.708  -6.134  1.00 90.55           C  
ATOM    330  ND2 ASN A  44       8.003   9.918  -5.759  1.00 90.55           N  
ATOM    331  OD1 ASN A  44       7.630   7.876  -6.621  1.00 90.55           O  
ATOM    332  N   GLN A  45       8.509   5.231  -5.158  1.00 93.02           N  
ATOM    333  CA  GLN A  45       7.776   4.464  -4.156  1.00 93.02           C  
ATOM    334  C   GLN A  45       8.334   3.049  -4.031  1.00 93.02           C  
ATOM    335  CB  GLN A  45       6.287   4.413  -4.500  1.00 93.02           C  
ATOM    336  O   GLN A  45       7.953   2.157  -4.791  1.00 93.02           O  
ATOM    337  CG  GLN A  45       5.627   5.783  -4.577  1.00 93.02           C  
ATOM    338  CD  GLN A  45       4.174   5.711  -5.011  1.00 93.02           C  
ATOM    339  NE2 GLN A  45       3.453   6.815  -4.852  1.00 93.02           N  
ATOM    340  OE1 GLN A  45       3.705   4.671  -5.485  1.00 93.02           O  
ATOM    341  N   LYS A  46       9.160   2.864  -2.993  1.00 93.51           N  
ATOM    342  CA  LYS A  46       9.931   1.627  -2.905  1.00 93.51           C  
ATOM    343  C   LYS A  46       9.367   0.703  -1.829  1.00 93.51           C  
ATOM    344  CB  LYS A  46      11.402   1.930  -2.617  1.00 93.51           C  
ATOM    345  O   LYS A  46      10.022  -0.259  -1.424  1.00 93.51           O  
ATOM    346  CG  LYS A  46      12.071   2.802  -3.668  1.00 93.51           C  
ATOM    347  CD  LYS A  46      12.184   2.079  -5.005  1.00 93.51           C  
ATOM    348  CE  LYS A  46      12.911   2.927  -6.040  1.00 93.51           C  
ATOM    349  NZ  LYS A  46      12.885   2.292  -7.392  1.00 93.51           N  
ATOM    350  N   LEU A  47       8.127   1.104  -1.321  1.00 95.63           N  
ATOM    351  CA  LEU A  47       7.542   0.292  -0.260  1.00 95.63           C  
ATOM    352  C   LEU A  47       6.062   0.037  -0.523  1.00 95.63           C  
ATOM    353  CB  LEU A  47       7.721   0.976   1.098  1.00 95.63           C  
ATOM    354  O   LEU A  47       5.381   0.872  -1.123  1.00 95.63           O  
ATOM    355  CG  LEU A  47       9.160   1.260   1.530  1.00 95.63           C  
ATOM    356  CD1 LEU A  47       9.178   2.201   2.730  1.00 95.63           C  
ATOM    357  CD2 LEU A  47       9.888  -0.040   1.854  1.00 95.63           C  
ATOM    358  N   CYS A  48       5.596  -1.133  -0.167  1.00 95.90           N  
ATOM    359  CA  CYS A  48       4.166  -1.392  -0.041  1.00 95.90           C  
ATOM    360  C   CYS A  48       3.678  -1.084   1.369  1.00 95.90           C  
ATOM    361  CB  CYS A  48       3.852  -2.845  -0.394  1.00 95.90           C  
ATOM    362  O   CYS A  48       4.393  -1.322   2.344  1.00 95.90           O  
ATOM    363  SG  CYS A  48       4.372  -3.320  -2.057  1.00 95.90           S  
ATOM    364  N   TYR A  49       2.532  -0.462   1.451  1.00 95.96           N  
ATOM    365  CA  TYR A  49       2.011  -0.202   2.788  1.00 95.96           C  
ATOM    366  C   TYR A  49       0.604  -0.765   2.945  1.00 95.96           C  
ATOM    367  CB  TYR A  49       2.007   1.302   3.080  1.00 95.96           C  
ATOM    368  O   TYR A  49      -0.114  -0.942   1.957  1.00 95.96           O  
ATOM    369  CG  TYR A  49       0.870   2.045   2.421  1.00 95.96           C  
ATOM    370  CD1 TYR A  49       0.988   2.524   1.119  1.00 95.96           C  
ATOM    371  CD2 TYR A  49      -0.323   2.269   3.100  1.00 95.96           C  
ATOM    372  CE1 TYR A  49      -0.056   3.211   0.508  1.00 95.96           C  
ATOM    373  CE2 TYR A  49      -1.374   2.955   2.499  1.00 95.96           C  
ATOM    374  OH  TYR A  49      -2.268   4.100   0.605  1.00 95.96           O  
ATOM    375  CZ  TYR A  49      -1.231   3.421   1.205  1.00 95.96           C  
ATOM    376  N   LYS A  50       0.257  -1.195   4.109  1.00 95.03           N  
ATOM    377  CA  LYS A  50      -1.072  -1.575   4.578  1.00 95.03           C  
ATOM    378  C   LYS A  50      -1.418  -0.865   5.883  1.00 95.03           C  
ATOM    379  CB  LYS A  50      -1.161  -3.090   4.767  1.00 95.03           C  
ATOM    380  O   LYS A  50      -0.735  -1.044   6.894  1.00 95.03           O  
ATOM    381  CG  LYS A  50      -2.530  -3.578   5.218  1.00 95.03           C  
ATOM    382  CD  LYS A  50      -2.575  -5.097   5.326  1.00 95.03           C  
ATOM    383  CE  LYS A  50      -1.822  -5.594   6.552  1.00 95.03           C  
ATOM    384  NZ  LYS A  50      -1.948  -7.073   6.718  1.00 95.03           N  
ATOM    385  N   ILE A  51      -2.477   0.006   5.774  1.00 94.55           N  
ATOM    386  CA  ILE A  51      -2.930   0.740   6.950  1.00 94.55           C  
ATOM    387  C   ILE A  51      -4.294   0.216   7.393  1.00 94.55           C  
ATOM    388  CB  ILE A  51      -3.004   2.259   6.674  1.00 94.55           C  
ATOM    389  O   ILE A  51      -5.234   0.163   6.596  1.00 94.55           O  
ATOM    390  CG1 ILE A  51      -1.635   2.788   6.231  1.00 94.55           C  
ATOM    391  CG2 ILE A  51      -3.507   3.009   7.911  1.00 94.55           C  
ATOM    392  CD1 ILE A  51      -1.649   4.243   5.783  1.00 94.55           C  
ATOM    393  N   THR A  52      -4.325  -0.142   8.625  1.00 93.96           N  
ATOM    394  CA  THR A  52      -5.573  -0.596   9.229  1.00 93.96           C  
ATOM    395  C   THR A  52      -6.035   0.376  10.310  1.00 93.96           C  
ATOM    396  CB  THR A  52      -5.421  -2.005   9.833  1.00 93.96           C  
ATOM    397  O   THR A  52      -5.267   0.725  11.209  1.00 93.96           O  
ATOM    398  CG2 THR A  52      -6.765  -2.545  10.312  1.00 93.96           C  
ATOM    399  OG1 THR A  52      -4.890  -2.890   8.839  1.00 93.96           O  
ATOM    400  N   PHE A  53      -7.220   0.885  10.154  1.00 92.99           N  
ATOM    401  CA  PHE A  53      -7.756   1.824  11.133  1.00 92.99           C  
ATOM    402  C   PHE A  53      -9.264   1.658  11.273  1.00 92.99           C  
ATOM    403  CB  PHE A  53      -7.421   3.265  10.735  1.00 92.99           C  
ATOM    404  O   PHE A  53      -9.902   1.007  10.443  1.00 92.99           O  
ATOM    405  CG  PHE A  53      -7.950   3.660   9.383  1.00 92.99           C  
ATOM    406  CD1 PHE A  53      -7.258   3.325   8.225  1.00 92.99           C  
ATOM    407  CD2 PHE A  53      -9.140   4.368   9.269  1.00 92.99           C  
ATOM    408  CE1 PHE A  53      -7.745   3.689   6.972  1.00 92.99           C  
ATOM    409  CE2 PHE A  53      -9.633   4.735   8.020  1.00 92.99           C  
ATOM    410  CZ  PHE A  53      -8.934   4.396   6.873  1.00 92.99           C  
ATOM    411  N   PHE A  54      -9.840   2.221  12.442  1.00 92.60           N  
ATOM    412  CA  PHE A  54     -11.262   2.145  12.758  1.00 92.60           C  
ATOM    413  C   PHE A  54     -11.953   3.471  12.465  1.00 92.60           C  
ATOM    414  CB  PHE A  54     -11.467   1.758  14.226  1.00 92.60           C  
ATOM    415  O   PHE A  54     -11.450   4.534  12.834  1.00 92.60           O  
ATOM    416  CG  PHE A  54     -12.913   1.635  14.625  1.00 92.60           C  
ATOM    417  CD1 PHE A  54     -13.598   2.723  15.153  1.00 92.60           C  
ATOM    418  CD2 PHE A  54     -13.588   0.431  14.471  1.00 92.60           C  
ATOM    419  CE1 PHE A  54     -14.936   2.612  15.523  1.00 92.60           C  
ATOM    420  CE2 PHE A  54     -14.925   0.312  14.839  1.00 92.60           C  
ATOM    421  CZ  PHE A  54     -15.597   1.403  15.365  1.00 92.60           C  
ATOM    422  N   THR A  55     -13.038   3.379  11.667  1.00 87.80           N  
ATOM    423  CA  THR A  55     -13.894   4.541  11.457  1.00 87.80           C  
ATOM    424  C   THR A  55     -15.312   4.265  11.948  1.00 87.80           C  
ATOM    425  CB  THR A  55     -13.932   4.946   9.972  1.00 87.80           C  
ATOM    426  O   THR A  55     -15.828   3.158  11.780  1.00 87.80           O  
ATOM    427  CG2 THR A  55     -12.533   5.262   9.452  1.00 87.80           C  
ATOM    428  OG1 THR A  55     -14.483   3.869   9.203  1.00 87.80           O  
ATOM    429  N   PRO A  56     -15.925   5.203  12.688  1.00 91.74           N  
ATOM    430  CA  PRO A  56     -17.278   5.021  13.219  1.00 91.74           C  
ATOM    431  C   PRO A  56     -18.293   4.657  12.138  1.00 91.74           C  
ATOM    432  CB  PRO A  56     -17.601   6.384  13.836  1.00 91.74           C  
ATOM    433  O   PRO A  56     -19.215   3.877  12.388  1.00 91.74           O  
ATOM    434  CG  PRO A  56     -16.270   7.012  14.093  1.00 91.74           C  
ATOM    435  CD  PRO A  56     -15.283   6.461  13.105  1.00 91.74           C  
ATOM    436  N   GLU A  57     -18.125   5.105  10.948  1.00 91.48           N  
ATOM    437  CA  GLU A  57     -19.066   4.929   9.845  1.00 91.48           C  
ATOM    438  C   GLU A  57     -18.888   3.568   9.180  1.00 91.48           C  
ATOM    439  CB  GLU A  57     -18.898   6.046   8.812  1.00 91.48           C  
ATOM    440  O   GLU A  57     -19.868   2.931   8.786  1.00 91.48           O  
ATOM    441  CG  GLU A  57     -19.266   7.427   9.333  1.00 91.48           C  
ATOM    442  CD  GLU A  57     -19.038   8.533   8.315  1.00 91.48           C  
ATOM    443  OE1 GLU A  57     -19.211   9.724   8.663  1.00 91.48           O  
ATOM    444  OE2 GLU A  57     -18.685   8.207   7.160  1.00 91.48           O  
ATOM    445  N   PHE A  58     -17.680   3.051   9.184  1.00 87.27           N  
ATOM    446  CA  PHE A  58     -17.420   1.898   8.330  1.00 87.27           C  
ATOM    447  C   PHE A  58     -16.763   0.774   9.123  1.00 87.27           C  
ATOM    448  CB  PHE A  58     -16.533   2.293   7.146  1.00 87.27           C  
ATOM    449  O   PHE A  58     -16.552  -0.321   8.599  1.00 87.27           O  
ATOM    450  CG  PHE A  58     -17.176   3.281   6.210  1.00 87.27           C  
ATOM    451  CD1 PHE A  58     -18.198   2.887   5.355  1.00 87.27           C  
ATOM    452  CD2 PHE A  58     -16.757   4.605   6.184  1.00 87.27           C  
ATOM    453  CE1 PHE A  58     -18.794   3.799   4.487  1.00 87.27           C  
ATOM    454  CE2 PHE A  58     -17.348   5.523   5.320  1.00 87.27           C  
ATOM    455  CZ  PHE A  58     -18.366   5.117   4.472  1.00 87.27           C  
ATOM    456  N   GLY A  59     -16.500   1.029  10.495  1.00 89.93           N  
ATOM    457  CA  GLY A  59     -15.784   0.007  11.241  1.00 89.93           C  
ATOM    458  C   GLY A  59     -14.324  -0.107  10.846  1.00 89.93           C  
ATOM    459  O   GLY A  59     -13.699   0.885  10.464  1.00 89.93           O  
ATOM    460  N   TRP A  60     -13.706  -1.264  11.049  1.00 89.54           N  
ATOM    461  CA  TRP A  60     -12.314  -1.496  10.676  1.00 89.54           C  
ATOM    462  C   TRP A  60     -12.127  -1.370   9.167  1.00 89.54           C  
ATOM    463  CB  TRP A  60     -11.855  -2.879  11.146  1.00 89.54           C  
ATOM    464  O   TRP A  60     -12.835  -2.016   8.391  1.00 89.54           O  
ATOM    465  CG  TRP A  60     -11.605  -2.969  12.621  1.00 89.54           C  
ATOM    466  CD1 TRP A  60     -12.413  -3.547  13.560  1.00 89.54           C  
ATOM    467  CD2 TRP A  60     -10.469  -2.460  13.327  1.00 89.54           C  
ATOM    468  CE2 TRP A  60     -10.655  -2.765  14.693  1.00 89.54           C  
ATOM    469  CE3 TRP A  60      -9.311  -1.774  12.936  1.00 89.54           C  
ATOM    470  NE1 TRP A  60     -11.847  -3.428  14.809  1.00 89.54           N  
ATOM    471  CH2 TRP A  60      -8.600  -1.739  15.263  1.00 89.54           C  
ATOM    472  CZ2 TRP A  60      -9.724  -2.408  15.672  1.00 89.54           C  
ATOM    473  CZ3 TRP A  60      -8.385  -1.420  13.911  1.00 89.54           C  
ATOM    474  N   THR A  61     -11.236  -0.477   8.792  1.00 90.55           N  
ATOM    475  CA  THR A  61     -10.927  -0.221   7.389  1.00 90.55           C  
ATOM    476  C   THR A  61      -9.446  -0.461   7.109  1.00 90.55           C  
ATOM    477  CB  THR A  61     -11.303   1.217   6.988  1.00 90.55           C  
ATOM    478  O   THR A  61      -8.612  -0.344   8.009  1.00 90.55           O  
ATOM    479  CG2 THR A  61     -11.068   1.452   5.499  1.00 90.55           C  
ATOM    480  OG1 THR A  61     -12.686   1.444   7.284  1.00 90.55           O  
ATOM    481  N   GLN A  62      -9.219  -0.859   5.812  1.00 91.02           N  
ATOM    482  CA  GLN A  62      -7.852  -1.115   5.372  1.00 91.02           C  
ATOM    483  C   GLN A  62      -7.539  -0.362   4.082  1.00 91.02           C  
ATOM    484  CB  GLN A  62      -7.623  -2.615   5.173  1.00 91.02           C  
ATOM    485  O   GLN A  62      -8.372  -0.299   3.176  1.00 91.02           O  
ATOM    486  CG  GLN A  62      -6.194  -2.973   4.788  1.00 91.02           C  
ATOM    487  CD  GLN A  62      -5.998  -4.463   4.583  1.00 91.02           C  
ATOM    488  NE2 GLN A  62      -5.319  -4.829   3.502  1.00 91.02           N  
ATOM    489  OE1 GLN A  62      -6.452  -5.279   5.392  1.00 91.02           O  
ATOM    490  N   LYS A  63      -6.316   0.206   4.116  1.00 92.57           N  
ATOM    491  CA  LYS A  63      -5.795   0.854   2.916  1.00 92.57           C  
ATOM    492  C   LYS A  63      -4.428   0.293   2.537  1.00 92.57           C  
ATOM    493  CB  LYS A  63      -5.703   2.367   3.120  1.00 92.57           C  
ATOM    494  O   LYS A  63      -3.556   0.135   3.394  1.00 92.57           O  
ATOM    495  CG  LYS A  63      -7.053   3.065   3.195  1.00 92.57           C  
ATOM    496  CD  LYS A  63      -6.900   4.581   3.174  1.00 92.57           C  
ATOM    497  CE  LYS A  63      -8.252   5.280   3.212  1.00 92.57           C  
ATOM    498  NZ  LYS A  63      -8.108   6.766   3.184  1.00 92.57           N  
ATOM    499  N   LYS A  64      -4.299  -0.039   1.215  1.00 94.38           N  
ATOM    500  CA  LYS A  64      -3.057  -0.603   0.694  1.00 94.38           C  
ATOM    501  C   LYS A  64      -2.551   0.196  -0.504  1.00 94.38           C  
ATOM    502  CB  LYS A  64      -3.256  -2.067   0.300  1.00 94.38           C  
ATOM    503  O   LYS A  64      -3.339   0.814  -1.222  1.00 94.38           O  
ATOM    504  CG  LYS A  64      -3.727  -2.957   1.441  1.00 94.38           C  
ATOM    505  CD  LYS A  64      -3.985  -4.382   0.969  1.00 94.38           C  
ATOM    506  CE  LYS A  64      -4.574  -5.242   2.079  1.00 94.38           C  
ATOM    507  NZ  LYS A  64      -4.855  -6.632   1.613  1.00 94.38           N  
ATOM    508  N   GLY A  65      -1.211   0.186  -0.694  1.00 94.80           N  
ATOM    509  CA  GLY A  65      -0.640   0.876  -1.839  1.00 94.80           C  
ATOM    510  C   GLY A  65       0.871   0.995  -1.772  1.00 94.80           C  
ATOM    511  O   GLY A  65       1.529   0.223  -1.072  1.00 94.80           O  
ATOM    512  N   CYS A  66       1.351   1.925  -2.691  1.00 95.51           N  
ATOM    513  CA  CYS A  66       2.776   2.226  -2.775  1.00 95.51           C  
ATOM    514  C   CYS A  66       3.102   3.526  -2.049  1.00 95.51           C  
ATOM    515  CB  CYS A  66       3.219   2.321  -4.234  1.00 95.51           C  
ATOM    516  O   CYS A  66       2.348   4.496  -2.135  1.00 95.51           O  
ATOM    517  SG  CYS A  66       2.953   0.803  -5.176  1.00 95.51           S  
ATOM    518  N   ILE A  67       4.244   3.450  -1.282  1.00 95.94           N  
ATOM    519  CA  ILE A  67       4.586   4.654  -0.532  1.00 95.94           C  
ATOM    520  C   ILE A  67       6.100   4.852  -0.537  1.00 95.94           C  
ATOM    521  CB  ILE A  67       4.059   4.585   0.919  1.00 95.94           C  
ATOM    522  O   ILE A  67       6.857   3.896  -0.724  1.00 95.94           O  
ATOM    523  CG1 ILE A  67       4.145   5.963   1.584  1.00 95.94           C  
ATOM    524  CG2 ILE A  67       4.833   3.538   1.725  1.00 95.94           C  
ATOM    525  CD1 ILE A  67       3.318   6.089   2.857  1.00 95.94           C  
ATOM    526  N   HIS A  68       6.600   6.081  -0.447  1.00 95.33           N  
ATOM    527  CA  HIS A  68       8.017   6.425  -0.404  1.00 95.33           C  
ATOM    528  C   HIS A  68       8.617   6.116   0.963  1.00 95.33           C  
ATOM    529  CB  HIS A  68       8.220   7.902  -0.745  1.00 95.33           C  
ATOM    530  O   HIS A  68       9.711   5.554   1.053  1.00 95.33           O  
ATOM    531  CG  HIS A  68       9.639   8.357  -0.618  1.00 95.33           C  
ATOM    532  CD2 HIS A  68      10.239   9.151   0.299  1.00 95.33           C  
ATOM    533  ND1 HIS A  68      10.621   7.991  -1.514  1.00 95.33           N  
ATOM    534  CE1 HIS A  68      11.767   8.542  -1.151  1.00 95.33           C  
ATOM    535  NE2 HIS A  68      11.563   9.251  -0.054  1.00 95.33           N  
ATOM    536  N   ARG A  69       7.875   6.476   1.989  1.00 95.24           N  
ATOM    537  CA  ARG A  69       8.286   6.296   3.378  1.00 95.24           C  
ATOM    538  C   ARG A  69       7.170   5.663   4.202  1.00 95.24           C  
ATOM    539  CB  ARG A  69       8.699   7.634   3.995  1.00 95.24           C  
ATOM    540  O   ARG A  69       6.002   6.034   4.064  1.00 95.24           O  
ATOM    541  CG  ARG A  69       9.382   7.505   5.347  1.00 95.24           C  
ATOM    542  CD  ARG A  69       9.774   8.863   5.912  1.00 95.24           C  
ATOM    543  NE  ARG A  69      10.427   8.737   7.212  1.00 95.24           N  
ATOM    544  NH1 ARG A  69      10.278  10.982   7.736  1.00 95.24           N  
ATOM    545  NH2 ARG A  69      11.254   9.520   9.207  1.00 95.24           N  
ATOM    546  CZ  ARG A  69      10.651   9.747   8.049  1.00 95.24           C  
ATOM    547  N   CYS A  70       7.577   4.667   5.046  1.00 94.73           N  
ATOM    548  CA  CYS A  70       6.603   3.972   5.881  1.00 94.73           C  
ATOM    549  C   CYS A  70       6.199   4.829   7.075  1.00 94.73           C  
ATOM    550  CB  CYS A  70       7.170   2.639   6.368  1.00 94.73           C  
ATOM    551  O   CYS A  70       7.037   5.171   7.911  1.00 94.73           O  
ATOM    552  SG  CYS A  70       5.919   1.513   7.023  1.00 94.73           S  
ATOM    553  N   PRO A  71       4.891   5.178   7.120  1.00 93.87           N  
ATOM    554  CA  PRO A  71       4.439   5.961   8.272  1.00 93.87           C  
ATOM    555  C   PRO A  71       4.550   5.193   9.588  1.00 93.87           C  
ATOM    556  CB  PRO A  71       2.976   6.265   7.940  1.00 93.87           C  
ATOM    557  O   PRO A  71       4.699   3.969   9.581  1.00 93.87           O  
ATOM    558  CG  PRO A  71       2.569   5.188   6.987  1.00 93.87           C  
ATOM    559  CD  PRO A  71       3.799   4.674   6.295  1.00 93.87           C  
ATOM    560  N   GLU A  72       4.499   5.945  10.675  1.00 95.40           N  
ATOM    561  CA  GLU A  72       4.539   5.328  11.997  1.00 95.40           C  
ATOM    562  C   GLU A  72       3.155   4.847  12.424  1.00 95.40           C  
ATOM    563  CB  GLU A  72       5.097   6.308  13.031  1.00 95.40           C  
ATOM    564  O   GLU A  72       2.146   5.473  12.094  1.00 95.40           O  
ATOM    565  CG  GLU A  72       6.565   6.654  12.822  1.00 95.40           C  
ATOM    566  CD  GLU A  72       7.202   7.322  14.030  1.00 95.40           C  
ATOM    567  OE1 GLU A  72       8.450   7.405  14.089  1.00 95.40           O  
ATOM    568  OE2 GLU A  72       6.448   7.764  14.925  1.00 95.40           O  
ATOM    569  N   SER A  73       3.186   3.791  13.116  1.00 95.40           N  
ATOM    570  CA  SER A  73       1.950   3.290  13.707  1.00 95.40           C  
ATOM    571  C   SER A  73       1.500   4.164  14.873  1.00 95.40           C  
ATOM    572  CB  SER A  73       2.127   1.847  14.181  1.00 95.40           C  
ATOM    573  O   SER A  73       2.331   4.723  15.593  1.00 95.40           O  
ATOM    574  OG  SER A  73       2.378   0.985  13.084  1.00 95.40           O  
ATOM    575  N   THR A  74       0.199   4.432  14.988  1.00 94.49           N  
ATOM    576  CA  THR A  74      -0.407   5.081  16.145  1.00 94.49           C  
ATOM    577  C   THR A  74      -1.421   4.158  16.814  1.00 94.49           C  
ATOM    578  CB  THR A  74      -1.094   6.401  15.748  1.00 94.49           C  
ATOM    579  O   THR A  74      -1.759   3.103  16.274  1.00 94.49           O  
ATOM    580  CG2 THR A  74      -0.131   7.321  15.005  1.00 94.49           C  
ATOM    581  OG1 THR A  74      -2.214   6.114  14.901  1.00 94.49           O  
ATOM    582  N   PRO A  75      -1.790   4.362  18.054  1.00 92.41           N  
ATOM    583  CA  PRO A  75      -2.768   3.511  18.735  1.00 92.41           C  
ATOM    584  C   PRO A  75      -4.057   3.337  17.934  1.00 92.41           C  
ATOM    585  CB  PRO A  75      -3.036   4.259  20.043  1.00 92.41           C  
ATOM    586  O   PRO A  75      -4.724   2.305  18.048  1.00 92.41           O  
ATOM    587  CG  PRO A  75      -1.770   5.002  20.324  1.00 92.41           C  
ATOM    588  CD  PRO A  75      -1.179   5.449  19.018  1.00 92.41           C  
ATOM    589  N   ASP A  76      -4.388   4.220  17.118  1.00 92.09           N  
ATOM    590  CA  ASP A  76      -5.641   4.174  16.370  1.00 92.09           C  
ATOM    591  C   ASP A  76      -5.416   3.654  14.952  1.00 92.09           C  
ATOM    592  CB  ASP A  76      -6.291   5.558  16.326  1.00 92.09           C  
ATOM    593  O   ASP A  76      -6.373   3.341  14.241  1.00 92.09           O  
ATOM    594  CG  ASP A  76      -6.666   6.082  17.701  1.00 92.09           C  
ATOM    595  OD1 ASP A  76      -7.171   5.300  18.535  1.00 92.09           O  
ATOM    596  OD2 ASP A  76      -6.457   7.288  17.952  1.00 92.09           O  
ATOM    597  N   LYS A  77      -4.111   3.512  14.574  1.00 93.90           N  
ATOM    598  CA  LYS A  77      -3.773   3.144  13.202  1.00 93.90           C  
ATOM    599  C   LYS A  77      -2.569   2.207  13.165  1.00 93.90           C  
ATOM    600  CB  LYS A  77      -3.491   4.393  12.365  1.00 93.90           C  
ATOM    601  O   LYS A  77      -1.499   2.542  13.678  1.00 93.90           O  
ATOM    602  CG  LYS A  77      -3.089   4.097  10.928  1.00 93.90           C  
ATOM    603  CD  LYS A  77      -2.875   5.379  10.132  1.00 93.90           C  
ATOM    604  CE  LYS A  77      -1.497   5.974  10.389  1.00 93.90           C  
ATOM    605  NZ  LYS A  77      -1.271   7.213   9.586  1.00 93.90           N  
ATOM    606  N   LYS A  78      -2.787   1.054  12.617  1.00 95.82           N  
ATOM    607  CA  LYS A  78      -1.690   0.105  12.450  1.00 95.82           C  
ATOM    608  C   LYS A  78      -1.136   0.149  11.029  1.00 95.82           C  
ATOM    609  CB  LYS A  78      -2.151  -1.314  12.789  1.00 95.82           C  
ATOM    610  O   LYS A  78      -1.886   0.008  10.060  1.00 95.82           O  
ATOM    611  CG  LYS A  78      -1.042  -2.354  12.733  1.00 95.82           C  
ATOM    612  CD  LYS A  78      -1.533  -3.719  13.201  1.00 95.82           C  
ATOM    613  CE  LYS A  78      -0.421  -4.759  13.157  1.00 95.82           C  
ATOM    614  NZ  LYS A  78      -0.901  -6.102  13.600  1.00 95.82           N  
ATOM    615  N   VAL A  79       0.192   0.366  10.928  1.00 96.57           N  
ATOM    616  CA  VAL A  79       0.832   0.494   9.623  1.00 96.57           C  
ATOM    617  C   VAL A  79       1.829  -0.644   9.422  1.00 96.57           C  
ATOM    618  CB  VAL A  79       1.542   1.858   9.470  1.00 96.57           C  
ATOM    619  O   VAL A  79       2.637  -0.934  10.308  1.00 96.57           O  
ATOM    620  CG1 VAL A  79       2.177   1.984   8.086  1.00 96.57           C  
ATOM    621  CG2 VAL A  79       0.558   3.001   9.715  1.00 96.57           C  
ATOM    622  N   GLU A  80       1.761  -1.354   8.323  1.00 95.32           N  
ATOM    623  CA  GLU A  80       2.725  -2.360   7.888  1.00 95.32           C  
ATOM    624  C   GLU A  80       3.361  -1.976   6.555  1.00 95.32           C  
ATOM    625  CB  GLU A  80       2.056  -3.733   7.775  1.00 95.32           C  
ATOM    626  O   GLU A  80       2.671  -1.518   5.641  1.00 95.32           O  
ATOM    627  CG  GLU A  80       1.462  -4.237   9.082  1.00 95.32           C  
ATOM    628  CD  GLU A  80       0.671  -5.526   8.925  1.00 95.32           C  
ATOM    629  OE1 GLU A  80      -0.577  -5.486   9.009  1.00 95.32           O  
ATOM    630  OE2 GLU A  80       1.306  -6.584   8.716  1.00 95.32           O  
ATOM    631  N   CYS A  81       4.679  -2.069   6.504  1.00 96.47           N  
ATOM    632  CA  CYS A  81       5.401  -1.790   5.268  1.00 96.47           C  
ATOM    633  C   CYS A  81       6.347  -2.933   4.918  1.00 96.47           C  
ATOM    634  CB  CYS A  81       6.187  -0.485   5.388  1.00 96.47           C  
ATOM    635  O   CYS A  81       6.847  -3.624   5.808  1.00 96.47           O  
ATOM    636  SG  CYS A  81       5.143   0.980   5.558  1.00 96.47           S  
ATOM    637  N   CYS A  82       6.506  -3.120   3.603  1.00 95.21           N  
ATOM    638  CA  CYS A  82       7.451  -4.112   3.102  1.00 95.21           C  
ATOM    639  C   CYS A  82       8.044  -3.675   1.767  1.00 95.21           C  
ATOM    640  CB  CYS A  82       6.770  -5.471   2.947  1.00 95.21           C  
ATOM    641  O   CYS A  82       7.492  -2.803   1.094  1.00 95.21           O  
ATOM    642  SG  CYS A  82       5.504  -5.509   1.659  1.00 95.21           S  
ATOM    643  N   ALA A  83       9.173  -4.212   1.389  1.00 93.17           N  
ATOM    644  CA  ALA A  83       9.877  -3.727   0.205  1.00 93.17           C  
ATOM    645  C   ALA A  83       9.993  -4.822  -0.852  1.00 93.17           C  
ATOM    646  CB  ALA A  83      11.262  -3.209   0.584  1.00 93.17           C  
ATOM    647  O   ALA A  83      10.855  -4.756  -1.731  1.00 93.17           O  
ATOM    648  N   THR A  84       9.063  -5.830  -0.744  1.00 91.41           N  
ATOM    649  CA  THR A  84       9.070  -6.900  -1.735  1.00 91.41           C  
ATOM    650  C   THR A  84       7.764  -6.916  -2.524  1.00 91.41           C  
ATOM    651  CB  THR A  84       9.291  -8.273  -1.074  1.00 91.41           C  
ATOM    652  O   THR A  84       6.747  -6.394  -2.061  1.00 91.41           O  
ATOM    653  CG2 THR A  84      10.626  -8.322  -0.339  1.00 91.41           C  
ATOM    654  OG1 THR A  84       8.234  -8.521  -0.138  1.00 91.41           O  
ATOM    655  N   ASN A  85       7.799  -7.424  -3.787  1.00 90.35           N  
ATOM    656  CA  ASN A  85       6.591  -7.470  -4.604  1.00 90.35           C  
ATOM    657  C   ASN A  85       5.467  -8.224  -3.900  1.00 90.35           C  
ATOM    658  CB  ASN A  85       6.887  -8.106  -5.964  1.00 90.35           C  
ATOM    659  O   ASN A  85       5.684  -9.312  -3.363  1.00 90.35           O  
ATOM    660  CG  ASN A  85       7.699  -7.200  -6.869  1.00 90.35           C  
ATOM    661  ND2 ASN A  85       8.410  -7.794  -7.820  1.00 90.35           N  
ATOM    662  OD1 ASN A  85       7.688  -5.976  -6.714  1.00 90.35           O  
ATOM    663  N   ASN A  86       4.339  -7.620  -3.837  1.00 86.92           N  
ATOM    664  CA  ASN A  86       3.101  -8.258  -3.401  1.00 86.92           C  
ATOM    665  C   ASN A  86       3.222  -8.804  -1.981  1.00 86.92           C  
ATOM    666  CB  ASN A  86       2.703  -9.375  -4.368  1.00 86.92           C  
ATOM    667  O   ASN A  86       2.683  -9.869  -1.673  1.00 86.92           O  
ATOM    668  CG  ASN A  86       2.408  -8.862  -5.764  1.00 86.92           C  
ATOM    669  ND2 ASN A  86       2.882  -9.583  -6.773  1.00 86.92           N  
ATOM    670  OD1 ASN A  86       1.761  -7.825  -5.933  1.00 86.92           O  
ATOM    671  N   CYS A  87       3.962  -8.246  -1.011  1.00 87.92           N  
ATOM    672  CA  CYS A  87       4.265  -8.702   0.341  1.00 87.92           C  
ATOM    673  C   CYS A  87       3.049  -8.565   1.249  1.00 87.92           C  
ATOM    674  CB  CYS A  87       5.438  -7.914   0.923  1.00 87.92           C  
ATOM    675  O   CYS A  87       2.942  -9.260   2.260  1.00 87.92           O  
ATOM    676  SG  CYS A  87       5.127  -6.141   1.061  1.00 87.92           S  
ATOM    677  N   ILE A  88       2.200  -7.634   0.900  1.00 78.89           N  
ATOM    678  CA  ILE A  88       1.042  -7.409   1.757  1.00 78.89           C  
ATOM    679  C   ILE A  88      -0.232  -7.814   1.020  1.00 78.89           C  
ATOM    680  CB  ILE A  88       0.952  -5.935   2.212  1.00 78.89           C  
ATOM    681  O   ILE A  88      -0.269  -7.815  -0.213  1.00 78.89           O  
ATOM    682  CG1 ILE A  88       2.353  -5.374   2.483  1.00 78.89           C  
ATOM    683  CG2 ILE A  88       0.061  -5.805   3.451  1.00 78.89           C  
ATOM    684  CD1 ILE A  88       2.418  -3.853   2.498  1.00 78.89           C  
TER     685      ALA A   1                                                      
ENDMDL                                                                          
END                                                                             
