# Supplementary material for: Domain loss enabled evolution of novel functions in the snake three-finger toxin gene superfamily
Source: Nat Commun. 2023 Aug 11;14:4861. doi: 10.1038/s41467-023-40550-0 (PMC10421932; doi:10.1038/s41467-023-40550-0)
Supplement: Supplementary file 5 — Supplementary Data 2 [file 41467_2023_40550_MOESM5_ESM.zip › SD2_structure_predictions/full_sequence/TR|R4G2T5|Denisonia_devisi.pdb]

MODEL     1                                                                     
ATOM      1  N   MET A   1     -33.779  -2.224  41.193  1.00 57.42           N  
ATOM      2  CA  MET A   1     -32.329  -2.063  41.249  1.00 57.42           C  
ATOM      3  C   MET A   1     -31.634  -3.057  40.324  1.00 57.42           C  
ATOM      4  CB  MET A   1     -31.822  -2.240  42.682  1.00 57.42           C  
ATOM      5  O   MET A   1     -30.408  -3.045  40.201  1.00 57.42           O  
ATOM      6  CG  MET A   1     -32.302  -3.520  43.348  1.00 57.42           C  
ATOM      7  SD  MET A   1     -31.737  -3.662  45.088  1.00 57.42           S  
ATOM      8  CE  MET A   1     -31.926  -5.448  45.341  1.00 57.42           C  
ATOM      9  N   LYS A   2     -32.554  -3.766  39.536  1.00 54.48           N  
ATOM     10  CA  LYS A   2     -32.129  -4.844  38.648  1.00 54.48           C  
ATOM     11  C   LYS A   2     -32.229  -4.422  37.185  1.00 54.48           C  
ATOM     12  CB  LYS A   2     -32.968  -6.100  38.889  1.00 54.48           C  
ATOM     13  O   LYS A   2     -31.632  -5.052  36.309  1.00 54.48           O  
ATOM     14  CG  LYS A   2     -32.644  -6.821  40.189  1.00 54.48           C  
ATOM     15  CD  LYS A   2     -33.582  -7.997  40.425  1.00 54.48           C  
ATOM     16  CE  LYS A   2     -32.995  -8.992  41.417  1.00 54.48           C  
ATOM     17  NZ  LYS A   2     -33.917  -9.238  42.566  1.00 54.48           N  
ATOM     18  N   THR A   3     -32.882  -3.291  37.017  1.00 55.54           N  
ATOM     19  CA  THR A   3     -33.050  -2.828  35.644  1.00 55.54           C  
ATOM     20  C   THR A   3     -31.884  -1.937  35.227  1.00 55.54           C  
ATOM     21  CB  THR A   3     -34.374  -2.060  35.472  1.00 55.54           C  
ATOM     22  O   THR A   3     -31.480  -1.938  34.063  1.00 55.54           O  
ATOM     23  CG2 THR A   3     -35.539  -3.017  35.244  1.00 55.54           C  
ATOM     24  OG1 THR A   3     -34.628  -1.287  36.651  1.00 55.54           O  
ATOM     25  N   LEU A   4     -31.223  -1.431  36.228  1.00 56.15           N  
ATOM     26  CA  LEU A   4     -30.091  -0.570  35.904  1.00 56.15           C  
ATOM     27  C   LEU A   4     -28.840  -1.397  35.630  1.00 56.15           C  
ATOM     28  CB  LEU A   4     -29.825   0.417  37.043  1.00 56.15           C  
ATOM     29  O   LEU A   4     -28.033  -1.043  34.768  1.00 56.15           O  
ATOM     30  CG  LEU A   4     -30.225   1.871  36.788  1.00 56.15           C  
ATOM     31  CD1 LEU A   4     -30.522   2.578  38.106  1.00 56.15           C  
ATOM     32  CD2 LEU A   4     -29.129   2.601  36.019  1.00 56.15           C  
ATOM     33  N   LEU A   5     -28.822  -2.621  36.173  1.00 58.12           N  
ATOM     34  CA  LEU A   5     -27.672  -3.489  35.949  1.00 58.12           C  
ATOM     35  C   LEU A   5     -27.771  -4.185  34.596  1.00 58.12           C  
ATOM     36  CB  LEU A   5     -27.561  -4.531  37.065  1.00 58.12           C  
ATOM     37  O   LEU A   5     -26.759  -4.387  33.921  1.00 58.12           O  
ATOM     38  CG  LEU A   5     -26.413  -4.342  38.058  1.00 58.12           C  
ATOM     39  CD1 LEU A   5     -26.957  -4.207  39.477  1.00 58.12           C  
ATOM     40  CD2 LEU A   5     -25.429  -5.503  37.966  1.00 58.12           C  
ATOM     41  N   LEU A   6     -29.036  -4.320  34.123  1.00 55.52           N  
ATOM     42  CA  LEU A   6     -29.149  -4.966  32.820  1.00 55.52           C  
ATOM     43  C   LEU A   6     -28.852  -3.978  31.696  1.00 55.52           C  
ATOM     44  CB  LEU A   6     -30.548  -5.561  32.636  1.00 55.52           C  
ATOM     45  O   LEU A   6     -28.269  -4.350  30.675  1.00 55.52           O  
ATOM     46  CG  LEU A   6     -30.629  -7.085  32.544  1.00 55.52           C  
ATOM     47  CD1 LEU A   6     -31.838  -7.599  33.319  1.00 55.52           C  
ATOM     48  CD2 LEU A   6     -30.693  -7.531  31.087  1.00 55.52           C  
ATOM     49  N   THR A   7     -29.024  -2.711  31.927  1.00 56.61           N  
ATOM     50  CA  THR A   7     -28.695  -1.719  30.910  1.00 56.61           C  
ATOM     51  C   THR A   7     -27.192  -1.459  30.874  1.00 56.61           C  
ATOM     52  CB  THR A   7     -29.442  -0.395  31.159  1.00 56.61           C  
ATOM     53  O   THR A   7     -26.620  -1.239  29.804  1.00 56.61           O  
ATOM     54  CG2 THR A   7     -30.914  -0.514  30.779  1.00 56.61           C  
ATOM     55  OG1 THR A   7     -29.344  -0.052  32.547  1.00 56.61           O  
ATOM     56  N   LEU A   8     -26.503  -1.694  31.975  1.00 54.57           N  
ATOM     57  CA  LEU A   8     -25.058  -1.490  31.948  1.00 54.57           C  
ATOM     58  C   LEU A   8     -24.356  -2.664  31.275  1.00 54.57           C  
ATOM     59  CB  LEU A   8     -24.517  -1.302  33.368  1.00 54.57           C  
ATOM     60  O   LEU A   8     -23.370  -2.475  30.559  1.00 54.57           O  
ATOM     61  CG  LEU A   8     -23.152  -0.622  33.489  1.00 54.57           C  
ATOM     62  CD1 LEU A   8     -23.325   0.863  33.793  1.00 54.57           C  
ATOM     63  CD2 LEU A   8     -22.310  -1.299  34.565  1.00 54.57           C  
ATOM     64  N   VAL A   9     -24.937  -3.800  31.164  1.00 57.76           N  
ATOM     65  CA  VAL A   9     -24.315  -4.935  30.491  1.00 57.76           C  
ATOM     66  C   VAL A   9     -24.566  -4.846  28.987  1.00 57.76           C  
ATOM     67  CB  VAL A   9     -24.841  -6.280  31.040  1.00 57.76           C  
ATOM     68  O   VAL A   9     -23.682  -5.153  28.184  1.00 57.76           O  
ATOM     69  CG1 VAL A   9     -24.345  -7.444  30.185  1.00 57.76           C  
ATOM     70  CG2 VAL A   9     -24.416  -6.463  32.496  1.00 57.76           C  
ATOM     71  N   VAL A  10     -25.573  -4.127  28.576  1.00 57.35           N  
ATOM     72  CA  VAL A  10     -25.789  -4.005  27.138  1.00 57.35           C  
ATOM     73  C   VAL A  10     -24.927  -2.875  26.580  1.00 57.35           C  
ATOM     74  CB  VAL A  10     -27.277  -3.754  26.806  1.00 57.35           C  
ATOM     75  O   VAL A  10     -24.422  -2.966  25.458  1.00 57.35           O  
ATOM     76  CG1 VAL A  10     -27.476  -3.598  25.300  1.00 57.35           C  
ATOM     77  CG2 VAL A  10     -28.143  -4.890  27.348  1.00 57.35           C  
ATOM     78  N   VAL A  11     -24.503  -1.904  27.426  1.00 56.51           N  
ATOM     79  CA  VAL A  11     -23.636  -0.847  26.916  1.00 56.51           C  
ATOM     80  C   VAL A  11     -22.189  -1.334  26.886  1.00 56.51           C  
ATOM     81  CB  VAL A  11     -23.748   0.439  27.766  1.00 56.51           C  
ATOM     82  O   VAL A  11     -21.427  -0.981  25.983  1.00 56.51           O  
ATOM     83  CG1 VAL A  11     -22.704   1.465  27.332  1.00 56.51           C  
ATOM     84  CG2 VAL A  11     -25.155   1.026  27.661  1.00 56.51           C  
ATOM     85  N   THR A  12     -21.848  -2.432  27.609  1.00 55.14           N  
ATOM     86  CA  THR A  12     -20.476  -2.912  27.480  1.00 55.14           C  
ATOM     87  C   THR A  12     -20.359  -3.910  26.332  1.00 55.14           C  
ATOM     88  CB  THR A  12     -19.989  -3.568  28.785  1.00 55.14           C  
ATOM     89  O   THR A  12     -19.292  -4.048  25.729  1.00 55.14           O  
ATOM     90  CG2 THR A  12     -19.954  -2.558  29.928  1.00 55.14           C  
ATOM     91  OG1 THR A  12     -20.876  -4.638  29.135  1.00 55.14           O  
ATOM     92  N   ILE A  13     -21.420  -4.447  25.814  1.00 55.76           N  
ATOM     93  CA  ILE A  13     -21.292  -5.404  24.720  1.00 55.76           C  
ATOM     94  C   ILE A  13     -21.351  -4.671  23.383  1.00 55.76           C  
ATOM     95  CB  ILE A  13     -22.392  -6.488  24.787  1.00 55.76           C  
ATOM     96  O   ILE A  13     -20.805  -5.144  22.383  1.00 55.76           O  
ATOM     97  CG1 ILE A  13     -22.274  -7.290  26.087  1.00 55.76           C  
ATOM     98  CG2 ILE A  13     -22.317  -7.409  23.566  1.00 55.76           C  
ATOM     99  CD1 ILE A  13     -23.445  -8.229  26.344  1.00 55.76           C  
ATOM    100  N   VAL A  14     -21.750  -3.431  23.293  1.00 55.99           N  
ATOM    101  CA  VAL A  14     -21.763  -2.675  22.044  1.00 55.99           C  
ATOM    102  C   VAL A  14     -20.404  -2.014  21.826  1.00 55.99           C  
ATOM    103  CB  VAL A  14     -22.881  -1.608  22.038  1.00 55.99           C  
ATOM    104  O   VAL A  14     -20.007  -1.757  20.687  1.00 55.99           O  
ATOM    105  CG1 VAL A  14     -22.814  -0.763  20.767  1.00 55.99           C  
ATOM    106  CG2 VAL A  14     -24.251  -2.271  22.172  1.00 55.99           C  
ATOM    107  N   CYS A  15     -19.468  -2.113  22.800  1.00 55.63           N  
ATOM    108  CA  CYS A  15     -18.148  -1.561  22.520  1.00 55.63           C  
ATOM    109  C   CYS A  15     -17.177  -2.656  22.094  1.00 55.63           C  
ATOM    110  CB  CYS A  15     -17.601  -0.832  23.748  1.00 55.63           C  
ATOM    111  O   CYS A  15     -16.031  -2.373  21.741  1.00 55.63           O  
ATOM    112  SG  CYS A  15     -18.371   0.774  24.044  1.00 55.63           S  
ATOM    113  N   LEU A  16     -17.596  -3.871  21.941  1.00 53.77           N  
ATOM    114  CA  LEU A  16     -16.634  -4.845  21.437  1.00 53.77           C  
ATOM    115  C   LEU A  16     -16.853  -5.106  19.950  1.00 53.77           C  
ATOM    116  CB  LEU A  16     -16.740  -6.157  22.218  1.00 53.77           C  
ATOM    117  O   LEU A  16     -17.105  -6.243  19.546  1.00 53.77           O  
ATOM    118  CG  LEU A  16     -16.282  -6.116  23.677  1.00 53.77           C  
ATOM    119  CD1 LEU A  16     -16.757  -7.363  24.416  1.00 53.77           C  
ATOM    120  CD2 LEU A  16     -14.765  -5.985  23.758  1.00 53.77           C  
ATOM    121  N   ASP A  17     -17.678  -4.231  19.266  1.00 51.46           N  
ATOM    122  CA  ASP A  17     -17.522  -4.357  17.820  1.00 51.46           C  
ATOM    123  C   ASP A  17     -16.057  -4.558  17.440  1.00 51.46           C  
ATOM    124  CB  ASP A  17     -18.085  -3.124  17.110  1.00 51.46           C  
ATOM    125  O   ASP A  17     -15.282  -3.600  17.408  1.00 51.46           O  
ATOM    126  CG  ASP A  17     -19.593  -3.175  16.940  1.00 51.46           C  
ATOM    127  OD1 ASP A  17     -20.140  -4.264  16.663  1.00 51.46           O  
ATOM    128  OD2 ASP A  17     -20.241  -2.115  17.081  1.00 51.46           O  
ATOM    129  N   LEU A  18     -15.367  -5.307  18.253  1.00 54.34           N  
ATOM    130  CA  LEU A  18     -14.214  -6.054  17.761  1.00 54.34           C  
ATOM    131  C   LEU A  18     -14.390  -6.419  16.290  1.00 54.34           C  
ATOM    132  CB  LEU A  18     -14.002  -7.322  18.591  1.00 54.34           C  
ATOM    133  O   LEU A  18     -14.071  -7.538  15.882  1.00 54.34           O  
ATOM    134  CG  LEU A  18     -13.324  -7.137  19.950  1.00 54.34           C  
ATOM    135  CD1 LEU A  18     -14.099  -7.879  21.034  1.00 54.34           C  
ATOM    136  CD2 LEU A  18     -11.878  -7.617  19.896  1.00 54.34           C  
ATOM    137  N   GLY A  19     -15.311  -5.723  15.556  1.00 59.63           N  
ATOM    138  CA  GLY A  19     -15.352  -5.911  14.114  1.00 59.63           C  
ATOM    139  C   GLY A  19     -13.976  -6.061  13.493  1.00 59.63           C  
ATOM    140  O   GLY A  19     -13.010  -5.450  13.954  1.00 59.63           O  
ATOM    141  N   ASP A  20     -13.354  -7.194  13.586  1.00 68.23           N  
ATOM    142  CA  ASP A  20     -12.148  -7.465  12.810  1.00 68.23           C  
ATOM    143  C   ASP A  20     -11.799  -6.284  11.907  1.00 68.23           C  
ATOM    144  CB  ASP A  20     -12.322  -8.734  11.973  1.00 68.23           C  
ATOM    145  O   ASP A  20     -12.608  -5.874  11.073  1.00 68.23           O  
ATOM    146  CG  ASP A  20     -11.013  -9.463  11.721  1.00 68.23           C  
ATOM    147  OD1 ASP A  20      -9.936  -8.897  12.007  1.00 68.23           O  
ATOM    148  OD2 ASP A  20     -11.060 -10.611  11.231  1.00 68.23           O  
ATOM    149  N   SER A  21     -11.186  -5.324  12.377  1.00 84.70           N  
ATOM    150  CA  SER A  21     -10.748  -4.194  11.564  1.00 84.70           C  
ATOM    151  C   SER A  21      -9.840  -4.650  10.428  1.00 84.70           C  
ATOM    152  CB  SER A  21     -10.020  -3.163  12.428  1.00 84.70           C  
ATOM    153  O   SER A  21      -9.033  -5.565  10.600  1.00 84.70           O  
ATOM    154  OG  SER A  21      -8.848  -3.721  12.997  1.00 84.70           O  
ATOM    155  N   PHE A  22     -10.267  -4.647   9.154  1.00 94.83           N  
ATOM    156  CA  PHE A  22      -9.500  -4.882   7.936  1.00 94.83           C  
ATOM    157  C   PHE A  22      -8.204  -4.080   7.949  1.00 94.83           C  
ATOM    158  CB  PHE A  22     -10.329  -4.521   6.700  1.00 94.83           C  
ATOM    159  O   PHE A  22      -8.217  -2.874   8.208  1.00 94.83           O  
ATOM    160  CG  PHE A  22      -9.659  -4.867   5.397  1.00 94.83           C  
ATOM    161  CD1 PHE A  22      -9.201  -3.867   4.548  1.00 94.83           C  
ATOM    162  CD2 PHE A  22      -9.487  -6.193   5.023  1.00 94.83           C  
ATOM    163  CE1 PHE A  22      -8.580  -4.184   3.342  1.00 94.83           C  
ATOM    164  CE2 PHE A  22      -8.867  -6.518   3.819  1.00 94.83           C  
ATOM    165  CZ  PHE A  22      -8.416  -5.512   2.980  1.00 94.83           C  
ATOM    166  N   SER A  23      -7.089  -4.763   7.777  1.00 96.73           N  
ATOM    167  CA  SER A  23      -5.789  -4.106   7.860  1.00 96.73           C  
ATOM    168  C   SER A  23      -4.949  -4.385   6.618  1.00 96.73           C  
ATOM    169  CB  SER A  23      -5.035  -4.564   9.108  1.00 96.73           C  
ATOM    170  O   SER A  23      -5.094  -5.434   5.987  1.00 96.73           O  
ATOM    171  OG  SER A  23      -5.764  -4.247  10.281  1.00 96.73           O  
ATOM    172  N   CYS A  24      -4.110  -3.434   6.242  1.00 98.03           N  
ATOM    173  CA  CYS A  24      -3.182  -3.508   5.120  1.00 98.03           C  
ATOM    174  C   CYS A  24      -1.811  -2.968   5.510  1.00 98.03           C  
ATOM    175  CB  CYS A  24      -3.725  -2.730   3.922  1.00 98.03           C  
ATOM    176  O   CYS A  24      -1.684  -2.234   6.491  1.00 98.03           O  
ATOM    177  SG  CYS A  24      -5.323  -3.328   3.330  1.00 98.03           S  
ATOM    178  N   TYR A  25      -0.756  -3.381   4.808  1.00 97.34           N  
ATOM    179  CA  TYR A  25       0.532  -2.706   4.923  1.00 97.34           C  
ATOM    180  C   TYR A  25       0.511  -1.365   4.199  1.00 97.34           C  
ATOM    181  CB  TYR A  25       1.652  -3.586   4.360  1.00 97.34           C  
ATOM    182  O   TYR A  25      -0.083  -1.241   3.125  1.00 97.34           O  
ATOM    183  CG  TYR A  25       1.927  -4.820   5.185  1.00 97.34           C  
ATOM    184  CD1 TYR A  25       2.610  -4.733   6.396  1.00 97.34           C  
ATOM    185  CD2 TYR A  25       1.507  -6.074   4.755  1.00 97.34           C  
ATOM    186  CE1 TYR A  25       2.868  -5.867   7.159  1.00 97.34           C  
ATOM    187  CE2 TYR A  25       1.759  -7.215   5.510  1.00 97.34           C  
ATOM    188  OH  TYR A  25       2.692  -8.228   7.460  1.00 97.34           O  
ATOM    189  CZ  TYR A  25       2.439  -7.101   6.708  1.00 97.34           C  
ATOM    190  N   LYS A  26       1.105  -0.245   4.867  1.00 97.10           N  
ATOM    191  CA  LYS A  26       1.096   1.107   4.317  1.00 97.10           C  
ATOM    192  C   LYS A  26       2.506   1.687   4.258  1.00 97.10           C  
ATOM    193  CB  LYS A  26       0.189   2.018   5.146  1.00 97.10           C  
ATOM    194  O   LYS A  26       3.351   1.363   5.096  1.00 97.10           O  
ATOM    195  CG  LYS A  26      -1.275   1.604   5.141  1.00 97.10           C  
ATOM    196  CD  LYS A  26      -2.146   2.619   5.870  1.00 97.10           C  
ATOM    197  CE  LYS A  26      -3.620   2.242   5.805  1.00 97.10           C  
ATOM    198  NZ  LYS A  26      -4.480   3.249   6.496  1.00 97.10           N  
ATOM    199  N   THR A  27       2.791   2.462   3.245  1.00 94.91           N  
ATOM    200  CA  THR A  27       3.963   3.327   3.171  1.00 94.91           C  
ATOM    201  C   THR A  27       3.679   4.680   3.818  1.00 94.91           C  
ATOM    202  CB  THR A  27       4.411   3.537   1.713  1.00 94.91           C  
ATOM    203  O   THR A  27       2.541   5.154   3.803  1.00 94.91           O  
ATOM    204  CG2 THR A  27       4.912   2.234   1.098  1.00 94.91           C  
ATOM    205  OG1 THR A  27       3.303   4.020   0.943  1.00 94.91           O  
ATOM    206  N   PRO A  28       4.721   5.394   4.512  1.00 87.10           N  
ATOM    207  CA  PRO A  28       6.088   4.899   4.688  1.00 87.10           C  
ATOM    208  C   PRO A  28       6.252   4.051   5.947  1.00 87.10           C  
ATOM    209  CB  PRO A  28       6.919   6.181   4.780  1.00 87.10           C  
ATOM    210  O   PRO A  28       5.381   4.062   6.821  1.00 87.10           O  
ATOM    211  CG  PRO A  28       6.021   7.169   5.452  1.00 87.10           C  
ATOM    212  CD  PRO A  28       4.609   6.906   5.015  1.00 87.10           C  
ATOM    213  N   GLY A  29       6.898   2.704   5.866  1.00 82.97           N  
ATOM    214  CA  GLY A  29       7.229   1.941   7.058  1.00 82.97           C  
ATOM    215  C   GLY A  29       6.935   0.459   6.920  1.00 82.97           C  
ATOM    216  O   GLY A  29       7.351  -0.343   7.759  1.00 82.97           O  
ATOM    217  N   LEU A  30       6.068   0.239   5.951  1.00 88.46           N  
ATOM    218  CA  LEU A  30       5.713  -1.154   5.705  1.00 88.46           C  
ATOM    219  C   LEU A  30       5.127  -1.795   6.959  1.00 88.46           C  
ATOM    220  CB  LEU A  30       6.938  -1.945   5.239  1.00 88.46           C  
ATOM    221  O   LEU A  30       5.491  -2.917   7.316  1.00 88.46           O  
ATOM    222  CG  LEU A  30       7.524  -1.551   3.882  1.00 88.46           C  
ATOM    223  CD1 LEU A  30       8.877  -0.872   4.066  1.00 88.46           C  
ATOM    224  CD2 LEU A  30       7.652  -2.773   2.980  1.00 88.46           C  
ATOM    225  N   GLU A  31       4.358  -0.973   7.659  1.00 93.37           N  
ATOM    226  CA  GLU A  31       3.678  -1.455   8.857  1.00 93.37           C  
ATOM    227  C   GLU A  31       2.204  -1.736   8.580  1.00 93.37           C  
ATOM    228  CB  GLU A  31       3.816  -0.444   9.998  1.00 93.37           C  
ATOM    229  O   GLU A  31       1.578  -1.052   7.768  1.00 93.37           O  
ATOM    230  CG  GLU A  31       5.256  -0.163  10.401  1.00 93.37           C  
ATOM    231  CD  GLU A  31       5.374   0.766  11.598  1.00 93.37           C  
ATOM    232  OE1 GLU A  31       6.437   0.774  12.259  1.00 93.37           O  
ATOM    233  OE2 GLU A  31       4.395   1.493  11.878  1.00 93.37           O  
ATOM    234  N   SER A  32       1.744  -2.778   9.231  1.00 95.31           N  
ATOM    235  CA  SER A  32       0.329  -3.125   9.152  1.00 95.31           C  
ATOM    236  C   SER A  32      -0.522  -2.167   9.979  1.00 95.31           C  
ATOM    237  CB  SER A  32       0.101  -4.561   9.627  1.00 95.31           C  
ATOM    238  O   SER A  32      -0.244  -1.941  11.158  1.00 95.31           O  
ATOM    239  OG  SER A  32      -1.273  -4.902   9.558  1.00 95.31           O  
ATOM    240  N   GLU A  33      -1.485  -1.532   9.280  1.00 95.24           N  
ATOM    241  CA  GLU A  33      -2.392  -0.585   9.922  1.00 95.24           C  
ATOM    242  C   GLU A  33      -3.841  -0.860   9.534  1.00 95.24           C  
ATOM    243  CB  GLU A  33      -2.013   0.853   9.559  1.00 95.24           C  
ATOM    244  O   GLU A  33      -4.112  -1.368   8.443  1.00 95.24           O  
ATOM    245  CG  GLU A  33      -0.591   1.231   9.946  1.00 95.24           C  
ATOM    246  CD  GLU A  33      -0.203   2.636   9.510  1.00 95.24           C  
ATOM    247  OE1 GLU A  33       1.000   2.889   9.278  1.00 95.24           O  
ATOM    248  OE2 GLU A  33      -1.111   3.490   9.401  1.00 95.24           O  
ATOM    249  N   ALA A  34      -4.760  -0.443  10.490  1.00 95.45           N  
ATOM    250  CA  ALA A  34      -6.184  -0.597  10.208  1.00 95.45           C  
ATOM    251  C   ALA A  34      -6.639   0.383   9.131  1.00 95.45           C  
ATOM    252  CB  ALA A  34      -7.003  -0.400  11.482  1.00 95.45           C  
ATOM    253  O   ALA A  34      -6.230   1.547   9.128  1.00 95.45           O  
ATOM    254  N   CYS A  35      -7.491  -0.169   8.214  1.00 96.11           N  
ATOM    255  CA  CYS A  35      -8.046   0.679   7.165  1.00 96.11           C  
ATOM    256  C   CYS A  35      -9.318   1.372   7.639  1.00 96.11           C  
ATOM    257  CB  CYS A  35      -8.340  -0.143   5.910  1.00 96.11           C  
ATOM    258  O   CYS A  35      -9.986   0.892   8.557  1.00 96.11           O  
ATOM    259  SG  CYS A  35      -6.877  -0.923   5.192  1.00 96.11           S  
ATOM    260  N   ALA A  36      -9.541   2.559   7.069  1.00 95.57           N  
ATOM    261  CA  ALA A  36     -10.766   3.292   7.379  1.00 95.57           C  
ATOM    262  C   ALA A  36     -12.000   2.505   6.948  1.00 95.57           C  
ATOM    263  CB  ALA A  36     -10.750   4.663   6.707  1.00 95.57           C  
ATOM    264  O   ALA A  36     -11.926   1.666   6.048  1.00 95.57           O  
ATOM    265  N   PRO A  37     -13.139   2.700   7.637  1.00 93.55           N  
ATOM    266  CA  PRO A  37     -14.371   2.051   7.182  1.00 93.55           C  
ATOM    267  C   PRO A  37     -14.653   2.292   5.701  1.00 93.55           C  
ATOM    268  CB  PRO A  37     -15.452   2.695   8.055  1.00 93.55           C  
ATOM    269  O   PRO A  37     -14.491   3.414   5.213  1.00 93.55           O  
ATOM    270  CG  PRO A  37     -14.731   3.147   9.284  1.00 93.55           C  
ATOM    271  CD  PRO A  37     -13.347   3.579   8.893  1.00 93.55           C  
ATOM    272  N   GLY A  38     -14.943   1.245   4.956  1.00 93.71           N  
ATOM    273  CA  GLY A  38     -15.233   1.353   3.535  1.00 93.71           C  
ATOM    274  C   GLY A  38     -14.043   1.017   2.656  1.00 93.71           C  
ATOM    275  O   GLY A  38     -14.193   0.810   1.450  1.00 93.71           O  
ATOM    276  N   GLU A  39     -12.831   1.015   3.297  1.00 96.97           N  
ATOM    277  CA  GLU A  39     -11.630   0.616   2.569  1.00 96.97           C  
ATOM    278  C   GLU A  39     -11.335  -0.868   2.763  1.00 96.97           C  
ATOM    279  CB  GLU A  39     -10.429   1.454   3.013  1.00 96.97           C  
ATOM    280  O   GLU A  39     -10.581  -1.244   3.664  1.00 96.97           O  
ATOM    281  CG  GLU A  39     -10.571   2.940   2.713  1.00 96.97           C  
ATOM    282  CD  GLU A  39      -9.305   3.733   2.997  1.00 96.97           C  
ATOM    283  OE1 GLU A  39      -9.110   4.805   2.381  1.00 96.97           O  
ATOM    284  OE2 GLU A  39      -8.502   3.277   3.841  1.00 96.97           O  
ATOM    285  N   ASN A  40     -11.861  -1.658   1.874  1.00 96.90           N  
ATOM    286  CA  ASN A  40     -11.804  -3.101   2.076  1.00 96.90           C  
ATOM    287  C   ASN A  40     -10.819  -3.763   1.116  1.00 96.90           C  
ATOM    288  CB  ASN A  40     -13.194  -3.721   1.921  1.00 96.90           C  
ATOM    289  O   ASN A  40     -10.922  -4.959   0.841  1.00 96.90           O  
ATOM    290  CG  ASN A  40     -14.169  -3.240   2.977  1.00 96.90           C  
ATOM    291  ND2 ASN A  40     -15.457  -3.277   2.656  1.00 96.90           N  
ATOM    292  OD1 ASN A  40     -13.769  -2.836   4.072  1.00 96.90           O  
ATOM    293  N   LEU A  41      -9.934  -2.910   0.571  1.00 98.26           N  
ATOM    294  CA  LEU A  41      -8.900  -3.405  -0.330  1.00 98.26           C  
ATOM    295  C   LEU A  41      -7.520  -2.929   0.113  1.00 98.26           C  
ATOM    296  CB  LEU A  41      -9.174  -2.946  -1.765  1.00 98.26           C  
ATOM    297  O   LEU A  41      -7.383  -1.832   0.659  1.00 98.26           O  
ATOM    298  CG  LEU A  41     -10.485  -3.425  -2.390  1.00 98.26           C  
ATOM    299  CD1 LEU A  41     -10.735  -2.707  -3.712  1.00 98.26           C  
ATOM    300  CD2 LEU A  41     -10.461  -4.936  -2.593  1.00 98.26           C  
ATOM    301  N   CYS A  42      -6.552  -3.798  -0.090  1.00 98.31           N  
ATOM    302  CA  CYS A  42      -5.150  -3.400  -0.030  1.00 98.31           C  
ATOM    303  C   CYS A  42      -4.579  -3.201  -1.429  1.00 98.31           C  
ATOM    304  CB  CYS A  42      -4.328  -4.445   0.722  1.00 98.31           C  
ATOM    305  O   CYS A  42      -4.929  -3.933  -2.357  1.00 98.31           O  
ATOM    306  SG  CYS A  42      -4.925  -4.774   2.395  1.00 98.31           S  
ATOM    307  N   TYR A  43      -3.762  -2.178  -1.663  1.00 98.15           N  
ATOM    308  CA  TYR A  43      -3.160  -2.022  -2.982  1.00 98.15           C  
ATOM    309  C   TYR A  43      -1.643  -1.918  -2.881  1.00 98.15           C  
ATOM    310  CB  TYR A  43      -3.723  -0.784  -3.687  1.00 98.15           C  
ATOM    311  O   TYR A  43      -1.110  -1.527  -1.840  1.00 98.15           O  
ATOM    312  CG  TYR A  43      -3.264   0.520  -3.081  1.00 98.15           C  
ATOM    313  CD1 TYR A  43      -4.031   1.172  -2.117  1.00 98.15           C  
ATOM    314  CD2 TYR A  43      -2.064   1.104  -3.471  1.00 98.15           C  
ATOM    315  CE1 TYR A  43      -3.613   2.375  -1.558  1.00 98.15           C  
ATOM    316  CE2 TYR A  43      -1.636   2.307  -2.918  1.00 98.15           C  
ATOM    317  OH  TYR A  43      -1.998   4.124  -1.412  1.00 98.15           O  
ATOM    318  CZ  TYR A  43      -2.416   2.933  -1.963  1.00 98.15           C  
ATOM    319  N   THR A  44      -1.020  -2.338  -3.903  1.00 97.69           N  
ATOM    320  CA  THR A  44       0.401  -2.148  -4.171  1.00 97.69           C  
ATOM    321  C   THR A  44       0.609  -1.417  -5.494  1.00 97.69           C  
ATOM    322  CB  THR A  44       1.149  -3.493  -4.201  1.00 97.69           C  
ATOM    323  O   THR A  44       0.167  -1.888  -6.545  1.00 97.69           O  
ATOM    324  CG2 THR A  44       2.648  -3.285  -4.396  1.00 97.69           C  
ATOM    325  OG1 THR A  44       0.931  -4.183  -2.964  1.00 97.69           O  
ATOM    326  N   ARG A  45       1.294  -0.209  -5.397  1.00 96.83           N  
ATOM    327  CA  ARG A  45       1.676   0.548  -6.584  1.00 96.83           C  
ATOM    328  C   ARG A  45       3.189   0.536  -6.778  1.00 96.83           C  
ATOM    329  CB  ARG A  45       1.171   1.989  -6.489  1.00 96.83           C  
ATOM    330  O   ARG A  45       3.942   0.813  -5.842  1.00 96.83           O  
ATOM    331  CG  ARG A  45      -0.340   2.120  -6.587  1.00 96.83           C  
ATOM    332  CD  ARG A  45      -0.787   3.573  -6.503  1.00 96.83           C  
ATOM    333  NE  ARG A  45      -2.230   3.704  -6.684  1.00 96.83           N  
ATOM    334  NH1 ARG A  45      -2.240   6.013  -6.596  1.00 96.83           N  
ATOM    335  NH2 ARG A  45      -4.201   4.865  -6.894  1.00 96.83           N  
ATOM    336  CZ  ARG A  45      -2.887   4.860  -6.724  1.00 96.83           C  
ATOM    337  N   THR A  46       3.501   0.144  -8.004  1.00 95.81           N  
ATOM    338  CA  THR A  46       4.927   0.100  -8.311  1.00 95.81           C  
ATOM    339  C   THR A  46       5.230   0.881  -9.586  1.00 95.81           C  
ATOM    340  CB  THR A  46       5.421  -1.350  -8.464  1.00 95.81           C  
ATOM    341  O   THR A  46       4.463   0.827 -10.551  1.00 95.81           O  
ATOM    342  CG2 THR A  46       5.306  -2.112  -7.148  1.00 95.81           C  
ATOM    343  OG1 THR A  46       4.633  -2.015  -9.459  1.00 95.81           O  
ATOM    344  N   TRP A  47       6.242   1.696  -9.545  1.00 95.62           N  
ATOM    345  CA  TRP A  47       6.647   2.460 -10.721  1.00 95.62           C  
ATOM    346  C   TRP A  47       8.142   2.760 -10.686  1.00 95.62           C  
ATOM    347  CB  TRP A  47       5.854   3.766 -10.814  1.00 95.62           C  
ATOM    348  O   TRP A  47       8.793   2.585  -9.654  1.00 95.62           O  
ATOM    349  CG  TRP A  47       6.244   4.790  -9.790  1.00 95.62           C  
ATOM    350  CD1 TRP A  47       7.111   5.834  -9.958  1.00 95.62           C  
ATOM    351  CD2 TRP A  47       5.783   4.864  -8.438  1.00 95.62           C  
ATOM    352  CE2 TRP A  47       6.412   5.979  -7.842  1.00 95.62           C  
ATOM    353  CE3 TRP A  47       4.897   4.095  -7.671  1.00 95.62           C  
ATOM    354  NE1 TRP A  47       7.216   6.553  -8.790  1.00 95.62           N  
ATOM    355  CH2 TRP A  47       5.312   5.575  -5.786  1.00 95.62           C  
ATOM    356  CZ2 TRP A  47       6.183   6.345  -6.513  1.00 95.62           C  
ATOM    357  CZ3 TRP A  47       4.671   4.460  -6.349  1.00 95.62           C  
ATOM    358  N   CYS A  48       8.679   3.099 -11.849  1.00 96.27           N  
ATOM    359  CA  CYS A  48      10.086   3.445 -12.016  1.00 96.27           C  
ATOM    360  C   CYS A  48      10.265   4.952 -12.157  1.00 96.27           C  
ATOM    361  CB  CYS A  48      10.671   2.736 -13.237  1.00 96.27           C  
ATOM    362  O   CYS A  48       9.706   5.565 -13.068  1.00 96.27           O  
ATOM    363  SG  CYS A  48      12.474   2.806 -13.325  1.00 96.27           S  
ATOM    364  N   ASP A  49      10.968   5.534 -11.197  1.00 93.12           N  
ATOM    365  CA  ASP A  49      11.284   6.951 -11.346  1.00 93.12           C  
ATOM    366  C   ASP A  49      12.667   7.143 -11.966  1.00 93.12           C  
ATOM    367  CB  ASP A  49      11.211   7.663  -9.994  1.00 93.12           C  
ATOM    368  O   ASP A  49      13.236   6.206 -12.530  1.00 93.12           O  
ATOM    369  CG  ASP A  49      12.247   7.162  -9.003  1.00 93.12           C  
ATOM    370  OD1 ASP A  49      13.201   6.470  -9.416  1.00 93.12           O  
ATOM    371  OD2 ASP A  49      12.105   7.461  -7.797  1.00 93.12           O  
ATOM    372  N   ALA A  50      13.194   8.346 -11.945  1.00 94.11           N  
ATOM    373  CA  ALA A  50      14.449   8.695 -12.606  1.00 94.11           C  
ATOM    374  C   ALA A  50      15.618   7.916 -12.011  1.00 94.11           C  
ATOM    375  CB  ALA A  50      14.705  10.197 -12.501  1.00 94.11           C  
ATOM    376  O   ALA A  50      16.627   7.689 -12.683  1.00 94.11           O  
ATOM    377  N   ARG A  51      15.453   7.403 -10.816  1.00 93.15           N  
ATOM    378  CA  ARG A  51      16.550   6.743 -10.116  1.00 93.15           C  
ATOM    379  C   ARG A  51      16.349   5.231 -10.084  1.00 93.15           C  
ATOM    380  CB  ARG A  51      16.683   7.284  -8.691  1.00 93.15           C  
ATOM    381  O   ARG A  51      16.930   4.540  -9.245  1.00 93.15           O  
ATOM    382  CG  ARG A  51      17.070   8.753  -8.624  1.00 93.15           C  
ATOM    383  CD  ARG A  51      17.148   9.250  -7.187  1.00 93.15           C  
ATOM    384  NE  ARG A  51      17.400  10.687  -7.127  1.00 93.15           N  
ATOM    385  NH1 ARG A  51      17.811  10.730  -4.854  1.00 93.15           N  
ATOM    386  NH2 ARG A  51      17.919  12.664  -6.079  1.00 93.15           N  
ATOM    387  CZ  ARG A  51      17.710  11.357  -6.020  1.00 93.15           C  
ATOM    388  N   CYS A  52      15.483   4.667 -10.901  1.00 93.55           N  
ATOM    389  CA  CYS A  52      15.133   3.252 -10.879  1.00 93.55           C  
ATOM    390  C   CYS A  52      16.357   2.383 -11.140  1.00 93.55           C  
ATOM    391  CB  CYS A  52      14.052   2.950 -11.916  1.00 93.55           C  
ATOM    392  O   CYS A  52      16.499   1.309 -10.552  1.00 93.55           O  
ATOM    393  SG  CYS A  52      12.869   1.691 -11.389  1.00 93.55           S  
ATOM    394  N   GLY A  53      17.231   2.881 -11.924  1.00 93.53           N  
ATOM    395  CA  GLY A  53      18.432   2.129 -12.251  1.00 93.53           C  
ATOM    396  C   GLY A  53      19.348   1.921 -11.059  1.00 93.53           C  
ATOM    397  O   GLY A  53      20.045   0.908 -10.976  1.00 93.53           O  
ATOM    398  N   LEU A  54      19.278   2.761 -10.129  1.00 94.80           N  
ATOM    399  CA  LEU A  54      20.173   2.715  -8.978  1.00 94.80           C  
ATOM    400  C   LEU A  54      19.470   2.113  -7.766  1.00 94.80           C  
ATOM    401  CB  LEU A  54      20.685   4.118  -8.641  1.00 94.80           C  
ATOM    402  O   LEU A  54      20.041   1.275  -7.064  1.00 94.80           O  
ATOM    403  CG  LEU A  54      21.807   4.661  -9.527  1.00 94.80           C  
ATOM    404  CD1 LEU A  54      21.224   5.351 -10.756  1.00 94.80           C  
ATOM    405  CD2 LEU A  54      22.694   5.620  -8.740  1.00 94.80           C  
ATOM    406  N   MET A  55      18.066   2.465  -7.629  1.00 91.54           N  
ATOM    407  CA  MET A  55      17.394   2.128  -6.378  1.00 91.54           C  
ATOM    408  C   MET A  55      16.279   1.114  -6.614  1.00 91.54           C  
ATOM    409  CB  MET A  55      16.826   3.385  -5.716  1.00 91.54           C  
ATOM    410  O   MET A  55      15.688   0.602  -5.662  1.00 91.54           O  
ATOM    411  CG  MET A  55      17.889   4.376  -5.269  1.00 91.54           C  
ATOM    412  SD  MET A  55      17.206   5.706  -4.205  1.00 91.54           S  
ATOM    413  CE  MET A  55      18.689   6.150  -3.258  1.00 91.54           C  
ATOM    414  N   GLY A  56      16.070   0.809  -7.833  1.00 91.79           N  
ATOM    415  CA  GLY A  56      14.957  -0.077  -8.138  1.00 91.79           C  
ATOM    416  C   GLY A  56      13.625   0.645  -8.222  1.00 91.79           C  
ATOM    417  O   GLY A  56      13.576   1.876  -8.177  1.00 91.79           O  
ATOM    418  N   LYS A  57      12.568  -0.115  -8.343  1.00 93.75           N  
ATOM    419  CA  LYS A  57      11.224   0.436  -8.489  1.00 93.75           C  
ATOM    420  C   LYS A  57      10.732   1.038  -7.176  1.00 93.75           C  
ATOM    421  CB  LYS A  57      10.251  -0.643  -8.968  1.00 93.75           C  
ATOM    422  O   LYS A  57      11.086   0.560  -6.096  1.00 93.75           O  
ATOM    423  CG  LYS A  57      10.484  -1.093 -10.403  1.00 93.75           C  
ATOM    424  CD  LYS A  57       9.424  -2.090 -10.855  1.00 93.75           C  
ATOM    425  CE  LYS A  57       9.639  -2.519 -12.300  1.00 93.75           C  
ATOM    426  NZ  LYS A  57       8.591  -3.481 -12.754  1.00 93.75           N  
ATOM    427  N   ARG A  58       9.937   2.089  -7.327  1.00 94.03           N  
ATOM    428  CA  ARG A  58       9.219   2.638  -6.181  1.00 94.03           C  
ATOM    429  C   ARG A  58       7.987   1.801  -5.855  1.00 94.03           C  
ATOM    430  CB  ARG A  58       8.812   4.089  -6.447  1.00 94.03           C  
ATOM    431  O   ARG A  58       7.367   1.223  -6.750  1.00 94.03           O  
ATOM    432  CG  ARG A  58       9.985   5.020  -6.707  1.00 94.03           C  
ATOM    433  CD  ARG A  58      10.905   5.120  -5.498  1.00 94.03           C  
ATOM    434  NE  ARG A  58      12.004   6.053  -5.733  1.00 94.03           N  
ATOM    435  NH1 ARG A  58      12.953   5.782  -3.644  1.00 94.03           N  
ATOM    436  NH2 ARG A  58      13.905   7.209  -5.165  1.00 94.03           N  
ATOM    437  CZ  ARG A  58      12.951   6.346  -4.847  1.00 94.03           C  
ATOM    438  N   ILE A  59       7.811   1.796  -4.557  1.00 94.65           N  
ATOM    439  CA  ILE A  59       6.666   1.007  -4.116  1.00 94.65           C  
ATOM    440  C   ILE A  59       5.803   1.835  -3.167  1.00 94.65           C  
ATOM    441  CB  ILE A  59       7.113  -0.303  -3.429  1.00 94.65           C  
ATOM    442  O   ILE A  59       6.320   2.494  -2.263  1.00 94.65           O  
ATOM    443  CG1 ILE A  59       7.932  -1.163  -4.399  1.00 94.65           C  
ATOM    444  CG2 ILE A  59       5.902  -1.076  -2.900  1.00 94.65           C  
ATOM    445  CD1 ILE A  59       8.741  -2.261  -3.721  1.00 94.65           C  
ATOM    446  N   GLU A  60       4.514   1.754  -3.398  1.00 96.68           N  
ATOM    447  CA  GLU A  60       3.511   2.355  -2.523  1.00 96.68           C  
ATOM    448  C   GLU A  60       2.447   1.337  -2.123  1.00 96.68           C  
ATOM    449  CB  GLU A  60       2.857   3.560  -3.204  1.00 96.68           C  
ATOM    450  O   GLU A  60       1.853   0.682  -2.982  1.00 96.68           O  
ATOM    451  CG  GLU A  60       1.881   4.314  -2.313  1.00 96.68           C  
ATOM    452  CD  GLU A  60       1.191   5.469  -3.022  1.00 96.68           C  
ATOM    453  OE1 GLU A  60       0.417   6.206  -2.370  1.00 96.68           O  
ATOM    454  OE2 GLU A  60       1.425   5.637  -4.239  1.00 96.68           O  
ATOM    455  N   LEU A  61       2.217   1.225  -0.792  1.00 98.05           N  
ATOM    456  CA  LEU A  61       1.223   0.320  -0.226  1.00 98.05           C  
ATOM    457  C   LEU A  61       0.123   1.099   0.488  1.00 98.05           C  
ATOM    458  CB  LEU A  61       1.883  -0.661   0.747  1.00 98.05           C  
ATOM    459  O   LEU A  61       0.373   2.177   1.032  1.00 98.05           O  
ATOM    460  CG  LEU A  61       3.151  -1.357   0.252  1.00 98.05           C  
ATOM    461  CD1 LEU A  61       3.798  -2.148   1.383  1.00 98.05           C  
ATOM    462  CD2 LEU A  61       2.836  -2.266  -0.931  1.00 98.05           C  
ATOM    463  N   GLY A  62      -1.091   0.561   0.439  1.00 97.85           N  
ATOM    464  CA  GLY A  62      -2.130   1.275   1.165  1.00 97.85           C  
ATOM    465  C   GLY A  62      -3.485   0.597   1.088  1.00 97.85           C  
ATOM    466  O   GLY A  62      -3.587  -0.550   0.646  1.00 97.85           O  
ATOM    467  N   CYS A  63      -4.466   1.317   1.742  1.00 98.16           N  
ATOM    468  CA  CYS A  63      -5.869   0.916   1.751  1.00 98.16           C  
ATOM    469  C   CYS A  63      -6.667   1.701   0.716  1.00 98.16           C  
ATOM    470  CB  CYS A  63      -6.476   1.119   3.138  1.00 98.16           C  
ATOM    471  O   CYS A  63      -6.370   2.867   0.452  1.00 98.16           O  
ATOM    472  SG  CYS A  63      -5.624   0.210   4.446  1.00 98.16           S  
ATOM    473  N   ALA A  64      -7.676   0.984   0.122  1.00 98.03           N  
ATOM    474  CA  ALA A  64      -8.500   1.684  -0.859  1.00 98.03           C  
ATOM    475  C   ALA A  64      -9.921   1.128  -0.880  1.00 98.03           C  
ATOM    476  CB  ALA A  64      -7.874   1.587  -2.248  1.00 98.03           C  
ATOM    477  O   ALA A  64     -10.138  -0.049  -0.580  1.00 98.03           O  
ATOM    478  N   ALA A  65     -10.870   1.998  -1.083  1.00 97.73           N  
ATOM    479  CA  ALA A  65     -12.252   1.572  -1.290  1.00 97.73           C  
ATOM    480  C   ALA A  65     -12.420   0.893  -2.646  1.00 97.73           C  
ATOM    481  CB  ALA A  65     -13.199   2.764  -1.174  1.00 97.73           C  
ATOM    482  O   ALA A  65     -13.189  -0.062  -2.778  1.00 97.73           O  
ATOM    483  N   THR A  66     -11.762   1.438  -3.630  1.00 97.90           N  
ATOM    484  CA  THR A  66     -11.672   0.895  -4.981  1.00 97.90           C  
ATOM    485  C   THR A  66     -10.215   0.768  -5.417  1.00 97.90           C  
ATOM    486  CB  THR A  66     -12.437   1.773  -5.988  1.00 97.90           C  
ATOM    487  O   THR A  66      -9.353   1.513  -4.945  1.00 97.90           O  
ATOM    488  CG2 THR A  66     -13.927   1.809  -5.665  1.00 97.90           C  
ATOM    489  OG1 THR A  66     -11.917   3.108  -5.941  1.00 97.90           O  
ATOM    490  N   CYS A  67      -9.987  -0.230  -6.218  1.00 97.59           N  
ATOM    491  CA  CYS A  67      -8.628  -0.436  -6.705  1.00 97.59           C  
ATOM    492  C   CYS A  67      -8.183   0.725  -7.588  1.00 97.59           C  
ATOM    493  CB  CYS A  67      -8.530  -1.747  -7.484  1.00 97.59           C  
ATOM    494  O   CYS A  67      -8.835   1.037  -8.586  1.00 97.59           O  
ATOM    495  SG  CYS A  67      -6.834  -2.291  -7.785  1.00 97.59           S  
ATOM    496  N   PRO A  68      -7.069   1.442  -7.166  1.00 96.74           N  
ATOM    497  CA  PRO A  68      -6.576   2.575  -7.953  1.00 96.74           C  
ATOM    498  C   PRO A  68      -6.321   2.213  -9.414  1.00 96.74           C  
ATOM    499  CB  PRO A  68      -5.270   2.952  -7.248  1.00 96.74           C  
ATOM    500  O   PRO A  68      -5.969   1.070  -9.718  1.00 96.74           O  
ATOM    501  CG  PRO A  68      -5.420   2.422  -5.858  1.00 96.74           C  
ATOM    502  CD  PRO A  68      -6.221   1.153  -5.915  1.00 96.74           C  
ATOM    503  N   THR A  69      -6.572   3.159 -10.242  1.00 95.23           N  
ATOM    504  CA  THR A  69      -6.387   2.982 -11.678  1.00 95.23           C  
ATOM    505  C   THR A  69      -4.903   2.961 -12.034  1.00 95.23           C  
ATOM    506  CB  THR A  69      -7.093   4.096 -12.473  1.00 95.23           C  
ATOM    507  O   THR A  69      -4.131   3.790 -11.549  1.00 95.23           O  
ATOM    508  CG2 THR A  69      -6.975   3.859 -13.975  1.00 95.23           C  
ATOM    509  OG1 THR A  69      -8.479   4.128 -12.113  1.00 95.23           O  
ATOM    510  N   ALA A  70      -4.613   2.041 -12.864  1.00 93.04           N  
ATOM    511  CA  ALA A  70      -3.254   1.978 -13.395  1.00 93.04           C  
ATOM    512  C   ALA A  70      -3.025   3.060 -14.447  1.00 93.04           C  
ATOM    513  CB  ALA A  70      -2.976   0.598 -13.986  1.00 93.04           C  
ATOM    514  O   ALA A  70      -3.918   3.360 -15.242  1.00 93.04           O  
ATOM    515  N   LYS A  71      -1.919   3.798 -14.329  1.00 93.25           N  
ATOM    516  CA  LYS A  71      -1.451   4.748 -15.334  1.00 93.25           C  
ATOM    517  C   LYS A  71      -0.198   4.233 -16.036  1.00 93.25           C  
ATOM    518  CB  LYS A  71      -1.173   6.110 -14.697  1.00 93.25           C  
ATOM    519  O   LYS A  71       0.406   3.252 -15.598  1.00 93.25           O  
ATOM    520  CG  LYS A  71      -2.400   6.771 -14.087  1.00 93.25           C  
ATOM    521  CD  LYS A  71      -2.068   8.140 -13.507  1.00 93.25           C  
ATOM    522  CE  LYS A  71      -3.296   8.802 -12.897  1.00 93.25           C  
ATOM    523  NZ  LYS A  71      -2.967  10.128 -12.292  1.00 93.25           N  
ATOM    524  N   THR A  72       0.061   4.840 -17.191  1.00 94.73           N  
ATOM    525  CA  THR A  72       1.239   4.422 -17.942  1.00 94.73           C  
ATOM    526  C   THR A  72       2.482   4.449 -17.057  1.00 94.73           C  
ATOM    527  CB  THR A  72       1.463   5.317 -19.175  1.00 94.73           C  
ATOM    528  O   THR A  72       2.778   5.466 -16.425  1.00 94.73           O  
ATOM    529  CG2 THR A  72       2.650   4.829 -20.000  1.00 94.73           C  
ATOM    530  OG1 THR A  72       0.287   5.298 -19.992  1.00 94.73           O  
ATOM    531  N   GLY A  73       3.095   3.272 -16.957  1.00 94.18           N  
ATOM    532  CA  GLY A  73       4.338   3.167 -16.208  1.00 94.18           C  
ATOM    533  C   GLY A  73       4.127   2.802 -14.751  1.00 94.18           C  
ATOM    534  O   GLY A  73       5.080   2.767 -13.970  1.00 94.18           O  
ATOM    535  N   ILE A  74       2.930   2.700 -14.338  1.00 96.12           N  
ATOM    536  CA  ILE A  74       2.591   2.368 -12.958  1.00 96.12           C  
ATOM    537  C   ILE A  74       1.790   1.068 -12.923  1.00 96.12           C  
ATOM    538  CB  ILE A  74       1.794   3.506 -12.282  1.00 96.12           C  
ATOM    539  O   ILE A  74       0.781   0.934 -13.620  1.00 96.12           O  
ATOM    540  CG1 ILE A  74       2.601   4.810 -12.307  1.00 96.12           C  
ATOM    541  CG2 ILE A  74       1.417   3.123 -10.848  1.00 96.12           C  
ATOM    542  CD1 ILE A  74       1.836   6.021 -11.793  1.00 96.12           C  
ATOM    543  N   ASP A  75       2.280   0.147 -12.134  1.00 96.07           N  
ATOM    544  CA  ASP A  75       1.565  -1.103 -11.897  1.00 96.07           C  
ATOM    545  C   ASP A  75       0.806  -1.060 -10.573  1.00 96.07           C  
ATOM    546  CB  ASP A  75       2.535  -2.287 -11.909  1.00 96.07           C  
ATOM    547  O   ASP A  75       1.356  -0.649  -9.549  1.00 96.07           O  
ATOM    548  CG  ASP A  75       1.830  -3.631 -11.954  1.00 96.07           C  
ATOM    549  OD1 ASP A  75       1.193  -3.952 -12.980  1.00 96.07           O  
ATOM    550  OD2 ASP A  75       1.909  -4.375 -10.952  1.00 96.07           O  
ATOM    551  N   VAL A  76      -0.505  -1.500 -10.663  1.00 97.78           N  
ATOM    552  CA  VAL A  76      -1.327  -1.528  -9.457  1.00 97.78           C  
ATOM    553  C   VAL A  76      -1.910  -2.925  -9.262  1.00 97.78           C  
ATOM    554  CB  VAL A  76      -2.461  -0.480  -9.520  1.00 97.78           C  
ATOM    555  O   VAL A  76      -2.512  -3.488 -10.179  1.00 97.78           O  
ATOM    556  CG1 VAL A  76      -3.299  -0.515  -8.243  1.00 97.78           C  
ATOM    557  CG2 VAL A  76      -1.885   0.916  -9.747  1.00 97.78           C  
ATOM    558  N   ILE A  77      -1.714  -3.476  -8.062  1.00 97.02           N  
ATOM    559  CA  ILE A  77      -2.293  -4.755  -7.665  1.00 97.02           C  
ATOM    560  C   ILE A  77      -3.136  -4.571  -6.405  1.00 97.02           C  
ATOM    561  CB  ILE A  77      -1.199  -5.821  -7.428  1.00 97.02           C  
ATOM    562  O   ILE A  77      -2.700  -3.928  -5.448  1.00 97.02           O  
ATOM    563  CG1 ILE A  77      -0.367  -6.024  -8.699  1.00 97.02           C  
ATOM    564  CG2 ILE A  77      -1.823  -7.141  -6.965  1.00 97.02           C  
ATOM    565  CD1 ILE A  77       0.895  -6.849  -8.487  1.00 97.02           C  
ATOM    566  N   CYS A  78      -4.339  -5.186  -6.427  1.00 98.02           N  
ATOM    567  CA  CYS A  78      -5.218  -5.103  -5.266  1.00 98.02           C  
ATOM    568  C   CYS A  78      -5.569  -6.493  -4.747  1.00 98.02           C  
ATOM    569  CB  CYS A  78      -6.496  -4.341  -5.615  1.00 98.02           C  
ATOM    570  O   CYS A  78      -5.576  -7.461  -5.509  1.00 98.02           O  
ATOM    571  SG  CYS A  78      -6.226  -2.592  -5.975  1.00 98.02           S  
ATOM    572  N   CYS A  79      -5.818  -6.542  -3.456  1.00 97.91           N  
ATOM    573  CA  CYS A  79      -6.264  -7.759  -2.787  1.00 97.91           C  
ATOM    574  C   CYS A  79      -7.213  -7.434  -1.639  1.00 97.91           C  
ATOM    575  CB  CYS A  79      -5.067  -8.551  -2.261  1.00 97.91           C  
ATOM    576  O   CYS A  79      -7.305  -6.282  -1.212  1.00 97.91           O  
ATOM    577  SG  CYS A  79      -4.138  -7.696  -0.970  1.00 97.91           S  
ATOM    578  N   SER A  80      -8.059  -8.409  -1.173  1.00 97.22           N  
ATOM    579  CA  SER A  80      -9.164  -8.044  -0.292  1.00 97.22           C  
ATOM    580  C   SER A  80      -9.092  -8.805   1.028  1.00 97.22           C  
ATOM    581  CB  SER A  80     -10.506  -8.314  -0.973  1.00 97.22           C  
ATOM    582  O   SER A  80     -10.089  -8.906   1.747  1.00 97.22           O  
ATOM    583  OG  SER A  80     -10.601  -9.668  -1.378  1.00 97.22           O  
ATOM    584  N   THR A  81      -7.891  -9.416   1.334  1.00 96.43           N  
ATOM    585  CA  THR A  81      -7.742 -10.040   2.644  1.00 96.43           C  
ATOM    586  C   THR A  81      -6.750  -9.263   3.504  1.00 96.43           C  
ATOM    587  CB  THR A  81      -7.279 -11.503   2.517  1.00 96.43           C  
ATOM    588  O   THR A  81      -6.006  -8.422   2.995  1.00 96.43           O  
ATOM    589  CG2 THR A  81      -8.292 -12.335   1.737  1.00 96.43           C  
ATOM    590  OG1 THR A  81      -6.019 -11.542   1.834  1.00 96.43           O  
ATOM    591  N   ASP A  82      -6.810  -9.487   4.840  1.00 96.36           N  
ATOM    592  CA  ASP A  82      -5.934  -8.784   5.772  1.00 96.36           C  
ATOM    593  C   ASP A  82      -4.466  -8.971   5.395  1.00 96.36           C  
ATOM    594  CB  ASP A  82      -6.175  -9.266   7.204  1.00 96.36           C  
ATOM    595  O   ASP A  82      -4.029 -10.090   5.119  1.00 96.36           O  
ATOM    596  CG  ASP A  82      -7.464  -8.731   7.801  1.00 96.36           C  
ATOM    597  OD1 ASP A  82      -7.944  -7.665   7.360  1.00 96.36           O  
ATOM    598  OD2 ASP A  82      -8.003  -9.379   8.724  1.00 96.36           O  
ATOM    599  N   ASN A  83      -3.811  -7.833   5.316  1.00 95.90           N  
ATOM    600  CA  ASN A  83      -2.368  -7.804   5.104  1.00 95.90           C  
ATOM    601  C   ASN A  83      -1.967  -8.603   3.867  1.00 95.90           C  
ATOM    602  CB  ASN A  83      -1.633  -8.330   6.338  1.00 95.90           C  
ATOM    603  O   ASN A  83      -0.968  -9.325   3.887  1.00 95.90           O  
ATOM    604  CG  ASN A  83      -1.856  -7.465   7.563  1.00 95.90           C  
ATOM    605  ND2 ASN A  83      -1.970  -8.099   8.724  1.00 95.90           N  
ATOM    606  OD1 ASN A  83      -1.925  -6.237   7.467  1.00 95.90           O  
ATOM    607  N   CYS A  84      -2.691  -8.554   2.792  1.00 96.79           N  
ATOM    608  CA  CYS A  84      -2.480  -9.332   1.577  1.00 96.79           C  
ATOM    609  C   CYS A  84      -1.501  -8.629   0.643  1.00 96.79           C  
ATOM    610  CB  CYS A  84      -3.805  -9.569   0.854  1.00 96.79           C  
ATOM    611  O   CYS A  84      -1.291  -9.068  -0.489  1.00 96.79           O  
ATOM    612  SG  CYS A  84      -4.617  -8.053   0.304  1.00 96.79           S  
ATOM    613  N   ASN A  85      -0.968  -7.500   1.068  1.00 96.86           N  
ATOM    614  CA  ASN A  85      -0.057  -6.751   0.209  1.00 96.86           C  
ATOM    615  C   ASN A  85       1.327  -6.618   0.839  1.00 96.86           C  
ATOM    616  CB  ASN A  85      -0.631  -5.369  -0.107  1.00 96.86           C  
ATOM    617  O   ASN A  85       1.895  -5.526   0.875  1.00 96.86           O  
ATOM    618  CG  ASN A  85      -0.744  -4.489   1.122  1.00 96.86           C  
ATOM    619  ND2 ASN A  85      -0.741  -3.177   0.915  1.00 96.86           N  
ATOM    620  OD1 ASN A  85      -0.833  -4.983   2.249  1.00 96.86           O  
ATOM    621  N   PRO A  86       1.954  -7.776   1.307  1.00 94.38           N  
ATOM    622  CA  PRO A  86       3.294  -7.711   1.894  1.00 94.38           C  
ATOM    623  C   PRO A  86       4.360  -7.289   0.885  1.00 94.38           C  
ATOM    624  CB  PRO A  86       3.537  -9.142   2.379  1.00 94.38           C  
ATOM    625  O   PRO A  86       4.202  -7.517  -0.317  1.00 94.38           O  
ATOM    626  CG  PRO A  86       2.771 -10.003   1.427  1.00 94.38           C  
ATOM    627  CD  PRO A  86       1.505  -9.288   1.051  1.00 94.38           C  
ATOM    628  N   HIS A  87       5.327  -6.536   1.323  1.00 89.65           N  
ATOM    629  CA  HIS A  87       6.522  -6.182   0.565  1.00 89.65           C  
ATOM    630  C   HIS A  87       7.750  -6.126   1.467  1.00 89.65           C  
ATOM    631  CB  HIS A  87       6.329  -4.840  -0.143  1.00 89.65           C  
ATOM    632  O   HIS A  87       7.769  -5.383   2.451  1.00 89.65           O  
ATOM    633  CG  HIS A  87       7.356  -4.564  -1.195  1.00 89.65           C  
ATOM    634  CD2 HIS A  87       8.374  -3.672  -1.232  1.00 89.65           C  
ATOM    635  ND1 HIS A  87       7.401  -5.251  -2.389  1.00 89.65           N  
ATOM    636  CE1 HIS A  87       8.406  -4.793  -3.116  1.00 89.65           C  
ATOM    637  NE2 HIS A  87       9.013  -3.834  -2.436  1.00 89.65           N  
ATOM    638  N   PRO A  88       8.830  -6.953   0.944  1.00 85.71           N  
ATOM    639  CA  PRO A  88       8.922  -7.731  -0.294  1.00 85.71           C  
ATOM    640  C   PRO A  88       8.050  -8.984  -0.269  1.00 85.71           C  
ATOM    641  CB  PRO A  88      10.406  -8.099  -0.369  1.00 85.71           C  
ATOM    642  O   PRO A  88       7.638  -9.433   0.804  1.00 85.71           O  
ATOM    643  CG  PRO A  88      10.890  -8.027   1.043  1.00 85.71           C  
ATOM    644  CD  PRO A  88       9.984  -7.108   1.811  1.00 85.71           C  
ATOM    645  N   LYS A  89       7.475  -9.436  -1.536  1.00 80.26           N  
ATOM    646  CA  LYS A  89       6.691 -10.665  -1.623  1.00 80.26           C  
ATOM    647  C   LYS A  89       7.519 -11.876  -1.201  1.00 80.26           C  
ATOM    648  CB  LYS A  89       6.159 -10.863  -3.043  1.00 80.26           C  
ATOM    649  O   LYS A  89       8.739 -11.893  -1.378  1.00 80.26           O  
ATOM    650  CG  LYS A  89       5.181  -9.788  -3.493  1.00 80.26           C  
ATOM    651  CD  LYS A  89       4.426 -10.209  -4.747  1.00 80.26           C  
ATOM    652  CE  LYS A  89       3.472  -9.120  -5.218  1.00 80.26           C  
ATOM    653  NZ  LYS A  89       2.616  -9.585  -6.351  1.00 80.26           N  
ATOM    654  N   ARG A  90       6.954 -12.663  -0.205  1.00 78.30           N  
ATOM    655  CA  ARG A  90       7.613 -13.908   0.177  1.00 78.30           C  
ATOM    656  C   ARG A  90       7.705 -14.864  -1.008  1.00 78.30           C  
ATOM    657  CB  ARG A  90       6.870 -14.577   1.334  1.00 78.30           C  
ATOM    658  O   ARG A  90       6.800 -14.914  -1.843  1.00 78.30           O  
ATOM    659  CG  ARG A  90       6.883 -13.770   2.623  1.00 78.30           C  
ATOM    660  CD  ARG A  90       6.332 -14.571   3.795  1.00 78.30           C  
ATOM    661  NE  ARG A  90       6.073 -13.721   4.954  1.00 78.30           N  
ATOM    662  NH1 ARG A  90       5.737 -15.472   6.423  1.00 78.30           N  
ATOM    663  NH2 ARG A  90       5.578 -13.307   7.158  1.00 78.30           N  
ATOM    664  CZ  ARG A  90       5.797 -14.169   6.176  1.00 78.30           C  
ATOM    665  N   LYS A  91       8.919 -15.322  -1.408  1.00 67.90           N  
ATOM    666  CA  LYS A  91       9.125 -16.382  -2.390  1.00 67.90           C  
ATOM    667  C   LYS A  91       8.294 -17.616  -2.049  1.00 67.90           C  
ATOM    668  CB  LYS A  91      10.606 -16.755  -2.475  1.00 67.90           C  
ATOM    669  O   LYS A  91       8.154 -17.972  -0.877  1.00 67.90           O  
ATOM    670  CG  LYS A  91      11.439 -15.794  -3.310  1.00 67.90           C  
ATOM    671  CD  LYS A  91      12.882 -16.267  -3.434  1.00 67.90           C  
ATOM    672  CE  LYS A  91      13.787 -15.169  -3.975  1.00 67.90           C  
ATOM    673  NZ  LYS A  91      15.137 -15.693  -4.340  1.00 67.90           N  
ATOM    674  N   PRO A  92       7.400 -18.057  -3.063  1.00 67.19           N  
ATOM    675  CA  PRO A  92       6.785 -19.364  -2.820  1.00 67.19           C  
ATOM    676  C   PRO A  92       7.815 -20.474  -2.622  1.00 67.19           C  
ATOM    677  CB  PRO A  92       5.958 -19.606  -4.085  1.00 67.19           C  
ATOM    678  O   PRO A  92       8.869 -20.464  -3.263  1.00 67.19           O  
ATOM    679  CG  PRO A  92       6.026 -18.316  -4.838  1.00 67.19           C  
ATOM    680  CD  PRO A  92       7.116 -17.472  -4.241  1.00 67.19           C  
ATOM    681  N   HIS A  93       8.294 -20.929  -1.381  1.00 52.44           N  
ATOM    682  CA  HIS A  93       9.084 -22.138  -1.180  1.00 52.44           C  
ATOM    683  C   HIS A  93       8.656 -23.242  -2.141  1.00 52.44           C  
ATOM    684  CB  HIS A  93       8.962 -22.624   0.265  1.00 52.44           C  
ATOM    685  O   HIS A  93       7.461 -23.433  -2.381  1.00 52.44           O  
ATOM    686  CG  HIS A  93       9.533 -21.672   1.268  1.00 52.44           C  
ATOM    687  CD2 HIS A  93       8.931 -20.882   2.188  1.00 52.44           C  
ATOM    688  ND1 HIS A  93      10.887 -21.451   1.397  1.00 52.44           N  
ATOM    689  CE1 HIS A  93      11.093 -20.564   2.356  1.00 52.44           C  
ATOM    690  NE2 HIS A  93       9.922 -20.203   2.852  1.00 52.44           N  
TER     691      ALA A   1                                                      
ENDMDL                                                                          
END                                                                             
