# Supplementary material for: Domain loss enabled evolution of novel functions in the snake three-finger toxin gene superfamily
Source: Nat Commun. 2023 Aug 11;14:4861. doi: 10.1038/s41467-023-40550-0 (PMC10421932; doi:10.1038/s41467-023-40550-0)
Supplement: Supplementary file 5 — Supplementary Data 2 [file 41467_2023_40550_MOESM5_ESM.zip › SD2_structure_predictions/full_sequence/TR|A0A0B8RYY5|Boiga_irregularis.pdb]

MODEL     1                                                                     
ATOM      1  N   MET A   1      32.157   2.187 -24.651  1.00 61.03           N  
ATOM      2  CA  MET A   1      30.786   1.706 -24.510  1.00 61.03           C  
ATOM      3  C   MET A   1      30.645   0.820 -23.277  1.00 61.03           C  
ATOM      4  CB  MET A   1      30.354   0.937 -25.759  1.00 61.03           C  
ATOM      5  O   MET A   1      29.548   0.351 -22.966  1.00 61.03           O  
ATOM      6  CG  MET A   1      31.334  -0.145 -26.182  1.00 61.03           C  
ATOM      7  SD  MET A   1      30.851  -0.954 -27.757  1.00 61.03           S  
ATOM      8  CE  MET A   1      29.712  -2.220 -27.131  1.00 61.03           C  
ATOM      9  N   LYS A   2      31.768   0.819 -22.471  1.00 63.15           N  
ATOM     10  CA  LYS A   2      31.867   0.006 -21.262  1.00 63.15           C  
ATOM     11  C   LYS A   2      31.511   0.820 -20.022  1.00 63.15           C  
ATOM     12  CB  LYS A   2      33.273  -0.578 -21.120  1.00 63.15           C  
ATOM     13  O   LYS A   2      31.012   0.274 -19.036  1.00 63.15           O  
ATOM     14  CG  LYS A   2      33.618  -1.623 -22.171  1.00 63.15           C  
ATOM     15  CD  LYS A   2      35.116  -1.896 -22.218  1.00 63.15           C  
ATOM     16  CE  LYS A   2      35.417  -3.272 -22.795  1.00 63.15           C  
ATOM     17  NZ  LYS A   2      36.866  -3.432 -23.119  1.00 63.15           N  
ATOM     18  N   THR A   3      31.512   2.125 -20.231  1.00 64.79           N  
ATOM     19  CA  THR A   3      31.240   2.988 -19.087  1.00 64.79           C  
ATOM     20  C   THR A   3      29.738   3.110 -18.846  1.00 64.79           C  
ATOM     21  CB  THR A   3      31.845   4.389 -19.288  1.00 64.79           C  
ATOM     22  O   THR A   3      29.294   3.219 -17.701  1.00 64.79           O  
ATOM     23  CG2 THR A   3      33.369   4.329 -19.332  1.00 64.79           C  
ATOM     24  OG1 THR A   3      31.364   4.940 -20.520  1.00 64.79           O  
ATOM     25  N   LEU A   4      28.992   3.058 -19.904  1.00 63.49           N  
ATOM     26  CA  LEU A   4      27.543   3.156 -19.770  1.00 63.49           C  
ATOM     27  C   LEU A   4      26.964   1.875 -19.179  1.00 63.49           C  
ATOM     28  CB  LEU A   4      26.896   3.444 -21.128  1.00 63.49           C  
ATOM     29  O   LEU A   4      26.042   1.924 -18.362  1.00 63.49           O  
ATOM     30  CG  LEU A   4      25.546   4.162 -21.098  1.00 63.49           C  
ATOM     31  CD1 LEU A   4      25.493   5.237 -22.178  1.00 63.49           C  
ATOM     32  CD2 LEU A   4      24.406   3.164 -21.272  1.00 63.49           C  
ATOM     33  N   LEU A   5      27.610   0.705 -19.464  1.00 68.72           N  
ATOM     34  CA  LEU A   5      27.152  -0.574 -18.932  1.00 68.72           C  
ATOM     35  C   LEU A   5      27.446  -0.679 -17.439  1.00 68.72           C  
ATOM     36  CB  LEU A   5      27.818  -1.734 -19.678  1.00 68.72           C  
ATOM     37  O   LEU A   5      26.631  -1.203 -16.677  1.00 68.72           O  
ATOM     38  CG  LEU A   5      27.282  -2.037 -21.077  1.00 68.72           C  
ATOM     39  CD1 LEU A   5      28.194  -3.029 -21.791  1.00 68.72           C  
ATOM     40  CD2 LEU A   5      25.856  -2.574 -21.000  1.00 68.72           C  
ATOM     41  N   LEU A   6      28.557  -0.042 -17.060  1.00 66.80           N  
ATOM     42  CA  LEU A   6      28.926  -0.100 -15.650  1.00 66.80           C  
ATOM     43  C   LEU A   6      28.017   0.794 -14.813  1.00 66.80           C  
ATOM     44  CB  LEU A   6      30.386   0.318 -15.460  1.00 66.80           C  
ATOM     45  O   LEU A   6      27.631   0.427 -13.700  1.00 66.80           O  
ATOM     46  CG  LEU A   6      31.271  -0.649 -14.671  1.00 66.80           C  
ATOM     47  CD1 LEU A   6      32.340  -1.250 -15.578  1.00 66.80           C  
ATOM     48  CD2 LEU A   6      31.909   0.059 -13.481  1.00 66.80           C  
ATOM     49  N   ALA A   7      27.561   1.895 -15.410  1.00 62.90           N  
ATOM     50  CA  ALA A   7      26.679   2.825 -14.709  1.00 62.90           C  
ATOM     51  C   ALA A   7      25.287   2.227 -14.525  1.00 62.90           C  
ATOM     52  CB  ALA A   7      26.591   4.148 -15.465  1.00 62.90           C  
ATOM     53  O   ALA A   7      24.678   2.372 -13.463  1.00 62.90           O  
ATOM     54  N   LEU A   8      24.735   1.534 -15.511  1.00 62.77           N  
ATOM     55  CA  LEU A   8      23.444   0.856 -15.456  1.00 62.77           C  
ATOM     56  C   LEU A   8      23.484  -0.312 -14.476  1.00 62.77           C  
ATOM     57  CB  LEU A   8      23.042   0.356 -16.846  1.00 62.77           C  
ATOM     58  O   LEU A   8      22.520  -0.547 -13.744  1.00 62.77           O  
ATOM     59  CG  LEU A   8      21.664   0.789 -17.349  1.00 62.77           C  
ATOM     60  CD1 LEU A   8      21.802   1.651 -18.599  1.00 62.77           C  
ATOM     61  CD2 LEU A   8      20.790  -0.430 -17.628  1.00 62.77           C  
ATOM     62  N   ALA A   9      24.643  -1.010 -14.406  1.00 67.11           N  
ATOM     63  CA  ALA A   9      24.809  -2.126 -13.478  1.00 67.11           C  
ATOM     64  C   ALA A   9      24.895  -1.633 -12.037  1.00 67.11           C  
ATOM     65  CB  ALA A   9      26.054  -2.934 -13.835  1.00 67.11           C  
ATOM     66  O   ALA A   9      24.326  -2.245 -11.130  1.00 67.11           O  
ATOM     67  N   VAL A  10      25.427  -0.498 -11.858  1.00 67.41           N  
ATOM     68  CA  VAL A  10      25.572   0.069 -10.521  1.00 67.41           C  
ATOM     69  C   VAL A  10      24.218   0.565 -10.020  1.00 67.41           C  
ATOM     70  CB  VAL A  10      26.602   1.221 -10.502  1.00 67.41           C  
ATOM     71  O   VAL A  10      23.868   0.364  -8.854  1.00 67.41           O  
ATOM     72  CG1 VAL A  10      26.657   1.873  -9.122  1.00 67.41           C  
ATOM     73  CG2 VAL A  10      27.982   0.709 -10.911  1.00 67.41           C  
ATOM     74  N   VAL A  11      23.408   1.148 -10.925  1.00 64.84           N  
ATOM     75  CA  VAL A  11      22.086   1.641 -10.551  1.00 64.84           C  
ATOM     76  C   VAL A  11      21.175   0.466 -10.205  1.00 64.84           C  
ATOM     77  CB  VAL A  11      21.457   2.490 -11.678  1.00 64.84           C  
ATOM     78  O   VAL A  11      20.427   0.519  -9.226  1.00 64.84           O  
ATOM     79  CG1 VAL A  11      20.021   2.875 -11.326  1.00 64.84           C  
ATOM     80  CG2 VAL A  11      22.299   3.738 -11.939  1.00 64.84           C  
ATOM     81  N   ALA A  12      21.283  -0.675 -10.918  1.00 64.87           N  
ATOM     82  CA  ALA A  12      20.506  -1.886 -10.672  1.00 64.87           C  
ATOM     83  C   ALA A  12      20.885  -2.520  -9.337  1.00 64.87           C  
ATOM     84  CB  ALA A  12      20.705  -2.887 -11.808  1.00 64.87           C  
ATOM     85  O   ALA A  12      20.018  -2.990  -8.597  1.00 64.87           O  
ATOM     86  N   PHE A  13      22.231  -2.496  -9.009  1.00 65.10           N  
ATOM     87  CA  PHE A  13      22.717  -3.070  -7.760  1.00 65.10           C  
ATOM     88  C   PHE A  13      22.338  -2.189  -6.575  1.00 65.10           C  
ATOM     89  CB  PHE A  13      24.237  -3.258  -7.808  1.00 65.10           C  
ATOM     90  O   PHE A  13      21.964  -2.694  -5.515  1.00 65.10           O  
ATOM     91  CG  PHE A  13      24.686  -4.656  -7.476  1.00 65.10           C  
ATOM     92  CD1 PHE A  13      24.953  -5.021  -6.163  1.00 65.10           C  
ATOM     93  CD2 PHE A  13      24.842  -5.604  -8.479  1.00 65.10           C  
ATOM     94  CE1 PHE A  13      25.370  -6.314  -5.852  1.00 65.10           C  
ATOM     95  CE2 PHE A  13      25.257  -6.898  -8.176  1.00 65.10           C  
ATOM     96  CZ  PHE A  13      25.522  -7.250  -6.863  1.00 65.10           C  
ATOM     97  N   VAL A  14      22.335  -0.918  -6.732  1.00 63.51           N  
ATOM     98  CA  VAL A  14      21.968  -0.005  -5.655  1.00 63.51           C  
ATOM     99  C   VAL A  14      20.474  -0.125  -5.362  1.00 63.51           C  
ATOM    100  CB  VAL A  14      22.328   1.457  -6.001  1.00 63.51           C  
ATOM    101  O   VAL A  14      20.056  -0.075  -4.203  1.00 63.51           O  
ATOM    102  CG1 VAL A  14      21.749   2.417  -4.963  1.00 63.51           C  
ATOM    103  CG2 VAL A  14      23.844   1.623  -6.101  1.00 63.51           C  
ATOM    104  N   CYS A  15      19.673  -0.547  -6.370  1.00 64.96           N  
ATOM    105  CA  CYS A  15      18.246  -0.653  -6.087  1.00 64.96           C  
ATOM    106  C   CYS A  15      17.909  -2.013  -5.487  1.00 64.96           C  
ATOM    107  CB  CYS A  15      17.430  -0.430  -7.360  1.00 64.96           C  
ATOM    108  O   CYS A  15      16.910  -2.153  -4.778  1.00 64.96           O  
ATOM    109  SG  CYS A  15      17.562   1.243  -8.026  1.00 64.96           S  
ATOM    110  N   LEU A  16      18.774  -3.036  -5.626  1.00 62.18           N  
ATOM    111  CA  LEU A  16      18.524  -4.353  -5.050  1.00 62.18           C  
ATOM    112  C   LEU A  16      19.057  -4.433  -3.624  1.00 62.18           C  
ATOM    113  CB  LEU A  16      19.168  -5.444  -5.910  1.00 62.18           C  
ATOM    114  O   LEU A  16      18.746  -5.376  -2.892  1.00 62.18           O  
ATOM    115  CG  LEU A  16      18.593  -5.627  -7.316  1.00 62.18           C  
ATOM    116  CD1 LEU A  16      19.484  -6.554  -8.136  1.00 62.18           C  
ATOM    117  CD2 LEU A  16      17.170  -6.169  -7.245  1.00 62.18           C  
ATOM    118  N   GLY A  17      19.841  -3.458  -3.127  1.00 48.57           N  
ATOM    119  CA  GLY A  17      20.455  -3.626  -1.819  1.00 48.57           C  
ATOM    120  C   GLY A  17      19.652  -2.996  -0.697  1.00 48.57           C  
ATOM    121  O   GLY A  17      19.959  -3.195   0.480  1.00 48.57           O  
ATOM    122  N   SER A  18      18.320  -2.863  -0.789  1.00 51.11           N  
ATOM    123  CA  SER A  18      17.634  -2.460   0.434  1.00 51.11           C  
ATOM    124  C   SER A  18      16.490  -3.413   0.765  1.00 51.11           C  
ATOM    125  CB  SER A  18      17.098  -1.033   0.303  1.00 51.11           C  
ATOM    126  O   SER A  18      15.615  -3.085   1.569  1.00 51.11           O  
ATOM    127  OG  SER A  18      18.070  -0.182  -0.279  1.00 51.11           O  
ATOM    128  N   ALA A  19      16.560  -4.684   0.282  1.00 47.54           N  
ATOM    129  CA  ALA A  19      15.554  -5.631   0.756  1.00 47.54           C  
ATOM    130  C   ALA A  19      15.974  -6.261   2.081  1.00 47.54           C  
ATOM    131  CB  ALA A  19      15.310  -6.716  -0.291  1.00 47.54           C  
ATOM    132  O   ALA A  19      15.315  -7.177   2.577  1.00 47.54           O  
ATOM    133  N   ASP A  20      16.886  -5.638   2.951  1.00 42.78           N  
ATOM    134  CA  ASP A  20      17.001  -6.338   4.227  1.00 42.78           C  
ATOM    135  C   ASP A  20      16.548  -5.449   5.383  1.00 42.78           C  
ATOM    136  CB  ASP A  20      18.441  -6.804   4.456  1.00 42.78           C  
ATOM    137  O   ASP A  20      17.333  -5.143   6.283  1.00 42.78           O  
ATOM    138  CG  ASP A  20      18.654  -8.264   4.099  1.00 42.78           C  
ATOM    139  OD1 ASP A  20      18.014  -9.143   4.716  1.00 42.78           O  
ATOM    140  OD2 ASP A  20      19.473  -8.540   3.195  1.00 42.78           O  
ATOM    141  N   GLN A  21      15.504  -4.673   5.307  1.00 44.68           N  
ATOM    142  CA  GLN A  21      14.996  -4.279   6.618  1.00 44.68           C  
ATOM    143  C   GLN A  21      13.900  -5.229   7.091  1.00 44.68           C  
ATOM    144  CB  GLN A  21      14.468  -2.844   6.580  1.00 44.68           C  
ATOM    145  O   GLN A  21      12.877  -5.388   6.422  1.00 44.68           O  
ATOM    146  CG  GLN A  21      14.943  -1.983   7.743  1.00 44.68           C  
ATOM    147  CD  GLN A  21      15.104  -0.523   7.364  1.00 44.68           C  
ATOM    148  NE2 GLN A  21      14.321   0.343   7.998  1.00 44.68           N  
ATOM    149  OE1 GLN A  21      15.925  -0.176   6.509  1.00 44.68           O  
ATOM    150  N   LEU A  22      14.227  -6.488   7.251  1.00 39.65           N  
ATOM    151  CA  LEU A  22      13.767  -7.348   8.336  1.00 39.65           C  
ATOM    152  C   LEU A  22      13.040  -6.535   9.402  1.00 39.65           C  
ATOM    153  CB  LEU A  22      14.945  -8.097   8.963  1.00 39.65           C  
ATOM    154  O   LEU A  22      13.668  -5.782  10.149  1.00 39.65           O  
ATOM    155  CG  LEU A  22      15.666  -9.102   8.063  1.00 39.65           C  
ATOM    156  CD1 LEU A  22      16.944  -9.593   8.735  1.00 39.65           C  
ATOM    157  CD2 LEU A  22      14.749 -10.272   7.726  1.00 39.65           C  
ATOM    158  N   GLY A  23      12.053  -5.745   9.059  1.00 41.85           N  
ATOM    159  CA  GLY A  23      11.193  -5.192  10.093  1.00 41.85           C  
ATOM    160  C   GLY A  23      10.153  -6.176  10.594  1.00 41.85           C  
ATOM    161  O   GLY A  23       9.220  -6.524   9.868  1.00 41.85           O  
ATOM    162  N   LEU A  24      10.522  -7.360  11.082  1.00 42.70           N  
ATOM    163  CA  LEU A  24       9.771  -8.087  12.100  1.00 42.70           C  
ATOM    164  C   LEU A  24       9.139  -7.124  13.100  1.00 42.70           C  
ATOM    165  CB  LEU A  24      10.679  -9.078  12.832  1.00 42.70           C  
ATOM    166  O   LEU A  24       9.828  -6.586  13.970  1.00 42.70           O  
ATOM    167  CG  LEU A  24      11.164 -10.280  12.020  1.00 42.70           C  
ATOM    168  CD1 LEU A  24      12.338 -10.954  12.721  1.00 42.70           C  
ATOM    169  CD2 LEU A  24      10.026 -11.270  11.798  1.00 42.70           C  
ATOM    170  N   GLY A  25       8.510  -6.040  12.627  1.00 40.57           N  
ATOM    171  CA  GLY A  25       7.624  -5.255  13.472  1.00 40.57           C  
ATOM    172  C   GLY A  25       6.578  -6.094  14.181  1.00 40.57           C  
ATOM    173  O   GLY A  25       6.018  -7.023  13.596  1.00 40.57           O  
ATOM    174  N   ARG A  26       6.886  -6.778  15.265  1.00 40.62           N  
ATOM    175  CA  ARG A  26       6.190  -7.217  16.470  1.00 40.62           C  
ATOM    176  C   ARG A  26       4.767  -6.670  16.510  1.00 40.62           C  
ATOM    177  CB  ARG A  26       6.955  -6.782  17.722  1.00 40.62           C  
ATOM    178  O   ARG A  26       4.554  -5.466  16.346  1.00 40.62           O  
ATOM    179  CG  ARG A  26       7.905  -7.839  18.261  1.00 40.62           C  
ATOM    180  CD  ARG A  26       8.639  -7.356  19.504  1.00 40.62           C  
ATOM    181  NE  ARG A  26       9.618  -8.335  19.967  1.00 40.62           N  
ATOM    182  NH1 ARG A  26       8.730  -8.527  22.091  1.00 40.62           N  
ATOM    183  NH2 ARG A  26      10.575  -9.752  21.500  1.00 40.62           N  
ATOM    184  CZ  ARG A  26       9.639  -8.869  21.185  1.00 40.62           C  
ATOM    185  N   PRO A  27       3.732  -7.408  16.054  1.00 44.75           N  
ATOM    186  CA  PRO A  27       2.348  -6.999  16.303  1.00 44.75           C  
ATOM    187  C   PRO A  27       2.090  -6.646  17.766  1.00 44.75           C  
ATOM    188  CB  PRO A  27       1.536  -8.228  15.887  1.00 44.75           C  
ATOM    189  O   PRO A  27       2.567  -7.342  18.666  1.00 44.75           O  
ATOM    190  CG  PRO A  27       2.553  -9.304  15.680  1.00 44.75           C  
ATOM    191  CD  PRO A  27       3.921  -8.698  15.802  1.00 44.75           C  
ATOM    192  N   ARG A  28       2.303  -5.391  18.215  1.00 45.23           N  
ATOM    193  CA  ARG A  28       1.769  -4.894  19.479  1.00 45.23           C  
ATOM    194  C   ARG A  28       0.287  -5.228  19.617  1.00 45.23           C  
ATOM    195  CB  ARG A  28       1.978  -3.382  19.593  1.00 45.23           C  
ATOM    196  O   ARG A  28      -0.524  -4.834  18.777  1.00 45.23           O  
ATOM    197  CG  ARG A  28       3.285  -2.991  20.265  1.00 45.23           C  
ATOM    198  CD  ARG A  28       3.140  -1.713  21.079  1.00 45.23           C  
ATOM    199  NE  ARG A  28       4.437  -1.186  21.492  1.00 45.23           N  
ATOM    200  NH1 ARG A  28       3.602   0.075  23.238  1.00 45.23           N  
ATOM    201  NH2 ARG A  28       5.852   0.068  22.797  1.00 45.23           N  
ATOM    202  CZ  ARG A  28       4.627  -0.349  22.508  1.00 45.23           C  
ATOM    203  N   ILE A  29      -0.096  -6.487  19.879  1.00 44.70           N  
ATOM    204  CA  ILE A  29      -1.413  -6.817  20.413  1.00 44.70           C  
ATOM    205  C   ILE A  29      -1.666  -6.021  21.691  1.00 44.70           C  
ATOM    206  CB  ILE A  29      -1.549  -8.331  20.688  1.00 44.70           C  
ATOM    207  O   ILE A  29      -0.946  -6.178  22.680  1.00 44.70           O  
ATOM    208  CG1 ILE A  29      -0.850  -9.139  19.588  1.00 44.70           C  
ATOM    209  CG2 ILE A  29      -3.023  -8.728  20.806  1.00 44.70           C  
ATOM    210  CD1 ILE A  29      -0.627 -10.602  19.942  1.00 44.70           C  
ATOM    211  N   GLY A  30      -1.760  -4.747  21.652  1.00 41.17           N  
ATOM    212  CA  GLY A  30      -2.418  -3.984  22.701  1.00 41.17           C  
ATOM    213  C   GLY A  30      -3.893  -4.309  22.839  1.00 41.17           C  
ATOM    214  O   GLY A  30      -4.612  -4.390  21.841  1.00 41.17           O  
ATOM    215  N   TRP A  31      -4.293  -5.446  23.438  1.00 40.62           N  
ATOM    216  CA  TRP A  31      -5.578  -5.723  24.071  1.00 40.62           C  
ATOM    217  C   TRP A  31      -5.912  -4.660  25.112  1.00 40.62           C  
ATOM    218  CB  TRP A  31      -5.570  -7.108  24.722  1.00 40.62           C  
ATOM    219  O   TRP A  31      -5.252  -4.569  26.149  1.00 40.62           O  
ATOM    220  CG  TRP A  31      -5.296  -8.230  23.765  1.00 40.62           C  
ATOM    221  CD1 TRP A  31      -4.072  -8.688  23.362  1.00 40.62           C  
ATOM    222  CD2 TRP A  31      -6.268  -9.031  23.087  1.00 40.62           C  
ATOM    223  CE2 TRP A  31      -5.562  -9.958  22.288  1.00 40.62           C  
ATOM    224  CE3 TRP A  31      -7.669  -9.056  23.078  1.00 40.62           C  
ATOM    225  NE1 TRP A  31      -4.226  -9.728  22.474  1.00 40.62           N  
ATOM    226  CH2 TRP A  31      -7.583 -10.903  21.498  1.00 40.62           C  
ATOM    227  CZ2 TRP A  31      -6.212 -10.900  21.488  1.00 40.62           C  
ATOM    228  CZ3 TRP A  31      -8.314  -9.994  22.281  1.00 40.62           C  
ATOM    229  N   GLY A  32      -6.095  -3.460  24.670  1.00 43.59           N  
ATOM    230  CA  GLY A  32      -6.666  -2.509  25.610  1.00 43.59           C  
ATOM    231  C   GLY A  32      -8.007  -1.960  25.163  1.00 43.59           C  
ATOM    232  O   GLY A  32      -8.223  -1.728  23.971  1.00 43.59           O  
ATOM    233  N   GLN A  33      -9.154  -2.657  25.498  1.00 42.67           N  
ATOM    234  CA  GLN A  33     -10.318  -2.226  26.264  1.00 42.67           C  
ATOM    235  C   GLN A  33     -11.158  -1.227  25.474  1.00 42.67           C  
ATOM    236  CB  GLN A  33      -9.887  -1.611  27.597  1.00 42.67           C  
ATOM    237  O   GLN A  33     -10.654  -0.187  25.044  1.00 42.67           O  
ATOM    238  CG  GLN A  33     -10.926  -1.747  28.702  1.00 42.67           C  
ATOM    239  CD  GLN A  33     -10.561  -2.807  29.724  1.00 42.67           C  
ATOM    240  NE2 GLN A  33     -11.572  -3.417  30.332  1.00 42.67           N  
ATOM    241  OE1 GLN A  33      -9.379  -3.076  29.965  1.00 42.67           O  
ATOM    242  N   GLY A  34     -12.023  -1.732  24.512  1.00 48.78           N  
ATOM    243  CA  GLY A  34     -13.367  -1.217  24.304  1.00 48.78           C  
ATOM    244  C   GLY A  34     -13.859  -1.392  22.880  1.00 48.78           C  
ATOM    245  O   GLY A  34     -13.175  -1.005  21.930  1.00 48.78           O  
ATOM    246  N   GLN A  35     -14.084  -2.599  22.452  1.00 45.23           N  
ATOM    247  CA  GLN A  35     -14.927  -3.137  21.390  1.00 45.23           C  
ATOM    248  C   GLN A  35     -15.982  -2.123  20.956  1.00 45.23           C  
ATOM    249  CB  GLN A  35     -15.601  -4.433  21.844  1.00 45.23           C  
ATOM    250  O   GLN A  35     -16.914  -1.829  21.708  1.00 45.23           O  
ATOM    251  CG  GLN A  35     -14.622  -5.525  22.253  1.00 45.23           C  
ATOM    252  CD  GLN A  35     -15.313  -6.818  22.641  1.00 45.23           C  
ATOM    253  NE2 GLN A  35     -14.883  -7.923  22.041  1.00 45.23           N  
ATOM    254  OE1 GLN A  35     -16.226  -6.825  23.472  1.00 45.23           O  
ATOM    255  N   ALA A  36     -15.587  -0.984  20.541  1.00 49.23           N  
ATOM    256  CA  ALA A  36     -16.570  -0.292  19.712  1.00 49.23           C  
ATOM    257  C   ALA A  36     -16.813  -1.043  18.406  1.00 49.23           C  
ATOM    258  CB  ALA A  36     -16.114   1.136  19.424  1.00 49.23           C  
ATOM    259  O   ALA A  36     -15.864  -1.421  17.715  1.00 49.23           O  
ATOM    260  N   VAL A  37     -17.553  -2.179  18.432  1.00 51.45           N  
ATOM    261  CA  VAL A  37     -18.011  -2.882  17.238  1.00 51.45           C  
ATOM    262  C   VAL A  37     -18.278  -1.878  16.118  1.00 51.45           C  
ATOM    263  CB  VAL A  37     -19.281  -3.715  17.521  1.00 51.45           C  
ATOM    264  O   VAL A  37     -19.196  -1.060  16.216  1.00 51.45           O  
ATOM    265  CG1 VAL A  37     -19.656  -4.559  16.305  1.00 51.45           C  
ATOM    266  CG2 VAL A  37     -19.074  -4.602  18.748  1.00 51.45           C  
ATOM    267  N   GLY A  38     -17.361  -0.995  15.889  1.00 54.87           N  
ATOM    268  CA  GLY A  38     -17.544  -0.220  14.672  1.00 54.87           C  
ATOM    269  C   GLY A  38     -17.776  -1.082  13.445  1.00 54.87           C  
ATOM    270  O   GLY A  38     -17.784  -2.311  13.536  1.00 54.87           O  
ATOM    271  N   PRO A  39     -18.706  -0.568  12.507  1.00 61.84           N  
ATOM    272  CA  PRO A  39     -19.040  -1.295  11.280  1.00 61.84           C  
ATOM    273  C   PRO A  39     -17.877  -2.135  10.757  1.00 61.84           C  
ATOM    274  CB  PRO A  39     -19.394  -0.179  10.294  1.00 61.84           C  
ATOM    275  O   PRO A  39     -16.718  -1.854  11.071  1.00 61.84           O  
ATOM    276  CG  PRO A  39     -18.912   1.076  10.948  1.00 61.84           C  
ATOM    277  CD  PRO A  39     -18.550   0.763  12.371  1.00 61.84           C  
ATOM    278  N   PRO A  40     -18.158  -3.472  10.445  1.00 77.01           N  
ATOM    279  CA  PRO A  40     -17.136  -4.368   9.899  1.00 77.01           C  
ATOM    280  C   PRO A  40     -16.319  -3.721   8.783  1.00 77.01           C  
ATOM    281  CB  PRO A  40     -17.952  -5.548   9.364  1.00 77.01           C  
ATOM    282  O   PRO A  40     -16.150  -4.312   7.714  1.00 77.01           O  
ATOM    283  CG  PRO A  40     -19.283  -4.965   9.014  1.00 77.01           C  
ATOM    284  CD  PRO A  40     -19.524  -3.768   9.887  1.00 77.01           C  
ATOM    285  N   PHE A  41     -16.303  -2.335   8.805  1.00 83.64           N  
ATOM    286  CA  PHE A  41     -15.529  -1.790   7.696  1.00 83.64           C  
ATOM    287  C   PHE A  41     -14.474  -0.813   8.200  1.00 83.64           C  
ATOM    288  CB  PHE A  41     -16.448  -1.096   6.687  1.00 83.64           C  
ATOM    289  O   PHE A  41     -14.539  -0.357   9.344  1.00 83.64           O  
ATOM    290  CG  PHE A  41     -17.164   0.105   7.244  1.00 83.64           C  
ATOM    291  CD1 PHE A  41     -18.432  -0.020   7.799  1.00 83.64           C  
ATOM    292  CD2 PHE A  41     -16.569   1.359   7.213  1.00 83.64           C  
ATOM    293  CE1 PHE A  41     -19.097   1.089   8.316  1.00 83.64           C  
ATOM    294  CE2 PHE A  41     -17.227   2.473   7.727  1.00 83.64           C  
ATOM    295  CZ  PHE A  41     -18.492   2.336   8.277  1.00 83.64           C  
ATOM    296  N   THR A  42     -13.320  -0.667   7.392  1.00 87.76           N  
ATOM    297  CA  THR A  42     -12.239   0.296   7.573  1.00 87.76           C  
ATOM    298  C   THR A  42     -12.152   1.241   6.378  1.00 87.76           C  
ATOM    299  CB  THR A  42     -10.886  -0.413   7.769  1.00 87.76           C  
ATOM    300  O   THR A  42     -12.538   0.880   5.264  1.00 87.76           O  
ATOM    301  CG2 THR A  42     -10.418  -1.072   6.476  1.00 87.76           C  
ATOM    302  OG1 THR A  42      -9.907   0.547   8.185  1.00 87.76           O  
ATOM    303  N   LEU A  43     -11.970   2.525   6.660  1.00 93.67           N  
ATOM    304  CA  LEU A  43     -11.803   3.511   5.598  1.00 93.67           C  
ATOM    305  C   LEU A  43     -10.359   3.545   5.111  1.00 93.67           C  
ATOM    306  CB  LEU A  43     -12.224   4.900   6.084  1.00 93.67           C  
ATOM    307  O   LEU A  43      -9.435   3.732   5.906  1.00 93.67           O  
ATOM    308  CG  LEU A  43     -13.709   5.089   6.396  1.00 93.67           C  
ATOM    309  CD1 LEU A  43     -13.936   6.417   7.111  1.00 93.67           C  
ATOM    310  CD2 LEU A  43     -14.538   5.015   5.118  1.00 93.67           C  
ATOM    311  N   CYS A  44     -10.157   3.319   3.765  1.00 95.44           N  
ATOM    312  CA  CYS A  44      -8.825   3.302   3.169  1.00 95.44           C  
ATOM    313  C   CYS A  44      -8.766   4.202   1.940  1.00 95.44           C  
ATOM    314  CB  CYS A  44      -8.426   1.877   2.789  1.00 95.44           C  
ATOM    315  O   CYS A  44      -9.756   4.340   1.219  1.00 95.44           O  
ATOM    316  SG  CYS A  44      -8.452   0.719   4.175  1.00 95.44           S  
ATOM    317  N   PHE A  45      -7.622   4.887   1.796  1.00 95.13           N  
ATOM    318  CA  PHE A  45      -7.366   5.544   0.520  1.00 95.13           C  
ATOM    319  C   PHE A  45      -7.072   4.519  -0.568  1.00 95.13           C  
ATOM    320  CB  PHE A  45      -6.197   6.527   0.645  1.00 95.13           C  
ATOM    321  O   PHE A  45      -6.310   3.575  -0.350  1.00 95.13           O  
ATOM    322  CG  PHE A  45      -6.502   7.727   1.499  1.00 95.13           C  
ATOM    323  CD1 PHE A  45      -7.336   8.736   1.033  1.00 95.13           C  
ATOM    324  CD2 PHE A  45      -5.953   7.848   2.769  1.00 95.13           C  
ATOM    325  CE1 PHE A  45      -7.620   9.848   1.821  1.00 95.13           C  
ATOM    326  CE2 PHE A  45      -6.232   8.957   3.563  1.00 95.13           C  
ATOM    327  CZ  PHE A  45      -7.065   9.956   3.087  1.00 95.13           C  
ATOM    328  N   GLU A  46      -7.796   4.672  -1.693  1.00 93.21           N  
ATOM    329  CA  GLU A  46      -7.601   3.810  -2.855  1.00 93.21           C  
ATOM    330  C   GLU A  46      -7.247   4.627  -4.094  1.00 93.21           C  
ATOM    331  CB  GLU A  46      -8.854   2.970  -3.118  1.00 93.21           C  
ATOM    332  O   GLU A  46      -8.054   5.431  -4.566  1.00 93.21           O  
ATOM    333  CG  GLU A  46      -9.188   1.995  -1.999  1.00 93.21           C  
ATOM    334  CD  GLU A  46     -10.400   1.128  -2.299  1.00 93.21           C  
ATOM    335  OE1 GLU A  46     -11.418   1.239  -1.580  1.00 93.21           O  
ATOM    336  OE2 GLU A  46     -10.330   0.332  -3.262  1.00 93.21           O  
ATOM    337  N   CYS A  47      -6.093   4.385  -4.503  1.00 93.68           N  
ATOM    338  CA  CYS A  47      -5.647   5.115  -5.684  1.00 93.68           C  
ATOM    339  C   CYS A  47      -4.423   4.452  -6.305  1.00 93.68           C  
ATOM    340  CB  CYS A  47      -5.326   6.567  -5.328  1.00 93.68           C  
ATOM    341  O   CYS A  47      -3.780   3.612  -5.674  1.00 93.68           O  
ATOM    342  SG  CYS A  47      -4.153   6.740  -3.965  1.00 93.68           S  
ATOM    343  N   ASN A  48      -4.288   4.694  -7.579  1.00 93.12           N  
ATOM    344  CA  ASN A  48      -3.136   4.284  -8.375  1.00 93.12           C  
ATOM    345  C   ASN A  48      -2.451   5.481  -9.028  1.00 93.12           C  
ATOM    346  CB  ASN A  48      -3.553   3.265  -9.438  1.00 93.12           C  
ATOM    347  O   ASN A  48      -3.013   6.109  -9.927  1.00 93.12           O  
ATOM    348  CG  ASN A  48      -2.366   2.637 -10.142  1.00 93.12           C  
ATOM    349  ND2 ASN A  48      -2.545   1.414 -10.628  1.00 93.12           N  
ATOM    350  OD1 ASN A  48      -1.298   3.244 -10.246  1.00 93.12           O  
ATOM    351  N   ARG A  49      -1.236   5.676  -8.545  1.00 89.51           N  
ATOM    352  CA  ARG A  49      -0.515   6.855  -9.013  1.00 89.51           C  
ATOM    353  C   ARG A  49      -0.223   6.760 -10.507  1.00 89.51           C  
ATOM    354  CB  ARG A  49       0.791   7.031  -8.235  1.00 89.51           C  
ATOM    355  O   ARG A  49      -0.010   7.778 -11.169  1.00 89.51           O  
ATOM    356  CG  ARG A  49       1.429   8.401  -8.405  1.00 89.51           C  
ATOM    357  CD  ARG A  49       2.603   8.598  -7.456  1.00 89.51           C  
ATOM    358  NE  ARG A  49       3.168   9.940  -7.569  1.00 89.51           N  
ATOM    359  NH1 ARG A  49       4.880   9.570  -6.063  1.00 89.51           N  
ATOM    360  NH2 ARG A  49       4.666  11.611  -7.083  1.00 89.51           N  
ATOM    361  CZ  ARG A  49       4.237  10.371  -6.905  1.00 89.51           C  
ATOM    362  N   MET A  50      -0.248   5.586 -11.086  1.00 85.11           N  
ATOM    363  CA  MET A  50       0.028   5.401 -12.508  1.00 85.11           C  
ATOM    364  C   MET A  50      -1.155   5.859 -13.355  1.00 85.11           C  
ATOM    365  CB  MET A  50       0.351   3.937 -12.808  1.00 85.11           C  
ATOM    366  O   MET A  50      -0.977   6.287 -14.497  1.00 85.11           O  
ATOM    367  CG  MET A  50       1.670   3.466 -12.216  1.00 85.11           C  
ATOM    368  SD  MET A  50       1.985   1.686 -12.528  1.00 85.11           S  
ATOM    369  CE  MET A  50       3.380   1.406 -11.402  1.00 85.11           C  
ATOM    370  N   THR A  51      -2.356   5.845 -12.740  1.00 87.57           N  
ATOM    371  CA  THR A  51      -3.549   6.159 -13.519  1.00 87.57           C  
ATOM    372  C   THR A  51      -4.207   7.438 -13.009  1.00 87.57           C  
ATOM    373  CB  THR A  51      -4.564   5.002 -13.476  1.00 87.57           C  
ATOM    374  O   THR A  51      -4.979   8.074 -13.729  1.00 87.57           O  
ATOM    375  CG2 THR A  51      -4.004   3.752 -14.146  1.00 87.57           C  
ATOM    376  OG1 THR A  51      -4.876   4.699 -12.110  1.00 87.57           O  
ATOM    377  N   SER A  52      -3.880   7.837 -11.721  1.00 82.87           N  
ATOM    378  CA  SER A  52      -4.529   8.987 -11.099  1.00 82.87           C  
ATOM    379  C   SER A  52      -3.599   9.675 -10.104  1.00 82.87           C  
ATOM    380  CB  SER A  52      -5.817   8.561 -10.394  1.00 82.87           C  
ATOM    381  O   SER A  52      -2.892   9.009  -9.345  1.00 82.87           O  
ATOM    382  OG  SER A  52      -6.365   9.637  -9.653  1.00 82.87           O  
ATOM    383  N   SER A  53      -3.584  11.053 -10.243  1.00 79.77           N  
ATOM    384  CA  SER A  53      -2.720  11.801  -9.336  1.00 79.77           C  
ATOM    385  C   SER A  53      -3.456  12.178  -8.055  1.00 79.77           C  
ATOM    386  CB  SER A  53      -2.189  13.062 -10.019  1.00 79.77           C  
ATOM    387  O   SER A  53      -2.831  12.559  -7.063  1.00 79.77           O  
ATOM    388  OG  SER A  53      -3.256  13.855 -10.510  1.00 79.77           O  
ATOM    389  N   ASP A  54      -4.718  12.002  -8.066  1.00 84.37           N  
ATOM    390  CA  ASP A  54      -5.499  12.409  -6.902  1.00 84.37           C  
ATOM    391  C   ASP A  54      -5.772  11.221  -5.981  1.00 84.37           C  
ATOM    392  CB  ASP A  54      -6.818  13.051  -7.337  1.00 84.37           C  
ATOM    393  O   ASP A  54      -6.395  10.240  -6.393  1.00 84.37           O  
ATOM    394  CG  ASP A  54      -7.588  13.665  -6.182  1.00 84.37           C  
ATOM    395  OD1 ASP A  54      -7.034  13.770  -5.066  1.00 84.37           O  
ATOM    396  OD2 ASP A  54      -8.761  14.045  -6.388  1.00 84.37           O  
ATOM    397  N   CYS A  55      -5.151  11.340  -4.772  1.00 89.03           N  
ATOM    398  CA  CYS A  55      -5.411  10.327  -3.755  1.00 89.03           C  
ATOM    399  C   CYS A  55      -6.024  10.952  -2.508  1.00 89.03           C  
ATOM    400  CB  CYS A  55      -4.121   9.594  -3.388  1.00 89.03           C  
ATOM    401  O   CYS A  55      -5.324  11.200  -1.524  1.00 89.03           O  
ATOM    402  SG  CYS A  55      -4.394   8.032  -2.522  1.00 89.03           S  
ATOM    403  N   SER A  56      -7.299  11.409  -2.612  1.00 87.67           N  
ATOM    404  CA  SER A  56      -7.862  12.148  -1.487  1.00 87.67           C  
ATOM    405  C   SER A  56      -9.136  11.486  -0.974  1.00 87.67           C  
ATOM    406  CB  SER A  56      -8.154  13.594  -1.886  1.00 87.67           C  
ATOM    407  O   SER A  56      -9.630  11.829   0.103  1.00 87.67           O  
ATOM    408  OG  SER A  56      -7.022  14.185  -2.501  1.00 87.67           O  
ATOM    409  N   THR A  57      -9.610  10.552  -1.815  1.00 89.23           N  
ATOM    410  CA  THR A  57     -10.895   9.977  -1.434  1.00 89.23           C  
ATOM    411  C   THR A  57     -10.704   8.615  -0.774  1.00 89.23           C  
ATOM    412  CB  THR A  57     -11.826   9.833  -2.653  1.00 89.23           C  
ATOM    413  O   THR A  57     -10.035   7.739  -1.327  1.00 89.23           O  
ATOM    414  CG2 THR A  57     -13.207   9.340  -2.235  1.00 89.23           C  
ATOM    415  OG1 THR A  57     -11.960  11.106  -3.297  1.00 89.23           O  
ATOM    416  N   ALA A  58     -11.246   8.513   0.445  1.00 92.21           N  
ATOM    417  CA  ALA A  58     -11.249   7.239   1.158  1.00 92.21           C  
ATOM    418  C   ALA A  58     -12.533   6.460   0.885  1.00 92.21           C  
ATOM    419  CB  ALA A  58     -11.077   7.467   2.658  1.00 92.21           C  
ATOM    420  O   ALA A  58     -13.583   7.054   0.628  1.00 92.21           O  
ATOM    421  N   SER A  59     -12.366   5.138   0.751  1.00 90.84           N  
ATOM    422  CA  SER A  59     -13.503   4.253   0.521  1.00 90.84           C  
ATOM    423  C   SER A  59     -13.578   3.162   1.584  1.00 90.84           C  
ATOM    424  CB  SER A  59     -13.416   3.618  -0.867  1.00 90.84           C  
ATOM    425  O   SER A  59     -12.585   2.872   2.254  1.00 90.84           O  
ATOM    426  OG  SER A  59     -13.255   4.611  -1.865  1.00 90.84           O  
ATOM    427  N   ARG A  60     -14.838   2.677   1.714  1.00 92.08           N  
ATOM    428  CA  ARG A  60     -15.088   1.617   2.686  1.00 92.08           C  
ATOM    429  C   ARG A  60     -14.482   0.296   2.224  1.00 92.08           C  
ATOM    430  CB  ARG A  60     -16.590   1.450   2.924  1.00 92.08           C  
ATOM    431  O   ARG A  60     -14.662  -0.106   1.072  1.00 92.08           O  
ATOM    432  CG  ARG A  60     -17.217   2.581   3.723  1.00 92.08           C  
ATOM    433  CD  ARG A  60     -18.697   2.337   3.982  1.00 92.08           C  
ATOM    434  NE  ARG A  60     -19.307   3.444   4.713  1.00 92.08           N  
ATOM    435  NH1 ARG A  60     -21.482   2.856   4.202  1.00 92.08           N  
ATOM    436  NH2 ARG A  60     -21.062   4.703   5.493  1.00 92.08           N  
ATOM    437  CZ  ARG A  60     -20.615   3.665   4.801  1.00 92.08           C  
ATOM    438  N   CYS A  61     -13.656  -0.289   3.172  1.00 89.36           N  
ATOM    439  CA  CYS A  61     -13.081  -1.614   2.971  1.00 89.36           C  
ATOM    440  C   CYS A  61     -13.730  -2.637   3.896  1.00 89.36           C  
ATOM    441  CB  CYS A  61     -11.571  -1.585   3.206  1.00 89.36           C  
ATOM    442  O   CYS A  61     -13.618  -2.533   5.119  1.00 89.36           O  
ATOM    443  SG  CYS A  61     -10.651  -0.708   1.924  1.00 89.36           S  
ATOM    444  N   TYR A  62     -14.492  -3.596   3.351  1.00 85.08           N  
ATOM    445  CA  TYR A  62     -15.150  -4.609   4.169  1.00 85.08           C  
ATOM    446  C   TYR A  62     -14.150  -5.651   4.655  1.00 85.08           C  
ATOM    447  CB  TYR A  62     -16.273  -5.290   3.382  1.00 85.08           C  
ATOM    448  O   TYR A  62     -13.491  -6.312   3.849  1.00 85.08           O  
ATOM    449  CG  TYR A  62     -17.141  -6.195   4.222  1.00 85.08           C  
ATOM    450  CD1 TYR A  62     -16.997  -7.580   4.165  1.00 85.08           C  
ATOM    451  CD2 TYR A  62     -18.106  -5.669   5.074  1.00 85.08           C  
ATOM    452  CE1 TYR A  62     -17.796  -8.418   4.936  1.00 85.08           C  
ATOM    453  CE2 TYR A  62     -18.910  -6.497   5.849  1.00 85.08           C  
ATOM    454  OH  TYR A  62     -19.541  -8.693   6.539  1.00 85.08           O  
ATOM    455  CZ  TYR A  62     -18.748  -7.868   5.774  1.00 85.08           C  
ATOM    456  N   ARG A  63     -14.046  -5.766   5.988  1.00 77.70           N  
ATOM    457  CA  ARG A  63     -13.212  -6.751   6.669  1.00 77.70           C  
ATOM    458  C   ARG A  63     -11.776  -6.700   6.156  1.00 77.70           C  
ATOM    459  CB  ARG A  63     -13.783  -8.159   6.486  1.00 77.70           C  
ATOM    460  O   ARG A  63     -11.092  -7.724   6.109  1.00 77.70           O  
ATOM    461  CG  ARG A  63     -15.130  -8.369   7.161  1.00 77.70           C  
ATOM    462  CD  ARG A  63     -15.524  -9.839   7.186  1.00 77.70           C  
ATOM    463  NE  ARG A  63     -16.679 -10.073   8.049  1.00 77.70           N  
ATOM    464  NH1 ARG A  63     -16.435 -12.369   8.102  1.00 77.70           N  
ATOM    465  NH2 ARG A  63     -18.149 -11.367   9.247  1.00 77.70           N  
ATOM    466  CZ  ARG A  63     -17.085 -11.269   8.464  1.00 77.70           C  
ATOM    467  N   GLY A  64     -11.397  -5.500   5.651  1.00 84.10           N  
ATOM    468  CA  GLY A  64     -10.045  -5.483   5.116  1.00 84.10           C  
ATOM    469  C   GLY A  64      -9.151  -4.457   5.787  1.00 84.10           C  
ATOM    470  O   GLY A  64      -9.567  -3.789   6.735  1.00 84.10           O  
ATOM    471  N   SER A  65      -7.811  -4.594   5.589  1.00 91.16           N  
ATOM    472  CA  SER A  65      -6.755  -3.676   6.004  1.00 91.16           C  
ATOM    473  C   SER A  65      -6.305  -2.792   4.845  1.00 91.16           C  
ATOM    474  CB  SER A  65      -5.560  -4.450   6.560  1.00 91.16           C  
ATOM    475  O   SER A  65      -6.560  -3.108   3.681  1.00 91.16           O  
ATOM    476  OG  SER A  65      -5.949  -5.255   7.660  1.00 91.16           O  
ATOM    477  N   CYS A  66      -5.877  -1.570   5.207  1.00 95.04           N  
ATOM    478  CA  CYS A  66      -5.310  -0.669   4.210  1.00 95.04           C  
ATOM    479  C   CYS A  66      -3.881  -1.069   3.863  1.00 95.04           C  
ATOM    480  CB  CYS A  66      -5.337   0.774   4.715  1.00 95.04           C  
ATOM    481  O   CYS A  66      -3.176  -1.649   4.690  1.00 95.04           O  
ATOM    482  SG  CYS A  66      -6.970   1.326   5.255  1.00 95.04           S  
ATOM    483  N   TYR A  67      -3.502  -0.936   2.582  1.00 95.62           N  
ATOM    484  CA  TYR A  67      -2.104  -1.150   2.228  1.00 95.62           C  
ATOM    485  C   TYR A  67      -1.586  -0.022   1.344  1.00 95.62           C  
ATOM    486  CB  TYR A  67      -1.929  -2.494   1.515  1.00 95.62           C  
ATOM    487  O   TYR A  67      -2.369   0.677   0.697  1.00 95.62           O  
ATOM    488  CG  TYR A  67      -2.540  -2.534   0.136  1.00 95.62           C  
ATOM    489  CD1 TYR A  67      -3.840  -2.993  -0.059  1.00 95.62           C  
ATOM    490  CD2 TYR A  67      -1.817  -2.113  -0.976  1.00 95.62           C  
ATOM    491  CE1 TYR A  67      -4.407  -3.033  -1.328  1.00 95.62           C  
ATOM    492  CE2 TYR A  67      -2.374  -2.149  -2.250  1.00 95.62           C  
ATOM    493  OH  TYR A  67      -4.223  -2.647  -3.676  1.00 95.62           O  
ATOM    494  CZ  TYR A  67      -3.667  -2.609  -2.416  1.00 95.62           C  
ATOM    495  N   THR A  68      -0.272   0.226   1.431  1.00 96.26           N  
ATOM    496  CA  THR A  68       0.491   1.071   0.520  1.00 96.26           C  
ATOM    497  C   THR A  68       1.592   0.269  -0.169  1.00 96.26           C  
ATOM    498  CB  THR A  68       1.112   2.271   1.258  1.00 96.26           C  
ATOM    499  O   THR A  68       2.400  -0.384   0.495  1.00 96.26           O  
ATOM    500  CG2 THR A  68       1.776   3.235   0.281  1.00 96.26           C  
ATOM    501  OG1 THR A  68       0.085   2.967   1.975  1.00 96.26           O  
ATOM    502  N   LEU A  69       1.524   0.244  -1.442  1.00 95.49           N  
ATOM    503  CA  LEU A  69       2.580  -0.359  -2.249  1.00 95.49           C  
ATOM    504  C   LEU A  69       3.562   0.700  -2.738  1.00 95.49           C  
ATOM    505  CB  LEU A  69       1.980  -1.107  -3.443  1.00 95.49           C  
ATOM    506  O   LEU A  69       3.158   1.694  -3.346  1.00 95.49           O  
ATOM    507  CG  LEU A  69       2.938  -2.000  -4.233  1.00 95.49           C  
ATOM    508  CD1 LEU A  69       2.165  -3.105  -4.945  1.00 95.49           C  
ATOM    509  CD2 LEU A  69       3.741  -1.173  -5.231  1.00 95.49           C  
ATOM    510  N   TYR A  70       4.837   0.424  -2.440  1.00 93.88           N  
ATOM    511  CA  TYR A  70       5.902   1.351  -2.808  1.00 93.88           C  
ATOM    512  C   TYR A  70       6.784   0.761  -3.902  1.00 93.88           C  
ATOM    513  CB  TYR A  70       6.753   1.704  -1.585  1.00 93.88           C  
ATOM    514  O   TYR A  70       7.117  -0.426  -3.867  1.00 93.88           O  
ATOM    515  CG  TYR A  70       5.972   2.356  -0.469  1.00 93.88           C  
ATOM    516  CD1 TYR A  70       5.908   3.743  -0.355  1.00 93.88           C  
ATOM    517  CD2 TYR A  70       5.297   1.587   0.472  1.00 93.88           C  
ATOM    518  CE1 TYR A  70       5.192   4.348   0.672  1.00 93.88           C  
ATOM    519  CE2 TYR A  70       4.577   2.180   1.504  1.00 93.88           C  
ATOM    520  OH  TYR A  70       3.819   4.153   2.614  1.00 93.88           O  
ATOM    521  CZ  TYR A  70       4.530   3.559   1.595  1.00 93.88           C  
ATOM    522  N   ARG A  71       7.058   1.639  -4.892  1.00 91.59           N  
ATOM    523  CA  ARG A  71       8.038   1.330  -5.928  1.00 91.59           C  
ATOM    524  C   ARG A  71       9.094   2.426  -6.027  1.00 91.59           C  
ATOM    525  CB  ARG A  71       7.350   1.142  -7.282  1.00 91.59           C  
ATOM    526  O   ARG A  71       8.767   3.614  -5.999  1.00 91.59           O  
ATOM    527  CG  ARG A  71       6.546  -0.144  -7.390  1.00 91.59           C  
ATOM    528  CD  ARG A  71       6.105  -0.414  -8.822  1.00 91.59           C  
ATOM    529  NE  ARG A  71       5.298  -1.627  -8.918  1.00 91.59           N  
ATOM    530  NH1 ARG A  71       3.746  -0.728 -10.373  1.00 91.59           N  
ATOM    531  NH2 ARG A  71       3.538  -2.899  -9.667  1.00 91.59           N  
ATOM    532  CZ  ARG A  71       4.196  -1.749  -9.652  1.00 91.59           C  
ATOM    533  N   PRO A  72      10.321   1.946  -6.108  1.00 89.16           N  
ATOM    534  CA  PRO A  72      11.348   2.972  -6.302  1.00 89.16           C  
ATOM    535  C   PRO A  72      11.224   3.686  -7.646  1.00 89.16           C  
ATOM    536  CB  PRO A  72      12.657   2.181  -6.222  1.00 89.16           C  
ATOM    537  O   PRO A  72      10.785   3.084  -8.630  1.00 89.16           O  
ATOM    538  CG  PRO A  72      12.275   0.777  -6.564  1.00 89.16           C  
ATOM    539  CD  PRO A  72      10.835   0.570  -6.192  1.00 89.16           C  
ATOM    540  N   ASP A  73      11.457   4.977  -7.615  1.00 85.43           N  
ATOM    541  CA  ASP A  73      11.533   5.718  -8.870  1.00 85.43           C  
ATOM    542  C   ASP A  73      12.919   5.595  -9.498  1.00 85.43           C  
ATOM    543  CB  ASP A  73      11.186   7.191  -8.645  1.00 85.43           C  
ATOM    544  O   ASP A  73      13.728   4.768  -9.073  1.00 85.43           O  
ATOM    545  CG  ASP A  73      12.254   7.940  -7.867  1.00 85.43           C  
ATOM    546  OD1 ASP A  73      13.357   7.388  -7.660  1.00 85.43           O  
ATOM    547  OD2 ASP A  73      11.990   9.090  -7.455  1.00 85.43           O  
ATOM    548  N   GLU A  74      13.194   6.358 -10.591  1.00 84.14           N  
ATOM    549  CA  GLU A  74      14.441   6.310 -11.348  1.00 84.14           C  
ATOM    550  C   GLU A  74      15.632   6.693 -10.475  1.00 84.14           C  
ATOM    551  CB  GLU A  74      14.365   7.232 -12.568  1.00 84.14           C  
ATOM    552  O   GLU A  74      16.764   6.284 -10.744  1.00 84.14           O  
ATOM    553  CG  GLU A  74      13.332   6.802 -13.600  1.00 84.14           C  
ATOM    554  CD  GLU A  74      13.293   7.707 -14.821  1.00 84.14           C  
ATOM    555  OE1 GLU A  74      12.629   7.348 -15.821  1.00 84.14           O  
ATOM    556  OE2 GLU A  74      13.932   8.782 -14.779  1.00 84.14           O  
ATOM    557  N   ASN A  75      15.406   7.402  -9.379  1.00 87.06           N  
ATOM    558  CA  ASN A  75      16.459   7.821  -8.460  1.00 87.06           C  
ATOM    559  C   ASN A  75      16.524   6.917  -7.232  1.00 87.06           C  
ATOM    560  CB  ASN A  75      16.255   9.277  -8.037  1.00 87.06           C  
ATOM    561  O   ASN A  75      17.126   7.280  -6.220  1.00 87.06           O  
ATOM    562  CG  ASN A  75      16.320  10.240  -9.206  1.00 87.06           C  
ATOM    563  ND2 ASN A  75      15.493  11.278  -9.167  1.00 87.06           N  
ATOM    564  OD1 ASN A  75      17.107  10.051 -10.138  1.00 87.06           O  
ATOM    565  N   CYS A  76      15.761   5.800  -7.229  1.00 81.73           N  
ATOM    566  CA  CYS A  76      15.767   4.791  -6.176  1.00 81.73           C  
ATOM    567  C   CYS A  76      15.100   5.320  -4.911  1.00 81.73           C  
ATOM    568  CB  CYS A  76      17.196   4.351  -5.863  1.00 81.73           C  
ATOM    569  O   CYS A  76      15.417   4.876  -3.806  1.00 81.73           O  
ATOM    570  SG  CYS A  76      17.984   3.431  -7.204  1.00 81.73           S  
ATOM    571  N   GLU A  77      14.367   6.338  -5.075  1.00 86.78           N  
ATOM    572  CA  GLU A  77      13.554   6.811  -3.959  1.00 86.78           C  
ATOM    573  C   GLU A  77      12.217   6.078  -3.901  1.00 86.78           C  
ATOM    574  CB  GLU A  77      13.323   8.320  -4.064  1.00 86.78           C  
ATOM    575  O   GLU A  77      11.560   5.891  -4.927  1.00 86.78           O  
ATOM    576  CG  GLU A  77      14.584   9.151  -3.875  1.00 86.78           C  
ATOM    577  CD  GLU A  77      14.320  10.648  -3.856  1.00 86.78           C  
ATOM    578  OE1 GLU A  77      15.073  11.389  -3.185  1.00 86.78           O  
ATOM    579  OE2 GLU A  77      13.351  11.083  -4.518  1.00 86.78           O  
ATOM    580  N   LEU A  78      11.899   5.565  -2.689  1.00 84.20           N  
ATOM    581  CA  LEU A  78      10.628   4.867  -2.534  1.00 84.20           C  
ATOM    582  C   LEU A  78       9.459   5.844  -2.607  1.00 84.20           C  
ATOM    583  CB  LEU A  78      10.591   4.108  -1.205  1.00 84.20           C  
ATOM    584  O   LEU A  78       9.402   6.809  -1.842  1.00 84.20           O  
ATOM    585  CG  LEU A  78       9.531   3.013  -1.079  1.00 84.20           C  
ATOM    586  CD1 LEU A  78       9.807   1.890  -2.074  1.00 84.20           C  
ATOM    587  CD2 LEU A  78       9.488   2.472   0.346  1.00 84.20           C  
ATOM    588  N   LYS A  79       8.647   5.607  -3.637  1.00 88.79           N  
ATOM    589  CA  LYS A  79       7.402   6.357  -3.774  1.00 88.79           C  
ATOM    590  C   LYS A  79       6.194   5.425  -3.749  1.00 88.79           C  
ATOM    591  CB  LYS A  79       7.406   7.175  -5.066  1.00 88.79           C  
ATOM    592  O   LYS A  79       6.279   4.278  -4.194  1.00 88.79           O  
ATOM    593  CG  LYS A  79       8.493   8.239  -5.121  1.00 88.79           C  
ATOM    594  CD  LYS A  79       8.109   9.472  -4.314  1.00 88.79           C  
ATOM    595  CE  LYS A  79       9.133  10.588  -4.476  1.00 88.79           C  
ATOM    596  NZ  LYS A  79       8.789  11.781  -3.646  1.00 88.79           N  
ATOM    597  N   TRP A  80       5.176   5.990  -3.062  1.00 90.08           N  
ATOM    598  CA  TRP A  80       4.000   5.129  -3.127  1.00 90.08           C  
ATOM    599  C   TRP A  80       3.497   5.001  -4.561  1.00 90.08           C  
ATOM    600  CB  TRP A  80       2.885   5.672  -2.229  1.00 90.08           C  
ATOM    601  O   TRP A  80       3.491   5.979  -5.313  1.00 90.08           O  
ATOM    602  CG  TRP A  80       2.289   6.960  -2.709  1.00 90.08           C  
ATOM    603  CD1 TRP A  80       2.656   8.226  -2.343  1.00 90.08           C  
ATOM    604  CD2 TRP A  80       1.214   7.109  -3.642  1.00 90.08           C  
ATOM    605  CE2 TRP A  80       0.982   8.493  -3.796  1.00 90.08           C  
ATOM    606  CE3 TRP A  80       0.424   6.204  -4.364  1.00 90.08           C  
ATOM    607  NE1 TRP A  80       1.874   9.152  -2.994  1.00 90.08           N  
ATOM    608  CH2 TRP A  80      -0.767   8.088  -5.338  1.00 90.08           C  
ATOM    609  CZ2 TRP A  80      -0.009   8.995  -4.644  1.00 90.08           C  
ATOM    610  CZ3 TRP A  80      -0.561   6.705  -5.207  1.00 90.08           C  
ATOM    611  N   ALA A  81       3.081   3.808  -4.870  1.00 91.97           N  
ATOM    612  CA  ALA A  81       2.579   3.495  -6.206  1.00 91.97           C  
ATOM    613  C   ALA A  81       1.077   3.224  -6.178  1.00 91.97           C  
ATOM    614  CB  ALA A  81       3.322   2.295  -6.786  1.00 91.97           C  
ATOM    615  O   ALA A  81       0.330   3.747  -7.008  1.00 91.97           O  
ATOM    616  N   VAL A  82       0.687   2.481  -5.179  1.00 94.64           N  
ATOM    617  CA  VAL A  82      -0.710   2.067  -5.086  1.00 94.64           C  
ATOM    618  C   VAL A  82      -1.143   2.034  -3.622  1.00 94.64           C  
ATOM    619  CB  VAL A  82      -0.937   0.686  -5.740  1.00 94.64           C  
ATOM    620  O   VAL A  82      -0.396   1.568  -2.758  1.00 94.64           O  
ATOM    621  CG1 VAL A  82      -2.392   0.248  -5.584  1.00 94.64           C  
ATOM    622  CG2 VAL A  82      -0.543   0.724  -7.216  1.00 94.64           C  
ATOM    623  N   LYS A  83      -2.337   2.617  -3.344  1.00 95.26           N  
ATOM    624  CA  LYS A  83      -3.017   2.472  -2.060  1.00 95.26           C  
ATOM    625  C   LYS A  83      -4.349   1.745  -2.223  1.00 95.26           C  
ATOM    626  CB  LYS A  83      -3.243   3.840  -1.415  1.00 95.26           C  
ATOM    627  O   LYS A  83      -5.056   1.947  -3.212  1.00 95.26           O  
ATOM    628  CG  LYS A  83      -1.959   4.594  -1.099  1.00 95.26           C  
ATOM    629  CD  LYS A  83      -2.247   5.927  -0.419  1.00 95.26           C  
ATOM    630  CE  LYS A  83      -0.965   6.611   0.038  1.00 95.26           C  
ATOM    631  NZ  LYS A  83      -1.247   7.790   0.909  1.00 95.26           N  
ATOM    632  N   GLY A  84      -4.568   0.885  -1.287  1.00 94.08           N  
ATOM    633  CA  GLY A  84      -5.816   0.149  -1.405  1.00 94.08           C  
ATOM    634  C   GLY A  84      -6.170  -0.631  -0.153  1.00 94.08           C  
ATOM    635  O   GLY A  84      -5.667  -0.334   0.932  1.00 94.08           O  
ATOM    636  N   CYS A  85      -7.182  -1.440  -0.340  1.00 93.95           N  
ATOM    637  CA  CYS A  85      -7.674  -2.297   0.733  1.00 93.95           C  
ATOM    638  C   CYS A  85      -7.608  -3.765   0.331  1.00 93.95           C  
ATOM    639  CB  CYS A  85      -9.110  -1.924   1.101  1.00 93.95           C  
ATOM    640  O   CYS A  85      -7.758  -4.099  -0.846  1.00 93.95           O  
ATOM    641  SG  CYS A  85     -10.304  -2.233  -0.219  1.00 93.95           S  
ATOM    642  N   ALA A  86      -7.245  -4.583   1.294  1.00 92.64           N  
ATOM    643  CA  ALA A  86      -7.153  -6.025   1.084  1.00 92.64           C  
ATOM    644  C   ALA A  86      -7.485  -6.788   2.363  1.00 92.64           C  
ATOM    645  CB  ALA A  86      -5.759  -6.403   0.589  1.00 92.64           C  
ATOM    646  O   ALA A  86      -7.304  -6.270   3.467  1.00 92.64           O  
ATOM    647  N   GLN A  87      -8.106  -7.932   2.190  1.00 91.23           N  
ATOM    648  CA  GLN A  87      -8.364  -8.777   3.351  1.00 91.23           C  
ATOM    649  C   GLN A  87      -7.061  -9.219   4.010  1.00 91.23           C  
ATOM    650  CB  GLN A  87      -9.192 -10.000   2.952  1.00 91.23           C  
ATOM    651  O   GLN A  87      -6.967  -9.273   5.238  1.00 91.23           O  
ATOM    652  CG  GLN A  87      -9.724 -10.795   4.137  1.00 91.23           C  
ATOM    653  CD  GLN A  87     -10.648 -11.924   3.719  1.00 91.23           C  
ATOM    654  NE2 GLN A  87     -11.563 -12.301   4.606  1.00 91.23           N  
ATOM    655  OE1 GLN A  87     -10.541 -12.452   2.607  1.00 91.23           O  
ATOM    656  N   THR A  88      -6.139  -9.619   3.141  1.00 91.16           N  
ATOM    657  CA  THR A  88      -4.787  -9.997   3.537  1.00 91.16           C  
ATOM    658  C   THR A  88      -3.758  -9.060   2.909  1.00 91.16           C  
ATOM    659  CB  THR A  88      -4.473 -11.450   3.138  1.00 91.16           C  
ATOM    660  O   THR A  88      -3.880  -8.690   1.740  1.00 91.16           O  
ATOM    661  CG2 THR A  88      -3.129 -11.898   3.704  1.00 91.16           C  
ATOM    662  OG1 THR A  88      -5.502 -12.311   3.641  1.00 91.16           O  
ATOM    663  N   CYS A  89      -2.747  -8.675   3.801  1.00 92.17           N  
ATOM    664  CA  CYS A  89      -1.685  -7.794   3.329  1.00 92.17           C  
ATOM    665  C   CYS A  89      -0.965  -8.401   2.131  1.00 92.17           C  
ATOM    666  CB  CYS A  89      -0.683  -7.513   4.449  1.00 92.17           C  
ATOM    667  O   CYS A  89      -0.471  -9.527   2.204  1.00 92.17           O  
ATOM    668  SG  CYS A  89       0.410  -6.115   4.114  1.00 92.17           S  
ATOM    669  N   PRO A  90      -0.955  -7.698   0.960  1.00 94.70           N  
ATOM    670  CA  PRO A  90      -0.304  -8.219  -0.245  1.00 94.70           C  
ATOM    671  C   PRO A  90       1.181  -8.504  -0.037  1.00 94.70           C  
ATOM    672  CB  PRO A  90      -0.508  -7.098  -1.268  1.00 94.70           C  
ATOM    673  O   PRO A  90       1.824  -7.868   0.802  1.00 94.70           O  
ATOM    674  CG  PRO A  90      -1.629  -6.278  -0.717  1.00 94.70           C  
ATOM    675  CD  PRO A  90      -1.612  -6.391   0.781  1.00 94.70           C  
ATOM    676  N   THR A  91       1.596  -9.451  -0.769  1.00 95.04           N  
ATOM    677  CA  THR A  91       3.020  -9.767  -0.812  1.00 95.04           C  
ATOM    678  C   THR A  91       3.749  -8.842  -1.781  1.00 95.04           C  
ATOM    679  CB  THR A  91       3.254 -11.233  -1.223  1.00 95.04           C  
ATOM    680  O   THR A  91       3.277  -8.603  -2.895  1.00 95.04           O  
ATOM    681  CG2 THR A  91       4.739 -11.580  -1.200  1.00 95.04           C  
ATOM    682  OG1 THR A  91       2.559 -12.095  -0.314  1.00 95.04           O  
ATOM    683  N   ALA A  92       4.860  -8.308  -1.368  1.00 93.34           N  
ATOM    684  CA  ALA A  92       5.647  -7.400  -2.198  1.00 93.34           C  
ATOM    685  C   ALA A  92       6.254  -8.133  -3.390  1.00 93.34           C  
ATOM    686  CB  ALA A  92       6.745  -6.737  -1.369  1.00 93.34           C  
ATOM    687  O   ALA A  92       6.718  -9.268  -3.258  1.00 93.34           O  
ATOM    688  N   GLY A  93       6.151  -7.498  -4.573  1.00 90.79           N  
ATOM    689  CA  GLY A  93       6.881  -7.974  -5.738  1.00 90.79           C  
ATOM    690  C   GLY A  93       8.332  -7.533  -5.753  1.00 90.79           C  
ATOM    691  O   GLY A  93       8.802  -6.892  -4.811  1.00 90.79           O  
ATOM    692  N   PRO A  94       9.065  -7.925  -6.825  1.00 88.63           N  
ATOM    693  CA  PRO A  94      10.455  -7.477  -6.938  1.00 88.63           C  
ATOM    694  C   PRO A  94      10.592  -5.958  -6.876  1.00 88.63           C  
ATOM    695  CB  PRO A  94      10.887  -8.009  -8.307  1.00 88.63           C  
ATOM    696  O   PRO A  94       9.881  -5.241  -7.585  1.00 88.63           O  
ATOM    697  CG  PRO A  94       9.945  -9.134  -8.594  1.00 88.63           C  
ATOM    698  CD  PRO A  94       8.634  -8.841  -7.923  1.00 88.63           C  
ATOM    699  N   ASN A  95      11.386  -5.507  -5.908  1.00 86.41           N  
ATOM    700  CA  ASN A  95      11.730  -4.099  -5.749  1.00 86.41           C  
ATOM    701  C   ASN A  95      10.553  -3.291  -5.211  1.00 86.41           C  
ATOM    702  CB  ASN A  95      12.214  -3.511  -7.077  1.00 86.41           C  
ATOM    703  O   ASN A  95      10.430  -2.099  -5.497  1.00 86.41           O  
ATOM    704  CG  ASN A  95      13.505  -4.144  -7.559  1.00 86.41           C  
ATOM    705  ND2 ASN A  95      13.594  -4.388  -8.861  1.00 86.41           N  
ATOM    706  OD1 ASN A  95      14.413  -4.411  -6.769  1.00 86.41           O  
ATOM    707  N   GLU A  96       9.544  -3.991  -4.738  1.00 91.45           N  
ATOM    708  CA  GLU A  96       8.390  -3.358  -4.105  1.00 91.45           C  
ATOM    709  C   GLU A  96       8.437  -3.516  -2.588  1.00 91.45           C  
ATOM    710  CB  GLU A  96       7.087  -3.942  -4.655  1.00 91.45           C  
ATOM    711  O   GLU A  96       9.087  -4.428  -2.073  1.00 91.45           O  
ATOM    712  CG  GLU A  96       6.848  -3.637  -6.126  1.00 91.45           C  
ATOM    713  CD  GLU A  96       5.597  -4.300  -6.681  1.00 91.45           C  
ATOM    714  OE1 GLU A  96       5.182  -3.961  -7.813  1.00 91.45           O  
ATOM    715  OE2 GLU A  96       5.028  -5.164  -5.979  1.00 91.45           O  
ATOM    716  N   ARG A  97       7.837  -2.567  -1.979  1.00 92.85           N  
ATOM    717  CA  ARG A  97       7.567  -2.626  -0.547  1.00 92.85           C  
ATOM    718  C   ARG A  97       6.078  -2.458  -0.263  1.00 92.85           C  
ATOM    719  CB  ARG A  97       8.367  -1.554   0.197  1.00 92.85           C  
ATOM    720  O   ARG A  97       5.390  -1.707  -0.957  1.00 92.85           O  
ATOM    721  CG  ARG A  97       9.856  -1.572  -0.112  1.00 92.85           C  
ATOM    722  CD  ARG A  97      10.601  -2.569   0.763  1.00 92.85           C  
ATOM    723  NE  ARG A  97      10.527  -2.208   2.176  1.00 92.85           N  
ATOM    724  NH1 ARG A  97      12.558  -1.109   2.215  1.00 92.85           N  
ATOM    725  NH2 ARG A  97      11.289  -1.249   4.119  1.00 92.85           N  
ATOM    726  CZ  ARG A  97      11.458  -1.523   2.834  1.00 92.85           C  
ATOM    727  N   VAL A  98       5.622  -3.308   0.703  1.00 95.88           N  
ATOM    728  CA  VAL A  98       4.212  -3.211   1.066  1.00 95.88           C  
ATOM    729  C   VAL A  98       4.083  -2.907   2.557  1.00 95.88           C  
ATOM    730  CB  VAL A  98       3.446  -4.506   0.718  1.00 95.88           C  
ATOM    731  O   VAL A  98       4.764  -3.519   3.383  1.00 95.88           O  
ATOM    732  CG1 VAL A  98       2.005  -4.433   1.219  1.00 95.88           C  
ATOM    733  CG2 VAL A  98       3.479  -4.756  -0.789  1.00 95.88           C  
ATOM    734  N   LYS A  99       3.273  -1.880   2.865  1.00 95.42           N  
ATOM    735  CA  LYS A  99       2.914  -1.553   4.242  1.00 95.42           C  
ATOM    736  C   LYS A  99       1.412  -1.696   4.468  1.00 95.42           C  
ATOM    737  CB  LYS A  99       3.364  -0.134   4.592  1.00 95.42           C  
ATOM    738  O   LYS A  99       0.610  -1.178   3.688  1.00 95.42           O  
ATOM    739  CG  LYS A  99       3.134   0.247   6.047  1.00 95.42           C  
ATOM    740  CD  LYS A  99       3.617   1.663   6.337  1.00 95.42           C  
ATOM    741  CE  LYS A  99       3.348   2.061   7.781  1.00 95.42           C  
ATOM    742  NZ  LYS A  99       3.845   3.438   8.078  1.00 95.42           N  
ATOM    743  N   CYS A 100       1.037  -2.417   5.554  1.00 94.93           N  
ATOM    744  CA  CYS A 100      -0.367  -2.608   5.900  1.00 94.93           C  
ATOM    745  C   CYS A 100      -0.686  -1.980   7.251  1.00 94.93           C  
ATOM    746  CB  CYS A 100      -0.716  -4.096   5.924  1.00 94.93           C  
ATOM    747  O   CYS A 100       0.191  -1.865   8.110  1.00 94.93           O  
ATOM    748  SG  CYS A 100      -0.618  -4.893   4.306  1.00 94.93           S  
ATOM    749  N   CYS A 101      -1.953  -1.523   7.391  1.00 93.67           N  
ATOM    750  CA  CYS A 101      -2.447  -0.945   8.636  1.00 93.67           C  
ATOM    751  C   CYS A 101      -3.956  -1.123   8.759  1.00 93.67           C  
ATOM    752  CB  CYS A 101      -2.092   0.540   8.716  1.00 93.67           C  
ATOM    753  O   CYS A 101      -4.630  -1.437   7.777  1.00 93.67           O  
ATOM    754  SG  CYS A 101      -2.856   1.542   7.422  1.00 93.67           S  
ATOM    755  N   SER A 102      -4.529  -1.016   9.992  1.00 90.35           N  
ATOM    756  CA  SER A 102      -5.928  -1.382  10.186  1.00 90.35           C  
ATOM    757  C   SER A 102      -6.711  -0.249  10.840  1.00 90.35           C  
ATOM    758  CB  SER A 102      -6.038  -2.647  11.039  1.00 90.35           C  
ATOM    759  O   SER A 102      -7.919  -0.366  11.057  1.00 90.35           O  
ATOM    760  OG  SER A 102      -5.432  -3.749  10.385  1.00 90.35           O  
ATOM    761  N   SER A 103      -6.194   0.942  10.906  1.00 90.65           N  
ATOM    762  CA  SER A 103      -6.945   2.092  11.399  1.00 90.65           C  
ATOM    763  C   SER A 103      -7.540   2.898  10.249  1.00 90.65           C  
ATOM    764  CB  SER A 103      -6.051   2.991  12.254  1.00 90.65           C  
ATOM    765  O   SER A 103      -7.087   2.788   9.107  1.00 90.65           O  
ATOM    766  OG  SER A 103      -4.963   3.487  11.493  1.00 90.65           O  
ATOM    767  N   PRO A 104      -8.703   3.504  10.463  1.00 91.92           N  
ATOM    768  CA  PRO A 104      -9.300   4.302   9.389  1.00 91.92           C  
ATOM    769  C   PRO A 104      -8.316   5.297   8.777  1.00 91.92           C  
ATOM    770  CB  PRO A 104     -10.449   5.031  10.089  1.00 91.92           C  
ATOM    771  O   PRO A 104      -7.628   6.017   9.504  1.00 91.92           O  
ATOM    772  CG  PRO A 104     -10.774   4.182  11.275  1.00 91.92           C  
ATOM    773  CD  PRO A 104      -9.513   3.514  11.743  1.00 91.92           C  
ATOM    774  N   ARG A 105      -8.191   5.224   7.389  1.00 93.49           N  
ATOM    775  CA  ARG A 105      -7.365   6.146   6.616  1.00 93.49           C  
ATOM    776  C   ARG A 105      -5.901   6.047   7.029  1.00 93.49           C  
ATOM    777  CB  ARG A 105      -7.861   7.584   6.787  1.00 93.49           C  
ATOM    778  O   ARG A 105      -5.184   7.050   7.042  1.00 93.49           O  
ATOM    779  CG  ARG A 105      -9.271   7.815   6.267  1.00 93.49           C  
ATOM    780  CD  ARG A 105      -9.693   9.271   6.410  1.00 93.49           C  
ATOM    781  NE  ARG A 105     -10.979   9.525   5.767  1.00 93.49           N  
ATOM    782  NH1 ARG A 105     -11.903  10.620   7.579  1.00 93.49           N  
ATOM    783  NH2 ARG A 105     -13.125  10.336   5.660  1.00 93.49           N  
ATOM    784  CZ  ARG A 105     -12.000  10.160   6.336  1.00 93.49           C  
ATOM    785  N   CYS A 106      -5.466   4.969   7.534  1.00 94.35           N  
ATOM    786  CA  CYS A 106      -4.123   4.764   8.065  1.00 94.35           C  
ATOM    787  C   CYS A 106      -3.087   4.779   6.947  1.00 94.35           C  
ATOM    788  CB  CYS A 106      -4.044   3.442   8.828  1.00 94.35           C  
ATOM    789  O   CYS A 106      -1.895   4.964   7.202  1.00 94.35           O  
ATOM    790  SG  CYS A 106      -4.294   1.986   7.789  1.00 94.35           S  
ATOM    791  N   ASN A 107      -3.500   4.591   5.697  1.00 94.94           N  
ATOM    792  CA  ASN A 107      -2.546   4.602   4.594  1.00 94.94           C  
ATOM    793  C   ASN A 107      -2.432   5.987   3.965  1.00 94.94           C  
ATOM    794  CB  ASN A 107      -2.938   3.569   3.535  1.00 94.94           C  
ATOM    795  O   ASN A 107      -2.312   6.112   2.745  1.00 94.94           O  
ATOM    796  CG  ASN A 107      -4.268   3.880   2.879  1.00 94.94           C  
ATOM    797  ND2 ASN A 107      -4.487   3.331   1.690  1.00 94.94           N  
ATOM    798  OD1 ASN A 107      -5.093   4.610   3.436  1.00 94.94           O  
ATOM    799  N   ASP A 108      -2.394   7.097   4.663  1.00 92.19           N  
ATOM    800  CA  ASP A 108      -2.342   8.470   4.170  1.00 92.19           C  
ATOM    801  C   ASP A 108      -0.906   8.987   4.134  1.00 92.19           C  
ATOM    802  CB  ASP A 108      -3.209   9.385   5.037  1.00 92.19           C  
ATOM    803  O   ASP A 108      -0.676  10.187   3.972  1.00 92.19           O  
ATOM    804  CG  ASP A 108      -2.650   9.580   6.436  1.00 92.19           C  
ATOM    805  OD1 ASP A 108      -1.579   9.017   6.749  1.00 92.19           O  
ATOM    806  OD2 ASP A 108      -3.289  10.301   7.233  1.00 92.19           O  
ATOM    807  N   ASP A 109       0.122   8.149   4.239  1.00 81.45           N  
ATOM    808  CA  ASP A 109       1.506   8.612   4.208  1.00 81.45           C  
ATOM    809  C   ASP A 109       1.918   9.019   2.796  1.00 81.45           C  
ATOM    810  CB  ASP A 109       2.446   7.527   4.738  1.00 81.45           C  
ATOM    811  O   ASP A 109       1.252   8.662   1.822  1.00 81.45           O  
ATOM    812  CG  ASP A 109       2.323   6.215   3.983  1.00 81.45           C  
ATOM    813  OD1 ASP A 109       1.327   6.022   3.253  1.00 81.45           O  
ATOM    814  OD2 ASP A 109       3.230   5.365   4.121  1.00 81.45           O  
TER     815      ALA A   1                                                      
ENDMDL                                                                          
END                                                                             
