# Supplementary material for: Domain loss enabled evolution of novel functions in the snake three-finger toxin gene superfamily
Source: Nat Commun. 2023 Aug 11;14:4861. doi: 10.1038/s41467-023-40550-0 (PMC10421932; doi:10.1038/s41467-023-40550-0)
Supplement: Supplementary file 5 — Supplementary Data 2 [file 41467_2023_40550_MOESM5_ESM.zip › SD2_structure_predictions/full_sequence/NCBI|NP_076435.1|Homo_sapiens.pdb]

MODEL     1                                                                     
ATOM      1  N   MET A   1      47.010 -14.973 -61.720  1.00 59.68           N  
ATOM      2  CA  MET A   1      45.982 -14.095 -61.168  1.00 59.68           C  
ATOM      3  C   MET A   1      44.997 -14.883 -60.311  1.00 59.68           C  
ATOM      4  CB  MET A   1      45.236 -13.369 -62.289  1.00 59.68           C  
ATOM      5  O   MET A   1      44.025 -14.323 -59.802  1.00 59.68           O  
ATOM      6  CG  MET A   1      46.133 -12.519 -63.173  1.00 59.68           C  
ATOM      7  SD  MET A   1      45.207 -11.683 -64.518  1.00 59.68           S  
ATOM      8  CE  MET A   1      44.310 -10.431 -63.558  1.00 59.68           C  
ATOM      9  N   THR A   2      45.260 -16.257 -60.082  1.00 60.65           N  
ATOM     10  CA  THR A   2      44.400 -17.278 -59.493  1.00 60.65           C  
ATOM     11  C   THR A   2      44.794 -17.545 -58.043  1.00 60.65           C  
ATOM     12  CB  THR A   2      44.462 -18.591 -60.295  1.00 60.65           C  
ATOM     13  O   THR A   2      43.934 -17.808 -57.200  1.00 60.65           O  
ATOM     14  CG2 THR A   2      43.479 -18.570 -61.462  1.00 60.65           C  
ATOM     15  OG1 THR A   2      45.789 -18.771 -60.805  1.00 60.65           O  
ATOM     16  N   PRO A   3      46.034 -17.136 -57.667  1.00 65.33           N  
ATOM     17  CA  PRO A   3      46.427 -17.444 -56.290  1.00 65.33           C  
ATOM     18  C   PRO A   3      46.066 -16.330 -55.310  1.00 65.33           C  
ATOM     19  CB  PRO A   3      47.945 -17.616 -56.387  1.00 65.33           C  
ATOM     20  O   PRO A   3      45.799 -16.598 -54.136  1.00 65.33           O  
ATOM     21  CG  PRO A   3      48.345 -16.808 -57.578  1.00 65.33           C  
ATOM     22  CD  PRO A   3      47.202 -16.793 -58.552  1.00 65.33           C  
ATOM     23  N   LEU A   4      45.798 -15.159 -55.851  1.00 67.17           N  
ATOM     24  CA  LEU A   4      45.435 -13.987 -55.062  1.00 67.17           C  
ATOM     25  C   LEU A   4      43.947 -13.998 -54.727  1.00 67.17           C  
ATOM     26  CB  LEU A   4      45.791 -12.702 -55.814  1.00 67.17           C  
ATOM     27  O   LEU A   4      43.557 -13.663 -53.606  1.00 67.17           O  
ATOM     28  CG  LEU A   4      45.867 -11.425 -54.977  1.00 67.17           C  
ATOM     29  CD1 LEU A   4      47.318 -11.087 -54.654  1.00 67.17           C  
ATOM     30  CD2 LEU A   4      45.192 -10.267 -55.705  1.00 67.17           C  
ATOM     31  N   LEU A   5      43.192 -14.618 -55.574  1.00 67.76           N  
ATOM     32  CA  LEU A   5      41.745 -14.728 -55.421  1.00 67.76           C  
ATOM     33  C   LEU A   5      41.386 -15.822 -54.422  1.00 67.76           C  
ATOM     34  CB  LEU A   5      41.084 -15.017 -56.772  1.00 67.76           C  
ATOM     35  O   LEU A   5      40.478 -15.650 -53.606  1.00 67.76           O  
ATOM     36  CG  LEU A   5      39.624 -14.587 -56.917  1.00 67.76           C  
ATOM     37  CD1 LEU A   5      39.513 -13.398 -57.865  1.00 67.76           C  
ATOM     38  CD2 LEU A   5      38.770 -15.751 -57.410  1.00 67.76           C  
ATOM     39  N   THR A   6      42.203 -16.844 -54.361  1.00 72.06           N  
ATOM     40  CA  THR A   6      41.999 -17.949 -53.432  1.00 72.06           C  
ATOM     41  C   THR A   6      42.410 -17.549 -52.017  1.00 72.06           C  
ATOM     42  CB  THR A   6      42.791 -19.197 -53.865  1.00 72.06           C  
ATOM     43  O   THR A   6      41.765 -17.943 -51.043  1.00 72.06           O  
ATOM     44  CG2 THR A   6      42.230 -19.783 -55.157  1.00 72.06           C  
ATOM     45  OG1 THR A   6      44.163 -18.836 -54.073  1.00 72.06           O  
ATOM     46  N   LEU A   7      43.320 -16.668 -51.944  1.00 71.85           N  
ATOM     47  CA  LEU A   7      43.791 -16.154 -50.662  1.00 71.85           C  
ATOM     48  C   LEU A   7      42.791 -15.166 -50.072  1.00 71.85           C  
ATOM     49  CB  LEU A   7      45.157 -15.481 -50.824  1.00 71.85           C  
ATOM     50  O   LEU A   7      42.527 -15.188 -48.868  1.00 71.85           O  
ATOM     51  CG  LEU A   7      46.190 -15.773 -49.734  1.00 71.85           C  
ATOM     52  CD1 LEU A   7      47.422 -16.438 -50.338  1.00 71.85           C  
ATOM     53  CD2 LEU A   7      46.572 -14.491 -49.002  1.00 71.85           C  
ATOM     54  N   ILE A   8      42.132 -14.501 -50.893  1.00 72.15           N  
ATOM     55  CA  ILE A   8      41.139 -13.513 -50.487  1.00 72.15           C  
ATOM     56  C   ILE A   8      39.864 -14.219 -50.031  1.00 72.15           C  
ATOM     57  CB  ILE A   8      40.824 -12.524 -51.632  1.00 72.15           C  
ATOM     58  O   ILE A   8      39.263 -13.840 -49.023  1.00 72.15           O  
ATOM     59  CG1 ILE A   8      42.075 -11.720 -52.002  1.00 72.15           C  
ATOM     60  CG2 ILE A   8      39.671 -11.595 -51.242  1.00 72.15           C  
ATOM     61  CD1 ILE A   8      41.924 -10.888 -53.269  1.00 72.15           C  
ATOM     62  N   LEU A   9      39.564 -15.355 -50.663  1.00 70.49           N  
ATOM     63  CA  LEU A   9      38.357 -16.106 -50.337  1.00 70.49           C  
ATOM     64  C   LEU A   9      38.533 -16.879 -49.034  1.00 70.49           C  
ATOM     65  CB  LEU A   9      38.003 -17.070 -51.472  1.00 70.49           C  
ATOM     66  O   LEU A   9      37.600 -16.973 -48.233  1.00 70.49           O  
ATOM     67  CG  LEU A   9      37.008 -16.555 -52.514  1.00 70.49           C  
ATOM     68  CD1 LEU A   9      37.352 -17.106 -53.893  1.00 70.49           C  
ATOM     69  CD2 LEU A   9      35.582 -16.930 -52.123  1.00 70.49           C  
ATOM     70  N   VAL A  10      39.745 -17.302 -48.714  1.00 72.11           N  
ATOM     71  CA  VAL A  10      40.087 -18.006 -47.482  1.00 72.11           C  
ATOM     72  C   VAL A  10      40.080 -17.029 -46.309  1.00 72.11           C  
ATOM     73  CB  VAL A  10      41.463 -18.701 -47.590  1.00 72.11           C  
ATOM     74  O   VAL A  10      39.604 -17.360 -45.221  1.00 72.11           O  
ATOM     75  CG1 VAL A  10      41.897 -19.253 -46.233  1.00 72.11           C  
ATOM     76  CG2 VAL A  10      41.418 -19.815 -48.634  1.00 72.11           C  
ATOM     77  N   VAL A  11      40.389 -15.797 -46.540  1.00 71.07           N  
ATOM     78  CA  VAL A  11      40.416 -14.724 -45.552  1.00 71.07           C  
ATOM     79  C   VAL A  11      38.991 -14.272 -45.240  1.00 71.07           C  
ATOM     80  CB  VAL A  11      41.261 -13.525 -46.039  1.00 71.07           C  
ATOM     81  O   VAL A  11      38.641 -14.062 -44.076  1.00 71.07           O  
ATOM     82  CG1 VAL A  11      41.099 -12.332 -45.099  1.00 71.07           C  
ATOM     83  CG2 VAL A  11      42.731 -13.921 -46.156  1.00 71.07           C  
ATOM     84  N   LEU A  12      38.079 -14.345 -46.132  1.00 66.09           N  
ATOM     85  CA  LEU A  12      36.699 -13.898 -45.976  1.00 66.09           C  
ATOM     86  C   LEU A  12      35.859 -14.964 -45.279  1.00 66.09           C  
ATOM     87  CB  LEU A  12      36.087 -13.559 -47.337  1.00 66.09           C  
ATOM     88  O   LEU A  12      34.957 -14.640 -44.503  1.00 66.09           O  
ATOM     89  CG  LEU A  12      36.212 -12.104 -47.792  1.00 66.09           C  
ATOM     90  CD1 LEU A  12      36.323 -12.031 -49.312  1.00 66.09           C  
ATOM     91  CD2 LEU A  12      35.024 -11.285 -47.298  1.00 66.09           C  
ATOM     92  N   MET A  13      36.211 -16.258 -45.375  1.00 65.37           N  
ATOM     93  CA  MET A  13      35.519 -17.375 -44.738  1.00 65.37           C  
ATOM     94  C   MET A  13      35.985 -17.553 -43.297  1.00 65.37           C  
ATOM     95  CB  MET A  13      35.745 -18.667 -45.525  1.00 65.37           C  
ATOM     96  O   MET A  13      35.355 -18.274 -42.521  1.00 65.37           O  
ATOM     97  CG  MET A  13      35.127 -18.655 -46.914  1.00 65.37           C  
ATOM     98  SD  MET A  13      33.309 -18.900 -46.877  1.00 65.37           S  
ATOM     99  CE  MET A  13      33.226 -20.704 -47.057  1.00 65.37           C  
ATOM    100  N   GLY A  14      37.076 -16.818 -42.880  1.00 62.72           N  
ATOM    101  CA  GLY A  14      37.632 -16.906 -41.540  1.00 62.72           C  
ATOM    102  C   GLY A  14      37.248 -15.734 -40.656  1.00 62.72           C  
ATOM    103  O   GLY A  14      37.577 -15.712 -39.468  1.00 62.72           O  
ATOM    104  N   LEU A  15      36.442 -14.764 -41.245  1.00 62.86           N  
ATOM    105  CA  LEU A  15      36.054 -13.628 -40.417  1.00 62.86           C  
ATOM    106  C   LEU A  15      34.764 -13.924 -39.658  1.00 62.86           C  
ATOM    107  CB  LEU A  15      35.877 -12.373 -41.276  1.00 62.86           C  
ATOM    108  O   LEU A  15      33.849 -14.548 -40.201  1.00 62.86           O  
ATOM    109  CG  LEU A  15      37.160 -11.682 -41.738  1.00 62.86           C  
ATOM    110  CD1 LEU A  15      37.323 -11.819 -43.248  1.00 62.86           C  
ATOM    111  CD2 LEU A  15      37.154 -10.213 -41.327  1.00 62.86           C  
ATOM    112  N   PRO A  16      34.822 -13.887 -38.296  1.00 59.59           N  
ATOM    113  CA  PRO A  16      33.608 -14.096 -37.505  1.00 59.59           C  
ATOM    114  C   PRO A  16      32.476 -13.150 -37.899  1.00 59.59           C  
ATOM    115  CB  PRO A  16      34.070 -13.827 -36.071  1.00 59.59           C  
ATOM    116  O   PRO A  16      32.732 -12.031 -38.352  1.00 59.59           O  
ATOM    117  CG  PRO A  16      35.315 -13.012 -36.218  1.00 59.59           C  
ATOM    118  CD  PRO A  16      35.817 -13.159 -37.625  1.00 59.59           C  
ATOM    119  N   LEU A  17      31.345 -13.635 -38.510  1.00 58.85           N  
ATOM    120  CA  LEU A  17      30.097 -12.914 -38.736  1.00 58.85           C  
ATOM    121  C   LEU A  17      29.728 -12.074 -37.518  1.00 58.85           C  
ATOM    122  CB  LEU A  17      28.964 -13.892 -39.058  1.00 58.85           C  
ATOM    123  O   LEU A  17      29.631 -12.595 -36.405  1.00 58.85           O  
ATOM    124  CG  LEU A  17      28.299 -13.731 -40.426  1.00 58.85           C  
ATOM    125  CD1 LEU A  17      29.098 -14.468 -41.495  1.00 58.85           C  
ATOM    126  CD2 LEU A  17      26.860 -14.235 -40.384  1.00 58.85           C  
ATOM    127  N   ALA A  18      30.364 -10.919 -37.279  1.00 58.57           N  
ATOM    128  CA  ALA A  18      30.063 -10.032 -36.158  1.00 58.57           C  
ATOM    129  C   ALA A  18      28.613  -9.558 -36.208  1.00 58.57           C  
ATOM    130  CB  ALA A  18      31.011  -8.835 -36.158  1.00 58.57           C  
ATOM    131  O   ALA A  18      28.214  -8.858 -37.141  1.00 58.57           O  
ATOM    132  N   GLN A  19      27.667 -10.359 -35.740  1.00 62.75           N  
ATOM    133  CA  GLN A  19      26.339  -9.770 -35.613  1.00 62.75           C  
ATOM    134  C   GLN A  19      26.099  -9.254 -34.196  1.00 62.75           C  
ATOM    135  CB  GLN A  19      25.261 -10.787 -35.991  1.00 62.75           C  
ATOM    136  O   GLN A  19      26.032 -10.039 -33.248  1.00 62.75           O  
ATOM    137  CG  GLN A  19      25.356 -11.278 -37.429  1.00 62.75           C  
ATOM    138  CD  GLN A  19      24.075 -11.930 -37.913  1.00 62.75           C  
ATOM    139  NE2 GLN A  19      23.759 -11.741 -39.190  1.00 62.75           N  
ATOM    140  OE1 GLN A  19      23.375 -12.598 -37.146  1.00 62.75           O  
ATOM    141  N   ALA A  20      26.882  -8.178 -33.814  1.00 61.13           N  
ATOM    142  CA  ALA A  20      26.469  -7.704 -32.496  1.00 61.13           C  
ATOM    143  C   ALA A  20      25.182  -6.890 -32.583  1.00 61.13           C  
ATOM    144  CB  ALA A  20      27.580  -6.872 -31.859  1.00 61.13           C  
ATOM    145  O   ALA A  20      25.011  -6.083 -33.501  1.00 61.13           O  
ATOM    146  N   LEU A  21      24.122  -7.465 -32.083  1.00 70.85           N  
ATOM    147  CA  LEU A  21      22.815  -6.822 -32.003  1.00 70.85           C  
ATOM    148  C   LEU A  21      22.789  -5.781 -30.889  1.00 70.85           C  
ATOM    149  CB  LEU A  21      21.718  -7.864 -31.769  1.00 70.85           C  
ATOM    150  O   LEU A  21      23.318  -6.017 -29.800  1.00 70.85           O  
ATOM    151  CG  LEU A  21      20.285  -7.418 -32.064  1.00 70.85           C  
ATOM    152  CD1 LEU A  21      20.032  -7.408 -33.568  1.00 70.85           C  
ATOM    153  CD2 LEU A  21      19.285  -8.325 -31.355  1.00 70.85           C  
ATOM    154  N   ASP A  22      22.463  -4.471 -31.219  1.00 79.70           N  
ATOM    155  CA  ASP A  22      22.274  -3.393 -30.253  1.00 79.70           C  
ATOM    156  C   ASP A  22      20.822  -3.324 -29.786  1.00 79.70           C  
ATOM    157  CB  ASP A  22      22.698  -2.052 -30.855  1.00 79.70           C  
ATOM    158  O   ASP A  22      19.900  -3.338 -30.604  1.00 79.70           O  
ATOM    159  CG  ASP A  22      24.157  -1.721 -30.596  1.00 79.70           C  
ATOM    160  OD1 ASP A  22      24.690  -2.104 -29.533  1.00 79.70           O  
ATOM    161  OD2 ASP A  22      24.778  -1.068 -31.463  1.00 79.70           O  
ATOM    162  N   CYS A  23      20.624  -3.471 -28.436  1.00 80.05           N  
ATOM    163  CA  CYS A  23      19.276  -3.391 -27.884  1.00 80.05           C  
ATOM    164  C   CYS A  23      19.117  -2.153 -27.010  1.00 80.05           C  
ATOM    165  CB  CYS A  23      18.954  -4.645 -27.071  1.00 80.05           C  
ATOM    166  O   CYS A  23      20.108  -1.543 -26.604  1.00 80.05           O  
ATOM    167  SG  CYS A  23      18.951  -6.164 -28.047  1.00 80.05           S  
ATOM    168  N   HIS A  24      17.773  -1.703 -26.864  1.00 80.31           N  
ATOM    169  CA  HIS A  24      17.459  -0.565 -26.008  1.00 80.31           C  
ATOM    170  C   HIS A  24      16.837  -1.021 -24.692  1.00 80.31           C  
ATOM    171  CB  HIS A  24      16.517   0.402 -26.727  1.00 80.31           C  
ATOM    172  O   HIS A  24      16.059  -1.978 -24.666  1.00 80.31           O  
ATOM    173  CG  HIS A  24      17.139   1.079 -27.907  1.00 80.31           C  
ATOM    174  CD2 HIS A  24      17.170   0.734 -29.215  1.00 80.31           C  
ATOM    175  ND1 HIS A  24      17.836   2.264 -27.803  1.00 80.31           N  
ATOM    176  CE1 HIS A  24      18.269   2.619 -29.001  1.00 80.31           C  
ATOM    177  NE2 HIS A  24      17.879   1.708 -29.875  1.00 80.31           N  
ATOM    178  N   VAL A  25      17.383  -0.389 -23.654  1.00 76.10           N  
ATOM    179  CA  VAL A  25      16.847  -0.695 -22.332  1.00 76.10           C  
ATOM    180  C   VAL A  25      16.054   0.499 -21.806  1.00 76.10           C  
ATOM    181  CB  VAL A  25      17.967  -1.072 -21.337  1.00 76.10           C  
ATOM    182  O   VAL A  25      16.406   1.651 -22.073  1.00 76.10           O  
ATOM    183  CG1 VAL A  25      17.390  -1.333 -19.947  1.00 76.10           C  
ATOM    184  CG2 VAL A  25      18.737  -2.292 -21.838  1.00 76.10           C  
ATOM    185  N   CYS A  26      14.872   0.127 -21.130  1.00 74.92           N  
ATOM    186  CA  CYS A  26      14.006   1.163 -20.578  1.00 74.92           C  
ATOM    187  C   CYS A  26      14.420   1.518 -19.154  1.00 74.92           C  
ATOM    188  CB  CYS A  26      12.547   0.708 -20.596  1.00 74.92           C  
ATOM    189  O   CYS A  26      14.920   0.665 -18.418  1.00 74.92           O  
ATOM    190  SG  CYS A  26      11.910   0.371 -22.252  1.00 74.92           S  
ATOM    191  N   ALA A  27      14.429   2.814 -18.841  1.00 68.92           N  
ATOM    192  CA  ALA A  27      14.582   3.351 -17.491  1.00 68.92           C  
ATOM    193  C   ALA A  27      13.298   3.179 -16.684  1.00 68.92           C  
ATOM    194  CB  ALA A  27      14.979   4.824 -17.545  1.00 68.92           C  
ATOM    195  O   ALA A  27      12.243   2.869 -17.243  1.00 68.92           O  
ATOM    196  N   TYR A  28      13.368   3.061 -15.292  1.00 57.77           N  
ATOM    197  CA  TYR A  28      12.294   2.905 -14.317  1.00 57.77           C  
ATOM    198  C   TYR A  28      11.086   3.753 -14.695  1.00 57.77           C  
ATOM    199  CB  TYR A  28      12.781   3.285 -12.915  1.00 57.77           C  
ATOM    200  O   TYR A  28      11.234   4.906 -15.108  1.00 57.77           O  
ATOM    201  CG  TYR A  28      11.821   2.902 -11.815  1.00 57.77           C  
ATOM    202  CD1 TYR A  28      10.927   3.832 -11.289  1.00 57.77           C  
ATOM    203  CD2 TYR A  28      11.808   1.612 -11.297  1.00 57.77           C  
ATOM    204  CE1 TYR A  28      10.042   3.484 -10.274  1.00 57.77           C  
ATOM    205  CE2 TYR A  28      10.928   1.253 -10.282  1.00 57.77           C  
ATOM    206  OH  TYR A  28       9.176   1.844  -8.772  1.00 57.77           O  
ATOM    207  CZ  TYR A  28      10.050   2.194  -9.778  1.00 57.77           C  
ATOM    208  N   ASN A  29       9.848   3.104 -15.299  1.00 61.46           N  
ATOM    209  CA  ASN A  29       8.566   3.754 -15.546  1.00 61.46           C  
ATOM    210  C   ASN A  29       8.225   3.775 -17.033  1.00 61.46           C  
ATOM    211  CB  ASN A  29       8.568   5.177 -14.982  1.00 61.46           C  
ATOM    212  O   ASN A  29       7.176   4.288 -17.427  1.00 61.46           O  
ATOM    213  CG  ASN A  29       8.095   5.235 -13.543  1.00 61.46           C  
ATOM    214  ND2 ASN A  29       8.040   6.439 -12.985  1.00 61.46           N  
ATOM    215  OD1 ASN A  29       7.783   4.207 -12.937  1.00 61.46           O  
ATOM    216  N   GLY A  30       9.190   3.088 -17.937  1.00 62.46           N  
ATOM    217  CA  GLY A  30       8.802   2.760 -19.299  1.00 62.46           C  
ATOM    218  C   GLY A  30       8.758   3.969 -20.215  1.00 62.46           C  
ATOM    219  O   GLY A  30       8.212   3.899 -21.318  1.00 62.46           O  
ATOM    220  N   ASP A  31       9.185   5.195 -19.781  1.00 66.68           N  
ATOM    221  CA  ASP A  31       8.914   6.389 -20.576  1.00 66.68           C  
ATOM    222  C   ASP A  31      10.097   6.728 -21.480  1.00 66.68           C  
ATOM    223  CB  ASP A  31       8.591   7.577 -19.666  1.00 66.68           C  
ATOM    224  O   ASP A  31       9.915   7.262 -22.576  1.00 66.68           O  
ATOM    225  CG  ASP A  31       7.312   7.383 -18.870  1.00 66.68           C  
ATOM    226  OD1 ASP A  31       6.382   6.710 -19.364  1.00 66.68           O  
ATOM    227  OD2 ASP A  31       7.233   7.909 -17.739  1.00 66.68           O  
ATOM    228  N   ASN A  32      11.244   5.996 -21.344  1.00 70.29           N  
ATOM    229  CA  ASN A  32      12.381   6.282 -22.212  1.00 70.29           C  
ATOM    230  C   ASN A  32      13.283   5.062 -22.374  1.00 70.29           C  
ATOM    231  CB  ASN A  32      13.184   7.468 -21.672  1.00 70.29           C  
ATOM    232  O   ASN A  32      13.879   4.592 -21.403  1.00 70.29           O  
ATOM    233  CG  ASN A  32      13.747   7.210 -20.289  1.00 70.29           C  
ATOM    234  ND2 ASN A  32      14.426   8.206 -19.730  1.00 70.29           N  
ATOM    235  OD1 ASN A  32      13.575   6.126 -19.727  1.00 70.29           O  
ATOM    236  N   CYS A  33      13.270   4.361 -23.570  1.00 74.45           N  
ATOM    237  CA  CYS A  33      14.027   3.154 -23.884  1.00 74.45           C  
ATOM    238  C   CYS A  33      15.136   3.451 -24.886  1.00 74.45           C  
ATOM    239  CB  CYS A  33      13.103   2.071 -24.439  1.00 74.45           C  
ATOM    240  O   CYS A  33      15.298   2.729 -25.871  1.00 74.45           O  
ATOM    241  SG  CYS A  33      11.717   1.669 -23.352  1.00 74.45           S  
ATOM    242  N   PHE A  34      15.959   4.472 -24.591  1.00 77.79           N  
ATOM    243  CA  PHE A  34      16.940   4.846 -25.604  1.00 77.79           C  
ATOM    244  C   PHE A  34      18.348   4.466 -25.160  1.00 77.79           C  
ATOM    245  CB  PHE A  34      16.868   6.348 -25.895  1.00 77.79           C  
ATOM    246  O   PHE A  34      19.331   4.879 -25.778  1.00 77.79           O  
ATOM    247  CG  PHE A  34      15.573   6.783 -26.524  1.00 77.79           C  
ATOM    248  CD1 PHE A  34      15.252   6.404 -27.822  1.00 77.79           C  
ATOM    249  CD2 PHE A  34      14.674   7.572 -25.817  1.00 77.79           C  
ATOM    250  CE1 PHE A  34      14.053   6.806 -28.407  1.00 77.79           C  
ATOM    251  CE2 PHE A  34      13.474   7.977 -26.395  1.00 77.79           C  
ATOM    252  CZ  PHE A  34      13.166   7.594 -27.690  1.00 77.79           C  
ATOM    253  N   ASN A  35      18.300   3.722 -24.116  1.00 79.66           N  
ATOM    254  CA  ASN A  35      19.635   3.343 -23.665  1.00 79.66           C  
ATOM    255  C   ASN A  35      20.135   2.093 -24.383  1.00 79.66           C  
ATOM    256  CB  ASN A  35      19.648   3.127 -22.150  1.00 79.66           C  
ATOM    257  O   ASN A  35      19.604   1.000 -24.179  1.00 79.66           O  
ATOM    258  CG  ASN A  35      21.036   3.260 -21.554  1.00 79.66           C  
ATOM    259  ND2 ASN A  35      21.186   2.840 -20.303  1.00 79.66           N  
ATOM    260  OD1 ASN A  35      21.965   3.736 -22.212  1.00 79.66           O  
ATOM    261  N   PRO A  36      21.167   2.364 -25.244  1.00 78.40           N  
ATOM    262  CA  PRO A  36      21.688   1.242 -26.030  1.00 78.40           C  
ATOM    263  C   PRO A  36      22.642   0.356 -25.232  1.00 78.40           C  
ATOM    264  CB  PRO A  36      22.419   1.931 -27.185  1.00 78.40           C  
ATOM    265  O   PRO A  36      23.354   0.845 -24.352  1.00 78.40           O  
ATOM    266  CG  PRO A  36      22.687   3.317 -26.695  1.00 78.40           C  
ATOM    267  CD  PRO A  36      21.679   3.652 -25.634  1.00 78.40           C  
ATOM    268  N   MET A  37      22.439  -0.987 -25.333  1.00 80.76           N  
ATOM    269  CA  MET A  37      23.394  -1.927 -24.753  1.00 80.76           C  
ATOM    270  C   MET A  37      23.724  -3.044 -25.738  1.00 80.76           C  
ATOM    271  CB  MET A  37      22.845  -2.521 -23.455  1.00 80.76           C  
ATOM    272  O   MET A  37      22.888  -3.418 -26.562  1.00 80.76           O  
ATOM    273  CG  MET A  37      21.717  -3.518 -23.666  1.00 80.76           C  
ATOM    274  SD  MET A  37      21.132  -4.260 -22.092  1.00 80.76           S  
ATOM    275  CE  MET A  37      21.983  -5.861 -22.157  1.00 80.76           C  
ATOM    276  N   ARG A  38      24.962  -3.545 -25.642  1.00 81.86           N  
ATOM    277  CA  ARG A  38      25.436  -4.623 -26.505  1.00 81.86           C  
ATOM    278  C   ARG A  38      25.092  -5.987 -25.916  1.00 81.86           C  
ATOM    279  CB  ARG A  38      26.947  -4.512 -26.724  1.00 81.86           C  
ATOM    280  O   ARG A  38      25.402  -6.263 -24.755  1.00 81.86           O  
ATOM    281  CG  ARG A  38      27.343  -3.485 -27.773  1.00 81.86           C  
ATOM    282  CD  ARG A  38      28.846  -3.243 -27.785  1.00 81.86           C  
ATOM    283  NE  ARG A  38      29.221  -2.228 -28.765  1.00 81.86           N  
ATOM    284  NH1 ARG A  38      30.419  -0.934 -27.273  1.00 81.86           N  
ATOM    285  NH2 ARG A  38      30.241  -0.293 -29.466  1.00 81.86           N  
ATOM    286  CZ  ARG A  38      29.959  -1.154 -28.499  1.00 81.86           C  
ATOM    287  N   CYS A  39      24.384  -6.775 -26.732  1.00 76.66           N  
ATOM    288  CA  CYS A  39      23.993  -8.110 -26.291  1.00 76.66           C  
ATOM    289  C   CYS A  39      25.141  -9.098 -26.459  1.00 76.66           C  
ATOM    290  CB  CYS A  39      22.772  -8.596 -27.072  1.00 76.66           C  
ATOM    291  O   CYS A  39      26.013  -8.905 -27.308  1.00 76.66           O  
ATOM    292  SG  CYS A  39      21.284  -7.615 -26.782  1.00 76.66           S  
ATOM    293  N   PRO A  40      25.128 -10.051 -25.565  1.00 80.45           N  
ATOM    294  CA  PRO A  40      26.084 -11.145 -25.743  1.00 80.45           C  
ATOM    295  C   PRO A  40      25.893 -11.888 -27.063  1.00 80.45           C  
ATOM    296  CB  PRO A  40      25.794 -12.064 -24.553  1.00 80.45           C  
ATOM    297  O   PRO A  40      24.802 -11.861 -27.638  1.00 80.45           O  
ATOM    298  CG  PRO A  40      24.944 -11.245 -23.636  1.00 80.45           C  
ATOM    299  CD  PRO A  40      24.301 -10.148 -24.435  1.00 80.45           C  
ATOM    300  N   ALA A  41      26.926 -12.440 -27.623  1.00 75.14           N  
ATOM    301  CA  ALA A  41      27.039 -13.004 -28.966  1.00 75.14           C  
ATOM    302  C   ALA A  41      26.086 -14.182 -29.147  1.00 75.14           C  
ATOM    303  CB  ALA A  41      28.476 -13.439 -29.241  1.00 75.14           C  
ATOM    304  O   ALA A  41      25.655 -14.473 -30.266  1.00 75.14           O  
ATOM    305  N   MET A  42      25.437 -14.616 -28.106  1.00 73.66           N  
ATOM    306  CA  MET A  42      24.632 -15.834 -28.156  1.00 73.66           C  
ATOM    307  C   MET A  42      23.151 -15.501 -28.300  1.00 73.66           C  
ATOM    308  CB  MET A  42      24.859 -16.680 -26.902  1.00 73.66           C  
ATOM    309  O   MET A  42      22.343 -16.374 -28.624  1.00 73.66           O  
ATOM    310  CG  MET A  42      24.551 -15.949 -25.605  1.00 73.66           C  
ATOM    311  SD  MET A  42      25.161 -16.851 -24.128  1.00 73.66           S  
ATOM    312  CE  MET A  42      23.898 -18.148 -24.001  1.00 73.66           C  
ATOM    313  N   VAL A  43      22.847 -14.204 -28.372  1.00 77.31           N  
ATOM    314  CA  VAL A  43      21.449 -13.789 -28.438  1.00 77.31           C  
ATOM    315  C   VAL A  43      21.086 -13.423 -29.875  1.00 77.31           C  
ATOM    316  CB  VAL A  43      21.166 -12.596 -27.497  1.00 77.31           C  
ATOM    317  O   VAL A  43      21.865 -12.770 -30.573  1.00 77.31           O  
ATOM    318  CG1 VAL A  43      19.683 -12.230 -27.521  1.00 77.31           C  
ATOM    319  CG2 VAL A  43      21.617 -12.922 -26.074  1.00 77.31           C  
ATOM    320  N   ALA A  44      19.894 -13.887 -30.320  1.00 78.05           N  
ATOM    321  CA  ALA A  44      19.455 -13.709 -31.701  1.00 78.05           C  
ATOM    322  C   ALA A  44      18.362 -12.647 -31.797  1.00 78.05           C  
ATOM    323  CB  ALA A  44      18.957 -15.033 -32.276  1.00 78.05           C  
ATOM    324  O   ALA A  44      18.164 -12.045 -32.855  1.00 78.05           O  
ATOM    325  N   TYR A  45      17.761 -12.342 -30.663  1.00 75.71           N  
ATOM    326  CA  TYR A  45      16.702 -11.339 -30.680  1.00 75.71           C  
ATOM    327  C   TYR A  45      16.690 -10.538 -29.383  1.00 75.71           C  
ATOM    328  CB  TYR A  45      15.338 -12.000 -30.897  1.00 75.71           C  
ATOM    329  O   TYR A  45      17.251 -10.969 -28.374  1.00 75.71           O  
ATOM    330  CG  TYR A  45      14.968 -12.996 -29.825  1.00 75.71           C  
ATOM    331  CD1 TYR A  45      15.341 -14.334 -29.930  1.00 75.71           C  
ATOM    332  CD2 TYR A  45      14.243 -12.601 -28.705  1.00 75.71           C  
ATOM    333  CE1 TYR A  45      15.000 -15.255 -28.945  1.00 75.71           C  
ATOM    334  CE2 TYR A  45      13.897 -13.514 -27.714  1.00 75.71           C  
ATOM    335  OH  TYR A  45      13.940 -15.744 -26.864  1.00 75.71           O  
ATOM    336  CZ  TYR A  45      14.280 -14.836 -27.842  1.00 75.71           C  
ATOM    337  N   CYS A  46      16.168  -9.277 -29.422  1.00 77.13           N  
ATOM    338  CA  CYS A  46      15.988  -8.426 -28.251  1.00 77.13           C  
ATOM    339  C   CYS A  46      14.652  -8.705 -27.574  1.00 77.13           C  
ATOM    340  CB  CYS A  46      16.073  -6.951 -28.643  1.00 77.13           C  
ATOM    341  O   CYS A  46      13.640  -8.906 -28.248  1.00 77.13           O  
ATOM    342  SG  CYS A  46      17.708  -6.445 -29.220  1.00 77.13           S  
ATOM    343  N   MET A  47      14.739  -8.949 -26.234  1.00 72.73           N  
ATOM    344  CA  MET A  47      13.519  -9.057 -25.440  1.00 72.73           C  
ATOM    345  C   MET A  47      13.390  -7.881 -24.477  1.00 72.73           C  
ATOM    346  CB  MET A  47      13.497 -10.374 -24.662  1.00 72.73           C  
ATOM    347  O   MET A  47      14.374  -7.467 -23.862  1.00 72.73           O  
ATOM    348  CG  MET A  47      12.139 -10.716 -24.072  1.00 72.73           C  
ATOM    349  SD  MET A  47      12.150 -12.306 -23.157  1.00 72.73           S  
ATOM    350  CE  MET A  47      10.464 -12.301 -22.486  1.00 72.73           C  
ATOM    351  N   THR A  48      12.261  -7.226 -24.635  1.00 66.45           N  
ATOM    352  CA  THR A  48      11.963  -6.146 -23.701  1.00 66.45           C  
ATOM    353  C   THR A  48      11.238  -6.680 -22.470  1.00 66.45           C  
ATOM    354  CB  THR A  48      11.110  -5.051 -24.368  1.00 66.45           C  
ATOM    355  O   THR A  48      10.232  -7.382 -22.591  1.00 66.45           O  
ATOM    356  CG2 THR A  48      11.003  -3.818 -23.477  1.00 66.45           C  
ATOM    357  OG1 THR A  48      11.713  -4.676 -25.613  1.00 66.45           O  
ATOM    358  N   THR A  49      11.915  -6.734 -21.247  1.00 60.41           N  
ATOM    359  CA  THR A  49      11.244  -7.113 -20.008  1.00 60.41           C  
ATOM    360  C   THR A  49      10.857  -5.876 -19.203  1.00 60.41           C  
ATOM    361  CB  THR A  49      12.135  -8.030 -19.149  1.00 60.41           C  
ATOM    362  O   THR A  49      11.629  -4.919 -19.114  1.00 60.41           O  
ATOM    363  CG2 THR A  49      12.405  -9.353 -19.856  1.00 60.41           C  
ATOM    364  OG1 THR A  49      13.383  -7.373 -18.895  1.00 60.41           O  
ATOM    365  N   ARG A  50       9.601  -5.557 -19.195  1.00 58.79           N  
ATOM    366  CA  ARG A  50       9.080  -4.475 -18.366  1.00 58.79           C  
ATOM    367  C   ARG A  50       9.188  -4.820 -16.885  1.00 58.79           C  
ATOM    368  CB  ARG A  50       7.625  -4.171 -18.730  1.00 58.79           C  
ATOM    369  O   ARG A  50       8.675  -5.850 -16.443  1.00 58.79           O  
ATOM    370  CG  ARG A  50       7.182  -2.762 -18.370  1.00 58.79           C  
ATOM    371  CD  ARG A  50       5.795  -2.451 -18.916  1.00 58.79           C  
ATOM    372  NE  ARG A  50       5.184  -1.321 -18.222  1.00 58.79           N  
ATOM    373  NH1 ARG A  50       3.048  -1.732 -19.001  1.00 58.79           N  
ATOM    374  NH2 ARG A  50       3.442   0.044 -17.607  1.00 58.79           N  
ATOM    375  CZ  ARG A  50       3.893  -1.005 -18.278  1.00 58.79           C  
ATOM    376  N   THR A  51      10.274  -4.326 -16.240  1.00 53.47           N  
ATOM    377  CA  THR A  51      10.325  -4.511 -14.794  1.00 53.47           C  
ATOM    378  C   THR A  51       9.411  -3.513 -14.089  1.00 53.47           C  
ATOM    379  CB  THR A  51      11.762  -4.360 -14.262  1.00 53.47           C  
ATOM    380  O   THR A  51       9.454  -2.314 -14.373  1.00 53.47           O  
ATOM    381  CG2 THR A  51      12.610  -5.577 -14.614  1.00 53.47           C  
ATOM    382  OG1 THR A  51      12.359  -3.192 -14.840  1.00 53.47           O  
ATOM    383  N   SER A  52       8.061  -3.573 -14.161  1.00 55.20           N  
ATOM    384  CA  SER A  52       7.261  -2.659 -13.353  1.00 55.20           C  
ATOM    385  C   SER A  52       7.740  -2.636 -11.906  1.00 55.20           C  
ATOM    386  CB  SER A  52       5.784  -3.052 -13.403  1.00 55.20           C  
ATOM    387  O   SER A  52       7.786  -3.675 -11.244  1.00 55.20           O  
ATOM    388  OG  SER A  52       5.616  -4.420 -13.073  1.00 55.20           O  
ATOM    389  N   ALA A  53       8.982  -2.187 -11.604  1.00 53.19           N  
ATOM    390  CA  ALA A  53       9.206  -1.997 -10.173  1.00 53.19           C  
ATOM    391  C   ALA A  53       7.929  -1.543  -9.473  1.00 53.19           C  
ATOM    392  CB  ALA A  53      10.326  -0.985  -9.940  1.00 53.19           C  
ATOM    393  O   ALA A  53       7.305  -0.560  -9.881  1.00 53.19           O  
ATOM    394  N   ALA A  54       6.878  -2.349  -9.362  1.00 58.42           N  
ATOM    395  CA  ALA A  54       5.719  -1.930  -8.578  1.00 58.42           C  
ATOM    396  C   ALA A  54       6.120  -0.929  -7.498  1.00 58.42           C  
ATOM    397  CB  ALA A  54       5.035  -3.141  -7.950  1.00 58.42           C  
ATOM    398  O   ALA A  54       7.065  -1.168  -6.743  1.00 58.42           O  
ATOM    399  N   GLU A  55       6.334   0.361  -7.840  1.00 67.39           N  
ATOM    400  CA  GLU A  55       6.496   1.340  -6.770  1.00 67.39           C  
ATOM    401  C   GLU A  55       5.724   0.925  -5.521  1.00 67.39           C  
ATOM    402  CB  GLU A  55       6.040   2.725  -7.234  1.00 67.39           C  
ATOM    403  O   GLU A  55       4.618   0.388  -5.618  1.00 67.39           O  
ATOM    404  CG  GLU A  55       7.099   3.493  -8.011  1.00 67.39           C  
ATOM    405  CD  GLU A  55       6.654   4.891  -8.411  1.00 67.39           C  
ATOM    406  OE1 GLU A  55       7.484   5.663  -8.942  1.00 67.39           O  
ATOM    407  OE2 GLU A  55       5.466   5.216  -8.192  1.00 67.39           O  
ATOM    408  N   ALA A  56       6.554   0.722  -4.420  1.00 80.38           N  
ATOM    409  CA  ALA A  56       5.982   0.374  -3.122  1.00 80.38           C  
ATOM    410  C   ALA A  56       4.967   1.420  -2.672  1.00 80.38           C  
ATOM    411  CB  ALA A  56       7.086   0.224  -2.077  1.00 80.38           C  
ATOM    412  O   ALA A  56       5.185   2.621  -2.845  1.00 80.38           O  
ATOM    413  N   ILE A  57       3.677   1.122  -2.474  1.00 91.67           N  
ATOM    414  CA  ILE A  57       2.592   1.988  -2.026  1.00 91.67           C  
ATOM    415  C   ILE A  57       2.818   2.387  -0.570  1.00 91.67           C  
ATOM    416  CB  ILE A  57       1.217   1.300  -2.185  1.00 91.67           C  
ATOM    417  O   ILE A  57       3.599   1.750   0.141  1.00 91.67           O  
ATOM    418  CG1 ILE A  57       1.140   0.050  -1.302  1.00 91.67           C  
ATOM    419  CG2 ILE A  57       0.955   0.951  -3.653  1.00 91.67           C  
ATOM    420  CD1 ILE A  57      -0.257  -0.546  -1.193  1.00 91.67           C  
ATOM    421  N   TRP A  58       2.246   3.522  -0.202  1.00 95.78           N  
ATOM    422  CA  TRP A  58       2.233   3.998   1.178  1.00 95.78           C  
ATOM    423  C   TRP A  58       0.905   3.674   1.853  1.00 95.78           C  
ATOM    424  CB  TRP A  58       2.491   5.507   1.229  1.00 95.78           C  
ATOM    425  O   TRP A  58      -0.158   3.798   1.240  1.00 95.78           O  
ATOM    426  CG  TRP A  58       3.874   5.902   0.806  1.00 95.78           C  
ATOM    427  CD1 TRP A  58       4.421   5.779  -0.441  1.00 95.78           C  
ATOM    428  CD2 TRP A  58       4.887   6.482   1.634  1.00 95.78           C  
ATOM    429  CE2 TRP A  58       6.024   6.685   0.822  1.00 95.78           C  
ATOM    430  CE3 TRP A  58       4.943   6.850   2.985  1.00 95.78           C  
ATOM    431  NE1 TRP A  58       5.715   6.248  -0.438  1.00 95.78           N  
ATOM    432  CH2 TRP A  58       7.234   7.593   2.643  1.00 95.78           C  
ATOM    433  CZ2 TRP A  58       7.206   7.241   1.318  1.00 95.78           C  
ATOM    434  CZ3 TRP A  58       6.119   7.404   3.476  1.00 95.78           C  
ATOM    435  N   CYS A  59       1.037   3.212   3.151  1.00 97.20           N  
ATOM    436  CA  CYS A  59      -0.174   2.915   3.909  1.00 97.20           C  
ATOM    437  C   CYS A  59      -0.063   3.433   5.338  1.00 97.20           C  
ATOM    438  CB  CYS A  59      -0.443   1.411   3.921  1.00 97.20           C  
ATOM    439  O   CYS A  59       1.040   3.682   5.828  1.00 97.20           O  
ATOM    440  SG  CYS A  59      -0.779   0.717   2.288  1.00 97.20           S  
ATOM    441  N   HIS A  60      -1.213   3.675   5.972  1.00 97.67           N  
ATOM    442  CA  HIS A  60      -1.189   3.862   7.418  1.00 97.67           C  
ATOM    443  C   HIS A  60      -0.958   2.540   8.142  1.00 97.67           C  
ATOM    444  CB  HIS A  60      -2.492   4.503   7.898  1.00 97.67           C  
ATOM    445  O   HIS A  60      -1.641   1.550   7.868  1.00 97.67           O  
ATOM    446  CG  HIS A  60      -2.706   5.890   7.381  1.00 97.67           C  
ATOM    447  CD2 HIS A  60      -3.538   6.363   6.424  1.00 97.67           C  
ATOM    448  ND1 HIS A  60      -2.008   6.978   7.859  1.00 97.67           N  
ATOM    449  CE1 HIS A  60      -2.404   8.064   7.217  1.00 97.67           C  
ATOM    450  NE2 HIS A  60      -3.332   7.718   6.341  1.00 97.67           N  
ATOM    451  N   GLN A  61       0.052   2.552   9.023  1.00 96.54           N  
ATOM    452  CA  GLN A  61       0.434   1.384   9.810  1.00 96.54           C  
ATOM    453  C   GLN A  61       0.422   1.698  11.303  1.00 96.54           C  
ATOM    454  CB  GLN A  61       1.816   0.881   9.390  1.00 96.54           C  
ATOM    455  O   GLN A  61       1.304   2.401  11.801  1.00 96.54           O  
ATOM    456  CG  GLN A  61       1.925   0.550   7.907  1.00 96.54           C  
ATOM    457  CD  GLN A  61       3.344   0.216   7.484  1.00 96.54           C  
ATOM    458  NE2 GLN A  61       4.030   1.189   6.894  1.00 96.54           N  
ATOM    459  OE1 GLN A  61       3.818  -0.906   7.686  1.00 96.54           O  
ATOM    460  N   CYS A  62      -0.548   1.109  12.014  1.00 95.96           N  
ATOM    461  CA  CYS A  62      -0.710   1.425  13.428  1.00 95.96           C  
ATOM    462  C   CYS A  62      -1.810   0.576  14.054  1.00 95.96           C  
ATOM    463  CB  CYS A  62      -1.031   2.908  13.613  1.00 95.96           C  
ATOM    464  O   CYS A  62      -2.571  -0.084  13.344  1.00 95.96           O  
ATOM    465  SG  CYS A  62      -2.542   3.436  12.777  1.00 95.96           S  
ATOM    466  N   THR A  63      -1.768   0.698  15.349  1.00 93.75           N  
ATOM    467  CA  THR A  63      -2.810   0.057  16.146  1.00 93.75           C  
ATOM    468  C   THR A  63      -3.318   1.002  17.231  1.00 93.75           C  
ATOM    469  CB  THR A  63      -2.299  -1.244  16.791  1.00 93.75           C  
ATOM    470  O   THR A  63      -2.525   1.639  17.928  1.00 93.75           O  
ATOM    471  CG2 THR A  63      -3.423  -1.977  17.515  1.00 93.75           C  
ATOM    472  OG1 THR A  63      -1.764  -2.098  15.772  1.00 93.75           O  
ATOM    473  N   GLY A  64      -4.666   1.153  17.255  1.00 90.89           N  
ATOM    474  CA  GLY A  64      -5.239   2.038  18.257  1.00 90.89           C  
ATOM    475  C   GLY A  64      -6.733   1.845  18.439  1.00 90.89           C  
ATOM    476  O   GLY A  64      -7.385   1.196  17.618  1.00 90.89           O  
ATOM    477  N   PHE A  65      -7.214   2.374  19.662  1.00 89.60           N  
ATOM    478  CA  PHE A  65      -8.644   2.309  19.941  1.00 89.60           C  
ATOM    479  C   PHE A  65      -9.377   3.476  19.291  1.00 89.60           C  
ATOM    480  CB  PHE A  65      -8.899   2.304  21.451  1.00 89.60           C  
ATOM    481  O   PHE A  65      -8.942   4.625  19.397  1.00 89.60           O  
ATOM    482  CG  PHE A  65      -8.545   1.005  22.123  1.00 89.60           C  
ATOM    483  CD1 PHE A  65      -9.419  -0.075  22.083  1.00 89.60           C  
ATOM    484  CD2 PHE A  65      -7.337   0.864  22.794  1.00 89.60           C  
ATOM    485  CE1 PHE A  65      -9.093  -1.279  22.704  1.00 89.60           C  
ATOM    486  CE2 PHE A  65      -7.006  -0.336  23.417  1.00 89.60           C  
ATOM    487  CZ  PHE A  65      -7.885  -1.406  23.372  1.00 89.60           C  
ATOM    488  N   GLY A  66     -10.422   3.209  18.479  1.00 87.68           N  
ATOM    489  CA  GLY A  66     -11.221   4.286  17.917  1.00 87.68           C  
ATOM    490  C   GLY A  66     -10.668   4.818  16.608  1.00 87.68           C  
ATOM    491  O   GLY A  66     -11.283   5.677  15.972  1.00 87.68           O  
ATOM    492  N   GLY A  67      -9.348   4.274  16.289  1.00 89.78           N  
ATOM    493  CA  GLY A  67      -8.682   4.674  15.060  1.00 89.78           C  
ATOM    494  C   GLY A  67      -7.258   5.149  15.280  1.00 89.78           C  
ATOM    495  O   GLY A  67      -6.870   5.462  16.408  1.00 89.78           O  
ATOM    496  N   CYS A  68      -6.408   5.066  14.242  1.00 93.64           N  
ATOM    497  CA  CYS A  68      -5.021   5.517  14.255  1.00 93.64           C  
ATOM    498  C   CYS A  68      -4.532   5.822  12.844  1.00 93.64           C  
ATOM    499  CB  CYS A  68      -4.121   4.463  14.900  1.00 93.64           C  
ATOM    500  O   CYS A  68      -5.119   5.356  11.866  1.00 93.64           O  
ATOM    501  SG  CYS A  68      -3.996   2.932  13.948  1.00 93.64           S  
ATOM    502  N   SER A  69      -3.410   6.749  12.809  1.00 96.17           N  
ATOM    503  CA  SER A  69      -2.836   7.126  11.522  1.00 96.17           C  
ATOM    504  C   SER A  69      -1.322   7.286  11.617  1.00 96.17           C  
ATOM    505  CB  SER A  69      -3.463   8.425  11.015  1.00 96.17           C  
ATOM    506  O   SER A  69      -0.825   8.054  12.443  1.00 96.17           O  
ATOM    507  OG  SER A  69      -4.853   8.260  10.794  1.00 96.17           O  
ATOM    508  N   HIS A  70      -0.692   6.523  10.916  1.00 96.75           N  
ATOM    509  CA  HIS A  70       0.757   6.612  10.775  1.00 96.75           C  
ATOM    510  C   HIS A  70       1.208   6.123   9.403  1.00 96.75           C  
ATOM    511  CB  HIS A  70       1.452   5.807  11.874  1.00 96.75           C  
ATOM    512  O   HIS A  70       1.264   4.916   9.157  1.00 96.75           O  
ATOM    513  CG  HIS A  70       2.930   6.029  11.937  1.00 96.75           C  
ATOM    514  CD2 HIS A  70       3.651   7.123  12.275  1.00 96.75           C  
ATOM    515  ND1 HIS A  70       3.844   5.046  11.623  1.00 96.75           N  
ATOM    516  CE1 HIS A  70       5.067   5.529  11.767  1.00 96.75           C  
ATOM    517  NE2 HIS A  70       4.978   6.787  12.162  1.00 96.75           N  
ATOM    518  N   GLY A  71       1.538   7.061   8.558  1.00 96.63           N  
ATOM    519  CA  GLY A  71       1.932   6.742   7.195  1.00 96.63           C  
ATOM    520  C   GLY A  71       3.358   6.238   7.088  1.00 96.63           C  
ATOM    521  O   GLY A  71       4.282   6.854   7.623  1.00 96.63           O  
ATOM    522  N   SER A  72       3.499   5.078   6.466  1.00 95.84           N  
ATOM    523  CA  SER A  72       4.821   4.503   6.241  1.00 95.84           C  
ATOM    524  C   SER A  72       4.868   3.722   4.932  1.00 95.84           C  
ATOM    525  CB  SER A  72       5.215   3.592   7.403  1.00 95.84           C  
ATOM    526  O   SER A  72       3.831   3.304   4.414  1.00 95.84           O  
ATOM    527  OG  SER A  72       4.319   2.498   7.511  1.00 95.84           O  
ATOM    528  N   ARG A  73       6.114   3.736   4.427  1.00 95.17           N  
ATOM    529  CA  ARG A  73       6.326   3.032   3.166  1.00 95.17           C  
ATOM    530  C   ARG A  73       6.179   1.525   3.350  1.00 95.17           C  
ATOM    531  CB  ARG A  73       7.707   3.358   2.593  1.00 95.17           C  
ATOM    532  O   ARG A  73       6.654   0.966   4.341  1.00 95.17           O  
ATOM    533  CG  ARG A  73       7.891   2.927   1.147  1.00 95.17           C  
ATOM    534  CD  ARG A  73       9.210   3.426   0.574  1.00 95.17           C  
ATOM    535  NE  ARG A  73      10.317   2.538   0.917  1.00 95.17           N  
ATOM    536  NH1 ARG A  73      11.627   3.134  -0.890  1.00 95.17           N  
ATOM    537  NH2 ARG A  73      12.383   1.581   0.618  1.00 95.17           N  
ATOM    538  CZ  ARG A  73      11.440   2.420   0.214  1.00 95.17           C  
ATOM    539  N   CYS A  74       5.407   0.796   2.283  1.00 93.54           N  
ATOM    540  CA  CYS A  74       5.251  -0.654   2.307  1.00 93.54           C  
ATOM    541  C   CYS A  74       6.394  -1.338   1.568  1.00 93.54           C  
ATOM    542  CB  CYS A  74       3.915  -1.060   1.685  1.00 93.54           C  
ATOM    543  O   CYS A  74       7.122  -0.695   0.810  1.00 93.54           O  
ATOM    544  SG  CYS A  74       2.477  -0.384   2.545  1.00 93.54           S  
ATOM    545  N   LEU A  75       6.480  -2.633   1.855  1.00 90.30           N  
ATOM    546  CA  LEU A  75       7.418  -3.441   1.083  1.00 90.30           C  
ATOM    547  C   LEU A  75       6.984  -3.532  -0.376  1.00 90.30           C  
ATOM    548  CB  LEU A  75       7.536  -4.845   1.682  1.00 90.30           C  
ATOM    549  O   LEU A  75       5.800  -3.384  -0.686  1.00 90.30           O  
ATOM    550  CG  LEU A  75       8.931  -5.270   2.144  1.00 90.30           C  
ATOM    551  CD1 LEU A  75       9.293  -4.571   3.450  1.00 90.30           C  
ATOM    552  CD2 LEU A  75       9.002  -6.785   2.304  1.00 90.30           C  
ATOM    553  N   ARG A  76       7.912  -3.695  -1.256  1.00 84.73           N  
ATOM    554  CA  ARG A  76       7.672  -3.654  -2.695  1.00 84.73           C  
ATOM    555  C   ARG A  76       6.652  -4.709  -3.110  1.00 84.73           C  
ATOM    556  CB  ARG A  76       8.980  -3.857  -3.464  1.00 84.73           C  
ATOM    557  O   ARG A  76       5.900  -4.509  -4.066  1.00 84.73           O  
ATOM    558  CG  ARG A  76       9.911  -2.657  -3.423  1.00 84.73           C  
ATOM    559  CD  ARG A  76      10.426  -2.295  -4.809  1.00 84.73           C  
ATOM    560  NE  ARG A  76      10.887  -0.911  -4.868  1.00 84.73           N  
ATOM    561  NH1 ARG A  76      11.098  -0.862  -7.168  1.00 84.73           N  
ATOM    562  NH2 ARG A  76      11.606   0.997  -5.927  1.00 84.73           N  
ATOM    563  CZ  ARG A  76      11.196  -0.262  -5.988  1.00 84.73           C  
ATOM    564  N   ASP A  77       6.470  -5.661  -2.340  1.00 86.96           N  
ATOM    565  CA  ASP A  77       5.601  -6.772  -2.714  1.00 86.96           C  
ATOM    566  C   ASP A  77       4.164  -6.523  -2.262  1.00 86.96           C  
ATOM    567  CB  ASP A  77       6.120  -8.083  -2.119  1.00 86.96           C  
ATOM    568  O   ASP A  77       3.241  -7.212  -2.701  1.00 86.96           O  
ATOM    569  CG  ASP A  77       7.462  -8.504  -2.691  1.00 86.96           C  
ATOM    570  OD1 ASP A  77       7.798  -8.096  -3.824  1.00 86.96           O  
ATOM    571  OD2 ASP A  77       8.190  -9.252  -2.003  1.00 86.96           O  
ATOM    572  N   SER A  78       4.048  -5.465  -1.474  1.00 90.00           N  
ATOM    573  CA  SER A  78       2.704  -5.172  -0.988  1.00 90.00           C  
ATOM    574  C   SER A  78       1.867  -4.479  -2.058  1.00 90.00           C  
ATOM    575  CB  SER A  78       2.766  -4.299   0.267  1.00 90.00           C  
ATOM    576  O   SER A  78       2.336  -3.544  -2.711  1.00 90.00           O  
ATOM    577  OG  SER A  78       3.429  -4.978   1.319  1.00 90.00           O  
ATOM    578  N   THR A  79       0.583  -4.919  -2.122  1.00 91.73           N  
ATOM    579  CA  THR A  79      -0.256  -4.372  -3.182  1.00 91.73           C  
ATOM    580  C   THR A  79      -1.472  -3.659  -2.596  1.00 91.73           C  
ATOM    581  CB  THR A  79      -0.722  -5.474  -4.152  1.00 91.73           C  
ATOM    582  O   THR A  79      -2.112  -2.853  -3.274  1.00 91.73           O  
ATOM    583  CG2 THR A  79       0.459  -6.087  -4.896  1.00 91.73           C  
ATOM    584  OG1 THR A  79      -1.391  -6.502  -3.411  1.00 91.73           O  
ATOM    585  N   HIS A  80      -1.699  -3.846  -1.214  1.00 94.18           N  
ATOM    586  CA  HIS A  80      -2.930  -3.345  -0.614  1.00 94.18           C  
ATOM    587  C   HIS A  80      -2.667  -2.740   0.761  1.00 94.18           C  
ATOM    588  CB  HIS A  80      -3.967  -4.465  -0.505  1.00 94.18           C  
ATOM    589  O   HIS A  80      -1.742  -3.159   1.461  1.00 94.18           O  
ATOM    590  CG  HIS A  80      -4.490  -4.929  -1.827  1.00 94.18           C  
ATOM    591  CD2 HIS A  80      -5.678  -4.711  -2.439  1.00 94.18           C  
ATOM    592  ND1 HIS A  80      -3.755  -5.722  -2.682  1.00 94.18           N  
ATOM    593  CE1 HIS A  80      -4.471  -5.972  -3.765  1.00 94.18           C  
ATOM    594  NE2 HIS A  80      -5.642  -5.371  -3.643  1.00 94.18           N  
ATOM    595  N   CYS A  81      -3.433  -1.758   1.073  1.00 95.60           N  
ATOM    596  CA  CYS A  81      -3.570  -1.304   2.452  1.00 95.60           C  
ATOM    597  C   CYS A  81      -4.752  -1.981   3.135  1.00 95.60           C  
ATOM    598  CB  CYS A  81      -3.741   0.214   2.502  1.00 95.60           C  
ATOM    599  O   CYS A  81      -5.847  -2.043   2.572  1.00 95.60           O  
ATOM    600  SG  CYS A  81      -2.335   1.128   1.830  1.00 95.60           S  
ATOM    601  N   VAL A  82      -4.491  -2.439   4.341  1.00 95.38           N  
ATOM    602  CA  VAL A  82      -5.527  -3.208   5.022  1.00 95.38           C  
ATOM    603  C   VAL A  82      -5.874  -2.545   6.353  1.00 95.38           C  
ATOM    604  CB  VAL A  82      -5.088  -4.672   5.253  1.00 95.38           C  
ATOM    605  O   VAL A  82      -4.985  -2.091   7.077  1.00 95.38           O  
ATOM    606  CG1 VAL A  82      -6.156  -5.439   6.031  1.00 95.38           C  
ATOM    607  CG2 VAL A  82      -4.796  -5.358   3.920  1.00 95.38           C  
ATOM    608  N   THR A  83      -7.165  -2.461   6.645  1.00 94.47           N  
ATOM    609  CA  THR A  83      -7.684  -1.998   7.928  1.00 94.47           C  
ATOM    610  C   THR A  83      -8.546  -3.074   8.582  1.00 94.47           C  
ATOM    611  CB  THR A  83      -8.506  -0.706   7.764  1.00 94.47           C  
ATOM    612  O   THR A  83      -9.459  -3.613   7.952  1.00 94.47           O  
ATOM    613  CG2 THR A  83      -8.983  -0.184   9.115  1.00 94.47           C  
ATOM    614  OG1 THR A  83      -7.694   0.294   7.137  1.00 94.47           O  
ATOM    615  N   THR A  84      -8.159  -3.352   9.864  1.00 91.56           N  
ATOM    616  CA  THR A  84      -8.975  -4.297  10.619  1.00 91.56           C  
ATOM    617  C   THR A  84      -9.539  -3.641  11.875  1.00 91.56           C  
ATOM    618  CB  THR A  84      -8.164  -5.547  11.008  1.00 91.56           C  
ATOM    619  O   THR A  84      -8.839  -2.894  12.561  1.00 91.56           O  
ATOM    620  CG2 THR A  84      -7.691  -6.304   9.772  1.00 91.56           C  
ATOM    621  OG1 THR A  84      -7.022  -5.148  11.777  1.00 91.56           O  
ATOM    622  N   ALA A  85     -10.824  -3.890  12.052  1.00 89.83           N  
ATOM    623  CA  ALA A  85     -11.496  -3.382  13.246  1.00 89.83           C  
ATOM    624  C   ALA A  85     -12.154  -4.514  14.029  1.00 89.83           C  
ATOM    625  CB  ALA A  85     -12.534  -2.329  12.864  1.00 89.83           C  
ATOM    626  O   ALA A  85     -12.915  -5.305  13.468  1.00 89.83           O  
ATOM    627  N   THR A  86     -11.753  -4.599  15.313  1.00 86.01           N  
ATOM    628  CA  THR A  86     -12.280  -5.647  16.180  1.00 86.01           C  
ATOM    629  C   THR A  86     -13.062  -5.044  17.344  1.00 86.01           C  
ATOM    630  CB  THR A  86     -11.152  -6.542  16.726  1.00 86.01           C  
ATOM    631  O   THR A  86     -12.560  -4.165  18.047  1.00 86.01           O  
ATOM    632  CG2 THR A  86     -11.716  -7.770  17.432  1.00 86.01           C  
ATOM    633  OG1 THR A  86     -10.321  -6.968  15.639  1.00 86.01           O  
ATOM    634  N   ARG A  87     -14.292  -5.501  17.477  1.00 80.16           N  
ATOM    635  CA  ARG A  87     -15.094  -5.065  18.616  1.00 80.16           C  
ATOM    636  C   ARG A  87     -15.021  -6.075  19.756  1.00 80.16           C  
ATOM    637  CB  ARG A  87     -16.550  -4.850  18.198  1.00 80.16           C  
ATOM    638  O   ARG A  87     -15.142  -7.281  19.533  1.00 80.16           O  
ATOM    639  CG  ARG A  87     -16.746  -3.714  17.207  1.00 80.16           C  
ATOM    640  CD  ARG A  87     -17.988  -2.895  17.525  1.00 80.16           C  
ATOM    641  NE  ARG A  87     -18.184  -1.815  16.562  1.00 80.16           N  
ATOM    642  NH1 ARG A  87     -20.486  -1.786  16.749  1.00 80.16           N  
ATOM    643  NH2 ARG A  87     -19.429  -0.331  15.329  1.00 80.16           N  
ATOM    644  CZ  ARG A  87     -19.366  -1.313  16.215  1.00 80.16           C  
ATOM    645  N   VAL A  88     -14.512  -5.689  20.926  1.00 69.76           N  
ATOM    646  CA  VAL A  88     -14.480  -6.543  22.108  1.00 69.76           C  
ATOM    647  C   VAL A  88     -15.834  -6.504  22.812  1.00 69.76           C  
ATOM    648  CB  VAL A  88     -13.359  -6.120  23.084  1.00 69.76           C  
ATOM    649  O   VAL A  88     -16.425  -5.434  22.976  1.00 69.76           O  
ATOM    650  CG1 VAL A  88     -13.293  -7.073  24.276  1.00 69.76           C  
ATOM    651  CG2 VAL A  88     -12.014  -6.068  22.362  1.00 69.76           C  
ATOM    652  N   LEU A  89     -16.626  -7.590  22.793  1.00 65.38           N  
ATOM    653  CA  LEU A  89     -17.973  -7.823  23.303  1.00 65.38           C  
ATOM    654  C   LEU A  89     -18.025  -7.619  24.813  1.00 65.38           C  
ATOM    655  CB  LEU A  89     -18.442  -9.237  22.951  1.00 65.38           C  
ATOM    656  O   LEU A  89     -19.084  -7.764  25.427  1.00 65.38           O  
ATOM    657  CG  LEU A  89     -19.358  -9.364  21.733  1.00 65.38           C  
ATOM    658  CD1 LEU A  89     -18.535  -9.614  20.474  1.00 65.38           C  
ATOM    659  CD2 LEU A  89     -20.377 -10.479  21.943  1.00 65.38           C  
ATOM    660  N   SER A  90     -16.984  -7.016  25.469  1.00 63.06           N  
ATOM    661  CA  SER A  90     -17.023  -6.928  26.925  1.00 63.06           C  
ATOM    662  C   SER A  90     -17.655  -5.618  27.384  1.00 63.06           C  
ATOM    663  CB  SER A  90     -15.614  -7.056  27.507  1.00 63.06           C  
ATOM    664  O   SER A  90     -18.355  -5.583  28.398  1.00 63.06           O  
ATOM    665  OG  SER A  90     -15.433  -8.324  28.114  1.00 63.06           O  
ATOM    666  N   ASN A  91     -18.225  -4.651  26.478  1.00 56.08           N  
ATOM    667  CA  ASN A  91     -18.998  -3.457  26.802  1.00 56.08           C  
ATOM    668  C   ASN A  91     -19.300  -2.630  25.555  1.00 56.08           C  
ATOM    669  CB  ASN A  91     -18.263  -2.606  27.839  1.00 56.08           C  
ATOM    670  O   ASN A  91     -18.503  -2.602  24.616  1.00 56.08           O  
ATOM    671  CG  ASN A  91     -17.215  -3.392  28.603  1.00 56.08           C  
ATOM    672  ND2 ASN A  91     -16.650  -2.779  29.636  1.00 56.08           N  
ATOM    673  OD1 ASN A  91     -16.916  -4.540  28.266  1.00 56.08           O  
ATOM    674  N   THR A  92     -20.503  -2.445  25.051  1.00 57.84           N  
ATOM    675  CA  THR A  92     -21.156  -1.673  23.999  1.00 57.84           C  
ATOM    676  C   THR A  92     -20.621  -0.244  23.966  1.00 57.84           C  
ATOM    677  CB  THR A  92     -22.684  -1.647  24.193  1.00 57.84           C  
ATOM    678  O   THR A  92     -20.566   0.379  22.903  1.00 57.84           O  
ATOM    679  CG2 THR A  92     -23.313  -2.974  23.783  1.00 57.84           C  
ATOM    680  OG1 THR A  92     -22.981  -1.395  25.572  1.00 57.84           O  
ATOM    681  N   GLU A  93     -19.653   0.150  24.942  1.00 61.32           N  
ATOM    682  CA  GLU A  93     -19.112   1.504  25.020  1.00 61.32           C  
ATOM    683  C   GLU A  93     -17.627   1.526  24.667  1.00 61.32           C  
ATOM    684  CB  GLU A  93     -19.329   2.090  26.417  1.00 61.32           C  
ATOM    685  O   GLU A  93     -17.021   2.596  24.577  1.00 61.32           O  
ATOM    686  CG  GLU A  93     -20.764   2.520  26.688  1.00 61.32           C  
ATOM    687  CD  GLU A  93     -20.864   3.752  27.573  1.00 61.32           C  
ATOM    688  OE1 GLU A  93     -21.405   4.785  27.115  1.00 61.32           O  
ATOM    689  OE2 GLU A  93     -20.398   3.685  28.732  1.00 61.32           O  
ATOM    690  N   ASP A  94     -17.071   0.313  24.199  1.00 72.87           N  
ATOM    691  CA  ASP A  94     -15.626   0.301  23.988  1.00 72.87           C  
ATOM    692  C   ASP A  94     -15.286   0.447  22.507  1.00 72.87           C  
ATOM    693  CB  ASP A  94     -15.014  -0.986  24.544  1.00 72.87           C  
ATOM    694  O   ASP A  94     -16.031  -0.025  21.644  1.00 72.87           O  
ATOM    695  CG  ASP A  94     -14.777  -0.930  26.043  1.00 72.87           C  
ATOM    696  OD1 ASP A  94     -14.712   0.182  26.610  1.00 72.87           O  
ATOM    697  OD2 ASP A  94     -14.650  -2.008  26.663  1.00 72.87           O  
ATOM    698  N   LEU A  95     -14.633   1.556  22.171  1.00 82.55           N  
ATOM    699  CA  LEU A  95     -14.091   1.820  20.842  1.00 82.55           C  
ATOM    700  C   LEU A  95     -13.415   0.576  20.274  1.00 82.55           C  
ATOM    701  CB  LEU A  95     -13.094   2.980  20.891  1.00 82.55           C  
ATOM    702  O   LEU A  95     -12.793  -0.189  21.014  1.00 82.55           O  
ATOM    703  CG  LEU A  95     -13.686   4.387  20.791  1.00 82.55           C  
ATOM    704  CD1 LEU A  95     -13.970   4.943  22.183  1.00 82.55           C  
ATOM    705  CD2 LEU A  95     -12.745   5.310  20.023  1.00 82.55           C  
ATOM    706  N   PRO A  96     -13.697   0.316  18.955  1.00 86.84           N  
ATOM    707  CA  PRO A  96     -13.045  -0.839  18.334  1.00 86.84           C  
ATOM    708  C   PRO A  96     -11.525  -0.698  18.277  1.00 86.84           C  
ATOM    709  CB  PRO A  96     -13.644  -0.868  16.926  1.00 86.84           C  
ATOM    710  O   PRO A  96     -11.008   0.420  18.209  1.00 86.84           O  
ATOM    711  CG  PRO A  96     -14.018   0.551  16.641  1.00 86.84           C  
ATOM    712  CD  PRO A  96     -14.405   1.211  17.933  1.00 86.84           C  
ATOM    713  N   LEU A  97     -10.879  -1.812  18.474  1.00 88.07           N  
ATOM    714  CA  LEU A  97      -9.447  -1.855  18.200  1.00 88.07           C  
ATOM    715  C   LEU A  97      -9.181  -1.890  16.699  1.00 88.07           C  
ATOM    716  CB  LEU A  97      -8.809  -3.075  18.871  1.00 88.07           C  
ATOM    717  O   LEU A  97      -9.612  -2.817  16.009  1.00 88.07           O  
ATOM    718  CG  LEU A  97      -7.297  -3.229  18.701  1.00 88.07           C  
ATOM    719  CD1 LEU A  97      -6.566  -2.087  19.399  1.00 88.07           C  
ATOM    720  CD2 LEU A  97      -6.833  -4.577  19.242  1.00 88.07           C  
ATOM    721  N   VAL A  98      -8.515  -0.837  16.172  1.00 92.11           N  
ATOM    722  CA  VAL A  98      -8.230  -0.683  14.749  1.00 92.11           C  
ATOM    723  C   VAL A  98      -6.752  -0.961  14.485  1.00 92.11           C  
ATOM    724  CB  VAL A  98      -8.605   0.729  14.244  1.00 92.11           C  
ATOM    725  O   VAL A  98      -5.881  -0.447  15.191  1.00 92.11           O  
ATOM    726  CG1 VAL A  98      -8.179   0.913  12.789  1.00 92.11           C  
ATOM    727  CG2 VAL A  98     -10.106   0.969  14.400  1.00 92.11           C  
ATOM    728  N   THR A  99      -6.530  -1.838  13.487  1.00 93.29           N  
ATOM    729  CA  THR A  99      -5.180  -2.132  13.016  1.00 93.29           C  
ATOM    730  C   THR A  99      -5.057  -1.852  11.521  1.00 93.29           C  
ATOM    731  CB  THR A  99      -4.795  -3.595  13.301  1.00 93.29           C  
ATOM    732  O   THR A  99      -5.887  -2.303  10.729  1.00 93.29           O  
ATOM    733  CG2 THR A  99      -3.343  -3.866  12.920  1.00 93.29           C  
ATOM    734  OG1 THR A  99      -4.969  -3.866  14.698  1.00 93.29           O  
ATOM    735  N   LYS A 100      -4.048  -1.069  11.139  1.00 95.70           N  
ATOM    736  CA  LYS A 100      -3.757  -0.725   9.751  1.00 95.70           C  
ATOM    737  C   LYS A 100      -2.380  -1.235   9.335  1.00 95.70           C  
ATOM    738  CB  LYS A 100      -3.839   0.789   9.544  1.00 95.70           C  
ATOM    739  O   LYS A 100      -1.407  -1.086  10.078  1.00 95.70           O  
ATOM    740  CG  LYS A 100      -5.185   1.392   9.918  1.00 95.70           C  
ATOM    741  CD  LYS A 100      -5.190   2.904   9.733  1.00 95.70           C  
ATOM    742  CE  LYS A 100      -6.544   3.507  10.083  1.00 95.70           C  
ATOM    743  NZ  LYS A 100      -7.507   3.403   8.946  1.00 95.70           N  
ATOM    744  N   MET A 101      -2.314  -1.774   8.127  1.00 95.20           N  
ATOM    745  CA  MET A 101      -1.047  -2.367   7.710  1.00 95.20           C  
ATOM    746  C   MET A 101      -0.998  -2.539   6.196  1.00 95.20           C  
ATOM    747  CB  MET A 101      -0.832  -3.717   8.397  1.00 95.20           C  
ATOM    748  O   MET A 101      -1.996  -2.314   5.509  1.00 95.20           O  
ATOM    749  CG  MET A 101      -1.820  -4.789   7.964  1.00 95.20           C  
ATOM    750  SD  MET A 101      -1.004  -6.394   7.611  1.00 95.20           S  
ATOM    751  CE  MET A 101      -0.612  -6.932   9.298  1.00 95.20           C  
ATOM    752  N   CYS A 102       0.231  -2.899   5.755  1.00 95.52           N  
ATOM    753  CA  CYS A 102       0.450  -3.296   4.369  1.00 95.52           C  
ATOM    754  C   CYS A 102       0.270  -4.800   4.198  1.00 95.52           C  
ATOM    755  CB  CYS A 102       1.848  -2.885   3.908  1.00 95.52           C  
ATOM    756  O   CYS A 102       0.630  -5.577   5.084  1.00 95.52           O  
ATOM    757  SG  CYS A 102       2.163  -1.111   4.035  1.00 95.52           S  
ATOM    758  N   HIS A 103      -0.283  -5.218   3.015  1.00 93.54           N  
ATOM    759  CA  HIS A 103      -0.486  -6.641   2.765  1.00 93.54           C  
ATOM    760  C   HIS A 103      -0.451  -6.948   1.271  1.00 93.54           C  
ATOM    761  CB  HIS A 103      -1.814  -7.106   3.365  1.00 93.54           C  
ATOM    762  O   HIS A 103      -0.712  -6.069   0.446  1.00 93.54           O  
ATOM    763  CG  HIS A 103      -1.851  -8.568   3.678  1.00 93.54           C  
ATOM    764  CD2 HIS A 103      -1.816  -9.226   4.861  1.00 93.54           C  
ATOM    765  ND1 HIS A 103      -1.932  -9.536   2.700  1.00 93.54           N  
ATOM    766  CE1 HIS A 103      -1.946 -10.729   3.271  1.00 93.54           C  
ATOM    767  NE2 HIS A 103      -1.876 -10.569   4.581  1.00 93.54           N  
ATOM    768  N   ILE A 104      -0.006  -8.283   1.061  1.00 92.02           N  
ATOM    769  CA  ILE A 104      -0.075  -8.760  -0.316  1.00 92.02           C  
ATOM    770  C   ILE A 104      -1.455  -9.354  -0.587  1.00 92.02           C  
ATOM    771  CB  ILE A 104       1.025  -9.804  -0.608  1.00 92.02           C  
ATOM    772  O   ILE A 104      -1.812 -10.393  -0.027  1.00 92.02           O  
ATOM    773  CG1 ILE A 104       2.410  -9.221  -0.305  1.00 92.02           C  
ATOM    774  CG2 ILE A 104       0.940 -10.286  -2.059  1.00 92.02           C  
ATOM    775  CD1 ILE A 104       3.532 -10.250  -0.317  1.00 92.02           C  
ATOM    776  N   GLY A 105      -2.334  -8.541  -1.211  1.00 90.36           N  
ATOM    777  CA  GLY A 105      -3.719  -8.947  -1.390  1.00 90.36           C  
ATOM    778  C   GLY A 105      -4.617  -8.525  -0.243  1.00 90.36           C  
ATOM    779  O   GLY A 105      -4.173  -7.843   0.683  1.00 90.36           O  
ATOM    780  N   CYS A 106      -5.912  -8.826  -0.357  1.00 90.23           N  
ATOM    781  CA  CYS A 106      -6.871  -8.521   0.698  1.00 90.23           C  
ATOM    782  C   CYS A 106      -7.321  -9.790   1.411  1.00 90.23           C  
ATOM    783  CB  CYS A 106      -8.085  -7.790   0.125  1.00 90.23           C  
ATOM    784  O   CYS A 106      -7.938 -10.665   0.800  1.00 90.23           O  
ATOM    785  SG  CYS A 106      -9.142  -7.037   1.381  1.00 90.23           S  
ATOM    786  N   PRO A 107      -6.871  -9.894   2.724  1.00 84.76           N  
ATOM    787  CA  PRO A 107      -7.194 -11.115   3.466  1.00 84.76           C  
ATOM    788  C   PRO A 107      -8.693 -11.281   3.705  1.00 84.76           C  
ATOM    789  CB  PRO A 107      -6.447 -10.931   4.789  1.00 84.76           C  
ATOM    790  O   PRO A 107      -9.429 -10.292   3.739  1.00 84.76           O  
ATOM    791  CG  PRO A 107      -6.147  -9.468   4.859  1.00 84.76           C  
ATOM    792  CD  PRO A 107      -6.242  -8.895   3.474  1.00 84.76           C  
ATOM    793  N   ASP A 108      -9.164 -12.636   3.671  1.00 77.27           N  
ATOM    794  CA  ASP A 108     -10.538 -12.977   4.025  1.00 77.27           C  
ATOM    795  C   ASP A 108     -10.660 -13.292   5.514  1.00 77.27           C  
ATOM    796  CB  ASP A 108     -11.027 -14.166   3.194  1.00 77.27           C  
ATOM    797  O   ASP A 108      -9.725 -13.816   6.122  1.00 77.27           O  
ATOM    798  CG  ASP A 108     -11.179 -13.836   1.720  1.00 77.27           C  
ATOM    799  OD1 ASP A 108     -11.606 -12.710   1.387  1.00 77.27           O  
ATOM    800  OD2 ASP A 108     -10.871 -14.712   0.883  1.00 77.27           O  
ATOM    801  N   ILE A 109     -11.683 -12.831   6.210  1.00 66.02           N  
ATOM    802  CA  ILE A 109     -12.027 -12.849   7.627  1.00 66.02           C  
ATOM    803  C   ILE A 109     -12.096 -14.291   8.124  1.00 66.02           C  
ATOM    804  CB  ILE A 109     -13.366 -12.125   7.894  1.00 66.02           C  
ATOM    805  O   ILE A 109     -11.580 -14.609   9.198  1.00 66.02           O  
ATOM    806  CG1 ILE A 109     -13.288 -10.668   7.425  1.00 66.02           C  
ATOM    807  CG2 ILE A 109     -13.737 -12.205   9.377  1.00 66.02           C  
ATOM    808  CD1 ILE A 109     -14.529  -9.847   7.748  1.00 66.02           C  
ATOM    809  N   PRO A 110     -12.613 -15.319   7.405  1.00 57.94           N  
ATOM    810  CA  PRO A 110     -12.639 -16.694   7.910  1.00 57.94           C  
ATOM    811  C   PRO A 110     -11.261 -17.352   7.902  1.00 57.94           C  
ATOM    812  CB  PRO A 110     -13.590 -17.406   6.945  1.00 57.94           C  
ATOM    813  O   PRO A 110     -10.979 -18.214   8.738  1.00 57.94           O  
ATOM    814  CG  PRO A 110     -14.072 -16.334   6.023  1.00 57.94           C  
ATOM    815  CD  PRO A 110     -13.348 -15.060   6.352  1.00 57.94           C  
ATOM    816  N   SER A 111     -10.324 -16.825   7.176  1.00 55.66           N  
ATOM    817  CA  SER A 111      -8.992 -17.397   7.007  1.00 55.66           C  
ATOM    818  C   SER A 111      -8.059 -16.968   8.134  1.00 55.66           C  
ATOM    819  CB  SER A 111      -8.399 -16.986   5.659  1.00 55.66           C  
ATOM    820  O   SER A 111      -7.116 -17.686   8.474  1.00 55.66           O  
ATOM    821  OG  SER A 111      -8.358 -15.575   5.536  1.00 55.66           O  
ATOM    822  N   LEU A 112      -8.527 -15.998   8.977  1.00 59.22           N  
ATOM    823  CA  LEU A 112      -7.652 -15.424   9.994  1.00 59.22           C  
ATOM    824  C   LEU A 112      -8.101 -15.834  11.392  1.00 59.22           C  
ATOM    825  CB  LEU A 112      -7.628 -13.897   9.880  1.00 59.22           C  
ATOM    826  O   LEU A 112      -7.387 -15.605  12.370  1.00 59.22           O  
ATOM    827  CG  LEU A 112      -6.326 -13.276   9.374  1.00 59.22           C  
ATOM    828  CD1 LEU A 112      -6.245 -13.378   7.855  1.00 59.22           C  
ATOM    829  CD2 LEU A 112      -6.216 -11.823   9.824  1.00 59.22           C  
ATOM    830  N   GLY A 113      -9.242 -16.732  11.433  1.00 56.93           N  
ATOM    831  CA  GLY A 113      -9.704 -17.221  12.722  1.00 56.93           C  
ATOM    832  C   GLY A 113     -10.173 -16.113  13.647  1.00 56.93           C  
ATOM    833  O   GLY A 113     -10.071 -16.233  14.869  1.00 56.93           O  
ATOM    834  N   LEU A 114     -10.443 -14.914  13.107  1.00 61.10           N  
ATOM    835  CA  LEU A 114     -10.768 -13.716  13.873  1.00 61.10           C  
ATOM    836  C   LEU A 114     -12.274 -13.601  14.090  1.00 61.10           C  
ATOM    837  CB  LEU A 114     -10.248 -12.465  13.159  1.00 61.10           C  
ATOM    838  O   LEU A 114     -13.061 -13.973  13.217  1.00 61.10           O  
ATOM    839  CG  LEU A 114      -8.758 -12.161  13.326  1.00 61.10           C  
ATOM    840  CD1 LEU A 114      -8.037 -12.293  11.988  1.00 61.10           C  
ATOM    841  CD2 LEU A 114      -8.559 -10.766  13.910  1.00 61.10           C  
ATOM    842  N   GLY A 115     -12.925 -14.374  14.917  1.00 62.27           N  
ATOM    843  CA  GLY A 115     -14.261 -14.392  15.491  1.00 62.27           C  
ATOM    844  C   GLY A 115     -15.210 -13.415  14.822  1.00 62.27           C  
ATOM    845  O   GLY A 115     -14.809 -12.664  13.931  1.00 62.27           O  
ATOM    846  N   PRO A 116     -16.553 -13.450  14.812  1.00 65.82           N  
ATOM    847  CA  PRO A 116     -17.615 -12.735  14.100  1.00 65.82           C  
ATOM    848  C   PRO A 116     -17.551 -11.224  14.307  1.00 65.82           C  
ATOM    849  CB  PRO A 116     -18.896 -13.315  14.706  1.00 65.82           C  
ATOM    850  O   PRO A 116     -18.192 -10.469  13.572  1.00 65.82           O  
ATOM    851  CG  PRO A 116     -18.468 -13.910  16.009  1.00 65.82           C  
ATOM    852  CD  PRO A 116     -16.995 -14.195  15.941  1.00 65.82           C  
ATOM    853  N   TYR A 117     -16.527 -10.685  15.048  1.00 77.44           N  
ATOM    854  CA  TYR A 117     -16.601  -9.270  15.393  1.00 77.44           C  
ATOM    855  C   TYR A 117     -15.458  -8.492  14.752  1.00 77.44           C  
ATOM    856  CB  TYR A 117     -16.569  -9.086  16.914  1.00 77.44           C  
ATOM    857  O   TYR A 117     -15.061  -7.436  15.250  1.00 77.44           O  
ATOM    858  CG  TYR A 117     -17.652  -9.846  17.640  1.00 77.44           C  
ATOM    859  CD1 TYR A 117     -18.970  -9.396  17.632  1.00 77.44           C  
ATOM    860  CD2 TYR A 117     -17.360 -11.014  18.336  1.00 77.44           C  
ATOM    861  CE1 TYR A 117     -19.972 -10.091  18.302  1.00 77.44           C  
ATOM    862  CE2 TYR A 117     -18.353 -11.717  19.009  1.00 77.44           C  
ATOM    863  OH  TYR A 117     -20.641 -11.942  19.651  1.00 77.44           O  
ATOM    864  CZ  TYR A 117     -19.654 -11.249  18.986  1.00 77.44           C  
ATOM    865  N   VAL A 118     -14.996  -9.020  13.641  1.00 83.18           N  
ATOM    866  CA  VAL A 118     -13.881  -8.375  12.956  1.00 83.18           C  
ATOM    867  C   VAL A 118     -14.329  -7.894  11.578  1.00 83.18           C  
ATOM    868  CB  VAL A 118     -12.671  -9.328  12.819  1.00 83.18           C  
ATOM    869  O   VAL A 118     -15.060  -8.596  10.876  1.00 83.18           O  
ATOM    870  CG1 VAL A 118     -11.548  -8.664  12.025  1.00 83.18           C  
ATOM    871  CG2 VAL A 118     -12.173  -9.757  14.198  1.00 83.18           C  
ATOM    872  N   SER A 119     -14.025  -6.677  11.249  1.00 86.63           N  
ATOM    873  CA  SER A 119     -14.239  -6.133   9.912  1.00 86.63           C  
ATOM    874  C   SER A 119     -12.915  -5.798   9.233  1.00 86.63           C  
ATOM    875  CB  SER A 119     -15.119  -4.884   9.976  1.00 86.63           C  
ATOM    876  O   SER A 119     -11.966  -5.366   9.891  1.00 86.63           O  
ATOM    877  OG  SER A 119     -14.558  -3.917  10.848  1.00 86.63           O  
ATOM    878  N   ILE A 120     -12.870  -6.154   7.904  1.00 90.78           N  
ATOM    879  CA  ILE A 120     -11.656  -5.909   7.133  1.00 90.78           C  
ATOM    880  C   ILE A 120     -11.978  -5.025   5.930  1.00 90.78           C  
ATOM    881  CB  ILE A 120     -11.005  -7.231   6.668  1.00 90.78           C  
ATOM    882  O   ILE A 120     -12.995  -5.222   5.262  1.00 90.78           O  
ATOM    883  CG1 ILE A 120     -10.553  -8.058   7.877  1.00 90.78           C  
ATOM    884  CG2 ILE A 120      -9.831  -6.952   5.725  1.00 90.78           C  
ATOM    885  CD1 ILE A 120     -10.072  -9.459   7.524  1.00 90.78           C  
ATOM    886  N   ALA A 121     -11.180  -4.042   5.707  1.00 92.41           N  
ATOM    887  CA  ALA A 121     -11.247  -3.183   4.527  1.00 92.41           C  
ATOM    888  C   ALA A 121      -9.882  -3.069   3.854  1.00 92.41           C  
ATOM    889  CB  ALA A 121     -11.767  -1.798   4.906  1.00 92.41           C  
ATOM    890  O   ALA A 121      -8.858  -2.939   4.530  1.00 92.41           O  
ATOM    891  N   CYS A 122      -9.959  -3.133   2.527  1.00 94.40           N  
ATOM    892  CA  CYS A 122      -8.726  -3.047   1.753  1.00 94.40           C  
ATOM    893  C   CYS A 122      -8.851  -2.013   0.640  1.00 94.40           C  
ATOM    894  CB  CYS A 122      -8.370  -4.409   1.159  1.00 94.40           C  
ATOM    895  O   CYS A 122      -9.949  -1.765   0.139  1.00 94.40           O  
ATOM    896  SG  CYS A 122      -8.216  -5.722   2.389  1.00 94.40           S  
ATOM    897  N   CYS A 123      -7.686  -1.489   0.245  1.00 94.76           N  
ATOM    898  CA  CYS A 123      -7.608  -0.563  -0.880  1.00 94.76           C  
ATOM    899  C   CYS A 123      -6.223  -0.596  -1.517  1.00 94.76           C  
ATOM    900  CB  CYS A 123      -7.938   0.859  -0.429  1.00 94.76           C  
ATOM    901  O   CYS A 123      -5.278  -1.126  -0.931  1.00 94.76           O  
ATOM    902  SG  CYS A 123      -6.809   1.506   0.824  1.00 94.76           S  
ATOM    903  N   GLN A 124      -6.027   0.000  -2.759  1.00 93.41           N  
ATOM    904  CA  GLN A 124      -4.817  -0.243  -3.538  1.00 93.41           C  
ATOM    905  C   GLN A 124      -4.120   1.067  -3.895  1.00 93.41           C  
ATOM    906  CB  GLN A 124      -5.146  -1.026  -4.810  1.00 93.41           C  
ATOM    907  O   GLN A 124      -3.111   1.067  -4.602  1.00 93.41           O  
ATOM    908  CG  GLN A 124      -5.600  -2.456  -4.552  1.00 93.41           C  
ATOM    909  CD  GLN A 124      -6.015  -3.178  -5.820  1.00 93.41           C  
ATOM    910  NE2 GLN A 124      -7.217  -3.744  -5.813  1.00 93.41           N  
ATOM    911  OE1 GLN A 124      -5.262  -3.227  -6.798  1.00 93.41           O  
ATOM    912  N   THR A 125      -4.577   2.135  -3.229  1.00 91.81           N  
ATOM    913  CA  THR A 125      -3.897   3.402  -3.470  1.00 91.81           C  
ATOM    914  C   THR A 125      -3.115   3.840  -2.234  1.00 91.81           C  
ATOM    915  CB  THR A 125      -4.895   4.506  -3.866  1.00 91.81           C  
ATOM    916  O   THR A 125      -3.367   3.355  -1.129  1.00 91.81           O  
ATOM    917  CG2 THR A 125      -5.643   4.138  -5.143  1.00 91.81           C  
ATOM    918  OG1 THR A 125      -5.842   4.688  -2.806  1.00 91.81           O  
ATOM    919  N   SER A 126      -2.095   4.732  -2.420  1.00 94.60           N  
ATOM    920  CA  SER A 126      -1.261   5.189  -1.314  1.00 94.60           C  
ATOM    921  C   SER A 126      -2.086   5.935  -0.271  1.00 94.60           C  
ATOM    922  CB  SER A 126      -0.136   6.090  -1.826  1.00 94.60           C  
ATOM    923  O   SER A 126      -2.912   6.783  -0.615  1.00 94.60           O  
ATOM    924  OG  SER A 126       0.802   5.343  -2.581  1.00 94.60           O  
ATOM    925  N   LEU A 127      -1.916   5.507   0.991  1.00 95.50           N  
ATOM    926  CA  LEU A 127      -2.512   6.122   2.173  1.00 95.50           C  
ATOM    927  C   LEU A 127      -4.034   6.089   2.093  1.00 95.50           C  
ATOM    928  CB  LEU A 127      -2.028   7.566   2.327  1.00 95.50           C  
ATOM    929  O   LEU A 127      -4.706   7.003   2.577  1.00 95.50           O  
ATOM    930  CG  LEU A 127      -0.522   7.762   2.507  1.00 95.50           C  
ATOM    931  CD1 LEU A 127      -0.175   9.247   2.494  1.00 95.50           C  
ATOM    932  CD2 LEU A 127      -0.048   7.108   3.801  1.00 95.50           C  
ATOM    933  N   CYS A 128      -4.653   5.137   1.478  1.00 95.69           N  
ATOM    934  CA  CYS A 128      -6.092   5.040   1.262  1.00 95.69           C  
ATOM    935  C   CYS A 128      -6.799   4.532   2.513  1.00 95.69           C  
ATOM    936  CB  CYS A 128      -6.396   4.116   0.082  1.00 95.69           C  
ATOM    937  O   CYS A 128      -8.009   4.711   2.663  1.00 95.69           O  
ATOM    938  SG  CYS A 128      -5.961   2.388   0.380  1.00 95.69           S  
ATOM    939  N   ASN A 129      -5.992   3.978   3.424  1.00 95.51           N  
ATOM    940  CA  ASN A 129      -6.616   3.418   4.618  1.00 95.51           C  
ATOM    941  C   ASN A 129      -6.702   4.448   5.741  1.00 95.51           C  
ATOM    942  CB  ASN A 129      -5.853   2.179   5.092  1.00 95.51           C  
ATOM    943  O   ASN A 129      -6.360   4.152   6.888  1.00 95.51           O  
ATOM    944  CG  ASN A 129      -4.405   2.477   5.427  1.00 95.51           C  
ATOM    945  ND2 ASN A 129      -3.867   1.770   6.414  1.00 95.51           N  
ATOM    946  OD1 ASN A 129      -3.776   3.337   4.806  1.00 95.51           O  
ATOM    947  N   HIS A 130      -7.226   5.637   5.599  1.00 88.76           N  
ATOM    948  CA  HIS A 130      -7.298   6.751   6.538  1.00 88.76           C  
ATOM    949  C   HIS A 130      -8.566   6.680   7.383  1.00 88.76           C  
ATOM    950  CB  HIS A 130      -7.238   8.085   5.792  1.00 88.76           C  
ATOM    951  O   HIS A 130      -8.636   7.282   8.457  1.00 88.76           O  
ATOM    952  CG  HIS A 130      -8.451   8.364   4.964  1.00 88.76           C  
ATOM    953  CD2 HIS A 130      -9.465   9.244   5.141  1.00 88.76           C  
ATOM    954  ND1 HIS A 130      -8.725   7.690   3.794  1.00 88.76           N  
ATOM    955  CE1 HIS A 130      -9.857   8.146   3.285  1.00 88.76           C  
ATOM    956  NE2 HIS A 130     -10.327   9.089   4.083  1.00 88.76           N  
ATOM    957  N   ASP A 131      -9.547   5.788   7.055  1.00 72.19           N  
ATOM    958  CA  ASP A 131     -10.836   5.752   7.740  1.00 72.19           C  
ATOM    959  C   ASP A 131     -10.871   4.638   8.784  1.00 72.19           C  
ATOM    960  CB  ASP A 131     -11.974   5.565   6.734  1.00 72.19           C  
ATOM    961  O   ASP A 131     -10.214   3.607   8.623  1.00 72.19           O  
ATOM    962  CG  ASP A 131     -12.082   6.710   5.742  1.00 72.19           C  
ATOM    963  OD1 ASP A 131     -11.828   7.873   6.123  1.00 72.19           O  
ATOM    964  OD2 ASP A 131     -12.426   6.447   4.570  1.00 72.19           O  
TER     965      ALA A   1                                                      
ENDMDL                                                                          
END                                                                             
