# Supplementary material for: Domain loss enabled evolution of novel functions in the snake three-finger toxin gene superfamily
Source: Nat Commun. 2023 Aug 11;14:4861. doi: 10.1038/s41467-023-40550-0 (PMC10421932; doi:10.1038/s41467-023-40550-0)
Supplement: Supplementary file 5 — Supplementary Data 2 [file 41467_2023_40550_MOESM5_ESM.zip › SD2_structure_predictions/full_sequence/TR|A0A0B8RVB2|Boiga_irregularis.pdb]

MODEL     1                                                                     
ATOM      1  N   MET A   1       6.046 -40.349  14.004  1.00 62.63           N  
ATOM      2  CA  MET A   1       5.257 -39.994  12.828  1.00 62.63           C  
ATOM      3  C   MET A   1       4.148 -39.013  13.193  1.00 62.63           C  
ATOM      4  CB  MET A   1       4.658 -41.245  12.183  1.00 62.63           C  
ATOM      5  O   MET A   1       3.392 -38.572  12.325  1.00 62.63           O  
ATOM      6  CG  MET A   1       4.454 -42.397  13.154  1.00 62.63           C  
ATOM      7  SD  MET A   1       3.868 -43.923  12.320  1.00 62.63           S  
ATOM      8  CE  MET A   1       2.098 -43.841  12.711  1.00 62.63           C  
ATOM      9  N   LYS A   2       4.293 -38.402  14.410  1.00 65.88           N  
ATOM     10  CA  LYS A   2       3.317 -37.481  14.985  1.00 65.88           C  
ATOM     11  C   LYS A   2       3.767 -36.032  14.824  1.00 65.88           C  
ATOM     12  CB  LYS A   2       3.088 -37.797  16.464  1.00 65.88           C  
ATOM     13  O   LYS A   2       2.937 -35.128  14.706  1.00 65.88           O  
ATOM     14  CG  LYS A   2       2.262 -39.052  16.708  1.00 65.88           C  
ATOM     15  CD  LYS A   2       2.230 -39.421  18.186  1.00 65.88           C  
ATOM     16  CE  LYS A   2       1.339 -40.629  18.442  1.00 65.88           C  
ATOM     17  NZ  LYS A   2       1.316 -41.004  19.887  1.00 65.88           N  
ATOM     18  N   THR A   3       5.057 -35.832  14.490  1.00 68.79           N  
ATOM     19  CA  THR A   3       5.567 -34.469  14.387  1.00 68.79           C  
ATOM     20  C   THR A   3       5.266 -33.882  13.011  1.00 68.79           C  
ATOM     21  CB  THR A   3       7.083 -34.419  14.650  1.00 68.79           C  
ATOM     22  O   THR A   3       5.048 -32.676  12.880  1.00 68.79           O  
ATOM     23  CG2 THR A   3       7.404 -34.788  16.095  1.00 68.79           C  
ATOM     24  OG1 THR A   3       7.745 -35.341  13.775  1.00 68.79           O  
ATOM     25  N   LEU A   4       5.059 -34.694  12.025  1.00 68.57           N  
ATOM     26  CA  LEU A   4       4.796 -34.221  10.670  1.00 68.57           C  
ATOM     27  C   LEU A   4       3.334 -33.815  10.511  1.00 68.57           C  
ATOM     28  CB  LEU A   4       5.151 -35.302   9.646  1.00 68.57           C  
ATOM     29  O   LEU A   4       3.030 -32.828   9.837  1.00 68.57           O  
ATOM     30  CG  LEU A   4       6.088 -34.881   8.513  1.00 68.57           C  
ATOM     31  CD1 LEU A   4       7.391 -35.670   8.582  1.00 68.57           C  
ATOM     32  CD2 LEU A   4       5.411 -35.073   7.160  1.00 68.57           C  
ATOM     33  N   LEU A   5       2.440 -34.471  11.269  1.00 68.40           N  
ATOM     34  CA  LEU A   5       1.016 -34.158  11.234  1.00 68.40           C  
ATOM     35  C   LEU A   5       0.733 -32.835  11.937  1.00 68.40           C  
ATOM     36  CB  LEU A   5       0.204 -35.280  11.886  1.00 68.40           C  
ATOM     37  O   LEU A   5      -0.109 -32.055  11.486  1.00 68.40           O  
ATOM     38  CG  LEU A   5      -0.067 -36.512  11.021  1.00 68.40           C  
ATOM     39  CD1 LEU A   5      -0.563 -37.667  11.884  1.00 68.40           C  
ATOM     40  CD2 LEU A   5      -1.076 -36.184   9.926  1.00 68.40           C  
ATOM     41  N   LEU A   6       1.605 -32.516  12.939  1.00 65.31           N  
ATOM     42  CA  LEU A   6       1.406 -31.278  13.684  1.00 65.31           C  
ATOM     43  C   LEU A   6       1.874 -30.074  12.873  1.00 65.31           C  
ATOM     44  CB  LEU A   6       2.153 -31.330  15.020  1.00 65.31           C  
ATOM     45  O   LEU A   6       1.244 -29.015  12.907  1.00 65.31           O  
ATOM     46  CG  LEU A   6       1.418 -31.998  16.182  1.00 65.31           C  
ATOM     47  CD1 LEU A   6       2.416 -32.623  17.151  1.00 65.31           C  
ATOM     48  CD2 LEU A   6       0.525 -30.992  16.901  1.00 65.31           C  
ATOM     49  N   ALA A   7       2.877 -30.253  12.054  1.00 65.40           N  
ATOM     50  CA  ALA A   7       3.423 -29.185  11.220  1.00 65.40           C  
ATOM     51  C   ALA A   7       2.475 -28.846  10.074  1.00 65.40           C  
ATOM     52  CB  ALA A   7       4.792 -29.583  10.675  1.00 65.40           C  
ATOM     53  O   ALA A   7       2.284 -27.673   9.744  1.00 65.40           O  
ATOM     54  N   LEU A   8       1.881 -29.855   9.463  1.00 63.02           N  
ATOM     55  CA  LEU A   8       0.937 -29.637   8.373  1.00 63.02           C  
ATOM     56  C   LEU A   8      -0.349 -28.999   8.887  1.00 63.02           C  
ATOM     57  CB  LEU A   8       0.619 -30.957   7.666  1.00 63.02           C  
ATOM     58  O   LEU A   8      -0.936 -28.146   8.217  1.00 63.02           O  
ATOM     59  CG  LEU A   8       0.942 -31.021   6.172  1.00 63.02           C  
ATOM     60  CD1 LEU A   8       1.773 -32.261   5.862  1.00 63.02           C  
ATOM     61  CD2 LEU A   8      -0.341 -31.011   5.347  1.00 63.02           C  
ATOM     62  N   ALA A   9      -0.761 -29.286  10.193  1.00 65.51           N  
ATOM     63  CA  ALA A   9      -1.950 -28.707  10.814  1.00 65.51           C  
ATOM     64  C   ALA A   9      -1.732 -27.233  11.147  1.00 65.51           C  
ATOM     65  CB  ALA A   9      -2.324 -29.484  12.074  1.00 65.51           C  
ATOM     66  O   ALA A   9      -2.636 -26.412  10.978  1.00 65.51           O  
ATOM     67  N   VAL A  10      -0.484 -26.912  11.522  1.00 64.44           N  
ATOM     68  CA  VAL A  10      -0.157 -25.532  11.868  1.00 64.44           C  
ATOM     69  C   VAL A  10      -0.129 -24.675  10.605  1.00 64.44           C  
ATOM     70  CB  VAL A  10       1.198 -25.438  12.606  1.00 64.44           C  
ATOM     71  O   VAL A  10      -0.610 -23.540  10.607  1.00 64.44           O  
ATOM     72  CG1 VAL A  10       1.569 -23.980  12.868  1.00 64.44           C  
ATOM     73  CG2 VAL A  10       1.147 -26.224  13.915  1.00 64.44           C  
ATOM     74  N   VAL A  11       0.363 -25.297   9.510  1.00 62.18           N  
ATOM     75  CA  VAL A  11       0.435 -24.559   8.253  1.00 62.18           C  
ATOM     76  C   VAL A  11      -0.968 -24.376   7.679  1.00 62.18           C  
ATOM     77  CB  VAL A  11       1.342 -25.275   7.226  1.00 62.18           C  
ATOM     78  O   VAL A  11      -1.297 -23.310   7.154  1.00 62.18           O  
ATOM     79  CG1 VAL A  11       1.306 -24.554   5.880  1.00 62.18           C  
ATOM     80  CG2 VAL A  11       2.774 -25.364   7.751  1.00 62.18           C  
ATOM     81  N   ALA A  12      -1.860 -25.366   7.888  1.00 60.51           N  
ATOM     82  CA  ALA A  12      -3.247 -25.257   7.443  1.00 60.51           C  
ATOM     83  C   ALA A  12      -4.021 -24.259   8.298  1.00 60.51           C  
ATOM     84  CB  ALA A  12      -3.926 -26.624   7.480  1.00 60.51           C  
ATOM     85  O   ALA A  12      -4.857 -23.510   7.786  1.00 60.51           O  
ATOM     86  N   PHE A  13      -3.643 -24.167   9.608  1.00 61.33           N  
ATOM     87  CA  PHE A  13      -4.309 -23.271  10.547  1.00 61.33           C  
ATOM     88  C   PHE A  13      -3.881 -21.827  10.313  1.00 61.33           C  
ATOM     89  CB  PHE A  13      -4.005 -23.682  11.991  1.00 61.33           C  
ATOM     90  O   PHE A  13      -4.707 -20.914  10.367  1.00 61.33           O  
ATOM     91  CG  PHE A  13      -5.197 -23.608  12.907  1.00 61.33           C  
ATOM     92  CD1 PHE A  13      -5.462 -22.454  13.633  1.00 61.33           C  
ATOM     93  CD2 PHE A  13      -6.052 -24.694  13.041  1.00 61.33           C  
ATOM     94  CE1 PHE A  13      -6.565 -22.383  14.482  1.00 61.33           C  
ATOM     95  CE2 PHE A  13      -7.156 -24.630  13.887  1.00 61.33           C  
ATOM     96  CZ  PHE A  13      -7.410 -23.474  14.607  1.00 61.33           C  
ATOM     97  N   VAL A  14      -2.554 -21.674   9.927  1.00 62.08           N  
ATOM     98  CA  VAL A  14      -2.060 -20.339   9.604  1.00 62.08           C  
ATOM     99  C   VAL A  14      -2.599 -19.904   8.243  1.00 62.08           C  
ATOM    100  CB  VAL A  14      -0.516 -20.288   9.607  1.00 62.08           C  
ATOM    101  O   VAL A  14      -2.920 -18.730   8.042  1.00 62.08           O  
ATOM    102  CG1 VAL A  14      -0.017 -18.995   8.964  1.00 62.08           C  
ATOM    103  CG2 VAL A  14       0.019 -20.422  11.031  1.00 62.08           C  
ATOM    104  N   CYS A  15      -3.001 -20.943   7.409  1.00 58.72           N  
ATOM    105  CA  CYS A  15      -3.533 -20.614   6.091  1.00 58.72           C  
ATOM    106  C   CYS A  15      -5.047 -20.442   6.142  1.00 58.72           C  
ATOM    107  CB  CYS A  15      -3.168 -21.700   5.079  1.00 58.72           C  
ATOM    108  O   CYS A  15      -5.607 -19.620   5.414  1.00 58.72           O  
ATOM    109  SG  CYS A  15      -1.411 -21.750   4.667  1.00 58.72           S  
ATOM    110  N   LEU A  16      -5.681 -21.124   7.267  1.00 58.25           N  
ATOM    111  CA  LEU A  16      -7.129 -21.034   7.419  1.00 58.25           C  
ATOM    112  C   LEU A  16      -7.500 -20.046   8.520  1.00 58.25           C  
ATOM    113  CB  LEU A  16      -7.722 -22.410   7.732  1.00 58.25           C  
ATOM    114  O   LEU A  16      -8.683 -19.810   8.776  1.00 58.25           O  
ATOM    115  CG  LEU A  16      -7.578 -23.474   6.642  1.00 58.25           C  
ATOM    116  CD1 LEU A  16      -7.954 -24.847   7.189  1.00 58.25           C  
ATOM    117  CD2 LEU A  16      -8.437 -23.121   5.433  1.00 58.25           C  
ATOM    118  N   GLY A  17      -6.505 -19.565   9.314  1.00 45.37           N  
ATOM    119  CA  GLY A  17      -6.840 -18.562  10.312  1.00 45.37           C  
ATOM    120  C   GLY A  17      -7.080 -17.186   9.719  1.00 45.37           C  
ATOM    121  O   GLY A  17      -7.323 -16.223  10.450  1.00 45.37           O  
ATOM    122  N   SER A  18      -7.953 -17.135   8.713  1.00 50.77           N  
ATOM    123  CA  SER A  18      -8.846 -15.988   8.599  1.00 50.77           C  
ATOM    124  C   SER A  18     -10.308 -16.423   8.592  1.00 50.77           C  
ATOM    125  CB  SER A  18      -8.537 -15.191   7.331  1.00 50.77           C  
ATOM    126  O   SER A  18     -11.199 -15.620   8.309  1.00 50.77           O  
ATOM    127  OG  SER A  18      -7.572 -15.861   6.539  1.00 50.77           O  
ATOM    128  N   ALA A  19     -10.682 -17.543   9.196  1.00 44.29           N  
ATOM    129  CA  ALA A  19     -12.098 -17.798   9.444  1.00 44.29           C  
ATOM    130  C   ALA A  19     -12.592 -17.017  10.658  1.00 44.29           C  
ATOM    131  CB  ALA A  19     -12.344 -19.292   9.639  1.00 44.29           C  
ATOM    132  O   ALA A  19     -12.838 -17.597  11.719  1.00 44.29           O  
ATOM    133  N   ASP A  20     -12.345 -15.715  10.813  1.00 49.41           N  
ATOM    134  CA  ASP A  20     -13.333 -14.892  11.504  1.00 49.41           C  
ATOM    135  C   ASP A  20     -14.713 -15.041  10.868  1.00 49.41           C  
ATOM    136  CB  ASP A  20     -12.906 -13.422  11.496  1.00 49.41           C  
ATOM    137  O   ASP A  20     -14.944 -14.569   9.753  1.00 49.41           O  
ATOM    138  CG  ASP A  20     -12.480 -12.921  12.865  1.00 49.41           C  
ATOM    139  OD1 ASP A  20     -12.596 -13.676  13.854  1.00 49.41           O  
ATOM    140  OD2 ASP A  20     -12.028 -11.759  12.955  1.00 49.41           O  
ATOM    141  N   GLN A  21     -15.332 -16.118  10.745  1.00 45.02           N  
ATOM    142  CA  GLN A  21     -16.769 -16.325  10.881  1.00 45.02           C  
ATOM    143  C   GLN A  21     -17.185 -16.352  12.349  1.00 45.02           C  
ATOM    144  CB  GLN A  21     -17.193 -17.622  10.190  1.00 45.02           C  
ATOM    145  O   GLN A  21     -16.854 -17.292  13.075  1.00 45.02           O  
ATOM    146  CG  GLN A  21     -18.340 -17.448   9.204  1.00 45.02           C  
ATOM    147  CD  GLN A  21     -18.589 -18.689   8.368  1.00 45.02           C  
ATOM    148  NE2 GLN A  21     -19.856 -18.959   8.071  1.00 45.02           N  
ATOM    149  OE1 GLN A  21     -17.651 -19.399   7.992  1.00 45.02           O  
ATOM    150  N   LEU A  22     -17.387 -15.237  13.201  1.00 44.88           N  
ATOM    151  CA  LEU A  22     -18.428 -15.110  14.216  1.00 44.88           C  
ATOM    152  C   LEU A  22     -19.354 -13.941  13.901  1.00 44.88           C  
ATOM    153  CB  LEU A  22     -17.805 -14.925  15.602  1.00 44.88           C  
ATOM    154  O   LEU A  22     -18.946 -12.780  13.985  1.00 44.88           O  
ATOM    155  CG  LEU A  22     -17.034 -16.120  16.165  1.00 44.88           C  
ATOM    156  CD1 LEU A  22     -16.207 -15.696  17.373  1.00 44.88           C  
ATOM    157  CD2 LEU A  22     -17.992 -17.248  16.535  1.00 44.88           C  
ATOM    158  N   GLY A  23     -20.240 -13.847  12.941  1.00 38.45           N  
ATOM    159  CA  GLY A  23     -21.664 -13.664  13.169  1.00 38.45           C  
ATOM    160  C   GLY A  23     -22.044 -12.222  13.448  1.00 38.45           C  
ATOM    161  O   GLY A  23     -21.438 -11.569  14.300  1.00 38.45           O  
ATOM    162  N   LEU A  24     -22.461 -11.239  12.537  1.00 42.57           N  
ATOM    163  CA  LEU A  24     -23.622 -10.355  12.534  1.00 42.57           C  
ATOM    164  C   LEU A  24     -23.204  -8.908  12.768  1.00 42.57           C  
ATOM    165  CB  LEU A  24     -24.627 -10.788  13.605  1.00 42.57           C  
ATOM    166  O   LEU A  24     -23.073  -8.472  13.915  1.00 42.57           O  
ATOM    167  CG  LEU A  24     -25.290 -12.151  13.400  1.00 42.57           C  
ATOM    168  CD1 LEU A  24     -26.225 -12.465  14.564  1.00 42.57           C  
ATOM    169  CD2 LEU A  24     -26.047 -12.185  12.077  1.00 42.57           C  
ATOM    170  N   GLY A  25     -22.530  -8.178  11.820  1.00 39.69           N  
ATOM    171  CA  GLY A  25     -23.171  -6.875  11.748  1.00 39.69           C  
ATOM    172  C   GLY A  25     -23.024  -6.212  10.392  1.00 39.69           C  
ATOM    173  O   GLY A  25     -21.937  -5.754  10.034  1.00 39.69           O  
ATOM    174  N   ARG A  26     -23.254  -6.872   9.259  1.00 43.38           N  
ATOM    175  CA  ARG A  26     -23.846  -6.018   8.234  1.00 43.38           C  
ATOM    176  C   ARG A  26     -24.802  -5.003   8.851  1.00 43.38           C  
ATOM    177  CB  ARG A  26     -24.579  -6.861   7.188  1.00 43.38           C  
ATOM    178  O   ARG A  26     -25.805  -5.380   9.462  1.00 43.38           O  
ATOM    179  CG  ARG A  26     -24.039  -6.698   5.776  1.00 43.38           C  
ATOM    180  CD  ARG A  26     -24.783  -7.579   4.783  1.00 43.38           C  
ATOM    181  NE  ARG A  26     -24.199  -7.497   3.447  1.00 43.38           N  
ATOM    182  NH1 ARG A  26     -25.814  -8.803   2.435  1.00 43.38           N  
ATOM    183  NH2 ARG A  26     -24.090  -7.940   1.196  1.00 43.38           N  
ATOM    184  CZ  ARG A  26     -24.702  -8.080   2.362  1.00 43.38           C  
ATOM    185  N   PRO A  27     -24.365  -4.017   9.629  1.00 42.31           N  
ATOM    186  CA  PRO A  27     -25.613  -3.254   9.702  1.00 42.31           C  
ATOM    187  C   PRO A  27     -26.114  -2.811   8.329  1.00 42.31           C  
ATOM    188  CB  PRO A  27     -25.238  -2.045  10.563  1.00 42.31           C  
ATOM    189  O   PRO A  27     -25.313  -2.458   7.460  1.00 42.31           O  
ATOM    190  CG  PRO A  27     -23.747  -1.965  10.480  1.00 42.31           C  
ATOM    191  CD  PRO A  27     -23.248  -3.151   9.705  1.00 42.31           C  
ATOM    192  N   ARG A  28     -26.771  -3.581   7.602  1.00 44.49           N  
ATOM    193  CA  ARG A  28     -27.869  -2.997   6.839  1.00 44.49           C  
ATOM    194  C   ARG A  28     -28.149  -1.567   7.289  1.00 44.49           C  
ATOM    195  CB  ARG A  28     -29.134  -3.847   6.980  1.00 44.49           C  
ATOM    196  O   ARG A  28     -28.419  -1.323   8.467  1.00 44.49           O  
ATOM    197  CG  ARG A  28     -29.034  -5.213   6.320  1.00 44.49           C  
ATOM    198  CD  ARG A  28     -30.066  -5.381   5.213  1.00 44.49           C  
ATOM    199  NE  ARG A  28     -29.716  -6.475   4.312  1.00 44.49           N  
ATOM    200  NH1 ARG A  28     -31.802  -6.606   3.328  1.00 44.49           N  
ATOM    201  NH2 ARG A  28     -30.125  -8.022   2.664  1.00 44.49           N  
ATOM    202  CZ  ARG A  28     -30.548  -7.032   3.437  1.00 44.49           C  
ATOM    203  N   ILE A  29     -27.146  -0.661   7.237  1.00 47.04           N  
ATOM    204  CA  ILE A  29     -27.528   0.738   7.402  1.00 47.04           C  
ATOM    205  C   ILE A  29     -28.924   0.964   6.826  1.00 47.04           C  
ATOM    206  CB  ILE A  29     -26.510   1.685   6.727  1.00 47.04           C  
ATOM    207  O   ILE A  29     -29.134   0.825   5.619  1.00 47.04           O  
ATOM    208  CG1 ILE A  29     -25.122   1.035   6.687  1.00 47.04           C  
ATOM    209  CG2 ILE A  29     -26.463   3.032   7.453  1.00 47.04           C  
ATOM    210  CD1 ILE A  29     -24.051   1.902   6.038  1.00 47.04           C  
ATOM    211  N   GLY A  30     -29.960   0.220   7.312  1.00 43.34           N  
ATOM    212  CA  GLY A  30     -31.191   0.894   7.693  1.00 43.34           C  
ATOM    213  C   GLY A  30     -30.959   2.276   8.276  1.00 43.34           C  
ATOM    214  O   GLY A  30     -29.945   2.514   8.936  1.00 43.34           O  
ATOM    215  N   TRP A  31     -30.632   3.319   7.459  1.00 45.45           N  
ATOM    216  CA  TRP A  31     -30.729   4.711   7.885  1.00 45.45           C  
ATOM    217  C   TRP A  31     -31.407   4.818   9.247  1.00 45.45           C  
ATOM    218  CB  TRP A  31     -31.500   5.537   6.851  1.00 45.45           C  
ATOM    219  O   TRP A  31     -32.249   5.693   9.461  1.00 45.45           O  
ATOM    220  CG  TRP A  31     -30.866   5.558   5.493  1.00 45.45           C  
ATOM    221  CD1 TRP A  31     -31.105   4.697   4.458  1.00 45.45           C  
ATOM    222  CD2 TRP A  31     -29.882   6.485   5.024  1.00 45.45           C  
ATOM    223  CE2 TRP A  31     -29.570   6.127   3.694  1.00 45.45           C  
ATOM    224  CE3 TRP A  31     -29.233   7.586   5.600  1.00 45.45           C  
ATOM    225  NE1 TRP A  31     -30.329   5.034   3.373  1.00 45.45           N  
ATOM    226  CH2 TRP A  31     -28.017   7.904   3.517  1.00 45.45           C  
ATOM    227  CZ2 TRP A  31     -28.637   6.832   2.930  1.00 45.45           C  
ATOM    228  CZ3 TRP A  31     -28.305   8.286   4.838  1.00 45.45           C  
ATOM    229  N   GLY A  32     -30.993   3.980  10.271  1.00 45.63           N  
ATOM    230  CA  GLY A  32     -31.456   4.225  11.627  1.00 45.63           C  
ATOM    231  C   GLY A  32     -30.399   3.945  12.679  1.00 45.63           C  
ATOM    232  O   GLY A  32     -29.684   2.944  12.597  1.00 45.63           O  
ATOM    233  N   GLN A  33     -29.292   4.729  12.973  1.00 50.56           N  
ATOM    234  CA  GLN A  33     -28.583   5.432  14.036  1.00 50.56           C  
ATOM    235  C   GLN A  33     -27.700   4.476  14.834  1.00 50.56           C  
ATOM    236  CB  GLN A  33     -29.571   6.135  14.968  1.00 50.56           C  
ATOM    237  O   GLN A  33     -28.030   4.117  15.966  1.00 50.56           O  
ATOM    238  CG  GLN A  33     -30.100   7.454  14.421  1.00 50.56           C  
ATOM    239  CD  GLN A  33     -30.923   8.223  15.438  1.00 50.56           C  
ATOM    240  NE2 GLN A  33     -30.977   9.542  15.282  1.00 50.56           N  
ATOM    241  OE1 GLN A  33     -31.507   7.637  16.355  1.00 50.56           O  
ATOM    242  N   GLY A  34     -26.633   3.767  14.276  1.00 52.28           N  
ATOM    243  CA  GLY A  34     -25.544   3.494  15.200  1.00 52.28           C  
ATOM    244  C   GLY A  34     -24.176   3.784  14.613  1.00 52.28           C  
ATOM    245  O   GLY A  34     -23.845   3.299  13.528  1.00 52.28           O  
ATOM    246  N   GLN A  35     -23.816   4.989  14.349  1.00 55.53           N  
ATOM    247  CA  GLN A  35     -22.503   5.513  13.991  1.00 55.53           C  
ATOM    248  C   GLN A  35     -21.389   4.689  14.632  1.00 55.53           C  
ATOM    249  CB  GLN A  35     -22.377   6.979  14.407  1.00 55.53           C  
ATOM    250  O   GLN A  35     -21.485   4.307  15.800  1.00 55.53           O  
ATOM    251  CG  GLN A  35     -23.445   7.883  13.805  1.00 55.53           C  
ATOM    252  CD  GLN A  35     -23.255   9.342  14.173  1.00 55.53           C  
ATOM    253  NE2 GLN A  35     -23.226  10.208  13.166  1.00 55.53           N  
ATOM    254  OE1 GLN A  35     -23.135   9.688  15.352  1.00 55.53           O  
ATOM    255  N   ALA A  36     -20.929   3.549  14.107  1.00 57.94           N  
ATOM    256  CA  ALA A  36     -19.673   2.985  14.595  1.00 57.94           C  
ATOM    257  C   ALA A  36     -18.858   4.031  15.350  1.00 57.94           C  
ATOM    258  CB  ALA A  36     -18.858   2.417  13.435  1.00 57.94           C  
ATOM    259  O   ALA A  36     -18.616   5.127  14.838  1.00 57.94           O  
ATOM    260  N   VAL A  37     -19.065   4.226  16.692  1.00 62.48           N  
ATOM    261  CA  VAL A  37     -18.353   5.096  17.622  1.00 62.48           C  
ATOM    262  C   VAL A  37     -16.895   4.654  17.730  1.00 62.48           C  
ATOM    263  CB  VAL A  37     -19.015   5.098  19.018  1.00 62.48           C  
ATOM    264  O   VAL A  37     -16.604   3.578  18.260  1.00 62.48           O  
ATOM    265  CG1 VAL A  37     -18.424   6.202  19.894  1.00 62.48           C  
ATOM    266  CG2 VAL A  37     -20.528   5.265  18.890  1.00 62.48           C  
ATOM    267  N   GLY A  38     -16.163   4.564  16.642  1.00 71.36           N  
ATOM    268  CA  GLY A  38     -14.730   4.321  16.696  1.00 71.36           C  
ATOM    269  C   GLY A  38     -13.952   5.109  15.659  1.00 71.36           C  
ATOM    270  O   GLY A  38     -14.519   5.948  14.955  1.00 71.36           O  
ATOM    271  N   PRO A  39     -12.707   5.211  15.951  1.00 77.78           N  
ATOM    272  CA  PRO A  39     -11.901   5.980  15.001  1.00 77.78           C  
ATOM    273  C   PRO A  39     -12.206   5.628  13.547  1.00 77.78           C  
ATOM    274  CB  PRO A  39     -10.465   5.596  15.365  1.00 77.78           C  
ATOM    275  O   PRO A  39     -12.682   4.526  13.261  1.00 77.78           O  
ATOM    276  CG  PRO A  39     -10.585   4.274  16.053  1.00 77.78           C  
ATOM    277  CD  PRO A  39     -11.957   4.175  16.657  1.00 77.78           C  
ATOM    278  N   PRO A  40     -12.231   6.627  12.725  1.00 78.16           N  
ATOM    279  CA  PRO A  40     -12.441   6.322  11.308  1.00 78.16           C  
ATOM    280  C   PRO A  40     -11.575   5.163  10.819  1.00 78.16           C  
ATOM    281  CB  PRO A  40     -12.054   7.627  10.606  1.00 78.16           C  
ATOM    282  O   PRO A  40     -10.421   5.033  11.233  1.00 78.16           O  
ATOM    283  CG  PRO A  40     -11.115   8.304  11.551  1.00 78.16           C  
ATOM    284  CD  PRO A  40     -11.439   7.860  12.948  1.00 78.16           C  
ATOM    285  N   PHE A  41     -12.268   4.178  10.172  1.00 84.72           N  
ATOM    286  CA  PHE A  41     -11.509   3.080   9.586  1.00 84.72           C  
ATOM    287  C   PHE A  41     -11.924   2.845   8.139  1.00 84.72           C  
ATOM    288  CB  PHE A  41     -11.700   1.797  10.402  1.00 84.72           C  
ATOM    289  O   PHE A  41     -12.932   3.388   7.681  1.00 84.72           O  
ATOM    290  CG  PHE A  41     -13.071   1.192  10.268  1.00 84.72           C  
ATOM    291  CD1 PHE A  41     -14.111   1.601  11.094  1.00 84.72           C  
ATOM    292  CD2 PHE A  41     -13.320   0.212   9.315  1.00 84.72           C  
ATOM    293  CE1 PHE A  41     -15.381   1.042  10.972  1.00 84.72           C  
ATOM    294  CE2 PHE A  41     -14.587  -0.351   9.188  1.00 84.72           C  
ATOM    295  CZ  PHE A  41     -15.616   0.065  10.018  1.00 84.72           C  
ATOM    296  N   THR A  42     -11.023   2.082   7.254  1.00 93.27           N  
ATOM    297  CA  THR A  42     -11.322   1.625   5.902  1.00 93.27           C  
ATOM    298  C   THR A  42     -10.917   0.164   5.723  1.00 93.27           C  
ATOM    299  CB  THR A  42     -10.606   2.491   4.849  1.00 93.27           C  
ATOM    300  O   THR A  42     -10.230  -0.404   6.574  1.00 93.27           O  
ATOM    301  CG2 THR A  42      -9.101   2.246   4.866  1.00 93.27           C  
ATOM    302  OG1 THR A  42     -11.116   2.171   3.548  1.00 93.27           O  
ATOM    303  N   LEU A  43     -11.597  -0.515   4.803  1.00 94.93           N  
ATOM    304  CA  LEU A  43     -11.251  -1.887   4.449  1.00 94.93           C  
ATOM    305  C   LEU A  43     -10.373  -1.921   3.202  1.00 94.93           C  
ATOM    306  CB  LEU A  43     -12.516  -2.717   4.219  1.00 94.93           C  
ATOM    307  O   LEU A  43     -10.709  -1.313   2.184  1.00 94.93           O  
ATOM    308  CG  LEU A  43     -13.460  -2.860   5.414  1.00 94.93           C  
ATOM    309  CD1 LEU A  43     -14.779  -3.486   4.976  1.00 94.93           C  
ATOM    310  CD2 LEU A  43     -12.808  -3.689   6.515  1.00 94.93           C  
ATOM    311  N   CYS A  44      -9.197  -2.609   3.295  1.00 96.76           N  
ATOM    312  CA  CYS A  44      -8.284  -2.751   2.166  1.00 96.76           C  
ATOM    313  C   CYS A  44      -7.879  -4.207   1.972  1.00 96.76           C  
ATOM    314  CB  CYS A  44      -7.039  -1.888   2.371  1.00 96.76           C  
ATOM    315  O   CYS A  44      -7.913  -4.997   2.917  1.00 96.76           O  
ATOM    316  SG  CYS A  44      -7.396  -0.127   2.557  1.00 96.76           S  
ATOM    317  N   PHE A  45      -7.627  -4.567   0.793  1.00 95.59           N  
ATOM    318  CA  PHE A  45      -6.973  -5.850   0.567  1.00 95.59           C  
ATOM    319  C   PHE A  45      -5.518  -5.803   1.018  1.00 95.59           C  
ATOM    320  CB  PHE A  45      -7.052  -6.242  -0.912  1.00 95.59           C  
ATOM    321  O   PHE A  45      -4.811  -4.829   0.752  1.00 95.59           O  
ATOM    322  CG  PHE A  45      -8.450  -6.527  -1.390  1.00 95.59           C  
ATOM    323  CD1 PHE A  45      -9.072  -7.732  -1.086  1.00 95.59           C  
ATOM    324  CD2 PHE A  45      -9.143  -5.589  -2.145  1.00 95.59           C  
ATOM    325  CE1 PHE A  45     -10.366  -7.998  -1.528  1.00 95.59           C  
ATOM    326  CE2 PHE A  45     -10.436  -5.847  -2.590  1.00 95.59           C  
ATOM    327  CZ  PHE A  45     -11.046  -7.053  -2.281  1.00 95.59           C  
ATOM    328  N   GLU A  46      -5.119  -6.807   1.844  1.00 94.04           N  
ATOM    329  CA  GLU A  46      -3.754  -6.956   2.338  1.00 94.04           C  
ATOM    330  C   GLU A  46      -3.158  -8.296   1.919  1.00 94.04           C  
ATOM    331  CB  GLU A  46      -3.716  -6.816   3.862  1.00 94.04           C  
ATOM    332  O   GLU A  46      -3.616  -9.351   2.364  1.00 94.04           O  
ATOM    333  CG  GLU A  46      -4.134  -5.442   4.365  1.00 94.04           C  
ATOM    334  CD  GLU A  46      -4.094  -5.320   5.880  1.00 94.04           C  
ATOM    335  OE1 GLU A  46      -5.169  -5.356   6.521  1.00 94.04           O  
ATOM    336  OE2 GLU A  46      -2.979  -5.186   6.431  1.00 94.04           O  
ATOM    337  N   CYS A  47      -2.188  -8.188   1.053  1.00 92.82           N  
ATOM    338  CA  CYS A  47      -1.560  -9.419   0.586  1.00 92.82           C  
ATOM    339  C   CYS A  47      -0.219  -9.128  -0.078  1.00 92.82           C  
ATOM    340  CB  CYS A  47      -2.477 -10.150  -0.394  1.00 92.82           C  
ATOM    341  O   CYS A  47       0.071  -7.982  -0.426  1.00 92.82           O  
ATOM    342  SG  CYS A  47      -3.069  -9.113  -1.749  1.00 92.82           S  
ATOM    343  N   ASN A  48       0.539 -10.102  -0.098  1.00 93.00           N  
ATOM    344  CA  ASN A  48       1.842 -10.131  -0.753  1.00 93.00           C  
ATOM    345  C   ASN A  48       1.915 -11.232  -1.808  1.00 93.00           C  
ATOM    346  CB  ASN A  48       2.958 -10.310   0.279  1.00 93.00           C  
ATOM    347  O   ASN A  48       1.739 -12.410  -1.495  1.00 93.00           O  
ATOM    348  CG  ASN A  48       4.340 -10.161  -0.325  1.00 93.00           C  
ATOM    349  ND2 ASN A  48       5.283  -9.666   0.468  1.00 93.00           N  
ATOM    350  OD1 ASN A  48       4.559 -10.487  -1.494  1.00 93.00           O  
ATOM    351  N   ARG A  49       2.160 -10.780  -3.010  1.00 91.06           N  
ATOM    352  CA  ARG A  49       2.142 -11.708  -4.136  1.00 91.06           C  
ATOM    353  C   ARG A  49       3.145 -12.838  -3.930  1.00 91.06           C  
ATOM    354  CB  ARG A  49       2.442 -10.972  -5.444  1.00 91.06           C  
ATOM    355  O   ARG A  49       2.956 -13.943  -4.442  1.00 91.06           O  
ATOM    356  CG  ARG A  49       2.169 -11.798  -6.692  1.00 91.06           C  
ATOM    357  CD  ARG A  49       2.348 -10.977  -7.961  1.00 91.06           C  
ATOM    358  NE  ARG A  49       1.321 -11.287  -8.952  1.00 91.06           N  
ATOM    359  NH1 ARG A  49       2.365 -10.171 -10.685  1.00 91.06           N  
ATOM    360  NH2 ARG A  49       0.365 -11.234 -11.039  1.00 91.06           N  
ATOM    361  CZ  ARG A  49       1.352 -10.897 -10.223  1.00 91.06           C  
ATOM    362  N   GLU A  50       4.209 -12.624  -3.228  1.00 87.88           N  
ATOM    363  CA  GLU A  50       5.250 -13.624  -3.011  1.00 87.88           C  
ATOM    364  C   GLU A  50       4.767 -14.729  -2.075  1.00 87.88           C  
ATOM    365  CB  GLU A  50       6.514 -12.971  -2.445  1.00 87.88           C  
ATOM    366  O   GLU A  50       5.215 -15.873  -2.173  1.00 87.88           O  
ATOM    367  CG  GLU A  50       7.204 -12.025  -3.417  1.00 87.88           C  
ATOM    368  CD  GLU A  50       8.497 -11.442  -2.869  1.00 87.88           C  
ATOM    369  OE1 GLU A  50       9.202 -10.723  -3.614  1.00 87.88           O  
ATOM    370  OE2 GLU A  50       8.808 -11.706  -1.686  1.00 87.88           O  
ATOM    371  N   THR A  51       3.832 -14.362  -1.180  1.00 87.57           N  
ATOM    372  CA  THR A  51       3.398 -15.332  -0.180  1.00 87.57           C  
ATOM    373  C   THR A  51       1.984 -15.821  -0.479  1.00 87.57           C  
ATOM    374  CB  THR A  51       3.449 -14.733   1.237  1.00 87.57           C  
ATOM    375  O   THR A  51       1.573 -16.880   0.000  1.00 87.57           O  
ATOM    376  CG2 THR A  51       4.884 -14.431   1.656  1.00 87.57           C  
ATOM    377  OG1 THR A  51       2.689 -13.518   1.264  1.00 87.57           O  
ATOM    378  N   CYS A  52       1.271 -14.988  -1.305  1.00 80.37           N  
ATOM    379  CA  CYS A  52      -0.127 -15.296  -1.583  1.00 80.37           C  
ATOM    380  C   CYS A  52      -0.488 -14.943  -3.021  1.00 80.37           C  
ATOM    381  CB  CYS A  52      -1.044 -14.544  -0.619  1.00 80.37           C  
ATOM    382  O   CYS A  52      -0.349 -13.791  -3.436  1.00 80.37           O  
ATOM    383  SG  CYS A  52      -2.784 -15.011  -0.755  1.00 80.37           S  
ATOM    384  N   SER A  53      -0.858 -16.034  -3.758  1.00 76.53           N  
ATOM    385  CA  SER A  53      -1.145 -15.794  -5.169  1.00 76.53           C  
ATOM    386  C   SER A  53      -2.509 -15.136  -5.351  1.00 76.53           C  
ATOM    387  CB  SER A  53      -1.093 -17.103  -5.957  1.00 76.53           C  
ATOM    388  O   SER A  53      -2.726 -14.403  -6.319  1.00 76.53           O  
ATOM    389  OG  SER A  53      -1.980 -18.060  -5.403  1.00 76.53           O  
ATOM    390  N   ASN A  54      -3.322 -15.342  -4.342  1.00 78.85           N  
ATOM    391  CA  ASN A  54      -4.666 -14.784  -4.448  1.00 78.85           C  
ATOM    392  C   ASN A  54      -4.929 -13.746  -3.360  1.00 78.85           C  
ATOM    393  CB  ASN A  54      -5.715 -15.896  -4.386  1.00 78.85           C  
ATOM    394  O   ASN A  54      -4.604 -13.968  -2.193  1.00 78.85           O  
ATOM    395  CG  ASN A  54      -5.627 -16.848  -5.562  1.00 78.85           C  
ATOM    396  ND2 ASN A  54      -6.106 -18.072  -5.371  1.00 78.85           N  
ATOM    397  OD1 ASN A  54      -5.131 -16.488  -6.633  1.00 78.85           O  
ATOM    398  N   CYS A  55      -5.288 -12.562  -3.836  1.00 83.10           N  
ATOM    399  CA  CYS A  55      -5.563 -11.469  -2.910  1.00 83.10           C  
ATOM    400  C   CYS A  55      -7.061 -11.207  -2.804  1.00 83.10           C  
ATOM    401  CB  CYS A  55      -4.844 -10.196  -3.354  1.00 83.10           C  
ATOM    402  O   CYS A  55      -7.603 -10.373  -3.532  1.00 83.10           O  
ATOM    403  SG  CYS A  55      -4.713  -8.944  -2.059  1.00 83.10           S  
ATOM    404  N   PHE A  56      -7.795 -12.008  -1.950  1.00 83.84           N  
ATOM    405  CA  PHE A  56      -9.241 -11.827  -1.901  1.00 83.84           C  
ATOM    406  C   PHE A  56      -9.686 -11.396  -0.508  1.00 83.84           C  
ATOM    407  CB  PHE A  56      -9.960 -13.117  -2.306  1.00 83.84           C  
ATOM    408  O   PHE A  56     -10.835 -10.994  -0.315  1.00 83.84           O  
ATOM    409  CG  PHE A  56      -9.652 -13.569  -3.708  1.00 83.84           C  
ATOM    410  CD1 PHE A  56     -10.087 -12.832  -4.803  1.00 83.84           C  
ATOM    411  CD2 PHE A  56      -8.926 -14.732  -3.932  1.00 83.84           C  
ATOM    412  CE1 PHE A  56      -9.804 -13.248  -6.102  1.00 83.84           C  
ATOM    413  CE2 PHE A  56      -8.638 -15.154  -5.227  1.00 83.84           C  
ATOM    414  CZ  PHE A  56      -9.079 -14.411  -6.310  1.00 83.84           C  
ATOM    415  N   LYS A  57      -8.684 -11.512   0.365  1.00 87.18           N  
ATOM    416  CA  LYS A  57      -9.085 -11.247   1.743  1.00 87.18           C  
ATOM    417  C   LYS A  57      -8.891  -9.776   2.099  1.00 87.18           C  
ATOM    418  CB  LYS A  57      -8.294 -12.129   2.711  1.00 87.18           C  
ATOM    419  O   LYS A  57      -7.796  -9.232   1.938  1.00 87.18           O  
ATOM    420  CG  LYS A  57      -8.784 -12.061   4.150  1.00 87.18           C  
ATOM    421  CD  LYS A  57      -7.988 -12.993   5.056  1.00 87.18           C  
ATOM    422  CE  LYS A  57      -8.436 -12.881   6.507  1.00 87.18           C  
ATOM    423  NZ  LYS A  57      -7.646 -13.778   7.402  1.00 87.18           N  
ATOM    424  N   ASP A  58      -9.964  -9.069   2.417  1.00 91.53           N  
ATOM    425  CA  ASP A  58      -9.870  -7.702   2.922  1.00 91.53           C  
ATOM    426  C   ASP A  58      -9.845  -7.681   4.448  1.00 91.53           C  
ATOM    427  CB  ASP A  58     -11.035  -6.857   2.403  1.00 91.53           C  
ATOM    428  O   ASP A  58     -10.413  -8.563   5.096  1.00 91.53           O  
ATOM    429  CG  ASP A  58     -12.392  -7.413   2.795  1.00 91.53           C  
ATOM    430  OD1 ASP A  58     -12.720  -8.554   2.403  1.00 91.53           O  
ATOM    431  OD2 ASP A  58     -13.142  -6.703   3.499  1.00 91.53           O  
ATOM    432  N   ASN A  59      -9.101  -6.743   4.965  1.00 92.14           N  
ATOM    433  CA  ASN A  59      -8.961  -6.557   6.406  1.00 92.14           C  
ATOM    434  C   ASN A  59      -9.257  -5.117   6.816  1.00 92.14           C  
ATOM    435  CB  ASN A  59      -7.559  -6.963   6.866  1.00 92.14           C  
ATOM    436  O   ASN A  59      -9.078  -4.191   6.022  1.00 92.14           O  
ATOM    437  CG  ASN A  59      -7.261  -8.426   6.607  1.00 92.14           C  
ATOM    438  ND2 ASN A  59      -6.088  -8.703   6.051  1.00 92.14           N  
ATOM    439  OD1 ASN A  59      -8.079  -9.301   6.904  1.00 92.14           O  
ATOM    440  N   ARG A  60      -9.797  -5.016   8.018  1.00 94.07           N  
ATOM    441  CA  ARG A  60      -9.917  -3.696   8.629  1.00 94.07           C  
ATOM    442  C   ARG A  60      -8.544  -3.083   8.882  1.00 94.07           C  
ATOM    443  CB  ARG A  60     -10.703  -3.779   9.939  1.00 94.07           C  
ATOM    444  O   ARG A  60      -7.691  -3.700   9.523  1.00 94.07           O  
ATOM    445  CG  ARG A  60     -10.965  -2.428  10.587  1.00 94.07           C  
ATOM    446  CD  ARG A  60     -11.844  -2.556  11.823  1.00 94.07           C  
ATOM    447  NE  ARG A  60     -12.012  -1.274  12.500  1.00 94.07           N  
ATOM    448  NH1 ARG A  60     -13.358  -2.105  14.184  1.00 94.07           N  
ATOM    449  NH2 ARG A  60     -12.813   0.121  14.139  1.00 94.07           N  
ATOM    450  CZ  ARG A  60     -12.728  -1.089  13.606  1.00 94.07           C  
ATOM    451  N   CYS A  61      -8.311  -1.830   8.320  1.00 94.40           N  
ATOM    452  CA  CYS A  61      -7.049  -1.132   8.541  1.00 94.40           C  
ATOM    453  C   CYS A  61      -6.959  -0.606   9.968  1.00 94.40           C  
ATOM    454  CB  CYS A  61      -6.895   0.023   7.551  1.00 94.40           C  
ATOM    455  O   CYS A  61      -7.982  -0.369  10.613  1.00 94.40           O  
ATOM    456  SG  CYS A  61      -6.769  -0.506   5.829  1.00 94.40           S  
ATOM    457  N   PRO A  62      -5.744  -0.565  10.492  1.00 93.69           N  
ATOM    458  CA  PRO A  62      -5.583   0.053  11.811  1.00 93.69           C  
ATOM    459  C   PRO A  62      -6.198   1.449  11.887  1.00 93.69           C  
ATOM    460  CB  PRO A  62      -4.064   0.115  11.988  1.00 93.69           C  
ATOM    461  O   PRO A  62      -6.397   2.097  10.856  1.00 93.69           O  
ATOM    462  CG  PRO A  62      -3.525  -0.890  11.021  1.00 93.69           C  
ATOM    463  CD  PRO A  62      -4.461  -0.975   9.851  1.00 93.69           C  
ATOM    464  N   PRO A  63      -6.590   1.847  13.114  1.00 90.61           N  
ATOM    465  CA  PRO A  63      -7.161   3.188  13.258  1.00 90.61           C  
ATOM    466  C   PRO A  63      -6.298   4.270  12.612  1.00 90.61           C  
ATOM    467  CB  PRO A  63      -7.232   3.380  14.775  1.00 90.61           C  
ATOM    468  O   PRO A  63      -5.068   4.197  12.666  1.00 90.61           O  
ATOM    469  CG  PRO A  63      -7.241   1.995  15.335  1.00 90.61           C  
ATOM    470  CD  PRO A  63      -6.467   1.101  14.410  1.00 90.61           C  
ATOM    471  N   TYR A  64      -6.916   5.165  11.833  1.00 88.78           N  
ATOM    472  CA  TYR A  64      -6.322   6.354  11.233  1.00 88.78           C  
ATOM    473  C   TYR A  64      -5.544   5.998   9.972  1.00 88.78           C  
ATOM    474  CB  TYR A  64      -5.400   7.058  12.233  1.00 88.78           C  
ATOM    475  O   TYR A  64      -4.867   6.849   9.391  1.00 88.78           O  
ATOM    476  CG  TYR A  64      -6.089   7.463  13.513  1.00 88.78           C  
ATOM    477  CD1 TYR A  64      -7.083   8.440  13.513  1.00 88.78           C  
ATOM    478  CD2 TYR A  64      -5.749   6.872  14.725  1.00 88.78           C  
ATOM    479  CE1 TYR A  64      -7.720   8.818  14.690  1.00 88.78           C  
ATOM    480  CE2 TYR A  64      -6.379   7.242  15.908  1.00 88.78           C  
ATOM    481  OH  TYR A  64      -7.990   8.585  17.049  1.00 88.78           O  
ATOM    482  CZ  TYR A  64      -7.362   8.214  15.881  1.00 88.78           C  
ATOM    483  N   HIS A  65      -5.511   4.728   9.561  1.00 93.35           N  
ATOM    484  CA  HIS A  65      -5.033   4.298   8.251  1.00 93.35           C  
ATOM    485  C   HIS A  65      -6.171   4.251   7.237  1.00 93.35           C  
ATOM    486  CB  HIS A  65      -4.360   2.928   8.350  1.00 93.35           C  
ATOM    487  O   HIS A  65      -6.791   3.203   7.044  1.00 93.35           O  
ATOM    488  CG  HIS A  65      -3.063   2.949   9.096  1.00 93.35           C  
ATOM    489  CD2 HIS A  65      -1.889   3.564   8.821  1.00 93.35           C  
ATOM    490  ND1 HIS A  65      -2.876   2.272  10.282  1.00 93.35           N  
ATOM    491  CE1 HIS A  65      -1.639   2.471  10.705  1.00 93.35           C  
ATOM    492  NE2 HIS A  65      -1.019   3.251   9.836  1.00 93.35           N  
ATOM    493  N   ARG A  66      -6.354   5.325   6.542  1.00 91.83           N  
ATOM    494  CA  ARG A  66      -7.538   5.469   5.702  1.00 91.83           C  
ATOM    495  C   ARG A  66      -7.185   5.317   4.226  1.00 91.83           C  
ATOM    496  CB  ARG A  66      -8.208   6.823   5.944  1.00 91.83           C  
ATOM    497  O   ARG A  66      -7.985   5.660   3.353  1.00 91.83           O  
ATOM    498  CG  ARG A  66      -8.757   6.997   7.351  1.00 91.83           C  
ATOM    499  CD  ARG A  66      -9.656   8.220   7.459  1.00 91.83           C  
ATOM    500  NE  ARG A  66      -8.887   9.461   7.405  1.00 91.83           N  
ATOM    501  NH1 ARG A  66     -10.379  10.683   8.676  1.00 91.83           N  
ATOM    502  NH2 ARG A  66      -8.474  11.671   7.872  1.00 91.83           N  
ATOM    503  CZ  ARG A  66      -9.249  10.602   7.984  1.00 91.83           C  
ATOM    504  N   THR A  67      -5.919   4.886   3.988  1.00 95.94           N  
ATOM    505  CA  THR A  67      -5.447   4.792   2.611  1.00 95.94           C  
ATOM    506  C   THR A  67      -5.095   3.350   2.258  1.00 95.94           C  
ATOM    507  CB  THR A  67      -4.221   5.695   2.378  1.00 95.94           C  
ATOM    508  O   THR A  67      -4.405   2.669   3.020  1.00 95.94           O  
ATOM    509  CG2 THR A  67      -3.755   5.624   0.928  1.00 95.94           C  
ATOM    510  OG1 THR A  67      -4.567   7.050   2.692  1.00 95.94           O  
ATOM    511  N   CYS A  68      -5.734   2.829   1.167  1.00 97.17           N  
ATOM    512  CA  CYS A  68      -5.300   1.567   0.580  1.00 97.17           C  
ATOM    513  C   CYS A  68      -4.236   1.798  -0.487  1.00 97.17           C  
ATOM    514  CB  CYS A  68      -6.488   0.820  -0.025  1.00 97.17           C  
ATOM    515  O   CYS A  68      -4.266   2.810  -1.189  1.00 97.17           O  
ATOM    516  SG  CYS A  68      -7.833   0.524   1.144  1.00 97.17           S  
ATOM    517  N   TYR A  69      -3.233   0.918  -0.527  1.00 97.31           N  
ATOM    518  CA  TYR A  69      -2.250   1.083  -1.591  1.00 97.31           C  
ATOM    519  C   TYR A  69      -1.995  -0.237  -2.309  1.00 97.31           C  
ATOM    520  CB  TYR A  69      -0.936   1.633  -1.028  1.00 97.31           C  
ATOM    521  O   TYR A  69      -2.234  -1.311  -1.750  1.00 97.31           O  
ATOM    522  CG  TYR A  69      -0.168   0.636  -0.195  1.00 97.31           C  
ATOM    523  CD1 TYR A  69      -0.352   0.564   1.184  1.00 97.31           C  
ATOM    524  CD2 TYR A  69       0.743  -0.234  -0.783  1.00 97.31           C  
ATOM    525  CE1 TYR A  69       0.355  -0.352   1.957  1.00 97.31           C  
ATOM    526  CE2 TYR A  69       1.455  -1.154  -0.021  1.00 97.31           C  
ATOM    527  OH  TYR A  69       1.957  -2.114   2.106  1.00 97.31           O  
ATOM    528  CZ  TYR A  69       1.254  -1.205   1.346  1.00 97.31           C  
ATOM    529  N   THR A  70      -1.645  -0.180  -3.555  1.00 97.10           N  
ATOM    530  CA  THR A  70      -1.102  -1.260  -4.372  1.00 97.10           C  
ATOM    531  C   THR A  70       0.292  -0.906  -4.881  1.00 97.10           C  
ATOM    532  CB  THR A  70      -2.023  -1.574  -5.565  1.00 97.10           C  
ATOM    533  O   THR A  70       0.474   0.117  -5.545  1.00 97.10           O  
ATOM    534  CG2 THR A  70      -1.538  -2.804  -6.325  1.00 97.10           C  
ATOM    535  OG1 THR A  70      -3.352  -1.816  -5.086  1.00 97.10           O  
ATOM    536  N   LEU A  71       1.252  -1.721  -4.493  1.00 96.92           N  
ATOM    537  CA  LEU A  71       2.624  -1.564  -4.964  1.00 96.92           C  
ATOM    538  C   LEU A  71       2.893  -2.463  -6.165  1.00 96.92           C  
ATOM    539  CB  LEU A  71       3.615  -1.880  -3.842  1.00 96.92           C  
ATOM    540  O   LEU A  71       2.590  -3.659  -6.131  1.00 96.92           O  
ATOM    541  CG  LEU A  71       5.090  -1.609  -4.143  1.00 96.92           C  
ATOM    542  CD1 LEU A  71       5.821  -1.185  -2.874  1.00 96.92           C  
ATOM    543  CD2 LEU A  71       5.746  -2.841  -4.758  1.00 96.92           C  
ATOM    544  N   TYR A  72       3.436  -1.868  -7.218  1.00 96.30           N  
ATOM    545  CA  TYR A  72       3.759  -2.584  -8.447  1.00 96.30           C  
ATOM    546  C   TYR A  72       5.267  -2.667  -8.650  1.00 96.30           C  
ATOM    547  CB  TYR A  72       3.106  -1.904  -9.654  1.00 96.30           C  
ATOM    548  O   TYR A  72       5.990  -1.708  -8.370  1.00 96.30           O  
ATOM    549  CG  TYR A  72       1.598  -1.873  -9.592  1.00 96.30           C  
ATOM    550  CD1 TYR A  72       0.835  -2.833 -10.253  1.00 96.30           C  
ATOM    551  CD2 TYR A  72       0.934  -0.885  -8.873  1.00 96.30           C  
ATOM    552  CE1 TYR A  72      -0.555  -2.808 -10.200  1.00 96.30           C  
ATOM    553  CE2 TYR A  72      -0.455  -0.850  -8.813  1.00 96.30           C  
ATOM    554  OH  TYR A  72      -2.566  -1.785  -9.423  1.00 96.30           O  
ATOM    555  CZ  TYR A  72      -1.190  -1.815  -9.478  1.00 96.30           C  
ATOM    556  N   ARG A  73       5.759  -3.848  -9.072  1.00 95.47           N  
ATOM    557  CA  ARG A  73       7.144  -4.111  -9.452  1.00 95.47           C  
ATOM    558  C   ARG A  73       7.214  -4.891 -10.760  1.00 95.47           C  
ATOM    559  CB  ARG A  73       7.869  -4.878  -8.345  1.00 95.47           C  
ATOM    560  O   ARG A  73       6.306  -5.663 -11.078  1.00 95.47           O  
ATOM    561  CG  ARG A  73       8.001  -4.103  -7.043  1.00 95.47           C  
ATOM    562  CD  ARG A  73       8.731  -4.910  -5.978  1.00 95.47           C  
ATOM    563  NE  ARG A  73       8.661  -4.264  -4.671  1.00 95.47           N  
ATOM    564  NH1 ARG A  73       9.818  -5.925  -3.558  1.00 95.47           N  
ATOM    565  NH2 ARG A  73       9.058  -4.089  -2.415  1.00 95.47           N  
ATOM    566  CZ  ARG A  73       9.179  -4.761  -3.551  1.00 95.47           C  
ATOM    567  N   PRO A  74       8.288  -4.562 -11.484  1.00 95.61           N  
ATOM    568  CA  PRO A  74       8.430  -5.346 -12.713  1.00 95.61           C  
ATOM    569  C   PRO A  74       8.684  -6.827 -12.443  1.00 95.61           C  
ATOM    570  CB  PRO A  74       9.636  -4.702 -13.404  1.00 95.61           C  
ATOM    571  O   PRO A  74       9.381  -7.173 -11.486  1.00 95.61           O  
ATOM    572  CG  PRO A  74      10.409  -4.058 -12.300  1.00 95.61           C  
ATOM    573  CD  PRO A  74       9.455  -3.691 -11.199  1.00 95.61           C  
ATOM    574  N   ASP A  75       8.084  -7.657 -13.172  1.00 90.89           N  
ATOM    575  CA  ASP A  75       8.388  -9.082 -13.097  1.00 90.89           C  
ATOM    576  C   ASP A  75       9.626  -9.424 -13.923  1.00 90.89           C  
ATOM    577  CB  ASP A  75       7.194  -9.912 -13.572  1.00 90.89           C  
ATOM    578  O   ASP A  75      10.349  -8.529 -14.367  1.00 90.89           O  
ATOM    579  CG  ASP A  75       6.964  -9.817 -15.070  1.00 90.89           C  
ATOM    580  OD1 ASP A  75       7.770  -9.166 -15.771  1.00 90.89           O  
ATOM    581  OD2 ASP A  75       5.968 -10.395 -15.555  1.00 90.89           O  
ATOM    582  N   GLY A  76      10.032 -10.709 -14.028  1.00 91.70           N  
ATOM    583  CA  GLY A  76      11.224 -11.151 -14.733  1.00 91.70           C  
ATOM    584  C   GLY A  76      11.258 -10.710 -16.183  1.00 91.70           C  
ATOM    585  O   GLY A  76      12.333 -10.580 -16.774  1.00 91.70           O  
ATOM    586  N   ASN A  77      10.152 -10.363 -16.792  1.00 94.59           N  
ATOM    587  CA  ASN A  77      10.038  -9.946 -18.185  1.00 94.59           C  
ATOM    588  C   ASN A  77       9.956  -8.428 -18.311  1.00 94.59           C  
ATOM    589  CB  ASN A  77       8.821 -10.600 -18.843  1.00 94.59           C  
ATOM    590  O   ASN A  77       9.837  -7.898 -19.417  1.00 94.59           O  
ATOM    591  CG  ASN A  77       8.899 -12.114 -18.841  1.00 94.59           C  
ATOM    592  ND2 ASN A  77       7.746 -12.768 -18.922  1.00 94.59           N  
ATOM    593  OD1 ASN A  77       9.986 -12.692 -18.765  1.00 94.59           O  
ATOM    594  N   GLY A  78      10.021  -7.703 -17.198  1.00 93.09           N  
ATOM    595  CA  GLY A  78       9.982  -6.249 -17.229  1.00 93.09           C  
ATOM    596  C   GLY A  78       8.574  -5.689 -17.161  1.00 93.09           C  
ATOM    597  O   GLY A  78       8.380  -4.473 -17.228  1.00 93.09           O  
ATOM    598  N   GLU A  79       7.546  -6.498 -17.139  1.00 94.94           N  
ATOM    599  CA  GLU A  79       6.162  -6.046 -17.027  1.00 94.94           C  
ATOM    600  C   GLU A  79       5.814  -5.689 -15.586  1.00 94.94           C  
ATOM    601  CB  GLU A  79       5.203  -7.118 -17.550  1.00 94.94           C  
ATOM    602  O   GLU A  79       6.111  -6.449 -14.662  1.00 94.94           O  
ATOM    603  CG  GLU A  79       3.762  -6.644 -17.679  1.00 94.94           C  
ATOM    604  CD  GLU A  79       2.825  -7.712 -18.220  1.00 94.94           C  
ATOM    605  OE1 GLU A  79       1.605  -7.453 -18.322  1.00 94.94           O  
ATOM    606  OE2 GLU A  79       3.315  -8.817 -18.542  1.00 94.94           O  
ATOM    607  N   MET A  80       5.137  -4.488 -15.422  1.00 94.35           N  
ATOM    608  CA  MET A  80       4.724  -4.064 -14.088  1.00 94.35           C  
ATOM    609  C   MET A  80       3.589  -4.938 -13.565  1.00 94.35           C  
ATOM    610  CB  MET A  80       4.291  -2.597 -14.099  1.00 94.35           C  
ATOM    611  O   MET A  80       2.555  -5.078 -14.220  1.00 94.35           O  
ATOM    612  CG  MET A  80       5.430  -1.624 -14.359  1.00 94.35           C  
ATOM    613  SD  MET A  80       6.749  -1.728 -13.088  1.00 94.35           S  
ATOM    614  CE  MET A  80       5.879  -1.014 -11.665  1.00 94.35           C  
ATOM    615  N   LYS A  81       3.780  -5.569 -12.415  1.00 93.95           N  
ATOM    616  CA  LYS A  81       2.765  -6.393 -11.766  1.00 93.95           C  
ATOM    617  C   LYS A  81       2.546  -5.959 -10.320  1.00 93.95           C  
ATOM    618  CB  LYS A  81       3.159  -7.870 -11.815  1.00 93.95           C  
ATOM    619  O   LYS A  81       3.455  -5.424  -9.682  1.00 93.95           O  
ATOM    620  CG  LYS A  81       3.301  -8.426 -13.225  1.00 93.95           C  
ATOM    621  CD  LYS A  81       1.942  -8.711 -13.852  1.00 93.95           C  
ATOM    622  CE  LYS A  81       2.081  -9.435 -15.184  1.00 93.95           C  
ATOM    623  NZ  LYS A  81       0.750  -9.763 -15.778  1.00 93.95           N  
ATOM    624  N   TRP A  82       1.302  -6.122  -9.894  1.00 93.44           N  
ATOM    625  CA  TRP A  82       1.102  -5.838  -8.476  1.00 93.44           C  
ATOM    626  C   TRP A  82       1.934  -6.779  -7.611  1.00 93.44           C  
ATOM    627  CB  TRP A  82      -0.379  -5.959  -8.107  1.00 93.44           C  
ATOM    628  O   TRP A  82       1.992  -7.983  -7.870  1.00 93.44           O  
ATOM    629  CG  TRP A  82      -0.913  -7.358  -8.182  1.00 93.44           C  
ATOM    630  CD1 TRP A  82      -1.520  -7.953  -9.253  1.00 93.44           C  
ATOM    631  CD2 TRP A  82      -0.891  -8.338  -7.139  1.00 93.44           C  
ATOM    632  CE2 TRP A  82      -1.502  -9.505  -7.648  1.00 93.44           C  
ATOM    633  CE3 TRP A  82      -0.412  -8.342  -5.822  1.00 93.44           C  
ATOM    634  NE1 TRP A  82      -1.877  -9.244  -8.938  1.00 93.44           N  
ATOM    635  CH2 TRP A  82      -1.171 -10.643  -5.599  1.00 93.44           C  
ATOM    636  CZ2 TRP A  82      -1.647 -10.666  -6.885  1.00 93.44           C  
ATOM    637  CZ3 TRP A  82      -0.558  -9.498  -5.063  1.00 93.44           C  
ATOM    638  N   ALA A  83       2.555  -6.228  -6.563  1.00 94.37           N  
ATOM    639  CA  ALA A  83       3.424  -6.980  -5.661  1.00 94.37           C  
ATOM    640  C   ALA A  83       2.842  -7.027  -4.251  1.00 94.37           C  
ATOM    641  CB  ALA A  83       4.822  -6.367  -5.635  1.00 94.37           C  
ATOM    642  O   ALA A  83       2.829  -8.082  -3.613  1.00 94.37           O  
ATOM    643  N   VAL A  84       2.320  -5.850  -3.766  1.00 95.13           N  
ATOM    644  CA  VAL A  84       1.834  -5.750  -2.394  1.00 95.13           C  
ATOM    645  C   VAL A  84       0.615  -4.831  -2.343  1.00 95.13           C  
ATOM    646  CB  VAL A  84       2.933  -5.231  -1.439  1.00 95.13           C  
ATOM    647  O   VAL A  84       0.591  -3.785  -2.996  1.00 95.13           O  
ATOM    648  CG1 VAL A  84       2.402  -5.127  -0.011  1.00 95.13           C  
ATOM    649  CG2 VAL A  84       4.158  -6.141  -1.492  1.00 95.13           C  
ATOM    650  N   LYS A  85      -0.410  -5.278  -1.585  1.00 95.59           N  
ATOM    651  CA  LYS A  85      -1.554  -4.446  -1.223  1.00 95.59           C  
ATOM    652  C   LYS A  85      -1.659  -4.283   0.290  1.00 95.59           C  
ATOM    653  CB  LYS A  85      -2.849  -5.044  -1.776  1.00 95.59           C  
ATOM    654  O   LYS A  85      -1.342  -5.207   1.043  1.00 95.59           O  
ATOM    655  CG  LYS A  85      -2.855  -5.216  -3.288  1.00 95.59           C  
ATOM    656  CD  LYS A  85      -4.166  -5.818  -3.777  1.00 95.59           C  
ATOM    657  CE  LYS A  85      -4.180  -5.974  -5.292  1.00 95.59           C  
ATOM    658  NZ  LYS A  85      -4.918  -4.858  -5.956  1.00 95.59           N  
ATOM    659  N   GLY A  86      -2.077  -3.091   0.629  1.00 95.63           N  
ATOM    660  CA  GLY A  86      -2.164  -2.914   2.070  1.00 95.63           C  
ATOM    661  C   GLY A  86      -2.750  -1.574   2.472  1.00 95.63           C  
ATOM    662  O   GLY A  86      -3.265  -0.838   1.629  1.00 95.63           O  
ATOM    663  N   CYS A  87      -2.711  -1.395   3.831  1.00 96.36           N  
ATOM    664  CA  CYS A  87      -3.190  -0.179   4.479  1.00 96.36           C  
ATOM    665  C   CYS A  87      -2.036   0.774   4.770  1.00 96.36           C  
ATOM    666  CB  CYS A  87      -3.924  -0.516   5.776  1.00 96.36           C  
ATOM    667  O   CYS A  87      -0.928   0.336   5.082  1.00 96.36           O  
ATOM    668  SG  CYS A  87      -5.348  -1.604   5.545  1.00 96.36           S  
ATOM    669  N   ALA A  88      -2.364   2.043   4.634  1.00 95.90           N  
ATOM    670  CA  ALA A  88      -1.354   3.044   4.970  1.00 95.90           C  
ATOM    671  C   ALA A  88      -2.000   4.308   5.530  1.00 95.90           C  
ATOM    672  CB  ALA A  88      -0.510   3.380   3.743  1.00 95.90           C  
ATOM    673  O   ALA A  88      -3.169   4.590   5.256  1.00 95.90           O  
ATOM    674  N   GLN A  89      -1.279   4.978   6.469  1.00 94.81           N  
ATOM    675  CA  GLN A  89      -1.715   6.299   6.909  1.00 94.81           C  
ATOM    676  C   GLN A  89      -1.619   7.316   5.775  1.00 94.81           C  
ATOM    677  CB  GLN A  89      -0.886   6.767   8.106  1.00 94.81           C  
ATOM    678  O   GLN A  89      -2.509   8.153   5.608  1.00 94.81           O  
ATOM    679  CG  GLN A  89      -1.441   8.010   8.790  1.00 94.81           C  
ATOM    680  CD  GLN A  89      -0.700   8.357  10.067  1.00 94.81           C  
ATOM    681  NE2 GLN A  89      -1.269   9.262  10.855  1.00 94.81           N  
ATOM    682  OE1 GLN A  89       0.375   7.815  10.344  1.00 94.81           O  
ATOM    683  N   LYS A  90      -0.540   7.292   5.063  1.00 95.08           N  
ATOM    684  CA  LYS A  90      -0.261   8.079   3.865  1.00 95.08           C  
ATOM    685  C   LYS A  90       0.202   7.187   2.716  1.00 95.08           C  
ATOM    686  CB  LYS A  90       0.795   9.146   4.157  1.00 95.08           C  
ATOM    687  O   LYS A  90       0.747   6.105   2.945  1.00 95.08           O  
ATOM    688  CG  LYS A  90       0.358  10.186   5.179  1.00 95.08           C  
ATOM    689  CD  LYS A  90       1.447  11.223   5.422  1.00 95.08           C  
ATOM    690  CE  LYS A  90       1.030  12.234   6.482  1.00 95.08           C  
ATOM    691  NZ  LYS A  90       2.098  13.248   6.729  1.00 95.08           N  
ATOM    692  N   CYS A  91      -0.130   7.676   1.498  1.00 96.05           N  
ATOM    693  CA  CYS A  91       0.302   6.915   0.330  1.00 96.05           C  
ATOM    694  C   CYS A  91       1.815   6.732   0.328  1.00 96.05           C  
ATOM    695  CB  CYS A  91      -0.138   7.612  -0.957  1.00 96.05           C  
ATOM    696  O   CYS A  91       2.563   7.710   0.371  1.00 96.05           O  
ATOM    697  SG  CYS A  91       0.035   6.588  -2.435  1.00 96.05           S  
ATOM    698  N   PRO A  92       2.336   5.467   0.356  1.00 96.68           N  
ATOM    699  CA  PRO A  92       3.779   5.219   0.368  1.00 96.68           C  
ATOM    700  C   PRO A  92       4.483   5.766  -0.871  1.00 96.68           C  
ATOM    701  CB  PRO A  92       3.874   3.692   0.420  1.00 96.68           C  
ATOM    702  O   PRO A  92       3.860   5.910  -1.926  1.00 96.68           O  
ATOM    703  CG  PRO A  92       2.526   3.241   0.883  1.00 96.68           C  
ATOM    704  CD  PRO A  92       1.514   4.277   0.486  1.00 96.68           C  
ATOM    705  N   SER A  93       5.731   6.057  -0.667  1.00 97.24           N  
ATOM    706  CA  SER A  93       6.568   6.486  -1.783  1.00 97.24           C  
ATOM    707  C   SER A  93       7.116   5.291  -2.554  1.00 97.24           C  
ATOM    708  CB  SER A  93       7.723   7.356  -1.285  1.00 97.24           C  
ATOM    709  O   SER A  93       7.513   4.288  -1.956  1.00 97.24           O  
ATOM    710  OG  SER A  93       7.235   8.523  -0.646  1.00 97.24           O  
ATOM    711  N   ALA A  94       7.090   5.392  -3.772  1.00 96.69           N  
ATOM    712  CA  ALA A  94       7.633   4.339  -4.626  1.00 96.69           C  
ATOM    713  C   ALA A  94       9.158   4.387  -4.654  1.00 96.69           C  
ATOM    714  CB  ALA A  94       7.074   4.460  -6.041  1.00 96.69           C  
ATOM    715  O   ALA A  94       9.751   5.467  -4.704  1.00 96.69           O  
ATOM    716  N   GLN A  95       9.812   3.237  -4.536  1.00 95.68           N  
ATOM    717  CA  GLN A  95      11.247   3.105  -4.766  1.00 95.68           C  
ATOM    718  C   GLN A  95      11.560   3.025  -6.257  1.00 95.68           C  
ATOM    719  CB  GLN A  95      11.795   1.871  -4.048  1.00 95.68           C  
ATOM    720  O   GLN A  95      10.663   2.812  -7.075  1.00 95.68           O  
ATOM    721  CG  GLN A  95      11.560   1.880  -2.543  1.00 95.68           C  
ATOM    722  CD  GLN A  95      12.254   3.036  -1.848  1.00 95.68           C  
ATOM    723  NE2 GLN A  95      11.563   3.659  -0.899  1.00 95.68           N  
ATOM    724  OE1 GLN A  95      13.403   3.366  -2.160  1.00 95.68           O  
ATOM    725  N   PRO A  96      12.833   3.330  -6.635  1.00 96.01           N  
ATOM    726  CA  PRO A  96      13.167   3.210  -8.056  1.00 96.01           C  
ATOM    727  C   PRO A  96      12.705   1.886  -8.661  1.00 96.01           C  
ATOM    728  CB  PRO A  96      14.695   3.312  -8.068  1.00 96.01           C  
ATOM    729  O   PRO A  96      12.958   0.821  -8.092  1.00 96.01           O  
ATOM    730  CG  PRO A  96      15.034   4.108  -6.850  1.00 96.01           C  
ATOM    731  CD  PRO A  96      14.064   3.751  -5.761  1.00 96.01           C  
ATOM    732  N   GLY A  97      12.015   2.009  -9.745  1.00 94.92           N  
ATOM    733  CA  GLY A  97      11.528   0.838 -10.457  1.00 94.92           C  
ATOM    734  C   GLY A  97      10.159   0.382  -9.990  1.00 94.92           C  
ATOM    735  O   GLY A  97       9.604  -0.581 -10.524  1.00 94.92           O  
ATOM    736  N   GLU A  98       9.634   1.085  -8.935  1.00 96.33           N  
ATOM    737  CA  GLU A  98       8.327   0.758  -8.374  1.00 96.33           C  
ATOM    738  C   GLU A  98       7.303   1.844  -8.691  1.00 96.33           C  
ATOM    739  CB  GLU A  98       8.427   0.555  -6.860  1.00 96.33           C  
ATOM    740  O   GLU A  98       7.670   2.965  -9.048  1.00 96.33           O  
ATOM    741  CG  GLU A  98       9.302  -0.622  -6.453  1.00 96.33           C  
ATOM    742  CD  GLU A  98       9.440  -0.775  -4.947  1.00 96.33           C  
ATOM    743  OE1 GLU A  98       9.985  -1.805  -4.489  1.00 96.33           O  
ATOM    744  OE2 GLU A  98       8.998   0.142  -4.219  1.00 96.33           O  
ATOM    745  N   SER A  99       6.101   1.431  -8.669  1.00 97.16           N  
ATOM    746  CA  SER A  99       4.975   2.358  -8.726  1.00 97.16           C  
ATOM    747  C   SER A  99       3.947   2.045  -7.644  1.00 97.16           C  
ATOM    748  CB  SER A  99       4.310   2.310 -10.102  1.00 97.16           C  
ATOM    749  O   SER A  99       3.764   0.885  -7.270  1.00 97.16           O  
ATOM    750  OG  SER A  99       3.210   3.203 -10.161  1.00 97.16           O  
ATOM    751  N   VAL A 100       3.388   3.104  -7.075  1.00 97.69           N  
ATOM    752  CA  VAL A 100       2.403   2.939  -6.011  1.00 97.69           C  
ATOM    753  C   VAL A 100       1.102   3.638  -6.398  1.00 97.69           C  
ATOM    754  CB  VAL A 100       2.924   3.489  -4.664  1.00 97.69           C  
ATOM    755  O   VAL A 100       1.119   4.779  -6.865  1.00 97.69           O  
ATOM    756  CG1 VAL A 100       1.858   3.358  -3.578  1.00 97.69           C  
ATOM    757  CG2 VAL A 100       4.204   2.764  -4.251  1.00 97.69           C  
ATOM    758  N   GLN A 101      -0.000   2.908  -6.292  1.00 97.32           N  
ATOM    759  CA  GLN A 101      -1.332   3.479  -6.461  1.00 97.32           C  
ATOM    760  C   GLN A 101      -2.099   3.489  -5.141  1.00 97.32           C  
ATOM    761  CB  GLN A 101      -2.119   2.705  -7.519  1.00 97.32           C  
ATOM    762  O   GLN A 101      -2.163   2.472  -4.448  1.00 97.32           O  
ATOM    763  CG  GLN A 101      -3.444   3.352  -7.898  1.00 97.32           C  
ATOM    764  CD  GLN A 101      -4.092   2.700  -9.104  1.00 97.32           C  
ATOM    765  NE2 GLN A 101      -5.368   2.998  -9.325  1.00 97.32           N  
ATOM    766  OE1 GLN A 101      -3.452   1.935  -9.833  1.00 97.32           O  
ATOM    767  N   CYS A 102      -2.697   4.633  -4.863  1.00 97.43           N  
ATOM    768  CA  CYS A 102      -3.443   4.785  -3.619  1.00 97.43           C  
ATOM    769  C   CYS A 102      -4.892   5.169  -3.894  1.00 97.43           C  
ATOM    770  CB  CYS A 102      -2.787   5.837  -2.726  1.00 97.43           C  
ATOM    771  O   CYS A 102      -5.191   5.780  -4.922  1.00 97.43           O  
ATOM    772  SG  CYS A 102      -1.104   5.419  -2.222  1.00 97.43           S  
ATOM    773  N   CYS A 103      -5.723   4.759  -2.966  1.00 96.63           N  
ATOM    774  CA  CYS A 103      -7.142   5.096  -3.001  1.00 96.63           C  
ATOM    775  C   CYS A 103      -7.735   5.108  -1.597  1.00 96.63           C  
ATOM    776  CB  CYS A 103      -7.906   4.105  -3.879  1.00 96.63           C  
ATOM    777  O   CYS A 103      -7.112   4.623  -0.651  1.00 96.63           O  
ATOM    778  SG  CYS A 103      -7.841   2.402  -3.280  1.00 96.63           S  
ATOM    779  N   ASN A 104      -8.920   5.779  -1.361  1.00 94.00           N  
ATOM    780  CA  ASN A 104      -9.373   5.995   0.009  1.00 94.00           C  
ATOM    781  C   ASN A 104     -10.802   5.499   0.211  1.00 94.00           C  
ATOM    782  CB  ASN A 104      -9.267   7.475   0.382  1.00 94.00           C  
ATOM    783  O   ASN A 104     -11.432   5.804   1.225  1.00 94.00           O  
ATOM    784  CG  ASN A 104      -7.834   7.970   0.406  1.00 94.00           C  
ATOM    785  ND2 ASN A 104      -7.620   9.138   1.000  1.00 94.00           N  
ATOM    786  OD1 ASN A 104      -6.927   7.308  -0.106  1.00 94.00           O  
ATOM    787  N   THR A 105     -11.307   4.649  -0.749  1.00 93.53           N  
ATOM    788  CA  THR A 105     -12.609   4.028  -0.533  1.00 93.53           C  
ATOM    789  C   THR A 105     -12.451   2.566  -0.127  1.00 93.53           C  
ATOM    790  CB  THR A 105     -13.489   4.122  -1.794  1.00 93.53           C  
ATOM    791  O   THR A 105     -11.411   1.955  -0.383  1.00 93.53           O  
ATOM    792  CG2 THR A 105     -13.731   5.574  -2.189  1.00 93.53           C  
ATOM    793  OG1 THR A 105     -12.835   3.447  -2.876  1.00 93.53           O  
ATOM    794  N   PRO A 106     -13.420   2.047   0.699  1.00 94.27           N  
ATOM    795  CA  PRO A 106     -13.292   0.662   1.159  1.00 94.27           C  
ATOM    796  C   PRO A 106     -13.047  -0.320   0.015  1.00 94.27           C  
ATOM    797  CB  PRO A 106     -14.639   0.389   1.833  1.00 94.27           C  
ATOM    798  O   PRO A 106     -13.748  -0.278  -1.000  1.00 94.27           O  
ATOM    799  CG  PRO A 106     -15.153   1.738   2.220  1.00 94.27           C  
ATOM    800  CD  PRO A 106     -14.705   2.733   1.188  1.00 94.27           C  
ATOM    801  N   LYS A 107     -11.964  -1.168   0.154  1.00 94.80           N  
ATOM    802  CA  LYS A 107     -11.626  -2.260  -0.754  1.00 94.80           C  
ATOM    803  C   LYS A 107     -11.294  -1.734  -2.147  1.00 94.80           C  
ATOM    804  CB  LYS A 107     -12.775  -3.267  -0.835  1.00 94.80           C  
ATOM    805  O   LYS A 107     -11.563  -2.401  -3.149  1.00 94.80           O  
ATOM    806  CG  LYS A 107     -13.147  -3.890   0.503  1.00 94.80           C  
ATOM    807  CD  LYS A 107     -14.341  -4.826   0.371  1.00 94.80           C  
ATOM    808  CE  LYS A 107     -14.923  -5.188   1.731  1.00 94.80           C  
ATOM    809  NZ  LYS A 107     -16.114  -6.079   1.605  1.00 94.80           N  
ATOM    810  N   CYS A 108     -10.842  -0.542  -2.343  1.00 95.60           N  
ATOM    811  CA  CYS A 108     -10.601   0.138  -3.611  1.00 95.60           C  
ATOM    812  C   CYS A 108      -9.318  -0.363  -4.263  1.00 95.60           C  
ATOM    813  CB  CYS A 108     -10.521   1.650  -3.402  1.00 95.60           C  
ATOM    814  O   CYS A 108      -9.062  -0.084  -5.436  1.00 95.60           O  
ATOM    815  SG  CYS A 108      -9.138   2.169  -2.363  1.00 95.60           S  
ATOM    816  N   ASN A 109      -8.540  -1.082  -3.553  1.00 94.94           N  
ATOM    817  CA  ASN A 109      -7.306  -1.577  -4.154  1.00 94.94           C  
ATOM    818  C   ASN A 109      -7.488  -2.974  -4.739  1.00 94.94           C  
ATOM    819  CB  ASN A 109      -6.171  -1.575  -3.127  1.00 94.94           C  
ATOM    820  O   ASN A 109      -6.583  -3.807  -4.662  1.00 94.94           O  
ATOM    821  CG  ASN A 109      -6.438  -2.505  -1.960  1.00 94.94           C  
ATOM    822  ND2 ASN A 109      -5.379  -2.912  -1.271  1.00 94.94           N  
ATOM    823  OD1 ASN A 109      -7.588  -2.856  -1.680  1.00 94.94           O  
ATOM    824  N   ASP A 110      -8.553  -3.353  -5.401  1.00 88.88           N  
ATOM    825  CA  ASP A 110      -8.899  -4.669  -5.930  1.00 88.88           C  
ATOM    826  C   ASP A 110      -8.398  -4.833  -7.363  1.00 88.88           C  
ATOM    827  CB  ASP A 110     -10.412  -4.889  -5.874  1.00 88.88           C  
ATOM    828  O   ASP A 110      -8.798  -5.766  -8.063  1.00 88.88           O  
ATOM    829  CG  ASP A 110     -10.823  -6.291  -6.285  1.00 88.88           C  
ATOM    830  OD1 ASP A 110      -9.947  -7.176  -6.396  1.00 88.88           O  
ATOM    831  OD2 ASP A 110     -12.034  -6.514  -6.503  1.00 88.88           O  
ATOM    832  N   TYR A 111      -7.336  -4.164  -7.890  1.00 72.78           N  
ATOM    833  CA  TYR A 111      -6.881  -4.275  -9.271  1.00 72.78           C  
ATOM    834  C   TYR A 111      -5.793  -5.334  -9.404  1.00 72.78           C  
ATOM    835  CB  TYR A 111      -6.359  -2.925  -9.775  1.00 72.78           C  
ATOM    836  O   TYR A 111      -5.111  -5.658  -8.429  1.00 72.78           O  
ATOM    837  CG  TYR A 111      -6.826  -1.749  -8.952  1.00 72.78           C  
ATOM    838  CD1 TYR A 111      -8.066  -1.158  -9.187  1.00 72.78           C  
ATOM    839  CD2 TYR A 111      -6.029  -1.225  -7.940  1.00 72.78           C  
ATOM    840  CE1 TYR A 111      -8.499  -0.073  -8.433  1.00 72.78           C  
ATOM    841  CE2 TYR A 111      -6.452  -0.140  -7.180  1.00 72.78           C  
ATOM    842  OH  TYR A 111      -8.111   1.503  -6.684  1.00 72.78           O  
ATOM    843  CZ  TYR A 111      -7.687   0.428  -7.433  1.00 72.78           C  
TER     844      ALA A   1                                                      
ENDMDL                                                                          
END                                                                             
