# Supplementary material for: Domain loss enabled evolution of novel functions in the snake three-finger toxin gene superfamily
Source: Nat Commun. 2023 Aug 11;14:4861. doi: 10.1038/s41467-023-40550-0 (PMC10421932; doi:10.1038/s41467-023-40550-0)
Supplement: Supplementary file 5 — Supplementary Data 2 [file 41467_2023_40550_MOESM5_ESM.zip › SD2_structure_predictions/full_sequence/TR|E2ITZ6|Naja_atra.pdb]

MODEL     1                                                                     
ATOM      1  N   MET A   1     -26.229   2.252  42.803  1.00 61.07           N  
ATOM      2  CA  MET A   1     -26.441   1.405  41.632  1.00 61.07           C  
ATOM      3  C   MET A   1     -26.173   2.179  40.346  1.00 61.07           C  
ATOM      4  CB  MET A   1     -27.866   0.849  41.621  1.00 61.07           C  
ATOM      5  O   MET A   1     -26.171   1.600  39.258  1.00 61.07           O  
ATOM      6  CG  MET A   1     -28.218   0.040  42.858  1.00 61.07           C  
ATOM      7  SD  MET A   1     -29.878  -0.735  42.742  1.00 61.07           S  
ATOM      8  CE  MET A   1     -30.640  -0.086  44.256  1.00 61.07           C  
ATOM      9  N   LYS A   2     -25.758   3.496  40.478  1.00 70.43           N  
ATOM     10  CA  LYS A   2     -25.484   4.455  39.412  1.00 70.43           C  
ATOM     11  C   LYS A   2     -24.032   4.367  38.952  1.00 70.43           C  
ATOM     12  CB  LYS A   2     -25.801   5.878  39.875  1.00 70.43           C  
ATOM     13  O   LYS A   2     -23.733   4.587  37.776  1.00 70.43           O  
ATOM     14  CG  LYS A   2     -27.286   6.153  40.059  1.00 70.43           C  
ATOM     15  CD  LYS A   2     -27.534   7.564  40.577  1.00 70.43           C  
ATOM     16  CE  LYS A   2     -29.020   7.842  40.756  1.00 70.43           C  
ATOM     17  NZ  LYS A   2     -29.261   9.147  41.440  1.00 70.43           N  
ATOM     18  N   THR A   3     -23.160   3.879  39.857  1.00 71.69           N  
ATOM     19  CA  THR A   3     -21.743   3.833  39.514  1.00 71.69           C  
ATOM     20  C   THR A   3     -21.439   2.628  38.629  1.00 71.69           C  
ATOM     21  CB  THR A   3     -20.864   3.780  40.778  1.00 71.69           C  
ATOM     22  O   THR A   3     -20.529   2.675  37.799  1.00 71.69           O  
ATOM     23  CG2 THR A   3     -20.966   5.077  41.574  1.00 71.69           C  
ATOM     24  OG1 THR A   3     -21.291   2.690  41.604  1.00 71.69           O  
ATOM     25  N   LEU A   4     -22.272   1.576  38.730  1.00 71.18           N  
ATOM     26  CA  LEU A   4     -22.061   0.369  37.938  1.00 71.18           C  
ATOM     27  C   LEU A   4     -22.429   0.606  36.477  1.00 71.18           C  
ATOM     28  CB  LEU A   4     -22.885  -0.792  38.502  1.00 71.18           C  
ATOM     29  O   LEU A   4     -21.742   0.124  35.574  1.00 71.18           O  
ATOM     30  CG  LEU A   4     -22.326  -1.477  39.750  1.00 71.18           C  
ATOM     31  CD1 LEU A   4     -23.432  -2.228  40.483  1.00 71.18           C  
ATOM     32  CD2 LEU A   4     -21.188  -2.421  39.377  1.00 71.18           C  
ATOM     33  N   LEU A   5     -23.491   1.489  36.262  1.00 72.86           N  
ATOM     34  CA  LEU A   5     -23.951   1.809  34.915  1.00 72.86           C  
ATOM     35  C   LEU A   5     -22.931   2.675  34.184  1.00 72.86           C  
ATOM     36  CB  LEU A   5     -25.303   2.524  34.965  1.00 72.86           C  
ATOM     37  O   LEU A   5     -22.696   2.489  32.988  1.00 72.86           O  
ATOM     38  CG  LEU A   5     -26.529   1.642  35.208  1.00 72.86           C  
ATOM     39  CD1 LEU A   5     -27.642   2.450  35.865  1.00 72.86           C  
ATOM     40  CD2 LEU A   5     -27.010   1.024  33.899  1.00 72.86           C  
ATOM     41  N   LEU A   6     -22.213   3.534  34.978  1.00 71.12           N  
ATOM     42  CA  LEU A   6     -21.223   4.419  34.374  1.00 71.12           C  
ATOM     43  C   LEU A   6     -19.986   3.638  33.943  1.00 71.12           C  
ATOM     44  CB  LEU A   6     -20.825   5.526  35.354  1.00 71.12           C  
ATOM     45  O   LEU A   6     -19.413   3.910  32.885  1.00 71.12           O  
ATOM     46  CG  LEU A   6     -21.799   6.699  35.484  1.00 71.12           C  
ATOM     47  CD1 LEU A   6     -21.701   7.318  36.874  1.00 71.12           C  
ATOM     48  CD2 LEU A   6     -21.525   7.743  34.407  1.00 71.12           C  
ATOM     49  N   THR A   7     -19.608   2.632  34.716  1.00 72.37           N  
ATOM     50  CA  THR A   7     -18.435   1.828  34.394  1.00 72.37           C  
ATOM     51  C   THR A   7     -18.684   0.983  33.147  1.00 72.37           C  
ATOM     52  CB  THR A   7     -18.045   0.912  35.568  1.00 72.37           C  
ATOM     53  O   THR A   7     -17.784   0.802  32.324  1.00 72.37           O  
ATOM     54  CG2 THR A   7     -17.597   1.727  36.777  1.00 72.37           C  
ATOM     55  OG1 THR A   7     -19.175   0.112  35.938  1.00 72.37           O  
ATOM     56  N   LEU A   8     -19.868   0.479  32.920  1.00 71.81           N  
ATOM     57  CA  LEU A   8     -20.248  -0.333  31.769  1.00 71.81           C  
ATOM     58  C   LEU A   8     -20.229   0.495  30.489  1.00 71.81           C  
ATOM     59  CB  LEU A   8     -21.638  -0.941  31.978  1.00 71.81           C  
ATOM     60  O   LEU A   8     -19.773   0.022  29.446  1.00 71.81           O  
ATOM     61  CG  LEU A   8     -22.040  -2.058  31.014  1.00 71.81           C  
ATOM     62  CD1 LEU A   8     -21.342  -3.361  31.392  1.00 71.81           C  
ATOM     63  CD2 LEU A   8     -23.554  -2.239  31.008  1.00 71.81           C  
ATOM     64  N   VAL A   9     -20.614   1.780  30.543  1.00 75.29           N  
ATOM     65  CA  VAL A   9     -20.631   2.668  29.385  1.00 75.29           C  
ATOM     66  C   VAL A   9     -19.201   3.000  28.966  1.00 75.29           C  
ATOM     67  CB  VAL A   9     -21.416   3.966  29.677  1.00 75.29           C  
ATOM     68  O   VAL A   9     -18.882   3.005  27.775  1.00 75.29           O  
ATOM     69  CG1 VAL A   9     -21.307   4.939  28.504  1.00 75.29           C  
ATOM     70  CG2 VAL A   9     -22.880   3.648  29.978  1.00 75.29           C  
ATOM     71  N   VAL A  10     -18.300   3.101  29.965  1.00 72.35           N  
ATOM     72  CA  VAL A  10     -16.911   3.455  29.696  1.00 72.35           C  
ATOM     73  C   VAL A  10     -16.192   2.272  29.052  1.00 72.35           C  
ATOM     74  CB  VAL A  10     -16.175   3.889  30.983  1.00 72.35           C  
ATOM     75  O   VAL A  10     -15.411   2.447  28.114  1.00 72.35           O  
ATOM     76  CG1 VAL A  10     -14.696   4.145  30.700  1.00 72.35           C  
ATOM     77  CG2 VAL A  10     -16.832   5.133  31.578  1.00 72.35           C  
ATOM     78  N   VAL A  11     -16.501   1.013  29.460  1.00 71.14           N  
ATOM     79  CA  VAL A  11     -15.888  -0.194  28.913  1.00 71.14           C  
ATOM     80  C   VAL A  11     -16.359  -0.408  27.477  1.00 71.14           C  
ATOM     81  CB  VAL A  11     -16.216  -1.436  29.772  1.00 71.14           C  
ATOM     82  O   VAL A  11     -15.573  -0.800  26.611  1.00 71.14           O  
ATOM     83  CG1 VAL A  11     -15.723  -2.710  29.089  1.00 71.14           C  
ATOM     84  CG2 VAL A  11     -15.600  -1.299  31.164  1.00 71.14           C  
ATOM     85  N   THR A  12     -17.631  -0.060  27.133  1.00 67.73           N  
ATOM     86  CA  THR A  12     -18.162  -0.233  25.786  1.00 67.73           C  
ATOM     87  C   THR A  12     -17.543   0.778  24.826  1.00 67.73           C  
ATOM     88  CB  THR A  12     -19.696  -0.091  25.767  1.00 67.73           C  
ATOM     89  O   THR A  12     -17.291   0.463  23.661  1.00 67.73           O  
ATOM     90  CG2 THR A  12     -20.361  -1.203  26.571  1.00 67.73           C  
ATOM     91  OG1 THR A  12     -20.059   1.175  26.333  1.00 67.73           O  
ATOM     92  N   ILE A  13     -17.224   1.975  25.326  1.00 68.26           N  
ATOM     93  CA  ILE A  13     -16.663   3.016  24.473  1.00 68.26           C  
ATOM     94  C   ILE A  13     -15.202   2.698  24.163  1.00 68.26           C  
ATOM     95  CB  ILE A  13     -16.781   4.410  25.129  1.00 68.26           C  
ATOM     96  O   ILE A  13     -14.735   2.920  23.043  1.00 68.26           O  
ATOM     97  CG1 ILE A  13     -18.254   4.796  25.302  1.00 68.26           C  
ATOM     98  CG2 ILE A  13     -16.032   5.460  24.305  1.00 68.26           C  
ATOM     99  CD1 ILE A  13     -18.470   6.063  26.118  1.00 68.26           C  
ATOM    100  N   VAL A  14     -14.526   2.052  25.166  1.00 67.22           N  
ATOM    101  CA  VAL A  14     -13.107   1.758  24.995  1.00 67.22           C  
ATOM    102  C   VAL A  14     -12.935   0.585  24.033  1.00 67.22           C  
ATOM    103  CB  VAL A  14     -12.426   1.444  26.346  1.00 67.22           C  
ATOM    104  O   VAL A  14     -11.967   0.537  23.270  1.00 67.22           O  
ATOM    105  CG1 VAL A  14     -10.968   1.039  26.134  1.00 67.22           C  
ATOM    106  CG2 VAL A  14     -12.519   2.648  27.282  1.00 67.22           C  
ATOM    107  N   CYS A  15     -14.057  -0.233  23.882  1.00 65.86           N  
ATOM    108  CA  CYS A  15     -13.928  -1.385  22.997  1.00 65.86           C  
ATOM    109  C   CYS A  15     -14.404  -1.047  21.589  1.00 65.86           C  
ATOM    110  CB  CYS A  15     -14.722  -2.572  23.542  1.00 65.86           C  
ATOM    111  O   CYS A  15     -14.393  -1.903  20.703  1.00 65.86           O  
ATOM    112  SG  CYS A  15     -14.007  -3.303  25.031  1.00 65.86           S  
ATOM    113  N   LEU A  16     -14.992   0.165  21.384  1.00 60.38           N  
ATOM    114  CA  LEU A  16     -15.472   0.510  20.050  1.00 60.38           C  
ATOM    115  C   LEU A  16     -14.307   0.685  19.081  1.00 60.38           C  
ATOM    116  CB  LEU A  16     -16.309   1.790  20.096  1.00 60.38           C  
ATOM    117  O   LEU A  16     -13.412   1.498  19.321  1.00 60.38           O  
ATOM    118  CG  LEU A  16     -17.722   1.656  20.666  1.00 60.38           C  
ATOM    119  CD1 LEU A  16     -18.168   2.973  21.293  1.00 60.38           C  
ATOM    120  CD2 LEU A  16     -18.698   1.218  19.580  1.00 60.38           C  
ATOM    121  N   ASP A  17     -13.519  -0.345  18.895  1.00 59.98           N  
ATOM    122  CA  ASP A  17     -12.599  -0.341  17.762  1.00 59.98           C  
ATOM    123  C   ASP A  17     -13.228   0.338  16.547  1.00 59.98           C  
ATOM    124  CB  ASP A  17     -12.178  -1.768  17.407  1.00 59.98           C  
ATOM    125  O   ASP A  17     -14.234  -0.137  16.016  1.00 59.98           O  
ATOM    126  CG  ASP A  17     -10.748  -2.082  17.811  1.00 59.98           C  
ATOM    127  OD1 ASP A  17      -9.888  -1.176  17.763  1.00 59.98           O  
ATOM    128  OD2 ASP A  17     -10.478  -3.246  18.177  1.00 59.98           O  
ATOM    129  N   LEU A  18     -13.885   1.591  16.774  1.00 60.90           N  
ATOM    130  CA  LEU A  18     -14.414   2.361  15.653  1.00 60.90           C  
ATOM    131  C   LEU A  18     -13.755   1.938  14.344  1.00 60.90           C  
ATOM    132  CB  LEU A  18     -14.203   3.859  15.884  1.00 60.90           C  
ATOM    133  O   LEU A  18     -12.526   1.903  14.247  1.00 60.90           O  
ATOM    134  CG  LEU A  18     -15.299   4.586  16.665  1.00 60.90           C  
ATOM    135  CD1 LEU A  18     -14.891   4.746  18.126  1.00 60.90           C  
ATOM    136  CD2 LEU A  18     -15.595   5.943  16.036  1.00 60.90           C  
ATOM    137  N   GLY A  19     -13.889   0.638  13.955  1.00 67.08           N  
ATOM    138  CA  GLY A  19     -13.796   0.248  12.557  1.00 67.08           C  
ATOM    139  C   GLY A  19     -12.716   0.996  11.800  1.00 67.08           C  
ATOM    140  O   GLY A  19     -13.014   1.794  10.908  1.00 67.08           O  
ATOM    141  N   TYR A  20     -11.529   1.229  12.470  1.00 71.67           N  
ATOM    142  CA  TYR A  20     -10.465   1.892  11.725  1.00 71.67           C  
ATOM    143  C   TYR A  20     -10.271   1.246  10.358  1.00 71.67           C  
ATOM    144  CB  TYR A  20      -9.152   1.853  12.511  1.00 71.67           C  
ATOM    145  O   TYR A  20     -10.208   0.019  10.248  1.00 71.67           O  
ATOM    146  CG  TYR A  20      -8.070   2.731  11.931  1.00 71.67           C  
ATOM    147  CD1 TYR A  20      -7.111   2.208  11.066  1.00 71.67           C  
ATOM    148  CD2 TYR A  20      -8.003   4.084  12.246  1.00 71.67           C  
ATOM    149  CE1 TYR A  20      -6.111   3.013  10.530  1.00 71.67           C  
ATOM    150  CE2 TYR A  20      -7.008   4.898  11.716  1.00 71.67           C  
ATOM    151  OH  TYR A  20      -5.080   5.155  10.332  1.00 71.67           O  
ATOM    152  CZ  TYR A  20      -6.068   4.354  10.860  1.00 71.67           C  
ATOM    153  N   THR A  21     -10.690   2.067   9.294  1.00 87.18           N  
ATOM    154  CA  THR A  21     -10.423   1.646   7.923  1.00 87.18           C  
ATOM    155  C   THR A  21      -9.082   2.191   7.441  1.00 87.18           C  
ATOM    156  CB  THR A  21     -11.540   2.108   6.970  1.00 87.18           C  
ATOM    157  O   THR A  21      -8.757   3.356   7.679  1.00 87.18           O  
ATOM    158  CG2 THR A  21     -12.872   1.456   7.326  1.00 87.18           C  
ATOM    159  OG1 THR A  21     -11.679   3.532   7.059  1.00 87.18           O  
ATOM    160  N   LEU A  22      -8.097   1.367   7.053  1.00 95.16           N  
ATOM    161  CA  LEU A  22      -6.763   1.677   6.550  1.00 95.16           C  
ATOM    162  C   LEU A  22      -6.839   2.320   5.169  1.00 95.16           C  
ATOM    163  CB  LEU A  22      -5.905   0.411   6.490  1.00 95.16           C  
ATOM    164  O   LEU A  22      -7.580   1.852   4.302  1.00 95.16           O  
ATOM    165  CG  LEU A  22      -4.455   0.595   6.038  1.00 95.16           C  
ATOM    166  CD1 LEU A  22      -3.669   1.376   7.085  1.00 95.16           C  
ATOM    167  CD2 LEU A  22      -3.803  -0.757   5.770  1.00 95.16           C  
ATOM    168  N   THR A  23      -6.183   3.454   4.987  1.00 96.31           N  
ATOM    169  CA  THR A  23      -6.072   4.117   3.692  1.00 96.31           C  
ATOM    170  C   THR A  23      -4.631   4.085   3.190  1.00 96.31           C  
ATOM    171  CB  THR A  23      -6.560   5.576   3.767  1.00 96.31           C  
ATOM    172  O   THR A  23      -3.696   4.321   3.958  1.00 96.31           O  
ATOM    173  CG2 THR A  23      -8.047   5.641   4.101  1.00 96.31           C  
ATOM    174  OG1 THR A  23      -5.822   6.269   4.781  1.00 96.31           O  
ATOM    175  N   CYS A  24      -4.410   3.717   1.854  1.00 97.28           N  
ATOM    176  CA  CYS A  24      -3.082   3.596   1.265  1.00 97.28           C  
ATOM    177  C   CYS A  24      -2.990   4.378  -0.040  1.00 97.28           C  
ATOM    178  CB  CYS A  24      -2.737   2.128   1.015  1.00 97.28           C  
ATOM    179  O   CYS A  24      -4.010   4.656  -0.675  1.00 97.28           O  
ATOM    180  SG  CYS A  24      -2.698   1.124   2.516  1.00 97.28           S  
ATOM    181  N   LEU A  25      -1.819   4.721  -0.472  1.00 96.53           N  
ATOM    182  CA  LEU A  25      -1.580   5.320  -1.781  1.00 96.53           C  
ATOM    183  C   LEU A  25      -1.691   4.274  -2.885  1.00 96.53           C  
ATOM    184  CB  LEU A  25      -0.200   5.981  -1.825  1.00 96.53           C  
ATOM    185  O   LEU A  25      -1.209   3.149  -2.731  1.00 96.53           O  
ATOM    186  CG  LEU A  25       0.036   7.123  -0.834  1.00 96.53           C  
ATOM    187  CD1 LEU A  25       1.511   7.511  -0.815  1.00 96.53           C  
ATOM    188  CD2 LEU A  25      -0.834   8.325  -1.186  1.00 96.53           C  
ATOM    189  N   ILE A  26      -2.389   4.592  -4.091  1.00 94.42           N  
ATOM    190  CA  ILE A  26      -2.625   3.626  -5.159  1.00 94.42           C  
ATOM    191  C   ILE A  26      -2.093   4.176  -6.480  1.00 94.42           C  
ATOM    192  CB  ILE A  26      -4.126   3.281  -5.288  1.00 94.42           C  
ATOM    193  O   ILE A  26      -2.491   3.720  -7.554  1.00 94.42           O  
ATOM    194  CG1 ILE A  26      -4.950   4.556  -5.501  1.00 94.42           C  
ATOM    195  CG2 ILE A  26      -4.612   2.515  -4.054  1.00 94.42           C  
ATOM    196  CD1 ILE A  26      -6.345   4.306  -6.056  1.00 94.42           C  
ATOM    197  N   CYS A  27      -1.033   4.789  -6.497  1.00 89.75           N  
ATOM    198  CA  CYS A  27      -0.544   5.415  -7.720  1.00 89.75           C  
ATOM    199  C   CYS A  27       0.818   4.855  -8.112  1.00 89.75           C  
ATOM    200  CB  CYS A  27      -0.452   6.931  -7.546  1.00 89.75           C  
ATOM    201  O   CYS A  27       1.547   4.335  -7.266  1.00 89.75           O  
ATOM    202  SG  CYS A  27       0.402   7.440  -6.038  1.00 89.75           S  
ATOM    203  N   PRO A  28       1.173   4.989  -9.365  1.00 87.93           N  
ATOM    204  CA  PRO A  28       2.428   4.424  -9.868  1.00 87.93           C  
ATOM    205  C   PRO A  28       3.574   5.432  -9.860  1.00 87.93           C  
ATOM    206  CB  PRO A  28       2.078   4.006 -11.298  1.00 87.93           C  
ATOM    207  O   PRO A  28       4.736   5.054 -10.031  1.00 87.93           O  
ATOM    208  CG  PRO A  28       0.986   4.939 -11.713  1.00 87.93           C  
ATOM    209  CD  PRO A  28       0.169   5.285 -10.501  1.00 87.93           C  
ATOM    210  N   GLU A  29       3.251   6.698  -9.563  1.00 86.30           N  
ATOM    211  CA  GLU A  29       4.260   7.751  -9.630  1.00 86.30           C  
ATOM    212  C   GLU A  29       5.010   7.881  -8.307  1.00 86.30           C  
ATOM    213  CB  GLU A  29       3.618   9.089 -10.005  1.00 86.30           C  
ATOM    214  O   GLU A  29       4.487   7.514  -7.253  1.00 86.30           O  
ATOM    215  CG  GLU A  29       2.963   9.093 -11.378  1.00 86.30           C  
ATOM    216  CD  GLU A  29       1.481   8.755 -11.338  1.00 86.30           C  
ATOM    217  OE1 GLU A  29       0.817   8.808 -12.398  1.00 86.30           O  
ATOM    218  OE2 GLU A  29       0.980   8.434 -10.237  1.00 86.30           O  
ATOM    219  N   LYS A  30       6.182   8.371  -8.383  1.00 81.87           N  
ATOM    220  CA  LYS A  30       6.980   8.611  -7.183  1.00 81.87           C  
ATOM    221  C   LYS A  30       6.274   9.579  -6.238  1.00 81.87           C  
ATOM    222  CB  LYS A  30       8.360   9.154  -7.555  1.00 81.87           C  
ATOM    223  O   LYS A  30       6.220   9.346  -5.029  1.00 81.87           O  
ATOM    224  CG  LYS A  30       9.292   9.343  -6.368  1.00 81.87           C  
ATOM    225  CD  LYS A  30      10.679   9.791  -6.811  1.00 81.87           C  
ATOM    226  CE  LYS A  30      11.610   9.985  -5.622  1.00 81.87           C  
ATOM    227  NZ  LYS A  30      12.988  10.369  -6.055  1.00 81.87           N  
ATOM    228  N   TYR A  31       5.732  10.650  -6.816  1.00 83.30           N  
ATOM    229  CA  TYR A  31       5.016  11.652  -6.034  1.00 83.30           C  
ATOM    230  C   TYR A  31       3.527  11.633  -6.358  1.00 83.30           C  
ATOM    231  CB  TYR A  31       5.589  13.048  -6.295  1.00 83.30           C  
ATOM    232  O   TYR A  31       3.135  11.785  -7.517  1.00 83.30           O  
ATOM    233  CG  TYR A  31       7.067  13.161  -6.008  1.00 83.30           C  
ATOM    234  CD1 TYR A  31       7.539  13.223  -4.699  1.00 83.30           C  
ATOM    235  CD2 TYR A  31       7.993  13.207  -7.045  1.00 83.30           C  
ATOM    236  CE1 TYR A  31       8.900  13.329  -4.430  1.00 83.30           C  
ATOM    237  CE2 TYR A  31       9.355  13.313  -6.787  1.00 83.30           C  
ATOM    238  OH  TYR A  31      11.147  13.478  -5.219  1.00 83.30           O  
ATOM    239  CZ  TYR A  31       9.799  13.373  -5.479  1.00 83.30           C  
ATOM    240  N   CYS A  32       2.736  11.001  -5.559  1.00 83.76           N  
ATOM    241  CA  CYS A  32       1.296  10.976  -5.789  1.00 83.76           C  
ATOM    242  C   CYS A  32       0.531  11.078  -4.475  1.00 83.76           C  
ATOM    243  CB  CYS A  32       0.893   9.699  -6.526  1.00 83.76           C  
ATOM    244  O   CYS A  32       1.098  10.859  -3.403  1.00 83.76           O  
ATOM    245  SG  CYS A  32      -0.889   9.409  -6.561  1.00 83.76           S  
ATOM    246  N   ASN A  33      -0.800  11.521  -4.685  1.00 88.04           N  
ATOM    247  CA  ASN A  33      -1.661  11.750  -3.530  1.00 88.04           C  
ATOM    248  C   ASN A  33      -2.981  10.994  -3.656  1.00 88.04           C  
ATOM    249  CB  ASN A  33      -1.923  13.247  -3.343  1.00 88.04           C  
ATOM    250  O   ASN A  33      -3.921  11.248  -2.901  1.00 88.04           O  
ATOM    251  CG  ASN A  33      -0.678  14.010  -2.934  1.00 88.04           C  
ATOM    252  ND2 ASN A  33      -0.571  15.254  -3.385  1.00 88.04           N  
ATOM    253  OD1 ASN A  33       0.179  13.486  -2.218  1.00 88.04           O  
ATOM    254  N   LYS A  34      -2.899  10.044  -4.695  1.00 94.51           N  
ATOM    255  CA  LYS A  34      -4.128   9.268  -4.837  1.00 94.51           C  
ATOM    256  C   LYS A  34      -4.255   8.232  -3.723  1.00 94.51           C  
ATOM    257  CB  LYS A  34      -4.174   8.579  -6.201  1.00 94.51           C  
ATOM    258  O   LYS A  34      -3.341   7.435  -3.503  1.00 94.51           O  
ATOM    259  CG  LYS A  34      -4.353   9.535  -7.372  1.00 94.51           C  
ATOM    260  CD  LYS A  34      -4.471   8.786  -8.692  1.00 94.51           C  
ATOM    261  CE  LYS A  34      -4.529   9.742  -9.876  1.00 94.51           C  
ATOM    262  NZ  LYS A  34      -4.628   9.012 -11.175  1.00 94.51           N  
ATOM    263  N   VAL A  35      -5.347   8.278  -3.027  1.00 95.29           N  
ATOM    264  CA  VAL A  35      -5.562   7.447  -1.847  1.00 95.29           C  
ATOM    265  C   VAL A  35      -6.856   6.651  -2.004  1.00 95.29           C  
ATOM    266  CB  VAL A  35      -5.612   8.295  -0.556  1.00 95.29           C  
ATOM    267  O   VAL A  35      -7.806   7.118  -2.637  1.00 95.29           O  
ATOM    268  CG1 VAL A  35      -5.893   7.413   0.659  1.00 95.29           C  
ATOM    269  CG2 VAL A  35      -4.304   9.062  -0.372  1.00 95.29           C  
ATOM    270  N   HIS A  36      -6.776   5.446  -1.448  1.00 94.97           N  
ATOM    271  CA  HIS A  36      -7.938   4.565  -1.441  1.00 94.97           C  
ATOM    272  C   HIS A  36      -8.098   3.874  -0.091  1.00 94.97           C  
ATOM    273  CB  HIS A  36      -7.826   3.522  -2.555  1.00 94.97           C  
ATOM    274  O   HIS A  36      -7.108   3.586   0.585  1.00 94.97           O  
ATOM    275  CG  HIS A  36      -9.043   2.666  -2.700  1.00 94.97           C  
ATOM    276  CD2 HIS A  36     -10.195   2.867  -3.382  1.00 94.97           C  
ATOM    277  ND1 HIS A  36      -9.163   1.435  -2.092  1.00 94.97           N  
ATOM    278  CE1 HIS A  36     -10.340   0.914  -2.396  1.00 94.97           C  
ATOM    279  NE2 HIS A  36     -10.986   1.763  -3.177  1.00 94.97           N  
ATOM    280  N   THR A  37      -9.426   3.774   0.298  1.00 96.13           N  
ATOM    281  CA  THR A  37      -9.739   3.019   1.506  1.00 96.13           C  
ATOM    282  C   THR A  37      -9.640   1.518   1.248  1.00 96.13           C  
ATOM    283  CB  THR A  37     -11.146   3.361   2.030  1.00 96.13           C  
ATOM    284  O   THR A  37     -10.247   1.004   0.306  1.00 96.13           O  
ATOM    285  CG2 THR A  37     -11.430   2.649   3.349  1.00 96.13           C  
ATOM    286  OG1 THR A  37     -11.242   4.776   2.234  1.00 96.13           O  
ATOM    287  N   CYS A  38      -8.802   0.774   2.089  1.00 95.18           N  
ATOM    288  CA  CYS A  38      -8.597  -0.659   1.910  1.00 95.18           C  
ATOM    289  C   CYS A  38      -9.851  -1.440   2.287  1.00 95.18           C  
ATOM    290  CB  CYS A  38      -7.414  -1.140   2.749  1.00 95.18           C  
ATOM    291  O   CYS A  38     -10.625  -1.005   3.141  1.00 95.18           O  
ATOM    292  SG  CYS A  38      -5.852  -0.335   2.333  1.00 95.18           S  
ATOM    293  N   LEU A  39     -10.077  -2.496   1.527  1.00 94.04           N  
ATOM    294  CA  LEU A  39     -11.204  -3.379   1.809  1.00 94.04           C  
ATOM    295  C   LEU A  39     -10.993  -4.127   3.121  1.00 94.04           C  
ATOM    296  CB  LEU A  39     -11.402  -4.377   0.665  1.00 94.04           C  
ATOM    297  O   LEU A  39      -9.880  -4.159   3.651  1.00 94.04           O  
ATOM    298  CG  LEU A  39     -11.743  -3.782  -0.702  1.00 94.04           C  
ATOM    299  CD1 LEU A  39     -11.644  -4.851  -1.785  1.00 94.04           C  
ATOM    300  CD2 LEU A  39     -13.136  -3.161  -0.683  1.00 94.04           C  
ATOM    301  N   ASN A  40     -12.056  -4.679   3.582  1.00 89.83           N  
ATOM    302  CA  ASN A  40     -11.962  -5.488   4.793  1.00 89.83           C  
ATOM    303  C   ASN A  40     -10.933  -6.604   4.643  1.00 89.83           C  
ATOM    304  CB  ASN A  40     -13.330  -6.071   5.155  1.00 89.83           C  
ATOM    305  O   ASN A  40     -10.913  -7.304   3.629  1.00 89.83           O  
ATOM    306  CG  ASN A  40     -14.245  -5.054   5.807  1.00 89.83           C  
ATOM    307  ND2 ASN A  40     -15.472  -5.464   6.104  1.00 89.83           N  
ATOM    308  OD1 ASN A  40     -13.852  -3.908   6.042  1.00 89.83           O  
ATOM    309  N   GLY A  41      -9.984  -6.759   5.472  1.00 90.80           N  
ATOM    310  CA  GLY A  41      -8.966  -7.797   5.428  1.00 90.80           C  
ATOM    311  C   GLY A  41      -7.623  -7.295   4.934  1.00 90.80           C  
ATOM    312  O   GLY A  41      -6.599  -7.953   5.127  1.00 90.80           O  
ATOM    313  N   GLU A  42      -7.708  -6.114   4.239  1.00 94.59           N  
ATOM    314  CA  GLU A  42      -6.472  -5.502   3.762  1.00 94.59           C  
ATOM    315  C   GLU A  42      -5.903  -4.532   4.794  1.00 94.59           C  
ATOM    316  CB  GLU A  42      -6.707  -4.778   2.434  1.00 94.59           C  
ATOM    317  O   GLU A  42      -6.272  -3.356   4.818  1.00 94.59           O  
ATOM    318  CG  GLU A  42      -7.164  -5.693   1.307  1.00 94.59           C  
ATOM    319  CD  GLU A  42      -7.361  -4.967  -0.014  1.00 94.59           C  
ATOM    320  OE1 GLU A  42      -7.064  -5.553  -1.079  1.00 94.59           O  
ATOM    321  OE2 GLU A  42      -7.816  -3.801   0.018  1.00 94.59           O  
ATOM    322  N   LYS A  43      -4.962  -5.078   5.584  1.00 94.92           N  
ATOM    323  CA  LYS A  43      -4.481  -4.292   6.717  1.00 94.92           C  
ATOM    324  C   LYS A  43      -3.069  -3.771   6.464  1.00 94.92           C  
ATOM    325  CB  LYS A  43      -4.511  -5.125   7.999  1.00 94.92           C  
ATOM    326  O   LYS A  43      -2.397  -3.310   7.389  1.00 94.92           O  
ATOM    327  CG  LYS A  43      -5.901  -5.595   8.400  1.00 94.92           C  
ATOM    328  CD  LYS A  43      -5.870  -6.386   9.702  1.00 94.92           C  
ATOM    329  CE  LYS A  43      -7.263  -6.847  10.110  1.00 94.92           C  
ATOM    330  NZ  LYS A  43      -7.237  -7.622  11.387  1.00 94.92           N  
ATOM    331  N   ILE A  44      -2.637  -3.928   5.119  1.00 96.71           N  
ATOM    332  CA  ILE A  44      -1.253  -3.573   4.828  1.00 96.71           C  
ATOM    333  C   ILE A  44      -1.200  -2.662   3.604  1.00 96.71           C  
ATOM    334  CB  ILE A  44      -0.383  -4.829   4.600  1.00 96.71           C  
ATOM    335  O   ILE A  44      -1.901  -2.897   2.617  1.00 96.71           O  
ATOM    336  CG1 ILE A  44      -0.342  -5.688   5.869  1.00 96.71           C  
ATOM    337  CG2 ILE A  44       1.030  -4.435   4.160  1.00 96.71           C  
ATOM    338  CD1 ILE A  44       0.416  -5.050   7.025  1.00 96.71           C  
ATOM    339  N   CYS A  45      -0.474  -1.563   3.687  1.00 97.26           N  
ATOM    340  CA  CYS A  45      -0.099  -0.780   2.515  1.00 97.26           C  
ATOM    341  C   CYS A  45       1.233  -1.254   1.945  1.00 97.26           C  
ATOM    342  CB  CYS A  45      -0.013   0.705   2.867  1.00 97.26           C  
ATOM    343  O   CYS A  45       2.177  -1.512   2.695  1.00 97.26           O  
ATOM    344  SG  CYS A  45      -1.568   1.401   3.466  1.00 97.26           S  
ATOM    345  N   PHE A  46       1.291  -1.447   0.615  1.00 96.60           N  
ATOM    346  CA  PHE A  46       2.561  -1.875   0.039  1.00 96.60           C  
ATOM    347  C   PHE A  46       3.046  -0.876  -1.005  1.00 96.60           C  
ATOM    348  CB  PHE A  46       2.428  -3.266  -0.587  1.00 96.60           C  
ATOM    349  O   PHE A  46       2.244  -0.148  -1.594  1.00 96.60           O  
ATOM    350  CG  PHE A  46       1.653  -3.279  -1.877  1.00 96.60           C  
ATOM    351  CD1 PHE A  46       0.282  -3.509  -1.878  1.00 96.60           C  
ATOM    352  CD2 PHE A  46       2.295  -3.063  -3.089  1.00 96.60           C  
ATOM    353  CE1 PHE A  46      -0.438  -3.521  -3.070  1.00 96.60           C  
ATOM    354  CE2 PHE A  46       1.582  -3.074  -4.284  1.00 96.60           C  
ATOM    355  CZ  PHE A  46       0.216  -3.305  -4.273  1.00 96.60           C  
ATOM    356  N   LYS A  47       4.337  -0.743  -1.154  1.00 95.13           N  
ATOM    357  CA  LYS A  47       5.085  -0.015  -2.176  1.00 95.13           C  
ATOM    358  C   LYS A  47       6.179  -0.888  -2.783  1.00 95.13           C  
ATOM    359  CB  LYS A  47       5.696   1.259  -1.589  1.00 95.13           C  
ATOM    360  O   LYS A  47       7.015  -1.435  -2.062  1.00 95.13           O  
ATOM    361  CG  LYS A  47       6.557   2.040  -2.570  1.00 95.13           C  
ATOM    362  CD  LYS A  47       7.232   3.229  -1.898  1.00 95.13           C  
ATOM    363  CE  LYS A  47       8.202   3.929  -2.839  1.00 95.13           C  
ATOM    364  NZ  LYS A  47       8.944   5.028  -2.153  1.00 95.13           N  
ATOM    365  N   LYS A  48       6.099  -1.030  -4.129  1.00 93.49           N  
ATOM    366  CA  LYS A  48       7.130  -1.850  -4.760  1.00 93.49           C  
ATOM    367  C   LYS A  48       7.597  -1.231  -6.074  1.00 93.49           C  
ATOM    368  CB  LYS A  48       6.612  -3.269  -5.003  1.00 93.49           C  
ATOM    369  O   LYS A  48       6.836  -0.526  -6.739  1.00 93.49           O  
ATOM    370  CG  LYS A  48       5.447  -3.344  -5.979  1.00 93.49           C  
ATOM    371  CD  LYS A  48       4.955  -4.775  -6.153  1.00 93.49           C  
ATOM    372  CE  LYS A  48       3.822  -4.858  -7.167  1.00 93.49           C  
ATOM    373  NZ  LYS A  48       3.372  -6.266  -7.381  1.00 93.49           N  
ATOM    374  N   TYR A  49       8.841  -1.384  -6.350  1.00 91.32           N  
ATOM    375  CA  TYR A  49       9.435  -0.872  -7.580  1.00 91.32           C  
ATOM    376  C   TYR A  49      10.645  -1.704  -7.989  1.00 91.32           C  
ATOM    377  CB  TYR A  49       9.843   0.595  -7.411  1.00 91.32           C  
ATOM    378  O   TYR A  49      11.231  -2.406  -7.163  1.00 91.32           O  
ATOM    379  CG  TYR A  49      10.882   0.815  -6.338  1.00 91.32           C  
ATOM    380  CD1 TYR A  49      10.512   0.982  -5.006  1.00 91.32           C  
ATOM    381  CD2 TYR A  49      12.236   0.859  -6.655  1.00 91.32           C  
ATOM    382  CE1 TYR A  49      11.466   1.188  -4.015  1.00 91.32           C  
ATOM    383  CE2 TYR A  49      13.198   1.064  -5.672  1.00 91.32           C  
ATOM    384  OH  TYR A  49      13.753   1.430  -3.380  1.00 91.32           O  
ATOM    385  CZ  TYR A  49      12.804   1.226  -4.357  1.00 91.32           C  
ATOM    386  N   ASP A  50      10.968  -1.568  -9.320  1.00 89.99           N  
ATOM    387  CA  ASP A  50      12.124  -2.266  -9.875  1.00 89.99           C  
ATOM    388  C   ASP A  50      13.410  -1.481  -9.625  1.00 89.99           C  
ATOM    389  CB  ASP A  50      11.936  -2.506 -11.375  1.00 89.99           C  
ATOM    390  O   ASP A  50      13.470  -0.278  -9.885  1.00 89.99           O  
ATOM    391  CG  ASP A  50      12.918  -3.517 -11.940  1.00 89.99           C  
ATOM    392  OD1 ASP A  50      14.082  -3.556 -11.488  1.00 89.99           O  
ATOM    393  OD2 ASP A  50      12.524  -4.281 -12.848  1.00 89.99           O  
ATOM    394  N   GLN A  51      14.491  -2.140  -9.221  1.00 84.50           N  
ATOM    395  CA  GLN A  51      15.764  -1.523  -8.863  1.00 84.50           C  
ATOM    396  C   GLN A  51      16.517  -1.057 -10.106  1.00 84.50           C  
ATOM    397  CB  GLN A  51      16.627  -2.498  -8.061  1.00 84.50           C  
ATOM    398  O   GLN A  51      17.303  -0.109 -10.042  1.00 84.50           O  
ATOM    399  CG  GLN A  51      16.225  -2.613  -6.597  1.00 84.50           C  
ATOM    400  CD  GLN A  51      17.211  -3.428  -5.780  1.00 84.50           C  
ATOM    401  NE2 GLN A  51      17.379  -3.060  -4.514  1.00 84.50           N  
ATOM    402  OE1 GLN A  51      17.816  -4.380  -6.282  1.00 84.50           O  
ATOM    403  N   ARG A  52      16.269  -1.508 -11.401  1.00 80.87           N  
ATOM    404  CA  ARG A  52      17.120  -1.277 -12.564  1.00 80.87           C  
ATOM    405  C   ARG A  52      16.564  -0.155 -13.435  1.00 80.87           C  
ATOM    406  CB  ARG A  52      17.263  -2.558 -13.388  1.00 80.87           C  
ATOM    407  O   ARG A  52      17.153   0.192 -14.460  1.00 80.87           O  
ATOM    408  CG  ARG A  52      18.098  -3.635 -12.713  1.00 80.87           C  
ATOM    409  CD  ARG A  52      18.347  -4.818 -13.638  1.00 80.87           C  
ATOM    410  NE  ARG A  52      19.107  -5.872 -12.972  1.00 80.87           N  
ATOM    411  NH1 ARG A  52      19.385  -7.157 -14.872  1.00 80.87           N  
ATOM    412  NH2 ARG A  52      20.261  -7.855 -12.872  1.00 80.87           N  
ATOM    413  CZ  ARG A  52      19.582  -6.959 -13.574  1.00 80.87           C  
ATOM    414  N   LYS A  53      15.314   0.271 -13.031  1.00 67.41           N  
ATOM    415  CA  LYS A  53      14.803   1.256 -13.979  1.00 67.41           C  
ATOM    416  C   LYS A  53      15.563   2.574 -13.866  1.00 67.41           C  
ATOM    417  CB  LYS A  53      13.308   1.492 -13.755  1.00 67.41           C  
ATOM    418  O   LYS A  53      15.664   3.147 -12.779  1.00 67.41           O  
ATOM    419  CG  LYS A  53      12.410   0.491 -14.467  1.00 67.41           C  
ATOM    420  CD  LYS A  53      10.943   0.891 -14.371  1.00 67.41           C  
ATOM    421  CE  LYS A  53      10.038  -0.136 -15.039  1.00 67.41           C  
ATOM    422  NZ  LYS A  53       8.596   0.233 -14.917  1.00 67.41           N  
ATOM    423  N   LEU A  54      16.559   2.791 -14.700  1.00 64.76           N  
ATOM    424  CA  LEU A  54      17.447   3.942 -14.821  1.00 64.76           C  
ATOM    425  C   LEU A  54      16.655   5.210 -15.125  1.00 64.76           C  
ATOM    426  CB  LEU A  54      18.489   3.702 -15.917  1.00 64.76           C  
ATOM    427  O   LEU A  54      17.018   6.297 -14.670  1.00 64.76           O  
ATOM    428  CG  LEU A  54      19.815   3.087 -15.468  1.00 64.76           C  
ATOM    429  CD1 LEU A  54      20.082   1.791 -16.226  1.00 64.76           C  
ATOM    430  CD2 LEU A  54      20.959   4.075 -15.669  1.00 64.76           C  
ATOM    431  N   LEU A  55      15.424   4.993 -15.796  1.00 69.91           N  
ATOM    432  CA  LEU A  55      14.679   6.131 -16.322  1.00 69.91           C  
ATOM    433  C   LEU A  55      13.469   6.441 -15.447  1.00 69.91           C  
ATOM    434  CB  LEU A  55      14.229   5.859 -17.759  1.00 69.91           C  
ATOM    435  O   LEU A  55      12.619   7.253 -15.820  1.00 69.91           O  
ATOM    436  CG  LEU A  55      15.277   6.078 -18.851  1.00 69.91           C  
ATOM    437  CD1 LEU A  55      15.268   4.913 -19.835  1.00 69.91           C  
ATOM    438  CD2 LEU A  55      15.029   7.397 -19.575  1.00 69.91           C  
ATOM    439  N   GLY A  56      13.563   6.183 -14.115  1.00 71.88           N  
ATOM    440  CA  GLY A  56      12.455   6.568 -13.255  1.00 71.88           C  
ATOM    441  C   GLY A  56      11.707   5.381 -12.679  1.00 71.88           C  
ATOM    442  O   GLY A  56      11.244   4.513 -13.421  1.00 71.88           O  
ATOM    443  N   LYS A  57      12.049   5.034 -11.487  1.00 78.50           N  
ATOM    444  CA  LYS A  57      11.429   3.914 -10.785  1.00 78.50           C  
ATOM    445  C   LYS A  57       9.907   3.980 -10.879  1.00 78.50           C  
ATOM    446  CB  LYS A  57      11.863   3.893  -9.318  1.00 78.50           C  
ATOM    447  O   LYS A  57       9.316   5.049 -10.713  1.00 78.50           O  
ATOM    448  CG  LYS A  57      13.347   3.622  -9.116  1.00 78.50           C  
ATOM    449  CD  LYS A  57      13.715   3.607  -7.638  1.00 78.50           C  
ATOM    450  CE  LYS A  57      15.210   3.394  -7.436  1.00 78.50           C  
ATOM    451  NZ  LYS A  57      15.585   3.439  -5.991  1.00 78.50           N  
ATOM    452  N   ARG A  58       9.250   3.007 -11.547  1.00 83.83           N  
ATOM    453  CA  ARG A  58       7.795   2.894 -11.504  1.00 83.83           C  
ATOM    454  C   ARG A  58       7.337   2.227 -10.211  1.00 83.83           C  
ATOM    455  CB  ARG A  58       7.281   2.106 -12.710  1.00 83.83           C  
ATOM    456  O   ARG A  58       7.692   1.079  -9.939  1.00 83.83           O  
ATOM    457  CG  ARG A  58       5.786   2.251 -12.949  1.00 83.83           C  
ATOM    458  CD  ARG A  58       5.350   1.557 -14.232  1.00 83.83           C  
ATOM    459  NE  ARG A  58       3.911   1.680 -14.449  1.00 83.83           N  
ATOM    460  NH1 ARG A  58       3.872   0.342 -16.331  1.00 83.83           N  
ATOM    461  NH2 ARG A  58       1.933   1.278 -15.544  1.00 83.83           N  
ATOM    462  CZ  ARG A  58       3.242   1.100 -15.441  1.00 83.83           C  
ATOM    463  N   TYR A  59       6.617   2.982  -9.421  1.00 90.53           N  
ATOM    464  CA  TYR A  59       6.143   2.490  -8.132  1.00 90.53           C  
ATOM    465  C   TYR A  59       4.749   1.887  -8.259  1.00 90.53           C  
ATOM    466  CB  TYR A  59       6.131   3.618  -7.097  1.00 90.53           C  
ATOM    467  O   TYR A  59       3.944   2.335  -9.078  1.00 90.53           O  
ATOM    468  CG  TYR A  59       7.495   4.205  -6.823  1.00 90.53           C  
ATOM    469  CD1 TYR A  59       8.304   3.694  -5.810  1.00 90.53           C  
ATOM    470  CD2 TYR A  59       7.977   5.271  -7.575  1.00 90.53           C  
ATOM    471  CE1 TYR A  59       9.560   4.232  -5.553  1.00 90.53           C  
ATOM    472  CE2 TYR A  59       9.231   5.817  -7.326  1.00 90.53           C  
ATOM    473  OH  TYR A  59      11.258   5.829  -6.065  1.00 90.53           O  
ATOM    474  CZ  TYR A  59      10.015   5.292  -6.315  1.00 90.53           C  
ATOM    475  N   ARG A  60       4.610   0.873  -7.583  1.00 92.97           N  
ATOM    476  CA  ARG A  60       3.289   0.293  -7.362  1.00 92.97           C  
ATOM    477  C   ARG A  60       2.920   0.319  -5.882  1.00 92.97           C  
ATOM    478  CB  ARG A  60       3.237  -1.142  -7.890  1.00 92.97           C  
ATOM    479  O   ARG A  60       3.658  -0.204  -5.044  1.00 92.97           O  
ATOM    480  CG  ARG A  60       3.355  -1.247  -9.402  1.00 92.97           C  
ATOM    481  CD  ARG A  60       3.041  -2.652  -9.896  1.00 92.97           C  
ATOM    482  NE  ARG A  60       3.161  -2.753 -11.348  1.00 92.97           N  
ATOM    483  NH1 ARG A  60       2.389  -4.927 -11.469  1.00 92.97           N  
ATOM    484  NH2 ARG A  60       2.998  -3.814 -13.378  1.00 92.97           N  
ATOM    485  CZ  ARG A  60       2.849  -3.831 -12.062  1.00 92.97           C  
ATOM    486  N   ARG A  61       1.795   1.012  -5.647  1.00 95.22           N  
ATOM    487  CA  ARG A  61       1.300   1.137  -4.279  1.00 95.22           C  
ATOM    488  C   ARG A  61      -0.130   0.620  -4.164  1.00 95.22           C  
ATOM    489  CB  ARG A  61       1.371   2.593  -3.813  1.00 95.22           C  
ATOM    490  O   ARG A  61      -0.900   0.692  -5.124  1.00 95.22           O  
ATOM    491  CG  ARG A  61       2.778   3.169  -3.802  1.00 95.22           C  
ATOM    492  CD  ARG A  61       2.787   4.627  -3.364  1.00 95.22           C  
ATOM    493  NE  ARG A  61       4.144   5.161  -3.297  1.00 95.22           N  
ATOM    494  NH1 ARG A  61       4.198   5.868  -5.495  1.00 95.22           N  
ATOM    495  NH2 ARG A  61       6.017   6.189  -4.138  1.00 95.22           N  
ATOM    496  CZ  ARG A  61       4.783   5.738  -4.310  1.00 95.22           C  
ATOM    497  N   GLY A  62      -0.409   0.105  -2.943  1.00 95.75           N  
ATOM    498  CA  GLY A  62      -1.774  -0.358  -2.752  1.00 95.75           C  
ATOM    499  C   GLY A  62      -1.989  -1.047  -1.417  1.00 95.75           C  
ATOM    500  O   GLY A  62      -1.151  -0.944  -0.518  1.00 95.75           O  
ATOM    501  N   CYS A  63      -3.251  -1.616  -1.399  1.00 96.56           N  
ATOM    502  CA  CYS A  63      -3.669  -2.353  -0.212  1.00 96.56           C  
ATOM    503  C   CYS A  63      -3.487  -3.853  -0.409  1.00 96.56           C  
ATOM    504  CB  CYS A  63      -5.129  -2.048   0.123  1.00 96.56           C  
ATOM    505  O   CYS A  63      -3.690  -4.368  -1.510  1.00 96.56           O  
ATOM    506  SG  CYS A  63      -5.451  -0.300   0.448  1.00 96.56           S  
ATOM    507  N   ALA A  64      -3.048  -4.493   0.704  1.00 96.28           N  
ATOM    508  CA  ALA A  64      -2.898  -5.945   0.658  1.00 96.28           C  
ATOM    509  C   ALA A  64      -3.219  -6.573   2.012  1.00 96.28           C  
ATOM    510  CB  ALA A  64      -1.483  -6.321   0.223  1.00 96.28           C  
ATOM    511  O   ALA A  64      -3.162  -5.900   3.044  1.00 96.28           O  
ATOM    512  N   ALA A  65      -3.699  -7.784   1.954  1.00 96.03           N  
ATOM    513  CA  ALA A  65      -3.917  -8.535   3.187  1.00 96.03           C  
ATOM    514  C   ALA A  65      -2.591  -8.893   3.853  1.00 96.03           C  
ATOM    515  CB  ALA A  65      -4.725  -9.799   2.905  1.00 96.03           C  
ATOM    516  O   ALA A  65      -2.480  -8.872   5.081  1.00 96.03           O  
ATOM    517  N   THR A  66      -1.610  -9.282   2.985  1.00 96.26           N  
ATOM    518  CA  THR A  66      -0.249  -9.591   3.410  1.00 96.26           C  
ATOM    519  C   THR A  66       0.769  -8.883   2.519  1.00 96.26           C  
ATOM    520  CB  THR A  66       0.012 -11.108   3.387  1.00 96.26           C  
ATOM    521  O   THR A  66       0.462  -8.523   1.381  1.00 96.26           O  
ATOM    522  CG2 THR A  66      -0.912 -11.840   4.355  1.00 96.26           C  
ATOM    523  OG1 THR A  66      -0.211 -11.606   2.062  1.00 96.26           O  
ATOM    524  N   CYS A  67       1.958  -8.554   3.121  1.00 95.91           N  
ATOM    525  CA  CYS A  67       3.010  -7.899   2.352  1.00 95.91           C  
ATOM    526  C   CYS A  67       3.429  -8.755   1.162  1.00 95.91           C  
ATOM    527  CB  CYS A  67       4.223  -7.613   3.238  1.00 95.91           C  
ATOM    528  O   CYS A  67       3.770  -9.928   1.325  1.00 95.91           O  
ATOM    529  SG  CYS A  67       5.409  -6.468   2.500  1.00 95.91           S  
ATOM    530  N   PRO A  68       3.317  -8.239  -0.076  1.00 95.73           N  
ATOM    531  CA  PRO A  68       3.678  -8.994  -1.277  1.00 95.73           C  
ATOM    532  C   PRO A  68       5.109  -9.525  -1.232  1.00 95.73           C  
ATOM    533  CB  PRO A  68       3.511  -7.969  -2.402  1.00 95.73           C  
ATOM    534  O   PRO A  68       5.978  -8.915  -0.605  1.00 95.73           O  
ATOM    535  CG  PRO A  68       2.628  -6.910  -1.825  1.00 95.73           C  
ATOM    536  CD  PRO A  68       2.845  -6.865  -0.340  1.00 95.73           C  
ATOM    537  N   VAL A  69       5.238 -10.649  -1.906  1.00 95.06           N  
ATOM    538  CA  VAL A  69       6.552 -11.276  -1.997  1.00 95.06           C  
ATOM    539  C   VAL A  69       7.410 -10.533  -3.018  1.00 95.06           C  
ATOM    540  CB  VAL A  69       6.442 -12.769  -2.379  1.00 95.06           C  
ATOM    541  O   VAL A  69       6.949 -10.227  -4.120  1.00 95.06           O  
ATOM    542  CG1 VAL A  69       7.828 -13.401  -2.494  1.00 95.06           C  
ATOM    543  CG2 VAL A  69       5.592 -13.521  -1.356  1.00 95.06           C  
ATOM    544  N   ARG A  70       8.574 -10.291  -2.633  1.00 92.78           N  
ATOM    545  CA  ARG A  70       9.529  -9.602  -3.495  1.00 92.78           C  
ATOM    546  C   ARG A  70      10.025 -10.521  -4.606  1.00 92.78           C  
ATOM    547  CB  ARG A  70      10.713  -9.081  -2.678  1.00 92.78           C  
ATOM    548  O   ARG A  70      10.453 -11.647  -4.343  1.00 92.78           O  
ATOM    549  CG  ARG A  70      11.729  -8.300  -3.495  1.00 92.78           C  
ATOM    550  CD  ARG A  70      12.944  -7.912  -2.663  1.00 92.78           C  
ATOM    551  NE  ARG A  70      13.738  -9.080  -2.291  1.00 92.78           N  
ATOM    552  NH1 ARG A  70      15.739  -8.223  -3.063  1.00 92.78           N  
ATOM    553  NH2 ARG A  70      15.670 -10.308  -2.112  1.00 92.78           N  
ATOM    554  CZ  ARG A  70      15.047  -9.201  -2.490  1.00 92.78           C  
ATOM    555  N   LYS A  71       9.955 -10.075  -5.903  1.00 91.83           N  
ATOM    556  CA  LYS A  71      10.560 -10.742  -7.052  1.00 91.83           C  
ATOM    557  C   LYS A  71      11.995 -10.268  -7.270  1.00 91.83           C  
ATOM    558  CB  LYS A  71       9.731 -10.498  -8.314  1.00 91.83           C  
ATOM    559  O   LYS A  71      12.407  -9.246  -6.718  1.00 91.83           O  
ATOM    560  CG  LYS A  71       8.316 -11.052  -8.240  1.00 91.83           C  
ATOM    561  CD  LYS A  71       7.548 -10.797  -9.531  1.00 91.83           C  
ATOM    562  CE  LYS A  71       6.119 -11.317  -9.445  1.00 91.83           C  
ATOM    563  NZ  LYS A  71       5.343 -11.011 -10.684  1.00 91.83           N  
ATOM    564  N   PRO A  72      12.815 -11.147  -7.939  1.00 90.71           N  
ATOM    565  CA  PRO A  72      14.188 -10.702  -8.192  1.00 90.71           C  
ATOM    566  C   PRO A  72      14.255  -9.281  -8.747  1.00 90.71           C  
ATOM    567  CB  PRO A  72      14.703 -11.715  -9.218  1.00 90.71           C  
ATOM    568  O   PRO A  72      13.496  -8.933  -9.656  1.00 90.71           O  
ATOM    569  CG  PRO A  72      13.883 -12.943  -8.988  1.00 90.71           C  
ATOM    570  CD  PRO A  72      12.506 -12.524  -8.561  1.00 90.71           C  
ATOM    571  N   ARG A  73      15.032  -8.464  -8.029  1.00 87.87           N  
ATOM    572  CA  ARG A  73      15.368  -7.125  -8.501  1.00 87.87           C  
ATOM    573  C   ARG A  73      14.264  -6.130  -8.157  1.00 87.87           C  
ATOM    574  CB  ARG A  73      15.614  -7.133 -10.011  1.00 87.87           C  
ATOM    575  O   ARG A  73      14.140  -5.086  -8.800  1.00 87.87           O  
ATOM    576  CG  ARG A  73      16.808  -7.973 -10.436  1.00 87.87           C  
ATOM    577  CD  ARG A  73      17.012  -7.941 -11.944  1.00 87.87           C  
ATOM    578  NE  ARG A  73      18.066  -8.859 -12.365  1.00 87.87           N  
ATOM    579  NH1 ARG A  73      17.982  -8.261 -14.595  1.00 87.87           N  
ATOM    580  NH2 ARG A  73      19.467  -9.858 -13.887  1.00 87.87           N  
ATOM    581  CZ  ARG A  73      18.502  -8.991 -13.615  1.00 87.87           C  
ATOM    582  N   GLU A  74      13.273  -6.557  -7.295  1.00 91.30           N  
ATOM    583  CA  GLU A  74      12.165  -5.741  -6.808  1.00 91.30           C  
ATOM    584  C   GLU A  74      12.339  -5.399  -5.331  1.00 91.30           C  
ATOM    585  CB  GLU A  74      10.831  -6.460  -7.028  1.00 91.30           C  
ATOM    586  O   GLU A  74      12.846  -6.213  -4.555  1.00 91.30           O  
ATOM    587  CG  GLU A  74       9.612  -5.586  -6.772  1.00 91.30           C  
ATOM    588  CD  GLU A  74       8.298  -6.281  -7.091  1.00 91.30           C  
ATOM    589  OE1 GLU A  74       7.581  -5.830  -8.014  1.00 91.30           O  
ATOM    590  OE2 GLU A  74       7.982  -7.283  -6.412  1.00 91.30           O  
ATOM    591  N   ILE A  75      12.036  -4.201  -5.037  1.00 92.79           N  
ATOM    592  CA  ILE A  75      11.978  -3.786  -3.639  1.00 92.79           C  
ATOM    593  C   ILE A  75      10.522  -3.661  -3.198  1.00 92.79           C  
ATOM    594  CB  ILE A  75      12.722  -2.450  -3.415  1.00 92.79           C  
ATOM    595  O   ILE A  75       9.706  -3.049  -3.891  1.00 92.79           O  
ATOM    596  CG1 ILE A  75      14.205  -2.597  -3.777  1.00 92.79           C  
ATOM    597  CG2 ILE A  75      12.555  -1.975  -1.969  1.00 92.79           C  
ATOM    598  CD1 ILE A  75      15.009  -1.314  -3.625  1.00 92.79           C  
ATOM    599  N   VAL A  76      10.213  -4.332  -2.070  1.00 95.46           N  
ATOM    600  CA  VAL A  76       8.862  -4.260  -1.524  1.00 95.46           C  
ATOM    601  C   VAL A  76       8.909  -3.710  -0.100  1.00 95.46           C  
ATOM    602  CB  VAL A  76       8.170  -5.641  -1.539  1.00 95.46           C  
ATOM    603  O   VAL A  76       9.678  -4.195   0.734  1.00 95.46           O  
ATOM    604  CG1 VAL A  76       6.754  -5.542  -0.973  1.00 95.46           C  
ATOM    605  CG2 VAL A  76       8.143  -6.208  -2.957  1.00 95.46           C  
ATOM    606  N   GLU A  77       8.162  -2.691   0.175  1.00 95.28           N  
ATOM    607  CA  GLU A  77       8.002  -2.124   1.511  1.00 95.28           C  
ATOM    608  C   GLU A  77       6.543  -2.162   1.956  1.00 95.28           C  
ATOM    609  CB  GLU A  77       8.526  -0.686   1.550  1.00 95.28           C  
ATOM    610  O   GLU A  77       5.639  -1.885   1.164  1.00 95.28           O  
ATOM    611  CG  GLU A  77      10.008  -0.563   1.227  1.00 95.28           C  
ATOM    612  CD  GLU A  77      10.491   0.878   1.167  1.00 95.28           C  
ATOM    613  OE1 GLU A  77      11.719   1.110   1.244  1.00 95.28           O  
ATOM    614  OE2 GLU A  77       9.635   1.781   1.043  1.00 95.28           O  
ATOM    615  N   CYS A  78       6.349  -2.562   3.216  1.00 97.00           N  
ATOM    616  CA  CYS A  78       4.993  -2.656   3.747  1.00 97.00           C  
ATOM    617  C   CYS A  78       4.875  -1.919   5.075  1.00 97.00           C  
ATOM    618  CB  CYS A  78       4.589  -4.119   3.928  1.00 97.00           C  
ATOM    619  O   CYS A  78       5.837  -1.856   5.843  1.00 97.00           O  
ATOM    620  SG  CYS A  78       4.646  -5.085   2.403  1.00 97.00           S  
ATOM    621  N   CYS A  79       3.743  -1.360   5.280  1.00 97.02           N  
ATOM    622  CA  CYS A  79       3.433  -0.660   6.521  1.00 97.02           C  
ATOM    623  C   CYS A  79       1.941  -0.730   6.828  1.00 97.02           C  
ATOM    624  CB  CYS A  79       3.878   0.799   6.440  1.00 97.02           C  
ATOM    625  O   CYS A  79       1.149  -1.155   5.985  1.00 97.02           O  
ATOM    626  SG  CYS A  79       3.060   1.739   5.132  1.00 97.02           S  
ATOM    627  N   SER A  80       1.453  -0.412   8.090  1.00 95.18           N  
ATOM    628  CA  SER A  80       0.071  -0.672   8.478  1.00 95.18           C  
ATOM    629  C   SER A  80      -0.597   0.586   9.024  1.00 95.18           C  
ATOM    630  CB  SER A  80       0.008  -1.787   9.524  1.00 95.18           C  
ATOM    631  O   SER A  80      -1.577   0.502   9.767  1.00 95.18           O  
ATOM    632  OG  SER A  80       0.859  -1.497  10.619  1.00 95.18           O  
ATOM    633  N   THR A  81      -0.020   1.790   8.628  1.00 94.77           N  
ATOM    634  CA  THR A  81      -0.677   3.034   9.015  1.00 94.77           C  
ATOM    635  C   THR A  81      -1.159   3.796   7.783  1.00 94.77           C  
ATOM    636  CB  THR A  81       0.264   3.930   9.841  1.00 94.77           C  
ATOM    637  O   THR A  81      -0.752   3.492   6.660  1.00 94.77           O  
ATOM    638  CG2 THR A  81       0.739   3.215  11.101  1.00 94.77           C  
ATOM    639  OG1 THR A  81       1.404   4.278   9.044  1.00 94.77           O  
ATOM    640  N   ASP A  82      -2.091   4.775   7.957  1.00 95.29           N  
ATOM    641  CA  ASP A  82      -2.671   5.498   6.830  1.00 95.29           C  
ATOM    642  C   ASP A  82      -1.586   6.173   5.994  1.00 95.29           C  
ATOM    643  CB  ASP A  82      -3.679   6.539   7.322  1.00 95.29           C  
ATOM    644  O   ASP A  82      -0.716   6.859   6.534  1.00 95.29           O  
ATOM    645  CG  ASP A  82      -4.979   5.921   7.808  1.00 95.29           C  
ATOM    646  OD1 ASP A  82      -5.206   4.715   7.574  1.00 95.29           O  
ATOM    647  OD2 ASP A  82      -5.784   6.649   8.429  1.00 95.29           O  
ATOM    648  N   LYS A  83      -1.655   5.895   4.703  1.00 94.74           N  
ATOM    649  CA  LYS A  83      -0.816   6.587   3.729  1.00 94.74           C  
ATOM    650  C   LYS A  83       0.664   6.425   4.064  1.00 94.74           C  
ATOM    651  CB  LYS A  83      -1.180   8.071   3.665  1.00 94.74           C  
ATOM    652  O   LYS A  83       1.448   7.362   3.900  1.00 94.74           O  
ATOM    653  CG  LYS A  83      -2.622   8.338   3.257  1.00 94.74           C  
ATOM    654  CD  LYS A  83      -2.937   9.828   3.259  1.00 94.74           C  
ATOM    655  CE  LYS A  83      -4.425  10.087   3.067  1.00 94.74           C  
ATOM    656  NZ  LYS A  83      -4.742  11.546   3.097  1.00 94.74           N  
ATOM    657  N   CYS A  84       1.149   5.343   4.586  1.00 95.29           N  
ATOM    658  CA  CYS A  84       2.509   5.096   5.051  1.00 95.29           C  
ATOM    659  C   CYS A  84       3.393   4.601   3.912  1.00 95.29           C  
ATOM    660  CB  CYS A  84       2.510   4.076   6.189  1.00 95.29           C  
ATOM    661  O   CYS A  84       4.604   4.448   4.082  1.00 95.29           O  
ATOM    662  SG  CYS A  84       1.904   2.445   5.705  1.00 95.29           S  
ATOM    663  N   ASN A  85       2.731   4.370   2.743  1.00 94.68           N  
ATOM    664  CA  ASN A  85       3.505   3.834   1.627  1.00 94.68           C  
ATOM    665  C   ASN A  85       3.960   4.940   0.679  1.00 94.68           C  
ATOM    666  CB  ASN A  85       2.693   2.783   0.867  1.00 94.68           C  
ATOM    667  O   ASN A  85       3.892   4.783  -0.542  1.00 94.68           O  
ATOM    668  CG  ASN A  85       1.392   3.334   0.319  1.00 94.68           C  
ATOM    669  ND2 ASN A  85       0.879   2.708  -0.734  1.00 94.68           N  
ATOM    670  OD1 ASN A  85       0.852   4.316   0.836  1.00 94.68           O  
ATOM    671  N   HIS A  86       4.568   6.168   1.110  1.00 87.14           N  
ATOM    672  CA  HIS A  86       5.094   7.275   0.319  1.00 87.14           C  
ATOM    673  C   HIS A  86       6.289   6.833  -0.520  1.00 87.14           C  
ATOM    674  CB  HIS A  86       5.492   8.440   1.226  1.00 87.14           C  
ATOM    675  O   HIS A  86       6.997   5.893  -0.152  1.00 87.14           O  
ATOM    676  CG  HIS A  86       4.370   8.951   2.073  1.00 87.14           C  
ATOM    677  CD2 HIS A  86       4.072   8.738   3.376  1.00 87.14           C  
ATOM    678  ND1 HIS A  86       3.392   9.790   1.586  1.00 87.14           N  
ATOM    679  CE1 HIS A  86       2.538  10.072   2.556  1.00 87.14           C  
ATOM    680  NE2 HIS A  86       2.928   9.446   3.653  1.00 87.14           N  
TER     681      ALA A   1                                                      
ENDMDL                                                                          
END                                                                             
