# Supplementary material for: Domain loss enabled evolution of novel functions in the snake three-finger toxin gene superfamily
Source: Nat Commun. 2023 Aug 11;14:4861. doi: 10.1038/s41467-023-40550-0 (PMC10421932; doi:10.1038/s41467-023-40550-0)
Supplement: Supplementary file 5 — Supplementary Data 2 [file 41467_2023_40550_MOESM5_ESM.zip › SD2_structure_predictions/full_sequence/TR|H8PG68|Parasuta_nigriceps.pdb]

MODEL     1                                                                     
ATOM      1  N   MET A   1     -43.036 -10.414  23.580  1.00 63.61           N  
ATOM      2  CA  MET A   1     -42.563 -10.534  22.204  1.00 63.61           C  
ATOM      3  C   MET A   1     -41.975  -9.215  21.714  1.00 63.61           C  
ATOM      4  CB  MET A   1     -43.700 -10.974  21.280  1.00 63.61           C  
ATOM      5  O   MET A   1     -41.320  -9.171  20.670  1.00 63.61           O  
ATOM      6  CG  MET A   1     -45.023 -10.283  21.564  1.00 63.61           C  
ATOM      7  SD  MET A   1     -46.330 -10.743  20.361  1.00 63.61           S  
ATOM      8  CE  MET A   1     -46.576  -9.148  19.531  1.00 63.61           C  
ATOM      9  N   LYS A   2     -42.120  -8.176  22.554  1.00 75.93           N  
ATOM     10  CA  LYS A   2     -41.624  -6.831  22.272  1.00 75.93           C  
ATOM     11  C   LYS A   2     -40.155  -6.694  22.664  1.00 75.93           C  
ATOM     12  CB  LYS A   2     -42.463  -5.785  23.007  1.00 75.93           C  
ATOM     13  O   LYS A   2     -39.402  -5.960  22.021  1.00 75.93           O  
ATOM     14  CG  LYS A   2     -43.907  -5.706  22.535  1.00 75.93           C  
ATOM     15  CD  LYS A   2     -44.697  -4.671  23.325  1.00 75.93           C  
ATOM     16  CE  LYS A   2     -46.065  -4.419  22.705  1.00 75.93           C  
ATOM     17  NZ  LYS A   2     -47.093  -4.101  23.741  1.00 75.93           N  
ATOM     18  N   THR A   3     -39.833  -7.557  23.657  1.00 76.59           N  
ATOM     19  CA  THR A   3     -38.456  -7.482  24.132  1.00 76.59           C  
ATOM     20  C   THR A   3     -37.503  -8.132  23.133  1.00 76.59           C  
ATOM     21  CB  THR A   3     -38.302  -8.159  25.507  1.00 76.59           C  
ATOM     22  O   THR A   3     -36.373  -7.673  22.956  1.00 76.59           O  
ATOM     23  CG2 THR A   3     -39.061  -7.393  26.585  1.00 76.59           C  
ATOM     24  OG1 THR A   3     -38.814  -9.495  25.436  1.00 76.59           O  
ATOM     25  N   LEU A   4     -37.977  -9.157  22.496  1.00 78.55           N  
ATOM     26  CA  LEU A   4     -37.170  -9.861  21.504  1.00 78.55           C  
ATOM     27  C   LEU A   4     -36.931  -8.986  20.278  1.00 78.55           C  
ATOM     28  CB  LEU A   4     -37.851 -11.168  21.089  1.00 78.55           C  
ATOM     29  O   LEU A   4     -35.823  -8.957  19.738  1.00 78.55           O  
ATOM     30  CG  LEU A   4     -37.706 -12.345  22.054  1.00 78.55           C  
ATOM     31  CD1 LEU A   4     -38.244 -13.622  21.418  1.00 78.55           C  
ATOM     32  CD2 LEU A   4     -36.250 -12.521  22.469  1.00 78.55           C  
ATOM     33  N   LEU A   5     -38.025  -8.218  19.961  1.00 79.43           N  
ATOM     34  CA  LEU A   5     -37.942  -7.315  18.818  1.00 79.43           C  
ATOM     35  C   LEU A   5     -36.962  -6.179  19.092  1.00 79.43           C  
ATOM     36  CB  LEU A   5     -39.323  -6.744  18.485  1.00 79.43           C  
ATOM     37  O   LEU A   5     -36.167  -5.817  18.222  1.00 79.43           O  
ATOM     38  CG  LEU A   5     -39.784  -6.891  17.034  1.00 79.43           C  
ATOM     39  CD1 LEU A   5     -41.252  -7.302  16.984  1.00 79.43           C  
ATOM     40  CD2 LEU A   5     -39.561  -5.591  16.268  1.00 79.43           C  
ATOM     41  N   LEU A   6     -36.968  -5.753  20.371  1.00 81.12           N  
ATOM     42  CA  LEU A   6     -36.078  -4.663  20.754  1.00 81.12           C  
ATOM     43  C   LEU A   6     -34.625  -5.126  20.766  1.00 81.12           C  
ATOM     44  CB  LEU A   6     -36.462  -4.116  22.132  1.00 81.12           C  
ATOM     45  O   LEU A   6     -33.734  -4.399  20.319  1.00 81.12           O  
ATOM     46  CG  LEU A   6     -36.778  -2.621  22.204  1.00 81.12           C  
ATOM     47  CD1 LEU A   6     -37.882  -2.361  23.223  1.00 81.12           C  
ATOM     48  CD2 LEU A   6     -35.524  -1.826  22.552  1.00 81.12           C  
ATOM     49  N   THR A   7     -34.398  -6.330  21.199  1.00 83.39           N  
ATOM     50  CA  THR A   7     -33.053  -6.892  21.239  1.00 83.39           C  
ATOM     51  C   THR A   7     -32.510  -7.098  19.828  1.00 83.39           C  
ATOM     52  CB  THR A   7     -33.028  -8.229  22.003  1.00 83.39           C  
ATOM     53  O   THR A   7     -31.331  -6.852  19.568  1.00 83.39           O  
ATOM     54  CG2 THR A   7     -33.372  -8.028  23.475  1.00 83.39           C  
ATOM     55  OG1 THR A   7     -33.983  -9.123  21.418  1.00 83.39           O  
ATOM     56  N   LEU A   8     -33.297  -7.571  18.897  1.00 82.80           N  
ATOM     57  CA  LEU A   8     -32.900  -7.793  17.511  1.00 82.80           C  
ATOM     58  C   LEU A   8     -32.526  -6.479  16.835  1.00 82.80           C  
ATOM     59  CB  LEU A   8     -34.028  -8.477  16.734  1.00 82.80           C  
ATOM     60  O   LEU A   8     -31.551  -6.418  16.082  1.00 82.80           O  
ATOM     61  CG  LEU A   8     -33.668  -9.013  15.348  1.00 82.80           C  
ATOM     62  CD1 LEU A   8     -33.651 -10.538  15.357  1.00 82.80           C  
ATOM     63  CD2 LEU A   8     -34.647  -8.491  14.302  1.00 82.80           C  
ATOM     64  N   VAL A   9     -33.246  -5.403  17.121  1.00 84.94           N  
ATOM     65  CA  VAL A   9     -32.988  -4.078  16.568  1.00 84.94           C  
ATOM     66  C   VAL A   9     -31.656  -3.548  17.096  1.00 84.94           C  
ATOM     67  CB  VAL A   9     -34.126  -3.090  16.906  1.00 84.94           C  
ATOM     68  O   VAL A   9     -30.853  -3.001  16.336  1.00 84.94           O  
ATOM     69  CG1 VAL A   9     -33.767  -1.676  16.453  1.00 84.94           C  
ATOM     70  CG2 VAL A   9     -35.435  -3.544  16.262  1.00 84.94           C  
ATOM     71  N   VAL A  10     -31.381  -3.784  18.365  1.00 81.99           N  
ATOM     72  CA  VAL A  10     -30.142  -3.331  18.989  1.00 81.99           C  
ATOM     73  C   VAL A  10     -28.959  -4.105  18.413  1.00 81.99           C  
ATOM     74  CB  VAL A  10     -30.188  -3.492  20.525  1.00 81.99           C  
ATOM     75  O   VAL A  10     -27.912  -3.524  18.119  1.00 81.99           O  
ATOM     76  CG1 VAL A  10     -28.833  -3.153  21.144  1.00 81.99           C  
ATOM     77  CG2 VAL A  10     -31.286  -2.613  21.121  1.00 81.99           C  
ATOM     78  N   VAL A  11     -29.096  -5.385  18.219  1.00 79.88           N  
ATOM     79  CA  VAL A  11     -28.054  -6.240  17.660  1.00 79.88           C  
ATOM     80  C   VAL A  11     -27.763  -5.827  16.219  1.00 79.88           C  
ATOM     81  CB  VAL A  11     -28.452  -7.732  17.717  1.00 79.88           C  
ATOM     82  O   VAL A  11     -26.603  -5.757  15.809  1.00 79.88           O  
ATOM     83  CG1 VAL A  11     -27.443  -8.590  16.957  1.00 79.88           C  
ATOM     84  CG2 VAL A  11     -28.568  -8.197  19.168  1.00 79.88           C  
ATOM     85  N   THR A  12     -28.826  -5.533  15.428  1.00 76.33           N  
ATOM     86  CA  THR A  12     -28.653  -5.098  14.047  1.00 76.33           C  
ATOM     87  C   THR A  12     -27.950  -3.745  13.990  1.00 76.33           C  
ATOM     88  CB  THR A  12     -30.005  -5.008  13.316  1.00 76.33           C  
ATOM     89  O   THR A  12     -27.134  -3.501  13.098  1.00 76.33           O  
ATOM     90  CG2 THR A  12     -30.668  -6.378  13.214  1.00 76.33           C  
ATOM     91  OG1 THR A  12     -30.872  -4.123  14.035  1.00 76.33           O  
ATOM     92  N   ILE A  13     -28.278  -2.881  14.886  1.00 73.23           N  
ATOM     93  CA  ILE A  13     -27.679  -1.551  14.935  1.00 73.23           C  
ATOM     94  C   ILE A  13     -26.209  -1.662  15.336  1.00 73.23           C  
ATOM     95  CB  ILE A  13     -28.433  -0.627  15.917  1.00 73.23           C  
ATOM     96  O   ILE A  13     -25.351  -0.985  14.765  1.00 73.23           O  
ATOM     97  CG1 ILE A  13     -29.864  -0.379  15.424  1.00 73.23           C  
ATOM     98  CG2 ILE A  13     -27.681   0.694  16.102  1.00 73.23           C  
ATOM     99  CD1 ILE A  13     -30.727   0.408  16.400  1.00 73.23           C  
ATOM    100  N   VAL A  14     -25.896  -2.510  16.304  1.00 70.21           N  
ATOM    101  CA  VAL A  14     -24.530  -2.724  16.770  1.00 70.21           C  
ATOM    102  C   VAL A  14     -23.714  -3.413  15.679  1.00 70.21           C  
ATOM    103  CB  VAL A  14     -24.499  -3.561  18.069  1.00 70.21           C  
ATOM    104  O   VAL A  14     -22.532  -3.113  15.496  1.00 70.21           O  
ATOM    105  CG1 VAL A  14     -23.060  -3.893  18.462  1.00 70.21           C  
ATOM    106  CG2 VAL A  14     -25.207  -2.817  19.199  1.00 70.21           C  
ATOM    107  N   CYS A  15     -24.383  -4.214  14.945  1.00 69.30           N  
ATOM    108  CA  CYS A  15     -23.666  -4.942  13.904  1.00 69.30           C  
ATOM    109  C   CYS A  15     -23.417  -4.054  12.691  1.00 69.30           C  
ATOM    110  CB  CYS A  15     -24.447  -6.187  13.485  1.00 69.30           C  
ATOM    111  O   CYS A  15     -22.449  -4.257  11.956  1.00 69.30           O  
ATOM    112  SG  CYS A  15     -24.486  -7.481  14.744  1.00 69.30           S  
ATOM    113  N   LEU A  16     -24.235  -3.039  12.506  1.00 64.36           N  
ATOM    114  CA  LEU A  16     -24.060  -2.130  11.379  1.00 64.36           C  
ATOM    115  C   LEU A  16     -22.832  -1.248  11.577  1.00 64.36           C  
ATOM    116  CB  LEU A  16     -25.305  -1.258  11.196  1.00 64.36           C  
ATOM    117  O   LEU A  16     -22.193  -0.839  10.605  1.00 64.36           O  
ATOM    118  CG  LEU A  16     -26.563  -1.968  10.694  1.00 64.36           C  
ATOM    119  CD1 LEU A  16     -27.765  -1.032  10.764  1.00 64.36           C  
ATOM    120  CD2 LEU A  16     -26.358  -2.477   9.271  1.00 64.36           C  
ATOM    121  N   ASP A  17     -22.442  -1.054  12.882  1.00 58.59           N  
ATOM    122  CA  ASP A  17     -21.284  -0.200  13.128  1.00 58.59           C  
ATOM    123  C   ASP A  17     -19.981  -0.980  12.964  1.00 58.59           C  
ATOM    124  CB  ASP A  17     -21.357   0.413  14.528  1.00 58.59           C  
ATOM    125  O   ASP A  17     -18.894  -0.405  13.042  1.00 58.59           O  
ATOM    126  CG  ASP A  17     -22.396   1.515  14.639  1.00 58.59           C  
ATOM    127  OD1 ASP A  17     -22.417   2.422  13.780  1.00 58.59           O  
ATOM    128  OD2 ASP A  17     -23.198   1.477  15.597  1.00 58.59           O  
ATOM    129  N   LEU A  18     -20.153  -2.311  12.882  1.00 61.78           N  
ATOM    130  CA  LEU A  18     -18.920  -3.039  12.603  1.00 61.78           C  
ATOM    131  C   LEU A  18     -18.422  -2.743  11.192  1.00 61.78           C  
ATOM    132  CB  LEU A  18     -19.135  -4.545  12.776  1.00 61.78           C  
ATOM    133  O   LEU A  18     -19.034  -3.172  10.211  1.00 61.78           O  
ATOM    134  CG  LEU A  18     -19.015  -5.087  14.201  1.00 61.78           C  
ATOM    135  CD1 LEU A  18     -20.398  -5.375  14.777  1.00 61.78           C  
ATOM    136  CD2 LEU A  18     -18.149  -6.342  14.225  1.00 61.78           C  
ATOM    137  N   GLY A  19     -18.557  -1.581  10.692  1.00 64.52           N  
ATOM    138  CA  GLY A  19     -17.985  -0.976   9.500  1.00 64.52           C  
ATOM    139  C   GLY A  19     -16.831  -1.774   8.922  1.00 64.52           C  
ATOM    140  O   GLY A  19     -16.072  -2.403   9.662  1.00 64.52           O  
ATOM    141  N   ASP A  20     -17.083  -2.676   8.023  1.00 70.39           N  
ATOM    142  CA  ASP A  20     -16.073  -3.383   7.241  1.00 70.39           C  
ATOM    143  C   ASP A  20     -14.741  -2.637   7.263  1.00 70.39           C  
ATOM    144  CB  ASP A  20     -16.546  -3.573   5.799  1.00 70.39           C  
ATOM    145  O   ASP A  20     -14.682  -1.452   6.928  1.00 70.39           O  
ATOM    146  CG  ASP A  20     -17.589  -4.668   5.656  1.00 70.39           C  
ATOM    147  OD1 ASP A  20     -17.595  -5.615   6.473  1.00 70.39           O  
ATOM    148  OD2 ASP A  20     -18.409  -4.586   4.717  1.00 70.39           O  
ATOM    149  N   SER A  21     -13.928  -2.990   8.285  1.00 86.36           N  
ATOM    150  CA  SER A  21     -12.588  -2.412   8.280  1.00 86.36           C  
ATOM    151  C   SER A  21     -11.751  -2.966   7.132  1.00 86.36           C  
ATOM    152  CB  SER A  21     -11.884  -2.681   9.611  1.00 86.36           C  
ATOM    153  O   SER A  21     -11.841  -4.152   6.807  1.00 86.36           O  
ATOM    154  OG  SER A  21     -11.730  -4.073   9.826  1.00 86.36           O  
ATOM    155  N   LEU A  22     -11.289  -2.113   6.222  1.00 95.21           N  
ATOM    156  CA  LEU A  22     -10.446  -2.412   5.070  1.00 95.21           C  
ATOM    157  C   LEU A  22      -8.983  -2.534   5.484  1.00 95.21           C  
ATOM    158  CB  LEU A  22     -10.597  -1.329   3.999  1.00 95.21           C  
ATOM    159  O   LEU A  22      -8.476  -1.701   6.239  1.00 95.21           O  
ATOM    160  CG  LEU A  22      -9.790  -1.527   2.715  1.00 95.21           C  
ATOM    161  CD1 LEU A  22     -10.319  -2.727   1.936  1.00 95.21           C  
ATOM    162  CD2 LEU A  22      -9.830  -0.267   1.858  1.00 95.21           C  
ATOM    163  N   ILE A  23      -8.340  -3.659   5.098  1.00 96.56           N  
ATOM    164  CA  ILE A  23      -6.921  -3.886   5.349  1.00 96.56           C  
ATOM    165  C   ILE A  23      -6.123  -3.632   4.072  1.00 96.56           C  
ATOM    166  CB  ILE A  23      -6.660  -5.317   5.869  1.00 96.56           C  
ATOM    167  O   ILE A  23      -6.411  -4.219   3.026  1.00 96.56           O  
ATOM    168  CG1 ILE A  23      -7.461  -5.574   7.150  1.00 96.56           C  
ATOM    169  CG2 ILE A  23      -5.164  -5.543   6.104  1.00 96.56           C  
ATOM    170  CD1 ILE A  23      -7.409  -7.017   7.634  1.00 96.56           C  
ATOM    171  N   CYS A  24      -5.106  -2.731   4.133  1.00 97.61           N  
ATOM    172  CA  CYS A  24      -4.248  -2.398   3.002  1.00 97.61           C  
ATOM    173  C   CYS A  24      -2.777  -2.553   3.370  1.00 97.61           C  
ATOM    174  CB  CYS A  24      -4.516  -0.970   2.527  1.00 97.61           C  
ATOM    175  O   CYS A  24      -2.413  -2.462   4.544  1.00 97.61           O  
ATOM    176  SG  CYS A  24      -6.214  -0.692   1.980  1.00 97.61           S  
ATOM    177  N   TYR A  25      -1.982  -2.791   2.453  1.00 96.81           N  
ATOM    178  CA  TYR A  25      -0.540  -2.752   2.673  1.00 96.81           C  
ATOM    179  C   TYR A  25      -0.029  -1.317   2.694  1.00 96.81           C  
ATOM    180  CB  TYR A  25       0.190  -3.551   1.589  1.00 96.81           C  
ATOM    181  O   TYR A  25      -0.401  -0.507   1.841  1.00 96.81           O  
ATOM    182  CG  TYR A  25       0.058  -5.046   1.744  1.00 96.81           C  
ATOM    183  CD1 TYR A  25       0.712  -5.720   2.773  1.00 96.81           C  
ATOM    184  CD2 TYR A  25      -0.719  -5.789   0.861  1.00 96.81           C  
ATOM    185  CE1 TYR A  25       0.595  -7.099   2.919  1.00 96.81           C  
ATOM    186  CE2 TYR A  25      -0.843  -7.167   0.997  1.00 96.81           C  
ATOM    187  OH  TYR A  25      -0.304  -9.177   2.167  1.00 96.81           O  
ATOM    188  CZ  TYR A  25      -0.184  -7.812   2.028  1.00 96.81           C  
ATOM    189  N   LEU A  26       0.794  -0.981   3.684  1.00 95.21           N  
ATOM    190  CA  LEU A  26       1.409   0.338   3.780  1.00 95.21           C  
ATOM    191  C   LEU A  26       2.872   0.288   3.353  1.00 95.21           C  
ATOM    192  CB  LEU A  26       1.300   0.879   5.208  1.00 95.21           C  
ATOM    193  O   LEU A  26       3.535   1.325   3.268  1.00 95.21           O  
ATOM    194  CG  LEU A  26      -0.060   1.450   5.615  1.00 95.21           C  
ATOM    195  CD1 LEU A  26      -1.128   0.362   5.564  1.00 95.21           C  
ATOM    196  CD2 LEU A  26       0.015   2.068   7.007  1.00 95.21           C  
ATOM    197  N   GLY A  27       3.397  -0.875   3.086  1.00 90.87           N  
ATOM    198  CA  GLY A  27       4.723  -1.270   2.637  1.00 90.87           C  
ATOM    199  C   GLY A  27       4.850  -2.762   2.393  1.00 90.87           C  
ATOM    200  O   GLY A  27       3.855  -3.488   2.423  1.00 90.87           O  
ATOM    201  N   PRO A  28       6.126  -3.220   2.113  1.00 87.50           N  
ATOM    202  CA  PRO A  28       6.260  -4.664   1.903  1.00 87.50           C  
ATOM    203  C   PRO A  28       5.891  -5.477   3.142  1.00 87.50           C  
ATOM    204  CB  PRO A  28       7.742  -4.834   1.560  1.00 87.50           C  
ATOM    205  O   PRO A  28       6.477  -5.281   4.211  1.00 87.50           O  
ATOM    206  CG  PRO A  28       8.192  -3.476   1.129  1.00 87.50           C  
ATOM    207  CD  PRO A  28       7.346  -2.449   1.825  1.00 87.50           C  
ATOM    208  N   ASN A  29       4.882  -6.306   3.042  1.00 87.25           N  
ATOM    209  CA  ASN A  29       4.486  -7.225   4.104  1.00 87.25           C  
ATOM    210  C   ASN A  29       4.014  -6.475   5.347  1.00 87.25           C  
ATOM    211  CB  ASN A  29       5.640  -8.166   4.458  1.00 87.25           C  
ATOM    212  O   ASN A  29       4.347  -6.856   6.470  1.00 87.25           O  
ATOM    213  CG  ASN A  29       6.016  -9.085   3.312  1.00 87.25           C  
ATOM    214  ND2 ASN A  29       7.312  -9.312   3.136  1.00 87.25           N  
ATOM    215  OD1 ASN A  29       5.149  -9.585   2.591  1.00 87.25           O  
ATOM    216  N   ASN A  30       3.475  -5.328   5.202  1.00 93.14           N  
ATOM    217  CA  ASN A  30       3.000  -4.497   6.304  1.00 93.14           C  
ATOM    218  C   ASN A  30       1.513  -4.185   6.170  1.00 93.14           C  
ATOM    219  CB  ASN A  30       3.809  -3.201   6.386  1.00 93.14           C  
ATOM    220  O   ASN A  30       1.132  -3.032   5.963  1.00 93.14           O  
ATOM    221  CG  ASN A  30       3.475  -2.381   7.616  1.00 93.14           C  
ATOM    222  ND2 ASN A  30       3.798  -1.094   7.576  1.00 93.14           N  
ATOM    223  OD1 ASN A  30       2.931  -2.900   8.594  1.00 93.14           O  
ATOM    224  N   PRO A  31       0.628  -5.155   6.285  1.00 95.50           N  
ATOM    225  CA  PRO A  31      -0.815  -4.909   6.226  1.00 95.50           C  
ATOM    226  C   PRO A  31      -1.350  -4.235   7.488  1.00 95.50           C  
ATOM    227  CB  PRO A  31      -1.405  -6.312   6.064  1.00 95.50           C  
ATOM    228  O   PRO A  31      -0.973  -4.611   8.600  1.00 95.50           O  
ATOM    229  CG  PRO A  31      -0.422  -7.220   6.730  1.00 95.50           C  
ATOM    230  CD  PRO A  31       0.954  -6.646   6.551  1.00 95.50           C  
ATOM    231  N   GLN A  32      -2.195  -3.239   7.266  1.00 96.60           N  
ATOM    232  CA  GLN A  32      -2.808  -2.522   8.379  1.00 96.60           C  
ATOM    233  C   GLN A  32      -4.273  -2.207   8.090  1.00 96.60           C  
ATOM    234  CB  GLN A  32      -2.042  -1.232   8.674  1.00 96.60           C  
ATOM    235  O   GLN A  32      -4.670  -2.084   6.929  1.00 96.60           O  
ATOM    236  CG  GLN A  32      -0.611  -1.460   9.143  1.00 96.60           C  
ATOM    237  CD  GLN A  32       0.059  -0.186   9.623  1.00 96.60           C  
ATOM    238  NE2 GLN A  32       1.177  -0.332  10.326  1.00 96.60           N  
ATOM    239  OE1 GLN A  32      -0.423   0.921   9.362  1.00 96.60           O  
ATOM    240  N   THR A  33      -5.026  -2.117   9.209  1.00 96.45           N  
ATOM    241  CA  THR A  33      -6.414  -1.685   9.090  1.00 96.45           C  
ATOM    242  C   THR A  33      -6.492  -0.201   8.743  1.00 96.45           C  
ATOM    243  CB  THR A  33      -7.196  -1.953  10.390  1.00 96.45           C  
ATOM    244  O   THR A  33      -5.840   0.626   9.384  1.00 96.45           O  
ATOM    245  CG2 THR A  33      -8.659  -1.549  10.245  1.00 96.45           C  
ATOM    246  OG1 THR A  33      -7.126  -3.349  10.704  1.00 96.45           O  
ATOM    247  N   CYS A  34      -7.297   0.137   7.701  1.00 95.82           N  
ATOM    248  CA  CYS A  34      -7.458   1.529   7.296  1.00 95.82           C  
ATOM    249  C   CYS A  34      -8.331   2.288   8.288  1.00 95.82           C  
ATOM    250  CB  CYS A  34      -8.069   1.613   5.898  1.00 95.82           C  
ATOM    251  O   CYS A  34      -9.253   1.717   8.874  1.00 95.82           O  
ATOM    252  SG  CYS A  34      -6.978   1.012   4.590  1.00 95.82           S  
ATOM    253  N   PRO A  35      -7.941   3.534   8.531  1.00 94.30           N  
ATOM    254  CA  PRO A  35      -8.786   4.356   9.400  1.00 94.30           C  
ATOM    255  C   PRO A  35     -10.207   4.516   8.862  1.00 94.30           C  
ATOM    256  CB  PRO A  35      -8.059   5.703   9.428  1.00 94.30           C  
ATOM    257  O   PRO A  35     -10.450   4.288   7.674  1.00 94.30           O  
ATOM    258  CG  PRO A  35      -6.682   5.403   8.930  1.00 94.30           C  
ATOM    259  CD  PRO A  35      -6.748   4.191   8.046  1.00 94.30           C  
ATOM    260  N   PRO A  36     -11.150   4.845   9.767  1.00 91.83           N  
ATOM    261  CA  PRO A  36     -12.520   5.078   9.306  1.00 91.83           C  
ATOM    262  C   PRO A  36     -12.599   6.120   8.192  1.00 91.83           C  
ATOM    263  CB  PRO A  36     -13.237   5.571  10.565  1.00 91.83           C  
ATOM    264  O   PRO A  36     -11.914   7.145   8.251  1.00 91.83           O  
ATOM    265  CG  PRO A  36     -12.417   5.049  11.701  1.00 91.83           C  
ATOM    266  CD  PRO A  36     -10.985   4.965  11.255  1.00 91.83           C  
ATOM    267  N   GLY A  37     -13.343   5.870   7.142  1.00 91.19           N  
ATOM    268  CA  GLY A  37     -13.507   6.810   6.045  1.00 91.19           C  
ATOM    269  C   GLY A  37     -12.606   6.511   4.862  1.00 91.19           C  
ATOM    270  O   GLY A  37     -12.822   7.027   3.763  1.00 91.19           O  
ATOM    271  N   GLU A  38     -11.564   5.704   5.135  1.00 95.49           N  
ATOM    272  CA  GLU A  38     -10.666   5.305   4.055  1.00 95.49           C  
ATOM    273  C   GLU A  38     -11.022   3.919   3.525  1.00 95.49           C  
ATOM    274  CB  GLU A  38      -9.211   5.330   4.528  1.00 95.49           C  
ATOM    275  O   GLU A  38     -10.589   2.907   4.079  1.00 95.49           O  
ATOM    276  CG  GLU A  38      -8.733   6.703   4.978  1.00 95.49           C  
ATOM    277  CD  GLU A  38      -7.233   6.768   5.215  1.00 95.49           C  
ATOM    278  OE1 GLU A  38      -6.712   7.869   5.507  1.00 95.49           O  
ATOM    279  OE2 GLU A  38      -6.572   5.711   5.105  1.00 95.49           O  
ATOM    280  N   LYS A  39     -11.699   3.950   2.381  1.00 95.33           N  
ATOM    281  CA  LYS A  39     -12.291   2.710   1.887  1.00 95.33           C  
ATOM    282  C   LYS A  39     -11.544   2.196   0.659  1.00 95.33           C  
ATOM    283  CB  LYS A  39     -13.769   2.917   1.553  1.00 95.33           C  
ATOM    284  O   LYS A  39     -12.088   1.411  -0.120  1.00 95.33           O  
ATOM    285  CG  LYS A  39     -14.628   3.290   2.752  1.00 95.33           C  
ATOM    286  CD  LYS A  39     -16.102   3.375   2.379  1.00 95.33           C  
ATOM    287  CE  LYS A  39     -16.970   3.681   3.592  1.00 95.33           C  
ATOM    288  NZ  LYS A  39     -18.418   3.760   3.232  1.00 95.33           N  
ATOM    289  N   LEU A  40     -10.313   2.773   0.509  1.00 97.54           N  
ATOM    290  CA  LEU A  40      -9.521   2.371  -0.648  1.00 97.54           C  
ATOM    291  C   LEU A  40      -8.078   2.085  -0.246  1.00 97.54           C  
ATOM    292  CB  LEU A  40      -9.557   3.458  -1.726  1.00 97.54           C  
ATOM    293  O   LEU A  40      -7.550   2.710   0.677  1.00 97.54           O  
ATOM    294  CG  LEU A  40     -10.929   3.779  -2.319  1.00 97.54           C  
ATOM    295  CD1 LEU A  40     -10.857   5.046  -3.165  1.00 97.54           C  
ATOM    296  CD2 LEU A  40     -11.442   2.606  -3.146  1.00 97.54           C  
ATOM    297  N   CYS A  41      -7.485   1.106  -0.968  1.00 97.84           N  
ATOM    298  CA  CYS A  41      -6.038   0.921  -0.966  1.00 97.84           C  
ATOM    299  C   CYS A  41      -5.407   1.550  -2.202  1.00 97.84           C  
ATOM    300  CB  CYS A  41      -5.689  -0.566  -0.905  1.00 97.84           C  
ATOM    301  O   CYS A  41      -6.004   1.546  -3.280  1.00 97.84           O  
ATOM    302  SG  CYS A  41      -6.392  -1.420   0.523  1.00 97.84           S  
ATOM    303  N   PHE A  42      -4.219   2.189  -2.067  1.00 97.66           N  
ATOM    304  CA  PHE A  42      -3.585   2.724  -3.266  1.00 97.66           C  
ATOM    305  C   PHE A  42      -2.123   2.301  -3.341  1.00 97.66           C  
ATOM    306  CB  PHE A  42      -3.692   4.252  -3.296  1.00 97.66           C  
ATOM    307  O   PHE A  42      -1.513   1.975  -2.320  1.00 97.66           O  
ATOM    308  CG  PHE A  42      -2.832   4.941  -2.271  1.00 97.66           C  
ATOM    309  CD1 PHE A  42      -3.345   5.273  -1.023  1.00 97.66           C  
ATOM    310  CD2 PHE A  42      -1.510   5.256  -2.555  1.00 97.66           C  
ATOM    311  CE1 PHE A  42      -2.551   5.911  -0.072  1.00 97.66           C  
ATOM    312  CE2 PHE A  42      -0.710   5.893  -1.610  1.00 97.66           C  
ATOM    313  CZ  PHE A  42      -1.234   6.220  -0.370  1.00 97.66           C  
ATOM    314  N   THR A  43      -1.620   2.250  -4.560  1.00 96.78           N  
ATOM    315  CA  THR A  43      -0.204   2.098  -4.875  1.00 96.78           C  
ATOM    316  C   THR A  43       0.265   3.210  -5.810  1.00 96.78           C  
ATOM    317  CB  THR A  43       0.082   0.729  -5.519  1.00 96.78           C  
ATOM    318  O   THR A  43      -0.390   3.502  -6.813  1.00 96.78           O  
ATOM    319  CG2 THR A  43       1.582   0.482  -5.645  1.00 96.78           C  
ATOM    320  OG1 THR A  43      -0.494  -0.303  -4.708  1.00 96.78           O  
ATOM    321  N   LYS A  44       1.370   3.897  -5.388  1.00 96.03           N  
ATOM    322  CA  LYS A  44       2.033   4.876  -6.244  1.00 96.03           C  
ATOM    323  C   LYS A  44       3.419   4.392  -6.662  1.00 96.03           C  
ATOM    324  CB  LYS A  44       2.142   6.225  -5.532  1.00 96.03           C  
ATOM    325  O   LYS A  44       4.195   3.922  -5.828  1.00 96.03           O  
ATOM    326  CG  LYS A  44       0.800   6.871  -5.221  1.00 96.03           C  
ATOM    327  CD  LYS A  44       0.974   8.215  -4.526  1.00 96.03           C  
ATOM    328  CE  LYS A  44      -0.368   8.846  -4.182  1.00 96.03           C  
ATOM    329  NZ  LYS A  44      -0.203  10.143  -3.461  1.00 96.03           N  
ATOM    330  N   ALA A  45       3.596   4.515  -7.920  1.00 94.60           N  
ATOM    331  CA  ALA A  45       4.906   4.126  -8.437  1.00 94.60           C  
ATOM    332  C   ALA A  45       5.479   5.207  -9.349  1.00 94.60           C  
ATOM    333  CB  ALA A  45       4.810   2.799  -9.185  1.00 94.60           C  
ATOM    334  O   ALA A  45       4.784   5.715 -10.232  1.00 94.60           O  
ATOM    335  N   TRP A  46       6.698   5.583  -9.056  1.00 95.19           N  
ATOM    336  CA  TRP A  46       7.346   6.592  -9.886  1.00 95.19           C  
ATOM    337  C   TRP A  46       8.852   6.361  -9.948  1.00 95.19           C  
ATOM    338  CB  TRP A  46       7.054   7.997  -9.352  1.00 95.19           C  
ATOM    339  O   TRP A  46       9.403   5.598  -9.151  1.00 95.19           O  
ATOM    340  CG  TRP A  46       7.706   8.296  -8.036  1.00 95.19           C  
ATOM    341  CD1 TRP A  46       8.888   8.952  -7.832  1.00 95.19           C  
ATOM    342  CD2 TRP A  46       7.213   7.944  -6.739  1.00 95.19           C  
ATOM    343  CE2 TRP A  46       8.148   8.420  -5.794  1.00 95.19           C  
ATOM    344  CE3 TRP A  46       6.070   7.273  -6.285  1.00 95.19           C  
ATOM    345  NE1 TRP A  46       9.159   9.030  -6.486  1.00 95.19           N  
ATOM    346  CH2 TRP A  46       6.848   7.585  -4.001  1.00 95.19           C  
ATOM    347  CZ2 TRP A  46       7.975   8.245  -4.419  1.00 95.19           C  
ATOM    348  CZ3 TRP A  46       5.899   7.099  -4.916  1.00 95.19           C  
ATOM    349  N   CYS A  47       9.486   6.978 -10.981  1.00 95.63           N  
ATOM    350  CA  CYS A  47      10.922   6.849 -11.197  1.00 95.63           C  
ATOM    351  C   CYS A  47      11.658   8.102 -10.737  1.00 95.63           C  
ATOM    352  CB  CYS A  47      11.222   6.583 -12.671  1.00 95.63           C  
ATOM    353  O   CYS A  47      11.335   9.210 -11.168  1.00 95.63           O  
ATOM    354  SG  CYS A  47      11.062   4.847 -13.145  1.00 95.63           S  
ATOM    355  N   ASP A  48      12.555   7.949  -9.797  1.00 92.42           N  
ATOM    356  CA  ASP A  48      13.440   9.055  -9.444  1.00 92.42           C  
ATOM    357  C   ASP A  48      14.771   8.952 -10.185  1.00 92.42           C  
ATOM    358  CB  ASP A  48      13.680   9.089  -7.933  1.00 92.42           C  
ATOM    359  O   ASP A  48      14.892   8.197 -11.152  1.00 92.42           O  
ATOM    360  CG  ASP A  48      14.408   7.859  -7.421  1.00 92.42           C  
ATOM    361  OD1 ASP A  48      14.934   7.075  -8.242  1.00 92.42           O  
ATOM    362  OD2 ASP A  48      14.454   7.669  -6.187  1.00 92.42           O  
ATOM    363  N   ALA A  49      15.765   9.772  -9.783  1.00 94.01           N  
ATOM    364  CA  ALA A  49      17.038   9.860 -10.494  1.00 94.01           C  
ATOM    365  C   ALA A  49      17.793   8.535 -10.432  1.00 94.01           C  
ATOM    366  CB  ALA A  49      17.893  10.984  -9.916  1.00 94.01           C  
ATOM    367  O   ALA A  49      18.656   8.266 -11.271  1.00 94.01           O  
ATOM    368  N   TRP A  50      17.428   7.663  -9.560  1.00 93.79           N  
ATOM    369  CA  TRP A  50      18.168   6.425  -9.338  1.00 93.79           C  
ATOM    370  C   TRP A  50      17.389   5.223  -9.861  1.00 93.79           C  
ATOM    371  CB  TRP A  50      18.476   6.242  -7.849  1.00 93.79           C  
ATOM    372  O   TRP A  50      17.670   4.082  -9.486  1.00 93.79           O  
ATOM    373  CG  TRP A  50      19.214   7.392  -7.233  1.00 93.79           C  
ATOM    374  CD1 TRP A  50      18.677   8.431  -6.524  1.00 93.79           C  
ATOM    375  CD2 TRP A  50      20.626   7.622  -7.276  1.00 93.79           C  
ATOM    376  CE2 TRP A  50      20.875   8.821  -6.571  1.00 93.79           C  
ATOM    377  CE3 TRP A  50      21.705   6.931  -7.842  1.00 93.79           C  
ATOM    378  NE1 TRP A  50      19.671   9.294  -6.123  1.00 93.79           N  
ATOM    379  CH2 TRP A  50      23.200   8.646  -6.982  1.00 93.79           C  
ATOM    380  CZ2 TRP A  50      22.162   9.342  -6.418  1.00 93.79           C  
ATOM    381  CZ3 TRP A  50      22.984   7.451  -7.689  1.00 93.79           C  
ATOM    382  N   CYS A  51      16.435   5.377 -10.673  1.00 94.22           N  
ATOM    383  CA  CYS A  51      15.545   4.326 -11.155  1.00 94.22           C  
ATOM    384  C   CYS A  51      16.321   3.262 -11.921  1.00 94.22           C  
ATOM    385  CB  CYS A  51      14.454   4.916 -12.047  1.00 94.22           C  
ATOM    386  O   CYS A  51      16.091   2.066 -11.736  1.00 94.22           O  
ATOM    387  SG  CYS A  51      12.974   5.428 -11.146  1.00 94.22           S  
ATOM    388  N   PRO A  52      17.274   3.675 -12.677  1.00 93.37           N  
ATOM    389  CA  PRO A  52      17.999   2.673 -13.462  1.00 93.37           C  
ATOM    390  C   PRO A  52      18.734   1.659 -12.589  1.00 93.37           C  
ATOM    391  CB  PRO A  52      18.988   3.511 -14.276  1.00 93.37           C  
ATOM    392  O   PRO A  52      18.854   0.489 -12.963  1.00 93.37           O  
ATOM    393  CG  PRO A  52      18.362   4.866 -14.359  1.00 93.37           C  
ATOM    394  CD  PRO A  52      17.601   5.119 -13.090  1.00 93.37           C  
ATOM    395  N   SER A  53      19.091   2.061 -11.452  1.00 95.18           N  
ATOM    396  CA  SER A  53      19.872   1.174 -10.597  1.00 95.18           C  
ATOM    397  C   SER A  53      18.993   0.500  -9.550  1.00 95.18           C  
ATOM    398  CB  SER A  53      20.998   1.947  -9.908  1.00 95.18           C  
ATOM    399  O   SER A  53      19.184  -0.677  -9.235  1.00 95.18           O  
ATOM    400  OG  SER A  53      21.825   2.588 -10.863  1.00 95.18           O  
ATOM    401  N   ARG A  54      17.815   1.235  -9.071  1.00 91.12           N  
ATOM    402  CA  ARG A  54      17.064   0.727  -7.927  1.00 91.12           C  
ATOM    403  C   ARG A  54      15.663   0.290  -8.342  1.00 91.12           C  
ATOM    404  CB  ARG A  54      16.977   1.787  -6.827  1.00 91.12           C  
ATOM    405  O   ARG A  54      14.973  -0.400  -7.589  1.00 91.12           O  
ATOM    406  CG  ARG A  54      18.312   2.105  -6.172  1.00 91.12           C  
ATOM    407  CD  ARG A  54      18.169   3.159  -5.083  1.00 91.12           C  
ATOM    408  NE  ARG A  54      19.468   3.568  -4.555  1.00 91.12           N  
ATOM    409  NH1 ARG A  54      18.648   5.375  -3.371  1.00 91.12           N  
ATOM    410  NH2 ARG A  54      20.889   4.893  -3.331  1.00 91.12           N  
ATOM    411  CZ  ARG A  54      19.665   4.611  -3.753  1.00 91.12           C  
ATOM    412  N   GLY A  55      15.334   0.749  -9.527  1.00 91.87           N  
ATOM    413  CA  GLY A  55      13.947   0.529  -9.904  1.00 91.87           C  
ATOM    414  C   GLY A  55      13.021   1.641  -9.449  1.00 91.87           C  
ATOM    415  O   GLY A  55      13.479   2.671  -8.950  1.00 91.87           O  
ATOM    416  N   LYS A  56      11.692   1.391  -9.623  1.00 93.38           N  
ATOM    417  CA  LYS A  56      10.686   2.403  -9.314  1.00 93.38           C  
ATOM    418  C   LYS A  56      10.482   2.533  -7.807  1.00 93.38           C  
ATOM    419  CB  LYS A  56       9.358   2.067  -9.995  1.00 93.38           C  
ATOM    420  O   LYS A  56      10.588   1.548  -7.074  1.00 93.38           O  
ATOM    421  CG  LYS A  56       9.393   2.188 -11.511  1.00 93.38           C  
ATOM    422  CD  LYS A  56       8.026   1.911 -12.125  1.00 93.38           C  
ATOM    423  CE  LYS A  56       8.062   2.022 -13.643  1.00 93.38           C  
ATOM    424  NZ  LYS A  56       6.737   1.700 -14.253  1.00 93.38           N  
ATOM    425  N   ARG A  57      10.225   3.752  -7.411  1.00 93.41           N  
ATOM    426  CA  ARG A  57       9.755   3.983  -6.049  1.00 93.41           C  
ATOM    427  C   ARG A  57       8.271   3.660  -5.919  1.00 93.41           C  
ATOM    428  CB  ARG A  57      10.015   5.431  -5.628  1.00 93.41           C  
ATOM    429  O   ARG A  57       7.498   3.883  -6.854  1.00 93.41           O  
ATOM    430  CG  ARG A  57      11.489   5.797  -5.557  1.00 93.41           C  
ATOM    431  CD  ARG A  57      12.170   5.166  -4.351  1.00 93.41           C  
ATOM    432  NE  ARG A  57      13.344   5.927  -3.935  1.00 93.41           N  
ATOM    433  NH1 ARG A  57      13.976   4.444  -2.280  1.00 93.41           N  
ATOM    434  NH2 ARG A  57      15.214   6.334  -2.666  1.00 93.41           N  
ATOM    435  CZ  ARG A  57      14.175   5.566  -2.961  1.00 93.41           C  
ATOM    436  N   MET A  58       8.043   3.106  -4.759  1.00 94.15           N  
ATOM    437  CA  MET A  58       6.647   2.731  -4.556  1.00 94.15           C  
ATOM    438  C   MET A  58       6.144   3.218  -3.201  1.00 94.15           C  
ATOM    439  CB  MET A  58       6.476   1.215  -4.663  1.00 94.15           C  
ATOM    440  O   MET A  58       6.890   3.218  -2.221  1.00 94.15           O  
ATOM    441  CG  MET A  58       6.822   0.654  -6.033  1.00 94.15           C  
ATOM    442  SD  MET A  58       6.503  -1.149  -6.156  1.00 94.15           S  
ATOM    443  CE  MET A  58       4.736  -1.134  -6.564  1.00 94.15           C  
ATOM    444  N   GLU A  59       4.950   3.663  -3.216  1.00 95.43           N  
ATOM    445  CA  GLU A  59       4.209   4.046  -2.019  1.00 95.43           C  
ATOM    446  C   GLU A  59       2.860   3.334  -1.953  1.00 95.43           C  
ATOM    447  CB  GLU A  59       4.006   5.563  -1.974  1.00 95.43           C  
ATOM    448  O   GLU A  59       2.164   3.217  -2.963  1.00 95.43           O  
ATOM    449  CG  GLU A  59       3.364   6.060  -0.687  1.00 95.43           C  
ATOM    450  CD  GLU A  59       3.166   7.567  -0.658  1.00 95.43           C  
ATOM    451  OE1 GLU A  59       2.664   8.094   0.361  1.00 95.43           O  
ATOM    452  OE2 GLU A  59       3.516   8.226  -1.662  1.00 95.43           O  
ATOM    453  N   PHE A  60       2.535   2.885  -0.676  1.00 96.87           N  
ATOM    454  CA  PHE A  60       1.298   2.158  -0.417  1.00 96.87           C  
ATOM    455  C   PHE A  60       0.502   2.824   0.699  1.00 96.87           C  
ATOM    456  CB  PHE A  60       1.597   0.701  -0.050  1.00 96.87           C  
ATOM    457  O   PHE A  60       1.073   3.490   1.565  1.00 96.87           O  
ATOM    458  CG  PHE A  60       2.490  -0.003  -1.036  1.00 96.87           C  
ATOM    459  CD1 PHE A  60       1.962  -0.897  -1.959  1.00 96.87           C  
ATOM    460  CD2 PHE A  60       3.859   0.231  -1.039  1.00 96.87           C  
ATOM    461  CE1 PHE A  60       2.786  -1.549  -2.873  1.00 96.87           C  
ATOM    462  CE2 PHE A  60       4.690  -0.417  -1.949  1.00 96.87           C  
ATOM    463  CZ  PHE A  60       4.151  -1.308  -2.864  1.00 96.87           C  
ATOM    464  N   GLY A  61      -0.847   2.587   0.592  1.00 97.12           N  
ATOM    465  CA  GLY A  61      -1.580   3.143   1.718  1.00 97.12           C  
ATOM    466  C   GLY A  61      -3.085   3.077   1.542  1.00 97.12           C  
ATOM    467  O   GLY A  61      -3.583   2.361   0.670  1.00 97.12           O  
ATOM    468  N   CYS A  62      -3.742   3.730   2.563  1.00 97.60           N  
ATOM    469  CA  CYS A  62      -5.193   3.869   2.599  1.00 97.60           C  
ATOM    470  C   CYS A  62      -5.618   5.268   2.169  1.00 97.60           C  
ATOM    471  CB  CYS A  62      -5.725   3.574   4.001  1.00 97.60           C  
ATOM    472  O   CYS A  62      -4.914   6.244   2.434  1.00 97.60           O  
ATOM    473  SG  CYS A  62      -5.293   1.930   4.612  1.00 97.60           S  
ATOM    474  N   ALA A  63      -6.765   5.286   1.466  1.00 97.32           N  
ATOM    475  CA  ALA A  63      -7.244   6.592   1.022  1.00 97.32           C  
ATOM    476  C   ALA A  63      -8.769   6.636   0.991  1.00 97.32           C  
ATOM    477  CB  ALA A  63      -6.677   6.927  -0.356  1.00 97.32           C  
ATOM    478  O   ALA A  63      -9.421   5.610   0.786  1.00 97.32           O  
ATOM    479  N   ALA A  64      -9.290   7.795   1.306  1.00 96.62           N  
ATOM    480  CA  ALA A  64     -10.728   8.004   1.159  1.00 96.62           C  
ATOM    481  C   ALA A  64     -11.122   8.092  -0.313  1.00 96.62           C  
ATOM    482  CB  ALA A  64     -11.161   9.267   1.899  1.00 96.62           C  
ATOM    483  O   ALA A  64     -12.167   7.576  -0.714  1.00 96.62           O  
ATOM    484  N   THR A  65     -10.292   8.828  -1.027  1.00 96.72           N  
ATOM    485  CA  THR A  65     -10.411   8.959  -2.475  1.00 96.72           C  
ATOM    486  C   THR A  65      -9.097   8.596  -3.161  1.00 96.72           C  
ATOM    487  CB  THR A  65     -10.825  10.387  -2.874  1.00 96.72           C  
ATOM    488  O   THR A  65      -8.022   8.768  -2.584  1.00 96.72           O  
ATOM    489  CG2 THR A  65     -12.214  10.727  -2.343  1.00 96.72           C  
ATOM    490  OG1 THR A  65      -9.879  11.320  -2.338  1.00 96.72           O  
ATOM    491  N   CYS A  66      -9.257   7.997  -4.333  1.00 96.18           N  
ATOM    492  CA  CYS A  66      -8.060   7.615  -5.074  1.00 96.18           C  
ATOM    493  C   CYS A  66      -7.211   8.837  -5.405  1.00 96.18           C  
ATOM    494  CB  CYS A  66      -8.437   6.882  -6.361  1.00 96.18           C  
ATOM    495  O   CYS A  66      -7.691   9.780  -6.037  1.00 96.18           O  
ATOM    496  SG  CYS A  66      -7.058   6.005  -7.130  1.00 96.18           S  
ATOM    497  N   PRO A  67      -5.945   8.890  -4.908  1.00 95.10           N  
ATOM    498  CA  PRO A  67      -5.065  10.039  -5.132  1.00 95.10           C  
ATOM    499  C   PRO A  67      -4.859  10.344  -6.614  1.00 95.10           C  
ATOM    500  CB  PRO A  67      -3.750   9.609  -4.476  1.00 95.10           C  
ATOM    501  O   PRO A  67      -4.947   9.443  -7.452  1.00 95.10           O  
ATOM    502  CG  PRO A  67      -4.131   8.499  -3.550  1.00 95.10           C  
ATOM    503  CD  PRO A  67      -5.330   7.795  -4.117  1.00 95.10           C  
ATOM    504  N   THR A  68      -4.735  11.607  -6.830  1.00 92.88           N  
ATOM    505  CA  THR A  68      -4.391  12.059  -8.173  1.00 92.88           C  
ATOM    506  C   THR A  68      -2.876  12.109  -8.355  1.00 92.88           C  
ATOM    507  CB  THR A  68      -4.992  13.446  -8.468  1.00 92.88           C  
ATOM    508  O   THR A  68      -2.137  12.318  -7.392  1.00 92.88           O  
ATOM    509  CG2 THR A  68      -6.513  13.379  -8.551  1.00 92.88           C  
ATOM    510  OG1 THR A  68      -4.620  14.353  -7.423  1.00 92.88           O  
ATOM    511  N   GLY A  69      -2.503  11.685  -9.464  1.00 86.32           N  
ATOM    512  CA  GLY A  69      -1.076  11.593  -9.731  1.00 86.32           C  
ATOM    513  C   GLY A  69      -0.531  12.792 -10.483  1.00 86.32           C  
ATOM    514  O   GLY A  69      -1.289  13.684 -10.872  1.00 86.32           O  
ATOM    515  N   LYS A  70       0.785  13.029 -10.405  1.00 89.67           N  
ATOM    516  CA  LYS A  70       1.616  13.903 -11.229  1.00 89.67           C  
ATOM    517  C   LYS A  70       2.177  13.152 -12.434  1.00 89.67           C  
ATOM    518  CB  LYS A  70       2.758  14.494 -10.402  1.00 89.67           C  
ATOM    519  O   LYS A  70       2.166  11.920 -12.464  1.00 89.67           O  
ATOM    520  CG  LYS A  70       2.296  15.350  -9.232  1.00 89.67           C  
ATOM    521  CD  LYS A  70       3.476  15.910  -8.448  1.00 89.67           C  
ATOM    522  CE  LYS A  70       3.015  16.734  -7.253  1.00 89.67           C  
ATOM    523  NZ  LYS A  70       4.167  17.343  -6.523  1.00 89.67           N  
ATOM    524  N   PRO A  71       2.518  13.966 -13.486  1.00 92.04           N  
ATOM    525  CA  PRO A  71       3.150  13.265 -14.606  1.00 92.04           C  
ATOM    526  C   PRO A  71       4.310  12.375 -14.166  1.00 92.04           C  
ATOM    527  CB  PRO A  71       3.645  14.404 -15.500  1.00 92.04           C  
ATOM    528  O   PRO A  71       5.157  12.803 -13.378  1.00 92.04           O  
ATOM    529  CG  PRO A  71       2.746  15.556 -15.185  1.00 92.04           C  
ATOM    530  CD  PRO A  71       2.356  15.474 -13.737  1.00 92.04           C  
ATOM    531  N   GLY A  72       4.223  11.153 -14.558  1.00 92.76           N  
ATOM    532  CA  GLY A  72       5.290  10.208 -14.271  1.00 92.76           C  
ATOM    533  C   GLY A  72       4.998   9.324 -13.072  1.00 92.76           C  
ATOM    534  O   GLY A  72       5.842   8.526 -12.662  1.00 92.76           O  
ATOM    535  N   VAL A  73       3.869   9.555 -12.480  1.00 95.80           N  
ATOM    536  CA  VAL A  73       3.469   8.756 -11.326  1.00 95.80           C  
ATOM    537  C   VAL A  73       2.276   7.877 -11.694  1.00 95.80           C  
ATOM    538  CB  VAL A  73       3.121   9.647 -10.112  1.00 95.80           C  
ATOM    539  O   VAL A  73       1.247   8.377 -12.154  1.00 95.80           O  
ATOM    540  CG1 VAL A  73       2.735   8.791  -8.908  1.00 95.80           C  
ATOM    541  CG2 VAL A  73       4.296  10.561  -9.768  1.00 95.80           C  
ATOM    542  N   ASP A  74       2.470   6.608 -11.514  1.00 94.86           N  
ATOM    543  CA  ASP A  74       1.395   5.647 -11.736  1.00 94.86           C  
ATOM    544  C   ASP A  74       0.655   5.340 -10.436  1.00 94.86           C  
ATOM    545  CB  ASP A  74       1.946   4.356 -12.345  1.00 94.86           C  
ATOM    546  O   ASP A  74       1.268   4.932  -9.448  1.00 94.86           O  
ATOM    547  CG  ASP A  74       2.551   4.561 -13.723  1.00 94.86           C  
ATOM    548  OD1 ASP A  74       1.989   5.336 -14.526  1.00 94.86           O  
ATOM    549  OD2 ASP A  74       3.597   3.939 -14.008  1.00 94.86           O  
ATOM    550  N   ILE A  75      -0.683   5.542 -10.471  1.00 96.88           N  
ATOM    551  CA  ILE A  75      -1.474   5.306  -9.268  1.00 96.88           C  
ATOM    552  C   ILE A  75      -2.564   4.278  -9.561  1.00 96.88           C  
ATOM    553  CB  ILE A  75      -2.100   6.614  -8.736  1.00 96.88           C  
ATOM    554  O   ILE A  75      -3.270   4.382 -10.567  1.00 96.88           O  
ATOM    555  CG1 ILE A  75      -1.006   7.647  -8.439  1.00 96.88           C  
ATOM    556  CG2 ILE A  75      -2.947   6.340  -7.490  1.00 96.88           C  
ATOM    557  CD1 ILE A  75      -1.539   9.032  -8.099  1.00 96.88           C  
ATOM    558  N   THR A  76      -2.692   3.301  -8.644  1.00 95.92           N  
ATOM    559  CA  THR A  76      -3.762   2.311  -8.704  1.00 95.92           C  
ATOM    560  C   THR A  76      -4.507   2.239  -7.374  1.00 95.92           C  
ATOM    561  CB  THR A  76      -3.215   0.918  -9.065  1.00 95.92           C  
ATOM    562  O   THR A  76      -3.895   2.325  -6.308  1.00 95.92           O  
ATOM    563  CG2 THR A  76      -4.349  -0.079  -9.281  1.00 95.92           C  
ATOM    564  OG1 THR A  76      -2.442   1.012 -10.268  1.00 95.92           O  
ATOM    565  N   CYS A  77      -5.825   2.079  -7.484  1.00 97.54           N  
ATOM    566  CA  CYS A  77      -6.663   1.960  -6.296  1.00 97.54           C  
ATOM    567  C   CYS A  77      -7.540   0.716  -6.370  1.00 97.54           C  
ATOM    568  CB  CYS A  77      -7.538   3.203  -6.131  1.00 97.54           C  
ATOM    569  O   CYS A  77      -7.927   0.287  -7.459  1.00 97.54           O  
ATOM    570  SG  CYS A  77      -6.600   4.725  -5.877  1.00 97.54           S  
ATOM    571  N   CYS A  78      -7.819   0.154  -5.257  1.00 97.20           N  
ATOM    572  CA  CYS A  78      -8.714  -0.991  -5.135  1.00 97.20           C  
ATOM    573  C   CYS A  78      -9.436  -0.978  -3.793  1.00 97.20           C  
ATOM    574  CB  CYS A  78      -7.937  -2.298  -5.294  1.00 97.20           C  
ATOM    575  O   CYS A  78      -9.079  -0.210  -2.899  1.00 97.20           O  
ATOM    576  SG  CYS A  78      -6.702  -2.572  -4.006  1.00 97.20           S  
ATOM    577  N   SER A  79     -10.556  -1.751  -3.587  1.00 96.27           N  
ATOM    578  CA  SER A  79     -11.398  -1.581  -2.407  1.00 96.27           C  
ATOM    579  C   SER A  79     -11.590  -2.902  -1.670  1.00 96.27           C  
ATOM    580  CB  SER A  79     -12.759  -1.003  -2.798  1.00 96.27           C  
ATOM    581  O   SER A  79     -12.528  -3.050  -0.883  1.00 96.27           O  
ATOM    582  OG  SER A  79     -13.388  -1.815  -3.774  1.00 96.27           O  
ATOM    583  N   THR A  80     -10.684  -3.893  -1.984  1.00 95.51           N  
ATOM    584  CA  THR A  80     -10.765  -5.144  -1.238  1.00 95.51           C  
ATOM    585  C   THR A  80      -9.552  -5.309  -0.327  1.00 95.51           C  
ATOM    586  CB  THR A  80     -10.867  -6.354  -2.186  1.00 95.51           C  
ATOM    587  O   THR A  80      -8.561  -4.589  -0.466  1.00 95.51           O  
ATOM    588  CG2 THR A  80     -12.095  -6.247  -3.084  1.00 95.51           C  
ATOM    589  OG1 THR A  80      -9.693  -6.412  -3.005  1.00 95.51           O  
ATOM    590  N   ASP A  81      -9.649  -6.245   0.679  1.00 95.76           N  
ATOM    591  CA  ASP A  81      -8.564  -6.464   1.632  1.00 95.76           C  
ATOM    592  C   ASP A  81      -7.283  -6.889   0.917  1.00 95.76           C  
ATOM    593  CB  ASP A  81      -8.963  -7.518   2.667  1.00 95.76           C  
ATOM    594  O   ASP A  81      -7.310  -7.768   0.053  1.00 95.76           O  
ATOM    595  CG  ASP A  81      -9.971  -7.002   3.680  1.00 95.76           C  
ATOM    596  OD1 ASP A  81     -10.125  -5.769   3.814  1.00 95.76           O  
ATOM    597  OD2 ASP A  81     -10.614  -7.837   4.352  1.00 95.76           O  
ATOM    598  N   LYS A  82      -6.216  -6.183   1.291  1.00 95.46           N  
ATOM    599  CA  LYS A  82      -4.876  -6.538   0.831  1.00 95.46           C  
ATOM    600  C   LYS A  82      -4.811  -6.576  -0.693  1.00 95.46           C  
ATOM    601  CB  LYS A  82      -4.450  -7.889   1.407  1.00 95.46           C  
ATOM    602  O   LYS A  82      -4.140  -7.434  -1.270  1.00 95.46           O  
ATOM    603  CG  LYS A  82      -4.407  -7.927   2.928  1.00 95.46           C  
ATOM    604  CD  LYS A  82      -4.031  -9.311   3.441  1.00 95.46           C  
ATOM    605  CE  LYS A  82      -4.088  -9.379   4.961  1.00 95.46           C  
ATOM    606  NZ  LYS A  82      -3.748 -10.742   5.469  1.00 95.46           N  
ATOM    607  N   CYS A  83      -5.495  -5.817  -1.452  1.00 95.89           N  
ATOM    608  CA  CYS A  83      -5.601  -5.806  -2.907  1.00 95.89           C  
ATOM    609  C   CYS A  83      -4.432  -5.056  -3.533  1.00 95.89           C  
ATOM    610  CB  CYS A  83      -6.920  -5.170  -3.344  1.00 95.89           C  
ATOM    611  O   CYS A  83      -4.351  -4.934  -4.757  1.00 95.89           O  
ATOM    612  SG  CYS A  83      -7.084  -3.435  -2.867  1.00 95.89           S  
ATOM    613  N   ASN A  84      -3.575  -4.455  -2.646  1.00 96.14           N  
ATOM    614  CA  ASN A  84      -2.453  -3.684  -3.169  1.00 96.14           C  
ATOM    615  C   ASN A  84      -1.115  -4.311  -2.785  1.00 96.14           C  
ATOM    616  CB  ASN A  84      -2.521  -2.236  -2.677  1.00 96.14           C  
ATOM    617  O   ASN A  84      -0.226  -3.625  -2.277  1.00 96.14           O  
ATOM    618  CG  ASN A  84      -2.416  -2.127  -1.169  1.00 96.14           C  
ATOM    619  ND2 ASN A  84      -1.809  -1.045  -0.693  1.00 96.14           N  
ATOM    620  OD1 ASN A  84      -2.876  -3.006  -0.436  1.00 96.14           O  
ATOM    621  N   PRO A  85      -0.923  -5.586  -3.154  1.00 92.20           N  
ATOM    622  CA  PRO A  85       0.332  -6.246  -2.785  1.00 92.20           C  
ATOM    623  C   PRO A  85       1.546  -5.640  -3.485  1.00 92.20           C  
ATOM    624  CB  PRO A  85       0.111  -7.695  -3.230  1.00 92.20           C  
ATOM    625  O   PRO A  85       1.418  -5.080  -4.577  1.00 92.20           O  
ATOM    626  CG  PRO A  85      -0.812  -7.598  -4.401  1.00 92.20           C  
ATOM    627  CD  PRO A  85      -1.763  -6.460  -4.166  1.00 92.20           C  
ATOM    628  N   HIS A  86       2.675  -5.671  -2.721  1.00 86.94           N  
ATOM    629  CA  HIS A  86       3.944  -5.345  -3.362  1.00 86.94           C  
ATOM    630  C   HIS A  86       4.283  -6.352  -4.457  1.00 86.94           C  
ATOM    631  CB  HIS A  86       5.070  -5.295  -2.328  1.00 86.94           C  
ATOM    632  O   HIS A  86       4.009  -7.545  -4.315  1.00 86.94           O  
ATOM    633  CG  HIS A  86       6.336  -4.692  -2.848  1.00 86.94           C  
ATOM    634  CD2 HIS A  86       6.849  -3.447  -2.712  1.00 86.94           C  
ATOM    635  ND1 HIS A  86       7.236  -5.400  -3.615  1.00 86.94           N  
ATOM    636  CE1 HIS A  86       8.252  -4.613  -3.928  1.00 86.94           C  
ATOM    637  NE2 HIS A  86       8.041  -3.423  -3.393  1.00 86.94           N  
ATOM    638  N   PRO A  87       4.771  -5.856  -5.670  1.00 81.97           N  
ATOM    639  CA  PRO A  87       5.088  -6.756  -6.782  1.00 81.97           C  
ATOM    640  C   PRO A  87       5.937  -7.950  -6.350  1.00 81.97           C  
ATOM    641  CB  PRO A  87       5.861  -5.859  -7.752  1.00 81.97           C  
ATOM    642  O   PRO A  87       5.815  -9.037  -6.921  1.00 81.97           O  
ATOM    643  CG  PRO A  87       5.450  -4.467  -7.395  1.00 81.97           C  
ATOM    644  CD  PRO A  87       5.083  -4.436  -5.939  1.00 81.97           C  
ATOM    645  N   LYS A  88       6.817  -7.804  -5.438  1.00 75.91           N  
ATOM    646  CA  LYS A  88       7.650  -8.912  -4.981  1.00 75.91           C  
ATOM    647  C   LYS A  88       6.828  -9.930  -4.195  1.00 75.91           C  
ATOM    648  CB  LYS A  88       8.806  -8.397  -4.122  1.00 75.91           C  
ATOM    649  O   LYS A  88       7.167 -11.114  -4.158  1.00 75.91           O  
ATOM    650  CG  LYS A  88       9.872  -7.645  -4.906  1.00 75.91           C  
ATOM    651  CD  LYS A  88      11.083  -7.326  -4.039  1.00 75.91           C  
ATOM    652  CE  LYS A  88      12.148  -6.569  -4.821  1.00 75.91           C  
ATOM    653  NZ  LYS A  88      13.381  -6.349  -4.008  1.00 75.91           N  
ATOM    654  N   GLN A  89       5.707  -9.576  -3.640  1.00 71.18           N  
ATOM    655  CA  GLN A  89       4.817 -10.407  -2.837  1.00 71.18           C  
ATOM    656  C   GLN A  89       3.864 -11.206  -3.721  1.00 71.18           C  
ATOM    657  CB  GLN A  89       4.023  -9.548  -1.851  1.00 71.18           C  
ATOM    658  O   GLN A  89       3.485 -12.328  -3.379  1.00 71.18           O  
ATOM    659  CG  GLN A  89       3.283 -10.354  -0.792  1.00 71.18           C  
ATOM    660  CD  GLN A  89       2.676  -9.481   0.290  1.00 71.18           C  
ATOM    661  NE2 GLN A  89       2.068 -10.112   1.290  1.00 71.18           N  
ATOM    662  OE1 GLN A  89       2.752  -8.250   0.230  1.00 71.18           O  
ATOM    663  N   GLN A  90       3.480 -10.733  -4.835  1.00 63.96           N  
ATOM    664  CA  GLN A  90       2.560 -11.386  -5.760  1.00 63.96           C  
ATOM    665  C   GLN A  90       3.114 -12.727  -6.233  1.00 63.96           C  
ATOM    666  CB  GLN A  90       2.274 -10.483  -6.962  1.00 63.96           C  
ATOM    667  O   GLN A  90       2.359 -13.681  -6.432  1.00 63.96           O  
ATOM    668  CG  GLN A  90       1.074 -10.922  -7.789  1.00 63.96           C  
ATOM    669  CD  GLN A  90       0.416  -9.771  -8.525  1.00 63.96           C  
ATOM    670  NE2 GLN A  90      -0.745 -10.031  -9.117  1.00 63.96           N  
ATOM    671  OE1 GLN A  90       0.945  -8.655  -8.561  1.00 63.96           O  
ATOM    672  N   ARG A  91       4.405 -12.883  -6.282  1.00 60.27           N  
ATOM    673  CA  ARG A  91       4.991 -14.118  -6.791  1.00 60.27           C  
ATOM    674  C   ARG A  91       4.818 -15.258  -5.792  1.00 60.27           C  
ATOM    675  CB  ARG A  91       6.475 -13.920  -7.106  1.00 60.27           C  
ATOM    676  O   ARG A  91       4.735 -16.425  -6.182  1.00 60.27           O  
ATOM    677  CG  ARG A  91       6.735 -13.004  -8.292  1.00 60.27           C  
ATOM    678  CD  ARG A  91       8.187 -13.068  -8.746  1.00 60.27           C  
ATOM    679  NE  ARG A  91       8.302 -13.554 -10.118  1.00 60.27           N  
ATOM    680  NH1 ARG A  91      10.606 -13.710 -10.090  1.00 60.27           N  
ATOM    681  NH2 ARG A  91       9.438 -14.281 -11.977  1.00 60.27           N  
ATOM    682  CZ  ARG A  91       9.448 -13.847 -10.725  1.00 60.27           C  
ATOM    683  N   ARG A  92       4.564 -14.976  -4.639  1.00 57.08           N  
ATOM    684  CA  ARG A  92       4.425 -16.027  -3.637  1.00 57.08           C  
ATOM    685  C   ARG A  92       3.020 -16.620  -3.657  1.00 57.08           C  
ATOM    686  CB  ARG A  92       4.745 -15.486  -2.242  1.00 57.08           C  
ATOM    687  O   ARG A  92       2.850 -17.833  -3.517  1.00 57.08           O  
ATOM    688  CG  ARG A  92       4.775 -16.553  -1.159  1.00 57.08           C  
ATOM    689  CD  ARG A  92       6.142 -16.647  -0.497  1.00 57.08           C  
ATOM    690  NE  ARG A  92       6.035 -16.687   0.959  1.00 57.08           N  
ATOM    691  NH1 ARG A  92       8.304 -16.480   1.338  1.00 57.08           N  
ATOM    692  NH2 ARG A  92       6.853 -16.652   3.105  1.00 57.08           N  
ATOM    693  CZ  ARG A  92       7.064 -16.606   1.797  1.00 57.08           C  
ATOM    694  N   TRP A  93       1.982 -15.891  -4.028  1.00 54.02           N  
ATOM    695  CA  TRP A  93       0.618 -16.409  -3.986  1.00 54.02           C  
ATOM    696  C   TRP A  93       0.312 -17.238  -5.229  1.00 54.02           C  
ATOM    697  CB  TRP A  93      -0.389 -15.262  -3.861  1.00 54.02           C  
ATOM    698  O   TRP A  93      -0.473 -18.188  -5.171  1.00 54.02           O  
ATOM    699  CG  TRP A  93      -0.386 -14.592  -2.520  1.00 54.02           C  
ATOM    700  CD1 TRP A  93       0.439 -13.583  -2.106  1.00 54.02           C  
ATOM    701  CD2 TRP A  93      -1.246 -14.887  -1.416  1.00 54.02           C  
ATOM    702  CE2 TRP A  93      -0.887 -14.017  -0.362  1.00 54.02           C  
ATOM    703  CE3 TRP A  93      -2.287 -15.802  -1.214  1.00 54.02           C  
ATOM    704  NE1 TRP A  93       0.143 -13.233  -0.809  1.00 54.02           N  
ATOM    705  CH2 TRP A  93      -2.549 -14.942   1.046  1.00 54.02           C  
ATOM    706  CZ2 TRP A  93      -1.534 -14.036   0.876  1.00 54.02           C  
ATOM    707  CZ3 TRP A  93      -2.930 -15.820   0.018  1.00 54.02           C  
ATOM    708  N   VAL A  94       1.009 -16.896  -6.334  1.00 57.01           N  
ATOM    709  CA  VAL A  94       0.740 -17.705  -7.518  1.00 57.01           C  
ATOM    710  C   VAL A  94       1.284 -19.118  -7.313  1.00 57.01           C  
ATOM    711  CB  VAL A  94       1.356 -17.076  -8.788  1.00 57.01           C  
ATOM    712  O   VAL A  94       0.666 -20.095  -7.741  1.00 57.01           O  
ATOM    713  CG1 VAL A  94       1.157 -17.991  -9.995  1.00 57.01           C  
ATOM    714  CG2 VAL A  94       0.746 -15.700  -9.050  1.00 57.01           C  
ATOM    715  N   LEU A  95       2.250 -19.346  -6.483  1.00 58.55           N  
ATOM    716  CA  LEU A  95       2.724 -20.719  -6.345  1.00 58.55           C  
ATOM    717  C   LEU A  95       1.841 -21.504  -5.380  1.00 58.55           C  
ATOM    718  CB  LEU A  95       4.175 -20.740  -5.859  1.00 58.55           C  
ATOM    719  O   LEU A  95       1.604 -22.697  -5.579  1.00 58.55           O  
ATOM    720  CG  LEU A  95       5.224 -20.203  -6.835  1.00 58.55           C  
ATOM    721  CD1 LEU A  95       6.593 -20.150  -6.164  1.00 58.55           C  
ATOM    722  CD2 LEU A  95       5.273 -21.063  -8.093  1.00 58.55           C  
ATOM    723  N   LEU A  96       1.103 -20.877  -4.526  1.00 55.20           N  
ATOM    724  CA  LEU A  96       0.265 -21.670  -3.633  1.00 55.20           C  
ATOM    725  C   LEU A  96      -1.100 -21.934  -4.261  1.00 55.20           C  
ATOM    726  CB  LEU A  96       0.091 -20.960  -2.288  1.00 55.20           C  
ATOM    727  O   LEU A  96      -1.743 -22.942  -3.959  1.00 55.20           O  
ATOM    728  CG  LEU A  96       1.282 -21.023  -1.330  1.00 55.20           C  
ATOM    729  CD1 LEU A  96       1.140 -19.968  -0.238  1.00 55.20           C  
ATOM    730  CD2 LEU A  96       1.405 -22.416  -0.721  1.00 55.20           C  
ATOM    731  N   SER A  97      -1.535 -21.100  -5.181  1.00 53.64           N  
ATOM    732  CA  SER A  97      -2.809 -21.483  -5.780  1.00 53.64           C  
ATOM    733  C   SER A  97      -2.635 -22.643  -6.754  1.00 53.64           C  
ATOM    734  CB  SER A  97      -3.442 -20.292  -6.501  1.00 53.64           C  
ATOM    735  O   SER A  97      -3.608 -23.308  -7.117  1.00 53.64           O  
ATOM    736  OG  SER A  97      -3.717 -19.241  -5.591  1.00 53.64           O  
ATOM    737  N   SER A  98      -1.373 -22.887  -7.219  1.00 56.05           N  
ATOM    738  CA  SER A  98      -1.277 -24.060  -8.082  1.00 56.05           C  
ATOM    739  C   SER A  98      -1.349 -25.350  -7.273  1.00 56.05           C  
ATOM    740  CB  SER A  98       0.021 -24.026  -8.890  1.00 56.05           C  
ATOM    741  O   SER A  98      -1.716 -26.401  -7.801  1.00 56.05           O  
ATOM    742  OG  SER A  98       0.215 -22.752  -9.479  1.00 56.05           O  
ATOM    743  N   ILE A  99      -1.357 -25.381  -5.971  1.00 58.23           N  
ATOM    744  CA  ILE A  99      -1.436 -26.673  -5.298  1.00 58.23           C  
ATOM    745  C   ILE A  99      -2.850 -26.890  -4.764  1.00 58.23           C  
ATOM    746  CB  ILE A  99      -0.408 -26.775  -4.149  1.00 58.23           C  
ATOM    747  O   ILE A  99      -3.322 -28.027  -4.684  1.00 58.23           O  
ATOM    748  CG1 ILE A  99       1.001 -26.456  -4.663  1.00 58.23           C  
ATOM    749  CG2 ILE A  99      -0.454 -28.164  -3.504  1.00 58.23           C  
ATOM    750  CD1 ILE A  99       2.018 -26.196  -3.560  1.00 58.23           C  
ATOM    751  N   LEU A 100      -3.773 -25.894  -4.788  1.00 52.91           N  
ATOM    752  CA  LEU A 100      -5.092 -26.297  -4.314  1.00 52.91           C  
ATOM    753  C   LEU A 100      -6.082 -26.384  -5.471  1.00 52.91           C  
ATOM    754  CB  LEU A 100      -5.607 -25.315  -3.259  1.00 52.91           C  
ATOM    755  O   LEU A 100      -7.286 -26.199  -5.279  1.00 52.91           O  
ATOM    756  CG  LEU A 100      -5.700 -25.844  -1.827  1.00 52.91           C  
ATOM    757  CD1 LEU A 100      -4.430 -25.506  -1.054  1.00 52.91           C  
ATOM    758  CD2 LEU A 100      -6.928 -25.274  -1.125  1.00 52.91           C  
ATOM    759  N   ASP A 101      -5.629 -26.480  -6.675  1.00 49.92           N  
ATOM    760  CA  ASP A 101      -6.570 -26.872  -7.719  1.00 49.92           C  
ATOM    761  C   ASP A 101      -6.248 -28.266  -8.254  1.00 49.92           C  
ATOM    762  CB  ASP A 101      -6.558 -25.855  -8.862  1.00 49.92           C  
ATOM    763  O   ASP A 101      -6.169 -28.468  -9.468  1.00 49.92           O  
ATOM    764  CG  ASP A 101      -7.340 -24.593  -8.540  1.00 49.92           C  
ATOM    765  OD1 ASP A 101      -8.403 -24.684  -7.891  1.00 49.92           O  
ATOM    766  OD2 ASP A 101      -6.889 -23.499  -8.943  1.00 49.92           O  
ATOM    767  N   HIS A 102      -5.732 -29.231  -7.481  1.00 40.03           N  
ATOM    768  CA  HIS A 102      -5.831 -30.612  -7.940  1.00 40.03           C  
ATOM    769  C   HIS A 102      -6.817 -31.406  -7.091  1.00 40.03           C  
ATOM    770  CB  HIS A 102      -4.457 -31.284  -7.916  1.00 40.03           C  
ATOM    771  O   HIS A 102      -6.712 -31.422  -5.862  1.00 40.03           O  
ATOM    772  CG  HIS A 102      -3.829 -31.416  -9.267  1.00 40.03           C  
ATOM    773  CD2 HIS A 102      -3.672 -32.492 -10.073  1.00 40.03           C  
ATOM    774  ND1 HIS A 102      -3.268 -30.348  -9.934  1.00 40.03           N  
ATOM    775  CE1 HIS A 102      -2.793 -30.764 -11.096  1.00 40.03           C  
ATOM    776  NE2 HIS A 102      -3.025 -32.061 -11.205  1.00 40.03           N  
ATOM    777  N   PRO A 103      -8.161 -31.524  -7.646  1.00 46.53           N  
ATOM    778  CA  PRO A 103      -9.188 -32.404  -7.082  1.00 46.53           C  
ATOM    779  C   PRO A 103      -8.598 -33.621  -6.373  1.00 46.53           C  
ATOM    780  CB  PRO A 103     -10.002 -32.826  -8.307  1.00 46.53           C  
ATOM    781  O   PRO A 103      -7.488 -34.051  -6.697  1.00 46.53           O  
ATOM    782  CG  PRO A 103      -9.127 -32.506  -9.476  1.00 46.53           C  
ATOM    783  CD  PRO A 103      -7.984 -31.658  -8.997  1.00 46.53           C  
TER     784      ALA A   1                                                      
ENDMDL                                                                          
END                                                                             
