# Supplementary material for: Domain loss enabled evolution of novel functions in the snake three-finger toxin gene superfamily
Source: Nat Commun. 2023 Aug 11;14:4861. doi: 10.1038/s41467-023-40550-0 (PMC10421932; doi:10.1038/s41467-023-40550-0)
Supplement: Supplementary file 5 — Supplementary Data 2 [file 41467_2023_40550_MOESM5_ESM.zip › SD2_structure_predictions/full_sequence/NCBI|Boiga_irregularis_Brisbane_GGUD01000007|Boiga_irregularis.pdb]

MODEL     1                                                                     
ATOM      1  N   MET A   1     -22.703  30.680 -58.373  1.00 58.11           N  
ATOM      2  CA  MET A   1     -21.652  29.670 -58.455  1.00 58.11           C  
ATOM      3  C   MET A   1     -20.738  29.735 -57.235  1.00 58.11           C  
ATOM      4  CB  MET A   1     -20.831  29.849 -59.733  1.00 58.11           C  
ATOM      5  O   MET A   1     -19.517  29.626 -57.362  1.00 58.11           O  
ATOM      6  CG  MET A   1     -21.650  29.732 -61.008  1.00 58.11           C  
ATOM      7  SD  MET A   1     -20.606  29.752 -62.518  1.00 58.11           S  
ATOM      8  CE  MET A   1     -21.135  31.324 -63.252  1.00 58.11           C  
ATOM      9  N   LYS A   2     -21.244  30.358 -56.082  1.00 51.40           N  
ATOM     10  CA  LYS A   2     -20.445  30.518 -54.871  1.00 51.40           C  
ATOM     11  C   LYS A   2     -21.121  29.857 -53.674  1.00 51.40           C  
ATOM     12  CB  LYS A   2     -20.199  32.000 -54.582  1.00 51.40           C  
ATOM     13  O   LYS A   2     -20.538  29.775 -52.591  1.00 51.40           O  
ATOM     14  CG  LYS A   2     -19.227  32.666 -55.545  1.00 51.40           C  
ATOM     15  CD  LYS A   2     -19.372  34.182 -55.525  1.00 51.40           C  
ATOM     16  CE  LYS A   2     -18.337  34.855 -56.416  1.00 51.40           C  
ATOM     17  NZ  LYS A   2     -18.576  36.325 -56.531  1.00 51.40           N  
ATOM     18  N   THR A   3     -22.368  29.342 -53.960  1.00 51.01           N  
ATOM     19  CA  THR A   3     -23.068  28.712 -52.846  1.00 51.01           C  
ATOM     20  C   THR A   3     -22.816  27.207 -52.830  1.00 51.01           C  
ATOM     21  CB  THR A   3     -24.582  28.982 -52.914  1.00 51.01           C  
ATOM     22  O   THR A   3     -23.061  26.543 -51.820  1.00 51.01           O  
ATOM     23  CG2 THR A   3     -24.900  30.432 -52.565  1.00 51.01           C  
ATOM     24  OG1 THR A   3     -25.051  28.707 -54.240  1.00 51.01           O  
ATOM     25  N   LEU A   4     -22.179  26.799 -53.974  1.00 53.62           N  
ATOM     26  CA  LEU A   4     -21.913  25.370 -54.105  1.00 53.62           C  
ATOM     27  C   LEU A   4     -20.594  24.999 -53.436  1.00 53.62           C  
ATOM     28  CB  LEU A   4     -21.883  24.964 -55.581  1.00 53.62           C  
ATOM     29  O   LEU A   4     -20.433  23.876 -52.953  1.00 53.62           O  
ATOM     30  CG  LEU A   4     -23.210  24.502 -56.185  1.00 53.62           C  
ATOM     31  CD1 LEU A   4     -23.317  24.952 -57.638  1.00 53.62           C  
ATOM     32  CD2 LEU A   4     -23.347  22.987 -56.078  1.00 53.62           C  
ATOM     33  N   LEU A   5     -19.746  26.010 -53.158  1.00 54.55           N  
ATOM     34  CA  LEU A   5     -18.452  25.785 -52.523  1.00 54.55           C  
ATOM     35  C   LEU A   5     -18.580  25.811 -51.004  1.00 54.55           C  
ATOM     36  CB  LEU A   5     -17.441  26.841 -52.979  1.00 54.55           C  
ATOM     37  O   LEU A   5     -17.839  25.118 -50.302  1.00 54.55           O  
ATOM     38  CG  LEU A   5     -16.876  26.673 -54.390  1.00 54.55           C  
ATOM     39  CD1 LEU A   5     -16.163  27.947 -54.831  1.00 54.55           C  
ATOM     40  CD2 LEU A   5     -15.930  25.478 -54.450  1.00 54.55           C  
ATOM     41  N   LEU A   6     -19.715  26.413 -50.509  1.00 53.15           N  
ATOM     42  CA  LEU A   6     -19.874  26.516 -49.062  1.00 53.15           C  
ATOM     43  C   LEU A   6     -20.615  25.303 -48.509  1.00 53.15           C  
ATOM     44  CB  LEU A   6     -20.624  27.799 -48.695  1.00 53.15           C  
ATOM     45  O   LEU A   6     -20.385  24.897 -47.368  1.00 53.15           O  
ATOM     46  CG  LEU A   6     -19.774  29.060 -48.536  1.00 53.15           C  
ATOM     47  CD1 LEU A   6     -20.586  30.297 -48.903  1.00 53.15           C  
ATOM     48  CD2 LEU A   6     -19.239  29.168 -47.112  1.00 53.15           C  
ATOM     49  N   ALA A   7     -21.314  24.606 -49.374  1.00 53.88           N  
ATOM     50  CA  ALA A   7     -22.067  23.407 -49.013  1.00 53.88           C  
ATOM     51  C   ALA A   7     -21.166  22.175 -49.007  1.00 53.88           C  
ATOM     52  CB  ALA A   7     -23.235  23.203 -49.974  1.00 53.88           C  
ATOM     53  O   ALA A   7     -21.352  21.266 -48.194  1.00 53.88           O  
ATOM     54  N   LEU A   8     -20.069  22.170 -49.783  1.00 53.36           N  
ATOM     55  CA  LEU A   8     -19.076  21.102 -49.823  1.00 53.36           C  
ATOM     56  C   LEU A   8     -18.119  21.204 -48.641  1.00 53.36           C  
ATOM     57  CB  LEU A   8     -18.290  21.150 -51.137  1.00 53.36           C  
ATOM     58  O   LEU A   8     -17.617  20.189 -48.153  1.00 53.36           O  
ATOM     59  CG  LEU A   8     -18.301  19.874 -51.980  1.00 53.36           C  
ATOM     60  CD1 LEU A   8     -18.861  20.161 -53.369  1.00 53.36           C  
ATOM     61  CD2 LEU A   8     -16.897  19.284 -52.075  1.00 53.36           C  
ATOM     62  N   ALA A   9     -18.028  22.368 -47.982  1.00 53.43           N  
ATOM     63  CA  ALA A   9     -17.119  22.587 -46.860  1.00 53.43           C  
ATOM     64  C   ALA A   9     -17.776  22.196 -45.539  1.00 53.43           C  
ATOM     65  CB  ALA A   9     -16.669  24.045 -46.816  1.00 53.43           C  
ATOM     66  O   ALA A   9     -17.109  21.690 -44.633  1.00 53.43           O  
ATOM     67  N   VAL A  10     -19.145  22.079 -45.467  1.00 53.22           N  
ATOM     68  CA  VAL A  10     -19.886  21.733 -44.258  1.00 53.22           C  
ATOM     69  C   VAL A  10     -20.037  20.217 -44.160  1.00 53.22           C  
ATOM     70  CB  VAL A  10     -21.274  22.410 -44.230  1.00 53.22           C  
ATOM     71  O   VAL A  10     -19.974  19.650 -43.067  1.00 53.22           O  
ATOM     72  CG1 VAL A  10     -22.056  21.989 -42.987  1.00 53.22           C  
ATOM     73  CG2 VAL A  10     -21.127  23.930 -44.283  1.00 53.22           C  
ATOM     74  N   VAL A  11     -19.964  19.425 -45.320  1.00 53.11           N  
ATOM     75  CA  VAL A  11     -20.057  17.969 -45.360  1.00 53.11           C  
ATOM     76  C   VAL A  11     -18.703  17.355 -45.013  1.00 53.11           C  
ATOM     77  CB  VAL A  11     -20.531  17.469 -46.743  1.00 53.11           C  
ATOM     78  O   VAL A  11     -18.638  16.288 -44.398  1.00 53.11           O  
ATOM     79  CG1 VAL A  11     -20.523  15.942 -46.797  1.00 53.11           C  
ATOM     80  CG2 VAL A  11     -21.924  18.011 -47.058  1.00 53.11           C  
ATOM     81  N   ALA A  12     -17.595  18.131 -45.108  1.00 53.59           N  
ATOM     82  CA  ALA A  12     -16.253  17.680 -44.748  1.00 53.59           C  
ATOM     83  C   ALA A  12     -15.975  17.912 -43.266  1.00 53.59           C  
ATOM     84  CB  ALA A  12     -15.206  18.392 -45.601  1.00 53.59           C  
ATOM     85  O   ALA A  12     -15.278  17.120 -42.627  1.00 53.59           O  
ATOM     86  N   PHE A  13     -16.731  18.833 -42.588  1.00 53.45           N  
ATOM     87  CA  PHE A  13     -16.503  19.097 -41.172  1.00 53.45           C  
ATOM     88  C   PHE A  13     -17.392  18.212 -40.307  1.00 53.45           C  
ATOM     89  CB  PHE A  13     -16.759  20.572 -40.850  1.00 53.45           C  
ATOM     90  O   PHE A  13     -16.997  17.807 -39.211  1.00 53.45           O  
ATOM     91  CG  PHE A  13     -15.532  21.437 -40.950  1.00 53.45           C  
ATOM     92  CD1 PHE A  13     -14.629  21.511 -39.897  1.00 53.45           C  
ATOM     93  CD2 PHE A  13     -15.281  22.177 -42.099  1.00 53.45           C  
ATOM     94  CE1 PHE A  13     -13.492  22.311 -39.987  1.00 53.45           C  
ATOM     95  CE2 PHE A  13     -14.147  22.979 -42.196  1.00 53.45           C  
ATOM     96  CZ  PHE A  13     -13.255  23.045 -41.138  1.00 53.45           C  
ATOM     97  N   VAL A  14     -18.474  17.602 -40.884  1.00 50.81           N  
ATOM     98  CA  VAL A  14     -19.395  16.736 -40.156  1.00 50.81           C  
ATOM     99  C   VAL A  14     -18.933  15.284 -40.261  1.00 50.81           C  
ATOM    100  CB  VAL A  14     -20.841  16.874 -40.684  1.00 50.81           C  
ATOM    101  O   VAL A  14     -19.256  14.460 -39.402  1.00 50.81           O  
ATOM    102  CG1 VAL A  14     -21.757  15.844 -40.025  1.00 50.81           C  
ATOM    103  CG2 VAL A  14     -21.363  18.289 -40.444  1.00 50.81           C  
ATOM    104  N   CYS A  15     -17.879  14.991 -41.042  1.00 51.25           N  
ATOM    105  CA  CYS A  15     -17.344  13.635 -41.101  1.00 51.25           C  
ATOM    106  C   CYS A  15     -16.035  13.531 -40.328  1.00 51.25           C  
ATOM    107  CB  CYS A  15     -17.125  13.209 -42.553  1.00 51.25           C  
ATOM    108  O   CYS A  15     -15.414  12.467 -40.290  1.00 51.25           O  
ATOM    109  SG  CYS A  15     -18.650  13.086 -43.513  1.00 51.25           S  
ATOM    110  N   LEU A  16     -15.521  14.691 -39.708  1.00 51.21           N  
ATOM    111  CA  LEU A  16     -14.419  14.495 -38.771  1.00 51.21           C  
ATOM    112  C   LEU A  16     -14.942  14.241 -37.362  1.00 51.21           C  
ATOM    113  CB  LEU A  16     -13.492  15.714 -38.772  1.00 51.21           C  
ATOM    114  O   LEU A  16     -14.159  14.117 -36.417  1.00 51.21           O  
ATOM    115  CG  LEU A  16     -12.594  15.882 -39.999  1.00 51.21           C  
ATOM    116  CD1 LEU A  16     -12.123  17.328 -40.116  1.00 51.21           C  
ATOM    117  CD2 LEU A  16     -11.405  14.931 -39.926  1.00 51.21           C  
ATOM    118  N   GLY A  17     -16.232  14.097 -37.234  1.00 53.29           N  
ATOM    119  CA  GLY A  17     -16.791  13.786 -35.928  1.00 53.29           C  
ATOM    120  C   GLY A  17     -17.375  12.388 -35.847  1.00 53.29           C  
ATOM    121  O   GLY A  17     -18.343  12.073 -36.542  1.00 53.29           O  
ATOM    122  N   SER A  18     -16.627  11.437 -36.191  1.00 56.04           N  
ATOM    123  CA  SER A  18     -17.030  10.142 -35.654  1.00 56.04           C  
ATOM    124  C   SER A  18     -16.074   9.039 -36.096  1.00 56.04           C  
ATOM    125  CB  SER A  18     -18.454   9.798 -36.091  1.00 56.04           C  
ATOM    126  O   SER A  18     -16.108   8.606 -37.249  1.00 56.04           O  
ATOM    127  OG  SER A  18     -19.337  10.873 -35.818  1.00 56.04           O  
ATOM    128  N   ALA A  19     -14.812   9.053 -35.663  1.00 51.74           N  
ATOM    129  CA  ALA A  19     -14.185   7.758 -35.414  1.00 51.74           C  
ATOM    130  C   ALA A  19     -14.231   7.402 -33.931  1.00 51.74           C  
ATOM    131  CB  ALA A  19     -12.742   7.762 -35.912  1.00 51.74           C  
ATOM    132  O   ALA A  19     -13.731   8.153 -33.090  1.00 51.74           O  
ATOM    133  N   ASN A  20     -15.338   7.018 -33.385  1.00 55.49           N  
ATOM    134  CA  ASN A  20     -15.741   5.821 -32.655  1.00 55.49           C  
ATOM    135  C   ASN A  20     -14.702   4.711 -32.781  1.00 55.49           C  
ATOM    136  CB  ASN A  20     -17.106   5.329 -33.143  1.00 55.49           C  
ATOM    137  O   ASN A  20     -14.280   4.372 -33.888  1.00 55.49           O  
ATOM    138  CG  ASN A  20     -18.128   5.242 -32.027  1.00 55.49           C  
ATOM    139  ND2 ASN A  20     -19.347   4.841 -32.370  1.00 55.49           N  
ATOM    140  OD1 ASN A  20     -17.826   5.534 -30.867  1.00 55.49           O  
ATOM    141  N   GLN A  21     -13.952   4.448 -31.716  1.00 48.18           N  
ATOM    142  CA  GLN A  21     -13.898   3.101 -31.158  1.00 48.18           C  
ATOM    143  C   GLN A  21     -12.713   2.946 -30.209  1.00 48.18           C  
ATOM    144  CB  GLN A  21     -13.815   2.059 -32.275  1.00 48.18           C  
ATOM    145  O   GLN A  21     -11.593   3.344 -30.536  1.00 48.18           O  
ATOM    146  CG  GLN A  21     -15.047   2.015 -33.168  1.00 48.18           C  
ATOM    147  CD  GLN A  21     -16.060   0.979 -32.719  1.00 48.18           C  
ATOM    148  NE2 GLN A  21     -16.774   0.394 -33.676  1.00 48.18           N  
ATOM    149  OE1 GLN A  21     -16.200   0.705 -31.523  1.00 48.18           O  
ATOM    150  N   GLN A  22     -12.841   3.097 -28.808  1.00 44.27           N  
ATOM    151  CA  GLN A  22     -12.745   1.925 -27.944  1.00 44.27           C  
ATOM    152  C   GLN A  22     -11.889   2.215 -26.715  1.00 44.27           C  
ATOM    153  CB  GLN A  22     -12.169   0.736 -28.715  1.00 44.27           C  
ATOM    154  O   GLN A  22     -10.755   2.682 -26.838  1.00 44.27           O  
ATOM    155  CG  GLN A  22     -13.021  -0.523 -28.630  1.00 44.27           C  
ATOM    156  CD  GLN A  22     -12.878  -1.413 -29.851  1.00 44.27           C  
ATOM    157  NE2 GLN A  22     -14.005  -1.793 -30.443  1.00 44.27           N  
ATOM    158  OE1 GLN A  22     -11.763  -1.755 -30.259  1.00 44.27           O  
ATOM    159  N   GLY A  23     -12.396   2.867 -25.661  1.00 52.22           N  
ATOM    160  CA  GLY A  23     -12.355   2.081 -24.438  1.00 52.22           C  
ATOM    161  C   GLY A  23     -11.256   1.035 -24.437  1.00 52.22           C  
ATOM    162  O   GLY A  23     -11.421  -0.046 -25.005  1.00 52.22           O  
ATOM    163  N   ARG A  24     -10.041   1.333 -24.531  1.00 48.92           N  
ATOM    164  CA  ARG A  24      -9.021   0.421 -24.022  1.00 48.92           C  
ATOM    165  C   ARG A  24      -8.081   1.134 -23.057  1.00 48.92           C  
ATOM    166  CB  ARG A  24      -8.223  -0.191 -25.176  1.00 48.92           C  
ATOM    167  O   ARG A  24      -7.543   2.196 -23.377  1.00 48.92           O  
ATOM    168  CG  ARG A  24      -8.922  -1.355 -25.860  1.00 48.92           C  
ATOM    169  CD  ARG A  24      -7.929  -2.296 -26.526  1.00 48.92           C  
ATOM    170  NE  ARG A  24      -8.605  -3.391 -27.217  1.00 48.92           N  
ATOM    171  NH1 ARG A  24      -6.664  -4.522 -27.758  1.00 48.92           N  
ATOM    172  NH2 ARG A  24      -8.701  -5.365 -28.388  1.00 48.92           N  
ATOM    173  CZ  ARG A  24      -7.988  -4.423 -27.786  1.00 48.92           C  
ATOM    174  N   GLY A  25      -8.488   1.499 -21.855  1.00 51.28           N  
ATOM    175  CA  GLY A  25      -7.530   1.215 -20.799  1.00 51.28           C  
ATOM    176  C   GLY A  25      -6.094   1.488 -21.207  1.00 51.28           C  
ATOM    177  O   GLY A  25      -5.513   0.737 -21.993  1.00 51.28           O  
ATOM    178  N   ARG A  26      -5.747   2.639 -21.803  1.00 46.04           N  
ATOM    179  CA  ARG A  26      -4.321   2.937 -21.887  1.00 46.04           C  
ATOM    180  C   ARG A  26      -3.566   2.342 -20.704  1.00 46.04           C  
ATOM    181  CB  ARG A  26      -4.090   4.449 -21.950  1.00 46.04           C  
ATOM    182  O   ARG A  26      -3.868   2.652 -19.549  1.00 46.04           O  
ATOM    183  CG  ARG A  26      -4.248   5.039 -23.343  1.00 46.04           C  
ATOM    184  CD  ARG A  26      -3.647   6.434 -23.435  1.00 46.04           C  
ATOM    185  NE  ARG A  26      -3.998   7.090 -24.691  1.00 46.04           N  
ATOM    186  NH1 ARG A  26      -2.424   8.769 -24.495  1.00 46.04           N  
ATOM    187  NH2 ARG A  26      -3.808   8.698 -26.320  1.00 46.04           N  
ATOM    188  CZ  ARG A  26      -3.409   8.184 -25.166  1.00 46.04           C  
ATOM    189  N   ARG A  27      -3.540   1.004 -20.581  1.00 54.86           N  
ATOM    190  CA  ARG A  27      -2.415   0.435 -19.845  1.00 54.86           C  
ATOM    191  C   ARG A  27      -1.119   1.170 -20.171  1.00 54.86           C  
ATOM    192  CB  ARG A  27      -2.266  -1.055 -20.159  1.00 54.86           C  
ATOM    193  O   ARG A  27      -0.716   1.243 -21.334  1.00 54.86           O  
ATOM    194  CG  ARG A  27      -3.324  -1.931 -19.508  1.00 54.86           C  
ATOM    195  CD  ARG A  27      -3.057  -3.410 -19.746  1.00 54.86           C  
ATOM    196  NE  ARG A  27      -4.151  -4.242 -19.254  1.00 54.86           N  
ATOM    197  NH1 ARG A  27      -3.177  -6.246 -19.863  1.00 54.86           N  
ATOM    198  NH2 ARG A  27      -5.229  -6.228 -18.842  1.00 54.86           N  
ATOM    199  CZ  ARG A  27      -4.183  -5.570 -19.321  1.00 54.86           C  
ATOM    200  N   PRO A  28      -0.822   2.274 -19.426  1.00 59.23           N  
ATOM    201  CA  PRO A  28       0.517   2.833 -19.625  1.00 59.23           C  
ATOM    202  C   PRO A  28       1.553   1.769 -19.983  1.00 59.23           C  
ATOM    203  CB  PRO A  28       0.836   3.472 -18.271  1.00 59.23           C  
ATOM    204  O   PRO A  28       1.348   0.585 -19.705  1.00 59.23           O  
ATOM    205  CG  PRO A  28      -0.301   3.078 -17.385  1.00 59.23           C  
ATOM    206  CD  PRO A  28      -1.271   2.261 -18.188  1.00 59.23           C  
ATOM    207  N   PRO A  29       2.379   1.894 -21.132  1.00 55.06           N  
ATOM    208  CA  PRO A  29       3.532   1.025 -21.377  1.00 55.06           C  
ATOM    209  C   PRO A  29       4.185   0.534 -20.088  1.00 55.06           C  
ATOM    210  CB  PRO A  29       4.489   1.923 -22.166  1.00 55.06           C  
ATOM    211  O   PRO A  29       4.172   1.240 -19.076  1.00 55.06           O  
ATOM    212  CG  PRO A  29       3.779   3.233 -22.277  1.00 55.06           C  
ATOM    213  CD  PRO A  29       2.535   3.174 -21.439  1.00 55.06           C  
ATOM    214  N   LEU A  30       3.952  -0.762 -19.569  1.00 57.82           N  
ATOM    215  CA  LEU A  30       4.783  -1.383 -18.544  1.00 57.82           C  
ATOM    216  C   LEU A  30       6.145  -0.703 -18.460  1.00 57.82           C  
ATOM    217  CB  LEU A  30       4.962  -2.876 -18.832  1.00 57.82           C  
ATOM    218  O   LEU A  30       6.980  -0.864 -19.353  1.00 57.82           O  
ATOM    219  CG  LEU A  30       3.804  -3.789 -18.426  1.00 57.82           C  
ATOM    220  CD1 LEU A  30       3.624  -4.904 -19.450  1.00 57.82           C  
ATOM    221  CD2 LEU A  30       4.041  -4.367 -17.035  1.00 57.82           C  
ATOM    222  N   ASP A  31       6.148   0.633 -18.625  1.00 54.03           N  
ATOM    223  CA  ASP A  31       7.461   1.201 -18.335  1.00 54.03           C  
ATOM    224  C   ASP A  31       8.023   0.646 -17.028  1.00 54.03           C  
ATOM    225  CB  ASP A  31       7.383   2.727 -18.269  1.00 54.03           C  
ATOM    226  O   ASP A  31       7.358   0.695 -15.990  1.00 54.03           O  
ATOM    227  CG  ASP A  31       7.094   3.365 -19.616  1.00 54.03           C  
ATOM    228  OD1 ASP A  31       7.515   2.813 -20.656  1.00 54.03           O  
ATOM    229  OD2 ASP A  31       6.443   4.432 -19.639  1.00 54.03           O  
ATOM    230  N   LEU A  32       8.461  -0.592 -17.035  1.00 57.92           N  
ATOM    231  CA  LEU A  32       9.348  -1.084 -15.987  1.00 57.92           C  
ATOM    232  C   LEU A  32      10.203   0.046 -15.423  1.00 57.92           C  
ATOM    233  CB  LEU A  32      10.247  -2.200 -16.525  1.00 57.92           C  
ATOM    234  O   LEU A  32      11.313   0.289 -15.903  1.00 57.92           O  
ATOM    235  CG  LEU A  32      10.933  -3.082 -15.480  1.00 57.92           C  
ATOM    236  CD1 LEU A  32       9.891  -3.810 -14.636  1.00 57.92           C  
ATOM    237  CD2 LEU A  32      11.873  -4.076 -16.153  1.00 57.92           C  
ATOM    238  N   HIS A  33       9.630   1.283 -15.335  1.00 64.07           N  
ATOM    239  CA  HIS A  33      10.364   2.284 -14.570  1.00 64.07           C  
ATOM    240  C   HIS A  33      10.412   1.920 -13.090  1.00 64.07           C  
ATOM    241  CB  HIS A  33       9.732   3.665 -14.750  1.00 64.07           C  
ATOM    242  O   HIS A  33       9.500   1.268 -12.577  1.00 64.07           O  
ATOM    243  CG  HIS A  33      10.313   4.448 -15.885  1.00 64.07           C  
ATOM    244  CD2 HIS A  33      11.511   5.064 -16.018  1.00 64.07           C  
ATOM    245  ND1 HIS A  33       9.633   4.668 -17.063  1.00 64.07           N  
ATOM    246  CE1 HIS A  33      10.390   5.387 -17.874  1.00 64.07           C  
ATOM    247  NE2 HIS A  33      11.535   5.641 -17.264  1.00 64.07           N  
ATOM    248  N   SER A  34      11.751   1.690 -12.751  1.00 79.84           N  
ATOM    249  CA  SER A  34      12.000   1.422 -11.339  1.00 79.84           C  
ATOM    250  C   SER A  34      11.177   2.346 -10.447  1.00 79.84           C  
ATOM    251  CB  SER A  34      13.486   1.580 -11.016  1.00 79.84           C  
ATOM    252  O   SER A  34      11.193   3.565 -10.625  1.00 79.84           O  
ATOM    253  OG  SER A  34      14.260   0.633 -11.733  1.00 79.84           O  
ATOM    254  N   THR A  35      10.057   1.945  -9.798  1.00 91.62           N  
ATOM    255  CA  THR A  35       9.243   2.671  -8.830  1.00 91.62           C  
ATOM    256  C   THR A  35       9.768   2.459  -7.413  1.00 91.62           C  
ATOM    257  CB  THR A  35       7.767   2.235  -8.903  1.00 91.62           C  
ATOM    258  O   THR A  35      10.135   1.342  -7.042  1.00 91.62           O  
ATOM    259  CG2 THR A  35       6.911   3.026  -7.921  1.00 91.62           C  
ATOM    260  OG1 THR A  35       7.276   2.454 -10.232  1.00 91.62           O  
ATOM    261  N   TYR A  36       9.913   3.532  -6.757  1.00 96.07           N  
ATOM    262  CA  TYR A  36      10.316   3.506  -5.356  1.00 96.07           C  
ATOM    263  C   TYR A  36       9.160   3.911  -4.448  1.00 96.07           C  
ATOM    264  CB  TYR A  36      11.512   4.433  -5.122  1.00 96.07           C  
ATOM    265  O   TYR A  36       8.515   4.937  -4.675  1.00 96.07           O  
ATOM    266  CG  TYR A  36      12.755   4.021  -5.873  1.00 96.07           C  
ATOM    267  CD1 TYR A  36      13.786   3.339  -5.230  1.00 96.07           C  
ATOM    268  CD2 TYR A  36      12.902   4.312  -7.225  1.00 96.07           C  
ATOM    269  CE1 TYR A  36      14.935   2.958  -5.917  1.00 96.07           C  
ATOM    270  CE2 TYR A  36      14.046   3.937  -7.921  1.00 96.07           C  
ATOM    271  OH  TYR A  36      16.189   2.887  -7.945  1.00 96.07           O  
ATOM    272  CZ  TYR A  36      15.055   3.261  -7.260  1.00 96.07           C  
ATOM    273  N   CYS A  37       8.879   3.055  -3.448  1.00 97.61           N  
ATOM    274  CA  CYS A  37       7.787   3.328  -2.520  1.00 97.61           C  
ATOM    275  C   CYS A  37       8.243   3.156  -1.076  1.00 97.61           C  
ATOM    276  CB  CYS A  37       6.601   2.407  -2.803  1.00 97.61           C  
ATOM    277  O   CYS A  37       9.200   2.429  -0.805  1.00 97.61           O  
ATOM    278  SG  CYS A  37       5.928   2.577  -4.471  1.00 97.61           S  
ATOM    279  N   PHE A  38       7.593   3.926  -0.208  1.00 97.67           N  
ATOM    280  CA  PHE A  38       7.761   3.635   1.211  1.00 97.67           C  
ATOM    281  C   PHE A  38       7.051   2.339   1.586  1.00 97.67           C  
ATOM    282  CB  PHE A  38       7.229   4.790   2.065  1.00 97.67           C  
ATOM    283  O   PHE A  38       5.887   2.138   1.233  1.00 97.67           O  
ATOM    284  CG  PHE A  38       8.043   6.051   1.955  1.00 97.67           C  
ATOM    285  CD1 PHE A  38       9.066   6.315   2.858  1.00 97.67           C  
ATOM    286  CD2 PHE A  38       7.785   6.973   0.949  1.00 97.67           C  
ATOM    287  CE1 PHE A  38       9.822   7.481   2.759  1.00 97.67           C  
ATOM    288  CE2 PHE A  38       8.536   8.140   0.843  1.00 97.67           C  
ATOM    289  CZ  PHE A  38       9.553   8.393   1.750  1.00 97.67           C  
ATOM    290  N   GLN A  39       7.799   1.452   2.262  1.00 96.49           N  
ATOM    291  CA  GLN A  39       7.302   0.134   2.642  1.00 96.49           C  
ATOM    292  C   GLN A  39       7.525  -0.130   4.128  1.00 96.49           C  
ATOM    293  CB  GLN A  39       7.976  -0.956   1.807  1.00 96.49           C  
ATOM    294  O   GLN A  39       8.659  -0.338   4.563  1.00 96.49           O  
ATOM    295  CG  GLN A  39       7.897  -0.718   0.305  1.00 96.49           C  
ATOM    296  CD  GLN A  39       8.657  -1.759  -0.495  1.00 96.49           C  
ATOM    297  NE2 GLN A  39       9.811  -1.371  -1.028  1.00 96.49           N  
ATOM    298  OE1 GLN A  39       8.212  -2.903  -0.632  1.00 96.49           O  
ATOM    299  N   CYS A  40       6.572  -0.184   4.905  1.00 96.85           N  
ATOM    300  CA  CYS A  40       6.692  -0.430   6.338  1.00 96.85           C  
ATOM    301  C   CYS A  40       5.318  -0.533   6.991  1.00 96.85           C  
ATOM    302  CB  CYS A  40       7.502   0.680   7.007  1.00 96.85           C  
ATOM    303  O   CYS A  40       4.297  -0.320   6.335  1.00 96.85           O  
ATOM    304  SG  CYS A  40       6.740   2.313   6.884  1.00 96.85           S  
ATOM    305  N   THR A  41       5.304  -0.996   8.227  1.00 96.39           N  
ATOM    306  CA  THR A  41       4.140  -1.013   9.105  1.00 96.39           C  
ATOM    307  C   THR A  41       4.431  -0.264  10.403  1.00 96.39           C  
ATOM    308  CB  THR A  41       3.704  -2.454   9.428  1.00 96.39           C  
ATOM    309  O   THR A  41       5.592  -0.022  10.739  1.00 96.39           O  
ATOM    310  CG2 THR A  41       3.466  -3.255   8.152  1.00 96.39           C  
ATOM    311  OG1 THR A  41       4.728  -3.096  10.198  1.00 96.39           O  
ATOM    312  N   PRO A  42       3.391   0.149  11.065  1.00 93.28           N  
ATOM    313  CA  PRO A  42       3.631   0.807  12.352  1.00 93.28           C  
ATOM    314  C   PRO A  42       4.353  -0.095  13.350  1.00 93.28           C  
ATOM    315  CB  PRO A  42       2.221   1.147  12.842  1.00 93.28           C  
ATOM    316  O   PRO A  42       4.949   0.396  14.312  1.00 93.28           O  
ATOM    317  CG  PRO A  42       1.385   1.185  11.604  1.00 93.28           C  
ATOM    318  CD  PRO A  42       1.958   0.215  10.611  1.00 93.28           C  
ATOM    319  N   GLU A  43       4.381  -1.416  13.166  1.00 92.52           N  
ATOM    320  CA  GLU A  43       5.080  -2.354  14.040  1.00 92.52           C  
ATOM    321  C   GLU A  43       6.592  -2.255  13.859  1.00 92.52           C  
ATOM    322  CB  GLU A  43       4.612  -3.787  13.775  1.00 92.52           C  
ATOM    323  O   GLU A  43       7.346  -2.344  14.831  1.00 92.52           O  
ATOM    324  CG  GLU A  43       3.165  -4.044  14.170  1.00 92.52           C  
ATOM    325  CD  GLU A  43       2.678  -5.434  13.793  1.00 92.52           C  
ATOM    326  OE1 GLU A  43       1.464  -5.710  13.929  1.00 92.52           O  
ATOM    327  OE2 GLU A  43       3.517  -6.255  13.360  1.00 92.52           O  
ATOM    328  N   ASN A  44       6.969  -2.030  12.641  1.00 93.15           N  
ATOM    329  CA  ASN A  44       8.394  -1.946  12.341  1.00 93.15           C  
ATOM    330  C   ASN A  44       8.914  -0.519  12.486  1.00 93.15           C  
ATOM    331  CB  ASN A  44       8.679  -2.474  10.933  1.00 93.15           C  
ATOM    332  O   ASN A  44      10.049  -0.308  12.918  1.00 93.15           O  
ATOM    333  CG  ASN A  44       8.361  -3.949  10.787  1.00 93.15           C  
ATOM    334  ND2 ASN A  44       8.290  -4.420   9.547  1.00 93.15           N  
ATOM    335  OD1 ASN A  44       8.180  -4.659  11.779  1.00 93.15           O  
ATOM    336  N   HIS A  45       8.062   0.401  12.186  1.00 91.59           N  
ATOM    337  CA  HIS A  45       8.360   1.827  12.260  1.00 91.59           C  
ATOM    338  C   HIS A  45       7.142   2.620  12.723  1.00 91.59           C  
ATOM    339  CB  HIS A  45       8.839   2.346  10.903  1.00 91.59           C  
ATOM    340  O   HIS A  45       6.240   2.899  11.931  1.00 91.59           O  
ATOM    341  CG  HIS A  45      10.125   1.734  10.447  1.00 91.59           C  
ATOM    342  CD2 HIS A  45      10.370   0.712   9.592  1.00 91.59           C  
ATOM    343  ND1 HIS A  45      11.355   2.173  10.885  1.00 91.59           N  
ATOM    344  CE1 HIS A  45      12.304   1.447  10.317  1.00 91.59           C  
ATOM    345  NE2 HIS A  45      11.732   0.554   9.528  1.00 91.59           N  
ATOM    346  N   TRP A  46       7.166   3.168  13.923  1.00 80.55           N  
ATOM    347  CA  TRP A  46       6.010   3.699  14.638  1.00 80.55           C  
ATOM    348  C   TRP A  46       5.568   5.032  14.045  1.00 80.55           C  
ATOM    349  CB  TRP A  46       6.330   3.868  16.126  1.00 80.55           C  
ATOM    350  O   TRP A  46       4.370   5.311  13.953  1.00 80.55           O  
ATOM    351  CG  TRP A  46       7.257   5.009  16.424  1.00 80.55           C  
ATOM    352  CD1 TRP A  46       8.620   5.013  16.316  1.00 80.55           C  
ATOM    353  CD2 TRP A  46       6.886   6.312  16.884  1.00 80.55           C  
ATOM    354  CE2 TRP A  46       8.077   7.056  17.033  1.00 80.55           C  
ATOM    355  CE3 TRP A  46       5.662   6.923  17.184  1.00 80.55           C  
ATOM    356  NE1 TRP A  46       9.119   6.241  16.681  1.00 80.55           N  
ATOM    357  CH2 TRP A  46       6.867   8.957  17.757  1.00 80.55           C  
ATOM    358  CZ2 TRP A  46       8.079   8.383  17.471  1.00 80.55           C  
ATOM    359  CZ3 TRP A  46       5.665   8.244  17.619  1.00 80.55           C  
ATOM    360  N   TYR A  47       6.424   5.828  13.502  1.00 82.88           N  
ATOM    361  CA  TYR A  47       6.071   7.181  13.087  1.00 82.88           C  
ATOM    362  C   TYR A  47       5.980   7.279  11.569  1.00 82.88           C  
ATOM    363  CB  TYR A  47       7.095   8.190  13.614  1.00 82.88           C  
ATOM    364  O   TYR A  47       4.953   7.698  11.028  1.00 82.88           O  
ATOM    365  CG  TYR A  47       6.794   9.619  13.230  1.00 82.88           C  
ATOM    366  CD1 TYR A  47       7.508  10.253  12.216  1.00 82.88           C  
ATOM    367  CD2 TYR A  47       5.796  10.336  13.880  1.00 82.88           C  
ATOM    368  CE1 TYR A  47       7.235  11.570  11.860  1.00 82.88           C  
ATOM    369  CE2 TYR A  47       5.514  11.653  13.532  1.00 82.88           C  
ATOM    370  OH  TYR A  47       5.963  13.564  12.174  1.00 82.88           O  
ATOM    371  CZ  TYR A  47       6.237  12.261  12.522  1.00 82.88           C  
ATOM    372  N   LYS A  48       7.060   6.749  10.910  1.00 88.40           N  
ATOM    373  CA  LYS A  48       7.146   6.843   9.455  1.00 88.40           C  
ATOM    374  C   LYS A  48       8.154   5.842   8.898  1.00 88.40           C  
ATOM    375  CB  LYS A  48       7.527   8.262   9.030  1.00 88.40           C  
ATOM    376  O   LYS A  48       9.004   5.334   9.633  1.00 88.40           O  
ATOM    377  CG  LYS A  48       8.954   8.652   9.387  1.00 88.40           C  
ATOM    378  CD  LYS A  48       9.297  10.045   8.875  1.00 88.40           C  
ATOM    379  CE  LYS A  48      10.734  10.425   9.204  1.00 88.40           C  
ATOM    380  NZ  LYS A  48      11.056  11.814   8.760  1.00 88.40           N  
ATOM    381  N   CYS A  49       7.926   5.569   7.587  1.00 93.22           N  
ATOM    382  CA  CYS A  49       8.912   4.750   6.891  1.00 93.22           C  
ATOM    383  C   CYS A  49      10.200   5.529   6.655  1.00 93.22           C  
ATOM    384  CB  CYS A  49       8.352   4.256   5.557  1.00 93.22           C  
ATOM    385  O   CYS A  49      10.162   6.690   6.244  1.00 93.22           O  
ATOM    386  SG  CYS A  49       6.871   3.236   5.722  1.00 93.22           S  
ATOM    387  N   PRO A  50      11.393   5.006   6.928  1.00 92.22           N  
ATOM    388  CA  PRO A  50      12.656   5.747   6.894  1.00 92.22           C  
ATOM    389  C   PRO A  50      13.048   6.181   5.483  1.00 92.22           C  
ATOM    390  CB  PRO A  50      13.668   4.746   7.458  1.00 92.22           C  
ATOM    391  O   PRO A  50      13.554   7.290   5.292  1.00 92.22           O  
ATOM    392  CG  PRO A  50      13.000   3.415   7.329  1.00 92.22           C  
ATOM    393  CD  PRO A  50      11.514   3.627   7.312  1.00 92.22           C  
ATOM    394  N   ARG A  51      12.814   5.216   4.541  1.00 95.03           N  
ATOM    395  CA  ARG A  51      13.186   5.548   3.169  1.00 95.03           C  
ATOM    396  C   ARG A  51      12.378   4.728   2.169  1.00 95.03           C  
ATOM    397  CB  ARG A  51      14.683   5.319   2.947  1.00 95.03           C  
ATOM    398  O   ARG A  51      11.897   3.641   2.494  1.00 95.03           O  
ATOM    399  CG  ARG A  51      15.104   3.861   3.046  1.00 95.03           C  
ATOM    400  CD  ARG A  51      16.603   3.692   2.843  1.00 95.03           C  
ATOM    401  NE  ARG A  51      17.013   2.298   2.991  1.00 95.03           N  
ATOM    402  NH1 ARG A  51      16.707   1.756   0.766  1.00 95.03           N  
ATOM    403  NH2 ARG A  51      17.442   0.168   2.248  1.00 95.03           N  
ATOM    404  CZ  ARG A  51      17.053   1.411   2.001  1.00 95.03           C  
ATOM    405  N   ALA A  52      12.294   5.280   0.935  1.00 96.20           N  
ATOM    406  CA  ALA A  52      11.646   4.560  -0.158  1.00 96.20           C  
ATOM    407  C   ALA A  52      12.580   3.510  -0.753  1.00 96.20           C  
ATOM    408  CB  ALA A  52      11.188   5.534  -1.240  1.00 96.20           C  
ATOM    409  O   ALA A  52      13.781   3.751  -0.901  1.00 96.20           O  
ATOM    410  N   GLU A  53      11.973   2.330  -0.981  1.00 95.42           N  
ATOM    411  CA  GLU A  53      12.728   1.223  -1.560  1.00 95.42           C  
ATOM    412  C   GLU A  53      12.185   0.845  -2.936  1.00 95.42           C  
ATOM    413  CB  GLU A  53      12.698   0.007  -0.631  1.00 95.42           C  
ATOM    414  O   GLU A  53      11.019   1.104  -3.241  1.00 95.42           O  
ATOM    415  CG  GLU A  53      13.323   0.260   0.733  1.00 95.42           C  
ATOM    416  CD  GLU A  53      13.234  -0.938   1.666  1.00 95.42           C  
ATOM    417  OE1 GLU A  53      13.866  -0.914   2.746  1.00 95.42           O  
ATOM    418  OE2 GLU A  53      12.527  -1.908   1.313  1.00 95.42           O  
ATOM    419  N   LYS A  54      13.154   0.343  -3.698  1.00 95.33           N  
ATOM    420  CA  LYS A  54      12.774  -0.081  -5.043  1.00 95.33           C  
ATOM    421  C   LYS A  54      11.723  -1.186  -4.994  1.00 95.33           C  
ATOM    422  CB  LYS A  54      14.001  -0.558  -5.821  1.00 95.33           C  
ATOM    423  O   LYS A  54      11.846  -2.133  -4.215  1.00 95.33           O  
ATOM    424  CG  LYS A  54      13.736  -0.813  -7.298  1.00 95.33           C  
ATOM    425  CD  LYS A  54      15.004  -1.239  -8.028  1.00 95.33           C  
ATOM    426  CE  LYS A  54      14.762  -1.402  -9.522  1.00 95.33           C  
ATOM    427  NZ  LYS A  54      16.007  -1.797 -10.245  1.00 95.33           N  
ATOM    428  N   CYS A  55      10.566  -0.973  -5.854  1.00 94.11           N  
ATOM    429  CA  CYS A  55       9.585  -2.046  -5.976  1.00 94.11           C  
ATOM    430  C   CYS A  55      10.145  -3.206  -6.791  1.00 94.11           C  
ATOM    431  CB  CYS A  55       8.302  -1.528  -6.625  1.00 94.11           C  
ATOM    432  O   CYS A  55      10.965  -3.002  -7.688  1.00 94.11           O  
ATOM    433  SG  CYS A  55       7.490  -0.216  -5.685  1.00 94.11           S  
ATOM    434  N   THR A  56       9.860  -4.443  -6.357  1.00 90.60           N  
ATOM    435  CA  THR A  56      10.390  -5.621  -7.034  1.00 90.60           C  
ATOM    436  C   THR A  56       9.349  -6.218  -7.977  1.00 90.60           C  
ATOM    437  CB  THR A  56      10.841  -6.690  -6.022  1.00 90.60           C  
ATOM    438  O   THR A  56       8.161  -5.904  -7.877  1.00 90.60           O  
ATOM    439  CG2 THR A  56      11.901  -6.138  -5.074  1.00 90.60           C  
ATOM    440  OG1 THR A  56       9.710  -7.124  -5.256  1.00 90.60           O  
ATOM    441  N   GLY A  57       9.794  -6.913  -9.008  1.00 87.99           N  
ATOM    442  CA  GLY A  57       8.886  -7.566  -9.937  1.00 87.99           C  
ATOM    443  C   GLY A  57       8.166  -6.592 -10.852  1.00 87.99           C  
ATOM    444  O   GLY A  57       8.790  -5.702 -11.433  1.00 87.99           O  
ATOM    445  N   ILE A  58       6.802  -6.844 -10.904  1.00 86.93           N  
ATOM    446  CA  ILE A  58       5.993  -6.060 -11.831  1.00 86.93           C  
ATOM    447  C   ILE A  58       5.278  -4.944 -11.073  1.00 86.93           C  
ATOM    448  CB  ILE A  58       4.968  -6.945 -12.574  1.00 86.93           C  
ATOM    449  O   ILE A  58       4.491  -4.194 -11.656  1.00 86.93           O  
ATOM    450  CG1 ILE A  58       4.053  -7.659 -11.572  1.00 86.93           C  
ATOM    451  CG2 ILE A  58       5.681  -7.954 -13.480  1.00 86.93           C  
ATOM    452  CD1 ILE A  58       2.854  -8.348 -12.211  1.00 86.93           C  
ATOM    453  N   ALA A  59       5.562  -4.860  -9.785  1.00 90.69           N  
ATOM    454  CA  ALA A  59       4.928  -3.815  -8.986  1.00 90.69           C  
ATOM    455  C   ALA A  59       5.433  -2.433  -9.390  1.00 90.69           C  
ATOM    456  CB  ALA A  59       5.178  -4.056  -7.500  1.00 90.69           C  
ATOM    457  O   ALA A  59       6.639  -2.173  -9.361  1.00 90.69           O  
ATOM    458  N   ASN A  60       4.429  -1.567  -9.672  1.00 91.96           N  
ATOM    459  CA  ASN A  60       4.830  -0.244 -10.139  1.00 91.96           C  
ATOM    460  C   ASN A  60       3.956   0.852  -9.539  1.00 91.96           C  
ATOM    461  CB  ASN A  60       4.788  -0.179 -11.668  1.00 91.96           C  
ATOM    462  O   ASN A  60       3.891   1.962 -10.071  1.00 91.96           O  
ATOM    463  CG  ASN A  60       3.402  -0.436 -12.225  1.00 91.96           C  
ATOM    464  ND2 ASN A  60       3.168   0.000 -13.457  1.00 91.96           N  
ATOM    465  OD1 ASN A  60       2.547  -1.019 -11.553  1.00 91.96           O  
ATOM    466  N   LYS A  61       3.240   0.533  -8.456  1.00 94.62           N  
ATOM    467  CA  LYS A  61       2.374   1.471  -7.748  1.00 94.62           C  
ATOM    468  C   LYS A  61       2.656   1.456  -6.248  1.00 94.62           C  
ATOM    469  CB  LYS A  61       0.902   1.144  -8.008  1.00 94.62           C  
ATOM    470  O   LYS A  61       3.082   0.437  -5.702  1.00 94.62           O  
ATOM    471  CG  LYS A  61       0.513   1.167  -9.478  1.00 94.62           C  
ATOM    472  CD  LYS A  61      -0.928   0.717  -9.682  1.00 94.62           C  
ATOM    473  CE  LYS A  61      -1.257   0.547 -11.159  1.00 94.62           C  
ATOM    474  NZ  LYS A  61      -2.440   1.366 -11.561  1.00 94.62           N  
ATOM    475  N   CYS A  62       2.477   2.656  -5.679  1.00 97.39           N  
ATOM    476  CA  CYS A  62       2.570   2.732  -4.225  1.00 97.39           C  
ATOM    477  C   CYS A  62       1.184   2.744  -3.590  1.00 97.39           C  
ATOM    478  CB  CYS A  62       3.345   3.980  -3.802  1.00 97.39           C  
ATOM    479  O   CYS A  62       0.215   3.179  -4.214  1.00 97.39           O  
ATOM    480  SG  CYS A  62       5.011   4.072  -4.495  1.00 97.39           S  
ATOM    481  N   TYR A  63       1.095   2.148  -2.385  1.00 97.97           N  
ATOM    482  CA  TYR A  63      -0.183   2.227  -1.687  1.00 97.97           C  
ATOM    483  C   TYR A  63       0.021   2.533  -0.208  1.00 97.97           C  
ATOM    484  CB  TYR A  63      -0.965   0.920  -1.847  1.00 97.97           C  
ATOM    485  O   TYR A  63       1.093   2.276   0.344  1.00 97.97           O  
ATOM    486  CG  TYR A  63      -0.417  -0.220  -1.023  1.00 97.97           C  
ATOM    487  CD1 TYR A  63       0.536  -1.089  -1.548  1.00 97.97           C  
ATOM    488  CD2 TYR A  63      -0.852  -0.430   0.281  1.00 97.97           C  
ATOM    489  CE1 TYR A  63       1.043  -2.142  -0.793  1.00 97.97           C  
ATOM    490  CE2 TYR A  63      -0.352  -1.480   1.045  1.00 97.97           C  
ATOM    491  OH  TYR A  63       1.092  -3.370   1.252  1.00 97.97           O  
ATOM    492  CZ  TYR A  63       0.594  -2.329   0.500  1.00 97.97           C  
ATOM    493  N   THR A  64      -0.962   3.176   0.376  1.00 98.14           N  
ATOM    494  CA  THR A  64      -1.128   3.322   1.818  1.00 98.14           C  
ATOM    495  C   THR A  64      -2.456   2.724   2.273  1.00 98.14           C  
ATOM    496  CB  THR A  64      -1.056   4.800   2.242  1.00 98.14           C  
ATOM    497  O   THR A  64      -3.512   3.058   1.730  1.00 98.14           O  
ATOM    498  CG2 THR A  64      -1.081   4.939   3.761  1.00 98.14           C  
ATOM    499  OG1 THR A  64       0.157   5.376   1.741  1.00 98.14           O  
ATOM    500  N   LEU A  65      -2.365   1.823   3.242  1.00 97.95           N  
ATOM    501  CA  LEU A  65      -3.557   1.220   3.828  1.00 97.95           C  
ATOM    502  C   LEU A  65      -3.902   1.879   5.159  1.00 97.95           C  
ATOM    503  CB  LEU A  65      -3.354  -0.285   4.027  1.00 97.95           C  
ATOM    504  O   LEU A  65      -3.030   2.060   6.011  1.00 97.95           O  
ATOM    505  CG  LEU A  65      -4.568  -1.073   4.521  1.00 97.95           C  
ATOM    506  CD1 LEU A  65      -4.567  -2.477   3.924  1.00 97.95           C  
ATOM    507  CD2 LEU A  65      -4.582  -1.135   6.045  1.00 97.95           C  
ATOM    508  N   TYR A  66      -5.157   2.227   5.235  1.00 97.28           N  
ATOM    509  CA  TYR A  66      -5.642   2.857   6.458  1.00 97.28           C  
ATOM    510  C   TYR A  66      -6.674   1.976   7.152  1.00 97.28           C  
ATOM    511  CB  TYR A  66      -6.249   4.230   6.152  1.00 97.28           C  
ATOM    512  O   TYR A  66      -7.467   1.300   6.493  1.00 97.28           O  
ATOM    513  CG  TYR A  66      -5.268   5.206   5.550  1.00 97.28           C  
ATOM    514  CD1 TYR A  66      -4.545   6.083   6.357  1.00 97.28           C  
ATOM    515  CD2 TYR A  66      -5.062   5.256   4.176  1.00 97.28           C  
ATOM    516  CE1 TYR A  66      -3.641   6.986   5.807  1.00 97.28           C  
ATOM    517  CE2 TYR A  66      -4.161   6.155   3.615  1.00 97.28           C  
ATOM    518  OH  TYR A  66      -2.562   7.906   3.888  1.00 97.28           O  
ATOM    519  CZ  TYR A  66      -3.456   7.014   4.437  1.00 97.28           C  
ATOM    520  N   LYS A  67      -6.681   2.028   8.568  1.00 96.60           N  
ATOM    521  CA  LYS A  67      -7.662   1.357   9.415  1.00 96.60           C  
ATOM    522  C   LYS A  67      -8.026   2.216  10.622  1.00 96.60           C  
ATOM    523  CB  LYS A  67      -7.132  -0.001   9.878  1.00 96.60           C  
ATOM    524  O   LYS A  67      -7.240   3.066  11.046  1.00 96.60           O  
ATOM    525  CG  LYS A  67      -6.919  -1.000   8.750  1.00 96.60           C  
ATOM    526  CD  LYS A  67      -6.445  -2.348   9.279  1.00 96.60           C  
ATOM    527  CE  LYS A  67      -6.254  -3.355   8.154  1.00 96.60           C  
ATOM    528  NZ  LYS A  67      -5.786  -4.677   8.667  1.00 96.60           N  
ATOM    529  N   HIS A  68      -9.268   1.976  11.087  1.00 95.48           N  
ATOM    530  CA  HIS A  68      -9.667   2.661  12.312  1.00 95.48           C  
ATOM    531  C   HIS A  68      -9.133   1.939  13.545  1.00 95.48           C  
ATOM    532  CB  HIS A  68     -11.190   2.776  12.389  1.00 95.48           C  
ATOM    533  O   HIS A  68      -9.180   0.709  13.619  1.00 95.48           O  
ATOM    534  CG  HIS A  68     -11.772   3.723  11.389  1.00 95.48           C  
ATOM    535  CD2 HIS A  68     -12.412   3.497  10.218  1.00 95.48           C  
ATOM    536  ND1 HIS A  68     -11.725   5.092  11.546  1.00 95.48           N  
ATOM    537  CE1 HIS A  68     -12.313   5.668  10.510  1.00 95.48           C  
ATOM    538  NE2 HIS A  68     -12.738   4.722   9.690  1.00 95.48           N  
ATOM    539  N   ASP A  69      -8.553   2.662  14.431  1.00 91.46           N  
ATOM    540  CA  ASP A  69      -8.099   2.057  15.680  1.00 91.46           C  
ATOM    541  C   ASP A  69      -9.258   1.882  16.659  1.00 91.46           C  
ATOM    542  CB  ASP A  69      -6.995   2.904  16.316  1.00 91.46           C  
ATOM    543  O   ASP A  69     -10.421   2.056  16.290  1.00 91.46           O  
ATOM    544  CG  ASP A  69      -7.500   4.233  16.848  1.00 91.46           C  
ATOM    545  OD1 ASP A  69      -8.723   4.488  16.792  1.00 91.46           O  
ATOM    546  OD2 ASP A  69      -6.668   5.035  17.325  1.00 91.46           O  
ATOM    547  N   GLY A  70      -8.990   1.359  17.832  1.00 89.88           N  
ATOM    548  CA  GLY A  70      -9.985   1.062  18.850  1.00 89.88           C  
ATOM    549  C   GLY A  70     -10.779   2.281  19.281  1.00 89.88           C  
ATOM    550  O   GLY A  70     -11.907   2.155  19.762  1.00 89.88           O  
ATOM    551  N   ASN A  71     -10.257   3.414  18.970  1.00 93.94           N  
ATOM    552  CA  ASN A  71     -10.893   4.671  19.346  1.00 93.94           C  
ATOM    553  C   ASN A  71     -11.637   5.297  18.170  1.00 93.94           C  
ATOM    554  CB  ASN A  71      -9.859   5.652  19.902  1.00 93.94           C  
ATOM    555  O   ASN A  71     -12.214   6.378  18.299  1.00 93.94           O  
ATOM    556  CG  ASN A  71      -9.191   5.143  21.164  1.00 93.94           C  
ATOM    557  ND2 ASN A  71      -8.004   5.662  21.458  1.00 93.94           N  
ATOM    558  OD1 ASN A  71      -9.736   4.289  21.869  1.00 93.94           O  
ATOM    559  N   GLY A  72     -11.652   4.589  17.077  1.00 91.97           N  
ATOM    560  CA  GLY A  72     -12.377   5.056  15.906  1.00 91.97           C  
ATOM    561  C   GLY A  72     -11.577   6.022  15.055  1.00 91.97           C  
ATOM    562  O   GLY A  72     -12.098   6.586  14.090  1.00 91.97           O  
ATOM    563  N   GLU A  73     -10.367   6.313  15.419  1.00 94.97           N  
ATOM    564  CA  GLU A  73      -9.490   7.183  14.641  1.00 94.97           C  
ATOM    565  C   GLU A  73      -8.825   6.419  13.500  1.00 94.97           C  
ATOM    566  CB  GLU A  73      -8.426   7.818  15.540  1.00 94.97           C  
ATOM    567  O   GLU A  73      -8.350   5.297  13.691  1.00 94.97           O  
ATOM    568  CG  GLU A  73      -8.988   8.792  16.565  1.00 94.97           C  
ATOM    569  CD  GLU A  73      -7.915   9.463  17.407  1.00 94.97           C  
ATOM    570  OE1 GLU A  73      -8.239  10.405  18.165  1.00 94.97           O  
ATOM    571  OE2 GLU A  73      -6.740   9.045  17.306  1.00 94.97           O  
ATOM    572  N   GLU A  74      -8.794   7.053  12.343  1.00 94.62           N  
ATOM    573  CA  GLU A  74      -8.154   6.408  11.200  1.00 94.62           C  
ATOM    574  C   GLU A  74      -6.637   6.560  11.258  1.00 94.62           C  
ATOM    575  CB  GLU A  74      -8.690   6.985   9.887  1.00 94.62           C  
ATOM    576  O   GLU A  74      -6.124   7.668  11.429  1.00 94.62           O  
ATOM    577  CG  GLU A  74      -8.251   6.213   8.651  1.00 94.62           C  
ATOM    578  CD  GLU A  74      -8.848   6.754   7.362  1.00 94.62           C  
ATOM    579  OE1 GLU A  74      -9.675   6.054   6.735  1.00 94.62           O  
ATOM    580  OE2 GLU A  74      -8.486   7.888   6.976  1.00 94.62           O  
ATOM    581  N   LYS A  75      -5.964   5.457  11.113  1.00 94.58           N  
ATOM    582  CA  LYS A  75      -4.504   5.422  11.104  1.00 94.58           C  
ATOM    583  C   LYS A  75      -3.982   4.566   9.954  1.00 94.58           C  
ATOM    584  CB  LYS A  75      -3.972   4.890  12.436  1.00 94.58           C  
ATOM    585  O   LYS A  75      -4.665   3.648   9.496  1.00 94.58           O  
ATOM    586  CG  LYS A  75      -4.421   5.695  13.647  1.00 94.58           C  
ATOM    587  CD  LYS A  75      -3.592   6.961  13.816  1.00 94.58           C  
ATOM    588  CE  LYS A  75      -3.980   7.721  15.077  1.00 94.58           C  
ATOM    589  NZ  LYS A  75      -3.189   8.978  15.232  1.00 94.58           N  
ATOM    590  N   TRP A  76      -2.780   4.936   9.519  1.00 94.99           N  
ATOM    591  CA  TRP A  76      -2.221   4.065   8.490  1.00 94.99           C  
ATOM    592  C   TRP A  76      -1.807   2.721   9.079  1.00 94.99           C  
ATOM    593  CB  TRP A  76      -1.020   4.733   7.815  1.00 94.99           C  
ATOM    594  O   TRP A  76      -1.348   2.653  10.222  1.00 94.99           O  
ATOM    595  CG  TRP A  76       0.151   4.945   8.727  1.00 94.99           C  
ATOM    596  CD1 TRP A  76       0.364   6.008   9.560  1.00 94.99           C  
ATOM    597  CD2 TRP A  76       1.273   4.073   8.893  1.00 94.99           C  
ATOM    598  CE2 TRP A  76       2.129   4.670   9.845  1.00 94.99           C  
ATOM    599  CE3 TRP A  76       1.638   2.842   8.330  1.00 94.99           C  
ATOM    600  NE1 TRP A  76       1.552   5.848  10.235  1.00 94.99           N  
ATOM    601  CH2 TRP A  76       3.661   2.874   9.680  1.00 94.99           C  
ATOM    602  CZ2 TRP A  76       3.328   4.077  10.246  1.00 94.99           C  
ATOM    603  CZ3 TRP A  76       2.832   2.254   8.731  1.00 94.99           C  
ATOM    604  N   ALA A  77      -1.959   1.716   8.276  1.00 95.77           N  
ATOM    605  CA  ALA A  77      -1.705   0.356   8.744  1.00 95.77           C  
ATOM    606  C   ALA A  77      -0.548  -0.280   7.977  1.00 95.77           C  
ATOM    607  CB  ALA A  77      -2.963  -0.498   8.607  1.00 95.77           C  
ATOM    608  O   ALA A  77       0.153  -1.146   8.506  1.00 95.77           O  
ATOM    609  N   ALA A  78      -0.405   0.172   6.737  1.00 96.93           N  
ATOM    610  CA  ALA A  78       0.662  -0.392   5.915  1.00 96.93           C  
ATOM    611  C   ALA A  78       0.926   0.475   4.687  1.00 96.93           C  
ATOM    612  CB  ALA A  78       0.311  -1.816   5.491  1.00 96.93           C  
ATOM    613  O   ALA A  78       0.008   1.101   4.152  1.00 96.93           O  
ATOM    614  N   LYS A  79       2.191   0.485   4.299  1.00 97.82           N  
ATOM    615  CA  LYS A  79       2.644   1.088   3.049  1.00 97.82           C  
ATOM    616  C   LYS A  79       3.452   0.094   2.220  1.00 97.82           C  
ATOM    617  CB  LYS A  79       3.479   2.339   3.328  1.00 97.82           C  
ATOM    618  O   LYS A  79       4.136  -0.771   2.772  1.00 97.82           O  
ATOM    619  CG  LYS A  79       2.728   3.430   4.076  1.00 97.82           C  
ATOM    620  CD  LYS A  79       3.638   4.605   4.411  1.00 97.82           C  
ATOM    621  CE  LYS A  79       2.892   5.690   5.177  1.00 97.82           C  
ATOM    622  NZ  LYS A  79       2.248   6.675   4.257  1.00 97.82           N  
ATOM    623  N   GLY A  80       3.218   0.232   0.867  1.00 96.91           N  
ATOM    624  CA  GLY A  80       3.994  -0.705   0.071  1.00 96.91           C  
ATOM    625  C   GLY A  80       3.770  -0.549  -1.422  1.00 96.91           C  
ATOM    626  O   GLY A  80       3.184   0.440  -1.867  1.00 96.91           O  
ATOM    627  N   CYS A  81       4.434  -1.526  -2.134  1.00 97.15           N  
ATOM    628  CA  CYS A  81       4.328  -1.591  -3.587  1.00 97.15           C  
ATOM    629  C   CYS A  81       3.223  -2.552  -4.011  1.00 97.15           C  
ATOM    630  CB  CYS A  81       5.658  -2.024  -4.203  1.00 97.15           C  
ATOM    631  O   CYS A  81       2.967  -3.547  -3.332  1.00 97.15           O  
ATOM    632  SG  CYS A  81       7.020  -0.886  -3.869  1.00 97.15           S  
ATOM    633  N   ALA A  82       2.605  -2.162  -5.152  1.00 95.77           N  
ATOM    634  CA  ALA A  82       1.581  -3.056  -5.687  1.00 95.77           C  
ATOM    635  C   ALA A  82       1.534  -2.987  -7.210  1.00 95.77           C  
ATOM    636  CB  ALA A  82       0.215  -2.711  -5.099  1.00 95.77           C  
ATOM    637  O   ALA A  82       1.836  -1.947  -7.801  1.00 95.77           O  
ATOM    638  N   TYR A  83       1.362  -4.231  -7.730  1.00 93.54           N  
ATOM    639  CA  TYR A  83       1.129  -4.252  -9.170  1.00 93.54           C  
ATOM    640  C   TYR A  83      -0.182  -3.559  -9.521  1.00 93.54           C  
ATOM    641  CB  TYR A  83       1.114  -5.693  -9.691  1.00 93.54           C  
ATOM    642  O   TYR A  83      -0.240  -2.771 -10.468  1.00 93.54           O  
ATOM    643  CG  TYR A  83       0.652  -5.816 -11.122  1.00 93.54           C  
ATOM    644  CD1 TYR A  83      -0.617  -6.303 -11.425  1.00 93.54           C  
ATOM    645  CD2 TYR A  83       1.483  -5.447 -12.174  1.00 93.54           C  
ATOM    646  CE1 TYR A  83      -1.047  -6.420 -12.743  1.00 93.54           C  
ATOM    647  CE2 TYR A  83       1.064  -5.560 -13.496  1.00 93.54           C  
ATOM    648  OH  TYR A  83      -0.621  -6.160 -15.076  1.00 93.54           O  
ATOM    649  CZ  TYR A  83      -0.201  -6.046 -13.770  1.00 93.54           C  
ATOM    650  N   SER A  84      -1.199  -3.891  -8.806  1.00 94.06           N  
ATOM    651  CA  SER A  84      -2.504  -3.239  -8.844  1.00 94.06           C  
ATOM    652  C   SER A  84      -2.897  -2.706  -7.470  1.00 94.06           C  
ATOM    653  CB  SER A  84      -3.574  -4.209  -9.349  1.00 94.06           C  
ATOM    654  O   SER A  84      -2.456  -3.231  -6.446  1.00 94.06           O  
ATOM    655  OG  SER A  84      -3.729  -5.297  -8.454  1.00 94.06           O  
ATOM    656  N   CYS A  85      -3.658  -1.545  -7.573  1.00 94.71           N  
ATOM    657  CA  CYS A  85      -4.095  -0.976  -6.303  1.00 94.71           C  
ATOM    658  C   CYS A  85      -4.935  -1.977  -5.518  1.00 94.71           C  
ATOM    659  CB  CYS A  85      -4.897   0.304  -6.536  1.00 94.71           C  
ATOM    660  O   CYS A  85      -5.934  -2.488  -6.026  1.00 94.71           O  
ATOM    661  SG  CYS A  85      -5.040   1.350  -5.071  1.00 94.71           S  
ATOM    662  N   PRO A  86      -4.544  -2.244  -4.269  1.00 96.48           N  
ATOM    663  CA  PRO A  86      -5.254  -3.222  -3.441  1.00 96.48           C  
ATOM    664  C   PRO A  86      -6.712  -2.838  -3.196  1.00 96.48           C  
ATOM    665  CB  PRO A  86      -4.461  -3.219  -2.132  1.00 96.48           C  
ATOM    666  O   PRO A  86      -7.036  -1.651  -3.110  1.00 96.48           O  
ATOM    667  CG  PRO A  86      -3.112  -2.694  -2.504  1.00 96.48           C  
ATOM    668  CD  PRO A  86      -3.277  -1.696  -3.614  1.00 96.48           C  
ATOM    669  N   THR A  87      -7.484  -3.875  -3.165  1.00 97.15           N  
ATOM    670  CA  THR A  87      -8.885  -3.708  -2.794  1.00 97.15           C  
ATOM    671  C   THR A  87      -9.040  -3.653  -1.277  1.00 97.15           C  
ATOM    672  CB  THR A  87      -9.753  -4.846  -3.361  1.00 97.15           C  
ATOM    673  O   THR A  87      -8.526  -4.517  -0.564  1.00 97.15           O  
ATOM    674  CG2 THR A  87     -11.229  -4.617  -3.056  1.00 97.15           C  
ATOM    675  OG1 THR A  87      -9.574  -4.913  -4.782  1.00 97.15           O  
ATOM    676  N   PRO A  88      -9.683  -2.591  -0.803  1.00 97.06           N  
ATOM    677  CA  PRO A  88      -9.819  -2.487   0.651  1.00 97.06           C  
ATOM    678  C   PRO A  88     -10.772  -3.530   1.231  1.00 97.06           C  
ATOM    679  CB  PRO A  88     -10.369  -1.072   0.853  1.00 97.06           C  
ATOM    680  O   PRO A  88     -11.778  -3.868   0.604  1.00 97.06           O  
ATOM    681  CG  PRO A  88     -11.060  -0.744  -0.431  1.00 97.06           C  
ATOM    682  CD  PRO A  88     -10.372  -1.481  -1.544  1.00 97.06           C  
ATOM    683  N   GLY A  89     -10.431  -4.101   2.381  1.00 95.97           N  
ATOM    684  CA  GLY A  89     -11.332  -4.932   3.164  1.00 95.97           C  
ATOM    685  C   GLY A  89     -12.297  -4.127   4.015  1.00 95.97           C  
ATOM    686  O   GLY A  89     -12.306  -2.896   3.956  1.00 95.97           O  
ATOM    687  N   PRO A  90     -13.176  -4.799   4.823  1.00 94.90           N  
ATOM    688  CA  PRO A  90     -14.095  -4.078   5.707  1.00 94.90           C  
ATOM    689  C   PRO A  90     -13.369  -3.164   6.692  1.00 94.90           C  
ATOM    690  CB  PRO A  90     -14.830  -5.200   6.444  1.00 94.90           C  
ATOM    691  O   PRO A  90     -12.427  -3.596   7.362  1.00 94.90           O  
ATOM    692  CG  PRO A  90     -14.720  -6.386   5.540  1.00 94.90           C  
ATOM    693  CD  PRO A  90     -13.404  -6.316   4.819  1.00 94.90           C  
ATOM    694  N   GLY A  91     -13.806  -1.913   6.596  1.00 93.83           N  
ATOM    695  CA  GLY A  91     -13.266  -0.958   7.550  1.00 93.83           C  
ATOM    696  C   GLY A  91     -11.903  -0.423   7.152  1.00 93.83           C  
ATOM    697  O   GLY A  91     -11.218   0.208   7.960  1.00 93.83           O  
ATOM    698  N   GLU A  92     -11.471  -0.785   5.917  1.00 97.19           N  
ATOM    699  CA  GLU A  92     -10.184  -0.323   5.404  1.00 97.19           C  
ATOM    700  C   GLU A  92     -10.371   0.702   4.289  1.00 97.19           C  
ATOM    701  CB  GLU A  92      -9.351  -1.504   4.899  1.00 97.19           C  
ATOM    702  O   GLU A  92     -11.396   0.702   3.604  1.00 97.19           O  
ATOM    703  CG  GLU A  92      -8.930  -2.472   5.995  1.00 97.19           C  
ATOM    704  CD  GLU A  92      -8.147  -3.666   5.472  1.00 97.19           C  
ATOM    705  OE1 GLU A  92      -7.536  -4.395   6.287  1.00 97.19           O  
ATOM    706  OE2 GLU A  92      -8.144  -3.874   4.238  1.00 97.19           O  
ATOM    707  N   ARG A  93      -9.433   1.518   4.173  1.00 97.27           N  
ATOM    708  CA  ARG A  93      -9.287   2.450   3.059  1.00 97.27           C  
ATOM    709  C   ARG A  93      -7.901   2.342   2.432  1.00 97.27           C  
ATOM    710  CB  ARG A  93      -9.541   3.886   3.522  1.00 97.27           C  
ATOM    711  O   ARG A  93      -6.903   2.197   3.140  1.00 97.27           O  
ATOM    712  CG  ARG A  93      -9.486   4.914   2.403  1.00 97.27           C  
ATOM    713  CD  ARG A  93      -9.749   6.322   2.917  1.00 97.27           C  
ATOM    714  NE  ARG A  93      -8.711   6.759   3.847  1.00 97.27           N  
ATOM    715  NH1 ARG A  93      -6.946   6.129   2.497  1.00 97.27           N  
ATOM    716  NH2 ARG A  93      -6.547   7.088   4.541  1.00 97.27           N  
ATOM    717  CZ  ARG A  93      -7.404   6.658   3.626  1.00 97.27           C  
ATOM    718  N   VAL A  94      -7.879   2.336   1.115  1.00 98.14           N  
ATOM    719  CA  VAL A  94      -6.607   2.225   0.410  1.00 98.14           C  
ATOM    720  C   VAL A  94      -6.416   3.432  -0.506  1.00 98.14           C  
ATOM    721  CB  VAL A  94      -6.523   0.917  -0.408  1.00 98.14           C  
ATOM    722  O   VAL A  94      -7.328   3.807  -1.246  1.00 98.14           O  
ATOM    723  CG1 VAL A  94      -5.266   0.902  -1.276  1.00 98.14           C  
ATOM    724  CG2 VAL A  94      -6.548  -0.295   0.522  1.00 98.14           C  
ATOM    725  N   LYS A  95      -5.240   4.068  -0.345  1.00 97.71           N  
ATOM    726  CA  LYS A  95      -4.831   5.128  -1.262  1.00 97.71           C  
ATOM    727  C   LYS A  95      -3.660   4.680  -2.133  1.00 97.71           C  
ATOM    728  CB  LYS A  95      -4.455   6.392  -0.488  1.00 97.71           C  
ATOM    729  O   LYS A  95      -2.625   4.253  -1.618  1.00 97.71           O  
ATOM    730  CG  LYS A  95      -4.126   7.585  -1.373  1.00 97.71           C  
ATOM    731  CD  LYS A  95      -3.812   8.825  -0.546  1.00 97.71           C  
ATOM    732  CE  LYS A  95      -3.436  10.007  -1.430  1.00 97.71           C  
ATOM    733  NZ  LYS A  95      -3.117  11.222  -0.623  1.00 97.71           N  
ATOM    734  N   CYS A  96      -3.846   4.828  -3.453  1.00 97.06           N  
ATOM    735  CA  CYS A  96      -2.785   4.475  -4.389  1.00 97.06           C  
ATOM    736  C   CYS A  96      -2.290   5.705  -5.140  1.00 97.06           C  
ATOM    737  CB  CYS A  96      -3.275   3.423  -5.383  1.00 97.06           C  
ATOM    738  O   CYS A  96      -3.049   6.651  -5.360  1.00 97.06           O  
ATOM    739  SG  CYS A  96      -3.550   1.797  -4.645  1.00 97.06           S  
ATOM    740  N   CYS A  97      -1.052   5.612  -5.508  1.00 95.73           N  
ATOM    741  CA  CYS A  97      -0.457   6.677  -6.307  1.00 95.73           C  
ATOM    742  C   CYS A  97       0.604   6.124  -7.251  1.00 95.73           C  
ATOM    743  CB  CYS A  97       0.159   7.744  -5.403  1.00 95.73           C  
ATOM    744  O   CYS A  97       1.051   4.987  -7.091  1.00 95.73           O  
ATOM    745  SG  CYS A  97       1.515   7.134  -4.376  1.00 95.73           S  
ATOM    746  N   PHE A  98       1.000   6.931  -8.344  1.00 92.02           N  
ATOM    747  CA  PHE A  98       1.715   6.303  -9.449  1.00 92.02           C  
ATOM    748  C   PHE A  98       3.002   7.056  -9.760  1.00 92.02           C  
ATOM    749  CB  PHE A  98       0.829   6.240 -10.697  1.00 92.02           C  
ATOM    750  O   PHE A  98       3.540   6.948 -10.864  1.00 92.02           O  
ATOM    751  CG  PHE A  98      -0.481   5.531 -10.477  1.00 92.02           C  
ATOM    752  CD1 PHE A  98      -0.582   4.157 -10.656  1.00 92.02           C  
ATOM    753  CD2 PHE A  98      -1.611   6.240 -10.091  1.00 92.02           C  
ATOM    754  CE1 PHE A  98      -1.793   3.499 -10.453  1.00 92.02           C  
ATOM    755  CE2 PHE A  98      -2.824   5.589  -9.886  1.00 92.02           C  
ATOM    756  CZ  PHE A  98      -2.913   4.219 -10.069  1.00 92.02           C  
ATOM    757  N   TYR A  99       3.681   7.657  -8.652  1.00 91.46           N  
ATOM    758  CA  TYR A  99       5.003   8.241  -8.850  1.00 91.46           C  
ATOM    759  C   TYR A  99       5.933   7.889  -7.695  1.00 91.46           C  
ATOM    760  CB  TYR A  99       4.903   9.763  -8.994  1.00 91.46           C  
ATOM    761  O   TYR A  99       5.485   7.394  -6.658  1.00 91.46           O  
ATOM    762  CG  TYR A  99       4.284  10.446  -7.799  1.00 91.46           C  
ATOM    763  CD1 TYR A  99       2.906  10.638  -7.718  1.00 91.46           C  
ATOM    764  CD2 TYR A  99       5.074  10.902  -6.750  1.00 91.46           C  
ATOM    765  CE1 TYR A  99       2.331  11.269  -6.619  1.00 91.46           C  
ATOM    766  CE2 TYR A  99       4.510  11.535  -5.646  1.00 91.46           C  
ATOM    767  OH  TYR A  99       2.576  12.338  -4.501  1.00 91.46           O  
ATOM    768  CZ  TYR A  99       3.140  11.713  -5.590  1.00 91.46           C  
ATOM    769  N   ASN A 100       7.200   8.025  -7.799  1.00 94.93           N  
ATOM    770  CA  ASN A 100       8.194   7.599  -6.820  1.00 94.93           C  
ATOM    771  C   ASN A 100       7.970   8.268  -5.467  1.00 94.93           C  
ATOM    772  CB  ASN A 100       9.608   7.889  -7.328  1.00 94.93           C  
ATOM    773  O   ASN A 100       7.859   9.492  -5.386  1.00 94.93           O  
ATOM    774  CG  ASN A 100      10.008   6.994  -8.484  1.00 94.93           C  
ATOM    775  ND2 ASN A 100      10.866   7.503  -9.360  1.00 94.93           N  
ATOM    776  OD1 ASN A 100       9.549   5.853  -8.590  1.00 94.93           O  
ATOM    777  N   GLY A 101       7.826   7.445  -4.464  1.00 95.31           N  
ATOM    778  CA  GLY A 101       7.756   7.929  -3.094  1.00 95.31           C  
ATOM    779  C   GLY A 101       6.455   8.644  -2.780  1.00 95.31           C  
ATOM    780  O   GLY A 101       6.402   9.475  -1.870  1.00 95.31           O  
ATOM    781  N   CYS A 102       5.468   8.485  -3.453  1.00 96.22           N  
ATOM    782  CA  CYS A 102       4.222   9.237  -3.348  1.00 96.22           C  
ATOM    783  C   CYS A 102       3.460   8.856  -2.085  1.00 96.22           C  
ATOM    784  CB  CYS A 102       3.345   8.997  -4.576  1.00 96.22           C  
ATOM    785  O   CYS A 102       2.552   9.574  -1.662  1.00 96.22           O  
ATOM    786  SG  CYS A 102       2.764   7.294  -4.734  1.00 96.22           S  
ATOM    787  N   ASN A 103       3.908   7.775  -1.490  1.00 96.60           N  
ATOM    788  CA  ASN A 103       3.217   7.370  -0.270  1.00 96.60           C  
ATOM    789  C   ASN A 103       4.036   7.701   0.975  1.00 96.60           C  
ATOM    790  CB  ASN A 103       2.890   5.876  -0.309  1.00 96.60           C  
ATOM    791  O   ASN A 103       4.044   6.934   1.939  1.00 96.60           O  
ATOM    792  CG  ASN A 103       4.132   5.006  -0.310  1.00 96.60           C  
ATOM    793  ND2 ASN A 103       4.001   3.785   0.193  1.00 96.60           N  
ATOM    794  OD1 ASN A 103       5.200   5.429  -0.760  1.00 96.60           O  
ATOM    795  N   GLU A 104       4.673   8.788   1.047  1.00 93.98           N  
ATOM    796  CA  GLU A 104       5.556   9.202   2.133  1.00 93.98           C  
ATOM    797  C   GLU A 104       4.762   9.549   3.389  1.00 93.98           C  
ATOM    798  CB  GLU A 104       6.412  10.396   1.705  1.00 93.98           C  
ATOM    799  O   GLU A 104       5.274   9.436   4.505  1.00 93.98           O  
ATOM    800  CG  GLU A 104       5.615  11.670   1.467  1.00 93.98           C  
ATOM    801  CD  GLU A 104       6.477  12.846   1.035  1.00 93.98           C  
ATOM    802  OE1 GLU A 104       5.926  13.940   0.776  1.00 93.98           O  
ATOM    803  OE2 GLU A 104       7.714  12.671   0.954  1.00 93.98           O  
ATOM    804  N   TYR A 105       3.487   9.988   3.173  1.00 83.44           N  
ATOM    805  CA  TYR A 105       2.730  10.449   4.332  1.00 83.44           C  
ATOM    806  C   TYR A 105       1.509   9.569   4.572  1.00 83.44           C  
ATOM    807  CB  TYR A 105       2.295  11.906   4.145  1.00 83.44           C  
ATOM    808  O   TYR A 105       0.901   9.068   3.623  1.00 83.44           O  
ATOM    809  CG  TYR A 105       3.439  12.850   3.868  1.00 83.44           C  
ATOM    810  CD1 TYR A 105       4.295  13.256   4.889  1.00 83.44           C  
ATOM    811  CD2 TYR A 105       3.665  13.340   2.586  1.00 83.44           C  
ATOM    812  CE1 TYR A 105       5.350  14.128   4.639  1.00 83.44           C  
ATOM    813  CE2 TYR A 105       4.717  14.212   2.325  1.00 83.44           C  
ATOM    814  OH  TYR A 105       6.595  15.463   3.103  1.00 83.44           O  
ATOM    815  CZ  TYR A 105       5.552  14.600   3.356  1.00 83.44           C  
TER     816      TYR A 105                                                      
ENDMDL                                                                          
END                                                                             
