# Supplementary material for: Domain loss enabled evolution of novel functions in the snake three-finger toxin gene superfamily
Source: Nat Commun. 2023 Aug 11;14:4861. doi: 10.1038/s41467-023-40550-0 (PMC10421932; doi:10.1038/s41467-023-40550-0)
Supplement: Supplementary file 5 — Supplementary Data 2 [file 41467_2023_40550_MOESM5_ESM.zip › SD2_structure_predictions/full_sequence/None|Povi_6|Pogona_vitticeps.pdb]

MODEL     1                                                                     
ATOM      1  N   MET A   1     -37.508 -10.065  22.523  1.00 61.86           N  
ATOM      2  CA  MET A   1     -36.152 -10.605  22.486  1.00 61.86           C  
ATOM      3  C   MET A   1     -35.522 -10.402  21.112  1.00 61.86           C  
ATOM      4  CB  MET A   1     -36.154 -12.092  22.845  1.00 61.86           C  
ATOM      5  O   MET A   1     -34.297 -10.395  20.981  1.00 61.86           O  
ATOM      6  CG  MET A   1     -37.094 -12.445  23.987  1.00 61.86           C  
ATOM      7  SD  MET A   1     -36.910 -14.187  24.536  1.00 61.86           S  
ATOM      8  CE  MET A   1     -35.885 -14.840  23.188  1.00 61.86           C  
ATOM      9  N   LYS A   2     -36.267  -9.751  20.152  1.00 64.49           N  
ATOM     10  CA  LYS A   2     -35.889  -9.600  18.750  1.00 64.49           C  
ATOM     11  C   LYS A   2     -35.571  -8.144  18.420  1.00 64.49           C  
ATOM     12  CB  LYS A   2     -37.001 -10.114  17.835  1.00 64.49           C  
ATOM     13  O   LYS A   2     -34.749  -7.865  17.545  1.00 64.49           O  
ATOM     14  CG  LYS A   2     -37.334 -11.585  18.032  1.00 64.49           C  
ATOM     15  CD  LYS A   2     -38.448 -12.037  17.095  1.00 64.49           C  
ATOM     16  CE  LYS A   2     -38.846 -13.483  17.355  1.00 64.49           C  
ATOM     17  NZ  LYS A   2     -40.016 -13.894  16.522  1.00 64.49           N  
ATOM     18  N   ALA A   3     -36.123  -7.199  19.326  1.00 70.05           N  
ATOM     19  CA  ALA A   3     -35.871  -5.763  19.223  1.00 70.05           C  
ATOM     20  C   ALA A   3     -34.554  -5.388  19.896  1.00 70.05           C  
ATOM     21  CB  ALA A   3     -37.024  -4.976  19.841  1.00 70.05           C  
ATOM     22  O   ALA A   3     -33.850  -4.486  19.436  1.00 70.05           O  
ATOM     23  N   SER A   4     -34.160  -6.259  20.816  1.00 73.85           N  
ATOM     24  CA  SER A   4     -32.892  -6.082  21.517  1.00 73.85           C  
ATOM     25  C   SER A   4     -31.724  -6.608  20.690  1.00 73.85           C  
ATOM     26  CB  SER A   4     -32.926  -6.788  22.873  1.00 73.85           C  
ATOM     27  O   SER A   4     -30.626  -6.049  20.730  1.00 73.85           O  
ATOM     28  OG  SER A   4     -33.302  -8.147  22.723  1.00 73.85           O  
ATOM     29  N   LEU A   5     -31.947  -7.598  19.809  1.00 71.92           N  
ATOM     30  CA  LEU A   5     -30.972  -8.196  18.903  1.00 71.92           C  
ATOM     31  C   LEU A   5     -30.729  -7.298  17.695  1.00 71.92           C  
ATOM     32  CB  LEU A   5     -31.447  -9.576  18.440  1.00 71.92           C  
ATOM     33  O   LEU A   5     -29.592  -7.157  17.240  1.00 71.92           O  
ATOM     34  CG  LEU A   5     -30.664 -10.777  18.972  1.00 71.92           C  
ATOM     35  CD1 LEU A   5     -31.561 -12.008  19.038  1.00 71.92           C  
ATOM     36  CD2 LEU A   5     -29.441 -11.046  18.102  1.00 71.92           C  
ATOM     37  N   ALA A   6     -31.748  -6.576  17.223  1.00 71.08           N  
ATOM     38  CA  ALA A   6     -31.666  -5.618  16.124  1.00 71.08           C  
ATOM     39  C   ALA A   6     -30.966  -4.336  16.565  1.00 71.08           C  
ATOM     40  CB  ALA A   6     -33.061  -5.301  15.589  1.00 71.08           C  
ATOM     41  O   ALA A   6     -30.176  -3.761  15.811  1.00 71.08           O  
ATOM     42  N   ALA A   7     -31.176  -3.915  17.741  1.00 77.04           N  
ATOM     43  CA  ALA A   7     -30.535  -2.763  18.370  1.00 77.04           C  
ATOM     44  C   ALA A   7     -29.063  -3.044  18.659  1.00 77.04           C  
ATOM     45  CB  ALA A   7     -31.264  -2.385  19.657  1.00 77.04           C  
ATOM     46  O   ALA A   7     -28.209  -2.176  18.466  1.00 77.04           O  
ATOM     47  N   LEU A   8     -28.699  -4.205  19.035  1.00 78.01           N  
ATOM     48  CA  LEU A   8     -27.333  -4.649  19.290  1.00 78.01           C  
ATOM     49  C   LEU A   8     -26.549  -4.771  17.988  1.00 78.01           C  
ATOM     50  CB  LEU A   8     -27.334  -5.991  20.026  1.00 78.01           C  
ATOM     51  O   LEU A   8     -25.383  -4.375  17.921  1.00 78.01           O  
ATOM     52  CG  LEU A   8     -25.976  -6.498  20.514  1.00 78.01           C  
ATOM     53  CD1 LEU A   8     -25.446  -5.604  21.629  1.00 78.01           C  
ATOM     54  CD2 LEU A   8     -26.083  -7.944  20.986  1.00 78.01           C  
ATOM     55  N   LEU A   9     -27.120  -5.223  16.929  1.00 74.20           N  
ATOM     56  CA  LEU A   9     -26.542  -5.328  15.593  1.00 74.20           C  
ATOM     57  C   LEU A   9     -26.336  -3.947  14.980  1.00 74.20           C  
ATOM     58  CB  LEU A   9     -27.439  -6.174  14.686  1.00 74.20           C  
ATOM     59  O   LEU A   9     -25.314  -3.695  14.338  1.00 74.20           O  
ATOM     60  CG  LEU A   9     -26.735  -6.959  13.578  1.00 74.20           C  
ATOM     61  CD1 LEU A   9     -26.696  -8.444  13.923  1.00 74.20           C  
ATOM     62  CD2 LEU A   9     -27.429  -6.734  12.239  1.00 74.20           C  
ATOM     63  N   ALA A  10     -27.264  -2.999  15.176  1.00 73.33           N  
ATOM     64  CA  ALA A  10     -27.166  -1.607  14.744  1.00 73.33           C  
ATOM     65  C   ALA A  10     -26.029  -0.887  15.464  1.00 73.33           C  
ATOM     66  CB  ALA A  10     -28.488  -0.881  14.985  1.00 73.33           C  
ATOM     67  O   ALA A  10     -25.286  -0.118  14.850  1.00 73.33           O  
ATOM     68  N   VAL A  11     -25.863  -1.166  16.731  1.00 76.66           N  
ATOM     69  CA  VAL A  11     -24.809  -0.608  17.571  1.00 76.66           C  
ATOM     70  C   VAL A  11     -23.456  -1.173  17.145  1.00 76.66           C  
ATOM     71  CB  VAL A  11     -25.061  -0.901  19.067  1.00 76.66           C  
ATOM     72  O   VAL A  11     -22.467  -0.440  17.068  1.00 76.66           O  
ATOM     73  CG1 VAL A  11     -23.854  -0.490  19.909  1.00 76.66           C  
ATOM     74  CG2 VAL A  11     -26.321  -0.181  19.546  1.00 76.66           C  
ATOM     75  N   LEU A  12     -23.329  -2.402  16.792  1.00 75.02           N  
ATOM     76  CA  LEU A  12     -22.114  -3.072  16.341  1.00 75.02           C  
ATOM     77  C   LEU A  12     -21.697  -2.572  14.962  1.00 75.02           C  
ATOM     78  CB  LEU A  12     -22.319  -4.589  16.306  1.00 75.02           C  
ATOM     79  O   LEU A  12     -20.504  -2.455  14.673  1.00 75.02           O  
ATOM     80  CG  LEU A  12     -22.248  -5.314  17.651  1.00 75.02           C  
ATOM     81  CD1 LEU A  12     -23.009  -6.634  17.582  1.00 75.02           C  
ATOM     82  CD2 LEU A  12     -20.797  -5.547  18.057  1.00 75.02           C  
ATOM     83  N   LEU A  13     -22.698  -2.187  14.149  1.00 71.54           N  
ATOM     84  CA  LEU A  13     -22.456  -1.678  12.803  1.00 71.54           C  
ATOM     85  C   LEU A  13     -22.043  -0.210  12.843  1.00 71.54           C  
ATOM     86  CB  LEU A  13     -23.706  -1.844  11.935  1.00 71.54           C  
ATOM     87  O   LEU A  13     -21.405   0.284  11.911  1.00 71.54           O  
ATOM     88  CG  LEU A  13     -24.039  -3.270  11.492  1.00 71.54           C  
ATOM     89  CD1 LEU A  13     -25.439  -3.325  10.891  1.00 71.54           C  
ATOM     90  CD2 LEU A  13     -23.003  -3.776  10.494  1.00 71.54           C  
ATOM     91  N   CYS A  14     -22.355   0.528  13.908  1.00 69.57           N  
ATOM     92  CA  CYS A  14     -22.095   1.950  14.101  1.00 69.57           C  
ATOM     93  C   CYS A  14     -20.757   2.170  14.797  1.00 69.57           C  
ATOM     94  CB  CYS A  14     -23.216   2.594  14.917  1.00 69.57           C  
ATOM     95  O   CYS A  14     -20.282   3.303  14.893  1.00 69.57           O  
ATOM     96  SG  CYS A  14     -24.785   2.712  14.031  1.00 69.57           S  
ATOM     97  N   VAL A  15     -20.070   1.049  15.326  1.00 70.50           N  
ATOM     98  CA  VAL A  15     -18.765   1.168  15.969  1.00 70.50           C  
ATOM     99  C   VAL A  15     -17.677   1.308  14.907  1.00 70.50           C  
ATOM    100  CB  VAL A  15     -18.469  -0.044  16.880  1.00 70.50           C  
ATOM    101  O   VAL A  15     -17.617   0.516  13.963  1.00 70.50           O  
ATOM    102  CG1 VAL A  15     -17.077   0.073  17.497  1.00 70.50           C  
ATOM    103  CG2 VAL A  15     -19.532  -0.164  17.970  1.00 70.50           C  
ATOM    104  N   GLU A  16     -17.307   2.519  14.557  1.00 61.41           N  
ATOM    105  CA  GLU A  16     -16.178   2.822  13.683  1.00 61.41           C  
ATOM    106  C   GLU A  16     -14.930   2.053  14.106  1.00 61.41           C  
ATOM    107  CB  GLU A  16     -15.892   4.326  13.676  1.00 61.41           C  
ATOM    108  O   GLU A  16     -14.562   2.057  15.283  1.00 61.41           O  
ATOM    109  CG  GLU A  16     -16.691   5.100  12.637  1.00 61.41           C  
ATOM    110  CD  GLU A  16     -16.356   6.582  12.604  1.00 61.41           C  
ATOM    111  OE1 GLU A  16     -16.889   7.306  11.732  1.00 61.41           O  
ATOM    112  OE2 GLU A  16     -15.553   7.024  13.457  1.00 61.41           O  
ATOM    113  N   ARG A  17     -14.728   0.841  13.626  1.00 61.40           N  
ATOM    114  CA  ARG A  17     -13.522   0.062  13.889  1.00 61.40           C  
ATOM    115  C   ARG A  17     -12.268   0.877  13.593  1.00 61.40           C  
ATOM    116  CB  ARG A  17     -13.521  -1.223  13.058  1.00 61.40           C  
ATOM    117  O   ARG A  17     -12.154   1.486  12.527  1.00 61.40           O  
ATOM    118  CG  ARG A  17     -14.607  -2.212  13.450  1.00 61.40           C  
ATOM    119  CD  ARG A  17     -14.247  -3.635  13.048  1.00 61.40           C  
ATOM    120  NE  ARG A  17     -15.402  -4.526  13.126  1.00 61.40           N  
ATOM    121  NH1 ARG A  17     -14.343  -6.323  12.133  1.00 61.40           N  
ATOM    122  NH2 ARG A  17     -16.525  -6.504  12.811  1.00 61.40           N  
ATOM    123  CZ  ARG A  17     -15.421  -5.782  12.690  1.00 61.40           C  
ATOM    124  N   VAL A  18     -11.564   1.472  14.675  1.00 62.41           N  
ATOM    125  CA  VAL A  18     -10.280   2.127  14.447  1.00 62.41           C  
ATOM    126  C   VAL A  18      -9.188   1.074  14.270  1.00 62.41           C  
ATOM    127  CB  VAL A  18      -9.916   3.083  15.605  1.00 62.41           C  
ATOM    128  O   VAL A  18      -8.921   0.288  15.181  1.00 62.41           O  
ATOM    129  CG1 VAL A  18      -8.463   3.540  15.492  1.00 62.41           C  
ATOM    130  CG2 VAL A  18     -10.858   4.285  15.620  1.00 62.41           C  
ATOM    131  N   SER A  19      -9.070   0.485  13.142  1.00 69.10           N  
ATOM    132  CA  SER A  19      -8.000  -0.461  12.845  1.00 69.10           C  
ATOM    133  C   SER A  19      -6.772   0.250  12.286  1.00 69.10           C  
ATOM    134  CB  SER A  19      -8.481  -1.521  11.853  1.00 69.10           C  
ATOM    135  O   SER A  19      -6.888   1.319  11.684  1.00 69.10           O  
ATOM    136  OG  SER A  19      -7.502  -2.532  11.684  1.00 69.10           O  
ATOM    137  N   SER A  20      -5.611   0.005  13.060  1.00 84.30           N  
ATOM    138  CA  SER A  20      -4.332   0.483  12.545  1.00 84.30           C  
ATOM    139  C   SER A  20      -4.080  -0.026  11.130  1.00 84.30           C  
ATOM    140  CB  SER A  20      -3.188   0.049  13.463  1.00 84.30           C  
ATOM    141  O   SER A  20      -4.434  -1.160  10.800  1.00 84.30           O  
ATOM    142  OG  SER A  20      -3.064  -1.363  13.478  1.00 84.30           O  
ATOM    143  N   LEU A  21      -3.811   0.862  10.186  1.00 93.03           N  
ATOM    144  CA  LEU A  21      -3.515   0.545   8.793  1.00 93.03           C  
ATOM    145  C   LEU A  21      -2.319  -0.397   8.693  1.00 93.03           C  
ATOM    146  CB  LEU A  21      -3.240   1.824   7.998  1.00 93.03           C  
ATOM    147  O   LEU A  21      -1.281  -0.157   9.313  1.00 93.03           O  
ATOM    148  CG  LEU A  21      -3.032   1.655   6.493  1.00 93.03           C  
ATOM    149  CD1 LEU A  21      -4.322   1.185   5.829  1.00 93.03           C  
ATOM    150  CD2 LEU A  21      -2.549   2.960   5.869  1.00 93.03           C  
ATOM    151  N   ALA A  22      -2.515  -1.522   8.073  1.00 95.21           N  
ATOM    152  CA  ALA A  22      -1.444  -2.465   7.761  1.00 95.21           C  
ATOM    153  C   ALA A  22      -1.210  -2.550   6.255  1.00 95.21           C  
ATOM    154  CB  ALA A  22      -1.770  -3.846   8.325  1.00 95.21           C  
ATOM    155  O   ALA A  22      -2.163  -2.635   5.477  1.00 95.21           O  
ATOM    156  N   CYS A  23       0.091  -2.552   5.860  1.00 95.64           N  
ATOM    157  CA  CYS A  23       0.436  -2.566   4.443  1.00 95.64           C  
ATOM    158  C   CYS A  23       1.514  -3.604   4.155  1.00 95.64           C  
ATOM    159  CB  CYS A  23       0.912  -1.185   3.994  1.00 95.64           C  
ATOM    160  O   CYS A  23       2.263  -3.993   5.052  1.00 95.64           O  
ATOM    161  SG  CYS A  23      -0.316   0.119   4.224  1.00 95.64           S  
ATOM    162  N   PHE A  24       1.544  -4.050   2.898  1.00 96.16           N  
ATOM    163  CA  PHE A  24       2.703  -4.825   2.473  1.00 96.16           C  
ATOM    164  C   PHE A  24       3.943  -3.942   2.389  1.00 96.16           C  
ATOM    165  CB  PHE A  24       2.440  -5.490   1.118  1.00 96.16           C  
ATOM    166  O   PHE A  24       3.859  -2.782   1.979  1.00 96.16           O  
ATOM    167  CG  PHE A  24       1.482  -6.649   1.187  1.00 96.16           C  
ATOM    168  CD1 PHE A  24       1.811  -7.799   1.894  1.00 96.16           C  
ATOM    169  CD2 PHE A  24       0.253  -6.588   0.543  1.00 96.16           C  
ATOM    170  CE1 PHE A  24       0.926  -8.873   1.960  1.00 96.16           C  
ATOM    171  CE2 PHE A  24      -0.636  -7.658   0.604  1.00 96.16           C  
ATOM    172  CZ  PHE A  24      -0.297  -8.799   1.312  1.00 96.16           C  
ATOM    173  N   TYR A  25       5.031  -4.580   2.784  1.00 95.52           N  
ATOM    174  CA  TYR A  25       6.279  -3.829   2.861  1.00 95.52           C  
ATOM    175  C   TYR A  25       7.409  -4.576   2.164  1.00 95.52           C  
ATOM    176  CB  TYR A  25       6.655  -3.558   4.321  1.00 95.52           C  
ATOM    177  O   TYR A  25       7.598  -5.775   2.384  1.00 95.52           O  
ATOM    178  CG  TYR A  25       7.914  -2.741   4.482  1.00 95.52           C  
ATOM    179  CD1 TYR A  25       9.163  -3.354   4.540  1.00 95.52           C  
ATOM    180  CD2 TYR A  25       7.857  -1.355   4.578  1.00 95.52           C  
ATOM    181  CE1 TYR A  25      10.326  -2.606   4.690  1.00 95.52           C  
ATOM    182  CE2 TYR A  25       9.013  -0.596   4.729  1.00 95.52           C  
ATOM    183  OH  TYR A  25      11.388  -0.483   4.932  1.00 95.52           O  
ATOM    184  CZ  TYR A  25      10.241  -1.229   4.783  1.00 95.52           C  
ATOM    185  N   CYS A  26       8.161  -3.864   1.433  1.00 96.04           N  
ATOM    186  CA  CYS A  26       9.356  -4.379   0.775  1.00 96.04           C  
ATOM    187  C   CYS A  26      10.147  -3.253   0.120  1.00 96.04           C  
ATOM    188  CB  CYS A  26       8.982  -5.428  -0.272  1.00 96.04           C  
ATOM    189  O   CYS A  26       9.602  -2.181  -0.147  1.00 96.04           O  
ATOM    190  SG  CYS A  26       8.040  -4.764  -1.662  1.00 96.04           S  
ATOM    191  N   ASP A  27      11.358  -3.528  -0.033  1.00 95.53           N  
ATOM    192  CA  ASP A  27      12.247  -2.578  -0.695  1.00 95.53           C  
ATOM    193  C   ASP A  27      12.944  -3.220  -1.892  1.00 95.53           C  
ATOM    194  CB  ASP A  27      13.286  -2.039   0.291  1.00 95.53           C  
ATOM    195  O   ASP A  27      13.665  -4.209  -1.741  1.00 95.53           O  
ATOM    196  CG  ASP A  27      14.030  -0.825  -0.237  1.00 95.53           C  
ATOM    197  OD1 ASP A  27      13.518  -0.146  -1.153  1.00 95.53           O  
ATOM    198  OD2 ASP A  27      15.141  -0.547   0.264  1.00 95.53           O  
ATOM    199  N   ASN A  28      12.640  -2.724  -3.098  1.00 94.24           N  
ATOM    200  CA  ASN A  28      13.320  -3.074  -4.341  1.00 94.24           C  
ATOM    201  C   ASN A  28      13.209  -4.567  -4.639  1.00 94.24           C  
ATOM    202  CB  ASN A  28      14.790  -2.651  -4.286  1.00 94.24           C  
ATOM    203  O   ASN A  28      14.199  -5.207  -4.999  1.00 94.24           O  
ATOM    204  CG  ASN A  28      14.965  -1.146  -4.302  1.00 94.24           C  
ATOM    205  ND2 ASN A  28      15.851  -0.643  -3.450  1.00 94.24           N  
ATOM    206  OD1 ASN A  28      14.309  -0.440  -5.072  1.00 94.24           O  
ATOM    207  N   ALA A  29      12.111  -5.088  -4.484  1.00 94.95           N  
ATOM    208  CA  ALA A  29      11.829  -6.475  -4.843  1.00 94.95           C  
ATOM    209  C   ALA A  29      11.640  -6.623  -6.350  1.00 94.95           C  
ATOM    210  CB  ALA A  29      10.591  -6.975  -4.103  1.00 94.95           C  
ATOM    211  O   ALA A  29      11.165  -5.701  -7.017  1.00 94.95           O  
ATOM    212  N   GLU A  30      12.029  -7.760  -6.864  1.00 92.06           N  
ATOM    213  CA  GLU A  30      12.009  -8.019  -8.301  1.00 92.06           C  
ATOM    214  C   GLU A  30      10.597  -8.336  -8.785  1.00 92.06           C  
ATOM    215  CB  GLU A  30      12.956  -9.169  -8.653  1.00 92.06           C  
ATOM    216  O   GLU A  30      10.293  -8.185  -9.970  1.00 92.06           O  
ATOM    217  CG  GLU A  30      14.430  -8.802  -8.563  1.00 92.06           C  
ATOM    218  CD  GLU A  30      15.354  -9.906  -9.052  1.00 92.06           C  
ATOM    219  OE1 GLU A  30      16.583  -9.680  -9.126  1.00 92.06           O  
ATOM    220  OE2 GLU A  30      14.845 -11.005  -9.365  1.00 92.06           O  
ATOM    221  N   SER A  31       9.796  -8.745  -7.820  1.00 88.57           N  
ATOM    222  CA  SER A  31       8.416  -9.093  -8.146  1.00 88.57           C  
ATOM    223  C   SER A  31       7.512  -8.971  -6.924  1.00 88.57           C  
ATOM    224  CB  SER A  31       8.340 -10.514  -8.707  1.00 88.57           C  
ATOM    225  O   SER A  31       7.996  -8.851  -5.796  1.00 88.57           O  
ATOM    226  OG  SER A  31       8.585 -11.470  -7.691  1.00 88.57           O  
ATOM    227  N   ASN A  32       6.274  -9.023  -7.167  1.00 87.89           N  
ATOM    228  CA  ASN A  32       5.280  -8.989  -6.100  1.00 87.89           C  
ATOM    229  C   ASN A  32       5.406 -10.198  -5.178  1.00 87.89           C  
ATOM    230  CB  ASN A  32       3.868  -8.912  -6.684  1.00 87.89           C  
ATOM    231  O   ASN A  32       5.134 -10.101  -3.980  1.00 87.89           O  
ATOM    232  CG  ASN A  32       3.408  -7.485  -6.915  1.00 87.89           C  
ATOM    233  ND2 ASN A  32       3.561  -7.004  -8.143  1.00 87.89           N  
ATOM    234  OD1 ASN A  32       2.921  -6.821  -5.997  1.00 87.89           O  
ATOM    235  N   TRP A  33       5.839 -11.298  -5.704  1.00 87.19           N  
ATOM    236  CA  TRP A  33       5.981 -12.538  -4.947  1.00 87.19           C  
ATOM    237  C   TRP A  33       7.031 -12.390  -3.851  1.00 87.19           C  
ATOM    238  CB  TRP A  33       6.353 -13.696  -5.876  1.00 87.19           C  
ATOM    239  O   TRP A  33       6.919 -13.005  -2.788  1.00 87.19           O  
ATOM    240  CG  TRP A  33       5.217 -14.189  -6.720  1.00 87.19           C  
ATOM    241  CD1 TRP A  33       5.012 -13.946  -8.050  1.00 87.19           C  
ATOM    242  CD2 TRP A  33       4.125 -15.007  -6.289  1.00 87.19           C  
ATOM    243  CE2 TRP A  33       3.295 -15.222  -7.412  1.00 87.19           C  
ATOM    244  CE3 TRP A  33       3.767 -15.581  -5.062  1.00 87.19           C  
ATOM    245  NE1 TRP A  33       3.858 -14.565  -8.472  1.00 87.19           N  
ATOM    246  CH2 TRP A  33       1.802 -16.537  -6.130  1.00 87.19           C  
ATOM    247  CZ2 TRP A  33       2.128 -15.987  -7.342  1.00 87.19           C  
ATOM    248  CZ3 TRP A  33       2.606 -16.342  -4.995  1.00 87.19           C  
ATOM    249  N   GLY A  34       7.965 -11.568  -4.153  1.00 88.08           N  
ATOM    250  CA  GLY A  34       9.024 -11.296  -3.194  1.00 88.08           C  
ATOM    251  C   GLY A  34       8.701 -10.145  -2.260  1.00 88.08           C  
ATOM    252  O   GLY A  34       9.532  -9.753  -1.438  1.00 88.08           O  
ATOM    253  N   CYS A  35       7.430  -9.653  -2.405  1.00 90.68           N  
ATOM    254  CA  CYS A  35       6.986  -8.489  -1.647  1.00 90.68           C  
ATOM    255  C   CYS A  35       5.684  -8.783  -0.910  1.00 90.68           C  
ATOM    256  CB  CYS A  35       6.799  -7.286  -2.570  1.00 90.68           C  
ATOM    257  O   CYS A  35       4.667  -8.132  -1.155  1.00 90.68           O  
ATOM    258  SG  CYS A  35       6.832  -5.697  -1.712  1.00 90.68           S  
ATOM    259  N   LEU A  36       5.744  -9.714   0.118  1.00 90.58           N  
ATOM    260  CA  LEU A  36       4.533 -10.202   0.769  1.00 90.58           C  
ATOM    261  C   LEU A  36       4.563  -9.908   2.265  1.00 90.58           C  
ATOM    262  CB  LEU A  36       4.368 -11.706   0.536  1.00 90.58           C  
ATOM    263  O   LEU A  36       3.587 -10.167   2.973  1.00 90.58           O  
ATOM    264  CG  LEU A  36       4.114 -12.145  -0.907  1.00 90.58           C  
ATOM    265  CD1 LEU A  36       4.173 -13.664  -1.018  1.00 90.58           C  
ATOM    266  CD2 LEU A  36       2.768 -11.620  -1.396  1.00 90.58           C  
ATOM    267  N   SER A  37       5.663  -9.363   2.710  1.00 94.66           N  
ATOM    268  CA  SER A  37       5.766  -9.042   4.130  1.00 94.66           C  
ATOM    269  C   SER A  37       4.875  -7.860   4.496  1.00 94.66           C  
ATOM    270  CB  SER A  37       7.216  -8.735   4.507  1.00 94.66           C  
ATOM    271  O   SER A  37       4.886  -6.833   3.813  1.00 94.66           O  
ATOM    272  OG  SER A  37       8.024  -9.892   4.381  1.00 94.66           O  
ATOM    273  N   SER A  38       4.177  -8.042   5.548  1.00 95.61           N  
ATOM    274  CA  SER A  38       3.276  -6.989   6.005  1.00 95.61           C  
ATOM    275  C   SER A  38       3.778  -6.354   7.297  1.00 95.61           C  
ATOM    276  CB  SER A  38       1.866  -7.543   6.213  1.00 95.61           C  
ATOM    277  O   SER A  38       4.464  -7.004   8.089  1.00 95.61           O  
ATOM    278  OG  SER A  38       1.836  -8.446   7.306  1.00 95.61           O  
ATOM    279  N   LYS A  39       3.341  -5.058   7.432  1.00 95.36           N  
ATOM    280  CA  LYS A  39       3.675  -4.323   8.648  1.00 95.36           C  
ATOM    281  C   LYS A  39       2.569  -3.337   9.016  1.00 95.36           C  
ATOM    282  CB  LYS A  39       5.003  -3.582   8.480  1.00 95.36           C  
ATOM    283  O   LYS A  39       1.867  -2.828   8.140  1.00 95.36           O  
ATOM    284  CG  LYS A  39       4.933  -2.394   7.532  1.00 95.36           C  
ATOM    285  CD  LYS A  39       6.253  -1.635   7.489  1.00 95.36           C  
ATOM    286  CE  LYS A  39       6.153  -0.387   6.621  1.00 95.36           C  
ATOM    287  NZ  LYS A  39       7.461   0.328   6.528  1.00 95.36           N  
ATOM    288  N   VAL A  40       2.422  -3.182  10.341  1.00 96.31           N  
ATOM    289  CA  VAL A  40       1.468  -2.194  10.835  1.00 96.31           C  
ATOM    290  C   VAL A  40       2.043  -0.790  10.662  1.00 96.31           C  
ATOM    291  CB  VAL A  40       1.108  -2.445  12.316  1.00 96.31           C  
ATOM    292  O   VAL A  40       3.189  -0.531  11.037  1.00 96.31           O  
ATOM    293  CG1 VAL A  40       0.164  -1.361  12.833  1.00 96.31           C  
ATOM    294  CG2 VAL A  40       0.484  -3.828  12.487  1.00 96.31           C  
ATOM    295  N   CYS A  41       1.207   0.146  10.073  1.00 95.88           N  
ATOM    296  CA  CYS A  41       1.648   1.508   9.797  1.00 95.88           C  
ATOM    297  C   CYS A  41       1.552   2.376  11.046  1.00 95.88           C  
ATOM    298  CB  CYS A  41       0.817   2.124   8.672  1.00 95.88           C  
ATOM    299  O   CYS A  41       0.852   2.026  11.998  1.00 95.88           O  
ATOM    300  SG  CYS A  41       0.898   1.203   7.120  1.00 95.88           S  
ATOM    301  N   SER A  42       2.295   3.449  11.004  1.00 95.11           N  
ATOM    302  CA  SER A  42       2.226   4.421  12.091  1.00 95.11           C  
ATOM    303  C   SER A  42       0.882   5.141  12.103  1.00 95.11           C  
ATOM    304  CB  SER A  42       3.359   5.441  11.971  1.00 95.11           C  
ATOM    305  O   SER A  42       0.136   5.091  11.123  1.00 95.11           O  
ATOM    306  OG  SER A  42       3.088   6.374  10.939  1.00 95.11           O  
ATOM    307  N   GLU A  43       0.582   5.803  13.142  1.00 91.86           N  
ATOM    308  CA  GLU A  43      -0.686   6.502  13.320  1.00 91.86           C  
ATOM    309  C   GLU A  43      -0.850   7.619  12.293  1.00 91.86           C  
ATOM    310  CB  GLU A  43      -0.793   7.071  14.737  1.00 91.86           C  
ATOM    311  O   GLU A  43      -1.971   7.957  11.908  1.00 91.86           O  
ATOM    312  CG  GLU A  43      -1.093   6.023  15.799  1.00 91.86           C  
ATOM    313  CD  GLU A  43      -1.257   6.611  17.192  1.00 91.86           C  
ATOM    314  OE1 GLU A  43      -1.485   5.841  18.152  1.00 91.86           O  
ATOM    315  OE2 GLU A  43      -1.157   7.851  17.324  1.00 91.86           O  
ATOM    316  N   ASN A  44       0.253   8.097  11.800  1.00 93.48           N  
ATOM    317  CA  ASN A  44       0.247   9.235  10.887  1.00 93.48           C  
ATOM    318  C   ASN A  44       0.177   8.784   9.431  1.00 93.48           C  
ATOM    319  CB  ASN A  44       1.481  10.111  11.113  1.00 93.48           C  
ATOM    320  O   ASN A  44      -0.044   9.600   8.534  1.00 93.48           O  
ATOM    321  CG  ASN A  44       1.414  10.889  12.413  1.00 93.48           C  
ATOM    322  ND2 ASN A  44       2.539  11.468  12.816  1.00 93.48           N  
ATOM    323  OD1 ASN A  44       0.361  10.967  13.050  1.00 93.48           O  
ATOM    324  N   ASP A  45       0.423   7.496   9.242  1.00 95.20           N  
ATOM    325  CA  ASP A  45       0.347   6.952   7.890  1.00 95.20           C  
ATOM    326  C   ASP A  45      -1.105   6.740   7.464  1.00 95.20           C  
ATOM    327  CB  ASP A  45       1.120   5.635   7.797  1.00 95.20           C  
ATOM    328  O   ASP A  45      -1.882   6.110   8.184  1.00 95.20           O  
ATOM    329  CG  ASP A  45       2.625   5.826   7.855  1.00 95.20           C  
ATOM    330  OD1 ASP A  45       3.118   6.908   7.471  1.00 95.20           O  
ATOM    331  OD2 ASP A  45       3.325   4.884   8.286  1.00 95.20           O  
ATOM    332  N   LYS A  46      -1.402   7.273   6.230  1.00 93.73           N  
ATOM    333  CA  LYS A  46      -2.783   7.217   5.758  1.00 93.73           C  
ATOM    334  C   LYS A  46      -2.903   6.344   4.513  1.00 93.73           C  
ATOM    335  CB  LYS A  46      -3.307   8.624   5.465  1.00 93.73           C  
ATOM    336  O   LYS A  46      -4.009   5.979   4.109  1.00 93.73           O  
ATOM    337  CG  LYS A  46      -3.364   9.530   6.686  1.00 93.73           C  
ATOM    338  CD  LYS A  46      -3.916  10.906   6.336  1.00 93.73           C  
ATOM    339  CE  LYS A  46      -3.947  11.823   7.551  1.00 93.73           C  
ATOM    340  NZ  LYS A  46      -4.498  13.170   7.214  1.00 93.73           N  
ATOM    341  N   TYR A  47      -1.690   5.976   3.954  1.00 95.08           N  
ATOM    342  CA  TYR A  47      -1.722   5.312   2.655  1.00 95.08           C  
ATOM    343  C   TYR A  47      -0.766   4.126   2.625  1.00 95.08           C  
ATOM    344  CB  TYR A  47      -1.367   6.298   1.538  1.00 95.08           C  
ATOM    345  O   TYR A  47       0.304   4.168   3.237  1.00 95.08           O  
ATOM    346  CG  TYR A  47      -2.266   7.510   1.490  1.00 95.08           C  
ATOM    347  CD1 TYR A  47      -3.487   7.469   0.820  1.00 95.08           C  
ATOM    348  CD2 TYR A  47      -1.896   8.697   2.112  1.00 95.08           C  
ATOM    349  CE1 TYR A  47      -4.318   8.584   0.771  1.00 95.08           C  
ATOM    350  CE2 TYR A  47      -2.719   9.818   2.070  1.00 95.08           C  
ATOM    351  OH  TYR A  47      -4.744  10.858   1.353  1.00 95.08           O  
ATOM    352  CZ  TYR A  47      -3.926   9.752   1.398  1.00 95.08           C  
ATOM    353  N   CYS A  48      -1.204   3.093   1.986  1.00 95.51           N  
ATOM    354  CA  CYS A  48      -0.269   2.097   1.474  1.00 95.51           C  
ATOM    355  C   CYS A  48       0.271   2.508   0.109  1.00 95.51           C  
ATOM    356  CB  CYS A  48      -0.944   0.730   1.375  1.00 95.51           C  
ATOM    357  O   CYS A  48      -0.494   2.906  -0.772  1.00 95.51           O  
ATOM    358  SG  CYS A  48      -1.463   0.057   2.968  1.00 95.51           S  
ATOM    359  N   ILE A  49       1.606   2.401  -0.097  1.00 95.28           N  
ATOM    360  CA  ILE A  49       2.206   2.892  -1.332  1.00 95.28           C  
ATOM    361  C   ILE A  49       2.908   1.745  -2.056  1.00 95.28           C  
ATOM    362  CB  ILE A  49       3.200   4.042  -1.059  1.00 95.28           C  
ATOM    363  O   ILE A  49       3.539   0.896  -1.421  1.00 95.28           O  
ATOM    364  CG1 ILE A  49       2.478   5.230  -0.414  1.00 95.28           C  
ATOM    365  CG2 ILE A  49       3.904   4.466  -2.352  1.00 95.28           C  
ATOM    366  CD1 ILE A  49       3.405   6.358   0.018  1.00 95.28           C  
ATOM    367  N   THR A  50       2.762   1.797  -3.338  1.00 94.86           N  
ATOM    368  CA  THR A  50       3.487   0.883  -4.214  1.00 94.86           C  
ATOM    369  C   THR A  50       4.289   1.656  -5.258  1.00 94.86           C  
ATOM    370  CB  THR A  50       2.528  -0.093  -4.920  1.00 94.86           C  
ATOM    371  O   THR A  50       3.724   2.427  -6.036  1.00 94.86           O  
ATOM    372  CG2 THR A  50       3.295  -1.105  -5.764  1.00 94.86           C  
ATOM    373  OG1 THR A  50       1.760  -0.795  -3.934  1.00 94.86           O  
ATOM    374  N   LYS A  51       5.579   1.447  -5.238  1.00 94.89           N  
ATOM    375  CA  LYS A  51       6.457   2.067  -6.226  1.00 94.89           C  
ATOM    376  C   LYS A  51       7.008   1.029  -7.200  1.00 94.89           C  
ATOM    377  CB  LYS A  51       7.607   2.802  -5.537  1.00 94.89           C  
ATOM    378  O   LYS A  51       7.510  -0.017  -6.782  1.00 94.89           O  
ATOM    379  CG  LYS A  51       7.161   3.947  -4.640  1.00 94.89           C  
ATOM    380  CD  LYS A  51       8.343   4.592  -3.928  1.00 94.89           C  
ATOM    381  CE  LYS A  51       7.888   5.659  -2.941  1.00 94.89           C  
ATOM    382  NZ  LYS A  51       9.026   6.184  -2.128  1.00 94.89           N  
ATOM    383  N   TYR A  52       6.868   1.406  -8.406  1.00 93.91           N  
ATOM    384  CA  TYR A  52       7.377   0.530  -9.455  1.00 93.91           C  
ATOM    385  C   TYR A  52       8.436   1.239 -10.292  1.00 93.91           C  
ATOM    386  CB  TYR A  52       6.235   0.050 -10.356  1.00 93.91           C  
ATOM    387  O   TYR A  52       8.266   2.403 -10.662  1.00 93.91           O  
ATOM    388  CG  TYR A  52       6.703  -0.671 -11.596  1.00 93.91           C  
ATOM    389  CD1 TYR A  52       6.849   0.005 -12.805  1.00 93.91           C  
ATOM    390  CD2 TYR A  52       6.997  -2.030 -11.563  1.00 93.91           C  
ATOM    391  CE1 TYR A  52       7.278  -0.656 -13.952  1.00 93.91           C  
ATOM    392  CE2 TYR A  52       7.427  -2.701 -12.703  1.00 93.91           C  
ATOM    393  OH  TYR A  52       7.989  -2.666 -15.022  1.00 93.91           O  
ATOM    394  CZ  TYR A  52       7.564  -2.006 -13.891  1.00 93.91           C  
ATOM    395  N   PHE A  53       9.472   0.523 -10.532  1.00 94.27           N  
ATOM    396  CA  PHE A  53      10.509   0.996 -11.441  1.00 94.27           C  
ATOM    397  C   PHE A  53      10.910  -0.100 -12.421  1.00 94.27           C  
ATOM    398  CB  PHE A  53      11.735   1.474 -10.658  1.00 94.27           C  
ATOM    399  O   PHE A  53      11.195  -1.229 -12.016  1.00 94.27           O  
ATOM    400  CG  PHE A  53      11.599   2.869 -10.109  1.00 94.27           C  
ATOM    401  CD1 PHE A  53      11.878   3.974 -10.904  1.00 94.27           C  
ATOM    402  CD2 PHE A  53      11.192   3.075  -8.797  1.00 94.27           C  
ATOM    403  CE1 PHE A  53      11.753   5.266 -10.399  1.00 94.27           C  
ATOM    404  CE2 PHE A  53      11.064   4.363  -8.286  1.00 94.27           C  
ATOM    405  CZ  PHE A  53      11.346   5.457  -9.088  1.00 94.27           C  
ATOM    406  N   GLY A  54      10.817   0.257 -13.595  1.00 94.21           N  
ATOM    407  CA  GLY A  54      11.245  -0.660 -14.640  1.00 94.21           C  
ATOM    408  C   GLY A  54      12.033   0.020 -15.744  1.00 94.21           C  
ATOM    409  O   GLY A  54      11.721   1.147 -16.133  1.00 94.21           O  
ATOM    410  N   GLY A  55      13.029  -0.672 -16.230  1.00 93.20           N  
ATOM    411  CA  GLY A  55      13.850  -0.093 -17.280  1.00 93.20           C  
ATOM    412  C   GLY A  55      14.789  -1.096 -17.924  1.00 93.20           C  
ATOM    413  O   GLY A  55      15.078  -2.144 -17.344  1.00 93.20           O  
ATOM    414  N   GLY A  56      15.171  -0.812 -19.086  1.00 89.71           N  
ATOM    415  CA  GLY A  56      16.087  -1.671 -19.819  1.00 89.71           C  
ATOM    416  C   GLY A  56      15.584  -2.038 -21.202  1.00 89.71           C  
ATOM    417  O   GLY A  56      14.450  -1.715 -21.562  1.00 89.71           O  
ATOM    418  N   LEU A  57      16.456  -2.542 -22.018  1.00 87.68           N  
ATOM    419  CA  LEU A  57      16.157  -2.932 -23.392  1.00 87.68           C  
ATOM    420  C   LEU A  57      16.364  -4.429 -23.589  1.00 87.68           C  
ATOM    421  CB  LEU A  57      17.034  -2.150 -24.374  1.00 87.68           C  
ATOM    422  O   LEU A  57      17.339  -4.997 -23.091  1.00 87.68           O  
ATOM    423  CG  LEU A  57      16.545  -0.751 -24.753  1.00 87.68           C  
ATOM    424  CD1 LEU A  57      17.155   0.294 -23.824  1.00 87.68           C  
ATOM    425  CD2 LEU A  57      16.882  -0.442 -26.208  1.00 87.68           C  
ATOM    426  N   GLY A  58      15.419  -5.059 -24.223  1.00 84.29           N  
ATOM    427  CA  GLY A  58      15.613  -6.465 -24.539  1.00 84.29           C  
ATOM    428  C   GLY A  58      15.771  -7.337 -23.307  1.00 84.29           C  
ATOM    429  O   GLY A  58      14.954  -7.275 -22.387  1.00 84.29           O  
ATOM    430  N   GLU A  59      16.696  -8.175 -23.200  1.00 86.21           N  
ATOM    431  CA  GLU A  59      16.974  -9.158 -22.156  1.00 86.21           C  
ATOM    432  C   GLU A  59      17.563  -8.493 -20.915  1.00 86.21           C  
ATOM    433  CB  GLU A  59      17.926 -10.239 -22.676  1.00 86.21           C  
ATOM    434  O   GLU A  59      17.593  -9.092 -19.839  1.00 86.21           O  
ATOM    435  CG  GLU A  59      17.294 -11.177 -23.694  1.00 86.21           C  
ATOM    436  CD  GLU A  59      18.126 -12.421 -23.960  1.00 86.21           C  
ATOM    437  OE1 GLU A  59      17.549 -13.470 -24.328  1.00 86.21           O  
ATOM    438  OE2 GLU A  59      19.364 -12.348 -23.798  1.00 86.21           O  
ATOM    439  N   ASN A  60      17.917  -7.198 -21.003  1.00 86.26           N  
ATOM    440  CA  ASN A  60      18.492  -6.455 -19.887  1.00 86.26           C  
ATOM    441  C   ASN A  60      17.429  -5.654 -19.140  1.00 86.26           C  
ATOM    442  CB  ASN A  60      19.608  -5.530 -20.376  1.00 86.26           C  
ATOM    443  O   ASN A  60      17.754  -4.733 -18.388  1.00 86.26           O  
ATOM    444  CG  ASN A  60      20.783  -6.290 -20.960  1.00 86.26           C  
ATOM    445  ND2 ASN A  60      21.370  -5.749 -22.021  1.00 86.26           N  
ATOM    446  OD1 ASN A  60      21.158  -7.355 -20.463  1.00 86.26           O  
ATOM    447  N   HIS A  61      16.163  -5.930 -19.452  1.00 89.53           N  
ATOM    448  CA  HIS A  61      15.074  -5.275 -18.736  1.00 89.53           C  
ATOM    449  C   HIS A  61      15.072  -5.664 -17.262  1.00 89.53           C  
ATOM    450  CB  HIS A  61      13.728  -5.624 -19.373  1.00 89.53           C  
ATOM    451  O   HIS A  61      15.181  -6.846 -16.927  1.00 89.53           O  
ATOM    452  CG  HIS A  61      12.560  -4.976 -18.701  1.00 89.53           C  
ATOM    453  CD2 HIS A  61      11.956  -3.785 -18.922  1.00 89.53           C  
ATOM    454  ND1 HIS A  61      11.878  -5.567 -17.659  1.00 89.53           N  
ATOM    455  CE1 HIS A  61      10.902  -4.765 -17.268  1.00 89.53           C  
ATOM    456  NE2 HIS A  61      10.927  -3.677 -18.018  1.00 89.53           N  
ATOM    457  N   LYS A  62      15.007  -4.664 -16.363  1.00 93.07           N  
ATOM    458  CA  LYS A  62      14.931  -4.858 -14.918  1.00 93.07           C  
ATOM    459  C   LYS A  62      13.770  -4.071 -14.317  1.00 93.07           C  
ATOM    460  CB  LYS A  62      16.245  -4.445 -14.252  1.00 93.07           C  
ATOM    461  O   LYS A  62      13.373  -3.035 -14.853  1.00 93.07           O  
ATOM    462  CG  LYS A  62      17.431  -5.321 -14.626  1.00 93.07           C  
ATOM    463  CD  LYS A  62      18.688  -4.915 -13.867  1.00 93.07           C  
ATOM    464  CE  LYS A  62      19.867  -5.812 -14.215  1.00 93.07           C  
ATOM    465  NZ  LYS A  62      21.079  -5.472 -13.410  1.00 93.07           N  
ATOM    466  N   GLN A  63      13.261  -4.679 -13.294  1.00 93.20           N  
ATOM    467  CA  GLN A  63      12.184  -3.990 -12.591  1.00 93.20           C  
ATOM    468  C   GLN A  63      12.337  -4.129 -11.079  1.00 93.20           C  
ATOM    469  CB  GLN A  63      10.823  -4.530 -13.032  1.00 93.20           C  
ATOM    470  O   GLN A  63      12.968  -5.073 -10.597  1.00 93.20           O  
ATOM    471  CG  GLN A  63      10.546  -5.954 -12.570  1.00 93.20           C  
ATOM    472  CD  GLN A  63       9.221  -6.489 -13.079  1.00 93.20           C  
ATOM    473  NE2 GLN A  63       8.449  -7.103 -12.189  1.00 93.20           N  
ATOM    474  OE1 GLN A  63       8.894  -6.352 -14.262  1.00 93.20           O  
ATOM    475  N   SER A  64      11.743  -3.172 -10.475  1.00 94.79           N  
ATOM    476  CA  SER A  64      11.750  -3.202  -9.016  1.00 94.79           C  
ATOM    477  C   SER A  64      10.442  -2.662  -8.447  1.00 94.79           C  
ATOM    478  CB  SER A  64      12.926  -2.393  -8.469  1.00 94.79           C  
ATOM    479  O   SER A  64       9.809  -1.791  -9.048  1.00 94.79           O  
ATOM    480  OG  SER A  64      12.764  -1.014  -8.752  1.00 94.79           O  
ATOM    481  N   ILE A  65      10.084  -3.290  -7.337  1.00 95.04           N  
ATOM    482  CA  ILE A  65       8.869  -2.903  -6.629  1.00 95.04           C  
ATOM    483  C   ILE A  65       9.197  -2.597  -5.170  1.00 95.04           C  
ATOM    484  CB  ILE A  65       7.788  -4.004  -6.717  1.00 95.04           C  
ATOM    485  O   ILE A  65       9.935  -3.345  -4.523  1.00 95.04           O  
ATOM    486  CG1 ILE A  65       7.458  -4.312  -8.182  1.00 95.04           C  
ATOM    487  CG2 ILE A  65       6.531  -3.589  -5.947  1.00 95.04           C  
ATOM    488  CD1 ILE A  65       6.665  -5.597  -8.380  1.00 95.04           C  
ATOM    489  N   SER A  66       8.710  -1.475  -4.721  1.00 95.60           N  
ATOM    490  CA  SER A  66       8.769  -1.091  -3.314  1.00 95.60           C  
ATOM    491  C   SER A  66       7.381  -0.772  -2.769  1.00 95.60           C  
ATOM    492  CB  SER A  66       9.690   0.115  -3.126  1.00 95.60           C  
ATOM    493  O   SER A  66       6.596  -0.081  -3.422  1.00 95.60           O  
ATOM    494  OG  SER A  66      11.014  -0.195  -3.523  1.00 95.60           O  
ATOM    495  N   LYS A  67       7.090  -1.364  -1.640  1.00 96.12           N  
ATOM    496  CA  LYS A  67       5.818  -1.135  -0.961  1.00 96.12           C  
ATOM    497  C   LYS A  67       6.037  -0.622   0.460  1.00 96.12           C  
ATOM    498  CB  LYS A  67       4.986  -2.418  -0.932  1.00 96.12           C  
ATOM    499  O   LYS A  67       7.073  -0.894   1.070  1.00 96.12           O  
ATOM    500  CG  LYS A  67       4.617  -2.948  -2.310  1.00 96.12           C  
ATOM    501  CD  LYS A  67       3.734  -4.185  -2.215  1.00 96.12           C  
ATOM    502  CE  LYS A  67       3.283  -4.658  -3.591  1.00 96.12           C  
ATOM    503  NZ  LYS A  67       2.452  -3.630  -4.285  1.00 96.12           N  
ATOM    504  N   GLY A  68       5.043   0.090   0.947  1.00 95.67           N  
ATOM    505  CA  GLY A  68       5.175   0.585   2.308  1.00 95.67           C  
ATOM    506  C   GLY A  68       4.050   1.517   2.716  1.00 95.67           C  
ATOM    507  O   GLY A  68       3.002   1.555   2.067  1.00 95.67           O  
ATOM    508  N   CYS A  69       4.266   2.139   3.892  1.00 96.64           N  
ATOM    509  CA  CYS A  69       3.330   3.083   4.492  1.00 96.64           C  
ATOM    510  C   CYS A  69       3.796   4.519   4.285  1.00 96.64           C  
ATOM    511  CB  CYS A  69       3.167   2.800   5.985  1.00 96.64           C  
ATOM    512  O   CYS A  69       4.990   4.808   4.377  1.00 96.64           O  
ATOM    513  SG  CYS A  69       2.595   1.126   6.351  1.00 96.64           S  
ATOM    514  N   SER A  70       2.796   5.442   4.040  1.00 96.14           N  
ATOM    515  CA  SER A  70       3.142   6.844   3.828  1.00 96.14           C  
ATOM    516  C   SER A  70       2.007   7.765   4.265  1.00 96.14           C  
ATOM    517  CB  SER A  70       3.478   7.097   2.358  1.00 96.14           C  
ATOM    518  O   SER A  70       0.833   7.451   4.062  1.00 96.14           O  
ATOM    519  OG  SER A  70       3.843   8.450   2.151  1.00 96.14           O  
ATOM    520  N   PRO A  71       2.421   8.949   4.864  1.00 96.46           N  
ATOM    521  CA  PRO A  71       1.404   9.942   5.218  1.00 96.46           C  
ATOM    522  C   PRO A  71       0.834  10.664   4.000  1.00 96.46           C  
ATOM    523  CB  PRO A  71       2.162  10.915   6.125  1.00 96.46           C  
ATOM    524  O   PRO A  71      -0.280  11.190   4.054  1.00 96.46           O  
ATOM    525  CG  PRO A  71       3.599  10.744   5.751  1.00 96.46           C  
ATOM    526  CD  PRO A  71       3.804   9.334   5.276  1.00 96.46           C  
ATOM    527  N   VAL A  72       1.597  10.695   2.968  1.00 96.08           N  
ATOM    528  CA  VAL A  72       1.199  11.392   1.749  1.00 96.08           C  
ATOM    529  C   VAL A  72       1.163  10.410   0.580  1.00 96.08           C  
ATOM    530  CB  VAL A  72       2.153  12.565   1.430  1.00 96.08           C  
ATOM    531  O   VAL A  72       1.802   9.357   0.626  1.00 96.08           O  
ATOM    532  CG1 VAL A  72       2.124  13.604   2.549  1.00 96.08           C  
ATOM    533  CG2 VAL A  72       3.575  12.051   1.211  1.00 96.08           C  
ATOM    534  N   CYS A  73       0.466  10.835  -0.537  1.00 93.56           N  
ATOM    535  CA  CYS A  73       0.325   9.976  -1.708  1.00 93.56           C  
ATOM    536  C   CYS A  73       0.693  10.726  -2.982  1.00 93.56           C  
ATOM    537  CB  CYS A  73      -1.104   9.444  -1.814  1.00 93.56           C  
ATOM    538  O   CYS A  73      -0.181  11.251  -3.674  1.00 93.56           O  
ATOM    539  SG  CYS A  73      -1.338   8.246  -3.144  1.00 93.56           S  
ATOM    540  N   PRO A  74       2.028  10.747  -3.242  1.00 87.95           N  
ATOM    541  CA  PRO A  74       2.347  11.438  -4.493  1.00 87.95           C  
ATOM    542  C   PRO A  74       2.083  10.577  -5.726  1.00 87.95           C  
ATOM    543  CB  PRO A  74       3.839  11.749  -4.354  1.00 87.95           C  
ATOM    544  O   PRO A  74       3.025  10.127  -6.383  1.00 87.95           O  
ATOM    545  CG  PRO A  74       4.374  10.668  -3.470  1.00 87.95           C  
ATOM    546  CD  PRO A  74       3.273  10.211  -2.557  1.00 87.95           C  
ATOM    547  N   GLN A  75       0.901  10.297  -6.018  1.00 88.64           N  
ATOM    548  CA  GLN A  75       0.523   9.472  -7.160  1.00 88.64           C  
ATOM    549  C   GLN A  75       1.095  10.034  -8.459  1.00 88.64           C  
ATOM    550  CB  GLN A  75      -0.999   9.360  -7.262  1.00 88.64           C  
ATOM    551  O   GLN A  75       1.086  11.248  -8.673  1.00 88.64           O  
ATOM    552  CG  GLN A  75      -1.620   8.445  -6.215  1.00 88.64           C  
ATOM    553  CD  GLN A  75      -3.131   8.367  -6.325  1.00 88.64           C  
ATOM    554  NE2 GLN A  75      -3.771   7.797  -5.310  1.00 88.64           N  
ATOM    555  OE1 GLN A  75      -3.718   8.817  -7.314  1.00 88.64           O  
ATOM    556  N   GLY A  76       1.610   9.140  -9.244  1.00 89.47           N  
ATOM    557  CA  GLY A  76       2.172   9.550 -10.521  1.00 89.47           C  
ATOM    558  C   GLY A  76       3.006   8.468 -11.181  1.00 89.47           C  
ATOM    559  O   GLY A  76       3.308   7.446 -10.562  1.00 89.47           O  
ATOM    560  N   GLY A  77       3.283   8.725 -12.366  1.00 91.17           N  
ATOM    561  CA  GLY A  77       4.066   7.760 -13.122  1.00 91.17           C  
ATOM    562  C   GLY A  77       4.519   8.285 -14.471  1.00 91.17           C  
ATOM    563  O   GLY A  77       3.964   9.260 -14.982  1.00 91.17           O  
ATOM    564  N   LEU A  78       5.536   7.734 -14.864  1.00 91.94           N  
ATOM    565  CA  LEU A  78       6.142   8.090 -16.142  1.00 91.94           C  
ATOM    566  C   LEU A  78       6.587   6.843 -16.899  1.00 91.94           C  
ATOM    567  CB  LEU A  78       7.335   9.025 -15.928  1.00 91.94           C  
ATOM    568  O   LEU A  78       7.219   5.955 -16.323  1.00 91.94           O  
ATOM    569  CG  LEU A  78       8.079   9.474 -17.186  1.00 91.94           C  
ATOM    570  CD1 LEU A  78       7.181  10.358 -18.046  1.00 91.94           C  
ATOM    571  CD2 LEU A  78       9.363  10.209 -16.815  1.00 91.94           C  
ATOM    572  N   ASP A  79       6.268   6.855 -18.168  1.00 91.39           N  
ATOM    573  CA  ASP A  79       6.675   5.754 -19.036  1.00 91.39           C  
ATOM    574  C   ASP A  79       7.364   6.275 -20.296  1.00 91.39           C  
ATOM    575  CB  ASP A  79       5.468   4.894 -19.414  1.00 91.39           C  
ATOM    576  O   ASP A  79       6.711   6.830 -21.182  1.00 91.39           O  
ATOM    577  CG  ASP A  79       5.852   3.626 -20.155  1.00 91.39           C  
ATOM    578  OD1 ASP A  79       7.001   3.524 -20.636  1.00 91.39           O  
ATOM    579  OD2 ASP A  79       4.996   2.720 -20.262  1.00 91.39           O  
ATOM    580  N   LEU A  80       8.601   6.109 -20.426  1.00 89.94           N  
ATOM    581  CA  LEU A  80       9.420   6.673 -21.493  1.00 89.94           C  
ATOM    582  C   LEU A  80       9.885   5.584 -22.454  1.00 89.94           C  
ATOM    583  CB  LEU A  80      10.630   7.407 -20.910  1.00 89.94           C  
ATOM    584  O   LEU A  80      10.761   5.821 -23.290  1.00 89.94           O  
ATOM    585  CG  LEU A  80      10.337   8.706 -20.158  1.00 89.94           C  
ATOM    586  CD1 LEU A  80      11.559   9.141 -19.356  1.00 89.94           C  
ATOM    587  CD2 LEU A  80       9.911   9.802 -21.129  1.00 89.94           C  
ATOM    588  N   GLY A  81       9.154   4.376 -22.442  1.00 86.09           N  
ATOM    589  CA  GLY A  81       9.482   3.252 -23.305  1.00 86.09           C  
ATOM    590  C   GLY A  81      10.606   2.391 -22.761  1.00 86.09           C  
ATOM    591  O   GLY A  81      10.449   1.177 -22.615  1.00 86.09           O  
ATOM    592  N   VAL A  82      11.707   2.978 -22.434  1.00 90.13           N  
ATOM    593  CA  VAL A  82      12.892   2.260 -21.976  1.00 90.13           C  
ATOM    594  C   VAL A  82      12.958   2.291 -20.451  1.00 90.13           C  
ATOM    595  CB  VAL A  82      14.184   2.855 -22.578  1.00 90.13           C  
ATOM    596  O   VAL A  82      13.692   1.510 -19.839  1.00 90.13           O  
ATOM    597  CG1 VAL A  82      15.407   2.058 -22.128  1.00 90.13           C  
ATOM    598  CG2 VAL A  82      14.096   2.889 -24.103  1.00 90.13           C  
ATOM    599  N   MET A  83      12.114   3.093 -19.956  1.00 92.90           N  
ATOM    600  CA  MET A  83      12.042   3.275 -18.509  1.00 92.90           C  
ATOM    601  C   MET A  83      10.621   3.622 -18.075  1.00 92.90           C  
ATOM    602  CB  MET A  83      13.009   4.370 -18.055  1.00 92.90           C  
ATOM    603  O   MET A  83       9.915   4.350 -18.774  1.00 92.90           O  
ATOM    604  CG  MET A  83      12.997   4.614 -16.555  1.00 92.90           C  
ATOM    605  SD  MET A  83      14.113   5.983 -16.057  1.00 92.90           S  
ATOM    606  CE  MET A  83      13.876   5.951 -14.259  1.00 92.90           C  
ATOM    607  N   ALA A  84      10.244   3.017 -16.951  1.00 93.72           N  
ATOM    608  CA  ALA A  84       8.919   3.293 -16.404  1.00 93.72           C  
ATOM    609  C   ALA A  84       8.969   3.428 -14.884  1.00 93.72           C  
ATOM    610  CB  ALA A  84       7.938   2.194 -16.805  1.00 93.72           C  
ATOM    611  O   ALA A  84       9.724   2.717 -14.217  1.00 93.72           O  
ATOM    612  N   PHE A  85       8.205   4.378 -14.403  1.00 93.76           N  
ATOM    613  CA  PHE A  85       8.043   4.625 -12.975  1.00 93.76           C  
ATOM    614  C   PHE A  85       6.576   4.853 -12.629  1.00 93.76           C  
ATOM    615  CB  PHE A  85       8.879   5.833 -12.539  1.00 93.76           C  
ATOM    616  O   PHE A  85       5.867   5.563 -13.344  1.00 93.76           O  
ATOM    617  CG  PHE A  85       8.599   6.289 -11.132  1.00 93.76           C  
ATOM    618  CD1 PHE A  85       7.750   7.362 -10.891  1.00 93.76           C  
ATOM    619  CD2 PHE A  85       9.185   5.643 -10.051  1.00 93.76           C  
ATOM    620  CE1 PHE A  85       7.489   7.786  -9.590  1.00 93.76           C  
ATOM    621  CE2 PHE A  85       8.929   6.061  -8.748  1.00 93.76           C  
ATOM    622  CZ  PHE A  85       8.082   7.134  -8.520  1.00 93.76           C  
ATOM    623  N   SER A  86       6.160   4.271 -11.562  1.00 94.21           N  
ATOM    624  CA  SER A  86       4.787   4.487 -11.119  1.00 94.21           C  
ATOM    625  C   SER A  86       4.680   4.419  -9.599  1.00 94.21           C  
ATOM    626  CB  SER A  86       3.851   3.456 -11.750  1.00 94.21           C  
ATOM    627  O   SER A  86       5.403   3.658  -8.954  1.00 94.21           O  
ATOM    628  OG  SER A  86       4.081   2.168 -11.206  1.00 94.21           O  
ATOM    629  N   VAL A  87       3.816   5.321  -9.108  1.00 94.62           N  
ATOM    630  CA  VAL A  87       3.472   5.322  -7.690  1.00 94.62           C  
ATOM    631  C   VAL A  87       1.962   5.166  -7.525  1.00 94.62           C  
ATOM    632  CB  VAL A  87       3.953   6.613  -6.991  1.00 94.62           C  
ATOM    633  O   VAL A  87       1.185   5.941  -8.089  1.00 94.62           O  
ATOM    634  CG1 VAL A  87       3.542   6.616  -5.520  1.00 94.62           C  
ATOM    635  CG2 VAL A  87       5.468   6.760  -7.126  1.00 94.62           C  
ATOM    636  N   LYS A  88       1.545   4.149  -6.819  1.00 93.18           N  
ATOM    637  CA  LYS A  88       0.137   3.913  -6.514  1.00 93.18           C  
ATOM    638  C   LYS A  88      -0.105   3.896  -5.008  1.00 93.18           C  
ATOM    639  CB  LYS A  88      -0.333   2.596  -7.135  1.00 93.18           C  
ATOM    640  O   LYS A  88       0.728   3.402  -4.246  1.00 93.18           O  
ATOM    641  CG  LYS A  88      -0.219   2.550  -8.651  1.00 93.18           C  
ATOM    642  CD  LYS A  88      -1.258   3.442  -9.317  1.00 93.18           C  
ATOM    643  CE  LYS A  88      -1.214   3.318 -10.834  1.00 93.18           C  
ATOM    644  NZ  LYS A  88      -2.181   4.244 -11.495  1.00 93.18           N  
ATOM    645  N   CYS A  89      -1.286   4.442  -4.708  1.00 93.97           N  
ATOM    646  CA  CYS A  89      -1.616   4.511  -3.288  1.00 93.97           C  
ATOM    647  C   CYS A  89      -3.013   3.962  -3.026  1.00 93.97           C  
ATOM    648  CB  CYS A  89      -1.521   5.951  -2.785  1.00 93.97           C  
ATOM    649  O   CYS A  89      -3.888   4.039  -3.890  1.00 93.97           O  
ATOM    650  SG  CYS A  89       0.041   6.763  -3.189  1.00 93.97           S  
ATOM    651  N   CYS A  90      -3.249   3.470  -1.852  1.00 93.09           N  
ATOM    652  CA  CYS A  90      -4.550   3.037  -1.354  1.00 93.09           C  
ATOM    653  C   CYS A  90      -4.639   3.206   0.157  1.00 93.09           C  
ATOM    654  CB  CYS A  90      -4.809   1.578  -1.729  1.00 93.09           C  
ATOM    655  O   CYS A  90      -3.620   3.374   0.829  1.00 93.09           O  
ATOM    656  SG  CYS A  90      -3.644   0.416  -0.982  1.00 93.09           S  
ATOM    657  N   GLU A  91      -5.873   3.196   0.780  1.00 91.94           N  
ATOM    658  CA  GLU A  91      -6.048   3.673   2.149  1.00 91.94           C  
ATOM    659  C   GLU A  91      -6.549   2.558   3.062  1.00 91.94           C  
ATOM    660  CB  GLU A  91      -7.016   4.858   2.186  1.00 91.94           C  
ATOM    661  O   GLU A  91      -6.601   2.724   4.283  1.00 91.94           O  
ATOM    662  CG  GLU A  91      -6.472   6.117   1.526  1.00 91.94           C  
ATOM    663  CD  GLU A  91      -7.466   7.268   1.519  1.00 91.94           C  
ATOM    664  OE1 GLU A  91      -7.175   8.318   0.902  1.00 91.94           O  
ATOM    665  OE2 GLU A  91      -8.545   7.119   2.135  1.00 91.94           O  
ATOM    666  N   THR A  92      -6.792   1.330   2.469  1.00 90.26           N  
ATOM    667  CA  THR A  92      -7.260   0.232   3.307  1.00 90.26           C  
ATOM    668  C   THR A  92      -6.123  -0.738   3.613  1.00 90.26           C  
ATOM    669  CB  THR A  92      -8.420  -0.528   2.636  1.00 90.26           C  
ATOM    670  O   THR A  92      -5.094  -0.732   2.934  1.00 90.26           O  
ATOM    671  CG2 THR A  92      -9.603   0.397   2.370  1.00 90.26           C  
ATOM    672  OG1 THR A  92      -7.967  -1.076   1.392  1.00 90.26           O  
ATOM    673  N   SER A  93      -6.297  -1.544   4.695  1.00 92.09           N  
ATOM    674  CA  SER A  93      -5.259  -2.471   5.137  1.00 92.09           C  
ATOM    675  C   SER A  93      -4.928  -3.489   4.051  1.00 92.09           C  
ATOM    676  CB  SER A  93      -5.695  -3.196   6.411  1.00 92.09           C  
ATOM    677  O   SER A  93      -5.829  -4.059   3.432  1.00 92.09           O  
ATOM    678  OG  SER A  93      -5.710  -2.307   7.515  1.00 92.09           O  
ATOM    679  N   LEU A  94      -3.628  -3.588   3.771  1.00 92.03           N  
ATOM    680  CA  LEU A  94      -3.055  -4.565   2.852  1.00 92.03           C  
ATOM    681  C   LEU A  94      -3.541  -4.320   1.427  1.00 92.03           C  
ATOM    682  CB  LEU A  94      -3.415  -5.988   3.288  1.00 92.03           C  
ATOM    683  O   LEU A  94      -3.637  -5.256   0.630  1.00 92.03           O  
ATOM    684  CG  LEU A  94      -3.021  -6.380   4.713  1.00 92.03           C  
ATOM    685  CD1 LEU A  94      -3.499  -7.794   5.025  1.00 92.03           C  
ATOM    686  CD2 LEU A  94      -1.512  -6.267   4.901  1.00 92.03           C  
ATOM    687  N   CYS A  95      -3.987  -3.242   1.105  1.00 92.26           N  
ATOM    688  CA  CYS A  95      -4.556  -2.866  -0.185  1.00 92.26           C  
ATOM    689  C   CYS A  95      -3.481  -2.832  -1.265  1.00 92.26           C  
ATOM    690  CB  CYS A  95      -5.241  -1.503  -0.092  1.00 92.26           C  
ATOM    691  O   CYS A  95      -3.793  -2.862  -2.457  1.00 92.26           O  
ATOM    692  SG  CYS A  95      -4.097  -0.130   0.173  1.00 92.26           S  
ATOM    693  N   ASN A  96      -2.248  -2.656  -0.867  1.00 92.17           N  
ATOM    694  CA  ASN A  96      -1.158  -2.569  -1.833  1.00 92.17           C  
ATOM    695  C   ASN A  96      -0.704  -3.952  -2.292  1.00 92.17           C  
ATOM    696  CB  ASN A  96       0.020  -1.791  -1.244  1.00 92.17           C  
ATOM    697  O   ASN A  96       0.489  -4.179  -2.503  1.00 92.17           O  
ATOM    698  CG  ASN A  96       0.568  -2.428   0.018  1.00 92.17           C  
ATOM    699  ND2 ASN A  96       1.855  -2.226   0.274  1.00 92.17           N  
ATOM    700  OD1 ASN A  96      -0.159  -3.098   0.756  1.00 92.17           O  
ATOM    701  N   THR A  97      -1.502  -4.984  -2.340  1.00 87.22           N  
ATOM    702  CA  THR A  97      -1.301  -6.337  -2.846  1.00 87.22           C  
ATOM    703  C   THR A  97      -1.482  -6.379  -4.361  1.00 87.22           C  
ATOM    704  CB  THR A  97      -2.270  -7.332  -2.183  1.00 87.22           C  
ATOM    705  O   THR A  97      -2.353  -5.698  -4.907  1.00 87.22           O  
ATOM    706  CG2 THR A  97      -3.705  -7.092  -2.641  1.00 87.22           C  
ATOM    707  OG1 THR A  97      -1.886  -8.668  -2.531  1.00 87.22           O  
ATOM    708  N   SER A  98      -0.478  -6.050  -5.319  1.00 72.60           N  
ATOM    709  CA  SER A  98      -0.526  -6.059  -6.778  1.00 72.60           C  
ATOM    710  C   SER A  98      -1.719  -6.861  -7.287  1.00 72.60           C  
ATOM    711  CB  SER A  98       0.769  -6.633  -7.354  1.00 72.60           C  
ATOM    712  O   SER A  98      -2.113  -7.855  -6.673  1.00 72.60           O  
ATOM    713  OG  SER A  98       1.885  -5.857  -6.954  1.00 72.60           O  
ATOM    714  N   GLY A  99      -2.696  -6.171  -8.651  1.00 51.03           N  
ATOM    715  CA  GLY A  99      -3.247  -5.619  -9.878  1.00 51.03           C  
ATOM    716  C   GLY A  99      -4.574  -6.242 -10.270  1.00 51.03           C  
ATOM    717  O   GLY A  99      -4.612  -7.359 -10.790  1.00 51.03           O  
ATOM    718  N   ALA A 100      -5.747  -6.004  -9.648  1.00 45.13           N  
ATOM    719  CA  ALA A 100      -7.032  -6.052 -10.340  1.00 45.13           C  
ATOM    720  C   ALA A 100      -8.166  -6.371  -9.370  1.00 45.13           C  
ATOM    721  CB  ALA A 100      -6.993  -7.084 -11.465  1.00 45.13           C  
ATOM    722  O   ALA A 100      -8.136  -7.397  -8.686  1.00 45.13           O  
ATOM    723  N   ILE A 101      -8.498  -5.590  -8.316  1.00 43.69           N  
ATOM    724  CA  ILE A 101      -9.890  -5.520  -7.885  1.00 43.69           C  
ATOM    725  C   ILE A 101      -9.954  -5.193  -6.395  1.00 43.69           C  
ATOM    726  CB  ILE A 101     -10.640  -6.839  -8.177  1.00 43.69           C  
ATOM    727  O   ILE A 101      -9.423  -5.937  -5.567  1.00 43.69           O  
ATOM    728  CG1 ILE A 101     -10.749  -7.069  -9.688  1.00 43.69           C  
ATOM    729  CG2 ILE A 101     -12.025  -6.830  -7.523  1.00 43.69           C  
ATOM    730  CD1 ILE A 101     -11.237  -8.459 -10.070  1.00 43.69           C  
ATOM    731  N   SER A 102      -9.591  -4.012  -6.022  1.00 49.41           N  
ATOM    732  CA  SER A 102     -10.107  -3.739  -4.685  1.00 49.41           C  
ATOM    733  C   SER A 102     -11.628  -3.624  -4.692  1.00 49.41           C  
ATOM    734  CB  SER A 102      -9.494  -2.455  -4.124  1.00 49.41           C  
ATOM    735  O   SER A 102     -12.191  -2.809  -5.426  1.00 49.41           O  
ATOM    736  OG  SER A 102      -9.852  -2.278  -2.765  1.00 49.41           O  
ATOM    737  N   VAL A 103     -12.369  -4.736  -4.995  1.00 54.83           N  
ATOM    738  CA  VAL A 103     -13.785  -4.622  -4.662  1.00 54.83           C  
ATOM    739  C   VAL A 103     -13.952  -3.794  -3.390  1.00 54.83           C  
ATOM    740  CB  VAL A 103     -14.440  -6.011  -4.483  1.00 54.83           C  
ATOM    741  O   VAL A 103     -13.312  -4.072  -2.372  1.00 54.83           O  
ATOM    742  CG1 VAL A 103     -15.412  -6.300  -5.625  1.00 54.83           C  
ATOM    743  CG2 VAL A 103     -13.369  -7.098  -4.401  1.00 54.83           C  
ATOM    744  N   LYS A 104     -13.862  -2.470  -3.501  1.00 57.04           N  
ATOM    745  CA  LYS A 104     -14.240  -1.655  -2.350  1.00 57.04           C  
ATOM    746  C   LYS A 104     -15.457  -2.240  -1.638  1.00 57.04           C  
ATOM    747  CB  LYS A 104     -14.528  -0.216  -2.782  1.00 57.04           C  
ATOM    748  O   LYS A 104     -16.510  -2.429  -2.250  1.00 57.04           O  
ATOM    749  CG  LYS A 104     -14.504   0.789  -1.640  1.00 57.04           C  
ATOM    750  CD  LYS A 104     -14.721   2.211  -2.142  1.00 57.04           C  
ATOM    751  CE  LYS A 104     -14.782   3.208  -0.993  1.00 57.04           C  
ATOM    752  NZ  LYS A 104     -15.125   4.581  -1.469  1.00 57.04           N  
ATOM    753  N   SER A 105     -15.296  -3.355  -0.885  1.00 59.34           N  
ATOM    754  CA  SER A 105     -16.430  -3.816  -0.090  1.00 59.34           C  
ATOM    755  C   SER A 105     -16.994  -2.692   0.773  1.00 59.34           C  
ATOM    756  CB  SER A 105     -16.021  -4.993   0.796  1.00 59.34           C  
ATOM    757  O   SER A 105     -16.252  -2.027   1.498  1.00 59.34           O  
ATOM    758  OG  SER A 105     -17.111  -5.428   1.590  1.00 59.34           O  
ATOM    759  N   SER A 106     -18.087  -2.060   0.225  1.00 67.64           N  
ATOM    760  CA  SER A 106     -18.773  -1.028   0.995  1.00 67.64           C  
ATOM    761  C   SER A 106     -19.443  -1.615   2.233  1.00 67.64           C  
ATOM    762  CB  SER A 106     -19.815  -0.318   0.130  1.00 67.64           C  
ATOM    763  O   SER A 106     -20.275  -2.519   2.125  1.00 67.64           O  
ATOM    764  OG  SER A 106     -20.573   0.596   0.904  1.00 67.64           O  
ATOM    765  N   SER A 107     -18.909  -1.578   3.214  1.00 69.34           N  
ATOM    766  CA  SER A 107     -19.462  -1.951   4.511  1.00 69.34           C  
ATOM    767  C   SER A 107     -20.937  -1.576   4.612  1.00 69.34           C  
ATOM    768  CB  SER A 107     -18.679  -1.281   5.641  1.00 69.34           C  
ATOM    769  O   SER A 107     -21.722  -2.287   5.243  1.00 69.34           O  
ATOM    770  OG  SER A 107     -17.294  -1.557   5.526  1.00 69.34           O  
ATOM    771  N   LEU A 108     -21.393  -0.578   3.887  1.00 70.08           N  
ATOM    772  CA  LEU A 108     -22.775  -0.111   3.859  1.00 70.08           C  
ATOM    773  C   LEU A 108     -23.664  -1.087   3.096  1.00 70.08           C  
ATOM    774  CB  LEU A 108     -22.858   1.278   3.221  1.00 70.08           C  
ATOM    775  O   LEU A 108     -24.796  -1.352   3.506  1.00 70.08           O  
ATOM    776  CG  LEU A 108     -23.144   2.444   4.170  1.00 70.08           C  
ATOM    777  CD1 LEU A 108     -22.130   3.563   3.955  1.00 70.08           C  
ATOM    778  CD2 LEU A 108     -24.566   2.958   3.972  1.00 70.08           C  
ATOM    779  N   LEU A 109     -23.178  -1.594   2.087  1.00 78.30           N  
ATOM    780  CA  LEU A 109     -23.892  -2.564   1.263  1.00 78.30           C  
ATOM    781  C   LEU A 109     -24.018  -3.901   1.985  1.00 78.30           C  
ATOM    782  CB  LEU A 109     -23.177  -2.759  -0.076  1.00 78.30           C  
ATOM    783  O   LEU A 109     -25.044  -4.576   1.875  1.00 78.30           O  
ATOM    784  CG  LEU A 109     -23.258  -1.594  -1.064  1.00 78.30           C  
ATOM    785  CD1 LEU A 109     -22.355  -1.855  -2.266  1.00 78.30           C  
ATOM    786  CD2 LEU A 109     -24.698  -1.369  -1.510  1.00 78.30           C  
ATOM    787  N   LEU A 110     -23.019  -4.267   2.687  1.00 78.99           N  
ATOM    788  CA  LEU A 110     -23.065  -5.482   3.492  1.00 78.99           C  
ATOM    789  C   LEU A 110     -24.054  -5.334   4.644  1.00 78.99           C  
ATOM    790  CB  LEU A 110     -21.675  -5.818   4.038  1.00 78.99           C  
ATOM    791  O   LEU A 110     -24.800  -6.267   4.952  1.00 78.99           O  
ATOM    792  CG  LEU A 110     -20.680  -6.412   3.041  1.00 78.99           C  
ATOM    793  CD1 LEU A 110     -19.265  -6.358   3.607  1.00 78.99           C  
ATOM    794  CD2 LEU A 110     -21.066  -7.844   2.688  1.00 78.99           C  
ATOM    795  N   ALA A 111     -24.015  -4.136   5.231  1.00 77.77           N  
ATOM    796  CA  ALA A 111     -24.922  -3.834   6.336  1.00 77.77           C  
ATOM    797  C   ALA A 111     -26.368  -3.766   5.855  1.00 77.77           C  
ATOM    798  CB  ALA A 111     -24.525  -2.522   7.007  1.00 77.77           C  
ATOM    799  O   ALA A 111     -27.277  -4.256   6.530  1.00 77.77           O  
ATOM    800  N   ALA A 112     -26.628  -3.142   4.750  1.00 81.82           N  
ATOM    801  CA  ALA A 112     -27.955  -3.068   4.143  1.00 81.82           C  
ATOM    802  C   ALA A 112     -28.474  -4.459   3.790  1.00 81.82           C  
ATOM    803  CB  ALA A 112     -27.923  -2.184   2.899  1.00 81.82           C  
ATOM    804  O   ALA A 112     -29.651  -4.761   4.000  1.00 81.82           O  
ATOM    805  N   GLY A 113     -27.660  -5.316   3.198  1.00 83.91           N  
ATOM    806  CA  GLY A 113     -28.009  -6.693   2.886  1.00 83.91           C  
ATOM    807  C   GLY A 113     -28.348  -7.516   4.115  1.00 83.91           C  
ATOM    808  O   GLY A 113     -29.284  -8.317   4.092  1.00 83.91           O  
ATOM    809  N   ALA A 114     -27.527  -7.351   5.156  1.00 82.75           N  
ATOM    810  CA  ALA A 114     -27.753  -8.038   6.425  1.00 82.75           C  
ATOM    811  C   ALA A 114     -29.068  -7.596   7.061  1.00 82.75           C  
ATOM    812  CB  ALA A 114     -26.591  -7.785   7.382  1.00 82.75           C  
ATOM    813  O   ALA A 114     -29.808  -8.418   7.606  1.00 82.75           O  
ATOM    814  N   LEU A 115     -29.356  -6.266   6.975  1.00 81.75           N  
ATOM    815  CA  LEU A 115     -30.592  -5.717   7.521  1.00 81.75           C  
ATOM    816  C   LEU A 115     -31.799  -6.193   6.720  1.00 81.75           C  
ATOM    817  CB  LEU A 115     -30.542  -4.187   7.530  1.00 81.75           C  
ATOM    818  O   LEU A 115     -32.852  -6.489   7.291  1.00 81.75           O  
ATOM    819  CG  LEU A 115     -29.650  -3.544   8.593  1.00 81.75           C  
ATOM    820  CD1 LEU A 115     -29.577  -2.036   8.382  1.00 81.75           C  
ATOM    821  CD2 LEU A 115     -30.165  -3.870   9.991  1.00 81.75           C  
ATOM    822  N   ALA A 116     -31.764  -6.205   5.423  1.00 82.62           N  
ATOM    823  CA  ALA A 116     -32.797  -6.712   4.524  1.00 82.62           C  
ATOM    824  C   ALA A 116     -33.074  -8.190   4.785  1.00 82.62           C  
ATOM    825  CB  ALA A 116     -32.387  -6.499   3.069  1.00 82.62           C  
ATOM    826  O   ALA A 116     -34.229  -8.623   4.773  1.00 82.62           O  
ATOM    827  N   SER A 117     -32.046  -9.024   4.985  1.00 82.79           N  
ATOM    828  CA  SER A 117     -32.151 -10.446   5.294  1.00 82.79           C  
ATOM    829  C   SER A 117     -32.833 -10.670   6.640  1.00 82.79           C  
ATOM    830  CB  SER A 117     -30.767 -11.097   5.300  1.00 82.79           C  
ATOM    831  O   SER A 117     -33.662 -11.572   6.779  1.00 82.79           O  
ATOM    832  OG  SER A 117     -30.870 -12.497   5.497  1.00 82.79           O  
ATOM    833  N   LEU A 118     -32.429  -9.862   7.554  1.00 78.59           N  
ATOM    834  CA  LEU A 118     -33.011  -9.923   8.890  1.00 78.59           C  
ATOM    835  C   LEU A 118     -34.480  -9.514   8.862  1.00 78.59           C  
ATOM    836  CB  LEU A 118     -32.237  -9.021   9.854  1.00 78.59           C  
ATOM    837  O   LEU A 118     -35.307 -10.107   9.558  1.00 78.59           O  
ATOM    838  CG  LEU A 118     -32.434  -9.295  11.346  1.00 78.59           C  
ATOM    839  CD1 LEU A 118     -31.652 -10.536  11.764  1.00 78.59           C  
ATOM    840  CD2 LEU A 118     -32.009  -8.086  12.173  1.00 78.59           C  
ATOM    841  N   PHE A 119     -34.858  -8.401   8.141  1.00 80.00           N  
ATOM    842  CA  PHE A 119     -36.232  -7.950   7.957  1.00 80.00           C  
ATOM    843  C   PHE A 119     -37.059  -9.010   7.239  1.00 80.00           C  
ATOM    844  CB  PHE A 119     -36.267  -6.635   7.172  1.00 80.00           C  
ATOM    845  O   PHE A 119     -38.237  -9.200   7.548  1.00 80.00           O  
ATOM    846  CG  PHE A 119     -36.001  -5.417   8.014  1.00 80.00           C  
ATOM    847  CD1 PHE A 119     -36.947  -4.965   8.926  1.00 80.00           C  
ATOM    848  CD2 PHE A 119     -34.803  -4.724   7.895  1.00 80.00           C  
ATOM    849  CE1 PHE A 119     -36.704  -3.838   9.707  1.00 80.00           C  
ATOM    850  CE2 PHE A 119     -34.552  -3.597   8.673  1.00 80.00           C  
ATOM    851  CZ  PHE A 119     -35.504  -3.155   9.577  1.00 80.00           C  
ATOM    852  N   TYR A 120     -36.511  -9.749   6.272  1.00 80.15           N  
ATOM    853  CA  TYR A 120     -37.144 -10.828   5.522  1.00 80.15           C  
ATOM    854  C   TYR A 120     -37.394 -12.039   6.413  1.00 80.15           C  
ATOM    855  CB  TYR A 120     -36.277 -11.231   4.325  1.00 80.15           C  
ATOM    856  O   TYR A 120     -38.451 -12.669   6.333  1.00 80.15           O  
ATOM    857  CG  TYR A 120     -36.959 -12.184   3.374  1.00 80.15           C  
ATOM    858  CD1 TYR A 120     -36.722 -13.555   3.442  1.00 80.15           C  
ATOM    859  CD2 TYR A 120     -37.841 -11.716   2.406  1.00 80.15           C  
ATOM    860  CE1 TYR A 120     -37.347 -14.437   2.567  1.00 80.15           C  
ATOM    861  CE2 TYR A 120     -38.472 -12.589   1.526  1.00 80.15           C  
ATOM    862  OH  TYR A 120     -38.841 -14.814   0.745  1.00 80.15           O  
ATOM    863  CZ  TYR A 120     -38.220 -13.945   1.614  1.00 80.15           C  
ATOM    864  N   ILE A 121     -36.463 -12.460   7.248  1.00 78.55           N  
ATOM    865  CA  ILE A 121     -36.565 -13.597   8.157  1.00 78.55           C  
ATOM    866  C   ILE A 121     -37.527 -13.263   9.295  1.00 78.55           C  
ATOM    867  CB  ILE A 121     -35.183 -13.994   8.723  1.00 78.55           C  
ATOM    868  O   ILE A 121     -38.332 -14.103   9.702  1.00 78.55           O  
ATOM    869  CG1 ILE A 121     -34.257 -14.459   7.593  1.00 78.55           C  
ATOM    870  CG2 ILE A 121     -35.329 -15.079   9.794  1.00 78.55           C  
ATOM    871  CD1 ILE A 121     -32.819 -14.703   8.031  1.00 78.55           C  
ATOM    872  N   LEU A 122     -37.490 -12.028   9.778  1.00 73.86           N  
ATOM    873  CA  LEU A 122     -38.301 -11.603  10.914  1.00 73.86           C  
ATOM    874  C   LEU A 122     -39.670 -11.115  10.452  1.00 73.86           C  
ATOM    875  CB  LEU A 122     -37.589 -10.497  11.697  1.00 73.86           C  
ATOM    876  O   LEU A 122     -40.646 -11.190  11.202  1.00 73.86           O  
ATOM    877  CG  LEU A 122     -36.366 -10.922  12.512  1.00 73.86           C  
ATOM    878  CD1 LEU A 122     -35.484  -9.715  12.812  1.00 73.86           C  
ATOM    879  CD2 LEU A 122     -36.797 -11.610  13.803  1.00 73.86           C  
ATOM    880  N   GLY A 123     -39.800 -10.499   9.247  1.00 66.16           N  
ATOM    881  CA  GLY A 123     -41.033 -10.033   8.632  1.00 66.16           C  
ATOM    882  C   GLY A 123     -41.840 -11.149   7.995  1.00 66.16           C  
ATOM    883  O   GLY A 123     -43.065 -11.055   7.893  1.00 66.16           O  
ATOM    884  N   ALA A 124     -41.302 -12.270   7.569  1.00 59.49           N  
ATOM    885  CA  ALA A 124     -41.943 -13.475   7.050  1.00 59.49           C  
ATOM    886  C   ALA A 124     -42.501 -14.331   8.184  1.00 59.49           C  
ATOM    887  CB  ALA A 124     -40.955 -14.285   6.214  1.00 59.49           C  
ATOM    888  O   ALA A 124     -43.463 -15.078   7.990  1.00 59.49           O  
ATOM    889  N   LYS A 125     -42.107 -14.027   9.431  1.00 55.15           N  
ATOM    890  CA  LYS A 125     -42.589 -14.712  10.627  1.00 55.15           C  
ATOM    891  C   LYS A 125     -43.562 -13.835  11.409  1.00 55.15           C  
ATOM    892  CB  LYS A 125     -41.417 -15.121  11.520  1.00 55.15           C  
ATOM    893  O   LYS A 125     -44.239 -14.311  12.322  1.00 55.15           O  
ATOM    894  CG  LYS A 125     -40.850 -16.498  11.206  1.00 55.15           C  
ATOM    895  CD  LYS A 125     -39.849 -16.944  12.264  1.00 55.15           C  
ATOM    896  CE  LYS A 125     -39.376 -18.371  12.020  1.00 55.15           C  
ATOM    897  NZ  LYS A 125     -38.246 -18.742  12.925  1.00 55.15           N  
ATOM    898  N   LEU A 126     -44.091 -12.687  10.847  1.00 49.00           N  
ATOM    899  CA  LEU A 126     -45.252 -11.906  11.260  1.00 49.00           C  
ATOM    900  C   LEU A 126     -46.372 -12.011  10.231  1.00 49.00           C  
ATOM    901  CB  LEU A 126     -44.866 -10.439  11.463  1.00 49.00           C  
ATOM    902  O   LEU A 126     -46.120 -11.953   9.025  1.00 49.00           O  
ATOM    903  CG  LEU A 126     -45.016  -9.888  12.882  1.00 49.00           C  
ATOM    904  CD1 LEU A 126     -43.693  -9.992  13.634  1.00 49.00           C  
ATOM    905  CD2 LEU A 126     -45.505  -8.444  12.847  1.00 49.00           C  
TER     906      ALA A   1                                                      
ENDMDL                                                                          
END                                                                             
