# Supplementary material for: Domain loss enabled evolution of novel functions in the snake three-finger toxin gene superfamily
Source: Nat Commun. 2023 Aug 11;14:4861. doi: 10.1038/s41467-023-40550-0 (PMC10421932; doi:10.1038/s41467-023-40550-0)
Supplement: Supplementary file 5 — Supplementary Data 2 [file 41467_2023_40550_MOESM5_ESM.zip › SD2_structure_predictions/full_sequence/SP|O42255|Naja_sputatrix.pdb]

MODEL     1                                                                     
ATOM      1  N   MET A   1     -32.267  31.424   9.720  1.00 63.31           N  
ATOM      2  CA  MET A   1     -30.881  31.555   9.278  1.00 63.31           C  
ATOM      3  C   MET A   1     -30.013  30.453   9.876  1.00 63.31           C  
ATOM      4  CB  MET A   1     -30.322  32.927   9.659  1.00 63.31           C  
ATOM      5  O   MET A   1     -28.879  30.245   9.439  1.00 63.31           O  
ATOM      6  CG  MET A   1     -31.154  34.092   9.147  1.00 63.31           C  
ATOM      7  SD  MET A   1     -30.367  35.716   9.479  1.00 63.31           S  
ATOM      8  CE  MET A   1     -31.797  36.643  10.101  1.00 63.31           C  
ATOM      9  N   LYS A   2     -30.656  29.562  10.688  1.00 75.43           N  
ATOM     10  CA  LYS A   2     -30.036  28.447  11.397  1.00 75.43           C  
ATOM     11  C   LYS A   2     -30.060  27.177  10.552  1.00 75.43           C  
ATOM     12  CB  LYS A   2     -30.741  28.202  12.732  1.00 75.43           C  
ATOM     13  O   LYS A   2     -29.149  26.350  10.638  1.00 75.43           O  
ATOM     14  CG  LYS A   2     -30.523  29.304  13.759  1.00 75.43           C  
ATOM     15  CD  LYS A   2     -31.282  29.024  15.049  1.00 75.43           C  
ATOM     16  CE  LYS A   2     -31.046  30.114  16.086  1.00 75.43           C  
ATOM     17  NZ  LYS A   2     -31.883  29.908  17.306  1.00 75.43           N  
ATOM     18  N   THR A   3     -31.047  27.158   9.620  1.00 77.50           N  
ATOM     19  CA  THR A   3     -31.174  25.944   8.821  1.00 77.50           C  
ATOM     20  C   THR A   3     -30.128  25.917   7.710  1.00 77.50           C  
ATOM     21  CB  THR A   3     -32.582  25.824   8.208  1.00 77.50           C  
ATOM     22  O   THR A   3     -29.651  24.847   7.326  1.00 77.50           O  
ATOM     23  CG2 THR A   3     -33.635  25.605   9.288  1.00 77.50           C  
ATOM     24  OG1 THR A   3     -32.889  27.028   7.493  1.00 77.50           O  
ATOM     25  N   LEU A   4     -29.695  27.094   7.227  1.00 77.06           N  
ATOM     26  CA  LEU A   4     -28.684  27.174   6.178  1.00 77.06           C  
ATOM     27  C   LEU A   4     -27.311  26.786   6.715  1.00 77.06           C  
ATOM     28  CB  LEU A   4     -28.634  28.587   5.589  1.00 77.06           C  
ATOM     29  O   LEU A   4     -26.554  26.081   6.044  1.00 77.06           O  
ATOM     30  CG  LEU A   4     -29.725  28.938   4.576  1.00 77.06           C  
ATOM     31  CD1 LEU A   4     -29.822  30.450   4.404  1.00 77.06           C  
ATOM     32  CD2 LEU A   4     -29.452  28.259   3.238  1.00 77.06           C  
ATOM     33  N   LEU A   5     -27.006  27.155   8.009  1.00 78.54           N  
ATOM     34  CA  LEU A   5     -25.736  26.843   8.654  1.00 78.54           C  
ATOM     35  C   LEU A   5     -25.613  25.346   8.917  1.00 78.54           C  
ATOM     36  CB  LEU A   5     -25.597  27.617   9.968  1.00 78.54           C  
ATOM     37  O   LEU A   5     -24.545  24.762   8.721  1.00 78.54           O  
ATOM     38  CG  LEU A   5     -25.190  29.087   9.849  1.00 78.54           C  
ATOM     39  CD1 LEU A   5     -25.516  29.832  11.139  1.00 78.54           C  
ATOM     40  CD2 LEU A   5     -23.707  29.206   9.516  1.00 78.54           C  
ATOM     41  N   LEU A   6     -26.761  24.693   9.202  1.00 79.09           N  
ATOM     42  CA  LEU A   6     -26.750  23.259   9.469  1.00 79.09           C  
ATOM     43  C   LEU A   6     -26.495  22.470   8.189  1.00 79.09           C  
ATOM     44  CB  LEU A   6     -28.074  22.820  10.098  1.00 79.09           C  
ATOM     45  O   LEU A   6     -25.754  21.485   8.199  1.00 79.09           O  
ATOM     46  CG  LEU A   6     -28.121  22.786  11.626  1.00 79.09           C  
ATOM     47  CD1 LEU A   6     -29.533  23.086  12.120  1.00 79.09           C  
ATOM     48  CD2 LEU A   6     -27.643  21.435  12.146  1.00 79.09           C  
ATOM     49  N   THR A   7     -27.023  22.898   7.083  1.00 80.19           N  
ATOM     50  CA  THR A   7     -26.840  22.210   5.810  1.00 80.19           C  
ATOM     51  C   THR A   7     -25.388  22.304   5.348  1.00 80.19           C  
ATOM     52  CB  THR A   7     -27.765  22.789   4.724  1.00 80.19           C  
ATOM     53  O   THR A   7     -24.843  21.344   4.799  1.00 80.19           O  
ATOM     54  CG2 THR A   7     -29.232  22.561   5.073  1.00 80.19           C  
ATOM     55  OG1 THR A   7     -27.527  24.196   4.603  1.00 80.19           O  
ATOM     56  N   LEU A   8     -24.693  23.387   5.541  1.00 79.83           N  
ATOM     57  CA  LEU A   8     -23.302  23.602   5.156  1.00 79.83           C  
ATOM     58  C   LEU A   8     -22.370  22.710   5.968  1.00 79.83           C  
ATOM     59  CB  LEU A   8     -22.915  25.071   5.345  1.00 79.83           C  
ATOM     60  O   LEU A   8     -21.426  22.132   5.424  1.00 79.83           O  
ATOM     61  CG  LEU A   8     -22.180  25.733   4.178  1.00 79.83           C  
ATOM     62  CD1 LEU A   8     -22.964  26.941   3.675  1.00 79.83           C  
ATOM     63  CD2 LEU A   8     -20.771  26.140   4.595  1.00 79.83           C  
ATOM     64  N   VAL A   9     -22.617  22.527   7.294  1.00 82.26           N  
ATOM     65  CA  VAL A   9     -21.817  21.675   8.168  1.00 82.26           C  
ATOM     66  C   VAL A   9     -21.951  20.218   7.732  1.00 82.26           C  
ATOM     67  CB  VAL A   9     -22.233  21.829   9.648  1.00 82.26           C  
ATOM     68  O   VAL A   9     -20.956  19.494   7.649  1.00 82.26           O  
ATOM     69  CG1 VAL A   9     -21.511  20.805  10.521  1.00 82.26           C  
ATOM     70  CG2 VAL A   9     -21.949  23.248  10.136  1.00 82.26           C  
ATOM     71  N   VAL A  10     -23.144  19.862   7.273  1.00 79.42           N  
ATOM     72  CA  VAL A  10     -23.417  18.489   6.860  1.00 79.42           C  
ATOM     73  C   VAL A  10     -22.717  18.199   5.534  1.00 79.42           C  
ATOM     74  CB  VAL A  10     -24.934  18.226   6.731  1.00 79.42           C  
ATOM     75  O   VAL A  10     -22.124  17.133   5.358  1.00 79.42           O  
ATOM     76  CG1 VAL A  10     -25.194  16.827   6.175  1.00 79.42           C  
ATOM     77  CG2 VAL A  10     -25.622  18.403   8.083  1.00 79.42           C  
ATOM     78  N   VAL A  11     -22.698  19.149   4.562  1.00 78.67           N  
ATOM     79  CA  VAL A  11     -22.046  19.006   3.265  1.00 78.67           C  
ATOM     80  C   VAL A  11     -20.533  18.915   3.454  1.00 78.67           C  
ATOM     81  CB  VAL A  11     -22.396  20.178   2.321  1.00 78.67           C  
ATOM     82  O   VAL A  11     -19.867  18.110   2.799  1.00 78.67           O  
ATOM     83  CG1 VAL A  11     -21.576  20.098   1.034  1.00 78.67           C  
ATOM     84  CG2 VAL A  11     -23.890  20.181   2.006  1.00 78.67           C  
ATOM     85  N   THR A  12     -19.898  19.698   4.389  1.00 72.42           N  
ATOM     86  CA  THR A  12     -18.463  19.704   4.650  1.00 72.42           C  
ATOM     87  C   THR A  12     -18.023  18.386   5.281  1.00 72.42           C  
ATOM     88  CB  THR A  12     -18.067  20.874   5.570  1.00 72.42           C  
ATOM     89  O   THR A  12     -16.961  17.856   4.947  1.00 72.42           O  
ATOM     90  CG2 THR A  12     -18.324  22.217   4.894  1.00 72.42           C  
ATOM     91  OG1 THR A  12     -18.836  20.805   6.778  1.00 72.42           O  
ATOM     92  N   ILE A  13     -18.839  17.807   6.176  1.00 70.98           N  
ATOM     93  CA  ILE A  13     -18.508  16.548   6.836  1.00 70.98           C  
ATOM     94  C   ILE A  13     -18.577  15.403   5.828  1.00 70.98           C  
ATOM     95  CB  ILE A  13     -19.452  16.271   8.028  1.00 70.98           C  
ATOM     96  O   ILE A  13     -17.722  14.515   5.829  1.00 70.98           O  
ATOM     97  CG1 ILE A  13     -19.272  17.340   9.112  1.00 70.98           C  
ATOM     98  CG2 ILE A  13     -19.207  14.869   8.595  1.00 70.98           C  
ATOM     99  CD1 ILE A  13     -20.279  17.244  10.249  1.00 70.98           C  
ATOM    100  N   VAL A  14     -19.617  15.526   4.922  1.00 70.04           N  
ATOM    101  CA  VAL A  14     -19.812  14.469   3.935  1.00 70.04           C  
ATOM    102  C   VAL A  14     -18.704  14.530   2.887  1.00 70.04           C  
ATOM    103  CB  VAL A  14     -21.195  14.575   3.255  1.00 70.04           C  
ATOM    104  O   VAL A  14     -18.221  13.494   2.423  1.00 70.04           O  
ATOM    105  CG1 VAL A  14     -21.320  13.558   2.122  1.00 70.04           C  
ATOM    106  CG2 VAL A  14     -22.310  14.376   4.281  1.00 70.04           C  
ATOM    107  N   CYS A  15     -18.165  15.762   2.642  1.00 68.08           N  
ATOM    108  CA  CYS A  15     -17.105  15.931   1.655  1.00 68.08           C  
ATOM    109  C   CYS A  15     -15.733  15.717   2.284  1.00 68.08           C  
ATOM    110  CB  CYS A  15     -17.175  17.322   1.026  1.00 68.08           C  
ATOM    111  O   CYS A  15     -14.722  15.674   1.581  1.00 68.08           O  
ATOM    112  SG  CYS A  15     -18.682  17.616   0.075  1.00 68.08           S  
ATOM    113  N   LEU A  16     -15.614  15.762   3.669  1.00 62.40           N  
ATOM    114  CA  LEU A  16     -14.327  15.571   4.328  1.00 62.40           C  
ATOM    115  C   LEU A  16     -13.803  14.158   4.098  1.00 62.40           C  
ATOM    116  CB  LEU A  16     -14.447  15.845   5.830  1.00 62.40           C  
ATOM    117  O   LEU A  16     -14.503  13.180   4.368  1.00 62.40           O  
ATOM    118  CG  LEU A  16     -14.310  17.305   6.265  1.00 62.40           C  
ATOM    119  CD1 LEU A  16     -15.313  17.625   7.369  1.00 62.40           C  
ATOM    120  CD2 LEU A  16     -12.887  17.594   6.729  1.00 62.40           C  
ATOM    121  N   ASP A  17     -13.499  13.824   2.855  1.00 58.66           N  
ATOM    122  CA  ASP A  17     -12.679  12.648   2.580  1.00 58.66           C  
ATOM    123  C   ASP A  17     -11.716  12.369   3.731  1.00 58.66           C  
ATOM    124  CB  ASP A  17     -11.902  12.829   1.275  1.00 58.66           C  
ATOM    125  O   ASP A  17     -10.858  13.197   4.044  1.00 58.66           O  
ATOM    126  CG  ASP A  17     -12.312  11.841   0.198  1.00 58.66           C  
ATOM    127  OD1 ASP A  17     -12.429  10.632   0.492  1.00 58.66           O  
ATOM    128  OD2 ASP A  17     -12.518  12.274  -0.957  1.00 58.66           O  
ATOM    129  N   LEU A  18     -12.236  12.317   5.046  1.00 58.12           N  
ATOM    130  CA  LEU A  18     -11.409  11.911   6.177  1.00 58.12           C  
ATOM    131  C   LEU A  18     -10.177  11.146   5.703  1.00 58.12           C  
ATOM    132  CB  LEU A  18     -12.217  11.047   7.150  1.00 58.12           C  
ATOM    133  O   LEU A  18     -10.296  10.167   4.963  1.00 58.12           O  
ATOM    134  CG  LEU A  18     -13.124  11.796   8.128  1.00 58.12           C  
ATOM    135  CD1 LEU A  18     -14.587  11.468   7.851  1.00 58.12           C  
ATOM    136  CD2 LEU A  18     -12.756  11.453   9.568  1.00 58.12           C  
ATOM    137  N   GLY A  19      -9.355  11.775   4.832  1.00 63.99           N  
ATOM    138  CA  GLY A  19      -7.982  11.309   4.713  1.00 63.99           C  
ATOM    139  C   GLY A  19      -7.849   9.804   4.846  1.00 63.99           C  
ATOM    140  O   GLY A  19      -7.692   9.285   5.953  1.00 63.99           O  
ATOM    141  N   TYR A  20      -8.701   9.062   4.150  1.00 67.25           N  
ATOM    142  CA  TYR A  20      -8.547   7.613   4.226  1.00 67.25           C  
ATOM    143  C   TYR A  20      -7.082   7.214   4.104  1.00 67.25           C  
ATOM    144  CB  TYR A  20      -9.368   6.928   3.129  1.00 67.25           C  
ATOM    145  O   TYR A  20      -6.370   7.699   3.221  1.00 67.25           O  
ATOM    146  CG  TYR A  20     -10.858   6.977   3.366  1.00 67.25           C  
ATOM    147  CD1 TYR A  20     -11.479   6.062   4.213  1.00 67.25           C  
ATOM    148  CD2 TYR A  20     -11.647   7.937   2.742  1.00 67.25           C  
ATOM    149  CE1 TYR A  20     -12.852   6.102   4.433  1.00 67.25           C  
ATOM    150  CE2 TYR A  20     -13.021   7.987   2.954  1.00 67.25           C  
ATOM    151  OH  TYR A  20     -14.973   7.111   4.014  1.00 67.25           O  
ATOM    152  CZ  TYR A  20     -13.613   7.067   3.800  1.00 67.25           C  
ATOM    153  N   THR A  21      -6.501   6.862   5.346  1.00 83.83           N  
ATOM    154  CA  THR A  21      -5.161   6.284   5.331  1.00 83.83           C  
ATOM    155  C   THR A  21      -5.219   4.792   5.015  1.00 83.83           C  
ATOM    156  CB  THR A  21      -4.445   6.499   6.677  1.00 83.83           C  
ATOM    157  O   THR A  21      -6.039   4.064   5.579  1.00 83.83           O  
ATOM    158  CG2 THR A  21      -4.175   7.979   6.926  1.00 83.83           C  
ATOM    159  OG1 THR A  21      -5.266   5.990   7.735  1.00 83.83           O  
ATOM    160  N   LEU A  22      -4.911   4.327   3.863  1.00 94.00           N  
ATOM    161  CA  LEU A  22      -4.869   2.941   3.410  1.00 94.00           C  
ATOM    162  C   LEU A  22      -3.970   2.101   4.311  1.00 94.00           C  
ATOM    163  CB  LEU A  22      -4.375   2.865   1.963  1.00 94.00           C  
ATOM    164  O   LEU A  22      -2.840   2.494   4.607  1.00 94.00           O  
ATOM    165  CG  LEU A  22      -4.389   1.481   1.312  1.00 94.00           C  
ATOM    166  CD1 LEU A  22      -5.823   0.988   1.147  1.00 94.00           C  
ATOM    167  CD2 LEU A  22      -3.672   1.514  -0.033  1.00 94.00           C  
ATOM    168  N   THR A  23      -4.485   1.072   4.881  1.00 95.52           N  
ATOM    169  CA  THR A  23      -3.758   0.123   5.716  1.00 95.52           C  
ATOM    170  C   THR A  23      -3.570  -1.204   4.988  1.00 95.52           C  
ATOM    171  CB  THR A  23      -4.488  -0.120   7.050  1.00 95.52           C  
ATOM    172  O   THR A  23      -4.527  -1.766   4.451  1.00 95.52           O  
ATOM    173  CG2 THR A  23      -3.654  -0.994   7.982  1.00 95.52           C  
ATOM    174  OG1 THR A  23      -4.735   1.139   7.689  1.00 95.52           O  
ATOM    175  N   CYS A  24      -2.326  -1.708   4.860  1.00 96.41           N  
ATOM    176  CA  CYS A  24      -1.993  -2.943   4.159  1.00 96.41           C  
ATOM    177  C   CYS A  24      -1.211  -3.889   5.063  1.00 96.41           C  
ATOM    178  CB  CYS A  24      -1.184  -2.643   2.898  1.00 96.41           C  
ATOM    179  O   CYS A  24      -0.634  -3.463   6.064  1.00 96.41           O  
ATOM    180  SG  CYS A  24      -2.020  -1.534   1.743  1.00 96.41           S  
ATOM    181  N   LEU A  25      -1.328  -5.168   4.787  1.00 95.77           N  
ATOM    182  CA  LEU A  25      -0.452  -6.127   5.451  1.00 95.77           C  
ATOM    183  C   LEU A  25       1.008  -5.870   5.093  1.00 95.77           C  
ATOM    184  CB  LEU A  25      -0.838  -7.559   5.071  1.00 95.77           C  
ATOM    185  O   LEU A  25       1.326  -5.587   3.936  1.00 95.77           O  
ATOM    186  CG  LEU A  25      -1.765  -8.292   6.042  1.00 95.77           C  
ATOM    187  CD1 LEU A  25      -3.182  -7.738   5.942  1.00 95.77           C  
ATOM    188  CD2 LEU A  25      -1.752  -9.792   5.766  1.00 95.77           C  
ATOM    189  N   ASN A  26       1.878  -5.795   6.059  1.00 92.95           N  
ATOM    190  CA  ASN A  26       3.298  -5.523   5.865  1.00 92.95           C  
ATOM    191  C   ASN A  26       4.165  -6.655   6.408  1.00 92.95           C  
ATOM    192  CB  ASN A  26       3.685  -4.196   6.523  1.00 92.95           C  
ATOM    193  O   ASN A  26       4.566  -6.633   7.573  1.00 92.95           O  
ATOM    194  CG  ASN A  26       5.089  -3.753   6.162  1.00 92.95           C  
ATOM    195  ND2 ASN A  26       5.726  -3.010   7.060  1.00 92.95           N  
ATOM    196  OD1 ASN A  26       5.597  -4.075   5.085  1.00 92.95           O  
ATOM    197  N   CYS A  27       4.295  -7.632   5.546  1.00 87.77           N  
ATOM    198  CA  CYS A  27       5.129  -8.731   6.021  1.00 87.77           C  
ATOM    199  C   CYS A  27       5.736  -9.499   4.853  1.00 87.77           C  
ATOM    200  CB  CYS A  27       4.315  -9.680   6.900  1.00 87.77           C  
ATOM    201  O   CYS A  27       5.102  -9.651   3.808  1.00 87.77           O  
ATOM    202  SG  CYS A  27       3.559  -8.879   8.331  1.00 87.77           S  
ATOM    203  N   PRO A  28       6.877  -9.939   5.144  1.00 84.85           N  
ATOM    204  CA  PRO A  28       7.539 -10.745   4.115  1.00 84.85           C  
ATOM    205  C   PRO A  28       7.184 -12.228   4.209  1.00 84.85           C  
ATOM    206  CB  PRO A  28       9.027 -10.521   4.394  1.00 84.85           C  
ATOM    207  O   PRO A  28       7.423 -12.985   3.265  1.00 84.85           O  
ATOM    208  CG  PRO A  28       9.092 -10.149   5.840  1.00 84.85           C  
ATOM    209  CD  PRO A  28       7.807  -9.469   6.217  1.00 84.85           C  
ATOM    210  N   GLU A  29       6.456 -12.625   5.297  1.00 83.13           N  
ATOM    211  CA  GLU A  29       6.198 -14.042   5.539  1.00 83.13           C  
ATOM    212  C   GLU A  29       4.766 -14.413   5.166  1.00 83.13           C  
ATOM    213  CB  GLU A  29       6.470 -14.396   7.003  1.00 83.13           C  
ATOM    214  O   GLU A  29       3.889 -13.548   5.111  1.00 83.13           O  
ATOM    215  CG  GLU A  29       7.919 -14.202   7.424  1.00 83.13           C  
ATOM    216  CD  GLU A  29       8.144 -14.410   8.913  1.00 83.13           C  
ATOM    217  OE1 GLU A  29       9.287 -14.220   9.387  1.00 83.13           O  
ATOM    218  OE2 GLU A  29       7.170 -14.767   9.612  1.00 83.13           O  
ATOM    219  N   MET A  30       4.544 -15.694   4.981  1.00 81.22           N  
ATOM    220  CA  MET A  30       3.250 -16.247   4.591  1.00 81.22           C  
ATOM    221  C   MET A  30       2.225 -16.072   5.707  1.00 81.22           C  
ATOM    222  CB  MET A  30       3.383 -17.728   4.231  1.00 81.22           C  
ATOM    223  O   MET A  30       1.081 -15.690   5.451  1.00 81.22           O  
ATOM    224  CG  MET A  30       2.107 -18.342   3.679  1.00 81.22           C  
ATOM    225  SD  MET A  30       2.306 -20.116   3.257  1.00 81.22           S  
ATOM    226  CE  MET A  30       3.130 -19.971   1.647  1.00 81.22           C  
ATOM    227  N   PHE A  31       2.560 -16.171   6.975  1.00 80.69           N  
ATOM    228  CA  PHE A  31       1.617 -16.167   8.087  1.00 80.69           C  
ATOM    229  C   PHE A  31       1.902 -15.006   9.034  1.00 80.69           C  
ATOM    230  CB  PHE A  31       1.677 -17.493   8.851  1.00 80.69           C  
ATOM    231  O   PHE A  31       2.713 -15.133   9.953  1.00 80.69           O  
ATOM    232  CG  PHE A  31       1.401 -18.699   7.994  1.00 80.69           C  
ATOM    233  CD1 PHE A  31       0.119 -18.957   7.525  1.00 80.69           C  
ATOM    234  CD2 PHE A  31       2.424 -19.576   7.658  1.00 80.69           C  
ATOM    235  CE1 PHE A  31      -0.140 -20.073   6.732  1.00 80.69           C  
ATOM    236  CE2 PHE A  31       2.173 -20.693   6.866  1.00 80.69           C  
ATOM    237  CZ  PHE A  31       0.890 -20.940   6.405  1.00 80.69           C  
ATOM    238  N   CYS A  32       1.696 -13.815   8.493  1.00 83.51           N  
ATOM    239  CA  CYS A  32       1.862 -12.620   9.313  1.00 83.51           C  
ATOM    240  C   CYS A  32       0.551 -11.854   9.433  1.00 83.51           C  
ATOM    241  CB  CYS A  32       2.942 -11.713   8.725  1.00 83.51           C  
ATOM    242  O   CYS A  32      -0.330 -11.985   8.580  1.00 83.51           O  
ATOM    243  SG  CYS A  32       3.041 -10.092   9.517  1.00 83.51           S  
ATOM    244  N   GLY A  33       0.353 -11.109  10.621  1.00 88.08           N  
ATOM    245  CA  GLY A  33      -0.849 -10.339  10.895  1.00 88.08           C  
ATOM    246  C   GLY A  33      -0.566  -8.882  11.210  1.00 88.08           C  
ATOM    247  O   GLY A  33      -1.396  -8.199  11.813  1.00 88.08           O  
ATOM    248  N   LYS A  34       0.641  -8.440  10.689  1.00 92.55           N  
ATOM    249  CA  LYS A  34       0.998  -7.052  10.967  1.00 92.55           C  
ATOM    250  C   LYS A  34       0.513  -6.126   9.855  1.00 92.55           C  
ATOM    251  CB  LYS A  34       2.511  -6.912  11.142  1.00 92.55           C  
ATOM    252  O   LYS A  34       0.740  -6.394   8.674  1.00 92.55           O  
ATOM    253  CG  LYS A  34       3.056  -7.593  12.389  1.00 92.55           C  
ATOM    254  CD  LYS A  34       4.538  -7.300  12.584  1.00 92.55           C  
ATOM    255  CE  LYS A  34       5.084  -7.980  13.832  1.00 92.55           C  
ATOM    256  NZ  LYS A  34       6.540  -7.707  14.020  1.00 92.55           N  
ATOM    257  N   PHE A  35      -0.172  -5.081  10.230  1.00 94.22           N  
ATOM    258  CA  PHE A  35      -0.671  -4.078   9.296  1.00 94.22           C  
ATOM    259  C   PHE A  35       0.058  -2.753   9.483  1.00 94.22           C  
ATOM    260  CB  PHE A  35      -2.179  -3.877   9.475  1.00 94.22           C  
ATOM    261  O   PHE A  35       0.527  -2.446  10.582  1.00 94.22           O  
ATOM    262  CG  PHE A  35      -2.999  -5.088   9.120  1.00 94.22           C  
ATOM    263  CD1 PHE A  35      -3.353  -5.342   7.800  1.00 94.22           C  
ATOM    264  CD2 PHE A  35      -3.416  -5.973  10.106  1.00 94.22           C  
ATOM    265  CE1 PHE A  35      -4.112  -6.462   7.468  1.00 94.22           C  
ATOM    266  CE2 PHE A  35      -4.175  -7.094   9.781  1.00 94.22           C  
ATOM    267  CZ  PHE A  35      -4.522  -7.336   8.462  1.00 94.22           C  
ATOM    268  N   GLN A  36       0.241  -2.124   8.349  1.00 94.31           N  
ATOM    269  CA  GLN A  36       0.850  -0.798   8.393  1.00 94.31           C  
ATOM    270  C   GLN A  36       0.021   0.214   7.607  1.00 94.31           C  
ATOM    271  CB  GLN A  36       2.278  -0.844   7.847  1.00 94.31           C  
ATOM    272  O   GLN A  36      -0.662  -0.147   6.646  1.00 94.31           O  
ATOM    273  CG  GLN A  36       2.356  -1.116   6.351  1.00 94.31           C  
ATOM    274  CD  GLN A  36       3.780  -1.105   5.826  1.00 94.31           C  
ATOM    275  NE2 GLN A  36       3.958  -0.607   4.607  1.00 94.31           N  
ATOM    276  OE1 GLN A  36       4.711  -1.540   6.510  1.00 94.31           O  
ATOM    277  N   THR A  37      -0.018   1.428   8.166  1.00 95.30           N  
ATOM    278  CA  THR A  37      -0.624   2.541   7.445  1.00 95.30           C  
ATOM    279  C   THR A  37       0.296   3.028   6.329  1.00 95.30           C  
ATOM    280  CB  THR A  37      -0.950   3.710   8.393  1.00 95.30           C  
ATOM    281  O   THR A  37       1.476   3.300   6.565  1.00 95.30           O  
ATOM    282  CG2 THR A  37      -1.655   4.840   7.650  1.00 95.30           C  
ATOM    283  OG1 THR A  37      -1.801   3.241   9.446  1.00 95.30           O  
ATOM    284  N   CYS A  38      -0.257   3.081   5.042  1.00 94.22           N  
ATOM    285  CA  CYS A  38       0.555   3.477   3.897  1.00 94.22           C  
ATOM    286  C   CYS A  38       0.891   4.962   3.953  1.00 94.22           C  
ATOM    287  CB  CYS A  38      -0.169   3.157   2.590  1.00 94.22           C  
ATOM    288  O   CYS A  38       0.103   5.762   4.461  1.00 94.22           O  
ATOM    289  SG  CYS A  38      -0.515   1.399   2.359  1.00 94.22           S  
ATOM    290  N   ARG A  39       2.134   5.265   3.578  1.00 93.26           N  
ATOM    291  CA  ARG A  39       2.581   6.652   3.506  1.00 93.26           C  
ATOM    292  C   ARG A  39       1.855   7.404   2.395  1.00 93.26           C  
ATOM    293  CB  ARG A  39       4.093   6.719   3.283  1.00 93.26           C  
ATOM    294  O   ARG A  39       1.197   6.792   1.552  1.00 93.26           O  
ATOM    295  CG  ARG A  39       4.910   6.128   4.421  1.00 93.26           C  
ATOM    296  CD  ARG A  39       6.404   6.196   4.137  1.00 93.26           C  
ATOM    297  NE  ARG A  39       7.181   5.515   5.169  1.00 93.26           N  
ATOM    298  NH1 ARG A  39       9.221   5.824   4.130  1.00 93.26           N  
ATOM    299  NH2 ARG A  39       9.106   4.718   6.135  1.00 93.26           N  
ATOM    300  CZ  ARG A  39       8.501   5.354   5.142  1.00 93.26           C  
ATOM    301  N   ASN A  40       1.951   8.709   2.444  1.00 90.05           N  
ATOM    302  CA  ASN A  40       1.361   9.534   1.395  1.00 90.05           C  
ATOM    303  C   ASN A  40       1.853   9.119   0.012  1.00 90.05           C  
ATOM    304  CB  ASN A  40       1.661  11.014   1.644  1.00 90.05           C  
ATOM    305  O   ASN A  40       3.052   8.918  -0.191  1.00 90.05           O  
ATOM    306  CG  ASN A  40       0.832  11.597   2.772  1.00 90.05           C  
ATOM    307  ND2 ASN A  40       1.242  12.757   3.270  1.00 90.05           N  
ATOM    308  OD1 ASN A  40      -0.167  11.008   3.192  1.00 90.05           O  
ATOM    309  N   GLY A  41       1.019   8.830  -0.896  1.00 90.32           N  
ATOM    310  CA  GLY A  41       1.380   8.452  -2.253  1.00 90.32           C  
ATOM    311  C   GLY A  41       1.264   6.961  -2.507  1.00 90.32           C  
ATOM    312  O   GLY A  41       1.223   6.523  -3.659  1.00 90.32           O  
ATOM    313  N   GLU A  42       1.292   6.169  -1.337  1.00 93.92           N  
ATOM    314  CA  GLU A  42       1.115   4.724  -1.440  1.00 93.92           C  
ATOM    315  C   GLU A  42      -0.357   4.339  -1.325  1.00 93.92           C  
ATOM    316  CB  GLU A  42       1.932   4.004  -0.364  1.00 93.92           C  
ATOM    317  O   GLU A  42      -0.871   4.148  -0.221  1.00 93.92           O  
ATOM    318  CG  GLU A  42       3.434   4.208  -0.493  1.00 93.92           C  
ATOM    319  CD  GLU A  42       4.237   3.418   0.529  1.00 93.92           C  
ATOM    320  OE1 GLU A  42       5.416   3.096   0.256  1.00 93.92           O  
ATOM    321  OE2 GLU A  42       3.683   3.118   1.610  1.00 93.92           O  
ATOM    322  N   LYS A  43      -0.972   4.253  -2.487  1.00 93.66           N  
ATOM    323  CA  LYS A  43      -2.418   4.054  -2.484  1.00 93.66           C  
ATOM    324  C   LYS A  43      -2.776   2.620  -2.864  1.00 93.66           C  
ATOM    325  CB  LYS A  43      -3.097   5.034  -3.442  1.00 93.66           C  
ATOM    326  O   LYS A  43      -3.926   2.330  -3.201  1.00 93.66           O  
ATOM    327  CG  LYS A  43      -2.886   6.497  -3.082  1.00 93.66           C  
ATOM    328  CD  LYS A  43      -3.687   7.418  -3.994  1.00 93.66           C  
ATOM    329  CE  LYS A  43      -3.538   8.878  -3.587  1.00 93.66           C  
ATOM    330  NZ  LYS A  43      -4.348   9.781  -4.457  1.00 93.66           N  
ATOM    331  N   ILE A  44      -1.676   1.716  -2.859  1.00 95.74           N  
ATOM    332  CA  ILE A  44      -1.913   0.355  -3.328  1.00 95.74           C  
ATOM    333  C   ILE A  44      -1.319  -0.642  -2.336  1.00 95.74           C  
ATOM    334  CB  ILE A  44      -1.316   0.131  -4.736  1.00 95.74           C  
ATOM    335  O   ILE A  44      -0.218  -0.435  -1.822  1.00 95.74           O  
ATOM    336  CG1 ILE A  44      -1.999   1.048  -5.757  1.00 95.74           C  
ATOM    337  CG2 ILE A  44      -1.443  -1.339  -5.148  1.00 95.74           C  
ATOM    338  CD1 ILE A  44      -3.458   0.702  -6.022  1.00 95.74           C  
ATOM    339  N   CYS A  45      -2.067  -1.640  -1.942  1.00 96.32           N  
ATOM    340  CA  CYS A  45      -1.521  -2.807  -1.257  1.00 96.32           C  
ATOM    341  C   CYS A  45      -1.105  -3.880  -2.256  1.00 96.32           C  
ATOM    342  CB  CYS A  45      -2.543  -3.379  -0.276  1.00 96.32           C  
ATOM    343  O   CYS A  45      -1.766  -4.073  -3.278  1.00 96.32           O  
ATOM    344  SG  CYS A  45      -3.053  -2.214   1.006  1.00 96.32           S  
ATOM    345  N   PHE A  46       0.083  -4.510  -2.022  1.00 95.24           N  
ATOM    346  CA  PHE A  46       0.484  -5.576  -2.933  1.00 95.24           C  
ATOM    347  C   PHE A  46       0.837  -6.842  -2.163  1.00 95.24           C  
ATOM    348  CB  PHE A  46       1.674  -5.133  -3.790  1.00 95.24           C  
ATOM    349  O   PHE A  46       1.232  -6.776  -0.997  1.00 95.24           O  
ATOM    350  CG  PHE A  46       2.957  -4.985  -3.017  1.00 95.24           C  
ATOM    351  CD1 PHE A  46       3.314  -3.762  -2.464  1.00 95.24           C  
ATOM    352  CD2 PHE A  46       3.805  -6.071  -2.843  1.00 95.24           C  
ATOM    353  CE1 PHE A  46       4.501  -3.623  -1.748  1.00 95.24           C  
ATOM    354  CE2 PHE A  46       4.993  -5.939  -2.129  1.00 95.24           C  
ATOM    355  CZ  PHE A  46       5.339  -4.714  -1.583  1.00 95.24           C  
ATOM    356  N   LYS A  47       0.551  -7.980  -2.734  1.00 94.18           N  
ATOM    357  CA  LYS A  47       0.964  -9.322  -2.336  1.00 94.18           C  
ATOM    358  C   LYS A  47       1.749 -10.009  -3.451  1.00 94.18           C  
ATOM    359  CB  LYS A  47      -0.252 -10.167  -1.954  1.00 94.18           C  
ATOM    360  O   LYS A  47       1.222 -10.228  -4.544  1.00 94.18           O  
ATOM    361  CG  LYS A  47       0.093 -11.572  -1.484  1.00 94.18           C  
ATOM    362  CD  LYS A  47      -1.159 -12.381  -1.170  1.00 94.18           C  
ATOM    363  CE  LYS A  47      -0.818 -13.808  -0.766  1.00 94.18           C  
ATOM    364  NZ  LYS A  47      -2.043 -14.604  -0.454  1.00 94.18           N  
ATOM    365  N   LYS A  48       3.013 -10.265  -3.136  1.00 92.38           N  
ATOM    366  CA  LYS A  48       3.914 -10.820  -4.141  1.00 92.38           C  
ATOM    367  C   LYS A  48       4.516 -12.141  -3.670  1.00 92.38           C  
ATOM    368  CB  LYS A  48       5.028  -9.826  -4.472  1.00 92.38           C  
ATOM    369  O   LYS A  48       5.028 -12.232  -2.552  1.00 92.38           O  
ATOM    370  CG  LYS A  48       5.988 -10.308  -5.550  1.00 92.38           C  
ATOM    371  CD  LYS A  48       7.086  -9.287  -5.817  1.00 92.38           C  
ATOM    372  CE  LYS A  48       8.115  -9.818  -6.806  1.00 92.38           C  
ATOM    373  NZ  LYS A  48       9.185  -8.814  -7.084  1.00 92.38           N  
ATOM    374  N   LEU A  49       4.346 -13.160  -4.560  1.00 90.13           N  
ATOM    375  CA  LEU A  49       4.996 -14.448  -4.348  1.00 90.13           C  
ATOM    376  C   LEU A  49       6.249 -14.572  -5.207  1.00 90.13           C  
ATOM    377  CB  LEU A  49       4.031 -15.594  -4.663  1.00 90.13           C  
ATOM    378  O   LEU A  49       6.162 -14.617  -6.437  1.00 90.13           O  
ATOM    379  CG  LEU A  49       4.570 -17.011  -4.456  1.00 90.13           C  
ATOM    380  CD1 LEU A  49       4.891 -17.246  -2.984  1.00 90.13           C  
ATOM    381  CD2 LEU A  49       3.568 -18.043  -4.962  1.00 90.13           C  
ATOM    382  N   GLN A  50       7.387 -14.560  -4.539  1.00 85.76           N  
ATOM    383  CA  GLN A  50       8.680 -14.627  -5.212  1.00 85.76           C  
ATOM    384  C   GLN A  50       9.294 -16.018  -5.087  1.00 85.76           C  
ATOM    385  CB  GLN A  50       9.637 -13.578  -4.643  1.00 85.76           C  
ATOM    386  O   GLN A  50       9.409 -16.555  -3.983  1.00 85.76           O  
ATOM    387  CG  GLN A  50      10.858 -13.321  -5.516  1.00 85.76           C  
ATOM    388  CD  GLN A  50      11.736 -12.205  -4.983  1.00 85.76           C  
ATOM    389  NE2 GLN A  50      12.820 -11.913  -5.694  1.00 85.76           N  
ATOM    390  OE1 GLN A  50      11.442 -11.609  -3.942  1.00 85.76           O  
ATOM    391  N   GLN A  51       9.668 -16.535  -6.255  1.00 81.53           N  
ATOM    392  CA  GLN A  51      10.372 -17.813  -6.282  1.00 81.53           C  
ATOM    393  C   GLN A  51      11.884 -17.608  -6.296  1.00 81.53           C  
ATOM    394  CB  GLN A  51       9.942 -18.638  -7.495  1.00 81.53           C  
ATOM    395  O   GLN A  51      12.426 -17.011  -7.229  1.00 81.53           O  
ATOM    396  CG  GLN A  51      10.411 -20.086  -7.452  1.00 81.53           C  
ATOM    397  CD  GLN A  51       9.896 -20.906  -8.620  1.00 81.53           C  
ATOM    398  NE2 GLN A  51       9.751 -22.210  -8.411  1.00 81.53           N  
ATOM    399  OE1 GLN A  51       9.630 -20.371  -9.701  1.00 81.53           O  
ATOM    400  N   ARG A  52      12.677 -17.717  -5.281  1.00 73.11           N  
ATOM    401  CA  ARG A  52      14.111 -17.458  -5.194  1.00 73.11           C  
ATOM    402  C   ARG A  52      14.914 -18.716  -5.508  1.00 73.11           C  
ATOM    403  CB  ARG A  52      14.480 -16.934  -3.804  1.00 73.11           C  
ATOM    404  O   ARG A  52      15.921 -18.655  -6.218  1.00 73.11           O  
ATOM    405  CG  ARG A  52      13.959 -15.536  -3.514  1.00 73.11           C  
ATOM    406  CD  ARG A  52      15.071 -14.498  -3.561  1.00 73.11           C  
ATOM    407  NE  ARG A  52      14.574 -13.160  -3.253  1.00 73.11           N  
ATOM    408  NH1 ARG A  52      16.621 -12.118  -3.497  1.00 73.11           N  
ATOM    409  NH2 ARG A  52      14.765 -10.894  -2.937  1.00 73.11           N  
ATOM    410  CZ  ARG A  52      15.321 -12.060  -3.229  1.00 73.11           C  
ATOM    411  N   ARG A  53      14.398 -19.992  -5.258  1.00 71.12           N  
ATOM    412  CA  ARG A  53      15.046 -21.289  -5.423  1.00 71.12           C  
ATOM    413  C   ARG A  53      14.015 -22.402  -5.567  1.00 71.12           C  
ATOM    414  CB  ARG A  53      15.973 -21.582  -4.241  1.00 71.12           C  
ATOM    415  O   ARG A  53      12.846 -22.222  -5.218  1.00 71.12           O  
ATOM    416  CG  ARG A  53      17.170 -20.649  -4.151  1.00 71.12           C  
ATOM    417  CD  ARG A  53      18.206 -21.157  -3.158  1.00 71.12           C  
ATOM    418  NE  ARG A  53      19.325 -20.227  -3.023  1.00 71.12           N  
ATOM    419  NH1 ARG A  53      20.097 -21.120  -1.038  1.00 71.12           N  
ATOM    420  NH2 ARG A  53      21.177 -19.340  -1.996  1.00 71.12           N  
ATOM    421  CZ  ARG A  53      20.197 -20.231  -2.020  1.00 71.12           C  
ATOM    422  N   PRO A  54      14.267 -23.342  -6.384  1.00 73.46           N  
ATOM    423  CA  PRO A  54      13.288 -24.379  -6.719  1.00 73.46           C  
ATOM    424  C   PRO A  54      12.382 -24.737  -5.544  1.00 73.46           C  
ATOM    425  CB  PRO A  54      14.160 -25.571  -7.120  1.00 73.46           C  
ATOM    426  O   PRO A  54      11.209 -25.065  -5.741  1.00 73.46           O  
ATOM    427  CG  PRO A  54      15.559 -25.047  -7.093  1.00 73.46           C  
ATOM    428  CD  PRO A  54      15.541 -23.669  -6.496  1.00 73.46           C  
ATOM    429  N   PHE A  55      12.719 -24.193  -4.364  1.00 70.37           N  
ATOM    430  CA  PHE A  55      11.854 -24.695  -3.303  1.00 70.37           C  
ATOM    431  C   PHE A  55      11.575 -23.608  -2.271  1.00 70.37           C  
ATOM    432  CB  PHE A  55      12.486 -25.914  -2.623  1.00 70.37           C  
ATOM    433  O   PHE A  55      11.001 -23.880  -1.215  1.00 70.37           O  
ATOM    434  CG  PHE A  55      12.612 -27.113  -3.524  1.00 70.37           C  
ATOM    435  CD1 PHE A  55      11.514 -27.925  -3.783  1.00 70.37           C  
ATOM    436  CD2 PHE A  55      13.830 -27.429  -4.112  1.00 70.37           C  
ATOM    437  CE1 PHE A  55      11.629 -29.035  -4.616  1.00 70.37           C  
ATOM    438  CE2 PHE A  55      13.952 -28.537  -4.946  1.00 70.37           C  
ATOM    439  CZ  PHE A  55      12.851 -29.339  -5.196  1.00 70.37           C  
ATOM    440  N   SER A  56      12.036 -22.393  -2.609  1.00 78.60           N  
ATOM    441  CA  SER A  56      11.734 -21.396  -1.587  1.00 78.60           C  
ATOM    442  C   SER A  56      10.826 -20.301  -2.134  1.00 78.60           C  
ATOM    443  CB  SER A  56      13.023 -20.778  -1.044  1.00 78.60           C  
ATOM    444  O   SER A  56      11.075 -19.762  -3.214  1.00 78.60           O  
ATOM    445  OG  SER A  56      12.743 -19.884   0.019  1.00 78.60           O  
ATOM    446  N   LEU A  57       9.587 -20.257  -1.571  1.00 81.57           N  
ATOM    447  CA  LEU A  57       8.623 -19.205  -1.875  1.00 81.57           C  
ATOM    448  C   LEU A  57       8.616 -18.142  -0.781  1.00 81.57           C  
ATOM    449  CB  LEU A  57       7.220 -19.794  -2.039  1.00 81.57           C  
ATOM    450  O   LEU A  57       8.788 -18.458   0.398  1.00 81.57           O  
ATOM    451  CG  LEU A  57       7.038 -20.807  -3.171  1.00 81.57           C  
ATOM    452  CD1 LEU A  57       5.716 -21.550  -3.009  1.00 81.57           C  
ATOM    453  CD2 LEU A  57       7.104 -20.112  -4.527  1.00 81.57           C  
ATOM    454  N   ARG A  58       8.683 -16.993  -1.208  1.00 86.82           N  
ATOM    455  CA  ARG A  58       8.595 -15.873  -0.276  1.00 86.82           C  
ATOM    456  C   ARG A  58       7.393 -14.990  -0.593  1.00 86.82           C  
ATOM    457  CB  ARG A  58       9.879 -15.042  -0.310  1.00 86.82           C  
ATOM    458  O   ARG A  58       7.187 -14.602  -1.745  1.00 86.82           O  
ATOM    459  CG  ARG A  58       9.959 -13.986   0.780  1.00 86.82           C  
ATOM    460  CD  ARG A  58      11.265 -13.207   0.717  1.00 86.82           C  
ATOM    461  NE  ARG A  58      11.409 -12.302   1.854  1.00 86.82           N  
ATOM    462  NH1 ARG A  58      11.822 -10.425   0.572  1.00 86.82           N  
ATOM    463  NH2 ARG A  58      11.781 -10.271   2.859  1.00 86.82           N  
ATOM    464  CZ  ARG A  58      11.670 -11.001   1.759  1.00 86.82           C  
ATOM    465  N   TYR A  59       6.521 -14.815   0.475  1.00 89.65           N  
ATOM    466  CA  TYR A  59       5.416 -13.871   0.349  1.00 89.65           C  
ATOM    467  C   TYR A  59       5.822 -12.487   0.842  1.00 89.65           C  
ATOM    468  CB  TYR A  59       4.194 -14.365   1.130  1.00 89.65           C  
ATOM    469  O   TYR A  59       6.384 -12.350   1.932  1.00 89.65           O  
ATOM    470  CG  TYR A  59       3.479 -15.519   0.470  1.00 89.65           C  
ATOM    471  CD1 TYR A  59       2.437 -15.297  -0.427  1.00 89.65           C  
ATOM    472  CD2 TYR A  59       3.843 -16.834   0.744  1.00 89.65           C  
ATOM    473  CE1 TYR A  59       1.774 -16.358  -1.036  1.00 89.65           C  
ATOM    474  CE2 TYR A  59       3.186 -17.902   0.141  1.00 89.65           C  
ATOM    475  OH  TYR A  59       1.502 -18.708  -1.346  1.00 89.65           O  
ATOM    476  CZ  TYR A  59       2.155 -17.654  -0.746  1.00 89.65           C  
ATOM    477  N   ILE A  60       5.672 -11.578  -0.048  1.00 91.35           N  
ATOM    478  CA  ILE A  60       5.940 -10.190   0.314  1.00 91.35           C  
ATOM    479  C   ILE A  60       4.668  -9.361   0.157  1.00 91.35           C  
ATOM    480  CB  ILE A  60       7.079  -9.593  -0.544  1.00 91.35           C  
ATOM    481  O   ILE A  60       3.981  -9.453  -0.863  1.00 91.35           O  
ATOM    482  CG1 ILE A  60       8.324 -10.484  -0.474  1.00 91.35           C  
ATOM    483  CG2 ILE A  60       7.401  -8.165  -0.094  1.00 91.35           C  
ATOM    484  CD1 ILE A  60       9.403 -10.122  -1.485  1.00 91.35           C  
ATOM    485  N   ARG A  61       4.352  -8.648   1.243  1.00 94.24           N  
ATOM    486  CA  ARG A  61       3.185  -7.771   1.245  1.00 94.24           C  
ATOM    487  C   ARG A  61       3.562  -6.358   1.678  1.00 94.24           C  
ATOM    488  CB  ARG A  61       2.096  -8.327   2.165  1.00 94.24           C  
ATOM    489  O   ARG A  61       4.494  -6.172   2.464  1.00 94.24           O  
ATOM    490  CG  ARG A  61       1.615  -9.717   1.780  1.00 94.24           C  
ATOM    491  CD  ARG A  61       0.576 -10.246   2.759  1.00 94.24           C  
ATOM    492  NE  ARG A  61       0.079 -11.560   2.360  1.00 94.24           N  
ATOM    493  NH1 ARG A  61       1.772 -12.744   3.394  1.00 94.24           N  
ATOM    494  NH2 ARG A  61       0.121 -13.854   2.255  1.00 94.24           N  
ATOM    495  CZ  ARG A  61       0.659 -12.716   2.671  1.00 94.24           C  
ATOM    496  N   GLY A  62       2.883  -5.418   1.148  1.00 94.74           N  
ATOM    497  CA  GLY A  62       3.181  -4.053   1.553  1.00 94.74           C  
ATOM    498  C   GLY A  62       2.386  -3.015   0.784  1.00 94.74           C  
ATOM    499  O   GLY A  62       1.394  -3.344   0.131  1.00 94.74           O  
ATOM    500  N   CYS A  63       2.849  -1.734   1.084  1.00 95.71           N  
ATOM    501  CA  CYS A  63       2.250  -0.575   0.432  1.00 95.71           C  
ATOM    502  C   CYS A  63       3.113  -0.095  -0.729  1.00 95.71           C  
ATOM    503  CB  CYS A  63       2.051   0.561   1.435  1.00 95.71           C  
ATOM    504  O   CYS A  63       4.343  -0.142  -0.655  1.00 95.71           O  
ATOM    505  SG  CYS A  63       0.942   0.142   2.798  1.00 95.71           S  
ATOM    506  N   ALA A  64       2.466   0.304  -1.831  1.00 95.05           N  
ATOM    507  CA  ALA A  64       3.204   0.814  -2.983  1.00 95.05           C  
ATOM    508  C   ALA A  64       2.434   1.936  -3.675  1.00 95.05           C  
ATOM    509  CB  ALA A  64       3.496  -0.314  -3.970  1.00 95.05           C  
ATOM    510  O   ALA A  64       1.225   2.080  -3.478  1.00 95.05           O  
ATOM    511  N   ALA A  65       3.163   2.825  -4.294  1.00 94.80           N  
ATOM    512  CA  ALA A  65       2.541   3.870  -5.103  1.00 94.80           C  
ATOM    513  C   ALA A  65       1.915   3.287  -6.366  1.00 94.80           C  
ATOM    514  CB  ALA A  65       3.565   4.942  -5.466  1.00 94.80           C  
ATOM    515  O   ALA A  65       0.873   3.761  -6.826  1.00 94.80           O  
ATOM    516  N   THR A  66       2.617   2.255  -6.914  1.00 94.18           N  
ATOM    517  CA  THR A  66       2.155   1.522  -8.088  1.00 94.18           C  
ATOM    518  C   THR A  66       2.328   0.019  -7.890  1.00 94.18           C  
ATOM    519  CB  THR A  66       2.909   1.966  -9.355  1.00 94.18           C  
ATOM    520  O   THR A  66       3.132  -0.415  -7.063  1.00 94.18           O  
ATOM    521  CG2 THR A  66       2.674   3.445  -9.645  1.00 94.18           C  
ATOM    522  OG1 THR A  66       4.312   1.743  -9.172  1.00 94.18           O  
ATOM    523  N   CYS A  67       1.482  -0.806  -8.536  1.00 93.00           N  
ATOM    524  CA  CYS A  67       1.581  -2.258  -8.436  1.00 93.00           C  
ATOM    525  C   CYS A  67       2.932  -2.749  -8.941  1.00 93.00           C  
ATOM    526  CB  CYS A  67       0.457  -2.927  -9.226  1.00 93.00           C  
ATOM    527  O   CYS A  67       3.341  -2.418 -10.055  1.00 93.00           O  
ATOM    528  SG  CYS A  67       0.212  -4.668  -8.812  1.00 93.00           S  
ATOM    529  N   PRO A  68       3.716  -3.452  -8.029  1.00 90.17           N  
ATOM    530  CA  PRO A  68       5.039  -3.938  -8.427  1.00 90.17           C  
ATOM    531  C   PRO A  68       4.987  -4.865  -9.640  1.00 90.17           C  
ATOM    532  CB  PRO A  68       5.528  -4.689  -7.186  1.00 90.17           C  
ATOM    533  O   PRO A  68       3.957  -5.494  -9.896  1.00 90.17           O  
ATOM    534  CG  PRO A  68       4.298  -4.916  -6.368  1.00 90.17           C  
ATOM    535  CD  PRO A  68       3.241  -3.947  -6.817  1.00 90.17           C  
ATOM    536  N   GLY A  69       6.029  -4.728 -10.494  1.00 86.97           N  
ATOM    537  CA  GLY A  69       6.180  -5.602 -11.647  1.00 86.97           C  
ATOM    538  C   GLY A  69       6.554  -7.023 -11.273  1.00 86.97           C  
ATOM    539  O   GLY A  69       6.913  -7.295 -10.125  1.00 86.97           O  
ATOM    540  N   THR A  70       6.267  -7.953 -12.173  1.00 79.24           N  
ATOM    541  CA  THR A  70       6.471  -9.382 -11.963  1.00 79.24           C  
ATOM    542  C   THR A  70       7.688  -9.875 -12.740  1.00 79.24           C  
ATOM    543  CB  THR A  70       5.230 -10.192 -12.381  1.00 79.24           C  
ATOM    544  O   THR A  70       8.044  -9.305 -13.774  1.00 79.24           O  
ATOM    545  CG2 THR A  70       4.005  -9.778 -11.572  1.00 79.24           C  
ATOM    546  OG1 THR A  70       4.967  -9.968 -13.772  1.00 79.24           O  
ATOM    547  N   LYS A  71       8.665 -10.695 -12.082  1.00 81.15           N  
ATOM    548  CA  LYS A  71       9.644 -11.567 -12.724  1.00 81.15           C  
ATOM    549  C   LYS A  71       9.021 -12.906 -13.106  1.00 81.15           C  
ATOM    550  CB  LYS A  71      10.847 -11.791 -11.806  1.00 81.15           C  
ATOM    551  O   LYS A  71       7.921 -13.235 -12.658  1.00 81.15           O  
ATOM    552  CG  LYS A  71      11.635 -10.527 -11.498  1.00 81.15           C  
ATOM    553  CD  LYS A  71      12.833 -10.819 -10.603  1.00 81.15           C  
ATOM    554  CE  LYS A  71      13.596  -9.548 -10.257  1.00 81.15           C  
ATOM    555  NZ  LYS A  71      14.724  -9.818  -9.316  1.00 81.15           N  
ATOM    556  N   PRO A  72       9.645 -13.609 -14.053  1.00 77.62           N  
ATOM    557  CA  PRO A  72       9.133 -14.940 -14.389  1.00 77.62           C  
ATOM    558  C   PRO A  72       8.942 -15.827 -13.161  1.00 77.62           C  
ATOM    559  CB  PRO A  72      10.212 -15.510 -15.313  1.00 77.62           C  
ATOM    560  O   PRO A  72       9.783 -15.826 -12.258  1.00 77.62           O  
ATOM    561  CG  PRO A  72      11.011 -14.323 -15.746  1.00 77.62           C  
ATOM    562  CD  PRO A  72      10.885 -13.255 -14.697  1.00 77.62           C  
ATOM    563  N   ARG A  73       7.688 -16.181 -12.843  1.00 77.63           N  
ATOM    564  CA  ARG A  73       7.284 -17.092 -11.777  1.00 77.63           C  
ATOM    565  C   ARG A  73       6.806 -16.322 -10.550  1.00 77.63           C  
ATOM    566  CB  ARG A  73       8.440 -18.020 -11.395  1.00 77.63           C  
ATOM    567  O   ARG A  73       6.580 -16.910  -9.491  1.00 77.63           O  
ATOM    568  CG  ARG A  73       8.787 -19.043 -12.465  1.00 77.63           C  
ATOM    569  CD  ARG A  73       9.881 -19.995 -12.001  1.00 77.63           C  
ATOM    570  NE  ARG A  73      10.237 -20.955 -13.041  1.00 77.63           N  
ATOM    571  NH1 ARG A  73      11.213 -22.471 -11.598  1.00 77.63           N  
ATOM    572  NH2 ARG A  73      11.138 -22.908 -13.847  1.00 77.63           N  
ATOM    573  CZ  ARG A  73      10.862 -22.109 -12.826  1.00 77.63           C  
ATOM    574  N   ASP A  74       6.873 -14.935 -10.628  1.00 84.62           N  
ATOM    575  CA  ASP A  74       6.318 -14.106  -9.562  1.00 84.62           C  
ATOM    576  C   ASP A  74       4.838 -13.819  -9.804  1.00 84.62           C  
ATOM    577  CB  ASP A  74       7.096 -12.794  -9.442  1.00 84.62           C  
ATOM    578  O   ASP A  74       4.406 -13.685 -10.950  1.00 84.62           O  
ATOM    579  CG  ASP A  74       8.507 -12.987  -8.915  1.00 84.62           C  
ATOM    580  OD1 ASP A  74       8.876 -14.129  -8.564  1.00 84.62           O  
ATOM    581  OD2 ASP A  74       9.256 -11.989  -8.847  1.00 84.62           O  
ATOM    582  N   MET A  75       4.080 -13.985  -8.803  1.00 89.15           N  
ATOM    583  CA  MET A  75       2.671 -13.600  -8.815  1.00 89.15           C  
ATOM    584  C   MET A  75       2.437 -12.367  -7.949  1.00 89.15           C  
ATOM    585  CB  MET A  75       1.793 -14.755  -8.330  1.00 89.15           C  
ATOM    586  O   MET A  75       2.883 -12.315  -6.802  1.00 89.15           O  
ATOM    587  CG  MET A  75       1.824 -15.973  -9.240  1.00 89.15           C  
ATOM    588  SD  MET A  75       0.827 -17.366  -8.584  1.00 89.15           S  
ATOM    589  CE  MET A  75       1.177 -18.629  -9.839  1.00 89.15           C  
ATOM    590  N   VAL A  76       1.945 -11.327  -8.581  1.00 93.05           N  
ATOM    591  CA  VAL A  76       1.684 -10.093  -7.848  1.00 93.05           C  
ATOM    592  C   VAL A  76       0.193  -9.767  -7.898  1.00 93.05           C  
ATOM    593  CB  VAL A  76       2.507  -8.913  -8.413  1.00 93.05           C  
ATOM    594  O   VAL A  76      -0.431  -9.849  -8.959  1.00 93.05           O  
ATOM    595  CG1 VAL A  76       2.205  -7.628  -7.645  1.00 93.05           C  
ATOM    596  CG2 VAL A  76       4.000  -9.231  -8.362  1.00 93.05           C  
ATOM    597  N   GLU A  77      -0.415  -9.491  -6.755  1.00 93.90           N  
ATOM    598  CA  GLU A  77      -1.785  -9.002  -6.631  1.00 93.90           C  
ATOM    599  C   GLU A  77      -1.824  -7.632  -5.961  1.00 93.90           C  
ATOM    600  CB  GLU A  77      -2.642  -9.997  -5.845  1.00 93.90           C  
ATOM    601  O   GLU A  77      -1.129  -7.401  -4.969  1.00 93.90           O  
ATOM    602  CG  GLU A  77      -2.804 -11.346  -6.531  1.00 93.90           C  
ATOM    603  CD  GLU A  77      -3.680 -12.314  -5.752  1.00 93.90           C  
ATOM    604  OE1 GLU A  77      -3.923 -13.441  -6.240  1.00 93.90           O  
ATOM    605  OE2 GLU A  77      -4.128 -11.943  -4.644  1.00 93.90           O  
ATOM    606  N   CYS A  78      -2.524  -6.729  -6.585  1.00 95.64           N  
ATOM    607  CA  CYS A  78      -2.652  -5.383  -6.039  1.00 95.64           C  
ATOM    608  C   CYS A  78      -4.112  -5.041  -5.766  1.00 95.64           C  
ATOM    609  CB  CYS A  78      -2.048  -4.356  -6.997  1.00 95.64           C  
ATOM    610  O   CYS A  78      -5.001  -5.458  -6.510  1.00 95.64           O  
ATOM    611  SG  CYS A  78      -0.305  -4.646  -7.371  1.00 95.64           S  
ATOM    612  N   CYS A  79      -4.316  -4.402  -4.697  1.00 96.04           N  
ATOM    613  CA  CYS A  79      -5.651  -3.935  -4.342  1.00 96.04           C  
ATOM    614  C   CYS A  79      -5.589  -2.580  -3.647  1.00 96.04           C  
ATOM    615  CB  CYS A  79      -6.351  -4.949  -3.438  1.00 96.04           C  
ATOM    616  O   CYS A  79      -4.527  -2.168  -3.176  1.00 96.04           O  
ATOM    617  SG  CYS A  79      -5.480  -5.266  -1.888  1.00 96.04           S  
ATOM    618  N   SER A  80      -6.676  -1.729  -3.704  1.00 94.29           N  
ATOM    619  CA  SER A  80      -6.650  -0.356  -3.210  1.00 94.29           C  
ATOM    620  C   SER A  80      -7.602  -0.174  -2.033  1.00 94.29           C  
ATOM    621  CB  SER A  80      -7.014   0.622  -4.328  1.00 94.29           C  
ATOM    622  O   SER A  80      -8.028   0.945  -1.740  1.00 94.29           O  
ATOM    623  OG  SER A  80      -8.212   0.226  -4.973  1.00 94.29           O  
ATOM    624  N   THR A  81      -7.922  -1.323  -1.383  1.00 93.86           N  
ATOM    625  CA  THR A  81      -8.776  -1.230  -0.204  1.00 93.86           C  
ATOM    626  C   THR A  81      -8.019  -1.663   1.048  1.00 93.86           C  
ATOM    627  CB  THR A  81     -10.044  -2.089  -0.363  1.00 93.86           C  
ATOM    628  O   THR A  81      -6.974  -2.310   0.955  1.00 93.86           O  
ATOM    629  CG2 THR A  81     -10.861  -1.646  -1.573  1.00 93.86           C  
ATOM    630  OG1 THR A  81      -9.667  -3.461  -0.532  1.00 93.86           O  
ATOM    631  N   ASP A  82      -8.476  -1.278   2.259  1.00 94.31           N  
ATOM    632  CA  ASP A  82      -7.802  -1.569   3.520  1.00 94.31           C  
ATOM    633  C   ASP A  82      -7.652  -3.075   3.728  1.00 94.31           C  
ATOM    634  CB  ASP A  82      -8.565  -0.950   4.692  1.00 94.31           C  
ATOM    635  O   ASP A  82      -8.612  -3.829   3.555  1.00 94.31           O  
ATOM    636  CG  ASP A  82      -8.280   0.531   4.870  1.00 94.31           C  
ATOM    637  OD1 ASP A  82      -7.095   0.928   4.868  1.00 94.31           O  
ATOM    638  OD2 ASP A  82      -9.249   1.307   5.016  1.00 94.31           O  
ATOM    639  N   ARG A  83      -6.450  -3.434   3.989  1.00 93.97           N  
ATOM    640  CA  ARG A  83      -6.161  -4.794   4.432  1.00 93.97           C  
ATOM    641  C   ARG A  83      -6.519  -5.809   3.352  1.00 93.97           C  
ATOM    642  CB  ARG A  83      -6.919  -5.111   5.722  1.00 93.97           C  
ATOM    643  O   ARG A  83      -6.905  -6.939   3.659  1.00 93.97           O  
ATOM    644  CG  ARG A  83      -6.582  -4.184   6.879  1.00 93.97           C  
ATOM    645  CD  ARG A  83      -7.398  -4.513   8.122  1.00 93.97           C  
ATOM    646  NE  ARG A  83      -7.271  -3.475   9.140  1.00 93.97           N  
ATOM    647  NH1 ARG A  83      -8.575  -4.562  10.707  1.00 93.97           N  
ATOM    648  NH2 ARG A  83      -7.652  -2.521  11.195  1.00 93.97           N  
ATOM    649  CZ  ARG A  83      -7.833  -3.522  10.345  1.00 93.97           C  
ATOM    650  N   CYS A  84      -6.470  -5.509   2.141  1.00 94.39           N  
ATOM    651  CA  CYS A  84      -6.931  -6.334   1.030  1.00 94.39           C  
ATOM    652  C   CYS A  84      -5.865  -7.343   0.621  1.00 94.39           C  
ATOM    653  CB  CYS A  84      -7.304  -5.460  -0.168  1.00 94.39           C  
ATOM    654  O   CYS A  84      -6.165  -8.333  -0.049  1.00 94.39           O  
ATOM    655  SG  CYS A  84      -5.908  -4.561  -0.877  1.00 94.39           S  
ATOM    656  N   ASN A  85      -4.584  -7.133   1.032  1.00 93.70           N  
ATOM    657  CA  ASN A  85      -3.511  -8.002   0.560  1.00 93.70           C  
ATOM    658  C   ASN A  85      -3.225  -9.128   1.549  1.00 93.70           C  
ATOM    659  CB  ASN A  85      -2.240  -7.191   0.297  1.00 93.70           C  
ATOM    660  O   ASN A  85      -2.068  -9.493   1.764  1.00 93.70           O  
ATOM    661  CG  ASN A  85      -1.678  -6.562   1.557  1.00 93.70           C  
ATOM    662  ND2 ASN A  85      -0.397  -6.212   1.524  1.00 93.70           N  
ATOM    663  OD1 ASN A  85      -2.388  -6.392   2.551  1.00 93.70           O  
ATOM    664  N   ARG A  86      -4.198  -9.874   2.095  1.00 87.11           N  
ATOM    665  CA  ARG A  86      -4.080 -11.010   3.004  1.00 87.11           C  
ATOM    666  C   ARG A  86      -3.666 -12.271   2.253  1.00 87.11           C  
ATOM    667  CB  ARG A  86      -5.400 -11.249   3.740  1.00 87.11           C  
ATOM    668  O   ARG A  86      -3.976 -12.425   1.069  1.00 87.11           O  
ATOM    669  CG  ARG A  86      -5.710 -10.206   4.802  1.00 87.11           C  
ATOM    670  CD  ARG A  86      -6.861 -10.639   5.699  1.00 87.11           C  
ATOM    671  NE  ARG A  86      -7.102  -9.676   6.770  1.00 87.11           N  
ATOM    672  NH1 ARG A  86      -9.084 -10.636   7.469  1.00 87.11           N  
ATOM    673  NH2 ARG A  86      -8.272  -8.772   8.528  1.00 87.11           N  
ATOM    674  CZ  ARG A  86      -8.152  -9.697   7.587  1.00 87.11           C  
TER     675      ALA A   1                                                      
ENDMDL                                                                          
END                                                                             
