# Supplementary material for: Domain loss enabled evolution of novel functions in the snake three-finger toxin gene superfamily
Source: Nat Commun. 2023 Aug 11;14:4861. doi: 10.1038/s41467-023-40550-0 (PMC10421932; doi:10.1038/s41467-023-40550-0)
Supplement: Supplementary file 5 — Supplementary Data 2 [file 41467_2023_40550_MOESM5_ESM.zip › SD2_structure_predictions/full_sequence/None|Bmul_scaffold7_G00808_t1_mka|Bungarus_multicinctus.pdb]

MODEL     1                                                                     
ATOM      1  N   MET A   1     -49.021  -0.103  -6.400  1.00 63.32           N  
ATOM      2  CA  MET A   1     -47.835   0.098  -7.228  1.00 63.32           C  
ATOM      3  C   MET A   1     -46.851   1.044  -6.548  1.00 63.32           C  
ATOM      4  CB  MET A   1     -48.225   0.647  -8.601  1.00 63.32           C  
ATOM      5  O   MET A   1     -45.834   1.416  -7.136  1.00 63.32           O  
ATOM      6  CG  MET A   1     -49.309   1.711  -8.552  1.00 63.32           C  
ATOM      7  SD  MET A   1     -49.823   2.269 -10.222  1.00 63.32           S  
ATOM      8  CE  MET A   1     -48.594   3.570 -10.517  1.00 63.32           C  
ATOM      9  N   LYS A   2     -47.023   1.320  -5.184  1.00 74.41           N  
ATOM     10  CA  LYS A   2     -46.238   2.256  -4.383  1.00 74.41           C  
ATOM     11  C   LYS A   2     -45.283   1.515  -3.452  1.00 74.41           C  
ATOM     12  CB  LYS A   2     -47.157   3.171  -3.573  1.00 74.41           C  
ATOM     13  O   LYS A   2     -44.275   2.075  -3.015  1.00 74.41           O  
ATOM     14  CG  LYS A   2     -48.150   3.956  -4.416  1.00 74.41           C  
ATOM     15  CD  LYS A   2     -49.566   3.840  -3.865  1.00 74.41           C  
ATOM     16  CE  LYS A   2     -50.526   4.776  -4.586  1.00 74.41           C  
ATOM     17  NZ  LYS A   2     -51.950   4.476  -4.250  1.00 74.41           N  
ATOM     18  N   ALA A   3     -45.622   0.234  -3.273  1.00 74.56           N  
ATOM     19  CA  ALA A   3     -44.801  -0.630  -2.427  1.00 74.56           C  
ATOM     20  C   ALA A   3     -43.584  -1.147  -3.189  1.00 74.56           C  
ATOM     21  CB  ALA A   3     -45.629  -1.798  -1.898  1.00 74.56           C  
ATOM     22  O   ALA A   3     -42.507  -1.313  -2.612  1.00 74.56           O  
ATOM     23  N   LEU A   4     -43.735  -1.217  -4.493  1.00 77.56           N  
ATOM     24  CA  LEU A   4     -42.652  -1.621  -5.382  1.00 77.56           C  
ATOM     25  C   LEU A   4     -41.648  -0.488  -5.567  1.00 77.56           C  
ATOM     26  CB  LEU A   4     -43.208  -2.053  -6.742  1.00 77.56           C  
ATOM     27  O   LEU A   4     -40.441  -0.729  -5.643  1.00 77.56           O  
ATOM     28  CG  LEU A   4     -43.775  -3.471  -6.824  1.00 77.56           C  
ATOM     29  CD1 LEU A   4     -44.653  -3.620  -8.062  1.00 77.56           C  
ATOM     30  CD2 LEU A   4     -42.648  -4.498  -6.833  1.00 77.56           C  
ATOM     31  N   LEU A   5     -42.141   0.714  -5.497  1.00 78.42           N  
ATOM     32  CA  LEU A   5     -41.328   1.919  -5.613  1.00 78.42           C  
ATOM     33  C   LEU A   5     -40.525   2.158  -4.338  1.00 78.42           C  
ATOM     34  CB  LEU A   5     -42.209   3.135  -5.910  1.00 78.42           C  
ATOM     35  O   LEU A   5     -39.373   2.592  -4.397  1.00 78.42           O  
ATOM     36  CG  LEU A   5     -42.617   3.336  -7.370  1.00 78.42           C  
ATOM     37  CD1 LEU A   5     -43.859   4.217  -7.458  1.00 78.42           C  
ATOM     38  CD2 LEU A   5     -41.467   3.943  -8.168  1.00 78.42           C  
ATOM     39  N   PHE A   6     -40.966   1.743  -3.251  1.00 76.11           N  
ATOM     40  CA  PHE A   6     -40.351   1.876  -1.935  1.00 76.11           C  
ATOM     41  C   PHE A   6     -39.275   0.816  -1.731  1.00 76.11           C  
ATOM     42  CB  PHE A   6     -41.409   1.770  -0.832  1.00 76.11           C  
ATOM     43  O   PHE A   6     -38.211   1.102  -1.177  1.00 76.11           O  
ATOM     44  CG  PHE A   6     -42.055   3.083  -0.483  1.00 76.11           C  
ATOM     45  CD1 PHE A   6     -41.419   3.983   0.364  1.00 76.11           C  
ATOM     46  CD2 PHE A   6     -43.299   3.419  -1.001  1.00 76.11           C  
ATOM     47  CE1 PHE A   6     -42.014   5.199   0.690  1.00 76.11           C  
ATOM     48  CE2 PHE A   6     -43.900   4.633  -0.681  1.00 76.11           C  
ATOM     49  CZ  PHE A   6     -43.256   5.521   0.166  1.00 76.11           C  
ATOM     50  N   VAL A   7     -39.411  -0.320  -2.331  1.00 80.56           N  
ATOM     51  CA  VAL A   7     -38.466  -1.432  -2.296  1.00 80.56           C  
ATOM     52  C   VAL A   7     -37.293  -1.142  -3.230  1.00 80.56           C  
ATOM     53  CB  VAL A   7     -39.143  -2.765  -2.687  1.00 80.56           C  
ATOM     54  O   VAL A   7     -36.139  -1.416  -2.891  1.00 80.56           O  
ATOM     55  CG1 VAL A   7     -38.109  -3.885  -2.791  1.00 80.56           C  
ATOM     56  CG2 VAL A   7     -40.229  -3.127  -1.676  1.00 80.56           C  
ATOM     57  N   LEU A   8     -37.537  -0.525  -4.303  1.00 78.38           N  
ATOM     58  CA  LEU A   8     -36.525  -0.108  -5.267  1.00 78.38           C  
ATOM     59  C   LEU A   8     -35.675   1.028  -4.707  1.00 78.38           C  
ATOM     60  CB  LEU A   8     -37.182   0.329  -6.579  1.00 78.38           C  
ATOM     61  O   LEU A   8     -34.461   1.063  -4.918  1.00 78.38           O  
ATOM     62  CG  LEU A   8     -37.315  -0.743  -7.661  1.00 78.38           C  
ATOM     63  CD1 LEU A   8     -38.539  -0.472  -8.529  1.00 78.38           C  
ATOM     64  CD2 LEU A   8     -36.052  -0.802  -8.514  1.00 78.38           C  
ATOM     65  N   LEU A   9     -36.160   1.889  -3.894  1.00 76.72           N  
ATOM     66  CA  LEU A   9     -35.509   3.034  -3.267  1.00 76.72           C  
ATOM     67  C   LEU A   9     -34.640   2.591  -2.095  1.00 76.72           C  
ATOM     68  CB  LEU A   9     -36.552   4.048  -2.789  1.00 76.72           C  
ATOM     69  O   LEU A   9     -33.528   3.093  -1.917  1.00 76.72           O  
ATOM     70  CG  LEU A   9     -36.757   5.279  -3.674  1.00 76.72           C  
ATOM     71  CD1 LEU A   9     -38.213   5.730  -3.626  1.00 76.72           C  
ATOM     72  CD2 LEU A   9     -35.827   6.408  -3.243  1.00 76.72           C  
ATOM     73  N   VAL A  10     -35.077   1.620  -1.348  1.00 74.74           N  
ATOM     74  CA  VAL A  10     -34.365   1.043  -0.212  1.00 74.74           C  
ATOM     75  C   VAL A  10     -33.220   0.165  -0.712  1.00 74.74           C  
ATOM     76  CB  VAL A  10     -35.310   0.223   0.694  1.00 74.74           C  
ATOM     77  O   VAL A  10     -32.126   0.177  -0.142  1.00 74.74           O  
ATOM     78  CG1 VAL A  10     -34.520  -0.506   1.779  1.00 74.74           C  
ATOM     79  CG2 VAL A  10     -36.370   1.129   1.318  1.00 74.74           C  
ATOM     80  N   MET A  11     -33.279  -0.517  -1.834  1.00 71.57           N  
ATOM     81  CA  MET A  11     -32.269  -1.331  -2.504  1.00 71.57           C  
ATOM     82  C   MET A  11     -31.213  -0.452  -3.166  1.00 71.57           C  
ATOM     83  CB  MET A  11     -32.917  -2.245  -3.545  1.00 71.57           C  
ATOM     84  O   MET A  11     -30.033  -0.806  -3.194  1.00 71.57           O  
ATOM     85  CG  MET A  11     -33.670  -3.421  -2.944  1.00 71.57           C  
ATOM     86  SD  MET A  11     -32.581  -4.528  -1.966  1.00 71.57           S  
ATOM     87  CE  MET A  11     -31.687  -5.363  -3.306  1.00 71.57           C  
ATOM     88  N   ALA A  12     -31.570   0.713  -3.576  1.00 71.34           N  
ATOM     89  CA  ALA A  12     -30.692   1.711  -4.184  1.00 71.34           C  
ATOM     90  C   ALA A  12     -29.843   2.411  -3.127  1.00 71.34           C  
ATOM     91  CB  ALA A  12     -31.512   2.734  -4.967  1.00 71.34           C  
ATOM     92  O   ALA A  12     -28.692   2.771  -3.385  1.00 71.34           O  
ATOM     93  N   PHE A  13     -30.272   2.491  -1.895  1.00 67.17           N  
ATOM     94  CA  PHE A  13     -29.594   3.136  -0.776  1.00 67.17           C  
ATOM     95  C   PHE A  13     -28.698   2.146  -0.043  1.00 67.17           C  
ATOM     96  CB  PHE A  13     -30.613   3.741   0.195  1.00 67.17           C  
ATOM     97  O   PHE A  13     -27.654   2.525   0.493  1.00 67.17           O  
ATOM     98  CG  PHE A  13     -30.467   5.227   0.380  1.00 67.17           C  
ATOM     99  CD1 PHE A  13     -29.738   5.740   1.445  1.00 67.17           C  
ATOM    100  CD2 PHE A  13     -31.061   6.111  -0.511  1.00 67.17           C  
ATOM    101  CE1 PHE A  13     -29.601   7.115   1.620  1.00 67.17           C  
ATOM    102  CE2 PHE A  13     -30.928   7.487  -0.344  1.00 67.17           C  
ATOM    103  CZ  PHE A  13     -30.199   7.987   0.723  1.00 67.17           C  
ATOM    104  N   MET A  14     -28.937   0.849  -0.176  1.00 65.51           N  
ATOM    105  CA  MET A  14     -28.220  -0.210   0.528  1.00 65.51           C  
ATOM    106  C   MET A  14     -27.080  -0.756  -0.325  1.00 65.51           C  
ATOM    107  CB  MET A  14     -29.174  -1.342   0.913  1.00 65.51           C  
ATOM    108  O   MET A  14     -26.225  -1.491   0.171  1.00 65.51           O  
ATOM    109  CG  MET A  14     -30.230  -0.935   1.928  1.00 65.51           C  
ATOM    110  SD  MET A  14     -29.502  -0.413   3.529  1.00 65.51           S  
ATOM    111  CE  MET A  14     -30.966   0.304   4.327  1.00 65.51           C  
ATOM    112  N   CYS A  15     -26.975  -0.252  -1.585  1.00 62.86           N  
ATOM    113  CA  CYS A  15     -25.909  -0.642  -2.501  1.00 62.86           C  
ATOM    114  C   CYS A  15     -24.764   0.364  -2.465  1.00 62.86           C  
ATOM    115  CB  CYS A  15     -26.445  -0.766  -3.927  1.00 62.86           C  
ATOM    116  O   CYS A  15     -23.875   0.330  -3.318  1.00 62.86           O  
ATOM    117  SG  CYS A  15     -26.441  -2.457  -4.561  1.00 62.86           S  
ATOM    118  N   LYS A  16     -24.799   1.267  -1.355  1.00 62.08           N  
ATOM    119  CA  LYS A  16     -23.648   2.163  -1.296  1.00 62.08           C  
ATOM    120  C   LYS A  16     -22.570   1.611  -0.367  1.00 62.08           C  
ATOM    121  CB  LYS A  16     -24.074   3.557  -0.834  1.00 62.08           C  
ATOM    122  O   LYS A  16     -22.853   1.255   0.779  1.00 62.08           O  
ATOM    123  CG  LYS A  16     -25.010   4.269  -1.799  1.00 62.08           C  
ATOM    124  CD  LYS A  16     -24.826   5.780  -1.743  1.00 62.08           C  
ATOM    125  CE  LYS A  16     -25.701   6.489  -2.768  1.00 62.08           C  
ATOM    126  NZ  LYS A  16     -25.436   7.959  -2.801  1.00 62.08           N  
ATOM    127  N   ASP A  17     -21.837   0.589  -0.694  1.00 58.69           N  
ATOM    128  CA  ASP A  17     -20.652   0.082  -0.010  1.00 58.69           C  
ATOM    129  C   ASP A  17     -20.054   1.143   0.911  1.00 58.69           C  
ATOM    130  CB  ASP A  17     -19.605  -0.384  -1.024  1.00 58.69           C  
ATOM    131  O   ASP A  17     -19.894   2.299   0.514  1.00 58.69           O  
ATOM    132  CG  ASP A  17     -20.014  -1.647  -1.760  1.00 58.69           C  
ATOM    133  OD1 ASP A  17     -20.476  -2.610  -1.110  1.00 58.69           O  
ATOM    134  OD2 ASP A  17     -19.871  -1.681  -3.002  1.00 58.69           O  
ATOM    135  N   PRO A  18     -20.371   1.204   2.246  1.00 60.40           N  
ATOM    136  CA  PRO A  18     -19.635   2.165   3.072  1.00 60.40           C  
ATOM    137  C   PRO A  18     -18.244   2.471   2.523  1.00 60.40           C  
ATOM    138  CB  PRO A  18     -19.544   1.465   4.430  1.00 60.40           C  
ATOM    139  O   PRO A  18     -17.518   1.556   2.123  1.00 60.40           O  
ATOM    140  CG  PRO A  18     -19.957   0.054   4.161  1.00 60.40           C  
ATOM    141  CD  PRO A  18     -20.523  -0.021   2.772  1.00 60.40           C  
ATOM    142  N   VAL A  19     -18.111   3.483   1.630  1.00 63.57           N  
ATOM    143  CA  VAL A  19     -16.833   3.901   1.063  1.00 63.57           C  
ATOM    144  C   VAL A  19     -15.787   4.009   2.169  1.00 63.57           C  
ATOM    145  CB  VAL A  19     -16.958   5.247   0.314  1.00 63.57           C  
ATOM    146  O   VAL A  19     -15.832   4.932   2.987  1.00 63.57           O  
ATOM    147  CG1 VAL A  19     -15.578   5.805  -0.028  1.00 63.57           C  
ATOM    148  CG2 VAL A  19     -17.797   5.077  -0.951  1.00 63.57           C  
ATOM    149  N   THR A  20     -15.573   2.905   2.935  1.00 74.35           N  
ATOM    150  CA  THR A  20     -14.404   2.936   3.807  1.00 74.35           C  
ATOM    151  C   THR A  20     -13.118   2.967   2.986  1.00 74.35           C  
ATOM    152  CB  THR A  20     -14.382   1.724   4.756  1.00 74.35           C  
ATOM    153  O   THR A  20     -13.062   2.406   1.890  1.00 74.35           O  
ATOM    154  CG2 THR A  20     -15.572   1.751   5.711  1.00 74.35           C  
ATOM    155  OG1 THR A  20     -14.431   0.519   3.984  1.00 74.35           O  
ATOM    156  N   SER A  21     -12.394   4.118   3.131  1.00 87.85           N  
ATOM    157  CA  SER A  21     -11.115   4.283   2.448  1.00 87.85           C  
ATOM    158  C   SER A  21     -10.221   3.063   2.646  1.00 87.85           C  
ATOM    159  CB  SER A  21     -10.398   5.537   2.950  1.00 87.85           C  
ATOM    160  O   SER A  21     -10.180   2.487   3.735  1.00 87.85           O  
ATOM    161  OG  SER A  21     -10.046   5.404   4.316  1.00 87.85           O  
ATOM    162  N   LEU A  22      -9.810   2.423   1.612  1.00 94.02           N  
ATOM    163  CA  LEU A  22      -8.854   1.321   1.603  1.00 94.02           C  
ATOM    164  C   LEU A  22      -7.646   1.642   2.478  1.00 94.02           C  
ATOM    165  CB  LEU A  22      -8.397   1.019   0.173  1.00 94.02           C  
ATOM    166  O   LEU A  22      -7.108   2.750   2.419  1.00 94.02           O  
ATOM    167  CG  LEU A  22      -7.534  -0.230  -0.014  1.00 94.02           C  
ATOM    168  CD1 LEU A  22      -8.341  -1.484   0.307  1.00 94.02           C  
ATOM    169  CD2 LEU A  22      -6.982  -0.291  -1.434  1.00 94.02           C  
ATOM    170  N   LYS A  23      -7.272   0.698   3.334  1.00 95.48           N  
ATOM    171  CA  LYS A  23      -6.082   0.825   4.172  1.00 95.48           C  
ATOM    172  C   LYS A  23      -4.932  -0.014   3.624  1.00 95.48           C  
ATOM    173  CB  LYS A  23      -6.393   0.412   5.611  1.00 95.48           C  
ATOM    174  O   LYS A  23      -5.114  -1.188   3.295  1.00 95.48           O  
ATOM    175  CG  LYS A  23      -7.398   1.315   6.311  1.00 95.48           C  
ATOM    176  CD  LYS A  23      -7.633   0.878   7.752  1.00 95.48           C  
ATOM    177  CE  LYS A  23      -8.677   1.749   8.437  1.00 95.48           C  
ATOM    178  NZ  LYS A  23      -8.928   1.310   9.843  1.00 95.48           N  
ATOM    179  N   CYS A  24      -3.638   0.601   3.596  1.00 96.19           N  
ATOM    180  CA  CYS A  24      -2.463  -0.067   3.047  1.00 96.19           C  
ATOM    181  C   CYS A  24      -1.235   0.192   3.910  1.00 96.19           C  
ATOM    182  CB  CYS A  24      -2.200   0.401   1.616  1.00 96.19           C  
ATOM    183  O   CYS A  24      -1.218   1.132   4.707  1.00 96.19           O  
ATOM    184  SG  CYS A  24      -3.565   0.071   0.479  1.00 96.19           S  
ATOM    185  N   TYR A  25      -0.217  -0.621   3.704  1.00 95.73           N  
ATOM    186  CA  TYR A  25       1.086  -0.390   4.318  1.00 95.73           C  
ATOM    187  C   TYR A  25       1.977   0.447   3.408  1.00 95.73           C  
ATOM    188  CB  TYR A  25       1.772  -1.721   4.640  1.00 95.73           C  
ATOM    189  O   TYR A  25       1.936   0.301   2.184  1.00 95.73           O  
ATOM    190  CG  TYR A  25       1.233  -2.397   5.877  1.00 95.73           C  
ATOM    191  CD1 TYR A  25       1.454  -1.858   7.142  1.00 95.73           C  
ATOM    192  CD2 TYR A  25       0.503  -3.578   5.784  1.00 95.73           C  
ATOM    193  CE1 TYR A  25       0.961  -2.479   8.285  1.00 95.73           C  
ATOM    194  CE2 TYR A  25       0.006  -4.207   6.920  1.00 95.73           C  
ATOM    195  OH  TYR A  25      -0.252  -4.270   9.293  1.00 95.73           O  
ATOM    196  CZ  TYR A  25       0.239  -3.651   8.164  1.00 95.73           C  
ATOM    197  N   THR A  26       2.764   1.365   4.141  1.00 92.36           N  
ATOM    198  CA  THR A  26       3.806   2.105   3.439  1.00 92.36           C  
ATOM    199  C   THR A  26       5.156   1.408   3.584  1.00 92.36           C  
ATOM    200  CB  THR A  26       3.913   3.550   3.960  1.00 92.36           C  
ATOM    201  O   THR A  26       5.266   0.395   4.278  1.00 92.36           O  
ATOM    202  CG2 THR A  26       2.564   4.258   3.899  1.00 92.36           C  
ATOM    203  OG1 THR A  26       4.368   3.529   5.319  1.00 92.36           O  
ATOM    204  N   SER A  27       6.044   1.941   2.899  1.00 87.88           N  
ATOM    205  CA  SER A  27       7.397   1.396   2.888  1.00 87.88           C  
ATOM    206  C   SER A  27       7.987   1.353   4.294  1.00 87.88           C  
ATOM    207  CB  SER A  27       8.301   2.222   1.972  1.00 87.88           C  
ATOM    208  O   SER A  27       8.877   0.548   4.575  1.00 87.88           O  
ATOM    209  OG  SER A  27       7.844   2.166   0.631  1.00 87.88           O  
ATOM    210  N   ASP A  28       7.521   2.192   5.160  1.00 88.60           N  
ATOM    211  CA  ASP A  28       8.005   2.242   6.536  1.00 88.60           C  
ATOM    212  C   ASP A  28       7.158   1.359   7.449  1.00 88.60           C  
ATOM    213  CB  ASP A  28       8.009   3.682   7.052  1.00 88.60           C  
ATOM    214  O   ASP A  28       7.242   1.463   8.675  1.00 88.60           O  
ATOM    215  CG  ASP A  28       6.629   4.316   7.051  1.00 88.60           C  
ATOM    216  OD1 ASP A  28       5.696   3.745   6.445  1.00 88.60           O  
ATOM    217  OD2 ASP A  28       6.473   5.396   7.660  1.00 88.60           O  
ATOM    218  N   GLN A  29       6.318   0.589   6.818  1.00 88.12           N  
ATOM    219  CA  GLN A  29       5.465  -0.366   7.518  1.00 88.12           C  
ATOM    220  C   GLN A  29       4.395   0.350   8.337  1.00 88.12           C  
ATOM    221  CB  GLN A  29       6.302  -1.270   8.424  1.00 88.12           C  
ATOM    222  O   GLN A  29       3.905  -0.188   9.333  1.00 88.12           O  
ATOM    223  CG  GLN A  29       7.249  -2.192   7.667  1.00 88.12           C  
ATOM    224  CD  GLN A  29       7.852  -3.268   8.550  1.00 88.12           C  
ATOM    225  NE2 GLN A  29       9.118  -3.592   8.309  1.00 88.12           N  
ATOM    226  OE1 GLN A  29       7.186  -3.803   9.442  1.00 88.12           O  
ATOM    227  N   SER A  30       4.157   1.521   7.994  1.00 92.49           N  
ATOM    228  CA  SER A  30       3.072   2.277   8.612  1.00 92.49           C  
ATOM    229  C   SER A  30       1.755   2.055   7.875  1.00 92.49           C  
ATOM    230  CB  SER A  30       3.405   3.769   8.640  1.00 92.49           C  
ATOM    231  O   SER A  30       1.738   1.916   6.650  1.00 92.49           O  
ATOM    232  OG  SER A  30       4.603   4.003   9.361  1.00 92.49           O  
ATOM    233  N   MET A  31       0.680   2.077   8.717  1.00 95.49           N  
ATOM    234  CA  MET A  31      -0.664   1.956   8.160  1.00 95.49           C  
ATOM    235  C   MET A  31      -1.226   3.325   7.791  1.00 95.49           C  
ATOM    236  CB  MET A  31      -1.597   1.257   9.151  1.00 95.49           C  
ATOM    237  O   MET A  31      -1.141   4.268   8.579  1.00 95.49           O  
ATOM    238  CG  MET A  31      -1.233  -0.194   9.417  1.00 95.49           C  
ATOM    239  SD  MET A  31      -2.464  -1.045  10.478  1.00 95.49           S  
ATOM    240  CE  MET A  31      -2.062  -0.310  12.087  1.00 95.49           C  
ATOM    241  N   ILE A  32      -1.742   3.336   6.527  1.00 95.24           N  
ATOM    242  CA  ILE A  32      -2.327   4.599   6.090  1.00 95.24           C  
ATOM    243  C   ILE A  32      -3.698   4.345   5.467  1.00 95.24           C  
ATOM    244  CB  ILE A  32      -1.408   5.329   5.084  1.00 95.24           C  
ATOM    245  O   ILE A  32      -3.958   3.258   4.946  1.00 95.24           O  
ATOM    246  CG1 ILE A  32      -1.236   4.491   3.812  1.00 95.24           C  
ATOM    247  CG2 ILE A  32      -0.051   5.641   5.722  1.00 95.24           C  
ATOM    248  CD1 ILE A  32      -0.703   5.275   2.622  1.00 95.24           C  
ATOM    249  N   SER A  33      -4.576   5.400   5.576  1.00 95.95           N  
ATOM    250  CA  SER A  33      -5.839   5.406   4.845  1.00 95.95           C  
ATOM    251  C   SER A  33      -5.666   5.989   3.447  1.00 95.95           C  
ATOM    252  CB  SER A  33      -6.897   6.201   5.610  1.00 95.95           C  
ATOM    253  O   SER A  33      -5.145   7.096   3.290  1.00 95.95           O  
ATOM    254  OG  SER A  33      -7.229   5.554   6.827  1.00 95.95           O  
ATOM    255  N   CYS A  34      -6.097   5.185   2.378  1.00 94.55           N  
ATOM    256  CA  CYS A  34      -5.939   5.645   1.003  1.00 94.55           C  
ATOM    257  C   CYS A  34      -6.968   6.716   0.664  1.00 94.55           C  
ATOM    258  CB  CYS A  34      -6.067   4.475   0.028  1.00 94.55           C  
ATOM    259  O   CYS A  34      -8.001   6.823   1.327  1.00 94.55           O  
ATOM    260  SG  CYS A  34      -4.868   3.154   0.313  1.00 94.55           S  
ATOM    261  N   SER A  35      -6.609   7.593  -0.320  1.00 93.94           N  
ATOM    262  CA  SER A  35      -7.519   8.633  -0.788  1.00 93.94           C  
ATOM    263  C   SER A  35      -8.740   8.031  -1.475  1.00 93.94           C  
ATOM    264  CB  SER A  35      -6.800   9.583  -1.746  1.00 93.94           C  
ATOM    265  O   SER A  35      -8.717   6.870  -1.888  1.00 93.94           O  
ATOM    266  OG  SER A  35      -5.698  10.204  -1.107  1.00 93.94           O  
ATOM    267  N   ALA A  36      -9.822   8.888  -1.591  1.00 86.54           N  
ATOM    268  CA  ALA A  36     -11.119   8.565  -2.179  1.00 86.54           C  
ATOM    269  C   ALA A  36     -10.996   8.317  -3.679  1.00 86.54           C  
ATOM    270  CB  ALA A  36     -12.120   9.685  -1.908  1.00 86.54           C  
ATOM    271  O   ALA A  36     -11.714   7.485  -4.239  1.00 86.54           O  
ATOM    272  N   GLY A  37     -10.110   7.480  -4.132  1.00 89.69           N  
ATOM    273  CA  GLY A  37      -9.850   7.123  -5.517  1.00 89.69           C  
ATOM    274  C   GLY A  37      -8.843   5.998  -5.664  1.00 89.69           C  
ATOM    275  O   GLY A  37      -8.711   5.413  -6.741  1.00 89.69           O  
ATOM    276  N   ASP A  38      -8.245   5.846  -4.615  1.00 94.47           N  
ATOM    277  CA  ASP A  38      -7.313   4.723  -4.590  1.00 94.47           C  
ATOM    278  C   ASP A  38      -8.055   3.397  -4.440  1.00 94.47           C  
ATOM    279  CB  ASP A  38      -6.301   4.891  -3.455  1.00 94.47           C  
ATOM    280  O   ASP A  38      -8.839   3.221  -3.505  1.00 94.47           O  
ATOM    281  CG  ASP A  38      -5.278   5.979  -3.729  1.00 94.47           C  
ATOM    282  OD1 ASP A  38      -5.090   6.358  -4.906  1.00 94.47           O  
ATOM    283  OD2 ASP A  38      -4.651   6.460  -2.760  1.00 94.47           O  
ATOM    284  N   LYS A  39      -7.680   2.490  -5.380  1.00 94.03           N  
ATOM    285  CA  LYS A  39      -8.437   1.242  -5.431  1.00 94.03           C  
ATOM    286  C   LYS A  39      -7.556   0.050  -5.070  1.00 94.03           C  
ATOM    287  CB  LYS A  39      -9.048   1.042  -6.819  1.00 94.03           C  
ATOM    288  O   LYS A  39      -8.056  -1.058  -4.861  1.00 94.03           O  
ATOM    289  CG  LYS A  39     -10.077   2.096  -7.201  1.00 94.03           C  
ATOM    290  CD  LYS A  39     -10.679   1.818  -8.572  1.00 94.03           C  
ATOM    291  CE  LYS A  39     -11.687   2.889  -8.968  1.00 94.03           C  
ATOM    292  NZ  LYS A  39     -12.285   2.617 -10.309  1.00 94.03           N  
ATOM    293  N   TYR A  40      -6.186   0.369  -5.002  1.00 95.95           N  
ATOM    294  CA  TYR A  40      -5.264  -0.751  -4.852  1.00 95.95           C  
ATOM    295  C   TYR A  40      -4.232  -0.467  -3.768  1.00 95.95           C  
ATOM    296  CB  TYR A  40      -4.559  -1.049  -6.179  1.00 95.95           C  
ATOM    297  O   TYR A  40      -3.800   0.676  -3.597  1.00 95.95           O  
ATOM    298  CG  TYR A  40      -5.503  -1.412  -7.300  1.00 95.95           C  
ATOM    299  CD1 TYR A  40      -5.896  -2.733  -7.505  1.00 95.95           C  
ATOM    300  CD2 TYR A  40      -6.002  -0.436  -8.155  1.00 95.95           C  
ATOM    301  CE1 TYR A  40      -6.764  -3.072  -8.538  1.00 95.95           C  
ATOM    302  CE2 TYR A  40      -6.871  -0.764  -9.191  1.00 95.95           C  
ATOM    303  OH  TYR A  40      -8.105  -2.413 -10.398  1.00 95.95           O  
ATOM    304  CZ  TYR A  40      -7.246  -2.082  -9.374  1.00 95.95           C  
ATOM    305  N   CYS A  41      -3.897  -1.498  -3.124  1.00 96.32           N  
ATOM    306  CA  CYS A  41      -2.613  -1.587  -2.437  1.00 96.32           C  
ATOM    307  C   CYS A  41      -1.555  -2.212  -3.338  1.00 96.32           C  
ATOM    308  CB  CYS A  41      -2.749  -2.404  -1.152  1.00 96.32           C  
ATOM    309  O   CYS A  41      -1.845  -3.146  -4.088  1.00 96.32           O  
ATOM    310  SG  CYS A  41      -3.871  -1.674   0.060  1.00 96.32           S  
ATOM    311  N   TYR A  42      -0.296  -1.645  -3.318  1.00 95.27           N  
ATOM    312  CA  TYR A  42       0.710  -2.256  -4.180  1.00 95.27           C  
ATOM    313  C   TYR A  42       1.999  -2.521  -3.411  1.00 95.27           C  
ATOM    314  CB  TYR A  42       0.998  -1.361  -5.389  1.00 95.27           C  
ATOM    315  O   TYR A  42       2.313  -1.812  -2.452  1.00 95.27           O  
ATOM    316  CG  TYR A  42       1.787  -0.120  -5.051  1.00 95.27           C  
ATOM    317  CD1 TYR A  42       1.144   1.073  -4.729  1.00 95.27           C  
ATOM    318  CD2 TYR A  42       3.178  -0.137  -5.053  1.00 95.27           C  
ATOM    319  CE1 TYR A  42       1.867   2.220  -4.419  1.00 95.27           C  
ATOM    320  CE2 TYR A  42       3.912   1.004  -4.744  1.00 95.27           C  
ATOM    321  OH  TYR A  42       3.970   3.308  -4.122  1.00 95.27           O  
ATOM    322  CZ  TYR A  42       3.249   2.175  -4.429  1.00 95.27           C  
ATOM    323  N   ASN A  43       2.687  -3.522  -3.836  1.00 93.72           N  
ATOM    324  CA  ASN A  43       4.061  -3.866  -3.487  1.00 93.72           C  
ATOM    325  C   ASN A  43       4.967  -3.873  -4.715  1.00 93.72           C  
ATOM    326  CB  ASN A  43       4.112  -5.223  -2.782  1.00 93.72           C  
ATOM    327  O   ASN A  43       4.695  -4.580  -5.688  1.00 93.72           O  
ATOM    328  CG  ASN A  43       5.457  -5.497  -2.140  1.00 93.72           C  
ATOM    329  ND2 ASN A  43       5.540  -6.580  -1.376  1.00 93.72           N  
ATOM    330  OD1 ASN A  43       6.414  -4.742  -2.328  1.00 93.72           O  
ATOM    331  N   MET A  44       5.973  -3.075  -4.596  1.00 92.22           N  
ATOM    332  CA  MET A  44       6.902  -2.975  -5.718  1.00 92.22           C  
ATOM    333  C   MET A  44       8.322  -3.319  -5.282  1.00 92.22           C  
ATOM    334  CB  MET A  44       6.866  -1.570  -6.323  1.00 92.22           C  
ATOM    335  O   MET A  44       8.835  -2.749  -4.317  1.00 92.22           O  
ATOM    336  CG  MET A  44       7.729  -1.415  -7.565  1.00 92.22           C  
ATOM    337  SD  MET A  44       7.836   0.326  -8.134  1.00 92.22           S  
ATOM    338  CE  MET A  44       6.120   0.596  -8.659  1.00 92.22           C  
ATOM    339  N   VAL A  45       8.852  -4.278  -6.025  1.00 90.80           N  
ATOM    340  CA  VAL A  45      10.223  -4.706  -5.769  1.00 90.80           C  
ATOM    341  C   VAL A  45      11.106  -4.352  -6.963  1.00 90.80           C  
ATOM    342  CB  VAL A  45      10.299  -6.222  -5.480  1.00 90.80           C  
ATOM    343  O   VAL A  45      10.857  -4.803  -8.083  1.00 90.80           O  
ATOM    344  CG1 VAL A  45      11.734  -6.639  -5.163  1.00 90.80           C  
ATOM    345  CG2 VAL A  45       9.365  -6.593  -4.330  1.00 90.80           C  
ATOM    346  N   TYR A  46      12.154  -3.505  -6.652  1.00 89.69           N  
ATOM    347  CA  TYR A  46      13.096  -3.108  -7.694  1.00 89.69           C  
ATOM    348  C   TYR A  46      14.261  -4.088  -7.777  1.00 89.69           C  
ATOM    349  CB  TYR A  46      13.621  -1.693  -7.434  1.00 89.69           C  
ATOM    350  O   TYR A  46      14.573  -4.775  -6.801  1.00 89.69           O  
ATOM    351  CG  TYR A  46      12.577  -0.617  -7.609  1.00 89.69           C  
ATOM    352  CD1 TYR A  46      12.417   0.032  -8.831  1.00 89.69           C  
ATOM    353  CD2 TYR A  46      11.751  -0.246  -6.554  1.00 89.69           C  
ATOM    354  CE1 TYR A  46      11.458   1.026  -8.997  1.00 89.69           C  
ATOM    355  CE2 TYR A  46      10.789   0.746  -6.709  1.00 89.69           C  
ATOM    356  OH  TYR A  46       9.699   2.359  -8.091  1.00 89.69           O  
ATOM    357  CZ  TYR A  46      10.650   1.375  -7.932  1.00 89.69           C  
ATOM    358  N   LYS A  47      14.871  -4.253  -8.854  1.00 87.17           N  
ATOM    359  CA  LYS A  47      16.007  -5.136  -9.108  1.00 87.17           C  
ATOM    360  C   LYS A  47      17.150  -4.853  -8.138  1.00 87.17           C  
ATOM    361  CB  LYS A  47      16.493  -4.983 -10.550  1.00 87.17           C  
ATOM    362  O   LYS A  47      17.885  -5.766  -7.753  1.00 87.17           O  
ATOM    363  CG  LYS A  47      15.607  -5.670 -11.578  1.00 87.17           C  
ATOM    364  CD  LYS A  47      16.260  -5.691 -12.954  1.00 87.17           C  
ATOM    365  CE  LYS A  47      15.395  -6.420 -13.974  1.00 87.17           C  
ATOM    366  NZ  LYS A  47      16.027  -6.434 -15.327  1.00 87.17           N  
ATOM    367  N   HIS A  48      17.252  -3.627  -7.583  1.00 86.82           N  
ATOM    368  CA  HIS A  48      18.305  -3.211  -6.664  1.00 86.82           C  
ATOM    369  C   HIS A  48      17.874  -3.392  -5.213  1.00 86.82           C  
ATOM    370  CB  HIS A  48      18.694  -1.754  -6.919  1.00 86.82           C  
ATOM    371  O   HIS A  48      18.582  -2.974  -4.294  1.00 86.82           O  
ATOM    372  CG  HIS A  48      17.522  -0.829  -7.022  1.00 86.82           C  
ATOM    373  CD2 HIS A  48      16.996  -0.176  -8.084  1.00 86.82           C  
ATOM    374  ND1 HIS A  48      16.749  -0.485  -5.934  1.00 86.82           N  
ATOM    375  CE1 HIS A  48      15.794   0.342  -6.325  1.00 86.82           C  
ATOM    376  NE2 HIS A  48      15.921   0.545  -7.625  1.00 86.82           N  
ATOM    377  N   GLY A  49      16.595  -4.069  -5.039  1.00 82.36           N  
ATOM    378  CA  GLY A  49      16.196  -4.458  -3.696  1.00 82.36           C  
ATOM    379  C   GLY A  49      15.323  -3.426  -3.010  1.00 82.36           C  
ATOM    380  O   GLY A  49      14.948  -3.595  -1.847  1.00 82.36           O  
ATOM    381  N   ILE A  50      15.060  -2.315  -3.671  1.00 82.19           N  
ATOM    382  CA  ILE A  50      14.200  -1.270  -3.128  1.00 82.19           C  
ATOM    383  C   ILE A  50      12.740  -1.710  -3.205  1.00 82.19           C  
ATOM    384  CB  ILE A  50      14.396   0.069  -3.875  1.00 82.19           C  
ATOM    385  O   ILE A  50      12.274  -2.156  -4.256  1.00 82.19           O  
ATOM    386  CG1 ILE A  50      15.832   0.576  -3.694  1.00 82.19           C  
ATOM    387  CG2 ILE A  50      13.382   1.110  -3.393  1.00 82.19           C  
ATOM    388  CD1 ILE A  50      16.172   1.789  -4.549  1.00 82.19           C  
ATOM    389  N   LEU A  51      12.077  -1.644  -1.973  1.00 87.61           N  
ATOM    390  CA  LEU A  51      10.673  -2.024  -1.858  1.00 87.61           C  
ATOM    391  C   LEU A  51       9.789  -0.792  -1.695  1.00 87.61           C  
ATOM    392  CB  LEU A  51      10.470  -2.973  -0.674  1.00 87.61           C  
ATOM    393  O   LEU A  51      10.082   0.085  -0.879  1.00 87.61           O  
ATOM    394  CG  LEU A  51       9.063  -3.547  -0.500  1.00 87.61           C  
ATOM    395  CD1 LEU A  51       8.780  -4.594  -1.572  1.00 87.61           C  
ATOM    396  CD2 LEU A  51       8.897  -4.144   0.894  1.00 87.61           C  
ATOM    397  N   ARG A  52       8.884  -0.701  -2.519  1.00 89.47           N  
ATOM    398  CA  ARG A  52       7.879   0.351  -2.401  1.00 89.47           C  
ATOM    399  C   ARG A  52       6.489  -0.241  -2.193  1.00 89.47           C  
ATOM    400  CB  ARG A  52       7.888   1.244  -3.644  1.00 89.47           C  
ATOM    401  O   ARG A  52       6.129  -1.233  -2.830  1.00 89.47           O  
ATOM    402  CG  ARG A  52       9.127   2.116  -3.766  1.00 89.47           C  
ATOM    403  CD  ARG A  52       8.894   3.299  -4.696  1.00 89.47           C  
ATOM    404  NE  ARG A  52      10.059   4.177  -4.753  1.00 89.47           N  
ATOM    405  NH1 ARG A  52       8.914   5.983  -5.629  1.00 89.47           N  
ATOM    406  NH2 ARG A  52      11.161   6.141  -5.204  1.00 89.47           N  
ATOM    407  CZ  ARG A  52      10.042   5.432  -5.195  1.00 89.47           C  
ATOM    408  N   ASN A  53       5.759   0.293  -1.158  1.00 92.33           N  
ATOM    409  CA  ASN A  53       4.382  -0.094  -0.869  1.00 92.33           C  
ATOM    410  C   ASN A  53       3.490   1.125  -0.654  1.00 92.33           C  
ATOM    411  CB  ASN A  53       4.328  -1.014   0.352  1.00 92.33           C  
ATOM    412  O   ASN A  53       3.961   2.174  -0.211  1.00 92.33           O  
ATOM    413  CG  ASN A  53       5.293  -2.178   0.250  1.00 92.33           C  
ATOM    414  ND2 ASN A  53       4.893  -3.329   0.777  1.00 92.33           N  
ATOM    415  OD1 ASN A  53       6.391  -2.044  -0.297  1.00 92.33           O  
ATOM    416  N   GLY A  54       2.225   0.973  -1.059  1.00 94.45           N  
ATOM    417  CA  GLY A  54       1.305   2.077  -0.834  1.00 94.45           C  
ATOM    418  C   GLY A  54      -0.014   1.913  -1.564  1.00 94.45           C  
ATOM    419  O   GLY A  54      -0.441   0.790  -1.841  1.00 94.45           O  
ATOM    420  N   CYS A  55      -0.677   3.086  -1.708  1.00 95.93           N  
ATOM    421  CA  CYS A  55      -1.983   3.167  -2.351  1.00 95.93           C  
ATOM    422  C   CYS A  55      -1.850   3.622  -3.800  1.00 95.93           C  
ATOM    423  CB  CYS A  55      -2.898   4.125  -1.589  1.00 95.93           C  
ATOM    424  O   CYS A  55      -0.996   4.450  -4.119  1.00 95.93           O  
ATOM    425  SG  CYS A  55      -3.141   3.676   0.144  1.00 95.93           S  
ATOM    426  N   ALA A  56      -2.749   3.050  -4.644  1.00 95.80           N  
ATOM    427  CA  ALA A  56      -2.726   3.453  -6.048  1.00 95.80           C  
ATOM    428  C   ALA A  56      -4.129   3.427  -6.648  1.00 95.80           C  
ATOM    429  CB  ALA A  56      -1.793   2.546  -6.847  1.00 95.80           C  
ATOM    430  O   ALA A  56      -4.948   2.576  -6.292  1.00 95.80           O  
ATOM    431  N   LYS A  57      -4.360   4.458  -7.473  1.00 95.73           N  
ATOM    432  CA  LYS A  57      -5.611   4.467  -8.226  1.00 95.73           C  
ATOM    433  C   LYS A  57      -5.671   3.299  -9.207  1.00 95.73           C  
ATOM    434  CB  LYS A  57      -5.778   5.790  -8.975  1.00 95.73           C  
ATOM    435  O   LYS A  57      -6.717   2.665  -9.362  1.00 95.73           O  
ATOM    436  CG  LYS A  57      -6.040   6.985  -8.071  1.00 95.73           C  
ATOM    437  CD  LYS A  57      -6.237   8.262  -8.876  1.00 95.73           C  
ATOM    438  CE  LYS A  57      -6.421   9.473  -7.970  1.00 95.73           C  
ATOM    439  NZ  LYS A  57      -6.615  10.728  -8.755  1.00 95.73           N  
ATOM    440  N   GLU A  58      -4.578   3.098  -9.886  1.00 95.58           N  
ATOM    441  CA  GLU A  58      -4.355   1.977 -10.795  1.00 95.58           C  
ATOM    442  C   GLU A  58      -3.140   1.157 -10.372  1.00 95.58           C  
ATOM    443  CB  GLU A  58      -4.178   2.476 -12.231  1.00 95.58           C  
ATOM    444  O   GLU A  58      -2.182   1.698  -9.816  1.00 95.58           O  
ATOM    445  CG  GLU A  58      -5.410   3.167 -12.798  1.00 95.58           C  
ATOM    446  CD  GLU A  58      -5.209   3.688 -14.212  1.00 95.58           C  
ATOM    447  OE1 GLU A  58      -6.160   4.261 -14.790  1.00 95.58           O  
ATOM    448  OE2 GLU A  58      -4.090   3.521 -14.747  1.00 95.58           O  
ATOM    449  N   CYS A  59      -3.283  -0.190 -10.613  1.00 94.07           N  
ATOM    450  CA  CYS A  59      -2.153  -1.053 -10.288  1.00 94.07           C  
ATOM    451  C   CYS A  59      -0.967  -0.766 -11.201  1.00 94.07           C  
ATOM    452  CB  CYS A  59      -2.552  -2.524 -10.402  1.00 94.07           C  
ATOM    453  O   CYS A  59      -1.087  -0.845 -12.425  1.00 94.07           O  
ATOM    454  SG  CYS A  59      -1.330  -3.665  -9.718  1.00 94.07           S  
ATOM    455  N   PRO A  60       0.198  -0.374 -10.624  1.00 92.08           N  
ATOM    456  CA  PRO A  60       1.395  -0.118 -11.429  1.00 92.08           C  
ATOM    457  C   PRO A  60       1.749  -1.286 -12.347  1.00 92.08           C  
ATOM    458  CB  PRO A  60       2.486   0.100 -10.377  1.00 92.08           C  
ATOM    459  O   PRO A  60       1.510  -2.445 -11.998  1.00 92.08           O  
ATOM    460  CG  PRO A  60       1.748   0.464  -9.130  1.00 92.08           C  
ATOM    461  CD  PRO A  60       0.422  -0.241  -9.138  1.00 92.08           C  
ATOM    462  N   GLU A  61       2.325  -0.947 -13.499  1.00 92.02           N  
ATOM    463  CA  GLU A  61       2.694  -1.955 -14.488  1.00 92.02           C  
ATOM    464  C   GLU A  61       4.058  -2.564 -14.174  1.00 92.02           C  
ATOM    465  CB  GLU A  61       2.698  -1.353 -15.895  1.00 92.02           C  
ATOM    466  O   GLU A  61       5.011  -1.842 -13.873  1.00 92.02           O  
ATOM    467  CG  GLU A  61       1.312  -1.007 -16.420  1.00 92.02           C  
ATOM    468  CD  GLU A  61       1.316  -0.556 -17.872  1.00 92.02           C  
ATOM    469  OE1 GLU A  61       0.231  -0.503 -18.494  1.00 92.02           O  
ATOM    470  OE2 GLU A  61       2.413  -0.254 -18.392  1.00 92.02           O  
ATOM    471  N   PRO A  62       4.040  -3.808 -14.164  1.00 91.32           N  
ATOM    472  CA  PRO A  62       5.354  -4.441 -14.025  1.00 91.32           C  
ATOM    473  C   PRO A  62       6.262  -4.185 -15.226  1.00 91.32           C  
ATOM    474  CB  PRO A  62       5.017  -5.929 -13.903  1.00 91.32           C  
ATOM    475  O   PRO A  62       5.776  -4.000 -16.344  1.00 91.32           O  
ATOM    476  CG  PRO A  62       3.700  -6.081 -14.594  1.00 91.32           C  
ATOM    477  CD  PRO A  62       2.953  -4.783 -14.486  1.00 91.32           C  
ATOM    478  N   ASN A  63       7.680  -4.044 -15.030  1.00 90.86           N  
ATOM    479  CA  ASN A  63       8.669  -4.005 -16.102  1.00 90.86           C  
ATOM    480  C   ASN A  63       9.968  -4.693 -15.693  1.00 90.86           C  
ATOM    481  CB  ASN A  63       8.944  -2.561 -16.526  1.00 90.86           C  
ATOM    482  O   ASN A  63      10.033  -5.329 -14.640  1.00 90.86           O  
ATOM    483  CG  ASN A  63       9.555  -1.732 -15.414  1.00 90.86           C  
ATOM    484  ND2 ASN A  63       9.408  -0.416 -15.506  1.00 90.86           N  
ATOM    485  OD1 ASN A  63      10.156  -2.270 -14.480  1.00 90.86           O  
ATOM    486  N   THR A  64      10.942  -4.718 -16.680  1.00 87.36           N  
ATOM    487  CA  THR A  64      12.181  -5.470 -16.516  1.00 87.36           C  
ATOM    488  C   THR A  64      12.953  -4.983 -15.293  1.00 87.36           C  
ATOM    489  CB  THR A  64      13.072  -5.357 -17.767  1.00 87.36           C  
ATOM    490  O   THR A  64      13.710  -5.743 -14.687  1.00 87.36           O  
ATOM    491  CG2 THR A  64      12.566  -6.262 -18.886  1.00 87.36           C  
ATOM    492  OG1 THR A  64      13.070  -4.000 -18.227  1.00 87.36           O  
ATOM    493  N   GLY A  65      12.594  -3.996 -14.642  1.00 89.30           N  
ATOM    494  CA  GLY A  65      13.330  -3.370 -13.555  1.00 89.30           C  
ATOM    495  C   GLY A  65      12.565  -3.360 -12.245  1.00 89.30           C  
ATOM    496  O   GLY A  65      13.101  -2.955 -11.211  1.00 89.30           O  
ATOM    497  N   ARG A  66      11.324  -3.912 -12.278  1.00 90.60           N  
ATOM    498  CA  ARG A  66      10.511  -3.906 -11.066  1.00 90.60           C  
ATOM    499  C   ARG A  66       9.406  -4.955 -11.144  1.00 90.60           C  
ATOM    500  CB  ARG A  66       9.903  -2.522 -10.833  1.00 90.60           C  
ATOM    501  O   ARG A  66       8.853  -5.204 -12.217  1.00 90.60           O  
ATOM    502  CG  ARG A  66       8.958  -2.070 -11.935  1.00 90.60           C  
ATOM    503  CD  ARG A  66       8.552  -0.612 -11.766  1.00 90.60           C  
ATOM    504  NE  ARG A  66       7.650  -0.432 -10.632  1.00 90.60           N  
ATOM    505  NH1 ARG A  66       7.427   1.851 -10.908  1.00 90.60           N  
ATOM    506  NH2 ARG A  66       6.326   0.785  -9.203  1.00 90.60           N  
ATOM    507  CZ  ARG A  66       7.136   0.734 -10.250  1.00 90.60           C  
ATOM    508  N   ASN A  67       9.150  -5.623 -10.073  1.00 91.78           N  
ATOM    509  CA  ASN A  67       8.010  -6.512  -9.870  1.00 91.78           C  
ATOM    510  C   ASN A  67       6.912  -5.837  -9.053  1.00 91.78           C  
ATOM    511  CB  ASN A  67       8.456  -7.809  -9.192  1.00 91.78           C  
ATOM    512  O   ASN A  67       7.195  -5.172  -8.055  1.00 91.78           O  
ATOM    513  CG  ASN A  67       9.274  -8.696 -10.109  1.00 91.78           C  
ATOM    514  ND2 ASN A  67      10.413  -9.168  -9.616  1.00 91.78           N  
ATOM    515  OD1 ASN A  67       8.886  -8.955 -11.251  1.00 91.78           O  
ATOM    516  N   VAL A  68       5.653  -6.014  -9.554  1.00 93.67           N  
ATOM    517  CA  VAL A  68       4.556  -5.309  -8.898  1.00 93.67           C  
ATOM    518  C   VAL A  68       3.455  -6.299  -8.526  1.00 93.67           C  
ATOM    519  CB  VAL A  68       3.985  -4.189  -9.796  1.00 93.67           C  
ATOM    520  O   VAL A  68       3.075  -7.148  -9.335  1.00 93.67           O  
ATOM    521  CG1 VAL A  68       2.816  -3.487  -9.107  1.00 93.67           C  
ATOM    522  CG2 VAL A  68       5.078  -3.184 -10.156  1.00 93.67           C  
ATOM    523  N   GLU A  69       2.979  -6.198  -7.307  1.00 93.25           N  
ATOM    524  CA  GLU A  69       1.798  -6.913  -6.832  1.00 93.25           C  
ATOM    525  C   GLU A  69       0.751  -5.947  -6.284  1.00 93.25           C  
ATOM    526  CB  GLU A  69       2.182  -7.935  -5.760  1.00 93.25           C  
ATOM    527  O   GLU A  69       1.077  -5.042  -5.514  1.00 93.25           O  
ATOM    528  CG  GLU A  69       3.049  -9.074  -6.279  1.00 93.25           C  
ATOM    529  CD  GLU A  69       3.372 -10.114  -5.217  1.00 93.25           C  
ATOM    530  OE1 GLU A  69       3.884 -11.201  -5.569  1.00 93.25           O  
ATOM    531  OE2 GLU A  69       3.109  -9.839  -4.025  1.00 93.25           O  
ATOM    532  N   CYS A  70      -0.491  -6.176  -6.691  1.00 95.13           N  
ATOM    533  CA  CYS A  70      -1.576  -5.311  -6.240  1.00 95.13           C  
ATOM    534  C   CYS A  70      -2.709  -6.129  -5.632  1.00 95.13           C  
ATOM    535  CB  CYS A  70      -2.108  -4.469  -7.399  1.00 95.13           C  
ATOM    536  O   CYS A  70      -2.939  -7.272  -6.032  1.00 95.13           O  
ATOM    537  SG  CYS A  70      -0.871  -3.378  -8.134  1.00 95.13           S  
ATOM    538  N   CYS A  71      -3.409  -5.545  -4.765  1.00 95.22           N  
ATOM    539  CA  CYS A  71      -4.604  -6.148  -4.185  1.00 95.22           C  
ATOM    540  C   CYS A  71      -5.619  -5.080  -3.794  1.00 95.22           C  
ATOM    541  CB  CYS A  71      -4.241  -6.991  -2.964  1.00 95.22           C  
ATOM    542  O   CYS A  71      -5.268  -3.907  -3.652  1.00 95.22           O  
ATOM    543  SG  CYS A  71      -3.471  -6.047  -1.630  1.00 95.22           S  
ATOM    544  N   THR A  72      -6.893  -5.418  -3.632  1.00 94.67           N  
ATOM    545  CA  THR A  72      -7.960  -4.436  -3.467  1.00 94.67           C  
ATOM    546  C   THR A  72      -8.556  -4.517  -2.064  1.00 94.67           C  
ATOM    547  CB  THR A  72      -9.072  -4.638  -4.512  1.00 94.67           C  
ATOM    548  O   THR A  72      -9.527  -3.823  -1.756  1.00 94.67           O  
ATOM    549  CG2 THR A  72      -8.556  -4.370  -5.922  1.00 94.67           C  
ATOM    550  OG1 THR A  72      -9.550  -5.986  -4.439  1.00 94.67           O  
ATOM    551  N   TYR A  73      -7.952  -5.394  -1.229  1.00 93.53           N  
ATOM    552  CA  TYR A  73      -8.506  -5.508   0.115  1.00 93.53           C  
ATOM    553  C   TYR A  73      -7.564  -4.899   1.147  1.00 93.53           C  
ATOM    554  CB  TYR A  73      -8.780  -6.975   0.461  1.00 93.53           C  
ATOM    555  O   TYR A  73      -6.382  -4.685   0.867  1.00 93.53           O  
ATOM    556  CG  TYR A  73      -7.553  -7.851   0.409  1.00 93.53           C  
ATOM    557  CD1 TYR A  73      -7.186  -8.501  -0.768  1.00 93.53           C  
ATOM    558  CD2 TYR A  73      -6.757  -8.032   1.535  1.00 93.53           C  
ATOM    559  CE1 TYR A  73      -6.057  -9.311  -0.820  1.00 93.53           C  
ATOM    560  CE2 TYR A  73      -5.626  -8.840   1.495  1.00 93.53           C  
ATOM    561  OH  TYR A  73      -4.165 -10.275   0.268  1.00 93.53           O  
ATOM    562  CZ  TYR A  73      -5.284  -9.474   0.314  1.00 93.53           C  
ATOM    563  N   HIS A  74      -7.952  -4.595   2.381  1.00 94.51           N  
ATOM    564  CA  HIS A  74      -7.224  -3.843   3.397  1.00 94.51           C  
ATOM    565  C   HIS A  74      -5.941  -4.562   3.801  1.00 94.51           C  
ATOM    566  CB  HIS A  74      -8.106  -3.612   4.626  1.00 94.51           C  
ATOM    567  O   HIS A  74      -5.942  -5.779   3.996  1.00 94.51           O  
ATOM    568  CG  HIS A  74      -9.286  -2.732   4.361  1.00 94.51           C  
ATOM    569  CD2 HIS A  74     -10.610  -3.011   4.316  1.00 94.51           C  
ATOM    570  ND1 HIS A  74      -9.166  -1.385   4.098  1.00 94.51           N  
ATOM    571  CE1 HIS A  74     -10.369  -0.872   3.903  1.00 94.51           C  
ATOM    572  NE2 HIS A  74     -11.263  -1.838   4.029  1.00 94.51           N  
ATOM    573  N   LEU A  75      -4.880  -3.722   3.828  1.00 93.82           N  
ATOM    574  CA  LEU A  75      -3.605  -4.132   4.407  1.00 93.82           C  
ATOM    575  C   LEU A  75      -3.067  -5.377   3.709  1.00 93.82           C  
ATOM    576  CB  LEU A  75      -3.759  -4.400   5.907  1.00 93.82           C  
ATOM    577  O   LEU A  75      -2.441  -6.228   4.345  1.00 93.82           O  
ATOM    578  CG  LEU A  75      -4.374  -3.272   6.737  1.00 93.82           C  
ATOM    579  CD1 LEU A  75      -4.524  -3.706   8.191  1.00 93.82           C  
ATOM    580  CD2 LEU A  75      -3.527  -2.009   6.635  1.00 93.82           C  
ATOM    581  N   CYS A  76      -3.272  -5.644   2.509  1.00 94.03           N  
ATOM    582  CA  CYS A  76      -2.896  -6.815   1.725  1.00 94.03           C  
ATOM    583  C   CYS A  76      -1.432  -6.746   1.309  1.00 94.03           C  
ATOM    584  CB  CYS A  76      -3.782  -6.938   0.486  1.00 94.03           C  
ATOM    585  O   CYS A  76      -0.853  -7.749   0.888  1.00 94.03           O  
ATOM    586  SG  CYS A  76      -3.533  -5.617  -0.721  1.00 94.03           S  
ATOM    587  N   ASN A  77      -0.954  -5.507   1.345  1.00 92.90           N  
ATOM    588  CA  ASN A  77       0.422  -5.327   0.894  1.00 92.90           C  
ATOM    589  C   ASN A  77       1.411  -5.459   2.049  1.00 92.90           C  
ATOM    590  CB  ASN A  77       0.588  -3.971   0.206  1.00 92.90           C  
ATOM    591  O   ASN A  77       2.436  -4.775   2.075  1.00 92.90           O  
ATOM    592  CG  ASN A  77       0.279  -2.807   1.126  1.00 92.90           C  
ATOM    593  ND2 ASN A  77       0.945  -1.680   0.902  1.00 92.90           N  
ATOM    594  OD1 ASN A  77      -0.552  -2.919   2.032  1.00 92.90           O  
ATOM    595  N   LYS A  78       1.152  -6.254   3.056  1.00 86.68           N  
ATOM    596  CA  LYS A  78       2.037  -6.523   4.185  1.00 86.68           C  
ATOM    597  C   LYS A  78       3.310  -7.229   3.729  1.00 86.68           C  
ATOM    598  CB  LYS A  78       1.319  -7.366   5.240  1.00 86.68           C  
ATOM    599  O   LYS A  78       3.252  -8.194   2.964  1.00 86.68           O  
ATOM    600  CG  LYS A  78       2.105  -7.542   6.532  1.00 86.68           C  
ATOM    601  CD  LYS A  78       1.304  -8.313   7.573  1.00 86.68           C  
ATOM    602  CE  LYS A  78       2.067  -8.440   8.885  1.00 86.68           C  
ATOM    603  NZ  LYS A  78       1.292  -9.208   9.904  1.00 86.68           N  
ATOM    604  N   LEU A  79       4.428  -6.537   3.852  1.00 71.68           N  
ATOM    605  CA  LEU A  79       5.714  -7.136   3.511  1.00 71.68           C  
ATOM    606  C   LEU A  79       6.084  -8.232   4.505  1.00 71.68           C  
ATOM    607  CB  LEU A  79       6.811  -6.069   3.477  1.00 71.68           C  
ATOM    608  O   LEU A  79       5.905  -8.066   5.713  1.00 71.68           O  
ATOM    609  CG  LEU A  79       6.758  -5.078   2.313  1.00 71.68           C  
ATOM    610  CD1 LEU A  79       7.723  -3.923   2.556  1.00 71.68           C  
ATOM    611  CD2 LEU A  79       7.078  -5.781   0.998  1.00 71.68           C  
ATOM    612  N   LEU A  80       5.916  -9.694   4.264  1.00 58.14           N  
ATOM    613  CA  LEU A  80       6.591 -10.662   5.121  1.00 58.14           C  
ATOM    614  C   LEU A  80       8.069 -10.318   5.271  1.00 58.14           C  
ATOM    615  CB  LEU A  80       6.439 -12.076   4.555  1.00 58.14           C  
ATOM    616  O   LEU A  80       8.718  -9.915   4.303  1.00 58.14           O  
ATOM    617  CG  LEU A  80       5.041 -12.692   4.637  1.00 58.14           C  
ATOM    618  CD1 LEU A  80       4.913 -13.848   3.650  1.00 58.14           C  
ATOM    619  CD2 LEU A  80       4.744 -13.159   6.058  1.00 58.14           C  
TER     620      ALA A   1                                                      
ENDMDL                                                                          
END                                                                             
