# Supplementary material for: Domain loss enabled evolution of novel functions in the snake three-finger toxin gene superfamily
Source: Nat Commun. 2023 Aug 11;14:4861. doi: 10.1038/s41467-023-40550-0 (PMC10421932; doi:10.1038/s41467-023-40550-0)
Supplement: Supplementary file 5 — Supplementary Data 2 [file 41467_2023_40550_MOESM5_ESM.zip › SD2_structure_predictions/full_sequence/None|Nana_c3_dn_3|Naja_naja.pdb]

MODEL     1                                                                     
ATOM      1  N   MET A   1     -36.518  -7.927  27.515  1.00 65.86           N  
ATOM      2  CA  MET A   1     -35.281  -8.686  27.357  1.00 65.86           C  
ATOM      3  C   MET A   1     -34.895  -8.799  25.886  1.00 65.86           C  
ATOM      4  CB  MET A   1     -35.424 -10.081  27.969  1.00 65.86           C  
ATOM      5  O   MET A   1     -33.768  -9.177  25.563  1.00 65.86           O  
ATOM      6  CG  MET A   1     -36.865 -10.498  28.214  1.00 65.86           C  
ATOM      7  SD  MET A   1     -36.991 -12.069  29.155  1.00 65.86           S  
ATOM      8  CE  MET A   1     -37.084 -13.255  27.785  1.00 65.86           C  
ATOM      9  N   LYS A   2     -35.694  -8.293  24.952  1.00 77.57           N  
ATOM     10  CA  LYS A   2     -35.560  -8.307  23.498  1.00 77.57           C  
ATOM     11  C   LYS A   2     -34.890  -7.031  22.995  1.00 77.57           C  
ATOM     12  CB  LYS A   2     -36.928  -8.476  22.835  1.00 77.57           C  
ATOM     13  O   LYS A   2     -34.148  -7.060  22.011  1.00 77.57           O  
ATOM     14  CG  LYS A   2     -37.528  -9.865  22.999  1.00 77.57           C  
ATOM     15  CD  LYS A   2     -38.976  -9.908  22.527  1.00 77.57           C  
ATOM     16  CE  LYS A   2     -39.544 -11.319  22.592  1.00 77.57           C  
ATOM     17  NZ  LYS A   2     -40.936 -11.330  23.134  1.00 77.57           N  
ATOM     18  N   THR A   3     -35.040  -5.944  23.779  1.00 78.30           N  
ATOM     19  CA  THR A   3     -34.430  -4.665  23.433  1.00 78.30           C  
ATOM     20  C   THR A   3     -32.966  -4.631  23.860  1.00 78.30           C  
ATOM     21  CB  THR A   3     -35.185  -3.492  24.086  1.00 78.30           C  
ATOM     22  O   THR A   3     -32.147  -3.955  23.234  1.00 78.30           O  
ATOM     23  CG2 THR A   3     -36.604  -3.379  23.538  1.00 78.30           C  
ATOM     24  OG1 THR A   3     -35.247  -3.700  25.502  1.00 78.30           O  
ATOM     25  N   LEU A   4     -32.610  -5.421  24.872  1.00 79.77           N  
ATOM     26  CA  LEU A   4     -31.246  -5.591  25.360  1.00 79.77           C  
ATOM     27  C   LEU A   4     -30.436  -6.469  24.412  1.00 79.77           C  
ATOM     28  CB  LEU A   4     -31.251  -6.203  26.763  1.00 79.77           C  
ATOM     29  O   LEU A   4     -29.257  -6.202  24.166  1.00 79.77           O  
ATOM     30  CG  LEU A   4     -31.653  -5.272  27.907  1.00 79.77           C  
ATOM     31  CD1 LEU A   4     -31.800  -6.060  29.205  1.00 79.77           C  
ATOM     32  CD2 LEU A   4     -30.631  -4.152  28.070  1.00 79.77           C  
ATOM     33  N   LEU A   5     -31.066  -7.408  23.819  1.00 81.72           N  
ATOM     34  CA  LEU A   5     -30.458  -8.322  22.858  1.00 81.72           C  
ATOM     35  C   LEU A   5     -30.238  -7.631  21.516  1.00 81.72           C  
ATOM     36  CB  LEU A   5     -31.336  -9.562  22.668  1.00 81.72           C  
ATOM     37  O   LEU A   5     -29.212  -7.844  20.865  1.00 81.72           O  
ATOM     38  CG  LEU A   5     -31.308 -10.591  23.799  1.00 81.72           C  
ATOM     39  CD1 LEU A   5     -32.501 -11.535  23.686  1.00 81.72           C  
ATOM     40  CD2 LEU A   5     -29.998 -11.372  23.780  1.00 81.72           C  
ATOM     41  N   LEU A   6     -31.107  -6.721  21.130  1.00 82.79           N  
ATOM     42  CA  LEU A   6     -31.037  -5.954  19.891  1.00 82.79           C  
ATOM     43  C   LEU A   6     -29.965  -4.873  19.982  1.00 82.79           C  
ATOM     44  CB  LEU A   6     -32.394  -5.319  19.576  1.00 82.79           C  
ATOM     45  O   LEU A   6     -29.233  -4.636  19.018  1.00 82.79           O  
ATOM     46  CG  LEU A   6     -33.476  -6.260  19.045  1.00 82.79           C  
ATOM     47  CD1 LEU A   6     -34.857  -5.643  19.239  1.00 82.79           C  
ATOM     48  CD2 LEU A   6     -33.231  -6.582  17.575  1.00 82.79           C  
ATOM     49  N   THR A   7     -29.799  -4.318  21.138  1.00 83.56           N  
ATOM     50  CA  THR A   7     -28.775  -3.315  21.406  1.00 83.56           C  
ATOM     51  C   THR A   7     -27.394  -3.959  21.486  1.00 83.56           C  
ATOM     52  CB  THR A   7     -29.066  -2.556  22.714  1.00 83.56           C  
ATOM     53  O   THR A   7     -26.405  -3.377  21.037  1.00 83.56           O  
ATOM     54  CG2 THR A   7     -30.376  -1.780  22.619  1.00 83.56           C  
ATOM     55  OG1 THR A   7     -29.155  -3.493  23.794  1.00 83.56           O  
ATOM     56  N   LEU A   8     -27.195  -5.078  21.982  1.00 83.79           N  
ATOM     57  CA  LEU A   8     -25.972  -5.870  22.054  1.00 83.79           C  
ATOM     58  C   LEU A   8     -25.547  -6.342  20.668  1.00 83.79           C  
ATOM     59  CB  LEU A   8     -26.166  -7.074  22.979  1.00 83.79           C  
ATOM     60  O   LEU A   8     -24.357  -6.340  20.343  1.00 83.79           O  
ATOM     61  CG  LEU A   8     -24.907  -7.868  23.333  1.00 83.79           C  
ATOM     62  CD1 LEU A   8     -23.965  -7.018  24.178  1.00 83.79           C  
ATOM     63  CD2 LEU A   8     -25.274  -9.156  24.063  1.00 83.79           C  
ATOM     64  N   LEU A   9     -26.453  -6.670  19.773  1.00 83.84           N  
ATOM     65  CA  LEU A   9     -26.228  -7.091  18.394  1.00 83.84           C  
ATOM     66  C   LEU A   9     -25.776  -5.915  17.534  1.00 83.84           C  
ATOM     67  CB  LEU A   9     -27.500  -7.708  17.808  1.00 83.84           C  
ATOM     68  O   LEU A   9     -24.846  -6.046  16.735  1.00 83.84           O  
ATOM     69  CG  LEU A   9     -27.360  -8.381  16.441  1.00 83.84           C  
ATOM     70  CD1 LEU A   9     -27.173  -9.885  16.608  1.00 83.84           C  
ATOM     71  CD2 LEU A   9     -28.574  -8.080  15.570  1.00 83.84           C  
ATOM     72  N   VAL A  10     -26.325  -4.727  17.749  1.00 81.87           N  
ATOM     73  CA  VAL A  10     -25.994  -3.495  17.040  1.00 81.87           C  
ATOM     74  C   VAL A  10     -24.607  -3.014  17.461  1.00 81.87           C  
ATOM     75  CB  VAL A  10     -27.043  -2.391  17.298  1.00 81.87           C  
ATOM     76  O   VAL A  10     -23.813  -2.579  16.623  1.00 81.87           O  
ATOM     77  CG1 VAL A  10     -26.607  -1.072  16.664  1.00 81.87           C  
ATOM     78  CG2 VAL A  10     -28.409  -2.818  16.765  1.00 81.87           C  
ATOM     79  N   VAL A  11     -24.182  -3.123  18.709  1.00 78.87           N  
ATOM     80  CA  VAL A  11     -22.884  -2.765  19.271  1.00 78.87           C  
ATOM     81  C   VAL A  11     -21.817  -3.733  18.766  1.00 78.87           C  
ATOM     82  CB  VAL A  11     -22.915  -2.764  20.816  1.00 78.87           C  
ATOM     83  O   VAL A  11     -20.703  -3.321  18.433  1.00 78.87           O  
ATOM     84  CG1 VAL A  11     -21.512  -2.559  21.384  1.00 78.87           C  
ATOM     85  CG2 VAL A  11     -23.866  -1.686  21.330  1.00 78.87           C  
ATOM     86  N   THR A  12     -22.105  -4.957  18.624  1.00 76.36           N  
ATOM     87  CA  THR A  12     -21.214  -5.999  18.125  1.00 76.36           C  
ATOM     88  C   THR A  12     -20.977  -5.836  16.626  1.00 76.36           C  
ATOM     89  CB  THR A  12     -21.782  -7.402  18.407  1.00 76.36           C  
ATOM     90  O   THR A  12     -19.866  -6.054  16.140  1.00 76.36           O  
ATOM     91  CG2 THR A  12     -21.907  -7.653  19.906  1.00 76.36           C  
ATOM     92  OG1 THR A  12     -23.077  -7.517  17.805  1.00 76.36           O  
ATOM     93  N   ILE A  13     -21.973  -5.421  15.849  1.00 73.73           N  
ATOM     94  CA  ILE A  13     -21.912  -5.207  14.407  1.00 73.73           C  
ATOM     95  C   ILE A  13     -21.141  -3.923  14.108  1.00 73.73           C  
ATOM     96  CB  ILE A  13     -23.325  -5.141  13.785  1.00 73.73           C  
ATOM     97  O   ILE A  13     -20.343  -3.875  13.169  1.00 73.73           O  
ATOM     98  CG1 ILE A  13     -24.038  -6.490  13.936  1.00 73.73           C  
ATOM     99  CG2 ILE A  13     -23.248  -4.724  12.314  1.00 73.73           C  
ATOM    100  CD1 ILE A  13     -25.510  -6.458  13.546  1.00 73.73           C  
ATOM    101  N   VAL A  14     -21.287  -2.893  14.847  1.00 70.99           N  
ATOM    102  CA  VAL A  14     -20.595  -1.612  14.744  1.00 70.99           C  
ATOM    103  C   VAL A  14     -19.141  -1.774  15.181  1.00 70.99           C  
ATOM    104  CB  VAL A  14     -21.289  -0.523  15.592  1.00 70.99           C  
ATOM    105  O   VAL A  14     -18.242  -1.150  14.612  1.00 70.99           O  
ATOM    106  CG1 VAL A  14     -20.464   0.763  15.599  1.00 70.99           C  
ATOM    107  CG2 VAL A  14     -22.698  -0.255  15.067  1.00 70.99           C  
ATOM    108  N   CYS A  15     -18.851  -2.697  16.049  1.00 69.26           N  
ATOM    109  CA  CYS A  15     -17.512  -2.989  16.549  1.00 69.26           C  
ATOM    110  C   CYS A  15     -16.778  -3.946  15.617  1.00 69.26           C  
ATOM    111  CB  CYS A  15     -17.583  -3.585  17.955  1.00 69.26           C  
ATOM    112  O   CYS A  15     -15.547  -4.001  15.622  1.00 69.26           O  
ATOM    113  SG  CYS A  15     -17.929  -2.370  19.245  1.00 69.26           S  
ATOM    114  N   LEU A  16     -17.466  -4.594  14.753  1.00 64.79           N  
ATOM    115  CA  LEU A  16     -16.912  -5.548  13.798  1.00 64.79           C  
ATOM    116  C   LEU A  16     -16.402  -4.835  12.551  1.00 64.79           C  
ATOM    117  CB  LEU A  16     -17.963  -6.591  13.411  1.00 64.79           C  
ATOM    118  O   LEU A  16     -15.495  -5.327  11.876  1.00 64.79           O  
ATOM    119  CG  LEU A  16     -18.284  -7.654  14.463  1.00 64.79           C  
ATOM    120  CD1 LEU A  16     -19.612  -8.333  14.143  1.00 64.79           C  
ATOM    121  CD2 LEU A  16     -17.159  -8.681  14.546  1.00 64.79           C  
ATOM    122  N   ASP A  17     -16.819  -3.575  12.401  1.00 60.84           N  
ATOM    123  CA  ASP A  17     -16.369  -2.737  11.294  1.00 60.84           C  
ATOM    124  C   ASP A  17     -15.051  -2.043  11.630  1.00 60.84           C  
ATOM    125  CB  ASP A  17     -17.435  -1.699  10.938  1.00 60.84           C  
ATOM    126  O   ASP A  17     -14.439  -1.411  10.767  1.00 60.84           O  
ATOM    127  CG  ASP A  17     -18.243  -2.076   9.709  1.00 60.84           C  
ATOM    128  OD1 ASP A  17     -17.677  -2.664   8.763  1.00 60.84           O  
ATOM    129  OD2 ASP A  17     -19.457  -1.778   9.685  1.00 60.84           O  
ATOM    130  N   LEU A  18     -14.443  -2.425  12.792  1.00 60.16           N  
ATOM    131  CA  LEU A  18     -13.222  -1.858  13.353  1.00 60.16           C  
ATOM    132  C   LEU A  18     -12.023  -2.756  13.066  1.00 60.16           C  
ATOM    133  CB  LEU A  18     -13.371  -1.653  14.863  1.00 60.16           C  
ATOM    134  O   LEU A  18     -10.875  -2.340  13.238  1.00 60.16           O  
ATOM    135  CG  LEU A  18     -13.233  -0.217  15.369  1.00 60.16           C  
ATOM    136  CD1 LEU A  18     -14.594   0.472  15.388  1.00 60.16           C  
ATOM    137  CD2 LEU A  18     -12.599  -0.197  16.756  1.00 60.16           C  
ATOM    138  N   GLY A  19     -11.927  -3.335  11.807  1.00 60.36           N  
ATOM    139  CA  GLY A  19     -10.552  -3.804  11.848  1.00 60.36           C  
ATOM    140  C   GLY A  19     -10.120  -4.500  10.571  1.00 60.36           C  
ATOM    141  O   GLY A  19      -9.520  -5.576  10.616  1.00 60.36           O  
ATOM    142  N   TYR A  20     -10.736  -4.049   9.445  1.00 70.32           N  
ATOM    143  CA  TYR A  20     -10.112  -4.658   8.276  1.00 70.32           C  
ATOM    144  C   TYR A  20      -8.848  -3.904   7.878  1.00 70.32           C  
ATOM    145  CB  TYR A  20     -11.092  -4.692   7.099  1.00 70.32           C  
ATOM    146  O   TYR A  20      -8.893  -2.700   7.618  1.00 70.32           O  
ATOM    147  CG  TYR A  20     -10.701  -5.664   6.012  1.00 70.32           C  
ATOM    148  CD1 TYR A  20     -10.060  -5.225   4.856  1.00 70.32           C  
ATOM    149  CD2 TYR A  20     -10.973  -7.022   6.138  1.00 70.32           C  
ATOM    150  CE1 TYR A  20      -9.699  -6.116   3.851  1.00 70.32           C  
ATOM    151  CE2 TYR A  20     -10.617  -7.922   5.139  1.00 70.32           C  
ATOM    152  OH  TYR A  20      -9.627  -8.347   3.009  1.00 70.32           O  
ATOM    153  CZ  TYR A  20      -9.981  -7.460   4.001  1.00 70.32           C  
ATOM    154  N   THR A  21      -7.746  -4.485   8.478  1.00 84.87           N  
ATOM    155  CA  THR A  21      -6.465  -3.873   8.146  1.00 84.87           C  
ATOM    156  C   THR A  21      -5.879  -4.496   6.882  1.00 84.87           C  
ATOM    157  CB  THR A  21      -5.461  -4.014   9.305  1.00 84.87           C  
ATOM    158  O   THR A  21      -5.957  -5.711   6.689  1.00 84.87           O  
ATOM    159  CG2 THR A  21      -5.934  -3.254  10.539  1.00 84.87           C  
ATOM    160  OG1 THR A  21      -5.316  -5.401   9.637  1.00 84.87           O  
ATOM    161  N   LEU A  22      -5.675  -3.798   5.897  1.00 94.36           N  
ATOM    162  CA  LEU A  22      -5.052  -4.187   4.637  1.00 94.36           C  
ATOM    163  C   LEU A  22      -3.547  -4.366   4.807  1.00 94.36           C  
ATOM    164  CB  LEU A  22      -5.334  -3.143   3.553  1.00 94.36           C  
ATOM    165  O   LEU A  22      -2.880  -3.516   5.401  1.00 94.36           O  
ATOM    166  CG  LEU A  22      -4.828  -3.471   2.148  1.00 94.36           C  
ATOM    167  CD1 LEU A  22      -5.571  -4.678   1.584  1.00 94.36           C  
ATOM    168  CD2 LEU A  22      -4.983  -2.264   1.228  1.00 94.36           C  
ATOM    169  N   THR A  23      -3.068  -5.522   4.379  1.00 95.54           N  
ATOM    170  CA  THR A  23      -1.644  -5.841   4.394  1.00 95.54           C  
ATOM    171  C   THR A  23      -1.086  -5.889   2.974  1.00 95.54           C  
ATOM    172  CB  THR A  23      -1.381  -7.185   5.097  1.00 95.54           C  
ATOM    173  O   THR A  23      -1.644  -6.563   2.105  1.00 95.54           O  
ATOM    174  CG2 THR A  23       0.114  -7.455   5.226  1.00 95.54           C  
ATOM    175  OG1 THR A  23      -1.964  -7.155   6.406  1.00 95.54           O  
ATOM    176  N   CYS A  24       0.084  -5.152   2.757  1.00 96.05           N  
ATOM    177  CA  CYS A  24       0.676  -5.059   1.427  1.00 96.05           C  
ATOM    178  C   CYS A  24       2.158  -5.412   1.465  1.00 96.05           C  
ATOM    179  CB  CYS A  24       0.491  -3.654   0.855  1.00 96.05           C  
ATOM    180  O   CYS A  24       2.802  -5.296   2.509  1.00 96.05           O  
ATOM    181  SG  CYS A  24      -1.237  -3.182   0.629  1.00 96.05           S  
ATOM    182  N   LEU A  25       2.641  -5.855   0.349  1.00 95.00           N  
ATOM    183  CA  LEU A  25       4.077  -6.061   0.196  1.00 95.00           C  
ATOM    184  C   LEU A  25       4.819  -4.729   0.181  1.00 95.00           C  
ATOM    185  CB  LEU A  25       4.373  -6.837  -1.091  1.00 95.00           C  
ATOM    186  O   LEU A  25       4.377  -3.774  -0.461  1.00 95.00           O  
ATOM    187  CG  LEU A  25       4.264  -8.360  -1.004  1.00 95.00           C  
ATOM    188  CD1 LEU A  25       2.800  -8.788  -1.010  1.00 95.00           C  
ATOM    189  CD2 LEU A  25       5.023  -9.017  -2.151  1.00 95.00           C  
ATOM    190  N   ASN A  26       5.967  -4.653   0.927  1.00 92.65           N  
ATOM    191  CA  ASN A  26       6.792  -3.451   1.000  1.00 92.65           C  
ATOM    192  C   ASN A  26       8.273  -3.777   0.833  1.00 92.65           C  
ATOM    193  CB  ASN A  26       6.555  -2.717   2.321  1.00 92.65           C  
ATOM    194  O   ASN A  26       9.012  -3.847   1.816  1.00 92.65           O  
ATOM    195  CG  ASN A  26       7.183  -1.337   2.342  1.00 92.65           C  
ATOM    196  ND2 ASN A  26       7.421  -0.812   3.539  1.00 92.65           N  
ATOM    197  OD1 ASN A  26       7.451  -0.747   1.293  1.00 92.65           O  
ATOM    198  N   CYS A  27       8.626  -4.030  -0.354  1.00 86.48           N  
ATOM    199  CA  CYS A  27      10.018  -4.333  -0.668  1.00 86.48           C  
ATOM    200  C   CYS A  27      10.298  -4.134  -2.153  1.00 86.48           C  
ATOM    201  CB  CYS A  27      10.358  -5.767  -0.263  1.00 86.48           C  
ATOM    202  O   CYS A  27       9.388  -4.226  -2.978  1.00 86.48           O  
ATOM    203  SG  CYS A  27       9.311  -7.013  -1.047  1.00 86.48           S  
ATOM    204  N   PRO A  28      11.525  -3.831  -2.389  1.00 80.94           N  
ATOM    205  CA  PRO A  28      11.905  -3.507  -3.766  1.00 80.94           C  
ATOM    206  C   PRO A  28      12.243  -4.747  -4.591  1.00 80.94           C  
ATOM    207  CB  PRO A  28      13.137  -2.615  -3.591  1.00 80.94           C  
ATOM    208  O   PRO A  28      12.241  -4.692  -5.824  1.00 80.94           O  
ATOM    209  CG  PRO A  28      13.699  -2.996  -2.260  1.00 80.94           C  
ATOM    210  CD  PRO A  28      12.571  -3.453  -1.379  1.00 80.94           C  
ATOM    211  N   GLU A  29      12.446  -5.915  -3.965  1.00 80.85           N  
ATOM    212  CA  GLU A  29      12.863  -7.150  -4.622  1.00 80.85           C  
ATOM    213  C   GLU A  29      11.668  -7.889  -5.218  1.00 80.85           C  
ATOM    214  CB  GLU A  29      13.606  -8.058  -3.640  1.00 80.85           C  
ATOM    215  O   GLU A  29      10.556  -7.808  -4.691  1.00 80.85           O  
ATOM    216  CG  GLU A  29      14.906  -7.465  -3.116  1.00 80.85           C  
ATOM    217  CD  GLU A  29      15.295  -7.989  -1.743  1.00 80.85           C  
ATOM    218  OE1 GLU A  29      16.289  -7.495  -1.164  1.00 80.85           O  
ATOM    219  OE2 GLU A  29      14.600  -8.901  -1.243  1.00 80.85           O  
ATOM    220  N   MET A  30      11.911  -8.575  -6.342  1.00 70.15           N  
ATOM    221  CA  MET A  30      10.901  -9.349  -7.058  1.00 70.15           C  
ATOM    222  C   MET A  30      10.348 -10.466  -6.179  1.00 70.15           C  
ATOM    223  CB  MET A  30      11.485  -9.936  -8.344  1.00 70.15           C  
ATOM    224  O   MET A  30       9.140 -10.707  -6.162  1.00 70.15           O  
ATOM    225  CG  MET A  30      10.439 -10.505  -9.288  1.00 70.15           C  
ATOM    226  SD  MET A  30      11.149 -11.009 -10.904  1.00 70.15           S  
ATOM    227  CE  MET A  30      10.164  -9.975 -12.023  1.00 70.15           C  
ATOM    228  N   PHE A  31      11.217 -11.056  -5.316  1.00 71.06           N  
ATOM    229  CA  PHE A  31      10.805 -12.145  -4.437  1.00 71.06           C  
ATOM    230  C   PHE A  31      11.084 -11.799  -2.979  1.00 71.06           C  
ATOM    231  CB  PHE A  31      11.525 -13.443  -4.815  1.00 71.06           C  
ATOM    232  O   PHE A  31      12.216 -11.934  -2.509  1.00 71.06           O  
ATOM    233  CG  PHE A  31      11.249 -13.902  -6.222  1.00 71.06           C  
ATOM    234  CD1 PHE A  31      10.037 -14.498  -6.549  1.00 71.06           C  
ATOM    235  CD2 PHE A  31      12.203 -13.738  -7.218  1.00 71.06           C  
ATOM    236  CE1 PHE A  31       9.779 -14.924  -7.850  1.00 71.06           C  
ATOM    237  CE2 PHE A  31      11.952 -14.161  -8.520  1.00 71.06           C  
ATOM    238  CZ  PHE A  31      10.740 -14.754  -8.834  1.00 71.06           C  
ATOM    239  N   CYS A  32      10.262 -10.801  -2.505  1.00 76.62           N  
ATOM    240  CA  CYS A  32      10.446 -10.339  -1.134  1.00 76.62           C  
ATOM    241  C   CYS A  32       9.226 -10.663  -0.280  1.00 76.62           C  
ATOM    242  CB  CYS A  32      10.713  -8.834  -1.107  1.00 76.62           C  
ATOM    243  O   CYS A  32       8.125 -10.836  -0.804  1.00 76.62           O  
ATOM    244  SG  CYS A  32      10.533  -8.092   0.530  1.00 76.62           S  
ATOM    245  N   GLY A  33       9.439 -11.088   0.966  1.00 83.28           N  
ATOM    246  CA  GLY A  33       8.430 -11.517   1.921  1.00 83.28           C  
ATOM    247  C   GLY A  33       8.148 -10.484   2.995  1.00 83.28           C  
ATOM    248  O   GLY A  33       7.604 -10.812   4.052  1.00 83.28           O  
ATOM    249  N   LYS A  34       8.589  -9.148   2.634  1.00 89.93           N  
ATOM    250  CA  LYS A  34       8.321  -8.117   3.633  1.00 89.93           C  
ATOM    251  C   LYS A  34       6.939  -7.502   3.431  1.00 89.93           C  
ATOM    252  CB  LYS A  34       9.393  -7.027   3.580  1.00 89.93           C  
ATOM    253  O   LYS A  34       6.597  -7.080   2.325  1.00 89.93           O  
ATOM    254  CG  LYS A  34      10.764  -7.484   4.056  1.00 89.93           C  
ATOM    255  CD  LYS A  34      11.743  -6.320   4.138  1.00 89.93           C  
ATOM    256  CE  LYS A  34      13.126  -6.781   4.577  1.00 89.93           C  
ATOM    257  NZ  LYS A  34      14.092  -5.645   4.650  1.00 89.93           N  
ATOM    258  N   PHE A  35       6.199  -7.444   4.469  1.00 92.89           N  
ATOM    259  CA  PHE A  35       4.820  -6.969   4.461  1.00 92.89           C  
ATOM    260  C   PHE A  35       4.626  -5.855   5.483  1.00 92.89           C  
ATOM    261  CB  PHE A  35       3.852  -8.120   4.750  1.00 92.89           C  
ATOM    262  O   PHE A  35       5.354  -5.781   6.475  1.00 92.89           O  
ATOM    263  CG  PHE A  35       4.062  -9.324   3.872  1.00 92.89           C  
ATOM    264  CD1 PHE A  35       3.637  -9.321   2.550  1.00 92.89           C  
ATOM    265  CD2 PHE A  35       4.686 -10.461   4.371  1.00 92.89           C  
ATOM    266  CE1 PHE A  35       3.831 -10.435   1.735  1.00 92.89           C  
ATOM    267  CE2 PHE A  35       4.884 -11.577   3.564  1.00 92.89           C  
ATOM    268  CZ  PHE A  35       4.454 -11.563   2.246  1.00 92.89           C  
ATOM    269  N   GLN A  36       3.678  -5.010   5.109  1.00 93.96           N  
ATOM    270  CA  GLN A  36       3.346  -3.920   6.020  1.00 93.96           C  
ATOM    271  C   GLN A  36       1.835  -3.764   6.164  1.00 93.96           C  
ATOM    272  CB  GLN A  36       3.965  -2.608   5.536  1.00 93.96           C  
ATOM    273  O   GLN A  36       1.090  -3.973   5.205  1.00 93.96           O  
ATOM    274  CG  GLN A  36       3.299  -2.035   4.292  1.00 93.96           C  
ATOM    275  CD  GLN A  36       3.911  -0.718   3.852  1.00 93.96           C  
ATOM    276  NE2 GLN A  36       3.064   0.273   3.597  1.00 93.96           N  
ATOM    277  OE1 GLN A  36       5.135  -0.592   3.744  1.00 93.96           O  
ATOM    278  N   ILE A  37       1.420  -3.522   7.433  1.00 95.37           N  
ATOM    279  CA  ILE A  37       0.022  -3.191   7.689  1.00 95.37           C  
ATOM    280  C   ILE A  37      -0.251  -1.748   7.270  1.00 95.37           C  
ATOM    281  CB  ILE A  37      -0.345  -3.396   9.176  1.00 95.37           C  
ATOM    282  O   ILE A  37       0.455  -0.829   7.690  1.00 95.37           O  
ATOM    283  CG1 ILE A  37      -0.150  -4.863   9.576  1.00 95.37           C  
ATOM    284  CG2 ILE A  37      -1.782  -2.941   9.445  1.00 95.37           C  
ATOM    285  CD1 ILE A  37      -0.262  -5.115  11.074  1.00 95.37           C  
ATOM    286  N   CYS A  38      -1.329  -1.580   6.393  1.00 94.41           N  
ATOM    287  CA  CYS A  38      -1.630  -0.240   5.900  1.00 94.41           C  
ATOM    288  C   CYS A  38      -2.300   0.600   6.981  1.00 94.41           C  
ATOM    289  CB  CYS A  38      -2.529  -0.312   4.666  1.00 94.41           C  
ATOM    290  O   CYS A  38      -3.052   0.075   7.805  1.00 94.41           O  
ATOM    291  SG  CYS A  38      -1.804  -1.231   3.291  1.00 94.41           S  
ATOM    292  N   ARG A  39      -1.901   1.879   7.001  1.00 93.07           N  
ATOM    293  CA  ARG A  39      -2.510   2.819   7.938  1.00 93.07           C  
ATOM    294  C   ARG A  39      -3.984   3.036   7.615  1.00 93.07           C  
ATOM    295  CB  ARG A  39      -1.766   4.156   7.917  1.00 93.07           C  
ATOM    296  O   ARG A  39      -4.441   2.705   6.518  1.00 93.07           O  
ATOM    297  CG  ARG A  39      -0.317   4.062   8.368  1.00 93.07           C  
ATOM    298  CD  ARG A  39       0.380   5.414   8.310  1.00 93.07           C  
ATOM    299  NE  ARG A  39       1.790   5.309   8.677  1.00 93.07           N  
ATOM    300  NH1 ARG A  39       2.296   7.507   8.176  1.00 93.07           N  
ATOM    301  NH2 ARG A  39       3.927   6.101   8.963  1.00 93.07           N  
ATOM    302  CZ  ARG A  39       2.668   6.306   8.604  1.00 93.07           C  
ATOM    303  N   ASN A  40      -4.636   3.594   8.591  1.00 89.40           N  
ATOM    304  CA  ASN A  40      -6.025   3.968   8.351  1.00 89.40           C  
ATOM    305  C   ASN A  40      -6.156   4.897   7.147  1.00 89.40           C  
ATOM    306  CB  ASN A  40      -6.628   4.623   9.595  1.00 89.40           C  
ATOM    307  O   ASN A  40      -5.396   5.858   7.014  1.00 89.40           O  
ATOM    308  CG  ASN A  40      -6.867   3.634  10.719  1.00 89.40           C  
ATOM    309  ND2 ASN A  40      -7.090   4.146  11.923  1.00 89.40           N  
ATOM    310  OD1 ASN A  40      -6.851   2.419  10.506  1.00 89.40           O  
ATOM    311  N   GLY A  41      -7.061   4.548   6.220  1.00 90.05           N  
ATOM    312  CA  GLY A  41      -7.236   5.410   5.062  1.00 90.05           C  
ATOM    313  C   GLY A  41      -6.480   4.927   3.838  1.00 90.05           C  
ATOM    314  O   GLY A  41      -6.718   5.403   2.727  1.00 90.05           O  
ATOM    315  N   GLU A  42      -5.546   3.985   4.059  1.00 94.74           N  
ATOM    316  CA  GLU A  42      -4.843   3.327   2.962  1.00 94.74           C  
ATOM    317  C   GLU A  42      -5.533   2.025   2.566  1.00 94.74           C  
ATOM    318  CB  GLU A  42      -3.385   3.054   3.344  1.00 94.74           C  
ATOM    319  O   GLU A  42      -5.382   1.005   3.242  1.00 94.74           O  
ATOM    320  CG  GLU A  42      -2.574   4.314   3.614  1.00 94.74           C  
ATOM    321  CD  GLU A  42      -1.136   4.026   4.013  1.00 94.74           C  
ATOM    322  OE1 GLU A  42      -0.229   4.785   3.601  1.00 94.74           O  
ATOM    323  OE2 GLU A  42      -0.914   3.034   4.743  1.00 94.74           O  
ATOM    324  N   LYS A  43      -6.232   2.124   1.489  1.00 94.35           N  
ATOM    325  CA  LYS A  43      -7.110   1.015   1.129  1.00 94.35           C  
ATOM    326  C   LYS A  43      -6.627   0.323  -0.143  1.00 94.35           C  
ATOM    327  CB  LYS A  43      -8.547   1.505   0.945  1.00 94.35           C  
ATOM    328  O   LYS A  43      -7.351  -0.484  -0.730  1.00 94.35           O  
ATOM    329  CG  LYS A  43      -9.155   2.121   2.196  1.00 94.35           C  
ATOM    330  CD  LYS A  43     -10.610   2.517   1.974  1.00 94.35           C  
ATOM    331  CE  LYS A  43     -11.234   3.087   3.240  1.00 94.35           C  
ATOM    332  NZ  LYS A  43     -12.659   3.481   3.026  1.00 94.35           N  
ATOM    333  N   ILE A  44      -5.355   0.718  -0.508  1.00 96.47           N  
ATOM    334  CA  ILE A  44      -4.854   0.221  -1.785  1.00 96.47           C  
ATOM    335  C   ILE A  44      -3.432  -0.305  -1.613  1.00 96.47           C  
ATOM    336  CB  ILE A  44      -4.891   1.319  -2.872  1.00 96.47           C  
ATOM    337  O   ILE A  44      -2.622   0.297  -0.903  1.00 96.47           O  
ATOM    338  CG1 ILE A  44      -6.329   1.806  -3.090  1.00 96.47           C  
ATOM    339  CG2 ILE A  44      -4.282   0.805  -4.180  1.00 96.47           C  
ATOM    340  CD1 ILE A  44      -7.257   0.751  -3.676  1.00 96.47           C  
ATOM    341  N   CYS A  45      -3.178  -1.442  -2.148  1.00 96.86           N  
ATOM    342  CA  CYS A  45      -1.812  -1.891  -2.394  1.00 96.86           C  
ATOM    343  C   CYS A  45      -1.350  -1.493  -3.791  1.00 96.86           C  
ATOM    344  CB  CYS A  45      -1.707  -3.407  -2.226  1.00 96.86           C  
ATOM    345  O   CYS A  45      -2.110  -1.602  -4.755  1.00 96.86           O  
ATOM    346  SG  CYS A  45      -2.058  -3.979  -0.549  1.00 96.86           S  
ATOM    347  N   PHE A  46      -0.074  -0.988  -3.910  1.00 96.21           N  
ATOM    348  CA  PHE A  46       0.398  -0.647  -5.247  1.00 96.21           C  
ATOM    349  C   PHE A  46       1.745  -1.301  -5.529  1.00 96.21           C  
ATOM    350  CB  PHE A  46       0.508   0.873  -5.407  1.00 96.21           C  
ATOM    351  O   PHE A  46       2.533  -1.532  -4.610  1.00 96.21           O  
ATOM    352  CG  PHE A  46       1.650   1.483  -4.641  1.00 96.21           C  
ATOM    353  CD1 PHE A  46       1.465   1.954  -3.347  1.00 96.21           C  
ATOM    354  CD2 PHE A  46       2.911   1.585  -5.215  1.00 96.21           C  
ATOM    355  CE1 PHE A  46       2.520   2.519  -2.635  1.00 96.21           C  
ATOM    356  CE2 PHE A  46       3.971   2.149  -4.510  1.00 96.21           C  
ATOM    357  CZ  PHE A  46       3.773   2.616  -3.221  1.00 96.21           C  
ATOM    358  N   LYS A  47       2.005  -1.595  -6.778  1.00 94.22           N  
ATOM    359  CA  LYS A  47       3.256  -2.094  -7.341  1.00 94.22           C  
ATOM    360  C   LYS A  47       3.678  -1.273  -8.557  1.00 94.22           C  
ATOM    361  CB  LYS A  47       3.122  -3.568  -7.726  1.00 94.22           C  
ATOM    362  O   LYS A  47       2.940  -1.186  -9.540  1.00 94.22           O  
ATOM    363  CG  LYS A  47       4.382  -4.166  -8.335  1.00 94.22           C  
ATOM    364  CD  LYS A  47       4.158  -5.604  -8.783  1.00 94.22           C  
ATOM    365  CE  LYS A  47       5.391  -6.175  -9.470  1.00 94.22           C  
ATOM    366  NZ  LYS A  47       5.160  -7.569  -9.955  1.00 94.22           N  
ATOM    367  N   LYS A  48       4.860  -0.740  -8.389  1.00 92.45           N  
ATOM    368  CA  LYS A  48       5.388   0.121  -9.442  1.00 92.45           C  
ATOM    369  C   LYS A  48       6.731  -0.393  -9.951  1.00 92.45           C  
ATOM    370  CB  LYS A  48       5.533   1.558  -8.939  1.00 92.45           C  
ATOM    371  O   LYS A  48       7.596  -0.773  -9.160  1.00 92.45           O  
ATOM    372  CG  LYS A  48       6.025   2.537  -9.995  1.00 92.45           C  
ATOM    373  CD  LYS A  48       6.171   3.943  -9.428  1.00 92.45           C  
ATOM    374  CE  LYS A  48       6.786   4.896 -10.445  1.00 92.45           C  
ATOM    375  NZ  LYS A  48       6.935   6.275  -9.892  1.00 92.45           N  
ATOM    376  N   LEU A  49       6.855  -0.484 -11.310  1.00 88.85           N  
ATOM    377  CA  LEU A  49       8.122  -0.844 -11.936  1.00 88.85           C  
ATOM    378  C   LEU A  49       8.854   0.397 -12.435  1.00 88.85           C  
ATOM    379  CB  LEU A  49       7.890  -1.815 -13.096  1.00 88.85           C  
ATOM    380  O   LEU A  49       8.361   1.099 -13.321  1.00 88.85           O  
ATOM    381  CG  LEU A  49       9.140  -2.322 -13.817  1.00 88.85           C  
ATOM    382  CD1 LEU A  49       9.991  -3.165 -12.873  1.00 88.85           C  
ATOM    383  CD2 LEU A  49       8.756  -3.122 -15.057  1.00 88.85           C  
ATOM    384  N   GLN A  50       9.954   0.742 -11.699  1.00 83.06           N  
ATOM    385  CA  GLN A  50      10.770   1.892 -12.072  1.00 83.06           C  
ATOM    386  C   GLN A  50      11.993   1.461 -12.877  1.00 83.06           C  
ATOM    387  CB  GLN A  50      11.208   2.668 -10.829  1.00 83.06           C  
ATOM    388  O   GLN A  50      12.772   0.618 -12.429  1.00 83.06           O  
ATOM    389  CG  GLN A  50      10.118   3.556 -10.243  1.00 83.06           C  
ATOM    390  CD  GLN A  50      10.598   4.367  -9.054  1.00 83.06           C  
ATOM    391  NE2 GLN A  50       9.661   4.975  -8.334  1.00 83.06           N  
ATOM    392  OE1 GLN A  50      11.800   4.445  -8.784  1.00 83.06           O  
ATOM    393  N   GLN A  51      12.023   1.882 -14.138  1.00 78.23           N  
ATOM    394  CA  GLN A  51      13.177   1.574 -14.976  1.00 78.23           C  
ATOM    395  C   GLN A  51      14.216   2.689 -14.912  1.00 78.23           C  
ATOM    396  CB  GLN A  51      12.743   1.342 -16.424  1.00 78.23           C  
ATOM    397  O   GLN A  51      13.958   3.812 -15.352  1.00 78.23           O  
ATOM    398  CG  GLN A  51      13.785   0.624 -17.271  1.00 78.23           C  
ATOM    399  CD  GLN A  51      13.237   0.160 -18.607  1.00 78.23           C  
ATOM    400  NE2 GLN A  51      13.844  -0.881 -19.168  1.00 78.23           N  
ATOM    401  OE1 GLN A  51      12.275   0.731 -19.131  1.00 78.23           O  
ATOM    402  N   ARG A  52      15.180   2.792 -14.047  1.00 68.55           N  
ATOM    403  CA  ARG A  52      16.182   3.835 -13.858  1.00 68.55           C  
ATOM    404  C   ARG A  52      17.371   3.628 -14.791  1.00 68.55           C  
ATOM    405  CB  ARG A  52      16.656   3.869 -12.404  1.00 68.55           C  
ATOM    406  O   ARG A  52      17.915   4.591 -15.334  1.00 68.55           O  
ATOM    407  CG  ARG A  52      15.605   4.367 -11.424  1.00 68.55           C  
ATOM    408  CD  ARG A  52      16.217   5.236 -10.335  1.00 68.55           C  
ATOM    409  NE  ARG A  52      15.211   5.687  -9.377  1.00 68.55           N  
ATOM    410  NH1 ARG A  52      16.573   7.260  -8.373  1.00 68.55           N  
ATOM    411  NH2 ARG A  52      14.419   6.970  -7.645  1.00 68.55           N  
ATOM    412  CZ  ARG A  52      15.403   6.638  -8.467  1.00 68.55           C  
ATOM    413  N   ARG A  53      17.606   2.273 -15.408  1.00 69.53           N  
ATOM    414  CA  ARG A  53      18.681   1.869 -16.308  1.00 69.53           C  
ATOM    415  C   ARG A  53      18.355   0.544 -16.990  1.00 69.53           C  
ATOM    416  CB  ARG A  53      20.005   1.755 -15.548  1.00 69.53           C  
ATOM    417  O   ARG A  53      17.526  -0.225 -16.500  1.00 69.53           O  
ATOM    418  CG  ARG A  53      20.521   3.080 -15.009  1.00 69.53           C  
ATOM    419  CD  ARG A  53      21.982   2.988 -14.592  1.00 69.53           C  
ATOM    420  NE  ARG A  53      22.473   4.258 -14.064  1.00 69.53           N  
ATOM    421  NH1 ARG A  53      24.521   3.424 -13.394  1.00 69.53           N  
ATOM    422  NH2 ARG A  53      24.012   5.634 -13.059  1.00 69.53           N  
ATOM    423  CZ  ARG A  53      23.667   4.436 -13.507  1.00 69.53           C  
ATOM    424  N   PRO A  54      18.776   0.378 -18.289  1.00 66.31           N  
ATOM    425  CA  PRO A  54      18.501  -0.788 -19.132  1.00 66.31           C  
ATOM    426  C   PRO A  54      18.743  -2.110 -18.407  1.00 66.31           C  
ATOM    427  CB  PRO A  54      19.477  -0.619 -20.298  1.00 66.31           C  
ATOM    428  O   PRO A  54      18.032  -3.089 -18.646  1.00 66.31           O  
ATOM    429  CG  PRO A  54      20.147   0.694 -20.048  1.00 66.31           C  
ATOM    430  CD  PRO A  54      19.709   1.205 -18.706  1.00 66.31           C  
ATOM    431  N   LEU A  55      19.316  -2.034 -17.157  1.00 66.29           N  
ATOM    432  CA  LEU A  55      19.646  -3.275 -16.465  1.00 66.29           C  
ATOM    433  C   LEU A  55      19.279  -3.187 -14.988  1.00 66.29           C  
ATOM    434  CB  LEU A  55      21.136  -3.593 -16.616  1.00 66.29           C  
ATOM    435  O   LEU A  55      19.550  -4.114 -14.221  1.00 66.29           O  
ATOM    436  CG  LEU A  55      21.543  -4.352 -17.879  1.00 66.29           C  
ATOM    437  CD1 LEU A  55      22.293  -3.428 -18.834  1.00 66.29           C  
ATOM    438  CD2 LEU A  55      22.393  -5.566 -17.524  1.00 66.29           C  
ATOM    439  N   SER A  56      18.482  -2.059 -14.638  1.00 69.43           N  
ATOM    440  CA  SER A  56      18.144  -1.963 -13.222  1.00 69.43           C  
ATOM    441  C   SER A  56      16.688  -1.552 -13.027  1.00 69.43           C  
ATOM    442  CB  SER A  56      19.062  -0.963 -12.518  1.00 69.43           C  
ATOM    443  O   SER A  56      16.305  -0.428 -13.361  1.00 69.43           O  
ATOM    444  OG  SER A  56      18.658  -0.768 -11.174  1.00 69.43           O  
ATOM    445  N   SER A  57      15.816  -2.556 -13.092  1.00 75.92           N  
ATOM    446  CA  SER A  57      14.407  -2.345 -12.777  1.00 75.92           C  
ATOM    447  C   SER A  57      14.108  -2.689 -11.321  1.00 75.92           C  
ATOM    448  CB  SER A  57      13.519  -3.181 -13.699  1.00 75.92           C  
ATOM    449  O   SER A  57      14.720  -3.597 -10.754  1.00 75.92           O  
ATOM    450  OG  SER A  57      13.786  -4.564 -13.536  1.00 75.92           O  
ATOM    451  N   ARG A  58      13.544  -1.692 -10.685  1.00 82.34           N  
ATOM    452  CA  ARG A  58      13.155  -1.942  -9.301  1.00 82.34           C  
ATOM    453  C   ARG A  58      11.646  -1.812  -9.124  1.00 82.34           C  
ATOM    454  CB  ARG A  58      13.878  -0.979  -8.357  1.00 82.34           C  
ATOM    455  O   ARG A  58      11.001  -1.021  -9.814  1.00 82.34           O  
ATOM    456  CG  ARG A  58      15.381  -1.199  -8.286  1.00 82.34           C  
ATOM    457  CD  ARG A  58      16.043  -0.255  -7.292  1.00 82.34           C  
ATOM    458  NE  ARG A  58      17.486  -0.463  -7.228  1.00 82.34           N  
ATOM    459  NH1 ARG A  58      17.803   0.853  -5.356  1.00 82.34           N  
ATOM    460  NH2 ARG A  58      19.589  -0.189  -6.347  1.00 82.34           N  
ATOM    461  CZ  ARG A  58      18.290   0.067  -6.311  1.00 82.34           C  
ATOM    462  N   TYR A  59      11.146  -2.768  -8.278  1.00 88.27           N  
ATOM    463  CA  TYR A  59       9.744  -2.667  -7.887  1.00 88.27           C  
ATOM    464  C   TYR A  59       9.584  -1.779  -6.659  1.00 88.27           C  
ATOM    465  CB  TYR A  59       9.162  -4.055  -7.607  1.00 88.27           C  
ATOM    466  O   TYR A  59      10.395  -1.838  -5.732  1.00 88.27           O  
ATOM    467  CG  TYR A  59       9.053  -4.927  -8.834  1.00 88.27           C  
ATOM    468  CD1 TYR A  59       7.986  -4.788  -9.719  1.00 88.27           C  
ATOM    469  CD2 TYR A  59      10.015  -5.891  -9.112  1.00 88.27           C  
ATOM    470  CE1 TYR A  59       7.880  -5.590 -10.850  1.00 88.27           C  
ATOM    471  CE2 TYR A  59       9.920  -6.699 -10.240  1.00 88.27           C  
ATOM    472  OH  TYR A  59       8.751  -7.337 -12.221  1.00 88.27           O  
ATOM    473  CZ  TYR A  59       8.851  -6.541 -11.102  1.00 88.27           C  
ATOM    474  N   ILE A  60       8.650  -0.948  -6.836  1.00 90.92           N  
ATOM    475  CA  ILE A  60       8.193  -0.184  -5.681  1.00 90.92           C  
ATOM    476  C   ILE A  60       6.783  -0.626  -5.294  1.00 90.92           C  
ATOM    477  CB  ILE A  60       8.220   1.336  -5.962  1.00 90.92           C  
ATOM    478  O   ILE A  60       5.866  -0.588  -6.118  1.00 90.92           O  
ATOM    479  CG1 ILE A  60       9.625   1.774  -6.391  1.00 90.92           C  
ATOM    480  CG2 ILE A  60       7.752   2.120  -4.732  1.00 90.92           C  
ATOM    481  CD1 ILE A  60       9.703   3.218  -6.869  1.00 90.92           C  
ATOM    482  N   ARG A  61       6.738  -1.093  -4.004  1.00 94.11           N  
ATOM    483  CA  ARG A  61       5.464  -1.590  -3.495  1.00 94.11           C  
ATOM    484  C   ARG A  61       5.085  -0.891  -2.194  1.00 94.11           C  
ATOM    485  CB  ARG A  61       5.525  -3.104  -3.277  1.00 94.11           C  
ATOM    486  O   ARG A  61       5.957  -0.452  -1.441  1.00 94.11           O  
ATOM    487  CG  ARG A  61       5.829  -3.895  -4.539  1.00 94.11           C  
ATOM    488  CD  ARG A  61       5.932  -5.388  -4.258  1.00 94.11           C  
ATOM    489  NE  ARG A  61       6.171  -6.151  -5.479  1.00 94.11           N  
ATOM    490  NH1 ARG A  61       8.447  -5.759  -5.526  1.00 94.11           N  
ATOM    491  NH2 ARG A  61       7.464  -7.026  -7.164  1.00 94.11           N  
ATOM    492  CZ  ARG A  61       7.360  -6.310  -6.053  1.00 94.11           C  
ATOM    493  N   GLY A  62       3.694  -0.889  -1.945  1.00 94.90           N  
ATOM    494  CA  GLY A  62       3.292  -0.315  -0.671  1.00 94.90           C  
ATOM    495  C   GLY A  62       1.806  -0.021  -0.592  1.00 94.90           C  
ATOM    496  O   GLY A  62       1.022  -0.538  -1.391  1.00 94.90           O  
ATOM    497  N   CYS A  63       1.530   0.698   0.479  1.00 96.41           N  
ATOM    498  CA  CYS A  63       0.155   1.087   0.770  1.00 96.41           C  
ATOM    499  C   CYS A  63      -0.127   2.502   0.281  1.00 96.41           C  
ATOM    500  CB  CYS A  63      -0.124   0.991   2.270  1.00 96.41           C  
ATOM    501  O   CYS A  63       0.741   3.373   0.355  1.00 96.41           O  
ATOM    502  SG  CYS A  63       0.137  -0.661   2.954  1.00 96.41           S  
ATOM    503  N   ALA A  64      -1.415   2.718  -0.192  1.00 96.63           N  
ATOM    504  CA  ALA A  64      -1.821   4.049  -0.639  1.00 96.63           C  
ATOM    505  C   ALA A  64      -3.317   4.265  -0.430  1.00 96.63           C  
ATOM    506  CB  ALA A  64      -1.457   4.250  -2.108  1.00 96.63           C  
ATOM    507  O   ALA A  64      -4.092   3.307  -0.405  1.00 96.63           O  
ATOM    508  N   ALA A  65      -3.615   5.515  -0.181  1.00 96.19           N  
ATOM    509  CA  ALA A  65      -5.030   5.867  -0.095  1.00 96.19           C  
ATOM    510  C   ALA A  65      -5.725   5.679  -1.440  1.00 96.19           C  
ATOM    511  CB  ALA A  65      -5.191   7.307   0.387  1.00 96.19           C  
ATOM    512  O   ALA A  65      -6.864   5.209  -1.497  1.00 96.19           O  
ATOM    513  N   THR A  66      -5.065   6.151  -2.458  1.00 96.72           N  
ATOM    514  CA  THR A  66      -5.487   6.008  -3.847  1.00 96.72           C  
ATOM    515  C   THR A  66      -4.354   5.447  -4.701  1.00 96.72           C  
ATOM    516  CB  THR A  66      -5.956   7.353  -4.430  1.00 96.72           C  
ATOM    517  O   THR A  66      -3.184   5.533  -4.324  1.00 96.72           O  
ATOM    518  CG2 THR A  66      -7.142   7.909  -3.647  1.00 96.72           C  
ATOM    519  OG1 THR A  66      -4.877   8.294  -4.372  1.00 96.72           O  
ATOM    520  N   CYS A  67      -4.801   4.799  -5.830  1.00 96.18           N  
ATOM    521  CA  CYS A  67      -3.790   4.249  -6.725  1.00 96.18           C  
ATOM    522  C   CYS A  67      -2.911   5.353  -7.300  1.00 96.18           C  
ATOM    523  CB  CYS A  67      -4.449   3.466  -7.861  1.00 96.18           C  
ATOM    524  O   CYS A  67      -3.410   6.280  -7.940  1.00 96.18           O  
ATOM    525  SG  CYS A  67      -3.289   2.487  -8.840  1.00 96.18           S  
ATOM    526  N   PRO A  68      -1.553   5.335  -7.051  1.00 94.89           N  
ATOM    527  CA  PRO A  68      -0.636   6.364  -7.546  1.00 94.89           C  
ATOM    528  C   PRO A  68      -0.681   6.513  -9.065  1.00 94.89           C  
ATOM    529  CB  PRO A  68       0.736   5.864  -7.087  1.00 94.89           C  
ATOM    530  O   PRO A  68      -1.011   5.559  -9.774  1.00 94.89           O  
ATOM    531  CG  PRO A  68       0.440   4.867  -6.014  1.00 94.89           C  
ATOM    532  CD  PRO A  68      -0.923   4.287  -6.264  1.00 94.89           C  
ATOM    533  N   VAL A  69      -0.334   7.698  -9.416  1.00 92.76           N  
ATOM    534  CA  VAL A  69      -0.267   8.000 -10.842  1.00 92.76           C  
ATOM    535  C   VAL A  69       1.111   7.628 -11.385  1.00 92.76           C  
ATOM    536  CB  VAL A  69      -0.565   9.490 -11.121  1.00 92.76           C  
ATOM    537  O   VAL A  69       2.134   7.991 -10.800  1.00 92.76           O  
ATOM    538  CG1 VAL A  69      -0.495   9.784 -12.619  1.00 92.76           C  
ATOM    539  CG2 VAL A  69      -1.934   9.874 -10.562  1.00 92.76           C  
ATOM    540  N   GLY A  70       1.156   6.827 -12.346  1.00 87.44           N  
ATOM    541  CA  GLY A  70       2.417   6.419 -12.946  1.00 87.44           C  
ATOM    542  C   GLY A  70       3.080   7.522 -13.749  1.00 87.44           C  
ATOM    543  O   GLY A  70       2.401   8.402 -14.284  1.00 87.44           O  
ATOM    544  N   LYS A  71       4.385   7.629 -13.828  1.00 87.19           N  
ATOM    545  CA  LYS A  71       5.196   8.485 -14.689  1.00 87.19           C  
ATOM    546  C   LYS A  71       5.542   7.779 -15.997  1.00 87.19           C  
ATOM    547  CB  LYS A  71       6.476   8.912 -13.970  1.00 87.19           C  
ATOM    548  O   LYS A  71       5.369   6.564 -16.117  1.00 87.19           O  
ATOM    549  CG  LYS A  71       6.235   9.721 -12.704  1.00 87.19           C  
ATOM    550  CD  LYS A  71       7.545  10.117 -12.035  1.00 87.19           C  
ATOM    551  CE  LYS A  71       7.303  10.880 -10.739  1.00 87.19           C  
ATOM    552  NZ  LYS A  71       8.584  11.229 -10.055  1.00 87.19           N  
ATOM    553  N   PRO A  72       5.965   8.613 -16.988  1.00 81.94           N  
ATOM    554  CA  PRO A  72       6.373   7.993 -18.251  1.00 81.94           C  
ATOM    555  C   PRO A  72       7.455   6.931 -18.065  1.00 81.94           C  
ATOM    556  CB  PRO A  72       6.902   9.173 -19.069  1.00 81.94           C  
ATOM    557  O   PRO A  72       8.373   7.114 -17.262  1.00 81.94           O  
ATOM    558  CG  PRO A  72       6.264  10.379 -18.458  1.00 81.94           C  
ATOM    559  CD  PRO A  72       6.017  10.101 -17.003  1.00 81.94           C  
ATOM    560  N   TYR A  73       7.105   5.639 -18.545  1.00 79.91           N  
ATOM    561  CA  TYR A  73       8.022   4.505 -18.540  1.00 79.91           C  
ATOM    562  C   TYR A  73       7.935   3.739 -17.225  1.00 79.91           C  
ATOM    563  CB  TYR A  73       9.460   4.975 -18.777  1.00 79.91           C  
ATOM    564  O   TYR A  73       8.877   3.040 -16.844  1.00 79.91           O  
ATOM    565  CG  TYR A  73       9.643   5.747 -20.061  1.00 79.91           C  
ATOM    566  CD1 TYR A  73       9.575   5.108 -21.296  1.00 79.91           C  
ATOM    567  CD2 TYR A  73       9.884   7.117 -20.040  1.00 79.91           C  
ATOM    568  CE1 TYR A  73       9.745   5.816 -22.482  1.00 79.91           C  
ATOM    569  CE2 TYR A  73      10.055   7.834 -21.220  1.00 79.91           C  
ATOM    570  OH  TYR A  73      10.152   7.881 -23.604  1.00 79.91           O  
ATOM    571  CZ  TYR A  73       9.983   7.176 -22.434  1.00 79.91           C  
ATOM    572  N   GLU A  74       6.798   4.074 -16.464  1.00 87.40           N  
ATOM    573  CA  GLU A  74       6.454   3.340 -15.250  1.00 87.40           C  
ATOM    574  C   GLU A  74       5.180   2.522 -15.442  1.00 87.40           C  
ATOM    575  CB  GLU A  74       6.290   4.300 -14.069  1.00 87.40           C  
ATOM    576  O   GLU A  74       4.252   2.960 -16.125  1.00 87.40           O  
ATOM    577  CG  GLU A  74       7.596   4.924 -13.599  1.00 87.40           C  
ATOM    578  CD  GLU A  74       7.439   5.768 -12.344  1.00 87.40           C  
ATOM    579  OE1 GLU A  74       8.461   6.076 -11.688  1.00 87.40           O  
ATOM    580  OE2 GLU A  74       6.286   6.123 -12.013  1.00 87.40           O  
ATOM    581  N   MET A  75       5.218   1.356 -15.002  1.00 89.07           N  
ATOM    582  CA  MET A  75       4.014   0.534 -14.929  1.00 89.07           C  
ATOM    583  C   MET A  75       3.513   0.429 -13.493  1.00 89.07           C  
ATOM    584  CB  MET A  75       4.279  -0.862 -15.494  1.00 89.07           C  
ATOM    585  O   MET A  75       4.289   0.143 -12.579  1.00 89.07           O  
ATOM    586  CG  MET A  75       4.558  -0.876 -16.989  1.00 89.07           C  
ATOM    587  SD  MET A  75       4.752  -2.576 -17.652  1.00 89.07           S  
ATOM    588  CE  MET A  75       5.921  -2.260 -19.004  1.00 89.07           C  
ATOM    589  N   ILE A  76       2.160   0.771 -13.364  1.00 94.02           N  
ATOM    590  CA  ILE A  76       1.591   0.750 -12.022  1.00 94.02           C  
ATOM    591  C   ILE A  76       0.404  -0.209 -11.979  1.00 94.02           C  
ATOM    592  CB  ILE A  76       1.155   2.162 -11.570  1.00 94.02           C  
ATOM    593  O   ILE A  76      -0.423  -0.224 -12.894  1.00 94.02           O  
ATOM    594  CG1 ILE A  76       0.729   2.145 -10.098  1.00 94.02           C  
ATOM    595  CG2 ILE A  76       0.026   2.689 -12.461  1.00 94.02           C  
ATOM    596  CD1 ILE A  76       0.891   3.483  -9.391  1.00 94.02           C  
ATOM    597  N   GLU A  77       0.401  -1.043 -10.918  1.00 94.54           N  
ATOM    598  CA  GLU A  77      -0.727  -1.924 -10.627  1.00 94.54           C  
ATOM    599  C   GLU A  77      -1.252  -1.699  -9.212  1.00 94.54           C  
ATOM    600  CB  GLU A  77      -0.326  -3.390 -10.812  1.00 94.54           C  
ATOM    601  O   GLU A  77      -0.471  -1.529  -8.274  1.00 94.54           O  
ATOM    602  CG  GLU A  77       0.073  -3.743 -12.238  1.00 94.54           C  
ATOM    603  CD  GLU A  77       0.533  -5.184 -12.392  1.00 94.54           C  
ATOM    604  OE1 GLU A  77       0.246  -5.803 -13.442  1.00 94.54           O  
ATOM    605  OE2 GLU A  77       1.185  -5.697 -11.456  1.00 94.54           O  
ATOM    606  N   CYS A  78      -2.554  -1.729  -9.134  1.00 96.97           N  
ATOM    607  CA  CYS A  78      -3.171  -1.513  -7.831  1.00 96.97           C  
ATOM    608  C   CYS A  78      -4.207  -2.590  -7.533  1.00 96.97           C  
ATOM    609  CB  CYS A  78      -3.826  -0.133  -7.770  1.00 96.97           C  
ATOM    610  O   CYS A  78      -4.874  -3.085  -8.443  1.00 96.97           O  
ATOM    611  SG  CYS A  78      -2.681   1.230  -8.077  1.00 96.97           S  
ATOM    612  N   CYS A  79      -4.325  -2.883  -6.286  1.00 97.04           N  
ATOM    613  CA  CYS A  79      -5.316  -3.847  -5.820  1.00 97.04           C  
ATOM    614  C   CYS A  79      -5.693  -3.582  -4.367  1.00 97.04           C  
ATOM    615  CB  CYS A  79      -4.788  -5.273  -5.967  1.00 97.04           C  
ATOM    616  O   CYS A  79      -5.009  -2.829  -3.671  1.00 97.04           O  
ATOM    617  SG  CYS A  79      -3.295  -5.600  -5.005  1.00 97.04           S  
ATOM    618  N   SER A  80      -6.861  -4.172  -3.865  1.00 95.59           N  
ATOM    619  CA  SER A  80      -7.395  -3.765  -2.569  1.00 95.59           C  
ATOM    620  C   SER A  80      -7.537  -4.959  -1.630  1.00 95.59           C  
ATOM    621  CB  SER A  80      -8.749  -3.076  -2.739  1.00 95.59           C  
ATOM    622  O   SER A  80      -8.269  -4.893  -0.640  1.00 95.59           O  
ATOM    623  OG  SER A  80      -8.624  -1.909  -3.534  1.00 95.59           O  
ATOM    624  N   THR A  81      -6.883  -6.055  -2.011  1.00 94.84           N  
ATOM    625  CA  THR A  81      -6.904  -7.214  -1.125  1.00 94.84           C  
ATOM    626  C   THR A  81      -5.537  -7.430  -0.483  1.00 94.84           C  
ATOM    627  CB  THR A  81      -7.327  -8.487  -1.880  1.00 94.84           C  
ATOM    628  O   THR A  81      -4.542  -6.846  -0.919  1.00 94.84           O  
ATOM    629  CG2 THR A  81      -8.703  -8.319  -2.515  1.00 94.84           C  
ATOM    630  OG1 THR A  81      -6.369  -8.766  -2.909  1.00 94.84           O  
ATOM    631  N   ASN A  82      -5.428  -8.305   0.570  1.00 94.41           N  
ATOM    632  CA  ASN A  82      -4.185  -8.555   1.291  1.00 94.41           C  
ATOM    633  C   ASN A  82      -3.122  -9.163   0.382  1.00 94.41           C  
ATOM    634  CB  ASN A  82      -4.436  -9.463   2.496  1.00 94.41           C  
ATOM    635  O   ASN A  82      -3.393 -10.124  -0.341  1.00 94.41           O  
ATOM    636  CG  ASN A  82      -5.123  -8.742   3.639  1.00 94.41           C  
ATOM    637  ND2 ASN A  82      -6.132  -9.378   4.222  1.00 94.41           N  
ATOM    638  OD1 ASN A  82      -4.750  -7.620   3.995  1.00 94.41           O  
ATOM    639  N   LYS A  83      -1.924  -8.484   0.442  1.00 93.44           N  
ATOM    640  CA  LYS A  83      -0.749  -9.015  -0.241  1.00 93.44           C  
ATOM    641  C   LYS A  83      -1.010  -9.181  -1.736  1.00 93.44           C  
ATOM    642  CB  LYS A  83      -0.332 -10.354   0.369  1.00 93.44           C  
ATOM    643  O   LYS A  83      -0.514 -10.123  -2.357  1.00 93.44           O  
ATOM    644  CG  LYS A  83      -0.094 -10.303   1.871  1.00 93.44           C  
ATOM    645  CD  LYS A  83       0.124 -11.694   2.451  1.00 93.44           C  
ATOM    646  CE  LYS A  83       0.226 -11.658   3.970  1.00 93.44           C  
ATOM    647  NZ  LYS A  83       0.390 -13.026   4.546  1.00 93.44           N  
ATOM    648  N   CYS A  84      -1.768  -8.421  -2.396  1.00 94.58           N  
ATOM    649  CA  CYS A  84      -2.210  -8.521  -3.783  1.00 94.58           C  
ATOM    650  C   CYS A  84      -1.187  -7.902  -4.727  1.00 94.58           C  
ATOM    651  CB  CYS A  84      -3.565  -7.838  -3.965  1.00 94.58           C  
ATOM    652  O   CYS A  84      -1.257  -8.100  -5.942  1.00 94.58           O  
ATOM    653  SG  CYS A  84      -3.525  -6.055  -3.681  1.00 94.58           S  
ATOM    654  N   ASN A  85      -0.208  -7.174  -4.118  1.00 93.41           N  
ATOM    655  CA  ASN A  85       0.760  -6.460  -4.943  1.00 93.41           C  
ATOM    656  C   ASN A  85       2.046  -7.262  -5.119  1.00 93.41           C  
ATOM    657  CB  ASN A  85       1.069  -5.087  -4.341  1.00 93.41           C  
ATOM    658  O   ASN A  85       3.144  -6.707  -5.048  1.00 93.41           O  
ATOM    659  CG  ASN A  85       1.596  -5.176  -2.922  1.00 93.41           C  
ATOM    660  ND2 ASN A  85       2.372  -4.179  -2.514  1.00 93.41           N  
ATOM    661  OD1 ASN A  85       1.308  -6.134  -2.199  1.00 93.41           O  
ATOM    662  N   ARG A  86       2.071  -8.526  -5.474  1.00 87.34           N  
ATOM    663  CA  ARG A  86       3.221  -9.388  -5.723  1.00 87.34           C  
ATOM    664  C   ARG A  86       3.922  -9.004  -7.022  1.00 87.34           C  
ATOM    665  CB  ARG A  86       2.792 -10.856  -5.773  1.00 87.34           C  
ATOM    666  O   ARG A  86       3.290  -8.484  -7.944  1.00 87.34           O  
ATOM    667  CG  ARG A  86       2.504 -11.461  -4.408  1.00 87.34           C  
ATOM    668  CD  ARG A  86       2.290 -12.966  -4.492  1.00 87.34           C  
ATOM    669  NE  ARG A  86       1.913 -13.529  -3.199  1.00 87.34           N  
ATOM    670  NH1 ARG A  86       3.186 -15.443  -3.429  1.00 87.34           N  
ATOM    671  NH2 ARG A  86       1.940 -15.111  -1.534  1.00 87.34           N  
ATOM    672  CZ  ARG A  86       2.347 -14.693  -2.724  1.00 87.34           C  
TER     673      ALA A   1                                                      
ENDMDL                                                                          
END                                                                             
