# Supplementary material for: Domain loss enabled evolution of novel functions in the snake three-finger toxin gene superfamily
Source: Nat Commun. 2023 Aug 11;14:4861. doi: 10.1038/s41467-023-40550-0 (PMC10421932; doi:10.1038/s41467-023-40550-0)
Supplement: Supplementary file 5 — Supplementary Data 2 [file 41467_2023_40550_MOESM5_ESM.zip › SD2_structure_predictions/full_sequence/TR|B2BRQ7|Austrelaps_labialis.pdb]

MODEL     1                                                                     
ATOM      1  N   MET A   1     -42.138  -8.625  19.619  1.00 63.65           N  
ATOM      2  CA  MET A   1     -40.795  -9.061  19.994  1.00 63.65           C  
ATOM      3  C   MET A   1     -39.961  -9.377  18.757  1.00 63.65           C  
ATOM      4  CB  MET A   1     -40.862 -10.286  20.907  1.00 63.65           C  
ATOM      5  O   MET A   1     -38.731  -9.300  18.796  1.00 63.65           O  
ATOM      6  CG  MET A   1     -41.951 -10.203  21.964  1.00 63.65           C  
ATOM      7  SD  MET A   1     -41.943 -11.648  23.096  1.00 63.65           S  
ATOM      8  CE  MET A   1     -40.565 -11.192  24.186  1.00 63.65           C  
ATOM      9  N   LYS A   2     -40.604  -9.415  17.606  1.00 74.07           N  
ATOM     10  CA  LYS A   2     -39.991  -9.735  16.320  1.00 74.07           C  
ATOM     11  C   LYS A   2     -39.387  -8.491  15.675  1.00 74.07           C  
ATOM     12  CB  LYS A   2     -41.017 -10.368  15.379  1.00 74.07           C  
ATOM     13  O   LYS A   2     -38.367  -8.575  14.987  1.00 74.07           O  
ATOM     14  CG  LYS A   2     -41.360 -11.811  15.718  1.00 74.07           C  
ATOM     15  CD  LYS A   2     -42.391 -12.382  14.753  1.00 74.07           C  
ATOM     16  CE  LYS A   2     -42.573 -13.881  14.950  1.00 74.07           C  
ATOM     17  NZ  LYS A   2     -43.998 -14.236  15.219  1.00 74.07           N  
ATOM     18  N   THR A   3     -39.959  -7.358  16.019  1.00 81.23           N  
ATOM     19  CA  THR A   3     -39.484  -6.135  15.382  1.00 81.23           C  
ATOM     20  C   THR A   3     -38.155  -5.691  15.986  1.00 81.23           C  
ATOM     21  CB  THR A   3     -40.516  -4.999  15.514  1.00 81.23           C  
ATOM     22  O   THR A   3     -37.302  -5.140  15.287  1.00 81.23           O  
ATOM     23  CG2 THR A   3     -41.799  -5.332  14.759  1.00 81.23           C  
ATOM     24  OG1 THR A   3     -40.826  -4.802  16.899  1.00 81.23           O  
ATOM     25  N   LEU A   4     -37.992  -6.046  17.260  1.00 81.63           N  
ATOM     26  CA  LEU A   4     -36.774  -5.653  17.961  1.00 81.63           C  
ATOM     27  C   LEU A   4     -35.584  -6.480  17.489  1.00 81.63           C  
ATOM     28  CB  LEU A   4     -36.952  -5.810  19.474  1.00 81.63           C  
ATOM     29  O   LEU A   4     -34.479  -5.955  17.335  1.00 81.63           O  
ATOM     30  CG  LEU A   4     -37.716  -4.693  20.186  1.00 81.63           C  
ATOM     31  CD1 LEU A   4     -37.884  -5.026  21.665  1.00 81.63           C  
ATOM     32  CD2 LEU A   4     -36.998  -3.359  20.011  1.00 81.63           C  
ATOM     33  N   LEU A   5     -35.909  -7.760  17.164  1.00 81.68           N  
ATOM     34  CA  LEU A   5     -34.868  -8.670  16.698  1.00 81.68           C  
ATOM     35  C   LEU A   5     -34.406  -8.294  15.294  1.00 81.68           C  
ATOM     36  CB  LEU A   5     -35.373 -10.115  16.711  1.00 81.68           C  
ATOM     37  O   LEU A   5     -33.212  -8.356  14.991  1.00 81.68           O  
ATOM     38  CG  LEU A   5     -35.219 -10.875  18.030  1.00 81.68           C  
ATOM     39  CD1 LEU A   5     -36.082 -12.132  18.021  1.00 81.68           C  
ATOM     40  CD2 LEU A   5     -33.756 -11.227  18.276  1.00 81.68           C  
ATOM     41  N   LEU A   6     -35.414  -7.809  14.494  1.00 79.30           N  
ATOM     42  CA  LEU A   6     -35.093  -7.433  13.122  1.00 79.30           C  
ATOM     43  C   LEU A   6     -34.249  -6.163  13.090  1.00 79.30           C  
ATOM     44  CB  LEU A   6     -36.373  -7.229  12.308  1.00 79.30           C  
ATOM     45  O   LEU A   6     -33.311  -6.056  12.297  1.00 79.30           O  
ATOM     46  CG  LEU A   6     -36.358  -7.764  10.875  1.00 79.30           C  
ATOM     47  CD1 LEU A   6     -37.424  -8.840  10.699  1.00 79.30           C  
ATOM     48  CD2 LEU A   6     -36.567  -6.628   9.878  1.00 79.30           C  
ATOM     49  N   THR A   7     -34.504  -5.214  14.014  1.00 76.41           N  
ATOM     50  CA  THR A   7     -33.772  -3.954  14.080  1.00 76.41           C  
ATOM     51  C   THR A   7     -32.337  -4.186  14.544  1.00 76.41           C  
ATOM     52  CB  THR A   7     -34.464  -2.954  15.025  1.00 76.41           C  
ATOM     53  O   THR A   7     -31.406  -3.555  14.040  1.00 76.41           O  
ATOM     54  CG2 THR A   7     -35.779  -2.458  14.433  1.00 76.41           C  
ATOM     55  OG1 THR A   7     -34.729  -3.595  16.278  1.00 76.41           O  
ATOM     56  N   LEU A   8     -32.111  -5.089  15.442  1.00 76.89           N  
ATOM     57  CA  LEU A   8     -30.798  -5.404  15.995  1.00 76.89           C  
ATOM     58  C   LEU A   8     -29.911  -6.067  14.947  1.00 76.89           C  
ATOM     59  CB  LEU A   8     -30.936  -6.318  17.216  1.00 76.89           C  
ATOM     60  O   LEU A   8     -28.721  -5.760  14.850  1.00 76.89           O  
ATOM     61  CG  LEU A   8     -29.685  -6.491  18.078  1.00 76.89           C  
ATOM     62  CD1 LEU A   8     -29.420  -5.225  18.887  1.00 76.89           C  
ATOM     63  CD2 LEU A   8     -29.832  -7.698  18.998  1.00 76.89           C  
ATOM     64  N   VAL A   9     -30.445  -6.922  14.058  1.00 78.01           N  
ATOM     65  CA  VAL A   9     -29.719  -7.623  13.005  1.00 78.01           C  
ATOM     66  C   VAL A   9     -29.287  -6.631  11.927  1.00 78.01           C  
ATOM     67  CB  VAL A   9     -30.573  -8.750  12.380  1.00 78.01           C  
ATOM     68  O   VAL A   9     -28.153  -6.685  11.445  1.00 78.01           O  
ATOM     69  CG1 VAL A   9     -29.862  -9.360  11.174  1.00 78.01           C  
ATOM     70  CG2 VAL A   9     -30.882  -9.824  13.422  1.00 78.01           C  
ATOM     71  N   VAL A  10     -30.117  -5.652  11.608  1.00 72.85           N  
ATOM     72  CA  VAL A  10     -29.820  -4.672  10.569  1.00 72.85           C  
ATOM     73  C   VAL A  10     -28.722  -3.726  11.049  1.00 72.85           C  
ATOM     74  CB  VAL A  10     -31.078  -3.870  10.168  1.00 72.85           C  
ATOM     75  O   VAL A  10     -27.814  -3.381  10.289  1.00 72.85           O  
ATOM     76  CG1 VAL A  10     -30.723  -2.777   9.161  1.00 72.85           C  
ATOM     77  CG2 VAL A  10     -32.145  -4.801   9.597  1.00 72.85           C  
ATOM     78  N   VAL A  11     -28.731  -3.345  12.325  1.00 71.48           N  
ATOM     79  CA  VAL A  11     -27.750  -2.433  12.902  1.00 71.48           C  
ATOM     80  C   VAL A  11     -26.381  -3.108  12.952  1.00 71.48           C  
ATOM     81  CB  VAL A  11     -28.167  -1.971  14.317  1.00 71.48           C  
ATOM     82  O   VAL A  11     -25.362  -2.483  12.648  1.00 71.48           O  
ATOM     83  CG1 VAL A  11     -27.050  -1.162  14.973  1.00 71.48           C  
ATOM     84  CG2 VAL A  11     -29.456  -1.154  14.251  1.00 71.48           C  
ATOM     85  N   THR A  12     -26.353  -4.401  13.254  1.00 66.94           N  
ATOM     86  CA  THR A  12     -25.090  -5.125  13.345  1.00 66.94           C  
ATOM     87  C   THR A  12     -24.475  -5.318  11.962  1.00 66.94           C  
ATOM     88  CB  THR A  12     -25.280  -6.496  14.021  1.00 66.94           C  
ATOM     89  O   THR A  12     -23.252  -5.278  11.810  1.00 66.94           O  
ATOM     90  CG2 THR A  12     -25.730  -6.338  15.469  1.00 66.94           C  
ATOM     91  OG1 THR A  12     -26.270  -7.243  13.303  1.00 66.94           O  
ATOM     92  N   ILE A  13     -25.240  -5.497  10.935  1.00 65.68           N  
ATOM     93  CA  ILE A  13     -24.762  -5.707   9.573  1.00 65.68           C  
ATOM     94  C   ILE A  13     -24.197  -4.402   9.017  1.00 65.68           C  
ATOM     95  CB  ILE A  13     -25.886  -6.238   8.655  1.00 65.68           C  
ATOM     96  O   ILE A  13     -23.165  -4.403   8.341  1.00 65.68           O  
ATOM     97  CG1 ILE A  13     -26.346  -7.624   9.122  1.00 65.68           C  
ATOM     98  CG2 ILE A  13     -25.420  -6.278   7.197  1.00 65.68           C  
ATOM     99  CD1 ILE A  13     -27.575  -8.147   8.391  1.00 65.68           C  
ATOM    100  N   VAL A  14     -24.837  -3.252   9.370  1.00 63.41           N  
ATOM    101  CA  VAL A  14     -24.405  -1.944   8.889  1.00 63.41           C  
ATOM    102  C   VAL A  14     -23.142  -1.512   9.629  1.00 63.41           C  
ATOM    103  CB  VAL A  14     -25.514  -0.882   9.061  1.00 63.41           C  
ATOM    104  O   VAL A  14     -22.239  -0.919   9.035  1.00 63.41           O  
ATOM    105  CG1 VAL A  14     -25.004   0.500   8.655  1.00 63.41           C  
ATOM    106  CG2 VAL A  14     -26.747  -1.261   8.244  1.00 63.41           C  
ATOM    107  N   CYS A  15     -23.025  -1.932  10.905  1.00 62.51           N  
ATOM    108  CA  CYS A  15     -21.851  -1.511  11.660  1.00 62.51           C  
ATOM    109  C   CYS A  15     -20.620  -2.309  11.244  1.00 62.51           C  
ATOM    110  CB  CYS A  15     -22.092  -1.675  13.161  1.00 62.51           C  
ATOM    111  O   CYS A  15     -19.494  -1.819  11.347  1.00 62.51           O  
ATOM    112  SG  CYS A  15     -22.591  -0.149  13.988  1.00 62.51           S  
ATOM    113  N   LEU A  16     -20.855  -3.570  10.762  1.00 56.15           N  
ATOM    114  CA  LEU A  16     -19.710  -4.377  10.355  1.00 56.15           C  
ATOM    115  C   LEU A  16     -19.023  -3.771   9.136  1.00 56.15           C  
ATOM    116  CB  LEU A  16     -20.147  -5.812  10.048  1.00 56.15           C  
ATOM    117  O   LEU A  16     -17.811  -3.914   8.966  1.00 56.15           O  
ATOM    118  CG  LEU A  16     -20.123  -6.793  11.221  1.00 56.15           C  
ATOM    119  CD1 LEU A  16     -21.540  -7.235  11.573  1.00 56.15           C  
ATOM    120  CD2 LEU A  16     -19.248  -7.998  10.893  1.00 56.15           C  
ATOM    121  N   ASP A  17     -19.789  -2.992   8.316  1.00 54.94           N  
ATOM    122  CA  ASP A  17     -19.113  -2.367   7.183  1.00 54.94           C  
ATOM    123  C   ASP A  17     -18.267  -1.179   7.635  1.00 54.94           C  
ATOM    124  CB  ASP A  17     -20.130  -1.918   6.131  1.00 54.94           C  
ATOM    125  O   ASP A  17     -17.294  -0.814   6.971  1.00 54.94           O  
ATOM    126  CG  ASP A  17     -20.794  -3.081   5.415  1.00 54.94           C  
ATOM    127  OD1 ASP A  17     -20.140  -4.127   5.214  1.00 54.94           O  
ATOM    128  OD2 ASP A  17     -21.981  -2.949   5.045  1.00 54.94           O  
ATOM    129  N   LEU A  18     -18.548  -0.784   8.908  1.00 57.55           N  
ATOM    130  CA  LEU A  18     -17.794   0.384   9.350  1.00 57.55           C  
ATOM    131  C   LEU A  18     -16.546  -0.034  10.121  1.00 57.55           C  
ATOM    132  CB  LEU A  18     -18.669   1.288  10.222  1.00 57.55           C  
ATOM    133  O   LEU A  18     -16.078   0.698  10.995  1.00 57.55           O  
ATOM    134  CG  LEU A  18     -18.834   2.733   9.749  1.00 57.55           C  
ATOM    135  CD1 LEU A  18     -19.911   2.818   8.673  1.00 57.55           C  
ATOM    136  CD2 LEU A  18     -19.171   3.646  10.923  1.00 57.55           C  
ATOM    137  N   ALA A  19     -16.380  -1.425  10.459  1.00 60.60           N  
ATOM    138  CA  ALA A  19     -15.270  -1.991  11.222  1.00 60.60           C  
ATOM    139  C   ALA A  19     -13.933  -1.690  10.550  1.00 60.60           C  
ATOM    140  CB  ALA A  19     -15.452  -3.498  11.387  1.00 60.60           C  
ATOM    141  O   ALA A  19     -13.821  -1.751   9.323  1.00 60.60           O  
ATOM    142  N   GLY A  20     -13.482  -0.418  10.522  1.00 70.34           N  
ATOM    143  CA  GLY A  20     -12.181   0.198  10.319  1.00 70.34           C  
ATOM    144  C   GLY A  20     -11.522  -0.214   9.016  1.00 70.34           C  
ATOM    145  O   GLY A  20     -11.644  -1.365   8.590  1.00 70.34           O  
ATOM    146  N   GLY A  21     -11.554   0.544   7.971  1.00 86.71           N  
ATOM    147  CA  GLY A  21     -10.972   0.392   6.648  1.00 86.71           C  
ATOM    148  C   GLY A  21      -9.464   0.226   6.674  1.00 86.71           C  
ATOM    149  O   GLY A  21      -8.828   0.450   7.706  1.00 86.71           O  
ATOM    150  N   LEU A  22      -8.861  -0.641   5.804  1.00 95.89           N  
ATOM    151  CA  LEU A  22      -7.439  -0.832   5.540  1.00 95.89           C  
ATOM    152  C   LEU A  22      -6.714   0.507   5.469  1.00 95.89           C  
ATOM    153  CB  LEU A  22      -7.235  -1.606   4.234  1.00 95.89           C  
ATOM    154  O   LEU A  22      -7.187   1.440   4.816  1.00 95.89           O  
ATOM    155  CG  LEU A  22      -5.790  -1.935   3.860  1.00 95.89           C  
ATOM    156  CD1 LEU A  22      -5.183  -2.893   4.880  1.00 95.89           C  
ATOM    157  CD2 LEU A  22      -5.722  -2.528   2.456  1.00 95.89           C  
ATOM    158  N   ILE A  23      -5.668   0.676   6.255  1.00 97.23           N  
ATOM    159  CA  ILE A  23      -4.829   1.869   6.263  1.00 97.23           C  
ATOM    160  C   ILE A  23      -3.560   1.612   5.452  1.00 97.23           C  
ATOM    161  CB  ILE A  23      -4.468   2.296   7.703  1.00 97.23           C  
ATOM    162  O   ILE A  23      -2.814   0.672   5.736  1.00 97.23           O  
ATOM    163  CG1 ILE A  23      -5.740   2.537   8.523  1.00 97.23           C  
ATOM    164  CG2 ILE A  23      -3.580   3.544   7.690  1.00 97.23           C  
ATOM    165  CD1 ILE A  23      -5.483   2.809   9.999  1.00 97.23           C  
ATOM    166  N   CYS A  24      -3.319   2.461   4.471  1.00 98.21           N  
ATOM    167  CA  CYS A  24      -2.128   2.389   3.632  1.00 98.21           C  
ATOM    168  C   CYS A  24      -1.431   3.743   3.558  1.00 98.21           C  
ATOM    169  CB  CYS A  24      -2.490   1.914   2.226  1.00 98.21           C  
ATOM    170  O   CYS A  24      -2.049   4.779   3.812  1.00 98.21           O  
ATOM    171  SG  CYS A  24      -3.238   0.271   2.183  1.00 98.21           S  
ATOM    172  N   TYR A  25      -0.258   3.763   3.220  1.00 97.68           N  
ATOM    173  CA  TYR A  25       0.402   5.015   2.869  1.00 97.68           C  
ATOM    174  C   TYR A  25       0.007   5.465   1.467  1.00 97.68           C  
ATOM    175  CB  TYR A  25       1.923   4.865   2.960  1.00 97.68           C  
ATOM    176  O   TYR A  25       0.052   4.677   0.520  1.00 97.68           O  
ATOM    177  CG  TYR A  25       2.448   4.846   4.375  1.00 97.68           C  
ATOM    178  CD1 TYR A  25       2.422   5.993   5.164  1.00 97.68           C  
ATOM    179  CD2 TYR A  25       2.971   3.681   4.926  1.00 97.68           C  
ATOM    180  CE1 TYR A  25       2.906   5.981   6.468  1.00 97.68           C  
ATOM    181  CE2 TYR A  25       3.457   3.656   6.229  1.00 97.68           C  
ATOM    182  OH  TYR A  25       3.901   4.791   8.281  1.00 97.68           O  
ATOM    183  CZ  TYR A  25       3.420   4.809   6.991  1.00 97.68           C  
ATOM    184  N   LEU A  26      -0.412   6.703   1.340  1.00 95.87           N  
ATOM    185  CA  LEU A  26      -0.854   7.278   0.074  1.00 95.87           C  
ATOM    186  C   LEU A  26       0.244   8.135  -0.546  1.00 95.87           C  
ATOM    187  CB  LEU A  26      -2.118   8.117   0.279  1.00 95.87           C  
ATOM    188  O   LEU A  26       0.111   8.596  -1.682  1.00 95.87           O  
ATOM    189  CG  LEU A  26      -3.273   7.435   1.013  1.00 95.87           C  
ATOM    190  CD1 LEU A  26      -4.462   8.383   1.128  1.00 95.87           C  
ATOM    191  CD2 LEU A  26      -3.676   6.149   0.298  1.00 95.87           C  
ATOM    192  N   GLY A  27       1.234   8.307   0.067  1.00 92.59           N  
ATOM    193  CA  GLY A  27       2.479   9.012  -0.195  1.00 92.59           C  
ATOM    194  C   GLY A  27       3.512   8.827   0.900  1.00 92.59           C  
ATOM    195  O   GLY A  27       3.324   8.011   1.806  1.00 92.59           O  
ATOM    196  N   ARG A  28       4.689   9.593   0.750  1.00 89.42           N  
ATOM    197  CA  ARG A  28       5.715   9.486   1.783  1.00 89.42           C  
ATOM    198  C   ARG A  28       5.202  10.011   3.120  1.00 89.42           C  
ATOM    199  CB  ARG A  28       6.976  10.248   1.369  1.00 89.42           C  
ATOM    200  O   ARG A  28       4.853  11.188   3.238  1.00 89.42           O  
ATOM    201  CG  ARG A  28       8.167  10.011   2.284  1.00 89.42           C  
ATOM    202  CD  ARG A  28       9.436  10.645   1.733  1.00 89.42           C  
ATOM    203  NE  ARG A  28      10.612  10.261   2.509  1.00 89.42           N  
ATOM    204  NH1 ARG A  28      11.202  12.422   3.072  1.00 89.42           N  
ATOM    205  NH2 ARG A  28      12.465  10.656   3.807  1.00 89.42           N  
ATOM    206  CZ  ARG A  28      11.424  11.114   3.127  1.00 89.42           C  
ATOM    207  N   ASN A  29       5.062   9.091   4.008  1.00 89.52           N  
ATOM    208  CA  ASN A  29       4.694   9.389   5.388  1.00 89.52           C  
ATOM    209  C   ASN A  29       3.259   9.896   5.488  1.00 89.52           C  
ATOM    210  CB  ASN A  29       5.661  10.409   5.993  1.00 89.52           C  
ATOM    211  O   ASN A  29       2.956  10.757   6.316  1.00 89.52           O  
ATOM    212  CG  ASN A  29       7.070   9.867   6.134  1.00 89.52           C  
ATOM    213  ND2 ASN A  29       8.059  10.709   5.861  1.00 89.52           N  
ATOM    214  OD1 ASN A  29       7.267   8.700   6.483  1.00 89.52           O  
ATOM    215  N   THR A  30       2.489   9.605   4.541  1.00 95.20           N  
ATOM    216  CA  THR A  30       1.095  10.035   4.536  1.00 95.20           C  
ATOM    217  C   THR A  30       0.158   8.837   4.660  1.00 95.20           C  
ATOM    218  CB  THR A  30       0.758  10.824   3.257  1.00 95.20           C  
ATOM    219  O   THR A  30      -0.367   8.347   3.658  1.00 95.20           O  
ATOM    220  CG2 THR A  30      -0.590  11.526   3.382  1.00 95.20           C  
ATOM    221  OG1 THR A  30       1.776  11.805   3.025  1.00 95.20           O  
ATOM    222  N   PRO A  31      -0.102   8.313   5.855  1.00 96.27           N  
ATOM    223  CA  PRO A  31      -1.071   7.226   6.011  1.00 96.27           C  
ATOM    224  C   PRO A  31      -2.514   7.689   5.818  1.00 96.27           C  
ATOM    225  CB  PRO A  31      -0.839   6.749   7.447  1.00 96.27           C  
ATOM    226  O   PRO A  31      -2.843   8.838   6.122  1.00 96.27           O  
ATOM    227  CG  PRO A  31      -0.309   7.948   8.166  1.00 96.27           C  
ATOM    228  CD  PRO A  31       0.459   8.790   7.188  1.00 96.27           C  
ATOM    229  N   GLY A  32      -3.306   6.792   5.254  1.00 96.14           N  
ATOM    230  CA  GLY A  32      -4.719   7.082   5.073  1.00 96.14           C  
ATOM    231  C   GLY A  32      -5.570   5.834   4.928  1.00 96.14           C  
ATOM    232  O   GLY A  32      -5.056   4.759   4.614  1.00 96.14           O  
ATOM    233  N   THR A  33      -6.855   6.066   5.205  1.00 96.42           N  
ATOM    234  CA  THR A  33      -7.808   4.968   5.084  1.00 96.42           C  
ATOM    235  C   THR A  33      -8.136   4.695   3.619  1.00 96.42           C  
ATOM    236  CB  THR A  33      -9.107   5.268   5.856  1.00 96.42           C  
ATOM    237  O   THR A  33      -8.407   5.624   2.854  1.00 96.42           O  
ATOM    238  CG2 THR A  33     -10.056   4.075   5.820  1.00 96.42           C  
ATOM    239  OG1 THR A  33      -8.786   5.569   7.220  1.00 96.42           O  
ATOM    240  N   CYS A  34      -8.087   3.392   3.211  1.00 96.09           N  
ATOM    241  CA  CYS A  34      -8.449   3.006   1.852  1.00 96.09           C  
ATOM    242  C   CYS A  34      -9.961   3.034   1.662  1.00 96.09           C  
ATOM    243  CB  CYS A  34      -7.911   1.613   1.529  1.00 96.09           C  
ATOM    244  O   CYS A  34     -10.713   2.726   2.588  1.00 96.09           O  
ATOM    245  SG  CYS A  34      -6.107   1.521   1.485  1.00 96.09           S  
ATOM    246  N   PRO A  35     -10.412   3.447   0.493  1.00 94.41           N  
ATOM    247  CA  PRO A  35     -11.846   3.417   0.196  1.00 94.41           C  
ATOM    248  C   PRO A  35     -12.419   2.001   0.198  1.00 94.41           C  
ATOM    249  CB  PRO A  35     -11.930   4.037  -1.201  1.00 94.41           C  
ATOM    250  O   PRO A  35     -11.671   1.029   0.066  1.00 94.41           O  
ATOM    251  CG  PRO A  35     -10.603   4.694  -1.408  1.00 94.41           C  
ATOM    252  CD  PRO A  35      -9.585   3.990  -0.558  1.00 94.41           C  
ATOM    253  N   PRO A  36     -13.703   1.939   0.382  1.00 91.57           N  
ATOM    254  CA  PRO A  36     -14.325   0.616   0.287  1.00 91.57           C  
ATOM    255  C   PRO A  36     -14.015  -0.088  -1.032  1.00 91.57           C  
ATOM    256  CB  PRO A  36     -15.820   0.919   0.406  1.00 91.57           C  
ATOM    257  O   PRO A  36     -14.011   0.547  -2.089  1.00 91.57           O  
ATOM    258  CG  PRO A  36     -15.888   2.240   1.103  1.00 91.57           C  
ATOM    259  CD  PRO A  36     -14.687   3.050   0.708  1.00 91.57           C  
ATOM    260  N   GLY A  37     -13.777  -1.355  -0.976  1.00 92.23           N  
ATOM    261  CA  GLY A  37     -13.488  -2.125  -2.174  1.00 92.23           C  
ATOM    262  C   GLY A  37     -12.007  -2.197  -2.495  1.00 92.23           C  
ATOM    263  O   GLY A  37     -11.591  -2.963  -3.366  1.00 92.23           O  
ATOM    264  N   GLN A  38     -11.238  -1.363  -1.835  1.00 95.97           N  
ATOM    265  CA  GLN A  38      -9.789  -1.394  -1.999  1.00 95.97           C  
ATOM    266  C   GLN A  38      -9.111  -2.012  -0.780  1.00 95.97           C  
ATOM    267  CB  GLN A  38      -9.245   0.014  -2.245  1.00 95.97           C  
ATOM    268  O   GLN A  38      -8.825  -1.317   0.197  1.00 95.97           O  
ATOM    269  CG  GLN A  38      -9.778   0.666  -3.513  1.00 95.97           C  
ATOM    270  CD  GLN A  38      -9.090   1.980  -3.832  1.00 95.97           C  
ATOM    271  NE2 GLN A  38      -9.621   2.707  -4.809  1.00 95.97           N  
ATOM    272  OE1 GLN A  38      -8.088   2.339  -3.205  1.00 95.97           O  
ATOM    273  N   GLU A  39      -8.788  -3.269  -0.946  1.00 96.22           N  
ATOM    274  CA  GLU A  39      -8.379  -4.023   0.236  1.00 96.22           C  
ATOM    275  C   GLU A  39      -6.895  -4.372   0.181  1.00 96.22           C  
ATOM    276  CB  GLU A  39      -9.215  -5.298   0.375  1.00 96.22           C  
ATOM    277  O   GLU A  39      -6.450  -5.316   0.837  1.00 96.22           O  
ATOM    278  CG  GLU A  39     -10.699  -5.039   0.591  1.00 96.22           C  
ATOM    279  CD  GLU A  39     -11.502  -6.310   0.821  1.00 96.22           C  
ATOM    280  OE1 GLU A  39     -12.695  -6.216   1.189  1.00 96.22           O  
ATOM    281  OE2 GLU A  39     -10.933  -7.408   0.634  1.00 96.22           O  
ATOM    282  N   LEU A  40      -6.175  -3.595  -0.678  1.00 98.22           N  
ATOM    283  CA  LEU A  40      -4.740  -3.817  -0.815  1.00 98.22           C  
ATOM    284  C   LEU A  40      -3.977  -2.498  -0.746  1.00 98.22           C  
ATOM    285  CB  LEU A  40      -4.431  -4.530  -2.133  1.00 98.22           C  
ATOM    286  O   LEU A  40      -4.462  -1.470  -1.225  1.00 98.22           O  
ATOM    287  CG  LEU A  40      -5.013  -5.935  -2.296  1.00 98.22           C  
ATOM    288  CD1 LEU A  40      -4.808  -6.431  -3.724  1.00 98.22           C  
ATOM    289  CD2 LEU A  40      -4.380  -6.896  -1.295  1.00 98.22           C  
ATOM    290  N   CYS A  41      -2.875  -2.515  -0.120  1.00 98.42           N  
ATOM    291  CA  CYS A  41      -1.867  -1.469  -0.253  1.00 98.42           C  
ATOM    292  C   CYS A  41      -0.853  -1.824  -1.334  1.00 98.42           C  
ATOM    293  CB  CYS A  41      -1.150  -1.244   1.077  1.00 98.42           C  
ATOM    294  O   CYS A  41      -0.529  -2.997  -1.527  1.00 98.42           O  
ATOM    295  SG  CYS A  41      -2.260  -0.846   2.445  1.00 98.42           S  
ATOM    296  N   TYR A  42      -0.423  -0.802  -2.032  1.00 97.96           N  
ATOM    297  CA  TYR A  42       0.591  -1.128  -3.028  1.00 97.96           C  
ATOM    298  C   TYR A  42       1.740  -0.127  -2.985  1.00 97.96           C  
ATOM    299  CB  TYR A  42      -0.023  -1.158  -4.431  1.00 97.96           C  
ATOM    300  O   TYR A  42       1.575   0.995  -2.501  1.00 97.96           O  
ATOM    301  CG  TYR A  42      -0.414   0.204  -4.951  1.00 97.96           C  
ATOM    302  CD1 TYR A  42      -1.715   0.680  -4.808  1.00 97.96           C  
ATOM    303  CD2 TYR A  42       0.517   1.018  -5.588  1.00 97.96           C  
ATOM    304  CE1 TYR A  42      -2.080   1.933  -5.288  1.00 97.96           C  
ATOM    305  CE2 TYR A  42       0.163   2.273  -6.072  1.00 97.96           C  
ATOM    306  OH  TYR A  42      -1.491   3.963  -6.394  1.00 97.96           O  
ATOM    307  CZ  TYR A  42      -1.135   2.721  -5.917  1.00 97.96           C  
ATOM    308  N   ILE A  43       2.864  -0.555  -3.481  1.00 96.34           N  
ATOM    309  CA  ILE A  43       4.028   0.280  -3.759  1.00 96.34           C  
ATOM    310  C   ILE A  43       4.574  -0.042  -5.149  1.00 96.34           C  
ATOM    311  CB  ILE A  43       5.130   0.088  -2.693  1.00 96.34           C  
ATOM    312  O   ILE A  43       4.730  -1.213  -5.505  1.00 96.34           O  
ATOM    313  CG1 ILE A  43       6.295   1.050  -2.951  1.00 96.34           C  
ATOM    314  CG2 ILE A  43       5.613  -1.365  -2.671  1.00 96.34           C  
ATOM    315  CD1 ILE A  43       7.229   1.224  -1.761  1.00 96.34           C  
ATOM    316  N   VAL A  44       4.700   1.007  -5.916  1.00 94.87           N  
ATOM    317  CA  VAL A  44       5.319   0.896  -7.233  1.00 94.87           C  
ATOM    318  C   VAL A  44       6.664   1.619  -7.235  1.00 94.87           C  
ATOM    319  CB  VAL A  44       4.405   1.466  -8.340  1.00 94.87           C  
ATOM    320  O   VAL A  44       6.748   2.786  -6.845  1.00 94.87           O  
ATOM    321  CG1 VAL A  44       5.064   1.324  -9.711  1.00 94.87           C  
ATOM    322  CG2 VAL A  44       3.046   0.768  -8.322  1.00 94.87           C  
ATOM    323  N   TRP A  45       7.612   0.837  -7.710  1.00 91.69           N  
ATOM    324  CA  TRP A  45       8.964   1.377  -7.812  1.00 91.69           C  
ATOM    325  C   TRP A  45       9.411   1.452  -9.268  1.00 91.69           C  
ATOM    326  CB  TRP A  45       9.947   0.522  -7.007  1.00 91.69           C  
ATOM    327  O   TRP A  45       9.216   0.506 -10.034  1.00 91.69           O  
ATOM    328  CG  TRP A  45       9.525   0.283  -5.588  1.00 91.69           C  
ATOM    329  CD1 TRP A  45       8.655  -0.671  -5.137  1.00 91.69           C  
ATOM    330  CD2 TRP A  45       9.953   1.014  -4.435  1.00 91.69           C  
ATOM    331  CE2 TRP A  45       9.302   0.449  -3.316  1.00 91.69           C  
ATOM    332  CE3 TRP A  45      10.825   2.093  -4.239  1.00 91.69           C  
ATOM    333  NE1 TRP A  45       8.517  -0.576  -3.771  1.00 91.69           N  
ATOM    334  CH2 TRP A  45      10.355   1.984  -1.855  1.00 91.69           C  
ATOM    335  CZ2 TRP A  45       9.497   0.928  -2.019  1.00 91.69           C  
ATOM    336  CZ3 TRP A  45      11.018   2.568  -2.947  1.00 91.69           C  
ATOM    337  N   CYS A  46       9.941   2.590  -9.484  1.00 90.27           N  
ATOM    338  CA  CYS A  46      10.608   2.761 -10.769  1.00 90.27           C  
ATOM    339  C   CYS A  46      11.949   3.465 -10.598  1.00 90.27           C  
ATOM    340  CB  CYS A  46       9.725   3.554 -11.732  1.00 90.27           C  
ATOM    341  O   CYS A  46      11.999   4.614 -10.157  1.00 90.27           O  
ATOM    342  SG  CYS A  46      10.376   3.642 -13.414  1.00 90.27           S  
ATOM    343  N   GLY A  47      12.988   2.809 -10.917  1.00 84.19           N  
ATOM    344  CA  GLY A  47      14.341   3.313 -10.743  1.00 84.19           C  
ATOM    345  C   GLY A  47      14.778   4.246 -11.857  1.00 84.19           C  
ATOM    346  O   GLY A  47      13.978   5.038 -12.359  1.00 84.19           O  
ATOM    347  N   ALA A  48      16.106   4.190 -12.257  1.00 82.53           N  
ATOM    348  CA  ALA A  48      16.774   5.110 -13.173  1.00 82.53           C  
ATOM    349  C   ALA A  48      16.227   4.967 -14.590  1.00 82.53           C  
ATOM    350  CB  ALA A  48      18.282   4.872 -13.161  1.00 82.53           C  
ATOM    351  O   ALA A  48      16.247   5.922 -15.370  1.00 82.53           O  
ATOM    352  N   PHE A  49      15.595   3.883 -14.861  1.00 84.63           N  
ATOM    353  CA  PHE A  49      15.178   3.626 -16.235  1.00 84.63           C  
ATOM    354  C   PHE A  49      13.864   4.333 -16.543  1.00 84.63           C  
ATOM    355  CB  PHE A  49      15.036   2.121 -16.483  1.00 84.63           C  
ATOM    356  O   PHE A  49      13.470   4.443 -17.706  1.00 84.63           O  
ATOM    357  CG  PHE A  49      16.349   1.388 -16.540  1.00 84.63           C  
ATOM    358  CD1 PHE A  49      17.198   1.539 -17.630  1.00 84.63           C  
ATOM    359  CD2 PHE A  49      16.735   0.549 -15.503  1.00 84.63           C  
ATOM    360  CE1 PHE A  49      18.414   0.862 -17.686  1.00 84.63           C  
ATOM    361  CE2 PHE A  49      17.948  -0.131 -15.552  1.00 84.63           C  
ATOM    362  CZ  PHE A  49      18.786   0.026 -16.645  1.00 84.63           C  
ATOM    363  N   CYS A  50      13.167   4.886 -15.546  1.00 80.38           N  
ATOM    364  CA  CYS A  50      11.927   5.627 -15.750  1.00 80.38           C  
ATOM    365  C   CYS A  50      12.200   7.120 -15.888  1.00 80.38           C  
ATOM    366  CB  CYS A  50      10.959   5.381 -14.593  1.00 80.38           C  
ATOM    367  O   CYS A  50      11.269   7.926 -15.912  1.00 80.38           O  
ATOM    368  SG  CYS A  50      10.389   3.671 -14.472  1.00 80.38           S  
ATOM    369  N   HIS A  51      13.346   7.531 -16.381  1.00 80.05           N  
ATOM    370  CA  HIS A  51      13.720   8.928 -16.573  1.00 80.05           C  
ATOM    371  C   HIS A  51      13.822   9.660 -15.239  1.00 80.05           C  
ATOM    372  CB  HIS A  51      12.710   9.632 -17.482  1.00 80.05           C  
ATOM    373  O   HIS A  51      14.696  10.510 -15.058  1.00 80.05           O  
ATOM    374  CG  HIS A  51      12.894   9.325 -18.934  1.00 80.05           C  
ATOM    375  CD2 HIS A  51      12.105   8.658 -19.809  1.00 80.05           C  
ATOM    376  ND1 HIS A  51      14.009   9.719 -19.643  1.00 80.05           N  
ATOM    377  CE1 HIS A  51      13.895   9.308 -20.895  1.00 80.05           C  
ATOM    378  NE2 HIS A  51      12.749   8.661 -21.021  1.00 80.05           N  
ATOM    379  N   ASP A  52      12.946   9.199 -14.266  1.00 75.15           N  
ATOM    380  CA  ASP A  52      12.996   9.709 -12.899  1.00 75.15           C  
ATOM    381  C   ASP A  52      12.661   8.613 -11.891  1.00 75.15           C  
ATOM    382  CB  ASP A  52      12.037  10.889 -12.731  1.00 75.15           C  
ATOM    383  O   ASP A  52      11.827   7.747 -12.162  1.00 75.15           O  
ATOM    384  CG  ASP A  52      12.467  12.120 -13.510  1.00 75.15           C  
ATOM    385  OD1 ASP A  52      13.684  12.310 -13.725  1.00 75.15           O  
ATOM    386  OD2 ASP A  52      11.583  12.907 -13.909  1.00 75.15           O  
ATOM    387  N   ARG A  53      13.505   8.595 -10.814  1.00 80.94           N  
ATOM    388  CA  ARG A  53      13.116   7.683  -9.743  1.00 80.94           C  
ATOM    389  C   ARG A  53      11.757   8.064  -9.166  1.00 80.94           C  
ATOM    390  CB  ARG A  53      14.172   7.672  -8.635  1.00 80.94           C  
ATOM    391  O   ARG A  53      11.551   9.206  -8.751  1.00 80.94           O  
ATOM    392  CG  ARG A  53      14.016   6.526  -7.648  1.00 80.94           C  
ATOM    393  CD  ARG A  53      15.179   6.465  -6.668  1.00 80.94           C  
ATOM    394  NE  ARG A  53      15.022   5.372  -5.712  1.00 80.94           N  
ATOM    395  NH1 ARG A  53      16.928   5.874  -4.508  1.00 80.94           N  
ATOM    396  NH2 ARG A  53      15.618   4.095  -3.899  1.00 80.94           N  
ATOM    397  CZ  ARG A  53      15.856   5.116  -4.709  1.00 80.94           C  
ATOM    398  N   ARG A  54      10.849   7.128  -9.305  1.00 85.14           N  
ATOM    399  CA  ARG A  54       9.500   7.396  -8.819  1.00 85.14           C  
ATOM    400  C   ARG A  54       9.008   6.269  -7.917  1.00 85.14           C  
ATOM    401  CB  ARG A  54       8.534   7.589  -9.990  1.00 85.14           C  
ATOM    402  O   ARG A  54       9.276   5.094  -8.181  1.00 85.14           O  
ATOM    403  CG  ARG A  54       8.886   8.762 -10.892  1.00 85.14           C  
ATOM    404  CD  ARG A  54       7.867   8.940 -12.009  1.00 85.14           C  
ATOM    405  NE  ARG A  54       8.259  10.002 -12.931  1.00 85.14           N  
ATOM    406  NH1 ARG A  54       6.591   9.564 -14.469  1.00 85.14           N  
ATOM    407  NH2 ARG A  54       8.084  11.263 -14.842  1.00 85.14           N  
ATOM    408  CZ  ARG A  54       7.644  10.274 -14.079  1.00 85.14           C  
ATOM    409  N   VAL A  55       8.486   6.730  -6.797  1.00 91.67           N  
ATOM    410  CA  VAL A  55       7.802   5.788  -5.918  1.00 91.67           C  
ATOM    411  C   VAL A  55       6.346   6.214  -5.736  1.00 91.67           C  
ATOM    412  CB  VAL A  55       8.501   5.683  -4.544  1.00 91.67           C  
ATOM    413  O   VAL A  55       6.067   7.374  -5.423  1.00 91.67           O  
ATOM    414  CG1 VAL A  55       7.775   4.687  -3.643  1.00 91.67           C  
ATOM    415  CG2 VAL A  55       9.964   5.280  -4.721  1.00 91.67           C  
ATOM    416  N   LYS A  56       5.518   5.266  -6.070  1.00 94.18           N  
ATOM    417  CA  LYS A  56       4.089   5.482  -5.865  1.00 94.18           C  
ATOM    418  C   LYS A  56       3.529   4.512  -4.829  1.00 94.18           C  
ATOM    419  CB  LYS A  56       3.329   5.335  -7.185  1.00 94.18           C  
ATOM    420  O   LYS A  56       3.793   3.309  -4.891  1.00 94.18           O  
ATOM    421  CG  LYS A  56       1.858   5.712  -7.097  1.00 94.18           C  
ATOM    422  CD  LYS A  56       1.167   5.586  -8.449  1.00 94.18           C  
ATOM    423  CE  LYS A  56      -0.316   5.917  -8.353  1.00 94.18           C  
ATOM    424  NZ  LYS A  56      -0.991   5.825  -9.682  1.00 94.18           N  
ATOM    425  N   LEU A  57       2.727   5.110  -3.873  1.00 96.57           N  
ATOM    426  CA  LEU A  57       2.073   4.339  -2.821  1.00 96.57           C  
ATOM    427  C   LEU A  57       0.564   4.558  -2.845  1.00 96.57           C  
ATOM    428  CB  LEU A  57       2.634   4.721  -1.449  1.00 96.57           C  
ATOM    429  O   LEU A  57       0.094   5.631  -3.231  1.00 96.57           O  
ATOM    430  CG  LEU A  57       4.145   4.570  -1.268  1.00 96.57           C  
ATOM    431  CD1 LEU A  57       4.845   5.901  -1.529  1.00 96.57           C  
ATOM    432  CD2 LEU A  57       4.469   4.055   0.130  1.00 96.57           C  
ATOM    433  N   GLY A  58      -0.135   3.461  -2.426  1.00 97.43           N  
ATOM    434  CA  GLY A  58      -1.569   3.699  -2.386  1.00 97.43           C  
ATOM    435  C   GLY A  58      -2.375   2.445  -2.106  1.00 97.43           C  
ATOM    436  O   GLY A  58      -1.846   1.469  -1.569  1.00 97.43           O  
ATOM    437  N   CYS A  59      -3.679   2.654  -2.416  1.00 98.26           N  
ATOM    438  CA  CYS A  59      -4.645   1.576  -2.234  1.00 98.26           C  
ATOM    439  C   CYS A  59      -5.091   1.011  -3.577  1.00 98.26           C  
ATOM    440  CB  CYS A  59      -5.860   2.071  -1.449  1.00 98.26           C  
ATOM    441  O   CYS A  59      -5.125   1.730  -4.577  1.00 98.26           O  
ATOM    442  SG  CYS A  59      -5.448   2.769   0.165  1.00 98.26           S  
ATOM    443  N   ALA A  60      -5.462  -0.263  -3.506  1.00 98.08           N  
ATOM    444  CA  ALA A  60      -5.929  -0.858  -4.756  1.00 98.08           C  
ATOM    445  C   ALA A  60      -6.905  -2.000  -4.489  1.00 98.08           C  
ATOM    446  CB  ALA A  60      -4.747  -1.354  -5.584  1.00 98.08           C  
ATOM    447  O   ALA A  60      -6.813  -2.676  -3.461  1.00 98.08           O  
ATOM    448  N   ALA A  61      -7.836  -2.098  -5.418  1.00 97.62           N  
ATOM    449  CA  ALA A  61      -8.727  -3.255  -5.383  1.00 97.62           C  
ATOM    450  C   ALA A  61      -7.997  -4.522  -5.821  1.00 97.62           C  
ATOM    451  CB  ALA A  61      -9.947  -3.015  -6.268  1.00 97.62           C  
ATOM    452  O   ALA A  61      -8.224  -5.600  -5.265  1.00 97.62           O  
ATOM    453  N   THR A  62      -7.267  -4.331  -6.867  1.00 97.89           N  
ATOM    454  CA  THR A  62      -6.386  -5.375  -7.379  1.00 97.89           C  
ATOM    455  C   THR A  62      -4.948  -4.872  -7.469  1.00 97.89           C  
ATOM    456  CB  THR A  62      -6.848  -5.867  -8.763  1.00 97.89           C  
ATOM    457  O   THR A  62      -4.713  -3.671  -7.618  1.00 97.89           O  
ATOM    458  CG2 THR A  62      -8.254  -6.454  -8.697  1.00 97.89           C  
ATOM    459  OG1 THR A  62      -6.845  -4.766  -9.681  1.00 97.89           O  
ATOM    460  N   CYS A  63      -4.016  -5.792  -7.279  1.00 97.38           N  
ATOM    461  CA  CYS A  63      -2.610  -5.410  -7.360  1.00 97.38           C  
ATOM    462  C   CYS A  63      -2.264  -4.898  -8.753  1.00 97.38           C  
ATOM    463  CB  CYS A  63      -1.711  -6.594  -7.004  1.00 97.38           C  
ATOM    464  O   CYS A  63      -2.479  -5.595  -9.746  1.00 97.38           O  
ATOM    465  SG  CYS A  63      -0.004  -6.128  -6.642  1.00 97.38           S  
ATOM    466  N   PRO A  64      -1.763  -3.640  -8.897  1.00 97.30           N  
ATOM    467  CA  PRO A  64      -1.456  -3.039 -10.196  1.00 97.30           C  
ATOM    468  C   PRO A  64      -0.471  -3.871 -11.014  1.00 97.30           C  
ATOM    469  CB  PRO A  64      -0.847  -1.685  -9.823  1.00 97.30           C  
ATOM    470  O   PRO A  64       0.415  -4.517 -10.449  1.00 97.30           O  
ATOM    471  CG  PRO A  64      -1.340  -1.413  -8.438  1.00 97.30           C  
ATOM    472  CD  PRO A  64      -1.523  -2.725  -7.731  1.00 97.30           C  
ATOM    473  N   ILE A  65      -0.655  -3.790 -12.222  1.00 96.85           N  
ATOM    474  CA  ILE A  65       0.254  -4.448 -13.154  1.00 96.85           C  
ATOM    475  C   ILE A  65       1.459  -3.549 -13.421  1.00 96.85           C  
ATOM    476  CB  ILE A  65      -0.455  -4.802 -14.480  1.00 96.85           C  
ATOM    477  O   ILE A  65       1.302  -2.383 -13.791  1.00 96.85           O  
ATOM    478  CG1 ILE A  65      -1.653  -5.722 -14.217  1.00 96.85           C  
ATOM    479  CG2 ILE A  65       0.526  -5.449 -15.462  1.00 96.85           C  
ATOM    480  CD1 ILE A  65      -2.585  -5.882 -15.410  1.00 96.85           C  
ATOM    481  N   PRO A  66       2.599  -4.034 -13.225  1.00 94.31           N  
ATOM    482  CA  PRO A  66       3.790  -3.207 -13.427  1.00 94.31           C  
ATOM    483  C   PRO A  66       3.995  -2.815 -14.889  1.00 94.31           C  
ATOM    484  CB  PRO A  66       4.930  -4.105 -12.938  1.00 94.31           C  
ATOM    485  O   PRO A  66       3.734  -3.617 -15.789  1.00 94.31           O  
ATOM    486  CG  PRO A  66       4.421  -5.499 -13.116  1.00 94.31           C  
ATOM    487  CD  PRO A  66       2.930  -5.489 -12.938  1.00 94.31           C  
ATOM    488  N   LYS A  67       4.335  -1.538 -15.163  1.00 91.62           N  
ATOM    489  CA  LYS A  67       4.791  -1.089 -16.476  1.00 91.62           C  
ATOM    490  C   LYS A  67       6.282  -1.353 -16.660  1.00 91.62           C  
ATOM    491  CB  LYS A  67       4.495   0.399 -16.667  1.00 91.62           C  
ATOM    492  O   LYS A  67       6.941  -1.880 -15.761  1.00 91.62           O  
ATOM    493  CG  LYS A  67       3.016   0.750 -16.606  1.00 91.62           C  
ATOM    494  CD  LYS A  67       2.784   2.238 -16.830  1.00 91.62           C  
ATOM    495  CE  LYS A  67       1.305   2.592 -16.755  1.00 91.62           C  
ATOM    496  NZ  LYS A  67       1.075   4.056 -16.942  1.00 91.62           N  
ATOM    497  N   ARG A  68       6.781  -1.085 -17.918  1.00 90.92           N  
ATOM    498  CA  ARG A  68       8.195  -1.306 -18.204  1.00 90.92           C  
ATOM    499  C   ARG A  68       9.076  -0.669 -17.135  1.00 90.92           C  
ATOM    500  CB  ARG A  68       8.559  -0.749 -19.582  1.00 90.92           C  
ATOM    501  O   ARG A  68       8.921   0.513 -16.818  1.00 90.92           O  
ATOM    502  CG  ARG A  68       9.922  -1.195 -20.087  1.00 90.92           C  
ATOM    503  CD  ARG A  68      10.232  -0.616 -21.460  1.00 90.92           C  
ATOM    504  NE  ARG A  68      11.091  -1.504 -22.238  1.00 90.92           N  
ATOM    505  NH1 ARG A  68      12.413   0.186 -23.095  1.00 90.92           N  
ATOM    506  NH2 ARG A  68      12.824  -1.996 -23.663  1.00 90.92           N  
ATOM    507  CZ  ARG A  68      12.107  -1.103 -22.997  1.00 90.92           C  
ATOM    508  N   TYR A  69       9.863  -1.583 -16.467  1.00 91.31           N  
ATOM    509  CA  TYR A  69      10.920  -1.168 -15.551  1.00 91.31           C  
ATOM    510  C   TYR A  69      10.363  -0.915 -14.155  1.00 91.31           C  
ATOM    511  CB  TYR A  69      11.617   0.092 -16.072  1.00 91.31           C  
ATOM    512  O   TYR A  69      11.083  -0.449 -13.269  1.00 91.31           O  
ATOM    513  CG  TYR A  69      12.244  -0.079 -17.434  1.00 91.31           C  
ATOM    514  CD1 TYR A  69      13.185  -1.079 -17.669  1.00 91.31           C  
ATOM    515  CD2 TYR A  69      11.897   0.758 -18.489  1.00 91.31           C  
ATOM    516  CE1 TYR A  69      13.766  -1.240 -18.922  1.00 91.31           C  
ATOM    517  CE2 TYR A  69      12.471   0.606 -19.747  1.00 91.31           C  
ATOM    518  OH  TYR A  69      13.976  -0.549 -21.196  1.00 91.31           O  
ATOM    519  CZ  TYR A  69      13.403  -0.394 -19.953  1.00 91.31           C  
ATOM    520  N   GLU A  70       9.041  -1.111 -14.025  1.00 92.92           N  
ATOM    521  CA  GLU A  70       8.419  -0.934 -12.716  1.00 92.92           C  
ATOM    522  C   GLU A  70       8.424  -2.237 -11.922  1.00 92.92           C  
ATOM    523  CB  GLU A  70       6.986  -0.416 -12.868  1.00 92.92           C  
ATOM    524  O   GLU A  70       8.343  -3.323 -12.499  1.00 92.92           O  
ATOM    525  CG  GLU A  70       6.901   1.025 -13.349  1.00 92.92           C  
ATOM    526  CD  GLU A  70       5.475   1.548 -13.426  1.00 92.92           C  
ATOM    527  OE1 GLU A  70       5.287   2.769 -13.633  1.00 92.92           O  
ATOM    528  OE2 GLU A  70       4.539   0.732 -13.278  1.00 92.92           O  
ATOM    529  N   LYS A  71       8.585  -2.065 -10.691  1.00 92.89           N  
ATOM    530  CA  LYS A  71       8.354  -3.141  -9.732  1.00 92.89           C  
ATOM    531  C   LYS A  71       7.176  -2.819  -8.817  1.00 92.89           C  
ATOM    532  CB  LYS A  71       9.611  -3.396  -8.899  1.00 92.89           C  
ATOM    533  O   LYS A  71       7.090  -1.717  -8.272  1.00 92.89           O  
ATOM    534  CG  LYS A  71      10.775  -3.969  -9.693  1.00 92.89           C  
ATOM    535  CD  LYS A  71      11.970  -4.270  -8.797  1.00 92.89           C  
ATOM    536  CE  LYS A  71      13.158  -4.781  -9.601  1.00 92.89           C  
ATOM    537  NZ  LYS A  71      14.333  -5.075  -8.726  1.00 92.89           N  
ATOM    538  N   VAL A  72       6.277  -3.805  -8.661  1.00 95.89           N  
ATOM    539  CA  VAL A  72       5.081  -3.566  -7.860  1.00 95.89           C  
ATOM    540  C   VAL A  72       4.989  -4.606  -6.745  1.00 95.89           C  
ATOM    541  CB  VAL A  72       3.801  -3.599  -8.725  1.00 95.89           C  
ATOM    542  O   VAL A  72       5.201  -5.798  -6.980  1.00 95.89           O  
ATOM    543  CG1 VAL A  72       2.563  -3.340  -7.869  1.00 95.89           C  
ATOM    544  CG2 VAL A  72       3.897  -2.577  -9.857  1.00 95.89           C  
ATOM    545  N   THR A  73       4.703  -4.154  -5.560  1.00 96.34           N  
ATOM    546  CA  THR A  73       4.393  -5.031  -4.436  1.00 96.34           C  
ATOM    547  C   THR A  73       3.047  -4.662  -3.818  1.00 96.34           C  
ATOM    548  CB  THR A  73       5.491  -4.967  -3.358  1.00 96.34           C  
ATOM    549  O   THR A  73       2.702  -3.482  -3.727  1.00 96.34           O  
ATOM    550  CG2 THR A  73       5.204  -5.945  -2.223  1.00 96.34           C  
ATOM    551  OG1 THR A  73       6.753  -5.297  -3.951  1.00 96.34           O  
ATOM    552  N   CYS A  74       2.368  -5.681  -3.424  1.00 98.16           N  
ATOM    553  CA  CYS A  74       1.079  -5.480  -2.770  1.00 98.16           C  
ATOM    554  C   CYS A  74       1.017  -6.229  -1.445  1.00 98.16           C  
ATOM    555  CB  CYS A  74      -0.061  -5.938  -3.679  1.00 98.16           C  
ATOM    556  O   CYS A  74       1.680  -7.254  -1.275  1.00 98.16           O  
ATOM    557  SG  CYS A  74      -0.174  -5.015  -5.228  1.00 98.16           S  
ATOM    558  N   CYS A  75       0.202  -5.708  -0.572  1.00 98.10           N  
ATOM    559  CA  CYS A  75      -0.001  -6.329   0.732  1.00 98.10           C  
ATOM    560  C   CYS A  75      -1.373  -5.977   1.295  1.00 98.10           C  
ATOM    561  CB  CYS A  75       1.089  -5.892   1.709  1.00 98.10           C  
ATOM    562  O   CYS A  75      -2.039  -5.067   0.798  1.00 98.10           O  
ATOM    563  SG  CYS A  75       1.134  -4.110   2.001  1.00 98.10           S  
ATOM    564  N   SER A  76      -1.854  -6.723   2.307  1.00 97.21           N  
ATOM    565  CA  SER A  76      -3.240  -6.560   2.731  1.00 97.21           C  
ATOM    566  C   SER A  76      -3.326  -6.183   4.207  1.00 97.21           C  
ATOM    567  CB  SER A  76      -4.034  -7.842   2.477  1.00 97.21           C  
ATOM    568  O   SER A  76      -4.394  -6.275   4.815  1.00 97.21           O  
ATOM    569  OG  SER A  76      -3.414  -8.950   3.107  1.00 97.21           O  
ATOM    570  N   THR A  77      -2.157  -5.772   4.767  1.00 96.87           N  
ATOM    571  CA  THR A  77      -2.198  -5.351   6.163  1.00 96.87           C  
ATOM    572  C   THR A  77      -1.946  -3.850   6.282  1.00 96.87           C  
ATOM    573  CB  THR A  77      -1.164  -6.117   7.008  1.00 96.87           C  
ATOM    574  O   THR A  77      -1.446  -3.223   5.346  1.00 96.87           O  
ATOM    575  CG2 THR A  77      -1.432  -7.618   6.978  1.00 96.87           C  
ATOM    576  OG1 THR A  77       0.148  -5.867   6.490  1.00 96.87           O  
ATOM    577  N   ASP A  78      -2.361  -3.233   7.423  1.00 97.08           N  
ATOM    578  CA  ASP A  78      -2.211  -1.797   7.637  1.00 97.08           C  
ATOM    579  C   ASP A  78      -0.754  -1.367   7.487  1.00 97.08           C  
ATOM    580  CB  ASP A  78      -2.736  -1.403   9.019  1.00 97.08           C  
ATOM    581  O   ASP A  78       0.149  -2.023   8.011  1.00 97.08           O  
ATOM    582  CG  ASP A  78      -4.250  -1.457   9.117  1.00 97.08           C  
ATOM    583  OD1 ASP A  78      -4.928  -1.508   8.068  1.00 97.08           O  
ATOM    584  OD2 ASP A  78      -4.771  -1.447  10.253  1.00 97.08           O  
ATOM    585  N   ASN A  79      -0.622  -0.249   6.744  1.00 96.50           N  
ATOM    586  CA  ASN A  79       0.659   0.436   6.603  1.00 96.50           C  
ATOM    587  C   ASN A  79       1.750  -0.512   6.111  1.00 96.50           C  
ATOM    588  CB  ASN A  79       1.073   1.079   7.929  1.00 96.50           C  
ATOM    589  O   ASN A  79       2.902  -0.412   6.535  1.00 96.50           O  
ATOM    590  CG  ASN A  79       0.063   2.095   8.425  1.00 96.50           C  
ATOM    591  ND2 ASN A  79      -0.241   2.047   9.716  1.00 96.50           N  
ATOM    592  OD1 ASN A  79      -0.439   2.916   7.653  1.00 96.50           O  
ATOM    593  N   CYS A  80       1.604  -1.517   5.381  1.00 96.87           N  
ATOM    594  CA  CYS A  80       2.551  -2.529   4.927  1.00 96.87           C  
ATOM    595  C   CYS A  80       3.337  -2.038   3.718  1.00 96.87           C  
ATOM    596  CB  CYS A  80       1.823  -3.827   4.581  1.00 96.87           C  
ATOM    597  O   CYS A  80       4.291  -2.688   3.286  1.00 96.87           O  
ATOM    598  SG  CYS A  80       0.666  -3.667   3.203  1.00 96.87           S  
ATOM    599  N   ASN A  81       2.800  -0.877   3.121  1.00 96.39           N  
ATOM    600  CA  ASN A  81       3.484  -0.361   1.941  1.00 96.39           C  
ATOM    601  C   ASN A  81       4.390   0.818   2.288  1.00 96.39           C  
ATOM    602  CB  ASN A  81       2.472   0.047   0.868  1.00 96.39           C  
ATOM    603  O   ASN A  81       4.412   1.821   1.574  1.00 96.39           O  
ATOM    604  CG  ASN A  81       1.554   1.164   1.325  1.00 96.39           C  
ATOM    605  ND2 ASN A  81       1.052   1.944   0.376  1.00 96.39           N  
ATOM    606  OD1 ASN A  81       1.300   1.325   2.522  1.00 96.39           O  
ATOM    607  N   GLN A  82       5.307   0.638   3.193  1.00 89.35           N  
ATOM    608  CA  GLN A  82       6.202   1.675   3.695  1.00 89.35           C  
ATOM    609  C   GLN A  82       7.212   2.093   2.630  1.00 89.35           C  
ATOM    610  CB  GLN A  82       6.931   1.194   4.950  1.00 89.35           C  
ATOM    611  O   GLN A  82       7.628   1.275   1.807  1.00 89.35           O  
ATOM    612  CG  GLN A  82       6.007   0.913   6.128  1.00 89.35           C  
ATOM    613  CD  GLN A  82       6.747   0.378   7.340  1.00 89.35           C  
ATOM    614  NE2 GLN A  82       6.187  -0.648   7.971  1.00 89.35           N  
ATOM    615  OE1 GLN A  82       7.814   0.881   7.704  1.00 89.35           O  
ATOM    616  N   PHE A  83       7.454   3.420   2.638  1.00 84.75           N  
ATOM    617  CA  PHE A  83       8.457   3.963   1.730  1.00 84.75           C  
ATOM    618  C   PHE A  83       9.815   3.315   1.974  1.00 84.75           C  
ATOM    619  CB  PHE A  83       8.564   5.483   1.892  1.00 84.75           C  
ATOM    620  O   PHE A  83      10.226   3.137   3.122  1.00 84.75           O  
ATOM    621  CG  PHE A  83       9.161   6.180   0.699  1.00 84.75           C  
ATOM    622  CD1 PHE A  83      10.536   6.350   0.592  1.00 84.75           C  
ATOM    623  CD2 PHE A  83       8.347   6.664  -0.316  1.00 84.75           C  
ATOM    624  CE1 PHE A  83      11.091   6.995  -0.511  1.00 84.75           C  
ATOM    625  CE2 PHE A  83       8.894   7.310  -1.421  1.00 84.75           C  
ATOM    626  CZ  PHE A  83      10.267   7.475  -1.516  1.00 84.75           C  
ATOM    627  N   PRO A  84      10.487   2.787   0.907  1.00 76.03           N  
ATOM    628  CA  PRO A  84      11.801   2.171   1.110  1.00 76.03           C  
ATOM    629  C   PRO A  84      12.817   3.136   1.717  1.00 76.03           C  
ATOM    630  CB  PRO A  84      12.218   1.757  -0.304  1.00 76.03           C  
ATOM    631  O   PRO A  84      12.827   4.322   1.378  1.00 76.03           O  
ATOM    632  CG  PRO A  84      11.166   2.333  -1.196  1.00 76.03           C  
ATOM    633  CD  PRO A  84      10.113   2.975  -0.340  1.00 76.03           C  
ATOM    634  N   THR A  85      13.248   3.012   2.985  1.00 70.47           N  
ATOM    635  CA  THR A  85      14.339   3.794   3.558  1.00 70.47           C  
ATOM    636  C   THR A  85      15.663   3.453   2.881  1.00 70.47           C  
ATOM    637  CB  THR A  85      14.459   3.558   5.075  1.00 70.47           C  
ATOM    638  O   THR A  85      15.872   2.316   2.453  1.00 70.47           O  
ATOM    639  CG2 THR A  85      13.299   4.204   5.826  1.00 70.47           C  
ATOM    640  OG1 THR A  85      14.456   2.149   5.335  1.00 70.47           O  
ATOM    641  N   GLN A  86      16.186   4.370   2.008  1.00 58.70           N  
ATOM    642  CA  GLN A  86      17.560   4.261   1.527  1.00 58.70           C  
ATOM    643  C   GLN A  86      18.460   3.613   2.575  1.00 58.70           C  
ATOM    644  CB  GLN A  86      18.106   5.637   1.145  1.00 58.70           C  
ATOM    645  O   GLN A  86      18.492   4.049   3.728  1.00 58.70           O  
ATOM    646  CG  GLN A  86      18.076   5.917  -0.352  1.00 58.70           C  
ATOM    647  CD  GLN A  86      18.894   7.135  -0.738  1.00 58.70           C  
ATOM    648  NE2 GLN A  86      18.639   7.667  -1.929  1.00 58.70           N  
ATOM    649  OE1 GLN A  86      19.747   7.594   0.028  1.00 58.70           O  
ATOM    650  N   LYS A  87      18.343   2.381   2.962  1.00 49.98           N  
ATOM    651  CA  LYS A  87      19.322   1.789   3.869  1.00 49.98           C  
ATOM    652  C   LYS A  87      20.719   2.347   3.611  1.00 49.98           C  
ATOM    653  CB  LYS A  87      19.332   0.266   3.727  1.00 49.98           C  
ATOM    654  O   LYS A  87      21.176   2.385   2.467  1.00 49.98           O  
ATOM    655  CG  LYS A  87      18.558  -0.462   4.816  1.00 49.98           C  
ATOM    656  CD  LYS A  87      18.809  -1.964   4.771  1.00 49.98           C  
ATOM    657  CE  LYS A  87      17.986  -2.701   5.820  1.00 49.98           C  
ATOM    658  NZ  LYS A  87      18.187  -4.179   5.744  1.00 49.98           N  
ATOM    659  N   SER A  88      21.086   3.631   3.953  1.00 42.81           N  
ATOM    660  CA  SER A  88      22.465   4.087   4.098  1.00 42.81           C  
ATOM    661  C   SER A  88      23.429   2.909   4.196  1.00 42.81           C  
ATOM    662  CB  SER A  88      22.608   4.977   5.333  1.00 42.81           C  
ATOM    663  O   SER A  88      23.206   1.981   4.976  1.00 42.81           O  
ATOM    664  OG  SER A  88      23.893   4.829   5.913  1.00 42.81           O  
ATOM    665  N   ARG A  89      23.763   2.112   3.219  1.00 38.11           N  
ATOM    666  CA  ARG A  89      25.047   1.420   3.254  1.00 38.11           C  
ATOM    667  C   ARG A  89      26.167   2.364   3.675  1.00 38.11           C  
ATOM    668  CB  ARG A  89      25.364   0.805   1.889  1.00 38.11           C  
ATOM    669  O   ARG A  89      26.223   3.510   3.223  1.00 38.11           O  
ATOM    670  CG  ARG A  89      25.862  -0.630   1.960  1.00 38.11           C  
ATOM    671  CD  ARG A  89      26.285  -1.148   0.592  1.00 38.11           C  
ATOM    672  NE  ARG A  89      26.207  -2.604   0.520  1.00 38.11           N  
ATOM    673  NH1 ARG A  89      27.193  -2.760  -1.563  1.00 38.11           N  
ATOM    674  NH2 ARG A  89      26.520  -4.656  -0.464  1.00 38.11           N  
ATOM    675  CZ  ARG A  89      26.640  -3.337  -0.502  1.00 38.11           C  
TER     676      ALA A   1                                                      
ENDMDL                                                                          
END                                                                             
