# Supplementary material for: Domain loss enabled evolution of novel functions in the snake three-finger toxin gene superfamily
Source: Nat Commun. 2023 Aug 11;14:4861. doi: 10.1038/s41467-023-40550-0 (PMC10421932; doi:10.1038/s41467-023-40550-0)
Supplement: Supplementary file 5 — Supplementary Data 2 [file 41467_2023_40550_MOESM5_ESM.zip › SD2_structure_predictions/full_sequence/TR|U3FYQ5|Micrurus_fulvius.pdb]

MODEL     1                                                                     
ATOM      1  N   MET A   1     -39.929   2.881  21.298  1.00 63.42           N  
ATOM      2  CA  MET A   1     -39.082   1.691  21.309  1.00 63.42           C  
ATOM      3  C   MET A   1     -38.534   1.400  19.916  1.00 63.42           C  
ATOM      4  CB  MET A   1     -39.861   0.481  21.827  1.00 63.42           C  
ATOM      5  O   MET A   1     -37.578   0.636  19.767  1.00 63.42           O  
ATOM      6  CG  MET A   1     -41.368   0.608  21.669  1.00 63.42           C  
ATOM      7  SD  MET A   1     -42.276  -0.792  22.432  1.00 63.42           S  
ATOM      8  CE  MET A   1     -43.282  -1.329  21.020  1.00 63.42           C  
ATOM      9  N   LYS A   2     -38.876   2.235  18.895  1.00 71.35           N  
ATOM     10  CA  LYS A   2     -38.499   2.133  17.489  1.00 71.35           C  
ATOM     11  C   LYS A   2     -37.359   3.091  17.154  1.00 71.35           C  
ATOM     12  CB  LYS A   2     -39.702   2.415  16.588  1.00 71.35           C  
ATOM     13  O   LYS A   2     -36.514   2.788  16.309  1.00 71.35           O  
ATOM     14  CG  LYS A   2     -40.803   1.369  16.680  1.00 71.35           C  
ATOM     15  CD  LYS A   2     -42.090   1.852  16.024  1.00 71.35           C  
ATOM     16  CE  LYS A   2     -43.154   0.762  16.007  1.00 71.35           C  
ATOM     17  NZ  LYS A   2     -44.498   1.306  15.652  1.00 71.35           N  
ATOM     18  N   ALA A   3     -37.269   4.125  18.031  1.00 70.07           N  
ATOM     19  CA  ALA A   3     -36.223   5.126  17.838  1.00 70.07           C  
ATOM     20  C   ALA A   3     -34.916   4.687  18.492  1.00 70.07           C  
ATOM     21  CB  ALA A   3     -36.668   6.475  18.400  1.00 70.07           C  
ATOM     22  O   ALA A   3     -33.832   4.966  17.975  1.00 70.07           O  
ATOM     23  N   LEU A   4     -34.984   3.907  19.439  1.00 73.46           N  
ATOM     24  CA  LEU A   4     -33.842   3.305  20.118  1.00 73.46           C  
ATOM     25  C   LEU A   4     -33.272   2.149  19.303  1.00 73.46           C  
ATOM     26  CB  LEU A   4     -34.244   2.813  21.511  1.00 73.46           C  
ATOM     27  O   LEU A   4     -32.053   1.981  19.223  1.00 73.46           O  
ATOM     28  CG  LEU A   4     -33.820   3.691  22.689  1.00 73.46           C  
ATOM     29  CD1 LEU A   4     -34.786   3.515  23.856  1.00 73.46           C  
ATOM     30  CD2 LEU A   4     -32.394   3.363  23.115  1.00 73.46           C  
ATOM     31  N   LEU A   5     -34.031   1.460  18.540  1.00 73.94           N  
ATOM     32  CA  LEU A   5     -33.650   0.352  17.671  1.00 73.94           C  
ATOM     33  C   LEU A   5     -33.039   0.866  16.371  1.00 73.94           C  
ATOM     34  CB  LEU A   5     -34.862  -0.531  17.365  1.00 73.94           C  
ATOM     35  O   LEU A   5     -32.061   0.303  15.875  1.00 73.94           O  
ATOM     36  CG  LEU A   5     -34.770  -1.989  17.818  1.00 73.94           C  
ATOM     37  CD1 LEU A   5     -36.085  -2.432  18.450  1.00 73.94           C  
ATOM     38  CD2 LEU A   5     -34.404  -2.892  16.645  1.00 73.94           C  
ATOM     39  N   LEU A   6     -33.409   2.024  15.926  1.00 74.15           N  
ATOM     40  CA  LEU A   6     -32.903   2.679  14.725  1.00 74.15           C  
ATOM     41  C   LEU A   6     -31.557   3.344  14.995  1.00 74.15           C  
ATOM     42  CB  LEU A   6     -33.907   3.718  14.218  1.00 74.15           C  
ATOM     43  O   LEU A   6     -30.652   3.284  14.160  1.00 74.15           O  
ATOM     44  CG  LEU A   6     -35.019   3.198  13.307  1.00 74.15           C  
ATOM     45  CD1 LEU A   6     -36.203   4.159  13.314  1.00 74.15           C  
ATOM     46  CD2 LEU A   6     -34.498   2.995  11.888  1.00 74.15           C  
ATOM     47  N   THR A   7     -31.333   3.821  16.154  1.00 76.64           N  
ATOM     48  CA  THR A   7     -30.079   4.427  16.588  1.00 76.64           C  
ATOM     49  C   THR A   7     -29.026   3.356  16.858  1.00 76.64           C  
ATOM     50  CB  THR A   7     -30.280   5.283  17.852  1.00 76.64           C  
ATOM     51  O   THR A   7     -27.845   3.551  16.562  1.00 76.64           O  
ATOM     52  CG2 THR A   7     -30.903   6.633  17.509  1.00 76.64           C  
ATOM     53  OG1 THR A   7     -31.144   4.588  18.760  1.00 76.64           O  
ATOM     54  N   LEU A   8     -29.357   2.186  17.262  1.00 74.38           N  
ATOM     55  CA  LEU A   8     -28.492   1.039  17.518  1.00 74.38           C  
ATOM     56  C   LEU A   8     -28.054   0.386  16.212  1.00 74.38           C  
ATOM     57  CB  LEU A   8     -29.209   0.014  18.400  1.00 74.38           C  
ATOM     58  O   LEU A   8     -26.895  -0.010  16.069  1.00 74.38           O  
ATOM     59  CG  LEU A   8     -28.343  -1.107  18.977  1.00 74.38           C  
ATOM     60  CD1 LEU A   8     -27.850  -0.733  20.371  1.00 74.38           C  
ATOM     61  CD2 LEU A   8     -29.120  -2.419  19.013  1.00 74.38           C  
ATOM     62  N   VAL A   9     -28.861   0.428  15.134  1.00 76.51           N  
ATOM     63  CA  VAL A   9     -28.565  -0.077  13.797  1.00 76.51           C  
ATOM     64  C   VAL A   9     -27.644   0.900  13.068  1.00 76.51           C  
ATOM     65  CB  VAL A   9     -29.856  -0.304  12.978  1.00 76.51           C  
ATOM     66  O   VAL A   9     -26.687   0.486  12.409  1.00 76.51           O  
ATOM     67  CG1 VAL A   9     -29.521  -0.661  11.531  1.00 76.51           C  
ATOM     68  CG2 VAL A   9     -30.707  -1.399  13.618  1.00 76.51           C  
ATOM     69  N   VAL A  10     -27.812   2.150  13.406  1.00 71.74           N  
ATOM     70  CA  VAL A  10     -27.025   3.211  12.788  1.00 71.74           C  
ATOM     71  C   VAL A  10     -25.653   3.293  13.453  1.00 71.74           C  
ATOM     72  CB  VAL A  10     -27.743   4.576  12.878  1.00 71.74           C  
ATOM     73  O   VAL A  10     -24.636   3.455  12.774  1.00 71.74           O  
ATOM     74  CG1 VAL A  10     -26.846   5.695  12.351  1.00 71.74           C  
ATOM     75  CG2 VAL A  10     -29.062   4.537  12.108  1.00 71.74           C  
ATOM     76  N   VAL A  11     -25.415   2.977  14.746  1.00 70.78           N  
ATOM     77  CA  VAL A  11     -24.181   2.914  15.522  1.00 70.78           C  
ATOM     78  C   VAL A  11     -23.436   1.619  15.206  1.00 70.78           C  
ATOM     79  CB  VAL A  11     -24.459   3.013  17.039  1.00 70.78           C  
ATOM     80  O   VAL A  11     -22.210   1.616  15.075  1.00 70.78           O  
ATOM     81  CG1 VAL A  11     -23.185   2.748  17.840  1.00 70.78           C  
ATOM     82  CG2 VAL A  11     -25.038   4.383  17.387  1.00 70.78           C  
ATOM     83  N   THR A  12     -24.100   0.507  14.904  1.00 67.40           N  
ATOM     84  CA  THR A  12     -23.544  -0.791  14.538  1.00 67.40           C  
ATOM     85  C   THR A  12     -23.045  -0.779  13.097  1.00 67.40           C  
ATOM     86  CB  THR A  12     -24.584  -1.913  14.715  1.00 67.40           C  
ATOM     87  O   THR A  12     -22.003  -1.362  12.790  1.00 67.40           O  
ATOM     88  CG2 THR A  12     -24.976  -2.075  16.180  1.00 67.40           C  
ATOM     89  OG1 THR A  12     -25.754  -1.597  13.950  1.00 67.40           O  
ATOM     90  N   ILE A  13     -23.545   0.011  12.111  1.00 68.00           N  
ATOM     91  CA  ILE A  13     -23.177   0.178  10.709  1.00 68.00           C  
ATOM     92  C   ILE A  13     -22.045   1.195  10.590  1.00 68.00           C  
ATOM     93  CB  ILE A  13     -24.388   0.621   9.856  1.00 68.00           C  
ATOM     94  O   ILE A  13     -21.123   1.017   9.791  1.00 68.00           O  
ATOM     95  CG1 ILE A  13     -25.448  -0.486   9.820  1.00 68.00           C  
ATOM     96  CG2 ILE A  13     -23.941   0.999   8.441  1.00 68.00           C  
ATOM     97  CD1 ILE A  13     -26.764  -0.061   9.183  1.00 68.00           C  
ATOM     98  N   VAL A  14     -21.992   2.246  11.463  1.00 65.22           N  
ATOM     99  CA  VAL A  14     -20.981   3.296  11.525  1.00 65.22           C  
ATOM    100  C   VAL A  14     -19.740   2.777  12.248  1.00 65.22           C  
ATOM    101  CB  VAL A  14     -21.519   4.561  12.232  1.00 65.22           C  
ATOM    102  O   VAL A  14     -18.613   3.123  11.887  1.00 65.22           O  
ATOM    103  CG1 VAL A  14     -20.400   5.580  12.440  1.00 65.22           C  
ATOM    104  CG2 VAL A  14     -22.663   5.175  11.427  1.00 65.22           C  
ATOM    105  N   CYS A  15     -19.858   1.735  13.091  1.00 64.18           N  
ATOM    106  CA  CYS A  15     -18.769   1.080  13.807  1.00 64.18           C  
ATOM    107  C   CYS A  15     -18.298  -0.164  13.065  1.00 64.18           C  
ATOM    108  CB  CYS A  15     -19.208   0.706  15.222  1.00 64.18           C  
ATOM    109  O   CYS A  15     -17.268  -0.746  13.410  1.00 64.18           O  
ATOM    110  SG  CYS A  15     -19.252   2.104  16.365  1.00 64.18           S  
ATOM    111  N   LEU A  16     -19.024  -0.641  12.028  1.00 58.92           N  
ATOM    112  CA  LEU A  16     -18.566  -1.770  11.226  1.00 58.92           C  
ATOM    113  C   LEU A  16     -17.565  -1.316  10.169  1.00 58.92           C  
ATOM    114  CB  LEU A  16     -19.752  -2.468  10.556  1.00 58.92           C  
ATOM    115  O   LEU A  16     -17.881  -0.466   9.333  1.00 58.92           O  
ATOM    116  CG  LEU A  16     -20.451  -3.554  11.376  1.00 58.92           C  
ATOM    117  CD1 LEU A  16     -21.957  -3.311  11.402  1.00 58.92           C  
ATOM    118  CD2 LEU A  16     -20.136  -4.936  10.814  1.00 58.92           C  
ATOM    119  N   ASP A  17     -16.527  -0.802  10.592  1.00 56.64           N  
ATOM    120  CA  ASP A  17     -15.365  -0.724   9.712  1.00 56.64           C  
ATOM    121  C   ASP A  17     -15.354  -1.878   8.713  1.00 56.64           C  
ATOM    122  CB  ASP A  17     -14.072  -0.725  10.531  1.00 56.64           C  
ATOM    123  O   ASP A  17     -15.136  -3.031   9.090  1.00 56.64           O  
ATOM    124  CG  ASP A  17     -12.961   0.086   9.886  1.00 56.64           C  
ATOM    125  OD1 ASP A  17     -12.953   0.230   8.645  1.00 56.64           O  
ATOM    126  OD2 ASP A  17     -12.086   0.584  10.627  1.00 56.64           O  
ATOM    127  N   LEU A  18     -16.550  -2.192   8.075  1.00 57.17           N  
ATOM    128  CA  LEU A  18     -16.562  -3.236   7.056  1.00 57.17           C  
ATOM    129  C   LEU A  18     -15.250  -3.254   6.280  1.00 57.17           C  
ATOM    130  CB  LEU A  18     -17.735  -3.032   6.093  1.00 57.17           C  
ATOM    131  O   LEU A  18     -14.862  -2.247   5.683  1.00 57.17           O  
ATOM    132  CG  LEU A  18     -18.996  -3.848   6.379  1.00 57.17           C  
ATOM    133  CD1 LEU A  18     -20.063  -2.968   7.022  1.00 57.17           C  
ATOM    134  CD2 LEU A  18     -19.523  -4.485   5.097  1.00 57.17           C  
ATOM    135  N   GLY A  19     -14.080  -3.513   6.970  1.00 61.78           N  
ATOM    136  CA  GLY A  19     -12.885  -4.162   6.456  1.00 61.78           C  
ATOM    137  C   GLY A  19     -12.433  -3.607   5.118  1.00 61.78           C  
ATOM    138  O   GLY A  19     -12.696  -4.204   4.072  1.00 61.78           O  
ATOM    139  N   HIS A  20     -12.559  -2.244   4.988  1.00 69.16           N  
ATOM    140  CA  HIS A  20     -12.002  -1.706   3.752  1.00 69.16           C  
ATOM    141  C   HIS A  20     -10.589  -2.227   3.511  1.00 69.16           C  
ATOM    142  CB  HIS A  20     -11.999  -0.177   3.787  1.00 69.16           C  
ATOM    143  O   HIS A  20      -9.733  -2.145   4.396  1.00 69.16           O  
ATOM    144  CG  HIS A  20     -12.550   0.452   2.547  1.00 69.16           C  
ATOM    145  CD2 HIS A  20     -13.582   1.310   2.369  1.00 69.16           C  
ATOM    146  ND1 HIS A  20     -12.025   0.214   1.295  1.00 69.16           N  
ATOM    147  CE1 HIS A  20     -12.713   0.900   0.398  1.00 69.16           C  
ATOM    148  NE2 HIS A  20     -13.663   1.574   1.023  1.00 69.16           N  
ATOM    149  N   THR A  21     -10.626  -3.314   2.642  1.00 85.61           N  
ATOM    150  CA  THR A  21      -9.333  -3.843   2.226  1.00 85.61           C  
ATOM    151  C   THR A  21      -8.735  -2.995   1.107  1.00 85.61           C  
ATOM    152  CB  THR A  21      -9.453  -5.305   1.756  1.00 85.61           C  
ATOM    153  O   THR A  21      -9.454  -2.538   0.216  1.00 85.61           O  
ATOM    154  CG2 THR A  21      -9.930  -6.209   2.889  1.00 85.61           C  
ATOM    155  OG1 THR A  21     -10.389  -5.378   0.674  1.00 85.61           O  
ATOM    156  N   LEU A  22      -7.660  -2.437   1.301  1.00 94.21           N  
ATOM    157  CA  LEU A  22      -6.919  -1.567   0.394  1.00 94.21           C  
ATOM    158  C   LEU A  22      -6.534  -2.312  -0.880  1.00 94.21           C  
ATOM    159  CB  LEU A  22      -5.664  -1.023   1.080  1.00 94.21           C  
ATOM    160  O   LEU A  22      -6.027  -3.434  -0.819  1.00 94.21           O  
ATOM    161  CG  LEU A  22      -4.861   0.017   0.297  1.00 94.21           C  
ATOM    162  CD1 LEU A  22      -5.681   1.288   0.108  1.00 94.21           C  
ATOM    163  CD2 LEU A  22      -3.546   0.324   1.007  1.00 94.21           C  
ATOM    164  N   GLN A  23      -6.947  -1.733  -2.098  1.00 95.71           N  
ATOM    165  CA  GLN A  23      -6.555  -2.261  -3.400  1.00 95.71           C  
ATOM    166  C   GLN A  23      -5.364  -1.495  -3.969  1.00 95.71           C  
ATOM    167  CB  GLN A  23      -7.729  -2.207  -4.379  1.00 95.71           C  
ATOM    168  O   GLN A  23      -5.353  -0.262  -3.965  1.00 95.71           O  
ATOM    169  CG  GLN A  23      -8.921  -3.055  -3.956  1.00 95.71           C  
ATOM    170  CD  GLN A  23     -10.007  -3.110  -5.015  1.00 95.71           C  
ATOM    171  NE2 GLN A  23     -11.042  -3.903  -4.761  1.00 95.71           N  
ATOM    172  OE1 GLN A  23      -9.916  -2.444  -6.051  1.00 95.71           O  
ATOM    173  N   CYS A  24      -4.310  -2.329  -4.608  1.00 96.62           N  
ATOM    174  CA  CYS A  24      -3.094  -1.707  -5.118  1.00 96.62           C  
ATOM    175  C   CYS A  24      -2.670  -2.340  -6.438  1.00 96.62           C  
ATOM    176  CB  CYS A  24      -1.962  -1.825  -4.098  1.00 96.62           C  
ATOM    177  O   CYS A  24      -2.970  -3.506  -6.697  1.00 96.62           O  
ATOM    178  SG  CYS A  24      -2.318  -1.026  -2.519  1.00 96.62           S  
ATOM    179  N   TYR A  25      -2.020  -1.530  -7.312  1.00 96.55           N  
ATOM    180  CA  TYR A  25      -1.339  -2.106  -8.467  1.00 96.55           C  
ATOM    181  C   TYR A  25      -0.132  -2.929  -8.034  1.00 96.55           C  
ATOM    182  CB  TYR A  25      -0.899  -1.004  -9.435  1.00 96.55           C  
ATOM    183  O   TYR A  25       0.590  -2.546  -7.109  1.00 96.55           O  
ATOM    184  CG  TYR A  25      -2.047  -0.309 -10.126  1.00 96.55           C  
ATOM    185  CD1 TYR A  25      -2.725  -0.920 -11.178  1.00 96.55           C  
ATOM    186  CD2 TYR A  25      -2.454   0.960  -9.729  1.00 96.55           C  
ATOM    187  CE1 TYR A  25      -3.782  -0.282 -11.819  1.00 96.55           C  
ATOM    188  CE2 TYR A  25      -3.510   1.607 -10.363  1.00 96.55           C  
ATOM    189  OH  TYR A  25      -5.213   1.615 -12.036  1.00 96.55           O  
ATOM    190  CZ  TYR A  25      -4.167   0.979 -11.405  1.00 96.55           C  
ATOM    191  N   VAL A  26       0.048  -4.151  -8.727  1.00 95.43           N  
ATOM    192  CA  VAL A  26       1.146  -5.030  -8.339  1.00 95.43           C  
ATOM    193  C   VAL A  26       1.964  -5.411  -9.571  1.00 95.43           C  
ATOM    194  CB  VAL A  26       0.630  -6.301  -7.628  1.00 95.43           C  
ATOM    195  O   VAL A  26       1.445  -5.421 -10.690  1.00 95.43           O  
ATOM    196  CG1 VAL A  26      -0.125  -5.937  -6.351  1.00 95.43           C  
ATOM    197  CG2 VAL A  26      -0.260  -7.114  -8.566  1.00 95.43           C  
ATOM    198  N   GLY A  27       3.235  -5.489  -9.357  1.00 93.36           N  
ATOM    199  CA  GLY A  27       4.117  -5.971 -10.408  1.00 93.36           C  
ATOM    200  C   GLY A  27       5.150  -4.946 -10.839  1.00 93.36           C  
ATOM    201  O   GLY A  27       5.213  -3.849 -10.280  1.00 93.36           O  
ATOM    202  N   ARG A  28       6.059  -5.303 -11.812  1.00 89.61           N  
ATOM    203  CA  ARG A  28       7.257  -4.622 -12.293  1.00 89.61           C  
ATOM    204  C   ARG A  28       6.897  -3.495 -13.255  1.00 89.61           C  
ATOM    205  CB  ARG A  28       8.201  -5.613 -12.977  1.00 89.61           C  
ATOM    206  O   ARG A  28       7.482  -2.411 -13.197  1.00 89.61           O  
ATOM    207  CG  ARG A  28       9.616  -5.087 -13.163  1.00 89.61           C  
ATOM    208  CD  ARG A  28      10.485  -6.068 -13.938  1.00 89.61           C  
ATOM    209  NE  ARG A  28      11.081  -7.071 -13.060  1.00 89.61           N  
ATOM    210  NH1 ARG A  28      13.151  -6.051 -12.958  1.00 89.61           N  
ATOM    211  NH2 ARG A  28      12.773  -8.004 -11.820  1.00 89.61           N  
ATOM    212  CZ  ARG A  28      12.334  -7.039 -12.615  1.00 89.61           C  
ATOM    213  N   ASP A  29       5.690  -3.154 -13.541  1.00 81.12           N  
ATOM    214  CA  ASP A  29       5.200  -2.087 -14.408  1.00 81.12           C  
ATOM    215  C   ASP A  29       3.709  -1.842 -14.188  1.00 81.12           C  
ATOM    216  CB  ASP A  29       5.467  -2.423 -15.876  1.00 81.12           C  
ATOM    217  O   ASP A  29       3.141  -0.897 -14.741  1.00 81.12           O  
ATOM    218  CG  ASP A  29       6.947  -2.513 -16.205  1.00 81.12           C  
ATOM    219  OD1 ASP A  29       7.707  -1.586 -15.852  1.00 81.12           O  
ATOM    220  OD2 ASP A  29       7.355  -3.519 -16.825  1.00 81.12           O  
ATOM    221  N   GLY A  30       3.311  -2.546 -13.165  1.00 76.42           N  
ATOM    222  CA  GLY A  30       1.993  -2.539 -12.551  1.00 76.42           C  
ATOM    223  C   GLY A  30       0.871  -2.324 -13.549  1.00 76.42           C  
ATOM    224  O   GLY A  30       0.588  -1.189 -13.938  1.00 76.42           O  
ATOM    225  N   PHE A  31       0.059  -3.320 -13.911  1.00 84.01           N  
ATOM    226  CA  PHE A  31      -1.139  -3.221 -14.737  1.00 84.01           C  
ATOM    227  C   PHE A  31      -2.289  -4.008 -14.118  1.00 84.01           C  
ATOM    228  CB  PHE A  31      -0.859  -3.728 -16.155  1.00 84.01           C  
ATOM    229  O   PHE A  31      -3.444  -3.846 -14.518  1.00 84.01           O  
ATOM    230  CG  PHE A  31       0.170  -2.918 -16.897  1.00 84.01           C  
ATOM    231  CD1 PHE A  31      -0.169  -1.702 -17.477  1.00 84.01           C  
ATOM    232  CD2 PHE A  31       1.477  -3.374 -17.013  1.00 84.01           C  
ATOM    233  CE1 PHE A  31       0.782  -0.951 -18.164  1.00 84.01           C  
ATOM    234  CE2 PHE A  31       2.432  -2.628 -17.699  1.00 84.01           C  
ATOM    235  CZ  PHE A  31       2.082  -1.418 -18.274  1.00 84.01           C  
ATOM    236  N   ASN A  32      -1.902  -4.852 -13.103  1.00 93.63           N  
ATOM    237  CA  ASN A  32      -2.877  -5.620 -12.336  1.00 93.63           C  
ATOM    238  C   ASN A  32      -3.017  -5.086 -10.913  1.00 93.63           C  
ATOM    239  CB  ASN A  32      -2.494  -7.102 -12.312  1.00 93.63           C  
ATOM    240  O   ASN A  32      -2.125  -4.399 -10.413  1.00 93.63           O  
ATOM    241  CG  ASN A  32      -2.514  -7.733 -13.690  1.00 93.63           C  
ATOM    242  ND2 ASN A  32      -1.471  -8.488 -14.012  1.00 93.63           N  
ATOM    243  OD1 ASN A  32      -3.460  -7.542 -14.460  1.00 93.63           O  
ATOM    244  N   PHE A  33      -4.231  -5.297 -10.318  1.00 94.48           N  
ATOM    245  CA  PHE A  33      -4.418  -4.925  -8.920  1.00 94.48           C  
ATOM    246  C   PHE A  33      -4.966  -6.097  -8.116  1.00 94.48           C  
ATOM    247  CB  PHE A  33      -5.360  -3.722  -8.804  1.00 94.48           C  
ATOM    248  O   PHE A  33      -5.591  -7.002  -8.674  1.00 94.48           O  
ATOM    249  CG  PHE A  33      -6.772  -4.014  -9.236  1.00 94.48           C  
ATOM    250  CD1 PHE A  33      -7.194  -3.720 -10.527  1.00 94.48           C  
ATOM    251  CD2 PHE A  33      -7.678  -4.583  -8.350  1.00 94.48           C  
ATOM    252  CE1 PHE A  33      -8.500  -3.989 -10.929  1.00 94.48           C  
ATOM    253  CE2 PHE A  33      -8.985  -4.854  -8.744  1.00 94.48           C  
ATOM    254  CZ  PHE A  33      -9.394  -4.555 -10.034  1.00 94.48           C  
ATOM    255  N   VAL A  34      -4.456  -5.981  -6.750  1.00 95.65           N  
ATOM    256  CA  VAL A  34      -4.919  -6.980  -5.793  1.00 95.65           C  
ATOM    257  C   VAL A  34      -5.434  -6.289  -4.533  1.00 95.65           C  
ATOM    258  CB  VAL A  34      -3.798  -7.981  -5.432  1.00 95.65           C  
ATOM    259  O   VAL A  34      -5.135  -5.117  -4.293  1.00 95.65           O  
ATOM    260  CG1 VAL A  34      -3.246  -8.650  -6.689  1.00 95.65           C  
ATOM    261  CG2 VAL A  34      -2.682  -7.276  -4.664  1.00 95.65           C  
ATOM    262  N   THR A  35      -6.306  -7.044  -3.787  1.00 96.20           N  
ATOM    263  CA  THR A  35      -6.636  -6.639  -2.425  1.00 96.20           C  
ATOM    264  C   THR A  35      -5.474  -6.925  -1.479  1.00 96.20           C  
ATOM    265  CB  THR A  35      -7.901  -7.359  -1.920  1.00 96.20           C  
ATOM    266  O   THR A  35      -4.955  -8.043  -1.444  1.00 96.20           O  
ATOM    267  CG2 THR A  35      -8.254  -6.920  -0.503  1.00 96.20           C  
ATOM    268  OG1 THR A  35      -8.997  -7.052  -2.791  1.00 96.20           O  
ATOM    269  N   CYS A  36      -4.999  -5.753  -0.677  1.00 94.69           N  
ATOM    270  CA  CYS A  36      -3.863  -5.940   0.219  1.00 94.69           C  
ATOM    271  C   CYS A  36      -4.223  -6.877   1.366  1.00 94.69           C  
ATOM    272  CB  CYS A  36      -3.391  -4.597   0.774  1.00 94.69           C  
ATOM    273  O   CYS A  36      -5.336  -6.822   1.892  1.00 94.69           O  
ATOM    274  SG  CYS A  36      -2.635  -3.523  -0.466  1.00 94.69           S  
ATOM    275  N   PRO A  37      -3.261  -7.767   1.632  1.00 93.75           N  
ATOM    276  CA  PRO A  37      -3.482  -8.625   2.799  1.00 93.75           C  
ATOM    277  C   PRO A  37      -3.662  -7.830   4.090  1.00 93.75           C  
ATOM    278  CB  PRO A  37      -2.212  -9.477   2.854  1.00 93.75           C  
ATOM    279  O   PRO A  37      -3.311  -6.649   4.146  1.00 93.75           O  
ATOM    280  CG  PRO A  37      -1.528  -9.230   1.548  1.00 93.75           C  
ATOM    281  CD  PRO A  37      -2.040  -7.939   0.979  1.00 93.75           C  
ATOM    282  N   GLU A  38      -4.197  -8.496   5.075  1.00 90.91           N  
ATOM    283  CA  GLU A  38      -4.336  -7.870   6.387  1.00 90.91           C  
ATOM    284  C   GLU A  38      -2.988  -7.384   6.912  1.00 90.91           C  
ATOM    285  CB  GLU A  38      -4.969  -8.843   7.384  1.00 90.91           C  
ATOM    286  O   GLU A  38      -1.980  -8.083   6.789  1.00 90.91           O  
ATOM    287  CG  GLU A  38      -5.473  -8.178   8.657  1.00 90.91           C  
ATOM    288  CD  GLU A  38      -6.084  -9.160   9.644  1.00 90.91           C  
ATOM    289  OE1 GLU A  38      -6.395  -8.756  10.788  1.00 90.91           O  
ATOM    290  OE2 GLU A  38      -6.253 -10.342   9.272  1.00 90.91           O  
ATOM    291  N   GLY A  39      -2.900  -6.080   7.388  1.00 90.17           N  
ATOM    292  CA  GLY A  39      -1.647  -5.606   7.955  1.00 90.17           C  
ATOM    293  C   GLY A  39      -0.848  -4.742   6.998  1.00 90.17           C  
ATOM    294  O   GLY A  39       0.102  -4.071   7.406  1.00 90.17           O  
ATOM    295  N   GLU A  40      -1.239  -4.777   5.684  1.00 94.05           N  
ATOM    296  CA  GLU A  40      -0.669  -3.881   4.682  1.00 94.05           C  
ATOM    297  C   GLU A  40      -1.599  -2.703   4.403  1.00 94.05           C  
ATOM    298  CB  GLU A  40      -0.377  -4.640   3.386  1.00 94.05           C  
ATOM    299  O   GLU A  40      -2.613  -2.855   3.719  1.00 94.05           O  
ATOM    300  CG  GLU A  40       0.646  -5.756   3.543  1.00 94.05           C  
ATOM    301  CD  GLU A  40       1.090  -6.354   2.218  1.00 94.05           C  
ATOM    302  OE1 GLU A  40       1.991  -7.223   2.216  1.00 94.05           O  
ATOM    303  OE2 GLU A  40       0.533  -5.949   1.173  1.00 94.05           O  
ATOM    304  N   THR A  41      -1.120  -1.591   4.859  1.00 93.59           N  
ATOM    305  CA  THR A  41      -2.063  -0.479   4.915  1.00 93.59           C  
ATOM    306  C   THR A  41      -1.669   0.614   3.926  1.00 93.59           C  
ATOM    307  CB  THR A  41      -2.144   0.114   6.334  1.00 93.59           C  
ATOM    308  O   THR A  41      -2.272   1.688   3.907  1.00 93.59           O  
ATOM    309  CG2 THR A  41      -2.739  -0.889   7.316  1.00 93.59           C  
ATOM    310  OG1 THR A  41      -0.827   0.471   6.772  1.00 93.59           O  
ATOM    311  N   TYR A  42      -0.650   0.271   3.059  1.00 95.66           N  
ATOM    312  CA  TYR A  42      -0.175   1.253   2.092  1.00 95.66           C  
ATOM    313  C   TYR A  42       0.051   0.612   0.728  1.00 95.66           C  
ATOM    314  CB  TYR A  42       1.120   1.908   2.582  1.00 95.66           C  
ATOM    315  O   TYR A  42       0.411  -0.565   0.641  1.00 95.66           O  
ATOM    316  CG  TYR A  42       0.963   2.671   3.875  1.00 95.66           C  
ATOM    317  CD1 TYR A  42       0.547   4.000   3.876  1.00 95.66           C  
ATOM    318  CD2 TYR A  42       1.232   2.064   5.097  1.00 95.66           C  
ATOM    319  CE1 TYR A  42       0.403   4.708   5.065  1.00 95.66           C  
ATOM    320  CE2 TYR A  42       1.091   2.762   6.292  1.00 95.66           C  
ATOM    321  OH  TYR A  42       0.536   4.777   7.446  1.00 95.66           O  
ATOM    322  CZ  TYR A  42       0.676   4.081   6.266  1.00 95.66           C  
ATOM    323  N   CYS A  43      -0.201   1.373  -0.271  1.00 96.33           N  
ATOM    324  CA  CYS A  43       0.313   1.085  -1.606  1.00 96.33           C  
ATOM    325  C   CYS A  43       1.672   1.741  -1.820  1.00 96.33           C  
ATOM    326  CB  CYS A  43      -0.669   1.564  -2.674  1.00 96.33           C  
ATOM    327  O   CYS A  43       1.913   2.850  -1.339  1.00 96.33           O  
ATOM    328  SG  CYS A  43      -2.278   0.746  -2.603  1.00 96.33           S  
ATOM    329  N   TYR A  44       2.645   0.993  -2.487  1.00 96.11           N  
ATOM    330  CA  TYR A  44       3.953   1.605  -2.692  1.00 96.11           C  
ATOM    331  C   TYR A  44       4.367   1.531  -4.157  1.00 96.11           C  
ATOM    332  CB  TYR A  44       5.008   0.924  -1.816  1.00 96.11           C  
ATOM    333  O   TYR A  44       3.915   0.650  -4.892  1.00 96.11           O  
ATOM    334  CG  TYR A  44       5.496  -0.394  -2.368  1.00 96.11           C  
ATOM    335  CD1 TYR A  44       4.831  -1.582  -2.076  1.00 96.11           C  
ATOM    336  CD2 TYR A  44       6.623  -0.453  -3.180  1.00 96.11           C  
ATOM    337  CE1 TYR A  44       5.278  -2.799  -2.581  1.00 96.11           C  
ATOM    338  CE2 TYR A  44       7.079  -1.664  -3.690  1.00 96.11           C  
ATOM    339  OH  TYR A  44       6.848  -4.032  -3.888  1.00 96.11           O  
ATOM    340  CZ  TYR A  44       6.401  -2.830  -3.386  1.00 96.11           C  
ATOM    341  N   THR A  45       5.089   2.511  -4.595  1.00 95.20           N  
ATOM    342  CA  THR A  45       5.771   2.548  -5.884  1.00 95.20           C  
ATOM    343  C   THR A  45       7.259   2.830  -5.700  1.00 95.20           C  
ATOM    344  CB  THR A  45       5.155   3.611  -6.812  1.00 95.20           C  
ATOM    345  O   THR A  45       7.636   3.767  -4.993  1.00 95.20           O  
ATOM    346  CG2 THR A  45       5.791   3.567  -8.197  1.00 95.20           C  
ATOM    347  OG1 THR A  45       3.748   3.371  -6.937  1.00 95.20           O  
ATOM    348  N   THR A  46       8.133   1.941  -6.330  1.00 93.29           N  
ATOM    349  CA  THR A  46       9.573   2.169  -6.308  1.00 93.29           C  
ATOM    350  C   THR A  46      10.180   1.930  -7.687  1.00 93.29           C  
ATOM    351  CB  THR A  46      10.267   1.262  -5.274  1.00 93.29           C  
ATOM    352  O   THR A  46       9.668   1.122  -8.465  1.00 93.29           O  
ATOM    353  CG2 THR A  46      10.214  -0.201  -5.703  1.00 93.29           C  
ATOM    354  OG1 THR A  46      11.637   1.660  -5.141  1.00 93.29           O  
ATOM    355  N   ALA A  47      11.160   2.710  -7.962  1.00 90.23           N  
ATOM    356  CA  ALA A  47      11.820   2.623  -9.262  1.00 90.23           C  
ATOM    357  C   ALA A  47      13.260   2.138  -9.114  1.00 90.23           C  
ATOM    358  CB  ALA A  47      11.787   3.976  -9.968  1.00 90.23           C  
ATOM    359  O   ALA A  47      13.979   2.576  -8.214  1.00 90.23           O  
ATOM    360  N   ILE A  48      13.600   1.040  -9.787  1.00 86.41           N  
ATOM    361  CA  ILE A  48      14.978   0.572  -9.877  1.00 86.41           C  
ATOM    362  C   ILE A  48      15.581   0.998 -11.214  1.00 86.41           C  
ATOM    363  CB  ILE A  48      15.066  -0.962  -9.714  1.00 86.41           C  
ATOM    364  O   ILE A  48      15.072   0.632 -12.276  1.00 86.41           O  
ATOM    365  CG1 ILE A  48      14.438  -1.394  -8.384  1.00 86.41           C  
ATOM    366  CG2 ILE A  48      16.520  -1.433  -9.811  1.00 86.41           C  
ATOM    367  CD1 ILE A  48      14.246  -2.899  -8.250  1.00 86.41           C  
ATOM    368  N   THR A  49      16.491   1.987 -11.040  1.00 86.18           N  
ATOM    369  CA  THR A  49      17.125   2.465 -12.264  1.00 86.18           C  
ATOM    370  C   THR A  49      18.539   1.907 -12.394  1.00 86.18           C  
ATOM    371  CB  THR A  49      17.171   4.003 -12.306  1.00 86.18           C  
ATOM    372  O   THR A  49      19.379   2.121 -11.517  1.00 86.18           O  
ATOM    373  CG2 THR A  49      17.665   4.502 -13.659  1.00 86.18           C  
ATOM    374  OG1 THR A  49      15.856   4.521 -12.069  1.00 86.18           O  
ATOM    375  N   ALA A  50      18.717   0.744 -13.202  1.00 84.00           N  
ATOM    376  CA  ALA A  50      20.030   0.252 -13.612  1.00 84.00           C  
ATOM    377  C   ALA A  50      20.163   0.248 -15.132  1.00 84.00           C  
ATOM    378  CB  ALA A  50      20.270  -1.150 -13.057  1.00 84.00           C  
ATOM    379  O   ALA A  50      19.294  -0.271 -15.837  1.00 84.00           O  
ATOM    380  N   ARG A  51      20.991   1.160 -15.679  1.00 84.15           N  
ATOM    381  CA  ARG A  51      21.180   1.175 -17.126  1.00 84.15           C  
ATOM    382  C   ARG A  51      21.515  -0.218 -17.649  1.00 84.15           C  
ATOM    383  CB  ARG A  51      22.286   2.160 -17.513  1.00 84.15           C  
ATOM    384  O   ARG A  51      22.427  -0.875 -17.141  1.00 84.15           O  
ATOM    385  CG  ARG A  51      21.916   3.618 -17.294  1.00 84.15           C  
ATOM    386  CD  ARG A  51      22.969   4.559 -17.864  1.00 84.15           C  
ATOM    387  NE  ARG A  51      22.663   5.955 -17.564  1.00 84.15           N  
ATOM    388  NH1 ARG A  51      23.841   6.813 -19.356  1.00 84.15           N  
ATOM    389  NH2 ARG A  51      22.747   8.222 -17.917  1.00 84.15           N  
ATOM    390  CZ  ARG A  51      23.084   6.993 -18.280  1.00 84.15           C  
ATOM    391  N   PRO A  52      20.620  -0.629 -18.723  1.00 86.11           N  
ATOM    392  CA  PRO A  52      19.552  -0.088 -19.567  1.00 86.11           C  
ATOM    393  C   PRO A  52      18.160  -0.334 -18.988  1.00 86.11           C  
ATOM    394  CB  PRO A  52      19.733  -0.838 -20.889  1.00 86.11           C  
ATOM    395  O   PRO A  52      17.156  -0.096 -19.664  1.00 86.11           O  
ATOM    396  CG  PRO A  52      20.262  -2.180 -20.498  1.00 86.11           C  
ATOM    397  CD  PRO A  52      21.065  -2.027 -19.238  1.00 86.11           C  
ATOM    398  N   THR A  53      18.202  -0.774 -17.735  1.00 82.69           N  
ATOM    399  CA  THR A  53      16.918  -1.256 -17.239  1.00 82.69           C  
ATOM    400  C   THR A  53      16.318  -0.269 -16.242  1.00 82.69           C  
ATOM    401  CB  THR A  53      17.059  -2.638 -16.575  1.00 82.69           C  
ATOM    402  O   THR A  53      17.029   0.273 -15.392  1.00 82.69           O  
ATOM    403  CG2 THR A  53      15.695  -3.220 -16.220  1.00 82.69           C  
ATOM    404  OG1 THR A  53      17.726  -3.530 -17.478  1.00 82.69           O  
ATOM    405  N   HIS A  54      15.038   0.182 -16.633  1.00 86.92           N  
ATOM    406  CA  HIS A  54      14.175   0.954 -15.746  1.00 86.92           C  
ATOM    407  C   HIS A  54      12.943   0.152 -15.342  1.00 86.92           C  
ATOM    408  CB  HIS A  54      13.753   2.263 -16.416  1.00 86.92           C  
ATOM    409  O   HIS A  54      12.139  -0.232 -16.194  1.00 86.92           O  
ATOM    410  CG  HIS A  54      12.948   3.158 -15.528  1.00 86.92           C  
ATOM    411  CD2 HIS A  54      11.623   3.439 -15.515  1.00 86.92           C  
ATOM    412  ND1 HIS A  54      13.508   3.891 -14.505  1.00 86.92           N  
ATOM    413  CE1 HIS A  54      12.560   4.585 -13.898  1.00 86.92           C  
ATOM    414  NE2 HIS A  54      11.407   4.329 -14.492  1.00 86.92           N  
ATOM    415  N   VAL A  55      12.986  -0.172 -14.092  1.00 89.16           N  
ATOM    416  CA  VAL A  55      11.879  -1.011 -13.645  1.00 89.16           C  
ATOM    417  C   VAL A  55      11.115  -0.307 -12.527  1.00 89.16           C  
ATOM    418  CB  VAL A  55      12.374  -2.394 -13.164  1.00 89.16           C  
ATOM    419  O   VAL A  55      11.720   0.253 -11.610  1.00 89.16           O  
ATOM    420  CG1 VAL A  55      11.210  -3.229 -12.633  1.00 89.16           C  
ATOM    421  CG2 VAL A  55      13.089  -3.128 -14.297  1.00 89.16           C  
ATOM    422  N   ILE A  56       9.744  -0.250 -12.751  1.00 91.73           N  
ATOM    423  CA  ILE A  56       8.856   0.227 -11.696  1.00 91.73           C  
ATOM    424  C   ILE A  56       8.214  -0.962 -10.985  1.00 91.73           C  
ATOM    425  CB  ILE A  56       7.767   1.169 -12.257  1.00 91.73           C  
ATOM    426  O   ILE A  56       7.667  -1.859 -11.632  1.00 91.73           O  
ATOM    427  CG1 ILE A  56       8.409   2.394 -12.917  1.00 91.73           C  
ATOM    428  CG2 ILE A  56       6.795   1.589 -11.151  1.00 91.73           C  
ATOM    429  CD1 ILE A  56       7.423   3.283 -13.662  1.00 91.73           C  
ATOM    430  N   ILE A  57       8.374  -0.865  -9.684  1.00 92.96           N  
ATOM    431  CA  ILE A  57       7.768  -1.911  -8.867  1.00 92.96           C  
ATOM    432  C   ILE A  57       6.637  -1.321  -8.027  1.00 92.96           C  
ATOM    433  CB  ILE A  57       8.813  -2.593  -7.956  1.00 92.96           C  
ATOM    434  O   ILE A  57       6.807  -0.277  -7.393  1.00 92.96           O  
ATOM    435  CG1 ILE A  57       9.945  -3.192  -8.797  1.00 92.96           C  
ATOM    436  CG2 ILE A  57       8.151  -3.666  -7.085  1.00 92.96           C  
ATOM    437  CD1 ILE A  57      11.133  -3.680  -7.979  1.00 92.96           C  
ATOM    438  N   ARG A  58       5.499  -2.014  -8.089  1.00 95.33           N  
ATOM    439  CA  ARG A  58       4.319  -1.597  -7.338  1.00 95.33           C  
ATOM    440  C   ARG A  58       3.799  -2.733  -6.463  1.00 95.33           C  
ATOM    441  CB  ARG A  58       3.218  -1.120  -8.287  1.00 95.33           C  
ATOM    442  O   ARG A  58       3.980  -3.908  -6.788  1.00 95.33           O  
ATOM    443  CG  ARG A  58       3.620   0.065  -9.150  1.00 95.33           C  
ATOM    444  CD  ARG A  58       2.520   0.446 -10.132  1.00 95.33           C  
ATOM    445  NE  ARG A  58       2.846   1.670 -10.858  1.00 95.33           N  
ATOM    446  NH1 ARG A  58       4.195   0.630 -12.419  1.00 95.33           N  
ATOM    447  NH2 ARG A  58       3.864   2.897 -12.512  1.00 95.33           N  
ATOM    448  CZ  ARG A  58       3.634   1.729 -11.928  1.00 95.33           C  
ATOM    449  N   GLY A  59       3.156  -2.327  -5.266  1.00 95.43           N  
ATOM    450  CA  GLY A  59       2.610  -3.360  -4.400  1.00 95.43           C  
ATOM    451  C   GLY A  59       2.057  -2.816  -3.096  1.00 95.43           C  
ATOM    452  O   GLY A  59       1.705  -1.638  -3.009  1.00 95.43           O  
ATOM    453  N   CYS A  60       1.770  -3.765  -2.152  1.00 95.87           N  
ATOM    454  CA  CYS A  60       1.259  -3.481  -0.816  1.00 95.87           C  
ATOM    455  C   CYS A  60       2.375  -3.543   0.220  1.00 95.87           C  
ATOM    456  CB  CYS A  60       0.151  -4.465  -0.445  1.00 95.87           C  
ATOM    457  O   CYS A  60       3.252  -4.406   0.142  1.00 95.87           O  
ATOM    458  SG  CYS A  60      -1.260  -4.433  -1.572  1.00 95.87           S  
ATOM    459  N   ILE A  61       2.325  -2.641   1.223  1.00 95.40           N  
ATOM    460  CA  ILE A  61       3.355  -2.634   2.256  1.00 95.40           C  
ATOM    461  C   ILE A  61       2.737  -2.252   3.599  1.00 95.40           C  
ATOM    462  CB  ILE A  61       4.506  -1.666   1.901  1.00 95.40           C  
ATOM    463  O   ILE A  61       1.729  -1.543   3.646  1.00 95.40           O  
ATOM    464  CG1 ILE A  61       5.700  -1.890   2.835  1.00 95.40           C  
ATOM    465  CG2 ILE A  61       4.027  -0.212   1.963  1.00 95.40           C  
ATOM    466  CD1 ILE A  61       6.994  -1.252   2.350  1.00 95.40           C  
ATOM    467  N   SER A  62       3.362  -2.690   4.695  1.00 94.14           N  
ATOM    468  CA  SER A  62       2.832  -2.505   6.042  1.00 94.14           C  
ATOM    469  C   SER A  62       3.288  -1.178   6.638  1.00 94.14           C  
ATOM    470  CB  SER A  62       3.264  -3.657   6.950  1.00 94.14           C  
ATOM    471  O   SER A  62       2.630  -0.631   7.526  1.00 94.14           O  
ATOM    472  OG  SER A  62       4.677  -3.729   7.034  1.00 94.14           O  
ATOM    473  N   SER A  63       4.345  -0.643   6.192  1.00 92.95           N  
ATOM    474  CA  SER A  63       4.909   0.607   6.690  1.00 92.95           C  
ATOM    475  C   SER A  63       5.534   1.420   5.562  1.00 92.95           C  
ATOM    476  CB  SER A  63       5.954   0.331   7.772  1.00 92.95           C  
ATOM    477  O   SER A  63       6.041   0.856   4.590  1.00 92.95           O  
ATOM    478  OG  SER A  63       6.631   1.523   8.132  1.00 92.95           O  
ATOM    479  N   CYS A  64       5.514   2.719   5.790  1.00 90.48           N  
ATOM    480  CA  CYS A  64       6.043   3.628   4.779  1.00 90.48           C  
ATOM    481  C   CYS A  64       7.315   4.310   5.270  1.00 90.48           C  
ATOM    482  CB  CYS A  64       5.000   4.682   4.408  1.00 90.48           C  
ATOM    483  O   CYS A  64       7.477   5.521   5.109  1.00 90.48           O  
ATOM    484  SG  CYS A  64       5.346   5.532   2.852  1.00 90.48           S  
ATOM    485  N   ALA A  65       8.289   3.625   5.588  1.00 86.67           N  
ATOM    486  CA  ALA A  65       9.464   4.225   6.216  1.00 86.67           C  
ATOM    487  C   ALA A  65      10.682   4.132   5.301  1.00 86.67           C  
ATOM    488  CB  ALA A  65       9.755   3.552   7.555  1.00 86.67           C  
ATOM    489  O   ALA A  65      11.733   4.706   5.596  1.00 86.67           O  
ATOM    490  N   TRP A  66      10.541   3.651   4.072  1.00 82.12           N  
ATOM    491  CA  TRP A  66      11.679   3.495   3.173  1.00 82.12           C  
ATOM    492  C   TRP A  66      11.858   4.734   2.301  1.00 82.12           C  
ATOM    493  CB  TRP A  66      11.502   2.256   2.290  1.00 82.12           C  
ATOM    494  O   TRP A  66      10.880   5.292   1.797  1.00 82.12           O  
ATOM    495  CG  TRP A  66      11.493   0.964   3.050  1.00 82.12           C  
ATOM    496  CD1 TRP A  66      11.961   0.749   4.316  1.00 82.12           C  
ATOM    497  CD2 TRP A  66      10.993  -0.295   2.588  1.00 82.12           C  
ATOM    498  CE2 TRP A  66      11.191  -1.230   3.627  1.00 82.12           C  
ATOM    499  CE3 TRP A  66      10.396  -0.723   1.394  1.00 82.12           C  
ATOM    500  NE1 TRP A  66      11.783  -0.569   4.669  1.00 82.12           N  
ATOM    501  CH2 TRP A  66      10.230  -2.962   2.331  1.00 82.12           C  
ATOM    502  CZ2 TRP A  66      10.812  -2.570   3.509  1.00 82.12           C  
ATOM    503  CZ3 TRP A  66      10.020  -2.056   1.278  1.00 82.12           C  
ATOM    504  N   TYR A  67      13.086   5.297   2.217  1.00 74.64           N  
ATOM    505  CA  TYR A  67      13.558   6.536   1.609  1.00 74.64           C  
ATOM    506  C   TYR A  67      13.438   6.478   0.090  1.00 74.64           C  
ATOM    507  CB  TYR A  67      15.011   6.811   2.007  1.00 74.64           C  
ATOM    508  O   TYR A  67      13.138   7.487  -0.553  1.00 74.64           O  
ATOM    509  CG  TYR A  67      15.167   7.323   3.419  1.00 74.64           C  
ATOM    510  CD1 TYR A  67      14.928   8.661   3.726  1.00 74.64           C  
ATOM    511  CD2 TYR A  67      15.553   6.471   4.448  1.00 74.64           C  
ATOM    512  CE1 TYR A  67      15.072   9.138   5.024  1.00 74.64           C  
ATOM    513  CE2 TYR A  67      15.700   6.937   5.750  1.00 74.64           C  
ATOM    514  OH  TYR A  67      15.601   8.736   7.316  1.00 74.64           O  
ATOM    515  CZ  TYR A  67      15.457   8.269   6.028  1.00 74.64           C  
ATOM    516  N   TYR A  68      12.985   5.269  -0.534  1.00 82.65           N  
ATOM    517  CA  TYR A  68      12.934   5.168  -1.989  1.00 82.65           C  
ATOM    518  C   TYR A  68      11.574   4.660  -2.453  1.00 82.65           C  
ATOM    519  CB  TYR A  68      14.041   4.242  -2.503  1.00 82.65           C  
ATOM    520  O   TYR A  68      11.421   4.236  -3.601  1.00 82.65           O  
ATOM    521  CG  TYR A  68      15.434   4.724  -2.181  1.00 82.65           C  
ATOM    522  CD1 TYR A  68      16.007   5.779  -2.888  1.00 82.65           C  
ATOM    523  CD2 TYR A  68      16.180   4.127  -1.172  1.00 82.65           C  
ATOM    524  CE1 TYR A  68      17.292   6.226  -2.596  1.00 82.65           C  
ATOM    525  CE2 TYR A  68      17.466   4.565  -0.871  1.00 82.65           C  
ATOM    526  OH  TYR A  68      19.284   6.052  -1.295  1.00 82.65           O  
ATOM    527  CZ  TYR A  68      18.012   5.614  -1.588  1.00 82.65           C  
ATOM    528  N   ILE A  69      10.524   4.829  -1.513  1.00 91.52           N  
ATOM    529  CA  ILE A  69       9.202   4.319  -1.858  1.00 91.52           C  
ATOM    530  C   ILE A  69       8.163   5.427  -1.699  1.00 91.52           C  
ATOM    531  CB  ILE A  69       8.822   3.099  -0.989  1.00 91.52           C  
ATOM    532  O   ILE A  69       8.267   6.258  -0.794  1.00 91.52           O  
ATOM    533  CG1 ILE A  69       9.756   1.920  -1.287  1.00 91.52           C  
ATOM    534  CG2 ILE A  69       7.358   2.709  -1.216  1.00 91.52           C  
ATOM    535  CD1 ILE A  69       9.647   0.777  -0.287  1.00 91.52           C  
ATOM    536  N   LYS A  70       7.366   5.620  -2.689  1.00 93.37           N  
ATOM    537  CA  LYS A  70       6.156   6.430  -2.587  1.00 93.37           C  
ATOM    538  C   LYS A  70       4.984   5.605  -2.062  1.00 93.37           C  
ATOM    539  CB  LYS A  70       5.801   7.038  -3.945  1.00 93.37           C  
ATOM    540  O   LYS A  70       4.688   4.531  -2.591  1.00 93.37           O  
ATOM    541  CG  LYS A  70       6.839   8.017  -4.475  1.00 93.37           C  
ATOM    542  CD  LYS A  70       6.374   8.681  -5.765  1.00 93.37           C  
ATOM    543  CE  LYS A  70       7.410   9.664  -6.293  1.00 93.37           C  
ATOM    544  NZ  LYS A  70       6.960  10.314  -7.561  1.00 93.37           N  
ATOM    545  N   CYS A  71       4.412   6.197  -0.972  1.00 95.06           N  
ATOM    546  CA  CYS A  71       3.325   5.460  -0.338  1.00 95.06           C  
ATOM    547  C   CYS A  71       2.028   6.258  -0.380  1.00 95.06           C  
ATOM    548  CB  CYS A  71       3.680   5.122   1.110  1.00 95.06           C  
ATOM    549  O   CYS A  71       2.049   7.489  -0.327  1.00 95.06           O  
ATOM    550  SG  CYS A  71       5.107   4.025   1.273  1.00 95.06           S  
ATOM    551  N   CYS A  72       0.996   5.458  -0.575  1.00 95.45           N  
ATOM    552  CA  CYS A  72      -0.324   6.064  -0.453  1.00 95.45           C  
ATOM    553  C   CYS A  72      -1.313   5.095   0.184  1.00 95.45           C  
ATOM    554  CB  CYS A  72      -0.840   6.507  -1.822  1.00 95.45           C  
ATOM    555  O   CYS A  72      -1.151   3.878   0.078  1.00 95.45           O  
ATOM    556  SG  CYS A  72      -1.062   5.147  -2.990  1.00 95.45           S  
ATOM    557  N   ALA A  73      -2.339   5.634   1.002  1.00 94.43           N  
ATOM    558  CA  ALA A  73      -3.230   4.807   1.811  1.00 94.43           C  
ATOM    559  C   ALA A  73      -4.623   4.733   1.192  1.00 94.43           C  
ATOM    560  CB  ALA A  73      -3.313   5.350   3.236  1.00 94.43           C  
ATOM    561  O   ALA A  73      -5.583   4.331   1.853  1.00 94.43           O  
ATOM    562  N   THR A  74      -4.707   5.098  -0.069  1.00 94.25           N  
ATOM    563  CA  THR A  74      -5.984   5.011  -0.770  1.00 94.25           C  
ATOM    564  C   THR A  74      -5.930   3.947  -1.862  1.00 94.25           C  
ATOM    565  CB  THR A  74      -6.374   6.366  -1.389  1.00 94.25           C  
ATOM    566  O   THR A  74      -4.849   3.489  -2.238  1.00 94.25           O  
ATOM    567  CG2 THR A  74      -6.460   7.454  -0.323  1.00 94.25           C  
ATOM    568  OG1 THR A  74      -5.391   6.742  -2.361  1.00 94.25           O  
ATOM    569  N   ASP A  75      -7.103   3.501  -2.456  1.00 94.83           N  
ATOM    570  CA  ASP A  75      -7.200   2.436  -3.449  1.00 94.83           C  
ATOM    571  C   ASP A  75      -6.494   2.828  -4.745  1.00 94.83           C  
ATOM    572  CB  ASP A  75      -8.665   2.096  -3.730  1.00 94.83           C  
ATOM    573  O   ASP A  75      -6.706   3.924  -5.267  1.00 94.83           O  
ATOM    574  CG  ASP A  75      -9.309   1.283  -2.620  1.00 94.83           C  
ATOM    575  OD1 ASP A  75      -8.579   0.661  -1.819  1.00 94.83           O  
ATOM    576  OD2 ASP A  75     -10.556   1.262  -2.549  1.00 94.83           O  
ATOM    577  N   LYS A  76      -5.708   1.861  -5.184  1.00 94.25           N  
ATOM    578  CA  LYS A  76      -5.072   1.992  -6.492  1.00 94.25           C  
ATOM    579  C   LYS A  76      -4.347   3.328  -6.620  1.00 94.25           C  
ATOM    580  CB  LYS A  76      -6.108   1.848  -7.609  1.00 94.25           C  
ATOM    581  O   LYS A  76      -4.353   3.944  -7.688  1.00 94.25           O  
ATOM    582  CG  LYS A  76      -6.831   0.510  -7.614  1.00 94.25           C  
ATOM    583  CD  LYS A  76      -7.921   0.467  -8.678  1.00 94.25           C  
ATOM    584  CE  LYS A  76      -8.770  -0.791  -8.559  1.00 94.25           C  
ATOM    585  NZ  LYS A  76      -9.867  -0.816  -9.572  1.00 94.25           N  
ATOM    586  N   CYS A  77      -3.703   3.925  -5.704  1.00 94.54           N  
ATOM    587  CA  CYS A  77      -3.067   5.237  -5.655  1.00 94.54           C  
ATOM    588  C   CYS A  77      -1.630   5.166  -6.157  1.00 94.54           C  
ATOM    589  CB  CYS A  77      -3.092   5.792  -4.231  1.00 94.54           C  
ATOM    590  O   CYS A  77      -0.987   6.198  -6.360  1.00 94.54           O  
ATOM    591  SG  CYS A  77      -2.020   4.900  -3.083  1.00 94.54           S  
ATOM    592  N   ASN A  78      -1.164   3.868  -6.363  1.00 94.16           N  
ATOM    593  CA  ASN A  78       0.222   3.684  -6.779  1.00 94.16           C  
ATOM    594  C   ASN A  78       0.344   3.591  -8.297  1.00 94.16           C  
ATOM    595  CB  ASN A  78       0.820   2.439  -6.121  1.00 94.16           C  
ATOM    596  O   ASN A  78       1.157   2.821  -8.813  1.00 94.16           O  
ATOM    597  CG  ASN A  78       0.036   1.180  -6.433  1.00 94.16           C  
ATOM    598  ND2 ASN A  78       0.736   0.056  -6.536  1.00 94.16           N  
ATOM    599  OD1 ASN A  78      -1.188   1.217  -6.580  1.00 94.16           O  
ATOM    600  N   ASP A  79      -0.484   4.332  -9.091  1.00 87.61           N  
ATOM    601  CA  ASP A  79      -0.417   4.407 -10.547  1.00 87.61           C  
ATOM    602  C   ASP A  79       0.670   5.381 -10.997  1.00 87.61           C  
ATOM    603  CB  ASP A  79      -1.770   4.824 -11.126  1.00 87.61           C  
ATOM    604  O   ASP A  79       0.995   6.331 -10.281  1.00 87.61           O  
ATOM    605  CG  ASP A  79      -1.863   4.612 -12.627  1.00 87.61           C  
ATOM    606  OD1 ASP A  79      -0.942   4.007 -13.216  1.00 87.61           O  
ATOM    607  OD2 ASP A  79      -2.866   5.056 -13.226  1.00 87.61           O  
TER     608      ALA A   1                                                      
ENDMDL                                                                          
END                                                                             
