# Supplementary material for: Domain loss enabled evolution of novel functions in the snake three-finger toxin gene superfamily
Source: Nat Commun. 2023 Aug 11;14:4861. doi: 10.1038/s41467-023-40550-0 (PMC10421932; doi:10.1038/s41467-023-40550-0)
Supplement: Supplementary file 5 — Supplementary Data 2 [file 41467_2023_40550_MOESM5_ESM.zip › SD2_structure_predictions/full_sequence/TR|A0A0H4IUP1|Micrurus_tener.pdb]

MODEL     1                                                                     
ATOM      1  N   MET A   1     -24.872   6.297  40.946  1.00 63.71           N  
ATOM      2  CA  MET A   1     -25.177   6.676  39.570  1.00 63.71           C  
ATOM      3  C   MET A   1     -23.949   7.262  38.881  1.00 63.71           C  
ATOM      4  CB  MET A   1     -26.328   7.683  39.532  1.00 63.71           C  
ATOM      5  O   MET A   1     -23.963   7.496  37.672  1.00 63.71           O  
ATOM      6  CG  MET A   1     -26.618   8.334  40.875  1.00 63.71           C  
ATOM      7  SD  MET A   1     -28.111   9.399  40.832  1.00 63.71           S  
ATOM      8  CE  MET A   1     -27.736  10.532  42.198  1.00 63.71           C  
ATOM      9  N   LYS A   2     -22.768   7.309  39.541  1.00 71.05           N  
ATOM     10  CA  LYS A   2     -21.487   7.874  39.127  1.00 71.05           C  
ATOM     11  C   LYS A   2     -20.542   6.786  38.627  1.00 71.05           C  
ATOM     12  CB  LYS A   2     -20.840   8.640  40.282  1.00 71.05           C  
ATOM     13  O   LYS A   2     -19.707   7.034  37.755  1.00 71.05           O  
ATOM     14  CG  LYS A   2     -21.496   9.981  40.580  1.00 71.05           C  
ATOM     15  CD  LYS A   2     -21.058  10.528  41.932  1.00 71.05           C  
ATOM     16  CE  LYS A   2     -21.598  11.932  42.169  1.00 71.05           C  
ATOM     17  NZ  LYS A   2     -22.245  12.059  43.509  1.00 71.05           N  
ATOM     18  N   THR A   3     -20.858   5.537  39.104  1.00 70.39           N  
ATOM     19  CA  THR A   3     -20.038   4.404  38.688  1.00 70.39           C  
ATOM     20  C   THR A   3     -20.526   3.844  37.355  1.00 70.39           C  
ATOM     21  CB  THR A   3     -20.046   3.289  39.750  1.00 70.39           C  
ATOM     22  O   THR A   3     -19.738   3.305  36.576  1.00 70.39           O  
ATOM     23  CG2 THR A   3     -19.273   3.710  40.995  1.00 70.39           C  
ATOM     24  OG1 THR A   3     -21.399   2.996  40.117  1.00 70.39           O  
ATOM     25  N   LEU A   4     -21.772   4.074  37.075  1.00 70.64           N  
ATOM     26  CA  LEU A   4     -22.400   3.702  35.811  1.00 70.64           C  
ATOM     27  C   LEU A   4     -22.017   4.681  34.706  1.00 70.64           C  
ATOM     28  CB  LEU A   4     -23.922   3.655  35.963  1.00 70.64           C  
ATOM     29  O   LEU A   4     -21.798   4.276  33.562  1.00 70.64           O  
ATOM     30  CG  LEU A   4     -24.566   2.268  35.911  1.00 70.64           C  
ATOM     31  CD1 LEU A   4     -25.689   2.167  36.937  1.00 70.64           C  
ATOM     32  CD2 LEU A   4     -25.087   1.972  34.509  1.00 70.64           C  
ATOM     33  N   LEU A   5     -21.792   5.893  35.053  1.00 71.51           N  
ATOM     34  CA  LEU A   5     -21.381   6.955  34.140  1.00 71.51           C  
ATOM     35  C   LEU A   5     -19.896   6.846  33.813  1.00 71.51           C  
ATOM     36  CB  LEU A   5     -21.683   8.328  34.745  1.00 71.51           C  
ATOM     37  O   LEU A   5     -19.489   7.080  32.673  1.00 71.51           O  
ATOM     38  CG  LEU A   5     -23.133   8.807  34.650  1.00 71.51           C  
ATOM     39  CD1 LEU A   5     -23.392   9.916  35.664  1.00 71.51           C  
ATOM     40  CD2 LEU A   5     -23.447   9.285  33.236  1.00 71.51           C  
ATOM     41  N   LEU A   6     -19.095   6.334  34.723  1.00 69.73           N  
ATOM     42  CA  LEU A   6     -17.654   6.155  34.583  1.00 69.73           C  
ATOM     43  C   LEU A   6     -17.338   4.913  33.757  1.00 69.73           C  
ATOM     44  CB  LEU A   6     -16.990   6.050  35.959  1.00 69.73           C  
ATOM     45  O   LEU A   6     -16.404   4.918  32.952  1.00 69.73           O  
ATOM     46  CG  LEU A   6     -16.862   7.352  36.751  1.00 69.73           C  
ATOM     47  CD1 LEU A   6     -16.454   7.059  38.191  1.00 69.73           C  
ATOM     48  CD2 LEU A   6     -15.857   8.286  36.085  1.00 69.73           C  
ATOM     49  N   THR A   7     -18.118   3.929  33.822  1.00 72.97           N  
ATOM     50  CA  THR A   7     -18.001   2.692  33.058  1.00 72.97           C  
ATOM     51  C   THR A   7     -18.476   2.896  31.622  1.00 72.97           C  
ATOM     52  CB  THR A   7     -18.807   1.554  33.712  1.00 72.97           C  
ATOM     53  O   THR A   7     -17.917   2.315  30.690  1.00 72.97           O  
ATOM     54  CG2 THR A   7     -18.194   1.142  35.046  1.00 72.97           C  
ATOM     55  OG1 THR A   7     -20.153   1.995  33.932  1.00 72.97           O  
ATOM     56  N   LEU A   8     -19.384   3.743  31.353  1.00 69.60           N  
ATOM     57  CA  LEU A   8     -19.920   4.121  30.050  1.00 69.60           C  
ATOM     58  C   LEU A   8     -18.942   5.019  29.300  1.00 69.60           C  
ATOM     59  CB  LEU A   8     -21.265   4.834  30.210  1.00 69.60           C  
ATOM     60  O   LEU A   8     -18.765   4.876  28.088  1.00 69.60           O  
ATOM     61  CG  LEU A   8     -22.125   4.950  28.950  1.00 69.60           C  
ATOM     62  CD1 LEU A   8     -23.183   3.852  28.927  1.00 69.60           C  
ATOM     63  CD2 LEU A   8     -22.774   6.327  28.870  1.00 69.60           C  
ATOM     64  N   VAL A   9     -18.174   5.817  29.951  1.00 72.02           N  
ATOM     65  CA  VAL A   9     -17.159   6.713  29.406  1.00 72.02           C  
ATOM     66  C   VAL A   9     -15.906   5.918  29.048  1.00 72.02           C  
ATOM     67  CB  VAL A   9     -16.808   7.844  30.398  1.00 72.02           C  
ATOM     68  O   VAL A   9     -15.305   6.136  27.993  1.00 72.02           O  
ATOM     69  CG1 VAL A   9     -15.632   8.670  29.881  1.00 72.02           C  
ATOM     70  CG2 VAL A   9     -18.025   8.734  30.644  1.00 72.02           C  
ATOM     71  N   VAL A  10     -15.582   4.864  29.766  1.00 68.59           N  
ATOM     72  CA  VAL A  10     -14.428   3.993  29.567  1.00 68.59           C  
ATOM     73  C   VAL A  10     -14.705   3.023  28.421  1.00 68.59           C  
ATOM     74  CB  VAL A  10     -14.077   3.212  30.853  1.00 68.59           C  
ATOM     75  O   VAL A  10     -13.825   2.756  27.599  1.00 68.59           O  
ATOM     76  CG1 VAL A  10     -12.946   2.219  30.591  1.00 68.59           C  
ATOM     77  CG2 VAL A  10     -13.696   4.177  31.975  1.00 68.59           C  
ATOM     78  N   VAL A  11     -15.944   2.563  28.121  1.00 66.45           N  
ATOM     79  CA  VAL A  11     -16.413   1.692  27.049  1.00 66.45           C  
ATOM     80  C   VAL A  11     -16.514   2.484  25.747  1.00 66.45           C  
ATOM     81  CB  VAL A  11     -17.778   1.054  27.392  1.00 66.45           C  
ATOM     82  O   VAL A  11     -16.180   1.973  24.675  1.00 66.45           O  
ATOM     83  CG1 VAL A  11     -18.329   0.282  26.195  1.00 66.45           C  
ATOM     84  CG2 VAL A  11     -17.648   0.140  28.609  1.00 66.45           C  
ATOM     85  N   THR A  12     -16.811   3.740  25.781  1.00 64.73           N  
ATOM     86  CA  THR A  12     -16.890   4.646  24.641  1.00 64.73           C  
ATOM     87  C   THR A  12     -15.495   5.073  24.192  1.00 64.73           C  
ATOM     88  CB  THR A  12     -17.729   5.893  24.975  1.00 64.73           C  
ATOM     89  O   THR A  12     -15.246   5.240  22.996  1.00 64.73           O  
ATOM     90  CG2 THR A  12     -19.177   5.519  25.270  1.00 64.73           C  
ATOM     91  OG1 THR A  12     -17.171   6.543  26.124  1.00 64.73           O  
ATOM     92  N   ILE A  13     -14.493   5.127  25.030  1.00 65.17           N  
ATOM     93  CA  ILE A  13     -13.107   5.510  24.783  1.00 65.17           C  
ATOM     94  C   ILE A  13     -12.326   4.308  24.256  1.00 65.17           C  
ATOM     95  CB  ILE A  13     -12.438   6.065  26.061  1.00 65.17           C  
ATOM     96  O   ILE A  13     -11.470   4.452  23.380  1.00 65.17           O  
ATOM     97  CG1 ILE A  13     -13.118   7.368  26.497  1.00 65.17           C  
ATOM     98  CG2 ILE A  13     -10.938   6.279  25.836  1.00 65.17           C  
ATOM     99  CD1 ILE A  13     -12.672   7.872  27.862  1.00 65.17           C  
ATOM    100  N   VAL A  14     -12.679   3.041  24.623  1.00 63.09           N  
ATOM    101  CA  VAL A  14     -12.092   1.773  24.202  1.00 63.09           C  
ATOM    102  C   VAL A  14     -12.695   1.342  22.866  1.00 63.09           C  
ATOM    103  CB  VAL A  14     -12.304   0.669  25.263  1.00 63.09           C  
ATOM    104  O   VAL A  14     -12.021   0.709  22.050  1.00 63.09           O  
ATOM    105  CG1 VAL A  14     -11.783  -0.674  24.756  1.00 63.09           C  
ATOM    106  CG2 VAL A  14     -11.619   1.052  26.574  1.00 63.09           C  
ATOM    107  N   CYS A  15     -13.890   1.876  22.544  1.00 61.78           N  
ATOM    108  CA  CYS A  15     -14.561   1.604  21.278  1.00 61.78           C  
ATOM    109  C   CYS A  15     -14.225   2.672  20.244  1.00 61.78           C  
ATOM    110  CB  CYS A  15     -16.074   1.532  21.478  1.00 61.78           C  
ATOM    111  O   CYS A  15     -14.622   2.564  19.082  1.00 61.78           O  
ATOM    112  SG  CYS A  15     -16.625   0.040  22.334  1.00 61.78           S  
ATOM    113  N   LEU A  16     -13.550   3.782  20.648  1.00 57.53           N  
ATOM    114  CA  LEU A  16     -13.029   4.771  19.711  1.00 57.53           C  
ATOM    115  C   LEU A  16     -11.744   4.276  19.056  1.00 57.53           C  
ATOM    116  CB  LEU A  16     -12.774   6.102  20.422  1.00 57.53           C  
ATOM    117  O   LEU A  16     -10.758   4.001  19.744  1.00 57.53           O  
ATOM    118  CG  LEU A  16     -14.011   6.927  20.783  1.00 57.53           C  
ATOM    119  CD1 LEU A  16     -13.664   7.966  21.843  1.00 57.53           C  
ATOM    120  CD2 LEU A  16     -14.588   7.595  19.540  1.00 57.53           C  
ATOM    121  N   ASP A  17     -11.826   3.083  18.610  1.00 54.79           N  
ATOM    122  CA  ASP A  17     -10.812   2.578  17.689  1.00 54.79           C  
ATOM    123  C   ASP A  17     -10.005   3.723  17.080  1.00 54.79           C  
ATOM    124  CB  ASP A  17     -11.460   1.745  16.582  1.00 54.79           C  
ATOM    125  O   ASP A  17     -10.568   4.618  16.446  1.00 54.79           O  
ATOM    126  CG  ASP A  17     -11.179   0.258  16.717  1.00 54.79           C  
ATOM    127  OD1 ASP A  17     -10.022  -0.120  17.002  1.00 54.79           O  
ATOM    128  OD2 ASP A  17     -12.122  -0.542  16.535  1.00 54.79           O  
ATOM    129  N   PHE A  18      -9.488   4.637  17.878  1.00 55.06           N  
ATOM    130  CA  PHE A  18      -8.495   5.527  17.289  1.00 55.06           C  
ATOM    131  C   PHE A  18      -8.127   5.073  15.882  1.00 55.06           C  
ATOM    132  CB  PHE A  18      -7.240   5.591  18.165  1.00 55.06           C  
ATOM    133  O   PHE A  18      -7.532   4.008  15.704  1.00 55.06           O  
ATOM    134  CG  PHE A  18      -7.190   6.794  19.067  1.00 55.06           C  
ATOM    135  CD1 PHE A  18      -6.647   7.993  18.621  1.00 55.06           C  
ATOM    136  CD2 PHE A  18      -7.686   6.727  20.363  1.00 55.06           C  
ATOM    137  CE1 PHE A  18      -6.599   9.108  19.454  1.00 55.06           C  
ATOM    138  CE2 PHE A  18      -7.642   7.837  21.201  1.00 55.06           C  
ATOM    139  CZ  PHE A  18      -7.097   9.027  20.745  1.00 55.06           C  
ATOM    140  N   GLY A  19      -9.194   4.784  15.074  1.00 56.55           N  
ATOM    141  CA  GLY A  19      -9.052   4.823  13.627  1.00 56.55           C  
ATOM    142  C   GLY A  19      -7.702   5.346  13.174  1.00 56.55           C  
ATOM    143  O   GLY A  19      -7.481   6.558  13.138  1.00 56.55           O  
ATOM    144  N   TYR A  20      -6.586   4.982  13.811  1.00 62.19           N  
ATOM    145  CA  TYR A  20      -5.283   5.396  13.304  1.00 62.19           C  
ATOM    146  C   TYR A  20      -5.220   5.265  11.787  1.00 62.19           C  
ATOM    147  CB  TYR A  20      -4.168   4.566  13.947  1.00 62.19           C  
ATOM    148  O   TYR A  20      -5.515   4.201  11.237  1.00 62.19           O  
ATOM    149  CG  TYR A  20      -4.033   4.778  15.435  1.00 62.19           C  
ATOM    150  CD1 TYR A  20      -3.380   5.899  15.942  1.00 62.19           C  
ATOM    151  CD2 TYR A  20      -4.558   3.859  16.337  1.00 62.19           C  
ATOM    152  CE1 TYR A  20      -3.252   6.098  17.313  1.00 62.19           C  
ATOM    153  CE2 TYR A  20      -4.436   4.047  17.709  1.00 62.19           C  
ATOM    154  OH  TYR A  20      -3.659   5.360  19.545  1.00 62.19           O  
ATOM    155  CZ  TYR A  20      -3.783   5.169  18.187  1.00 62.19           C  
ATOM    156  N   THR A  21      -5.838   6.343  11.258  1.00 77.98           N  
ATOM    157  CA  THR A  21      -5.730   6.383   9.804  1.00 77.98           C  
ATOM    158  C   THR A  21      -4.278   6.217   9.365  1.00 77.98           C  
ATOM    159  CB  THR A  21      -6.293   7.700   9.238  1.00 77.98           C  
ATOM    160  O   THR A  21      -3.383   6.873   9.902  1.00 77.98           O  
ATOM    161  CG2 THR A  21      -7.786   7.827   9.522  1.00 77.98           C  
ATOM    162  OG1 THR A  21      -5.607   8.804   9.842  1.00 77.98           O  
ATOM    163  N   LYS A  22      -3.858   5.085   8.990  1.00 91.43           N  
ATOM    164  CA  LYS A  22      -2.564   4.762   8.396  1.00 91.43           C  
ATOM    165  C   LYS A  22      -2.312   5.593   7.141  1.00 91.43           C  
ATOM    166  CB  LYS A  22      -2.484   3.271   8.062  1.00 91.43           C  
ATOM    167  O   LYS A  22      -3.159   5.650   6.247  1.00 91.43           O  
ATOM    168  CG  LYS A  22      -1.107   2.813   7.602  1.00 91.43           C  
ATOM    169  CD  LYS A  22      -0.115   2.778   8.758  1.00 91.43           C  
ATOM    170  CE  LYS A  22       1.205   2.143   8.342  1.00 91.43           C  
ATOM    171  NZ  LYS A  22       2.137   1.995   9.500  1.00 91.43           N  
ATOM    172  N   LYS A  23      -1.089   6.284   7.195  1.00 95.03           N  
ATOM    173  CA  LYS A  23      -0.672   7.045   6.021  1.00 95.03           C  
ATOM    174  C   LYS A  23       0.527   6.391   5.340  1.00 95.03           C  
ATOM    175  CB  LYS A  23      -0.334   8.486   6.407  1.00 95.03           C  
ATOM    176  O   LYS A  23       1.505   6.035   6.000  1.00 95.03           O  
ATOM    177  CG  LYS A  23      -1.538   9.310   6.838  1.00 95.03           C  
ATOM    178  CD  LYS A  23      -1.167  10.772   7.051  1.00 95.03           C  
ATOM    179  CE  LYS A  23      -2.395  11.624   7.344  1.00 95.03           C  
ATOM    180  NZ  LYS A  23      -2.039  13.063   7.529  1.00 95.03           N  
ATOM    181  N   CYS A  24       0.431   6.240   4.021  1.00 96.19           N  
ATOM    182  CA  CYS A  24       1.502   5.621   3.249  1.00 96.19           C  
ATOM    183  C   CYS A  24       1.865   6.474   2.039  1.00 96.19           C  
ATOM    184  CB  CYS A  24       1.094   4.221   2.793  1.00 96.19           C  
ATOM    185  O   CYS A  24       1.018   7.191   1.503  1.00 96.19           O  
ATOM    186  SG  CYS A  24       0.811   3.066   4.153  1.00 96.19           S  
ATOM    187  N   LEU A  25       3.101   6.380   1.625  1.00 95.55           N  
ATOM    188  CA  LEU A  25       3.541   7.057   0.410  1.00 95.55           C  
ATOM    189  C   LEU A  25       3.001   6.353  -0.830  1.00 95.55           C  
ATOM    190  CB  LEU A  25       5.070   7.116   0.354  1.00 95.55           C  
ATOM    191  O   LEU A  25       2.994   5.121  -0.896  1.00 95.55           O  
ATOM    192  CG  LEU A  25       5.757   7.945   1.439  1.00 95.55           C  
ATOM    193  CD1 LEU A  25       7.266   7.728   1.397  1.00 95.55           C  
ATOM    194  CD2 LEU A  25       5.420   9.424   1.277  1.00 95.55           C  
ATOM    195  N   THR A  26       2.494   7.120  -1.836  1.00 93.02           N  
ATOM    196  CA  THR A  26       1.864   6.540  -3.016  1.00 93.02           C  
ATOM    197  C   THR A  26       2.617   6.938  -4.282  1.00 93.02           C  
ATOM    198  CB  THR A  26       0.391   6.974  -3.134  1.00 93.02           C  
ATOM    199  O   THR A  26       2.552   6.238  -5.295  1.00 93.02           O  
ATOM    200  CG2 THR A  26      -0.441   6.414  -1.985  1.00 93.02           C  
ATOM    201  OG1 THR A  26       0.318   8.405  -3.109  1.00 93.02           O  
ATOM    202  N   LYS A  27       3.293   7.930  -4.271  1.00 86.22           N  
ATOM    203  CA  LYS A  27       4.045   8.383  -5.437  1.00 86.22           C  
ATOM    204  C   LYS A  27       5.499   8.672  -5.075  1.00 86.22           C  
ATOM    205  CB  LYS A  27       3.398   9.630  -6.042  1.00 86.22           C  
ATOM    206  O   LYS A  27       5.782   9.214  -4.005  1.00 86.22           O  
ATOM    207  CG  LYS A  27       2.104   9.353  -6.793  1.00 86.22           C  
ATOM    208  CD  LYS A  27       1.677  10.551  -7.631  1.00 86.22           C  
ATOM    209  CE  LYS A  27       0.354  10.295  -8.340  1.00 86.22           C  
ATOM    210  NZ  LYS A  27      -0.124  11.505  -9.075  1.00 86.22           N  
ATOM    211  N   PHE A  28       6.378   8.176  -6.065  1.00 74.06           N  
ATOM    212  CA  PHE A  28       7.788   8.474  -5.845  1.00 74.06           C  
ATOM    213  C   PHE A  28       8.381   9.202  -7.046  1.00 74.06           C  
ATOM    214  CB  PHE A  28       8.574   7.189  -5.570  1.00 74.06           C  
ATOM    215  O   PHE A  28       8.443   8.648  -8.145  1.00 74.06           O  
ATOM    216  CG  PHE A  28      10.047   7.411  -5.359  1.00 74.06           C  
ATOM    217  CD1 PHE A  28      10.956   7.151  -6.377  1.00 74.06           C  
ATOM    218  CD2 PHE A  28      10.524   7.881  -4.142  1.00 74.06           C  
ATOM    219  CE1 PHE A  28      12.320   7.356  -6.186  1.00 74.06           C  
ATOM    220  CE2 PHE A  28      11.886   8.089  -3.943  1.00 74.06           C  
ATOM    221  CZ  PHE A  28      12.782   7.824  -4.965  1.00 74.06           C  
ATOM    222  N   SER A  29       8.498  10.497  -6.977  1.00 74.72           N  
ATOM    223  CA  SER A  29       9.292  11.296  -7.905  1.00 74.72           C  
ATOM    224  C   SER A  29      10.223  12.247  -7.160  1.00 74.72           C  
ATOM    225  CB  SER A  29       8.382  12.091  -8.843  1.00 74.72           C  
ATOM    226  O   SER A  29       9.914  12.682  -6.049  1.00 74.72           O  
ATOM    227  OG  SER A  29       7.411  12.814  -8.107  1.00 74.72           O  
ATOM    228  N   PRO A  30      11.566  12.228  -7.625  1.00 71.01           N  
ATOM    229  CA  PRO A  30      12.476  13.191  -7.003  1.00 71.01           C  
ATOM    230  C   PRO A  30      11.861  14.583  -6.868  1.00 71.01           C  
ATOM    231  CB  PRO A  30      13.673  13.213  -7.957  1.00 71.01           C  
ATOM    232  O   PRO A  30      11.427  15.168  -7.864  1.00 71.01           O  
ATOM    233  CG  PRO A  30      13.584  11.926  -8.711  1.00 71.01           C  
ATOM    234  CD  PRO A  30      12.139  11.526  -8.803  1.00 71.01           C  
ATOM    235  N   GLY A  31      11.399  14.955  -5.628  1.00 73.07           N  
ATOM    236  CA  GLY A  31      10.903  16.303  -5.405  1.00 73.07           C  
ATOM    237  C   GLY A  31       9.390  16.376  -5.323  1.00 73.07           C  
ATOM    238  O   GLY A  31       8.825  17.449  -5.100  1.00 73.07           O  
ATOM    239  N   LEU A  32       8.828  15.070  -5.491  1.00 80.88           N  
ATOM    240  CA  LEU A  32       7.377  15.016  -5.348  1.00 80.88           C  
ATOM    241  C   LEU A  32       6.939  13.678  -4.762  1.00 80.88           C  
ATOM    242  CB  LEU A  32       6.696  15.242  -6.700  1.00 80.88           C  
ATOM    243  O   LEU A  32       6.904  12.668  -5.468  1.00 80.88           O  
ATOM    244  CG  LEU A  32       5.182  15.458  -6.669  1.00 80.88           C  
ATOM    245  CD1 LEU A  32       4.845  16.728  -5.895  1.00 80.88           C  
ATOM    246  CD2 LEU A  32       4.622  15.525  -8.086  1.00 80.88           C  
ATOM    247  N   GLN A  33       6.880  13.732  -3.444  1.00 86.74           N  
ATOM    248  CA  GLN A  33       6.349  12.608  -2.681  1.00 86.74           C  
ATOM    249  C   GLN A  33       4.943  12.906  -2.168  1.00 86.74           C  
ATOM    250  CB  GLN A  33       7.274  12.267  -1.512  1.00 86.74           C  
ATOM    251  O   GLN A  33       4.685  13.994  -1.647  1.00 86.74           O  
ATOM    252  CG  GLN A  33       8.590  11.629  -1.934  1.00 86.74           C  
ATOM    253  CD  GLN A  33       9.413  11.146  -0.755  1.00 86.74           C  
ATOM    254  NE2 GLN A  33      10.618  11.687  -0.612  1.00 86.74           N  
ATOM    255  OE1 GLN A  33       8.970  10.294   0.022  1.00 86.74           O  
ATOM    256  N   THR A  34       4.065  11.941  -2.568  1.00 92.33           N  
ATOM    257  CA  THR A  34       2.713  12.132  -2.057  1.00 92.33           C  
ATOM    258  C   THR A  34       2.321  10.991  -1.123  1.00 92.33           C  
ATOM    259  CB  THR A  34       1.691  12.233  -3.205  1.00 92.33           C  
ATOM    260  O   THR A  34       2.803   9.867  -1.272  1.00 92.33           O  
ATOM    261  CG2 THR A  34       1.972  13.445  -4.087  1.00 92.33           C  
ATOM    262  OG1 THR A  34       1.762  11.047  -4.006  1.00 92.33           O  
ATOM    263  N   SER A  35       1.609  11.342  -0.080  1.00 94.59           N  
ATOM    264  CA  SER A  35       1.078  10.381   0.881  1.00 94.59           C  
ATOM    265  C   SER A  35      -0.446  10.411   0.909  1.00 94.59           C  
ATOM    266  CB  SER A  35       1.627  10.663   2.280  1.00 94.59           C  
ATOM    267  O   SER A  35      -1.058  11.437   0.605  1.00 94.59           O  
ATOM    268  OG  SER A  35       1.041   9.794   3.235  1.00 94.59           O  
ATOM    269  N   GLN A  36      -0.966   9.211   1.218  1.00 94.13           N  
ATOM    270  CA  GLN A  36      -2.417   9.127   1.337  1.00 94.13           C  
ATOM    271  C   GLN A  36      -2.823   8.334   2.577  1.00 94.13           C  
ATOM    272  CB  GLN A  36      -3.024   8.491   0.086  1.00 94.13           C  
ATOM    273  O   GLN A  36      -2.067   7.484   3.051  1.00 94.13           O  
ATOM    274  CG  GLN A  36      -2.714   7.007  -0.061  1.00 94.13           C  
ATOM    275  CD  GLN A  36      -3.326   6.400  -1.310  1.00 94.13           C  
ATOM    276  NE2 GLN A  36      -4.029   5.285  -1.144  1.00 94.13           N  
ATOM    277  OE1 GLN A  36      -3.169   6.930  -2.414  1.00 94.13           O  
ATOM    278  N   THR A  37      -4.050   8.749   3.112  1.00 95.15           N  
ATOM    279  CA  THR A  37      -4.642   7.938   4.170  1.00 95.15           C  
ATOM    280  C   THR A  37      -5.152   6.612   3.613  1.00 95.15           C  
ATOM    281  CB  THR A  37      -5.795   8.683   4.867  1.00 95.15           C  
ATOM    282  O   THR A  37      -5.894   6.591   2.629  1.00 95.15           O  
ATOM    283  CG2 THR A  37      -6.395   7.842   5.988  1.00 95.15           C  
ATOM    284  OG1 THR A  37      -5.300   9.910   5.417  1.00 95.15           O  
ATOM    285  N   CYS A  38      -4.723   5.477   4.325  1.00 93.66           N  
ATOM    286  CA  CYS A  38      -5.112   4.156   3.842  1.00 93.66           C  
ATOM    287  C   CYS A  38      -6.570   3.862   4.173  1.00 93.66           C  
ATOM    288  CB  CYS A  38      -4.215   3.078   4.450  1.00 93.66           C  
ATOM    289  O   CYS A  38      -7.080   4.307   5.203  1.00 93.66           O  
ATOM    290  SG  CYS A  38      -2.472   3.247   4.006  1.00 93.66           S  
ATOM    291  N   PRO A  39      -7.216   3.188   3.181  1.00 92.59           N  
ATOM    292  CA  PRO A  39      -8.574   2.743   3.500  1.00 92.59           C  
ATOM    293  C   PRO A  39      -8.639   1.913   4.780  1.00 92.59           C  
ATOM    294  CB  PRO A  39      -8.965   1.901   2.283  1.00 92.59           C  
ATOM    295  O   PRO A  39      -7.628   1.347   5.204  1.00 92.59           O  
ATOM    296  CG  PRO A  39      -8.033   2.340   1.200  1.00 92.59           C  
ATOM    297  CD  PRO A  39      -6.738   2.767   1.829  1.00 92.59           C  
ATOM    298  N   ALA A  40      -9.762   1.876   5.341  1.00 89.87           N  
ATOM    299  CA  ALA A  40      -9.954   1.087   6.555  1.00 89.87           C  
ATOM    300  C   ALA A  40      -9.517  -0.360   6.343  1.00 89.87           C  
ATOM    301  CB  ALA A  40     -11.413   1.140   6.999  1.00 89.87           C  
ATOM    302  O   ALA A  40      -9.829  -0.965   5.315  1.00 89.87           O  
ATOM    303  N   GLY A  41      -8.681  -0.872   7.312  1.00 89.22           N  
ATOM    304  CA  GLY A  41      -8.300  -2.272   7.213  1.00 89.22           C  
ATOM    305  C   GLY A  41      -6.949  -2.477   6.556  1.00 89.22           C  
ATOM    306  O   GLY A  41      -6.391  -3.576   6.602  1.00 89.22           O  
ATOM    307  N   GLN A  42      -6.455  -1.438   5.915  1.00 93.92           N  
ATOM    308  CA  GLN A  42      -5.115  -1.457   5.338  1.00 93.92           C  
ATOM    309  C   GLN A  42      -4.105  -0.797   6.272  1.00 93.92           C  
ATOM    310  CB  GLN A  42      -5.106  -0.759   3.977  1.00 93.92           C  
ATOM    311  O   GLN A  42      -3.913   0.420   6.228  1.00 93.92           O  
ATOM    312  CG  GLN A  42      -5.961  -1.451   2.924  1.00 93.92           C  
ATOM    313  CD  GLN A  42      -5.758  -0.879   1.534  1.00 93.92           C  
ATOM    314  NE2 GLN A  42      -6.720  -1.116   0.649  1.00 93.92           N  
ATOM    315  OE1 GLN A  42      -4.744  -0.229   1.257  1.00 93.92           O  
ATOM    316  N   LYS A  43      -3.404  -1.620   6.945  1.00 93.49           N  
ATOM    317  CA  LYS A  43      -2.572  -1.120   8.035  1.00 93.49           C  
ATOM    318  C   LYS A  43      -1.089  -1.280   7.713  1.00 93.49           C  
ATOM    319  CB  LYS A  43      -2.905  -1.843   9.341  1.00 93.49           C  
ATOM    320  O   LYS A  43      -0.236  -1.100   8.584  1.00 93.49           O  
ATOM    321  CG  LYS A  43      -4.326  -1.610   9.832  1.00 93.49           C  
ATOM    322  CD  LYS A  43      -4.561  -2.255  11.192  1.00 93.49           C  
ATOM    323  CE  LYS A  43      -5.969  -1.987  11.704  1.00 93.49           C  
ATOM    324  NZ  LYS A  43      -6.195  -2.595  13.049  1.00 93.49           N  
ATOM    325  N   ILE A  44      -0.842  -1.627   6.432  1.00 95.64           N  
ATOM    326  CA  ILE A  44       0.529  -1.898   6.013  1.00 95.64           C  
ATOM    327  C   ILE A  44       0.910  -0.971   4.861  1.00 95.64           C  
ATOM    328  CB  ILE A  44       0.711  -3.375   5.596  1.00 95.64           C  
ATOM    329  O   ILE A  44       0.131  -0.783   3.924  1.00 95.64           O  
ATOM    330  CG1 ILE A  44       0.435  -4.303   6.784  1.00 95.64           C  
ATOM    331  CG2 ILE A  44       2.116  -3.608   5.033  1.00 95.64           C  
ATOM    332  CD1 ILE A  44       0.700  -5.774   6.495  1.00 95.64           C  
ATOM    333  N   CYS A  45       2.086  -0.361   5.018  1.00 96.99           N  
ATOM    334  CA  CYS A  45       2.699   0.335   3.893  1.00 96.99           C  
ATOM    335  C   CYS A  45       3.660  -0.581   3.144  1.00 96.99           C  
ATOM    336  CB  CYS A  45       3.439   1.583   4.373  1.00 96.99           C  
ATOM    337  O   CYS A  45       4.374  -1.375   3.758  1.00 96.99           O  
ATOM    338  SG  CYS A  45       2.364   2.821   5.129  1.00 96.99           S  
ATOM    339  N   PHE A  46       3.624  -0.488   1.752  1.00 97.07           N  
ATOM    340  CA  PHE A  46       4.554  -1.324   1.003  1.00 97.07           C  
ATOM    341  C   PHE A  46       5.302  -0.501  -0.039  1.00 97.07           C  
ATOM    342  CB  PHE A  46       3.814  -2.481   0.325  1.00 97.07           C  
ATOM    343  O   PHE A  46       4.788   0.506  -0.529  1.00 97.07           O  
ATOM    344  CG  PHE A  46       3.002  -2.065  -0.871  1.00 97.07           C  
ATOM    345  CD1 PHE A  46       1.663  -1.719  -0.734  1.00 97.07           C  
ATOM    346  CD2 PHE A  46       3.578  -2.019  -2.134  1.00 97.07           C  
ATOM    347  CE1 PHE A  46       0.909  -1.333  -1.840  1.00 97.07           C  
ATOM    348  CE2 PHE A  46       2.830  -1.634  -3.244  1.00 97.07           C  
ATOM    349  CZ  PHE A  46       1.496  -1.293  -3.094  1.00 97.07           C  
ATOM    350  N   LYS A  47       6.466  -0.933  -0.311  1.00 95.41           N  
ATOM    351  CA  LYS A  47       7.354  -0.457  -1.367  1.00 95.41           C  
ATOM    352  C   LYS A  47       7.889  -1.618  -2.200  1.00 95.41           C  
ATOM    353  CB  LYS A  47       8.516   0.341  -0.773  1.00 95.41           C  
ATOM    354  O   LYS A  47       8.533  -2.525  -1.669  1.00 95.41           O  
ATOM    355  CG  LYS A  47       9.453   0.938  -1.813  1.00 95.41           C  
ATOM    356  CD  LYS A  47      10.600   1.698  -1.160  1.00 95.41           C  
ATOM    357  CE  LYS A  47      11.541   2.292  -2.200  1.00 95.41           C  
ATOM    358  NZ  LYS A  47      12.623   3.104  -1.567  1.00 95.41           N  
ATOM    359  N   LYS A  48       7.585  -1.521  -3.532  1.00 94.33           N  
ATOM    360  CA  LYS A  48       7.915  -2.617  -4.439  1.00 94.33           C  
ATOM    361  C   LYS A  48       8.970  -2.191  -5.456  1.00 94.33           C  
ATOM    362  CB  LYS A  48       6.661  -3.112  -5.161  1.00 94.33           C  
ATOM    363  O   LYS A  48       8.904  -1.087  -6.001  1.00 94.33           O  
ATOM    364  CG  LYS A  48       6.880  -4.369  -5.991  1.00 94.33           C  
ATOM    365  CD  LYS A  48       5.589  -4.835  -6.651  1.00 94.33           C  
ATOM    366  CE  LYS A  48       4.921  -3.711  -7.431  1.00 94.33           C  
ATOM    367  NZ  LYS A  48       3.692  -4.181  -8.137  1.00 94.33           N  
ATOM    368  N   TRP A  49       9.899  -3.126  -5.639  1.00 93.33           N  
ATOM    369  CA  TRP A  49      10.944  -2.948  -6.641  1.00 93.33           C  
ATOM    370  C   TRP A  49      10.888  -4.056  -7.688  1.00 93.33           C  
ATOM    371  CB  TRP A  49      12.325  -2.922  -5.980  1.00 93.33           C  
ATOM    372  O   TRP A  49      10.661  -5.222  -7.356  1.00 93.33           O  
ATOM    373  CG  TRP A  49      12.577  -1.704  -5.143  1.00 93.33           C  
ATOM    374  CD1 TRP A  49      13.183  -0.544  -5.538  1.00 93.33           C  
ATOM    375  CD2 TRP A  49      12.232  -1.528  -3.765  1.00 93.33           C  
ATOM    376  CE2 TRP A  49      12.659  -0.236  -3.389  1.00 93.33           C  
ATOM    377  CE3 TRP A  49      11.602  -2.339  -2.812  1.00 93.33           C  
ATOM    378  NE1 TRP A  49      13.236   0.343  -4.488  1.00 93.33           N  
ATOM    379  CH2 TRP A  49      11.857  -0.548  -1.185  1.00 93.33           C  
ATOM    380  CZ2 TRP A  49      12.476   0.265  -2.098  1.00 93.33           C  
ATOM    381  CZ3 TRP A  49      11.420  -1.839  -1.527  1.00 93.33           C  
ATOM    382  N   LYS A  50      11.143  -3.667  -8.976  1.00 92.83           N  
ATOM    383  CA  LYS A  50      11.278  -4.632 -10.064  1.00 92.83           C  
ATOM    384  C   LYS A  50      12.578  -4.414 -10.833  1.00 92.83           C  
ATOM    385  CB  LYS A  50      10.084  -4.539 -11.016  1.00 92.83           C  
ATOM    386  O   LYS A  50      12.809  -3.334 -11.380  1.00 92.83           O  
ATOM    387  CG  LYS A  50      10.030  -5.652 -12.051  1.00 92.83           C  
ATOM    388  CD  LYS A  50       8.779  -5.552 -12.914  1.00 92.83           C  
ATOM    389  CE  LYS A  50       8.723  -6.666 -13.951  1.00 92.83           C  
ATOM    390  NZ  LYS A  50       7.474  -6.602 -14.767  1.00 92.83           N  
ATOM    391  N   LYS A  51      13.407  -5.409 -10.717  1.00 90.71           N  
ATOM    392  CA  LYS A  51      14.708  -5.347 -11.376  1.00 90.71           C  
ATOM    393  C   LYS A  51      15.502  -4.129 -10.913  1.00 90.71           C  
ATOM    394  CB  LYS A  51      14.540  -5.316 -12.896  1.00 90.71           C  
ATOM    395  O   LYS A  51      16.137  -3.451 -11.723  1.00 90.71           O  
ATOM    396  CG  LYS A  51      13.919  -6.578 -13.476  1.00 90.71           C  
ATOM    397  CD  LYS A  51      13.854  -6.521 -14.997  1.00 90.71           C  
ATOM    398  CE  LYS A  51      13.284  -7.806 -15.581  1.00 90.71           C  
ATOM    399  NZ  LYS A  51      13.156  -7.730 -17.068  1.00 90.71           N  
ATOM    400  N   GLY A  52      15.322  -3.810  -9.597  1.00 82.59           N  
ATOM    401  CA  GLY A  52      16.147  -2.758  -9.025  1.00 82.59           C  
ATOM    402  C   GLY A  52      15.546  -1.374  -9.184  1.00 82.59           C  
ATOM    403  O   GLY A  52      16.142  -0.381  -8.761  1.00 82.59           O  
ATOM    404  N   LYS A  53      14.351  -1.335  -9.884  1.00 86.52           N  
ATOM    405  CA  LYS A  53      13.618  -0.085 -10.064  1.00 86.52           C  
ATOM    406  C   LYS A  53      12.353  -0.063  -9.211  1.00 86.52           C  
ATOM    407  CB  LYS A  53      13.260   0.120 -11.537  1.00 86.52           C  
ATOM    408  O   LYS A  53      11.633  -1.061  -9.132  1.00 86.52           O  
ATOM    409  CG  LYS A  53      14.464   0.334 -12.442  1.00 86.52           C  
ATOM    410  CD  LYS A  53      14.040   0.637 -13.874  1.00 86.52           C  
ATOM    411  CE  LYS A  53      15.245   0.834 -14.785  1.00 86.52           C  
ATOM    412  NZ  LYS A  53      14.834   1.147 -16.186  1.00 86.52           N  
ATOM    413  N   LYS A  54      12.246   1.124  -8.598  1.00 83.71           N  
ATOM    414  CA  LYS A  54      11.032   1.294  -7.805  1.00 83.71           C  
ATOM    415  C   LYS A  54       9.790   1.292  -8.693  1.00 83.71           C  
ATOM    416  CB  LYS A  54      11.096   2.592  -6.998  1.00 83.71           C  
ATOM    417  O   LYS A  54       9.700   2.070  -9.645  1.00 83.71           O  
ATOM    418  CG  LYS A  54      12.081   2.551  -5.839  1.00 83.71           C  
ATOM    419  CD  LYS A  54      12.062   3.851  -5.043  1.00 83.71           C  
ATOM    420  CE  LYS A  54      13.359   4.054  -4.272  1.00 83.71           C  
ATOM    421  NZ  LYS A  54      13.444   5.424  -3.684  1.00 83.71           N  
ATOM    422  N   VAL A  55       8.865   0.465  -8.406  1.00 86.10           N  
ATOM    423  CA  VAL A  55       7.710   0.240  -9.268  1.00 86.10           C  
ATOM    424  C   VAL A  55       6.462   0.846  -8.629  1.00 86.10           C  
ATOM    425  CB  VAL A  55       7.490  -1.265  -9.541  1.00 86.10           C  
ATOM    426  O   VAL A  55       5.726   1.593  -9.278  1.00 86.10           O  
ATOM    427  CG1 VAL A  55       6.234  -1.484 -10.382  1.00 86.10           C  
ATOM    428  CG2 VAL A  55       8.713  -1.865 -10.233  1.00 86.10           C  
ATOM    429  N   SER A  56       6.366   0.569  -7.260  1.00 91.94           N  
ATOM    430  CA  SER A  56       5.131   1.037  -6.640  1.00 91.94           C  
ATOM    431  C   SER A  56       5.253   1.068  -5.120  1.00 91.94           C  
ATOM    432  CB  SER A  56       3.956   0.146  -7.046  1.00 91.94           C  
ATOM    433  O   SER A  56       6.094   0.374  -4.545  1.00 91.94           O  
ATOM    434  OG  SER A  56       4.117  -1.165  -6.532  1.00 91.94           O  
ATOM    435  N   ARG A  57       4.471   1.966  -4.419  1.00 94.71           N  
ATOM    436  CA  ARG A  57       4.216   2.054  -2.985  1.00 94.71           C  
ATOM    437  C   ARG A  57       2.732   2.263  -2.704  1.00 94.71           C  
ATOM    438  CB  ARG A  57       5.032   3.189  -2.362  1.00 94.71           C  
ATOM    439  O   ARG A  57       1.999   2.772  -3.556  1.00 94.71           O  
ATOM    440  CG  ARG A  57       6.526   3.093  -2.629  1.00 94.71           C  
ATOM    441  CD  ARG A  57       7.277   4.292  -2.070  1.00 94.71           C  
ATOM    442  NE  ARG A  57       8.719   4.063  -2.049  1.00 94.71           N  
ATOM    443  NH1 ARG A  57       9.273   6.269  -1.644  1.00 94.71           N  
ATOM    444  NH2 ARG A  57      10.920   4.688  -1.849  1.00 94.71           N  
ATOM    445  CZ  ARG A  57       9.634   5.007  -1.847  1.00 94.71           C  
ATOM    446  N   GLY A  58       2.357   1.872  -1.455  1.00 95.58           N  
ATOM    447  CA  GLY A  58       0.957   2.087  -1.126  1.00 95.58           C  
ATOM    448  C   GLY A  58       0.517   1.346   0.122  1.00 95.58           C  
ATOM    449  O   GLY A  58       1.341   1.016   0.978  1.00 95.58           O  
ATOM    450  N   CYS A  59      -0.755   1.308   0.214  1.00 96.12           N  
ATOM    451  CA  CYS A  59      -1.397   0.679   1.363  1.00 96.12           C  
ATOM    452  C   CYS A  59      -1.796  -0.757   1.046  1.00 96.12           C  
ATOM    453  CB  CYS A  59      -2.628   1.477   1.792  1.00 96.12           C  
ATOM    454  O   CYS A  59      -2.213  -1.057  -0.075  1.00 96.12           O  
ATOM    455  SG  CYS A  59      -2.278   3.209   2.169  1.00 96.12           S  
ATOM    456  N   ALA A  60      -1.683  -1.621   2.119  1.00 96.36           N  
ATOM    457  CA  ALA A  60      -2.084  -3.012   1.927  1.00 96.36           C  
ATOM    458  C   ALA A  60      -2.649  -3.603   3.215  1.00 96.36           C  
ATOM    459  CB  ALA A  60      -0.900  -3.844   1.439  1.00 96.36           C  
ATOM    460  O   ALA A  60      -2.303  -3.161   4.313  1.00 96.36           O  
ATOM    461  N   VAL A  61      -3.579  -4.512   3.000  1.00 95.80           N  
ATOM    462  CA  VAL A  61      -4.093  -5.269   4.137  1.00 95.80           C  
ATOM    463  C   VAL A  61      -2.993  -6.163   4.703  1.00 95.80           C  
ATOM    464  CB  VAL A  61      -5.322  -6.119   3.744  1.00 95.80           C  
ATOM    465  O   VAL A  61      -2.801  -6.228   5.919  1.00 95.80           O  
ATOM    466  CG1 VAL A  61      -5.800  -6.957   4.928  1.00 95.80           C  
ATOM    467  CG2 VAL A  61      -6.448  -5.223   3.230  1.00 95.80           C  
ATOM    468  N   THR A  62      -2.359  -6.870   3.835  1.00 96.71           N  
ATOM    469  CA  THR A  62      -1.191  -7.696   4.121  1.00 96.71           C  
ATOM    470  C   THR A  62      -0.035  -7.338   3.191  1.00 96.71           C  
ATOM    471  CB  THR A  62      -1.519  -9.194   3.984  1.00 96.71           C  
ATOM    472  O   THR A  62      -0.247  -6.755   2.126  1.00 96.71           O  
ATOM    473  CG2 THR A  62      -2.622  -9.607   4.953  1.00 96.71           C  
ATOM    474  OG1 THR A  62      -1.949  -9.463   2.644  1.00 96.71           O  
ATOM    475  N   CYS A  63       1.182  -7.680   3.725  1.00 96.46           N  
ATOM    476  CA  CYS A  63       2.346  -7.418   2.886  1.00 96.46           C  
ATOM    477  C   CYS A  63       2.304  -8.260   1.616  1.00 96.46           C  
ATOM    478  CB  CYS A  63       3.636  -7.703   3.655  1.00 96.46           C  
ATOM    479  O   CYS A  63       2.262  -9.490   1.683  1.00 96.46           O  
ATOM    480  SG  CYS A  63       5.126  -7.119   2.818  1.00 96.46           S  
ATOM    481  N   PRO A  64       2.323  -7.597   0.372  1.00 95.60           N  
ATOM    482  CA  PRO A  64       2.281  -8.332  -0.894  1.00 95.60           C  
ATOM    483  C   PRO A  64       3.452  -9.298  -1.056  1.00 95.60           C  
ATOM    484  CB  PRO A  64       2.338  -7.223  -1.948  1.00 95.60           C  
ATOM    485  O   PRO A  64       4.533  -9.059  -0.510  1.00 95.60           O  
ATOM    486  CG  PRO A  64       1.924  -5.984  -1.222  1.00 95.60           C  
ATOM    487  CD  PRO A  64       2.335  -6.114   0.217  1.00 95.60           C  
ATOM    488  N   LYS A  65       3.144 -10.240  -1.807  1.00 95.20           N  
ATOM    489  CA  LYS A  65       4.178 -11.226  -2.110  1.00 95.20           C  
ATOM    490  C   LYS A  65       4.994 -10.810  -3.330  1.00 95.20           C  
ATOM    491  CB  LYS A  65       3.555 -12.604  -2.340  1.00 95.20           C  
ATOM    492  O   LYS A  65       4.434 -10.377  -4.339  1.00 95.20           O  
ATOM    493  CG  LYS A  65       2.918 -13.211  -1.099  1.00 95.20           C  
ATOM    494  CD  LYS A  65       2.414 -14.624  -1.363  1.00 95.20           C  
ATOM    495  CE  LYS A  65       1.744 -15.218  -0.132  1.00 95.20           C  
ATOM    496  NZ  LYS A  65       1.180 -16.574  -0.408  1.00 95.20           N  
ATOM    497  N   PRO A  66       6.244 -10.910  -3.218  1.00 94.02           N  
ATOM    498  CA  PRO A  66       7.073 -10.546  -4.370  1.00 94.02           C  
ATOM    499  C   PRO A  66       6.946 -11.537  -5.525  1.00 94.02           C  
ATOM    500  CB  PRO A  66       8.493 -10.553  -3.799  1.00 94.02           C  
ATOM    501  O   PRO A  66       6.793 -12.740  -5.297  1.00 94.02           O  
ATOM    502  CG  PRO A  66       8.441 -11.517  -2.657  1.00 94.02           C  
ATOM    503  CD  PRO A  66       7.068 -11.466  -2.052  1.00 94.02           C  
ATOM    504  N   LYS A  67       6.898 -11.082  -6.813  1.00 92.25           N  
ATOM    505  CA  LYS A  67       6.982 -11.884  -8.030  1.00 92.25           C  
ATOM    506  C   LYS A  67       8.423 -11.986  -8.524  1.00 92.25           C  
ATOM    507  CB  LYS A  67       6.094 -11.292  -9.126  1.00 92.25           C  
ATOM    508  O   LYS A  67       9.337 -11.441  -7.901  1.00 92.25           O  
ATOM    509  CG  LYS A  67       4.613 -11.269  -8.776  1.00 92.25           C  
ATOM    510  CD  LYS A  67       3.780 -10.690  -9.912  1.00 92.25           C  
ATOM    511  CE  LYS A  67       2.303 -10.624  -9.546  1.00 92.25           C  
ATOM    512  NZ  LYS A  67       1.487 -10.025 -10.644  1.00 92.25           N  
ATOM    513  N   LYS A  68       8.586 -12.764  -9.676  1.00 92.13           N  
ATOM    514  CA  LYS A  68       9.928 -12.939 -10.223  1.00 92.13           C  
ATOM    515  C   LYS A  68      10.600 -11.592 -10.472  1.00 92.13           C  
ATOM    516  CB  LYS A  68       9.877 -13.747 -11.521  1.00 92.13           C  
ATOM    517  O   LYS A  68      10.001 -10.694 -11.068  1.00 92.13           O  
ATOM    518  CG  LYS A  68      11.235 -14.247 -11.992  1.00 92.13           C  
ATOM    519  CD  LYS A  68      11.108 -15.124 -13.231  1.00 92.13           C  
ATOM    520  CE  LYS A  68      12.468 -15.610 -13.714  1.00 92.13           C  
ATOM    521  NZ  LYS A  68      12.347 -16.495 -14.911  1.00 92.13           N  
ATOM    522  N   HIS A  69      11.770 -11.393  -9.794  1.00 91.64           N  
ATOM    523  CA  HIS A  69      12.611 -10.222 -10.019  1.00 91.64           C  
ATOM    524  C   HIS A  69      12.066  -9.004  -9.282  1.00 91.64           C  
ATOM    525  CB  HIS A  69      12.724  -9.923 -11.515  1.00 91.64           C  
ATOM    526  O   HIS A  69      12.308  -7.866  -9.691  1.00 91.64           O  
ATOM    527  CG  HIS A  69      13.290 -11.055 -12.312  1.00 91.64           C  
ATOM    528  CD2 HIS A  69      12.756 -11.790 -13.316  1.00 91.64           C  
ATOM    529  ND1 HIS A  69      14.559 -11.550 -12.104  1.00 91.64           N  
ATOM    530  CE1 HIS A  69      14.782 -12.543 -12.949  1.00 91.64           C  
ATOM    531  NE2 HIS A  69      13.703 -12.709 -13.695  1.00 91.64           N  
ATOM    532  N   GLU A  70      11.142  -9.231  -8.324  1.00 94.57           N  
ATOM    533  CA  GLU A  70      10.592  -8.175  -7.479  1.00 94.57           C  
ATOM    534  C   GLU A  70      11.096  -8.298  -6.044  1.00 94.57           C  
ATOM    535  CB  GLU A  70       9.062  -8.209  -7.505  1.00 94.57           C  
ATOM    536  O   GLU A  70      11.396  -9.399  -5.578  1.00 94.57           O  
ATOM    537  CG  GLU A  70       8.459  -7.781  -8.835  1.00 94.57           C  
ATOM    538  CD  GLU A  70       6.940  -7.726  -8.815  1.00 94.57           C  
ATOM    539  OE1 GLU A  70       6.337  -7.247  -9.803  1.00 94.57           O  
ATOM    540  OE2 GLU A  70       6.348  -8.164  -7.804  1.00 94.57           O  
ATOM    541  N   SER A  71      11.261  -7.211  -5.461  1.00 94.78           N  
ATOM    542  CA  SER A  71      11.456  -7.141  -4.016  1.00 94.78           C  
ATOM    543  C   SER A  71      10.434  -6.214  -3.365  1.00 94.78           C  
ATOM    544  CB  SER A  71      12.871  -6.663  -3.689  1.00 94.78           C  
ATOM    545  O   SER A  71      10.002  -5.233  -3.973  1.00 94.78           O  
ATOM    546  OG  SER A  71      13.095  -5.363  -4.206  1.00 94.78           O  
ATOM    547  N   ILE A  72      10.028  -6.691  -2.148  1.00 96.12           N  
ATOM    548  CA  ILE A  72       8.998  -5.922  -1.458  1.00 96.12           C  
ATOM    549  C   ILE A  72       9.429  -5.659  -0.017  1.00 96.12           C  
ATOM    550  CB  ILE A  72       7.635  -6.649  -1.487  1.00 96.12           C  
ATOM    551  O   ILE A  72       9.968  -6.546   0.648  1.00 96.12           O  
ATOM    552  CG1 ILE A  72       7.142  -6.802  -2.930  1.00 96.12           C  
ATOM    553  CG2 ILE A  72       6.607  -5.902  -0.632  1.00 96.12           C  
ATOM    554  CD1 ILE A  72       5.922  -7.702  -3.075  1.00 96.12           C  
ATOM    555  N   GLN A  73       9.158  -4.383   0.399  1.00 95.65           N  
ATOM    556  CA  GLN A  73       9.340  -4.001   1.795  1.00 95.65           C  
ATOM    557  C   GLN A  73       8.032  -3.508   2.406  1.00 95.65           C  
ATOM    558  CB  GLN A  73      10.418  -2.922   1.921  1.00 95.65           C  
ATOM    559  O   GLN A  73       7.323  -2.701   1.801  1.00 95.65           O  
ATOM    560  CG  GLN A  73      10.742  -2.541   3.359  1.00 95.65           C  
ATOM    561  CD  GLN A  73      11.804  -1.462   3.455  1.00 95.65           C  
ATOM    562  NE2 GLN A  73      12.037  -0.965   4.665  1.00 95.65           N  
ATOM    563  OE1 GLN A  73      12.410  -1.078   2.449  1.00 95.65           O  
ATOM    564  N   CYS A  74       7.824  -3.988   3.580  1.00 97.21           N  
ATOM    565  CA  CYS A  74       6.602  -3.590   4.268  1.00 97.21           C  
ATOM    566  C   CYS A  74       6.911  -3.034   5.652  1.00 97.21           C  
ATOM    567  CB  CYS A  74       5.643  -4.774   4.387  1.00 97.21           C  
ATOM    568  O   CYS A  74       7.867  -3.465   6.300  1.00 97.21           O  
ATOM    569  SG  CYS A  74       5.157  -5.480   2.797  1.00 97.21           S  
ATOM    570  N   CYS A  75       6.064  -2.132   6.021  1.00 96.94           N  
ATOM    571  CA  CYS A  75       6.200  -1.546   7.350  1.00 96.94           C  
ATOM    572  C   CYS A  75       4.859  -1.031   7.859  1.00 96.94           C  
ATOM    573  CB  CYS A  75       7.220  -0.408   7.332  1.00 96.94           C  
ATOM    574  O   CYS A  75       3.907  -0.898   7.088  1.00 96.94           O  
ATOM    575  SG  CYS A  75       6.762   0.963   6.248  1.00 96.94           S  
ATOM    576  N   THR A  76       4.789  -0.716   9.186  1.00 94.62           N  
ATOM    577  CA  THR A  76       3.488  -0.442   9.787  1.00 94.62           C  
ATOM    578  C   THR A  76       3.436   0.980  10.338  1.00 94.62           C  
ATOM    579  CB  THR A  76       3.171  -1.443  10.913  1.00 94.62           C  
ATOM    580  O   THR A  76       2.380   1.445  10.772  1.00 94.62           O  
ATOM    581  CG2 THR A  76       2.967  -2.849  10.358  1.00 94.62           C  
ATOM    582  OG1 THR A  76       4.257  -1.463  11.847  1.00 94.62           O  
ATOM    583  N   GLU A  77       4.554   1.633  10.196  1.00 94.08           N  
ATOM    584  CA  GLU A  77       4.572   3.025  10.636  1.00 94.08           C  
ATOM    585  C   GLU A  77       4.108   3.962   9.525  1.00 94.08           C  
ATOM    586  CB  GLU A  77       5.974   3.422  11.107  1.00 94.08           C  
ATOM    587  O   GLU A  77       4.164   3.609   8.345  1.00 94.08           O  
ATOM    588  CG  GLU A  77       6.443   2.669  12.343  1.00 94.08           C  
ATOM    589  CD  GLU A  77       7.856   3.036  12.769  1.00 94.08           C  
ATOM    590  OE1 GLU A  77       8.389   2.405  13.710  1.00 94.08           O  
ATOM    591  OE2 GLU A  77       8.433   3.962  12.157  1.00 94.08           O  
ATOM    592  N   ASN A  78       3.661   5.158   9.878  1.00 93.90           N  
ATOM    593  CA  ASN A  78       3.247   6.143   8.884  1.00 93.90           C  
ATOM    594  C   ASN A  78       4.403   6.535   7.968  1.00 93.90           C  
ATOM    595  CB  ASN A  78       2.667   7.384   9.567  1.00 93.90           C  
ATOM    596  O   ASN A  78       5.504   6.824   8.439  1.00 93.90           O  
ATOM    597  CG  ASN A  78       1.293   7.136  10.158  1.00 93.90           C  
ATOM    598  ND2 ASN A  78       0.962   7.867  11.216  1.00 93.90           N  
ATOM    599  OD1 ASN A  78       0.536   6.294   9.669  1.00 93.90           O  
ATOM    600  N   ASN A  79       4.036   6.472   6.678  1.00 93.98           N  
ATOM    601  CA  ASN A  79       4.996   6.880   5.657  1.00 93.98           C  
ATOM    602  C   ASN A  79       6.325   6.148   5.813  1.00 93.98           C  
ATOM    603  CB  ASN A  79       5.214   8.394   5.701  1.00 93.98           C  
ATOM    604  O   ASN A  79       7.388   6.726   5.577  1.00 93.98           O  
ATOM    605  CG  ASN A  79       3.954   9.175   5.387  1.00 93.98           C  
ATOM    606  ND2 ASN A  79       3.734  10.264   6.115  1.00 93.98           N  
ATOM    607  OD1 ASN A  79       3.183   8.803   4.498  1.00 93.98           O  
ATOM    608  N   CYS A  80       6.434   5.002   6.203  1.00 94.70           N  
ATOM    609  CA  CYS A  80       7.620   4.190   6.451  1.00 94.70           C  
ATOM    610  C   CYS A  80       8.184   3.634   5.149  1.00 94.70           C  
ATOM    611  CB  CYS A  80       7.293   3.043   7.407  1.00 94.70           C  
ATOM    612  O   CYS A  80       9.328   3.180   5.107  1.00 94.70           O  
ATOM    613  SG  CYS A  80       6.172   1.811   6.709  1.00 94.70           S  
ATOM    614  N   ASN A  81       7.361   3.711   4.169  1.00 94.24           N  
ATOM    615  CA  ASN A  81       7.787   3.187   2.875  1.00 94.24           C  
ATOM    616  C   ASN A  81       8.507   4.250   2.050  1.00 94.24           C  
ATOM    617  CB  ASN A  81       6.590   2.634   2.100  1.00 94.24           C  
ATOM    618  O   ASN A  81       8.281   4.363   0.844  1.00 94.24           O  
ATOM    619  CG  ASN A  81       5.490   3.660   1.911  1.00 94.24           C  
ATOM    620  ND2 ASN A  81       4.748   3.541   0.817  1.00 94.24           N  
ATOM    621  OD1 ASN A  81       5.310   4.555   2.742  1.00 94.24           O  
ATOM    622  N   ARG A  82       9.411   5.004   2.557  1.00 88.74           N  
ATOM    623  CA  ARG A  82      10.227   6.007   1.882  1.00 88.74           C  
ATOM    624  C   ARG A  82      11.159   5.359   0.863  1.00 88.74           C  
ATOM    625  CB  ARG A  82      11.041   6.812   2.898  1.00 88.74           C  
ATOM    626  O   ARG A  82      11.549   4.200   1.019  1.00 88.74           O  
ATOM    627  CG  ARG A  82      10.195   7.684   3.813  1.00 88.74           C  
ATOM    628  CD  ARG A  82      11.053   8.622   4.650  1.00 88.74           C  
ATOM    629  NE  ARG A  82      10.238   9.484   5.500  1.00 88.74           N  
ATOM    630  NH1 ARG A  82      12.029  10.595   6.445  1.00 88.74           N  
ATOM    631  NH2 ARG A  82       9.887  11.132   7.061  1.00 88.74           N  
ATOM    632  CZ  ARG A  82      10.720  10.402   6.333  1.00 88.74           C  
TER     633      ALA A   1                                                      
ENDMDL                                                                          
END                                                                             
