# Supplementary material for: Domain loss enabled evolution of novel functions in the snake three-finger toxin gene superfamily
Source: Nat Commun. 2023 Aug 11;14:4861. doi: 10.1038/s41467-023-40550-0 (PMC10421932; doi:10.1038/s41467-023-40550-0)
Supplement: Supplementary file 5 — Supplementary Data 2 [file 41467_2023_40550_MOESM5_ESM.zip › SD2_structure_predictions/full_sequence/None|Pybi_3|Python_bivittatus.pdb]

MODEL     1                                                                     
ATOM      1  N   MET A   1     -32.873  -4.352  27.640  1.00 61.04           N  
ATOM      2  CA  MET A   1     -33.181  -3.518  26.482  1.00 61.04           C  
ATOM      3  C   MET A   1     -32.165  -2.391  26.337  1.00 61.04           C  
ATOM      4  CB  MET A   1     -34.592  -2.939  26.595  1.00 61.04           C  
ATOM      5  O   MET A   1     -31.873  -1.951  25.224  1.00 61.04           O  
ATOM      6  CG  MET A   1     -35.501  -3.718  27.532  1.00 61.04           C  
ATOM      7  SD  MET A   1     -37.236  -3.123  27.484  1.00 61.04           S  
ATOM      8  CE  MET A   1     -37.662  -3.235  29.244  1.00 61.04           C  
ATOM      9  N   LYS A   2     -31.296  -2.119  27.368  1.00 74.56           N  
ATOM     10  CA  LYS A   2     -30.241  -1.111  27.421  1.00 74.56           C  
ATOM     11  C   LYS A   2     -28.903  -1.692  26.970  1.00 74.56           C  
ATOM     12  CB  LYS A   2     -30.114  -0.540  28.834  1.00 74.56           C  
ATOM     13  O   LYS A   2     -28.084  -0.988  26.376  1.00 74.56           O  
ATOM     14  CG  LYS A   2     -31.335   0.242  29.297  1.00 74.56           C  
ATOM     15  CD  LYS A   2     -31.318   0.463  30.804  1.00 74.56           C  
ATOM     16  CE  LYS A   2     -32.506   1.300  31.260  1.00 74.56           C  
ATOM     17  NZ  LYS A   2     -32.420   1.638  32.712  1.00 74.56           N  
ATOM     18  N   ALA A   3     -28.789  -3.040  27.123  1.00 69.14           N  
ATOM     19  CA  ALA A   3     -27.583  -3.765  26.731  1.00 69.14           C  
ATOM     20  C   ALA A   3     -27.556  -4.013  25.226  1.00 69.14           C  
ATOM     21  CB  ALA A   3     -27.489  -5.088  27.487  1.00 69.14           C  
ATOM     22  O   ALA A   3     -26.499  -3.936  24.596  1.00 69.14           O  
ATOM     23  N   VAL A   4     -28.673  -4.131  24.622  1.00 69.76           N  
ATOM     24  CA  VAL A   4     -28.864  -4.297  23.185  1.00 69.76           C  
ATOM     25  C   VAL A   4     -28.663  -2.958  22.479  1.00 69.76           C  
ATOM     26  CB  VAL A   4     -30.264  -4.865  22.861  1.00 69.76           C  
ATOM     27  O   VAL A   4     -28.029  -2.895  21.423  1.00 69.76           O  
ATOM     28  CG1 VAL A   4     -30.494  -4.905  21.351  1.00 69.76           C  
ATOM     29  CG2 VAL A   4     -30.427  -6.258  23.466  1.00 69.76           C  
ATOM     30  N   LEU A   5     -29.047  -1.853  23.023  1.00 72.79           N  
ATOM     31  CA  LEU A   5     -28.894  -0.488  22.530  1.00 72.79           C  
ATOM     32  C   LEU A   5     -27.444  -0.030  22.640  1.00 72.79           C  
ATOM     33  CB  LEU A   5     -29.804   0.468  23.307  1.00 72.79           C  
ATOM     34  O   LEU A   5     -26.924   0.623  21.732  1.00 72.79           O  
ATOM     35  CG  LEU A   5     -30.705   1.376  22.470  1.00 72.79           C  
ATOM     36  CD1 LEU A   5     -32.172   1.115  22.797  1.00 72.79           C  
ATOM     37  CD2 LEU A   5     -30.353   2.841  22.703  1.00 72.79           C  
ATOM     38  N   ILE A   6     -26.708  -0.410  23.631  1.00 75.63           N  
ATOM     39  CA  ILE A   6     -25.297  -0.117  23.857  1.00 75.63           C  
ATOM     40  C   ILE A   6     -24.440  -0.919  22.880  1.00 75.63           C  
ATOM     41  CB  ILE A   6     -24.881  -0.427  25.313  1.00 75.63           C  
ATOM     42  O   ILE A   6     -23.471  -0.397  22.322  1.00 75.63           O  
ATOM     43  CG1 ILE A   6     -25.599   0.516  26.285  1.00 75.63           C  
ATOM     44  CG2 ILE A   6     -23.362  -0.327  25.474  1.00 75.63           C  
ATOM     45  CD1 ILE A   6     -25.408   0.155  27.752  1.00 75.63           C  
ATOM     46  N   PHE A   7     -24.850  -2.027  22.469  1.00 70.15           N  
ATOM     47  CA  PHE A   7     -24.157  -2.908  21.536  1.00 70.15           C  
ATOM     48  C   PHE A   7     -24.402  -2.472  20.097  1.00 70.15           C  
ATOM     49  CB  PHE A   7     -24.607  -4.359  21.730  1.00 70.15           C  
ATOM     50  O   PHE A   7     -23.490  -2.506  19.269  1.00 70.15           O  
ATOM     51  CG  PHE A   7     -23.760  -5.132  22.705  1.00 70.15           C  
ATOM     52  CD1 PHE A   7     -22.512  -5.615  22.332  1.00 70.15           C  
ATOM     53  CD2 PHE A   7     -24.213  -5.377  23.995  1.00 70.15           C  
ATOM     54  CE1 PHE A   7     -21.726  -6.331  23.232  1.00 70.15           C  
ATOM     55  CE2 PHE A   7     -23.434  -6.091  24.900  1.00 70.15           C  
ATOM     56  CZ  PHE A   7     -22.191  -6.569  24.516  1.00 70.15           C  
ATOM     57  N   LEU A   8     -25.584  -2.043  19.754  1.00 72.55           N  
ATOM     58  CA  LEU A   8     -25.954  -1.474  18.463  1.00 72.55           C  
ATOM     59  C   LEU A   8     -25.228  -0.155  18.222  1.00 72.55           C  
ATOM     60  CB  LEU A   8     -27.468  -1.259  18.386  1.00 72.55           C  
ATOM     61  O   LEU A   8     -24.745   0.100  17.116  1.00 72.55           O  
ATOM     62  CG  LEU A   8     -28.321  -2.512  18.181  1.00 72.55           C  
ATOM     63  CD1 LEU A   8     -29.802  -2.149  18.178  1.00 72.55           C  
ATOM     64  CD2 LEU A   8     -27.935  -3.216  16.884  1.00 72.55           C  
ATOM     65  N   LEU A   9     -25.048   0.676  19.253  1.00 73.11           N  
ATOM     66  CA  LEU A   9     -24.330   1.945  19.212  1.00 73.11           C  
ATOM     67  C   LEU A   9     -22.829   1.715  19.070  1.00 73.11           C  
ATOM     68  CB  LEU A   9     -24.615   2.763  20.474  1.00 73.11           C  
ATOM     69  O   LEU A   9     -22.150   2.448  18.346  1.00 73.11           O  
ATOM     70  CG  LEU A   9     -25.907   3.583  20.473  1.00 73.11           C  
ATOM     71  CD1 LEU A   9     -26.361   3.858  21.902  1.00 73.11           C  
ATOM     72  CD2 LEU A   9     -25.712   4.887  19.707  1.00 73.11           C  
ATOM     73  N   ALA A  10     -22.323   0.610  19.685  1.00 72.64           N  
ATOM     74  CA  ALA A  10     -20.930   0.181  19.591  1.00 72.64           C  
ATOM     75  C   ALA A  10     -20.629  -0.408  18.216  1.00 72.64           C  
ATOM     76  CB  ALA A  10     -20.612  -0.837  20.684  1.00 72.64           C  
ATOM     77  O   ALA A  10     -19.526  -0.240  17.689  1.00 72.64           O  
ATOM     78  N   GLY A  11     -21.589  -0.985  17.527  1.00 69.17           N  
ATOM     79  CA  GLY A  11     -21.544  -1.524  16.177  1.00 69.17           C  
ATOM     80  C   GLY A  11     -21.460  -0.451  15.108  1.00 69.17           C  
ATOM     81  O   GLY A  11     -20.824  -0.650  14.071  1.00 69.17           O  
ATOM     82  N   VAL A  12     -21.944   0.721  15.298  1.00 71.21           N  
ATOM     83  CA  VAL A  12     -21.933   1.885  14.419  1.00 71.21           C  
ATOM     84  C   VAL A  12     -20.531   2.491  14.381  1.00 71.21           C  
ATOM     85  CB  VAL A  12     -22.961   2.947  14.869  1.00 71.21           C  
ATOM     86  O   VAL A  12     -20.119   3.055  13.365  1.00 71.21           O  
ATOM     87  CG1 VAL A  12     -22.830   4.215  14.028  1.00 71.21           C  
ATOM     88  CG2 VAL A  12     -24.379   2.387  14.780  1.00 71.21           C  
ATOM     89  N   LEU A  13     -19.774   2.278  15.388  1.00 67.81           N  
ATOM     90  CA  LEU A  13     -18.411   2.784  15.509  1.00 67.81           C  
ATOM     91  C   LEU A  13     -17.442   1.938  14.689  1.00 67.81           C  
ATOM     92  CB  LEU A  13     -17.974   2.803  16.976  1.00 67.81           C  
ATOM     93  O   LEU A  13     -16.358   2.403  14.329  1.00 67.81           O  
ATOM     94  CG  LEU A  13     -18.641   3.851  17.869  1.00 67.81           C  
ATOM     95  CD1 LEU A  13     -18.394   3.531  19.339  1.00 67.81           C  
ATOM     96  CD2 LEU A  13     -18.131   5.247  17.527  1.00 67.81           C  
ATOM     97  N   PHE A  14     -17.996   0.718  14.238  1.00 65.76           N  
ATOM     98  CA  PHE A  14     -17.166  -0.228  13.502  1.00 65.76           C  
ATOM     99  C   PHE A  14     -17.525  -0.225  12.021  1.00 65.76           C  
ATOM    100  CB  PHE A  14     -17.320  -1.640  14.077  1.00 65.76           C  
ATOM    101  O   PHE A  14     -16.909  -0.938  11.226  1.00 65.76           O  
ATOM    102  CG  PHE A  14     -16.700  -1.813  15.437  1.00 65.76           C  
ATOM    103  CD1 PHE A  14     -15.330  -2.005  15.572  1.00 65.76           C  
ATOM    104  CD2 PHE A  14     -17.486  -1.783  16.581  1.00 65.76           C  
ATOM    105  CE1 PHE A  14     -14.753  -2.165  16.829  1.00 65.76           C  
ATOM    106  CE2 PHE A  14     -16.917  -1.943  17.841  1.00 65.76           C  
ATOM    107  CZ  PHE A  14     -15.550  -2.134  17.963  1.00 65.76           C  
ATOM    108  N   VAL A  15     -18.560   0.609  11.666  1.00 64.56           N  
ATOM    109  CA  VAL A  15     -18.981   0.763  10.278  1.00 64.56           C  
ATOM    110  C   VAL A  15     -18.075   1.769   9.571  1.00 64.56           C  
ATOM    111  CB  VAL A  15     -20.456   1.212  10.178  1.00 64.56           C  
ATOM    112  O   VAL A  15     -17.849   2.871  10.076  1.00 64.56           O  
ATOM    113  CG1 VAL A  15     -20.866   1.399   8.718  1.00 64.56           C  
ATOM    114  CG2 VAL A  15     -21.369   0.201  10.868  1.00 64.56           C  
ATOM    115  N   GLN A  16     -17.040   1.328   8.877  1.00 60.55           N  
ATOM    116  CA  GLN A  16     -16.185   2.179   8.056  1.00 60.55           C  
ATOM    117  C   GLN A  16     -17.015   3.109   7.177  1.00 60.55           C  
ATOM    118  CB  GLN A  16     -15.254   1.329   7.190  1.00 60.55           C  
ATOM    119  O   GLN A  16     -18.056   2.709   6.650  1.00 60.55           O  
ATOM    120  CG  GLN A  16     -14.250   0.508   7.987  1.00 60.55           C  
ATOM    121  CD  GLN A  16     -12.847   0.577   7.413  1.00 60.55           C  
ATOM    122  NE2 GLN A  16     -11.846   0.522   8.284  1.00 60.55           N  
ATOM    123  OE1 GLN A  16     -12.665   0.678   6.195  1.00 60.55           O  
ATOM    124  N   PRO A  17     -16.906   4.410   7.336  1.00 57.47           N  
ATOM    125  CA  PRO A  17     -17.604   5.361   6.468  1.00 57.47           C  
ATOM    126  C   PRO A  17     -17.564   4.955   4.996  1.00 57.47           C  
ATOM    127  CB  PRO A  17     -16.844   6.670   6.695  1.00 57.47           C  
ATOM    128  O   PRO A  17     -16.580   4.366   4.541  1.00 57.47           O  
ATOM    129  CG  PRO A  17     -15.722   6.306   7.613  1.00 57.47           C  
ATOM    130  CD  PRO A  17     -15.793   4.832   7.892  1.00 57.47           C  
ATOM    131  N   ASN A  18     -18.652   4.509   4.338  1.00 58.80           N  
ATOM    132  CA  ASN A  18     -18.897   4.384   2.905  1.00 58.80           C  
ATOM    133  C   ASN A  18     -18.414   5.615   2.144  1.00 58.80           C  
ATOM    134  CB  ASN A  18     -20.383   4.141   2.634  1.00 58.80           C  
ATOM    135  O   ASN A  18     -18.899   5.902   1.048  1.00 58.80           O  
ATOM    136  CG  ASN A  18     -21.262   5.267   3.143  1.00 58.80           C  
ATOM    137  ND2 ASN A  18     -22.573   5.103   3.011  1.00 58.80           N  
ATOM    138  OD1 ASN A  18     -20.766   6.277   3.650  1.00 58.80           O  
ATOM    139  N   GLY A  19     -17.409   6.320   2.557  1.00 66.34           N  
ATOM    140  CA  GLY A  19     -16.762   7.429   1.873  1.00 66.34           C  
ATOM    141  C   GLY A  19     -15.698   6.984   0.888  1.00 66.34           C  
ATOM    142  O   GLY A  19     -15.485   5.785   0.695  1.00 66.34           O  
ATOM    143  N   SER A  20     -15.722   7.708  -0.386  1.00 83.18           N  
ATOM    144  CA  SER A  20     -14.759   7.451  -1.452  1.00 83.18           C  
ATOM    145  C   SER A  20     -13.399   7.059  -0.885  1.00 83.18           C  
ATOM    146  CB  SER A  20     -14.612   8.680  -2.350  1.00 83.18           C  
ATOM    147  O   SER A  20     -12.958   7.613   0.124  1.00 83.18           O  
ATOM    148  OG  SER A  20     -13.710   8.422  -3.412  1.00 83.18           O  
ATOM    149  N   LEU A  21     -12.846   5.887  -1.072  1.00 91.11           N  
ATOM    150  CA  LEU A  21     -11.534   5.353  -0.723  1.00 91.11           C  
ATOM    151  C   LEU A  21     -10.444   6.394  -0.955  1.00 91.11           C  
ATOM    152  CB  LEU A  21     -11.234   4.093  -1.539  1.00 91.11           C  
ATOM    153  O   LEU A  21     -10.441   7.078  -1.982  1.00 91.11           O  
ATOM    154  CG  LEU A  21      -9.905   3.395  -1.244  1.00 91.11           C  
ATOM    155  CD1 LEU A  21      -9.908   2.826   0.171  1.00 91.11           C  
ATOM    156  CD2 LEU A  21      -9.640   2.296  -2.268  1.00 91.11           C  
ATOM    157  N   ARG A  22      -9.605   6.613   0.064  1.00 94.04           N  
ATOM    158  CA  ARG A  22      -8.422   7.457  -0.072  1.00 94.04           C  
ATOM    159  C   ARG A  22      -7.159   6.614  -0.209  1.00 94.04           C  
ATOM    160  CB  ARG A  22      -8.295   8.402   1.125  1.00 94.04           C  
ATOM    161  O   ARG A  22      -6.941   5.683   0.570  1.00 94.04           O  
ATOM    162  CG  ARG A  22      -9.457   9.372   1.270  1.00 94.04           C  
ATOM    163  CD  ARG A  22      -9.303  10.255   2.500  1.00 94.04           C  
ATOM    164  NE  ARG A  22      -8.329  11.321   2.281  1.00 94.04           N  
ATOM    165  NH1 ARG A  22      -8.487  12.188   4.416  1.00 94.04           N  
ATOM    166  NH2 ARG A  22      -7.068  13.142   2.889  1.00 94.04           N  
ATOM    167  CZ  ARG A  22      -7.963  12.214   3.196  1.00 94.04           C  
ATOM    168  N   CYS A  23      -6.304   7.024  -1.196  1.00 95.44           N  
ATOM    169  CA  CYS A  23      -5.052   6.317  -1.441  1.00 95.44           C  
ATOM    170  C   CYS A  23      -3.901   7.298  -1.635  1.00 95.44           C  
ATOM    171  CB  CYS A  23      -5.177   5.415  -2.669  1.00 95.44           C  
ATOM    172  O   CYS A  23      -4.117   8.443  -2.036  1.00 95.44           O  
ATOM    173  SG  CYS A  23      -6.424   4.120  -2.496  1.00 95.44           S  
ATOM    174  N   TYR A  24      -2.678   6.852  -1.304  1.00 96.09           N  
ATOM    175  CA  TYR A  24      -1.494   7.577  -1.753  1.00 96.09           C  
ATOM    176  C   TYR A  24      -1.223   7.316  -3.230  1.00 96.09           C  
ATOM    177  CB  TYR A  24      -0.272   7.179  -0.919  1.00 96.09           C  
ATOM    178  O   TYR A  24      -1.305   6.174  -3.690  1.00 96.09           O  
ATOM    179  CG  TYR A  24      -0.310   7.697   0.498  1.00 96.09           C  
ATOM    180  CD1 TYR A  24      -0.368   9.064   0.760  1.00 96.09           C  
ATOM    181  CD2 TYR A  24      -0.287   6.820   1.578  1.00 96.09           C  
ATOM    182  CE1 TYR A  24      -0.401   9.545   2.065  1.00 96.09           C  
ATOM    183  CE2 TYR A  24      -0.320   7.291   2.887  1.00 96.09           C  
ATOM    184  OH  TYR A  24      -0.409   9.123   4.413  1.00 96.09           O  
ATOM    185  CZ  TYR A  24      -0.377   8.652   3.120  1.00 96.09           C  
ATOM    186  N   THR A  25      -0.892   8.432  -3.988  1.00 95.72           N  
ATOM    187  CA  THR A  25      -0.649   8.284  -5.419  1.00 95.72           C  
ATOM    188  C   THR A  25       0.697   8.892  -5.804  1.00 95.72           C  
ATOM    189  CB  THR A  25      -1.768   8.943  -6.247  1.00 95.72           C  
ATOM    190  O   THR A  25       1.147   9.859  -5.186  1.00 95.72           O  
ATOM    191  CG2 THR A  25      -3.137   8.397  -5.854  1.00 95.72           C  
ATOM    192  OG1 THR A  25      -1.749  10.358  -6.025  1.00 95.72           O  
ATOM    193  N   CYS A  26       1.310   8.366  -6.685  1.00 95.62           N  
ATOM    194  CA  CYS A  26       2.551   8.838  -7.287  1.00 95.62           C  
ATOM    195  C   CYS A  26       2.875   8.055  -8.555  1.00 95.62           C  
ATOM    196  CB  CYS A  26       3.708   8.719  -6.295  1.00 95.62           C  
ATOM    197  O   CYS A  26       2.370   6.948  -8.751  1.00 95.62           O  
ATOM    198  SG  CYS A  26       4.109   7.016  -5.845  1.00 95.62           S  
ATOM    199  N   ASN A  27       3.592   8.682  -9.429  1.00 94.31           N  
ATOM    200  CA  ASN A  27       3.988   8.061 -10.688  1.00 94.31           C  
ATOM    201  C   ASN A  27       5.506   7.953 -10.807  1.00 94.31           C  
ATOM    202  CB  ASN A  27       3.416   8.840 -11.875  1.00 94.31           C  
ATOM    203  O   ASN A  27       6.205   8.968 -10.818  1.00 94.31           O  
ATOM    204  CG  ASN A  27       3.619   8.125 -13.196  1.00 94.31           C  
ATOM    205  ND2 ASN A  27       3.277   8.793 -14.291  1.00 94.31           N  
ATOM    206  OD1 ASN A  27       4.079   6.980 -13.232  1.00 94.31           O  
ATOM    207  N   THR A  28       6.003   6.791 -10.823  1.00 91.63           N  
ATOM    208  CA  THR A  28       7.397   6.461 -11.100  1.00 91.63           C  
ATOM    209  C   THR A  28       8.334   7.345 -10.282  1.00 91.63           C  
ATOM    210  CB  THR A  28       7.720   6.613 -12.598  1.00 91.63           C  
ATOM    211  O   THR A  28       9.032   8.197 -10.835  1.00 91.63           O  
ATOM    212  CG2 THR A  28       9.068   5.984 -12.936  1.00 91.63           C  
ATOM    213  OG1 THR A  28       6.698   5.969 -13.369  1.00 91.63           O  
ATOM    214  N   GLN A  29       8.298   7.178  -9.002  1.00 92.64           N  
ATOM    215  CA  GLN A  29       9.148   7.945  -8.097  1.00 92.64           C  
ATOM    216  C   GLN A  29      10.290   7.089  -7.557  1.00 92.64           C  
ATOM    217  CB  GLN A  29       8.325   8.513  -6.940  1.00 92.64           C  
ATOM    218  O   GLN A  29      10.124   5.885  -7.347  1.00 92.64           O  
ATOM    219  CG  GLN A  29       7.224   9.469  -7.379  1.00 92.64           C  
ATOM    220  CD  GLN A  29       7.766  10.745  -7.995  1.00 92.64           C  
ATOM    221  NE2 GLN A  29       7.014  11.320  -8.927  1.00 92.64           N  
ATOM    222  OE1 GLN A  29       8.852  11.211  -7.635  1.00 92.64           O  
ATOM    223  N   PHE A  30      11.416   7.720  -7.352  1.00 88.38           N  
ATOM    224  CA  PHE A  30      12.607   7.035  -6.866  1.00 88.38           C  
ATOM    225  C   PHE A  30      12.753   7.204  -5.359  1.00 88.38           C  
ATOM    226  CB  PHE A  30      13.859   7.560  -7.577  1.00 88.38           C  
ATOM    227  O   PHE A  30      13.427   6.408  -4.702  1.00 88.38           O  
ATOM    228  CG  PHE A  30      13.894   7.253  -9.050  1.00 88.38           C  
ATOM    229  CD1 PHE A  30      14.338   6.018  -9.506  1.00 88.38           C  
ATOM    230  CD2 PHE A  30      13.483   8.200  -9.979  1.00 88.38           C  
ATOM    231  CE1 PHE A  30      14.372   5.731 -10.869  1.00 88.38           C  
ATOM    232  CE2 PHE A  30      13.514   7.921 -11.342  1.00 88.38           C  
ATOM    233  CZ  PHE A  30      13.960   6.686 -11.785  1.00 88.38           C  
ATOM    234  N   ASN A  31      12.093   8.235  -4.909  1.00 85.10           N  
ATOM    235  CA  ASN A  31      12.075   8.562  -3.487  1.00 85.10           C  
ATOM    236  C   ASN A  31      10.698   8.322  -2.875  1.00 85.10           C  
ATOM    237  CB  ASN A  31      12.510  10.012  -3.264  1.00 85.10           C  
ATOM    238  O   ASN A  31       9.704   8.894  -3.327  1.00 85.10           O  
ATOM    239  CG  ASN A  31      12.750  10.331  -1.801  1.00 85.10           C  
ATOM    240  ND2 ASN A  31      13.704  11.216  -1.536  1.00 85.10           N  
ATOM    241  OD1 ASN A  31      12.084   9.786  -0.917  1.00 85.10           O  
ATOM    242  N   ILE A  32      10.640   7.529  -1.900  1.00 83.17           N  
ATOM    243  CA  ILE A  32       9.390   7.151  -1.249  1.00 83.17           C  
ATOM    244  C   ILE A  32       8.706   8.393  -0.683  1.00 83.17           C  
ATOM    245  CB  ILE A  32       9.628   6.112  -0.130  1.00 83.17           C  
ATOM    246  O   ILE A  32       7.478   8.441  -0.581  1.00 83.17           O  
ATOM    247  CG1 ILE A  32       8.291   5.553   0.372  1.00 83.17           C  
ATOM    248  CG2 ILE A  32      10.428   6.732   1.020  1.00 83.17           C  
ATOM    249  CD1 ILE A  32       8.415   4.233   1.121  1.00 83.17           C  
ATOM    250  N   ASP A  33       9.474   9.355  -0.335  1.00 85.70           N  
ATOM    251  CA  ASP A  33       8.945  10.588   0.240  1.00 85.70           C  
ATOM    252  C   ASP A  33       8.083  11.340  -0.771  1.00 85.70           C  
ATOM    253  CB  ASP A  33      10.084  11.484   0.731  1.00 85.70           C  
ATOM    254  O   ASP A  33       7.211  12.124  -0.391  1.00 85.70           O  
ATOM    255  CG  ASP A  33      10.777  10.938   1.967  1.00 85.70           C  
ATOM    256  OD1 ASP A  33      10.142  10.190   2.742  1.00 85.70           O  
ATOM    257  OD2 ASP A  33      11.967  11.261   2.170  1.00 85.70           O  
ATOM    258  N   ASN A  34       8.376  11.078  -1.990  1.00 89.05           N  
ATOM    259  CA  ASN A  34       7.633  11.707  -3.077  1.00 89.05           C  
ATOM    260  C   ASN A  34       6.372  10.922  -3.422  1.00 89.05           C  
ATOM    261  CB  ASN A  34       8.520  11.859  -4.315  1.00 89.05           C  
ATOM    262  O   ASN A  34       5.646  11.282  -4.351  1.00 89.05           O  
ATOM    263  CG  ASN A  34       9.648  12.851  -4.107  1.00 89.05           C  
ATOM    264  ND2 ASN A  34      10.716  12.705  -4.882  1.00 89.05           N  
ATOM    265  OD1 ASN A  34       9.560  13.740  -3.257  1.00 89.05           O  
ATOM    266  N   CYS A  35       6.110   9.888  -2.617  1.00 90.66           N  
ATOM    267  CA  CYS A  35       4.979   9.006  -2.881  1.00 90.66           C  
ATOM    268  C   CYS A  35       4.007   9.000  -1.707  1.00 90.66           C  
ATOM    269  CB  CYS A  35       5.462   7.584  -3.161  1.00 90.66           C  
ATOM    270  O   CYS A  35       3.520   7.943  -1.304  1.00 90.66           O  
ATOM    271  SG  CYS A  35       5.942   7.303  -4.880  1.00 90.66           S  
ATOM    272  N   LYS A  36       3.684  10.217  -1.205  1.00 90.66           N  
ATOM    273  CA  LYS A  36       2.819  10.363  -0.038  1.00 90.66           C  
ATOM    274  C   LYS A  36       1.639  11.282  -0.341  1.00 90.66           C  
ATOM    275  CB  LYS A  36       3.611  10.901   1.154  1.00 90.66           C  
ATOM    276  O   LYS A  36       0.994  11.794   0.576  1.00 90.66           O  
ATOM    277  CG  LYS A  36       4.665   9.940   1.682  1.00 90.66           C  
ATOM    278  CD  LYS A  36       5.392  10.516   2.890  1.00 90.66           C  
ATOM    279  CE  LYS A  36       6.430   9.544   3.435  1.00 90.66           C  
ATOM    280  NZ  LYS A  36       7.132  10.096   4.633  1.00 90.66           N  
ATOM    281  N   THR A  37       1.365  11.566  -1.627  1.00 95.06           N  
ATOM    282  CA  THR A  37       0.225  12.392  -2.009  1.00 95.06           C  
ATOM    283  C   THR A  37      -1.081  11.621  -1.846  1.00 95.06           C  
ATOM    284  CB  THR A  37       0.355  12.887  -3.461  1.00 95.06           C  
ATOM    285  O   THR A  37      -1.323  10.643  -2.557  1.00 95.06           O  
ATOM    286  CG2 THR A  37      -0.801  13.810  -3.833  1.00 95.06           C  
ATOM    287  OG1 THR A  37       1.588  13.602  -3.608  1.00 95.06           O  
ATOM    288  N   ALA A  38      -1.885  12.082  -0.920  1.00 95.83           N  
ATOM    289  CA  ALA A  38      -3.177  11.458  -0.646  1.00 95.83           C  
ATOM    290  C   ALA A  38      -4.270  12.046  -1.535  1.00 95.83           C  
ATOM    291  CB  ALA A  38      -3.547  11.622   0.826  1.00 95.83           C  
ATOM    292  O   ALA A  38      -4.384  13.267  -1.663  1.00 95.83           O  
ATOM    293  N   VAL A  39      -5.053  11.111  -2.113  1.00 95.65           N  
ATOM    294  CA  VAL A  39      -6.147  11.561  -2.968  1.00 95.65           C  
ATOM    295  C   VAL A  39      -7.413  10.771  -2.645  1.00 95.65           C  
ATOM    296  CB  VAL A  39      -5.795  11.416  -4.465  1.00 95.65           C  
ATOM    297  O   VAL A  39      -7.340   9.634  -2.171  1.00 95.65           O  
ATOM    298  CG1 VAL A  39      -4.512  12.176  -4.794  1.00 95.65           C  
ATOM    299  CG2 VAL A  39      -5.656   9.941  -4.839  1.00 95.65           C  
ATOM    300  N   ILE A  40      -8.585  11.470  -2.869  1.00 95.32           N  
ATOM    301  CA  ILE A  40      -9.861  10.763  -2.830  1.00 95.32           C  
ATOM    302  C   ILE A  40     -10.066   9.996  -4.134  1.00 95.32           C  
ATOM    303  CB  ILE A  40     -11.038  11.735  -2.589  1.00 95.32           C  
ATOM    304  O   ILE A  40     -10.058  10.586  -5.217  1.00 95.32           O  
ATOM    305  CG1 ILE A  40     -10.855  12.476  -1.259  1.00 95.32           C  
ATOM    306  CG2 ILE A  40     -12.373  10.985  -2.619  1.00 95.32           C  
ATOM    307  CD1 ILE A  40     -11.845  13.613  -1.043  1.00 95.32           C  
ATOM    308  N   CYS A  41     -10.213   8.584  -4.017  1.00 94.48           N  
ATOM    309  CA  CYS A  41     -10.376   7.762  -5.211  1.00 94.48           C  
ATOM    310  C   CYS A  41     -11.738   7.997  -5.853  1.00 94.48           C  
ATOM    311  CB  CYS A  41     -10.211   6.281  -4.870  1.00 94.48           C  
ATOM    312  O   CYS A  41     -12.700   8.348  -5.167  1.00 94.48           O  
ATOM    313  SG  CYS A  41      -8.586   5.865  -4.201  1.00 94.48           S  
ATOM    314  N   LYS A  42     -11.780   7.899  -7.150  1.00 91.74           N  
ATOM    315  CA  LYS A  42     -13.049   7.983  -7.867  1.00 91.74           C  
ATOM    316  C   LYS A  42     -13.990   6.856  -7.453  1.00 91.74           C  
ATOM    317  CB  LYS A  42     -12.816   7.943  -9.378  1.00 91.74           C  
ATOM    318  O   LYS A  42     -13.552   5.846  -6.898  1.00 91.74           O  
ATOM    319  CG  LYS A  42     -12.069   9.152  -9.922  1.00 91.74           C  
ATOM    320  CD  LYS A  42     -11.919   9.082 -11.436  1.00 91.74           C  
ATOM    321  CE  LYS A  42     -11.128  10.266 -11.976  1.00 91.74           C  
ATOM    322  NZ  LYS A  42     -10.912  10.162 -13.450  1.00 91.74           N  
ATOM    323  N   GLU A  43     -15.289   6.990  -7.639  1.00 84.05           N  
ATOM    324  CA  GLU A  43     -16.355   6.118  -7.154  1.00 84.05           C  
ATOM    325  C   GLU A  43     -16.140   4.678  -7.609  1.00 84.05           C  
ATOM    326  CB  GLU A  43     -17.720   6.622  -7.629  1.00 84.05           C  
ATOM    327  O   GLU A  43     -16.458   3.736  -6.880  1.00 84.05           O  
ATOM    328  CG  GLU A  43     -18.188   7.887  -6.924  1.00 84.05           C  
ATOM    329  CD  GLU A  43     -19.669   8.171  -7.122  1.00 84.05           C  
ATOM    330  OE1 GLU A  43     -20.218   9.047  -6.416  1.00 84.05           O  
ATOM    331  OE2 GLU A  43     -20.285   7.512  -7.989  1.00 84.05           O  
ATOM    332  N   GLN A  44     -15.411   4.433  -8.599  1.00 87.56           N  
ATOM    333  CA  GLN A  44     -15.261   3.104  -9.183  1.00 87.56           C  
ATOM    334  C   GLN A  44     -14.006   2.411  -8.660  1.00 87.56           C  
ATOM    335  CB  GLN A  44     -15.215   3.190 -10.709  1.00 87.56           C  
ATOM    336  O   GLN A  44     -13.859   1.195  -8.796  1.00 87.56           O  
ATOM    337  CG  GLN A  44     -16.504   3.706 -11.335  1.00 87.56           C  
ATOM    338  CD  GLN A  44     -16.383   3.926 -12.832  1.00 87.56           C  
ATOM    339  NE2 GLN A  44     -17.476   4.343 -13.460  1.00 87.56           N  
ATOM    340  OE1 GLN A  44     -15.315   3.723 -13.418  1.00 87.56           O  
ATOM    341  N   ALA A  45     -13.165   3.219  -8.014  1.00 92.59           N  
ATOM    342  CA  ALA A  45     -11.944   2.655  -7.447  1.00 92.59           C  
ATOM    343  C   ALA A  45     -12.233   1.928  -6.137  1.00 92.59           C  
ATOM    344  CB  ALA A  45     -10.904   3.750  -7.226  1.00 92.59           C  
ATOM    345  O   ALA A  45     -12.855   2.489  -5.232  1.00 92.59           O  
ATOM    346  N   ARG A  46     -11.672   0.645  -6.064  1.00 91.24           N  
ATOM    347  CA  ARG A  46     -11.974  -0.185  -4.903  1.00 91.24           C  
ATOM    348  C   ARG A  46     -10.697  -0.611  -4.187  1.00 91.24           C  
ATOM    349  CB  ARG A  46     -12.779  -1.418  -5.317  1.00 91.24           C  
ATOM    350  O   ARG A  46     -10.752  -1.290  -3.159  1.00 91.24           O  
ATOM    351  CG  ARG A  46     -14.159  -1.096  -5.870  1.00 91.24           C  
ATOM    352  CD  ARG A  46     -14.965  -2.357  -6.146  1.00 91.24           C  
ATOM    353  NE  ARG A  46     -16.316  -2.045  -6.601  1.00 91.24           N  
ATOM    354  NH1 ARG A  46     -16.427  -3.777  -8.125  1.00 91.24           N  
ATOM    355  NH2 ARG A  46     -18.206  -2.355  -7.869  1.00 91.24           N  
ATOM    356  CZ  ARG A  46     -16.980  -2.726  -7.531  1.00 91.24           C  
ATOM    357  N   ALA A  47      -9.558  -0.167  -4.742  1.00 94.04           N  
ATOM    358  CA  ALA A  47      -8.306  -0.653  -4.167  1.00 94.04           C  
ATOM    359  C   ALA A  47      -7.189   0.372  -4.338  1.00 94.04           C  
ATOM    360  CB  ALA A  47      -7.908  -1.981  -4.806  1.00 94.04           C  
ATOM    361  O   ALA A  47      -7.207   1.168  -5.280  1.00 94.04           O  
ATOM    362  N   CYS A  48      -6.297   0.372  -3.363  1.00 95.12           N  
ATOM    363  CA  CYS A  48      -5.013   1.051  -3.494  1.00 95.12           C  
ATOM    364  C   CYS A  48      -3.945   0.101  -4.023  1.00 95.12           C  
ATOM    365  CB  CYS A  48      -4.572   1.629  -2.150  1.00 95.12           C  
ATOM    366  O   CYS A  48      -3.754  -0.989  -3.481  1.00 95.12           O  
ATOM    367  SG  CYS A  48      -5.747   2.806  -1.443  1.00 95.12           S  
ATOM    368  N   LYS A  49      -3.278   0.516  -5.097  1.00 95.42           N  
ATOM    369  CA  LYS A  49      -2.235  -0.299  -5.714  1.00 95.42           C  
ATOM    370  C   LYS A  49      -0.857   0.323  -5.507  1.00 95.42           C  
ATOM    371  CB  LYS A  49      -2.509  -0.479  -7.208  1.00 95.42           C  
ATOM    372  O   LYS A  49      -0.680   1.529  -5.690  1.00 95.42           O  
ATOM    373  CG  LYS A  49      -1.450  -1.292  -7.938  1.00 95.42           C  
ATOM    374  CD  LYS A  49      -1.738  -1.373  -9.432  1.00 95.42           C  
ATOM    375  CE  LYS A  49      -0.606  -2.059 -10.184  1.00 95.42           C  
ATOM    376  NZ  LYS A  49      -0.835  -2.048 -11.660  1.00 95.42           N  
ATOM    377  N   THR A  50       0.103  -0.485  -5.112  1.00 94.90           N  
ATOM    378  CA  THR A  50       1.509  -0.110  -5.012  1.00 94.90           C  
ATOM    379  C   THR A  50       2.371  -1.000  -5.903  1.00 94.90           C  
ATOM    380  CB  THR A  50       2.008  -0.197  -3.558  1.00 94.90           C  
ATOM    381  O   THR A  50       2.366  -2.224  -5.757  1.00 94.90           O  
ATOM    382  CG2 THR A  50       3.457   0.266  -3.445  1.00 94.90           C  
ATOM    383  OG1 THR A  50       1.187   0.633  -2.726  1.00 94.90           O  
ATOM    384  N   ASP A  51       3.102  -0.441  -6.809  1.00 94.42           N  
ATOM    385  CA  ASP A  51       3.984  -1.125  -7.750  1.00 94.42           C  
ATOM    386  C   ASP A  51       5.440  -0.719  -7.531  1.00 94.42           C  
ATOM    387  CB  ASP A  51       3.566  -0.827  -9.191  1.00 94.42           C  
ATOM    388  O   ASP A  51       5.811   0.432  -7.767  1.00 94.42           O  
ATOM    389  CG  ASP A  51       4.286  -1.694 -10.209  1.00 94.42           C  
ATOM    390  OD1 ASP A  51       5.257  -2.389  -9.840  1.00 94.42           O  
ATOM    391  OD2 ASP A  51       3.879  -1.681 -11.391  1.00 94.42           O  
ATOM    392  N   VAL A  52       6.177  -1.691  -7.204  1.00 92.65           N  
ATOM    393  CA  VAL A  52       7.577  -1.411  -6.903  1.00 92.65           C  
ATOM    394  C   VAL A  52       8.478  -2.243  -7.814  1.00 92.65           C  
ATOM    395  CB  VAL A  52       7.908  -1.698  -5.422  1.00 92.65           C  
ATOM    396  O   VAL A  52       8.332  -3.465  -7.894  1.00 92.65           O  
ATOM    397  CG1 VAL A  52       9.378  -1.403  -5.129  1.00 92.65           C  
ATOM    398  CG2 VAL A  52       7.002  -0.878  -4.505  1.00 92.65           C  
ATOM    399  N   ILE A  53       9.364  -1.587  -8.493  1.00 91.94           N  
ATOM    400  CA  ILE A  53      10.376  -2.242  -9.314  1.00 91.94           C  
ATOM    401  C   ILE A  53      11.766  -1.946  -8.754  1.00 91.94           C  
ATOM    402  CB  ILE A  53      10.286  -1.791 -10.789  1.00 91.94           C  
ATOM    403  O   ILE A  53      12.149  -0.783  -8.611  1.00 91.94           O  
ATOM    404  CG1 ILE A  53       8.887  -2.073 -11.349  1.00 91.94           C  
ATOM    405  CG2 ILE A  53      11.362  -2.481 -11.632  1.00 91.94           C  
ATOM    406  CD1 ILE A  53       8.626  -1.443 -12.710  1.00 91.94           C  
ATOM    407  N   ASN A  54      12.359  -3.026  -8.397  1.00 89.55           N  
ATOM    408  CA  ASN A  54      13.713  -2.938  -7.862  1.00 89.55           C  
ATOM    409  C   ASN A  54      14.740  -3.504  -8.839  1.00 89.55           C  
ATOM    410  CB  ASN A  54      13.808  -3.659  -6.516  1.00 89.55           C  
ATOM    411  O   ASN A  54      14.578  -4.618  -9.340  1.00 89.55           O  
ATOM    412  CG  ASN A  54      12.911  -3.043  -5.459  1.00 89.55           C  
ATOM    413  ND2 ASN A  54      12.251  -3.888  -4.676  1.00 89.55           N  
ATOM    414  OD1 ASN A  54      12.812  -1.819  -5.349  1.00 89.55           O  
ATOM    415  N   THR A  55      15.754  -2.731  -9.283  1.00 85.65           N  
ATOM    416  CA  THR A  55      16.804  -3.212 -10.174  1.00 85.65           C  
ATOM    417  C   THR A  55      18.136  -3.312  -9.435  1.00 85.65           C  
ATOM    418  CB  THR A  55      16.962  -2.293 -11.399  1.00 85.65           C  
ATOM    419  O   THR A  55      18.334  -2.656  -8.410  1.00 85.65           O  
ATOM    420  CG2 THR A  55      15.622  -2.068 -12.094  1.00 85.65           C  
ATOM    421  OG1 THR A  55      17.487  -1.029 -10.977  1.00 85.65           O  
ATOM    422  N   VAL A  56      18.967  -4.358  -9.782  1.00 76.34           N  
ATOM    423  CA  VAL A  56      20.307  -4.540  -9.233  1.00 76.34           C  
ATOM    424  C   VAL A  56      21.151  -3.297  -9.506  1.00 76.34           C  
ATOM    425  CB  VAL A  56      20.996  -5.792  -9.822  1.00 76.34           C  
ATOM    426  O   VAL A  56      21.198  -2.807 -10.637  1.00 76.34           O  
ATOM    427  CG1 VAL A  56      22.350  -6.027  -9.154  1.00 76.34           C  
ATOM    428  CG2 VAL A  56      20.099  -7.018  -9.664  1.00 76.34           C  
ATOM    429  N   GLY A  57      21.419  -2.375  -8.488  1.00 66.61           N  
ATOM    430  CA  GLY A  57      22.216  -1.164  -8.595  1.00 66.61           C  
ATOM    431  C   GLY A  57      21.496   0.071  -8.086  1.00 66.61           C  
ATOM    432  O   GLY A  57      22.067   1.163  -8.063  1.00 66.61           O  
ATOM    433  N   PHE A  58      20.434  -0.031  -7.185  1.00 66.65           N  
ATOM    434  CA  PHE A  58      19.925   0.818  -6.114  1.00 66.65           C  
ATOM    435  C   PHE A  58      18.727   1.630  -6.590  1.00 66.65           C  
ATOM    436  CB  PHE A  58      21.024   1.755  -5.601  1.00 66.65           C  
ATOM    437  O   PHE A  58      18.333   2.603  -5.943  1.00 66.65           O  
ATOM    438  CG  PHE A  58      22.146   1.044  -4.894  1.00 66.65           C  
ATOM    439  CD1 PHE A  58      22.023   0.677  -3.559  1.00 66.65           C  
ATOM    440  CD2 PHE A  58      23.324   0.743  -5.564  1.00 66.65           C  
ATOM    441  CE1 PHE A  58      23.060   0.019  -2.902  1.00 66.65           C  
ATOM    442  CE2 PHE A  58      24.365   0.085  -4.914  1.00 66.65           C  
ATOM    443  CZ  PHE A  58      24.232  -0.275  -3.583  1.00 66.65           C  
ATOM    444  N   LEU A  59      18.156   1.262  -7.784  1.00 79.59           N  
ATOM    445  CA  LEU A  59      17.033   2.102  -8.188  1.00 79.59           C  
ATOM    446  C   LEU A  59      15.705   1.418  -7.881  1.00 79.59           C  
ATOM    447  CB  LEU A  59      17.119   2.429  -9.681  1.00 79.59           C  
ATOM    448  O   LEU A  59      15.512   0.247  -8.219  1.00 79.59           O  
ATOM    449  CG  LEU A  59      18.290   3.312 -10.115  1.00 79.59           C  
ATOM    450  CD1 LEU A  59      18.386   3.355 -11.637  1.00 79.59           C  
ATOM    451  CD2 LEU A  59      18.142   4.718  -9.544  1.00 79.59           C  
ATOM    452  N   ASN A  60      14.969   2.009  -6.990  1.00 86.59           N  
ATOM    453  CA  ASN A  60      13.596   1.611  -6.699  1.00 86.59           C  
ATOM    454  C   ASN A  60      12.589   2.540  -7.370  1.00 86.59           C  
ATOM    455  CB  ASN A  60      13.357   1.572  -5.188  1.00 86.59           C  
ATOM    456  O   ASN A  60      12.651   3.759  -7.197  1.00 86.59           O  
ATOM    457  CG  ASN A  60      14.200   0.522  -4.490  1.00 86.59           C  
ATOM    458  ND2 ASN A  60      14.582   0.797  -3.249  1.00 86.59           N  
ATOM    459  OD1 ASN A  60      14.505  -0.527  -5.063  1.00 86.59           O  
ATOM    460  N   ILE A  61      11.882   1.961  -8.182  1.00 91.48           N  
ATOM    461  CA  ILE A  61      10.813   2.721  -8.820  1.00 91.48           C  
ATOM    462  C   ILE A  61       9.471   2.353  -8.191  1.00 91.48           C  
ATOM    463  CB  ILE A  61      10.776   2.474 -10.345  1.00 91.48           C  
ATOM    464  O   ILE A  61       9.105   1.176  -8.139  1.00 91.48           O  
ATOM    465  CG1 ILE A  61      12.125   2.835 -10.978  1.00 91.48           C  
ATOM    466  CG2 ILE A  61       9.638   3.267 -10.993  1.00 91.48           C  
ATOM    467  CD1 ILE A  61      12.280   2.363 -12.417  1.00 91.48           C  
ATOM    468  N   ILE A  62       8.805   3.430  -7.677  1.00 92.94           N  
ATOM    469  CA  ILE A  62       7.552   3.210  -6.963  1.00 92.94           C  
ATOM    470  C   ILE A  62       6.419   3.950  -7.670  1.00 92.94           C  
ATOM    471  CB  ILE A  62       7.653   3.664  -5.490  1.00 92.94           C  
ATOM    472  O   ILE A  62       6.569   5.116  -8.044  1.00 92.94           O  
ATOM    473  CG1 ILE A  62       8.829   2.968  -4.796  1.00 92.94           C  
ATOM    474  CG2 ILE A  62       6.340   3.390  -4.750  1.00 92.94           C  
ATOM    475  CD1 ILE A  62       9.248   3.620  -3.485  1.00 92.94           C  
ATOM    476  N   SER A  63       5.360   3.261  -7.857  1.00 95.23           N  
ATOM    477  CA  SER A  63       4.106   3.824  -8.347  1.00 95.23           C  
ATOM    478  C   SER A  63       2.932   3.408  -7.467  1.00 95.23           C  
ATOM    479  CB  SER A  63       3.851   3.390  -9.791  1.00 95.23           C  
ATOM    480  O   SER A  63       2.815   2.240  -7.091  1.00 95.23           O  
ATOM    481  OG  SER A  63       4.857   3.893 -10.653  1.00 95.23           O  
ATOM    482  N   LYS A  64       2.147   4.406  -7.058  1.00 95.87           N  
ATOM    483  CA  LYS A  64       0.917   4.195  -6.299  1.00 95.87           C  
ATOM    484  C   LYS A  64      -0.285   4.794  -7.023  1.00 95.87           C  
ATOM    485  CB  LYS A  64       1.040   4.799  -4.899  1.00 95.87           C  
ATOM    486  O   LYS A  64      -0.197   5.889  -7.584  1.00 95.87           O  
ATOM    487  CG  LYS A  64       2.158   4.196  -4.061  1.00 95.87           C  
ATOM    488  CD  LYS A  64       2.227   4.834  -2.680  1.00 95.87           C  
ATOM    489  CE  LYS A  64       3.345   4.232  -1.840  1.00 95.87           C  
ATOM    490  NZ  LYS A  64       2.830   3.206  -0.884  1.00 95.87           N  
ATOM    491  N   GLU A  65      -1.435   4.064  -6.984  1.00 96.16           N  
ATOM    492  CA  GLU A  65      -2.613   4.559  -7.690  1.00 96.16           C  
ATOM    493  C   GLU A  65      -3.892   3.942  -7.130  1.00 96.16           C  
ATOM    494  CB  GLU A  65      -2.503   4.269  -9.189  1.00 96.16           C  
ATOM    495  O   GLU A  65      -3.842   2.935  -6.421  1.00 96.16           O  
ATOM    496  CG  GLU A  65      -2.493   2.786  -9.530  1.00 96.16           C  
ATOM    497  CD  GLU A  65      -2.377   2.514 -11.022  1.00 96.16           C  
ATOM    498  OE1 GLU A  65      -1.701   1.534 -11.409  1.00 96.16           O  
ATOM    499  OE2 GLU A  65      -2.967   3.288 -11.809  1.00 96.16           O  
ATOM    500  N   CYS A  66      -4.978   4.655  -7.430  1.00 96.53           N  
ATOM    501  CA  CYS A  66      -6.319   4.119  -7.223  1.00 96.53           C  
ATOM    502  C   CYS A  66      -6.748   3.252  -8.401  1.00 96.53           C  
ATOM    503  CB  CYS A  66      -7.324   5.253  -7.020  1.00 96.53           C  
ATOM    504  O   CYS A  66      -6.669   3.681  -9.553  1.00 96.53           O  
ATOM    505  SG  CYS A  66      -6.968   6.293  -5.587  1.00 96.53           S  
ATOM    506  N   VAL A  67      -7.246   2.017  -8.063  1.00 96.04           N  
ATOM    507  CA  VAL A  67      -7.623   1.126  -9.155  1.00 96.04           C  
ATOM    508  C   VAL A  67      -8.941   0.428  -8.822  1.00 96.04           C  
ATOM    509  CB  VAL A  67      -6.523   0.079  -9.439  1.00 96.04           C  
ATOM    510  O   VAL A  67      -9.285   0.265  -7.649  1.00 96.04           O  
ATOM    511  CG1 VAL A  67      -5.271   0.750 -10.001  1.00 96.04           C  
ATOM    512  CG2 VAL A  67      -6.190  -0.702  -8.169  1.00 96.04           C  
ATOM    513  N   SER A  68      -9.708   0.169  -9.876  1.00 95.30           N  
ATOM    514  CA  SER A  68     -10.967  -0.546  -9.697  1.00 95.30           C  
ATOM    515  C   SER A  68     -10.726  -1.997  -9.293  1.00 95.30           C  
ATOM    516  CB  SER A  68     -11.800  -0.497 -10.978  1.00 95.30           C  
ATOM    517  O   SER A  68     -11.496  -2.567  -8.516  1.00 95.30           O  
ATOM    518  OG  SER A  68     -11.099  -1.092 -12.057  1.00 95.30           O  
ATOM    519  N   SER A  69      -9.747  -2.545  -9.831  1.00 94.30           N  
ATOM    520  CA  SER A  69      -9.307  -3.905  -9.534  1.00 94.30           C  
ATOM    521  C   SER A  69      -7.786  -3.993  -9.473  1.00 94.30           C  
ATOM    522  CB  SER A  69      -9.841  -4.882 -10.582  1.00 94.30           C  
ATOM    523  O   SER A  69      -7.088  -3.290 -10.207  1.00 94.30           O  
ATOM    524  OG  SER A  69      -9.254  -4.633 -11.848  1.00 94.30           O  
ATOM    525  N   CYS A  70      -7.334  -4.865  -8.525  1.00 94.44           N  
ATOM    526  CA  CYS A  70      -5.897  -4.995  -8.306  1.00 94.44           C  
ATOM    527  C   CYS A  70      -5.499  -6.458  -8.157  1.00 94.44           C  
ATOM    528  CB  CYS A  70      -5.471  -4.212  -7.065  1.00 94.44           C  
ATOM    529  O   CYS A  70      -6.022  -7.164  -7.293  1.00 94.44           O  
ATOM    530  SG  CYS A  70      -3.698  -4.290  -6.729  1.00 94.44           S  
ATOM    531  N   ASN A  71      -4.503  -6.845  -9.026  1.00 93.67           N  
ATOM    532  CA  ASN A  71      -3.954  -8.194  -8.940  1.00 93.67           C  
ATOM    533  C   ASN A  71      -2.534  -8.187  -8.381  1.00 93.67           C  
ATOM    534  CB  ASN A  71      -3.981  -8.873 -10.311  1.00 93.67           C  
ATOM    535  O   ASN A  71      -1.650  -7.526  -8.928  1.00 93.67           O  
ATOM    536  CG  ASN A  71      -5.389  -9.070 -10.838  1.00 93.67           C  
ATOM    537  ND2 ASN A  71      -5.594  -8.762 -12.113  1.00 93.67           N  
ATOM    538  OD1 ASN A  71      -6.286  -9.494 -10.104  1.00 93.67           O  
ATOM    539  N   MET A  72      -2.453  -8.873  -7.287  1.00 93.38           N  
ATOM    540  CA  MET A  72      -1.122  -8.973  -6.696  1.00 93.38           C  
ATOM    541  C   MET A  72      -0.159  -9.685  -7.641  1.00 93.38           C  
ATOM    542  CB  MET A  72      -1.181  -9.710  -5.357  1.00 93.38           C  
ATOM    543  O   MET A  72      -0.552 -10.613  -8.350  1.00 93.38           O  
ATOM    544  CG  MET A  72      -1.944  -8.959  -4.277  1.00 93.38           C  
ATOM    545  SD  MET A  72      -1.951  -9.851  -2.673  1.00 93.38           S  
ATOM    546  CE  MET A  72      -2.960  -8.715  -1.681  1.00 93.38           C  
ATOM    547  N   TYR A  73       1.031  -9.144  -7.683  1.00 93.13           N  
ATOM    548  CA  TYR A  73       2.038  -9.687  -8.588  1.00 93.13           C  
ATOM    549  C   TYR A  73       3.429  -9.602  -7.972  1.00 93.13           C  
ATOM    550  CB  TYR A  73       2.013  -8.945  -9.928  1.00 93.13           C  
ATOM    551  O   TYR A  73       3.777  -8.596  -7.349  1.00 93.13           O  
ATOM    552  CG  TYR A  73       3.076  -9.405 -10.896  1.00 93.13           C  
ATOM    553  CD1 TYR A  73       4.301  -8.746 -10.981  1.00 93.13           C  
ATOM    554  CD2 TYR A  73       2.858 -10.497 -11.728  1.00 93.13           C  
ATOM    555  CE1 TYR A  73       5.283  -9.165 -11.873  1.00 93.13           C  
ATOM    556  CE2 TYR A  73       3.832 -10.925 -12.624  1.00 93.13           C  
ATOM    557  OH  TYR A  73       6.008 -10.673 -13.574  1.00 93.13           O  
ATOM    558  CZ  TYR A  73       5.039 -10.254 -12.689  1.00 93.13           C  
ATOM    559  N   TYR A  74       4.114 -10.730  -8.221  1.00 93.36           N  
ATOM    560  CA  TYR A  74       5.512 -10.751  -7.806  1.00 93.36           C  
ATOM    561  C   TYR A  74       6.365 -11.531  -8.799  1.00 93.36           C  
ATOM    562  CB  TYR A  74       5.649 -11.362  -6.408  1.00 93.36           C  
ATOM    563  O   TYR A  74       6.036 -12.667  -9.152  1.00 93.36           O  
ATOM    564  CG  TYR A  74       7.078 -11.489  -5.938  1.00 93.36           C  
ATOM    565  CD1 TYR A  74       7.806 -12.655  -6.166  1.00 93.36           C  
ATOM    566  CD2 TYR A  74       7.702 -10.445  -5.265  1.00 93.36           C  
ATOM    567  CE1 TYR A  74       9.122 -12.777  -5.733  1.00 93.36           C  
ATOM    568  CE2 TYR A  74       9.018 -10.556  -4.827  1.00 93.36           C  
ATOM    569  OH  TYR A  74      11.021 -11.839  -4.635  1.00 93.36           O  
ATOM    570  CZ  TYR A  74       9.719 -11.724  -5.066  1.00 93.36           C  
ATOM    571  N   LYS A  75       7.475 -10.926  -9.178  1.00 93.26           N  
ATOM    572  CA  LYS A  75       8.371 -11.608 -10.108  1.00 93.26           C  
ATOM    573  C   LYS A  75       9.811 -11.138  -9.928  1.00 93.26           C  
ATOM    574  CB  LYS A  75       7.921 -11.378 -11.552  1.00 93.26           C  
ATOM    575  O   LYS A  75      10.075  -9.936  -9.865  1.00 93.26           O  
ATOM    576  CG  LYS A  75       8.704 -12.183 -12.579  1.00 93.26           C  
ATOM    577  CD  LYS A  75       8.123 -12.020 -13.978  1.00 93.26           C  
ATOM    578  CE  LYS A  75       8.888 -12.848 -15.002  1.00 93.26           C  
ATOM    579  NZ  LYS A  75       8.284 -12.741 -16.364  1.00 93.26           N  
ATOM    580  N   ASP A  76      10.657 -12.164  -9.947  1.00 92.36           N  
ATOM    581  CA  ASP A  76      12.093 -11.905  -9.937  1.00 92.36           C  
ATOM    582  C   ASP A  76      12.674 -11.980 -11.348  1.00 92.36           C  
ATOM    583  CB  ASP A  76      12.812 -12.896  -9.019  1.00 92.36           C  
ATOM    584  O   ASP A  76      12.347 -12.891 -12.112  1.00 92.36           O  
ATOM    585  CG  ASP A  76      12.498 -12.677  -7.550  1.00 92.36           C  
ATOM    586  OD1 ASP A  76      12.360 -11.511  -7.122  1.00 92.36           O  
ATOM    587  OD2 ASP A  76      12.391 -13.681  -6.812  1.00 92.36           O  
ATOM    588  N   PHE A  77      13.466 -11.029 -11.765  1.00 89.25           N  
ATOM    589  CA  PHE A  77      14.166 -11.121 -13.041  1.00 89.25           C  
ATOM    590  C   PHE A  77      15.655 -10.849 -12.861  1.00 89.25           C  
ATOM    591  CB  PHE A  77      13.571 -10.140 -14.055  1.00 89.25           C  
ATOM    592  O   PHE A  77      16.096 -10.473 -11.773  1.00 89.25           O  
ATOM    593  CG  PHE A  77      13.471  -8.727 -13.546  1.00 89.25           C  
ATOM    594  CD1 PHE A  77      12.350  -8.305 -12.841  1.00 89.25           C  
ATOM    595  CD2 PHE A  77      14.499  -7.821 -13.772  1.00 89.25           C  
ATOM    596  CE1 PHE A  77      12.255  -6.998 -12.369  1.00 89.25           C  
ATOM    597  CE2 PHE A  77      14.411  -6.513 -13.303  1.00 89.25           C  
ATOM    598  CZ  PHE A  77      13.287  -6.104 -12.603  1.00 89.25           C  
ATOM    599  N   PHE A  78      16.472 -11.216 -13.857  1.00 84.45           N  
ATOM    600  CA  PHE A  78      17.928 -11.272 -13.811  1.00 84.45           C  
ATOM    601  C   PHE A  78      18.500 -10.000 -13.195  1.00 84.45           C  
ATOM    602  CB  PHE A  78      18.504 -11.480 -15.215  1.00 84.45           C  
ATOM    603  O   PHE A  78      19.387 -10.062 -12.342  1.00 84.45           O  
ATOM    604  CG  PHE A  78      19.997 -11.667 -15.237  1.00 84.45           C  
ATOM    605  CD1 PHE A  78      20.833 -10.646 -15.672  1.00 84.45           C  
ATOM    606  CD2 PHE A  78      20.565 -12.865 -14.823  1.00 84.45           C  
ATOM    607  CE1 PHE A  78      22.216 -10.816 -15.693  1.00 84.45           C  
ATOM    608  CE2 PHE A  78      21.946 -13.043 -14.842  1.00 84.45           C  
ATOM    609  CZ  PHE A  78      22.769 -12.017 -15.278  1.00 84.45           C  
ATOM    610  N   LEU A  79      17.846  -8.902 -13.300  1.00 86.29           N  
ATOM    611  CA  LEU A  79      18.448  -7.628 -12.924  1.00 86.29           C  
ATOM    612  C   LEU A  79      17.552  -6.870 -11.950  1.00 86.29           C  
ATOM    613  CB  LEU A  79      18.711  -6.771 -14.165  1.00 86.29           C  
ATOM    614  O   LEU A  79      17.709  -5.660 -11.768  1.00 86.29           O  
ATOM    615  CG  LEU A  79      19.873  -7.210 -15.058  1.00 86.29           C  
ATOM    616  CD1 LEU A  79      19.589  -6.852 -16.513  1.00 86.29           C  
ATOM    617  CD2 LEU A  79      21.177  -6.572 -14.590  1.00 86.29           C  
ATOM    618  N   GLY A  80      16.566  -7.624 -11.240  1.00 90.33           N  
ATOM    619  CA  GLY A  80      15.706  -6.950 -10.280  1.00 90.33           C  
ATOM    620  C   GLY A  80      14.448  -7.732  -9.953  1.00 90.33           C  
ATOM    621  O   GLY A  80      14.374  -8.935 -10.212  1.00 90.33           O  
ATOM    622  N   LYS A  81      13.578  -7.043  -9.306  1.00 92.49           N  
ATOM    623  CA  LYS A  81      12.298  -7.642  -8.939  1.00 92.49           C  
ATOM    624  C   LYS A  81      11.163  -6.627  -9.051  1.00 92.49           C  
ATOM    625  CB  LYS A  81      12.357  -8.206  -7.518  1.00 92.49           C  
ATOM    626  O   LYS A  81      11.394  -5.419  -8.969  1.00 92.49           O  
ATOM    627  CG  LYS A  81      12.615  -7.158  -6.446  1.00 92.49           C  
ATOM    628  CD  LYS A  81      12.752  -7.790  -5.067  1.00 92.49           C  
ATOM    629  CE  LYS A  81      13.022  -6.743  -3.995  1.00 92.49           C  
ATOM    630  NZ  LYS A  81      13.254  -7.367  -2.658  1.00 92.49           N  
ATOM    631  N   ARG A  82      10.020  -7.123  -9.290  1.00 93.37           N  
ATOM    632  CA  ARG A  82       8.786  -6.344  -9.316  1.00 93.37           C  
ATOM    633  C   ARG A  82       7.778  -6.881  -8.305  1.00 93.37           C  
ATOM    634  CB  ARG A  82       8.175  -6.349 -10.719  1.00 93.37           C  
ATOM    635  O   ARG A  82       7.542  -8.089  -8.239  1.00 93.37           O  
ATOM    636  CG  ARG A  82       6.925  -5.495 -10.849  1.00 93.37           C  
ATOM    637  CD  ARG A  82       6.390  -5.492 -12.275  1.00 93.37           C  
ATOM    638  NE  ARG A  82       5.221  -4.627 -12.410  1.00 93.37           N  
ATOM    639  NH1 ARG A  82       4.554  -5.499 -14.442  1.00 93.37           N  
ATOM    640  NH2 ARG A  82       3.345  -3.819 -13.459  1.00 93.37           N  
ATOM    641  CZ  ARG A  82       4.376  -4.650 -13.437  1.00 93.37           C  
ATOM    642  N   ASN A  83       7.204  -5.986  -7.581  1.00 92.94           N  
ATOM    643  CA  ASN A  83       6.218  -6.325  -6.562  1.00 92.94           C  
ATOM    644  C   ASN A  83       4.999  -5.410  -6.634  1.00 92.94           C  
ATOM    645  CB  ASN A  83       6.845  -6.265  -5.167  1.00 92.94           C  
ATOM    646  O   ASN A  83       5.125  -4.190  -6.506  1.00 92.94           O  
ATOM    647  CG  ASN A  83       5.919  -6.791  -4.087  1.00 92.94           C  
ATOM    648  ND2 ASN A  83       6.418  -6.856  -2.859  1.00 92.94           N  
ATOM    649  OD1 ASN A  83       4.766  -7.136  -4.356  1.00 92.94           O  
ATOM    650  N   ILE A  84       3.823  -6.045  -6.847  1.00 94.20           N  
ATOM    651  CA  ILE A  84       2.556  -5.323  -6.813  1.00 94.20           C  
ATOM    652  C   ILE A  84       1.772  -5.716  -5.563  1.00 94.20           C  
ATOM    653  CB  ILE A  84       1.716  -5.595  -8.080  1.00 94.20           C  
ATOM    654  O   ILE A  84       1.517  -6.900  -5.329  1.00 94.20           O  
ATOM    655  CG1 ILE A  84       2.449  -5.085  -9.326  1.00 94.20           C  
ATOM    656  CG2 ILE A  84       0.331  -4.953  -7.959  1.00 94.20           C  
ATOM    657  CD1 ILE A  84       1.744  -5.411 -10.636  1.00 94.20           C  
ATOM    658  N   SER A  85       1.409  -4.713  -4.721  1.00 93.48           N  
ATOM    659  CA  SER A  85       0.573  -4.926  -3.544  1.00 93.48           C  
ATOM    660  C   SER A  85      -0.741  -4.160  -3.653  1.00 93.48           C  
ATOM    661  CB  SER A  85       1.316  -4.504  -2.275  1.00 93.48           C  
ATOM    662  O   SER A  85      -0.796  -3.097  -4.275  1.00 93.48           O  
ATOM    663  OG  SER A  85       1.674  -3.134  -2.335  1.00 93.48           O  
ATOM    664  N   CYS A  86      -1.757  -4.815  -3.073  1.00 94.18           N  
ATOM    665  CA  CYS A  86      -3.093  -4.233  -3.131  1.00 94.18           C  
ATOM    666  C   CYS A  86      -3.726  -4.180  -1.745  1.00 94.18           C  
ATOM    667  CB  CYS A  86      -3.986  -5.033  -4.079  1.00 94.18           C  
ATOM    668  O   CYS A  86      -3.523  -5.082  -0.931  1.00 94.18           O  
ATOM    669  SG  CYS A  86      -3.284  -5.253  -5.728  1.00 94.18           S  
ATOM    670  N   CYS A  87      -4.494  -3.131  -1.465  1.00 92.86           N  
ATOM    671  CA  CYS A  87      -5.270  -3.003  -0.237  1.00 92.86           C  
ATOM    672  C   CYS A  87      -6.511  -2.147  -0.463  1.00 92.86           C  
ATOM    673  CB  CYS A  87      -4.417  -2.396   0.877  1.00 92.86           C  
ATOM    674  O   CYS A  87      -6.604  -1.433  -1.463  1.00 92.86           O  
ATOM    675  SG  CYS A  87      -3.858  -0.714   0.531  1.00 92.86           S  
ATOM    676  N   SER A  88      -7.550  -2.225   0.447  1.00 91.13           N  
ATOM    677  CA  SER A  88      -8.841  -1.631   0.114  1.00 91.13           C  
ATOM    678  C   SER A  88      -9.339  -0.727   1.236  1.00 91.13           C  
ATOM    679  CB  SER A  88      -9.875  -2.722  -0.170  1.00 91.13           C  
ATOM    680  O   SER A  88     -10.524  -0.389   1.288  1.00 91.13           O  
ATOM    681  OG  SER A  88      -9.462  -3.536  -1.254  1.00 91.13           O  
ATOM    682  N   THR A  89      -8.428  -0.325   2.194  1.00 88.90           N  
ATOM    683  CA  THR A  89      -8.812   0.621   3.237  1.00 88.90           C  
ATOM    684  C   THR A  89      -8.129   1.969   3.022  1.00 88.90           C  
ATOM    685  CB  THR A  89      -8.462   0.082   4.636  1.00 88.90           C  
ATOM    686  O   THR A  89      -7.204   2.080   2.215  1.00 88.90           O  
ATOM    687  CG2 THR A  89      -9.156  -1.250   4.903  1.00 88.90           C  
ATOM    688  OG1 THR A  89      -7.044  -0.104   4.729  1.00 88.90           O  
ATOM    689  N   ASP A  90      -8.618   2.986   3.696  1.00 91.19           N  
ATOM    690  CA  ASP A  90      -8.101   4.340   3.525  1.00 91.19           C  
ATOM    691  C   ASP A  90      -6.598   4.392   3.793  1.00 91.19           C  
ATOM    692  CB  ASP A  90      -8.834   5.315   4.448  1.00 91.19           C  
ATOM    693  O   ASP A  90      -6.129   3.909   4.826  1.00 91.19           O  
ATOM    694  CG  ASP A  90     -10.196   5.726   3.916  1.00 91.19           C  
ATOM    695  OD1 ASP A  90     -10.509   5.424   2.744  1.00 91.19           O  
ATOM    696  OD2 ASP A  90     -10.961   6.359   4.675  1.00 91.19           O  
ATOM    697  N   LEU A  91      -5.945   4.953   2.749  1.00 92.12           N  
ATOM    698  CA  LEU A  91      -4.513   5.218   2.842  1.00 92.12           C  
ATOM    699  C   LEU A  91      -3.751   3.958   3.237  1.00 92.12           C  
ATOM    700  CB  LEU A  91      -4.240   6.332   3.856  1.00 92.12           C  
ATOM    701  O   LEU A  91      -2.742   4.033   3.942  1.00 92.12           O  
ATOM    702  CG  LEU A  91      -4.961   7.660   3.615  1.00 92.12           C  
ATOM    703  CD1 LEU A  91      -4.635   8.649   4.730  1.00 92.12           C  
ATOM    704  CD2 LEU A  91      -4.581   8.235   2.255  1.00 92.12           C  
ATOM    705  N   CYS A  92      -4.155   2.834   3.015  1.00 92.23           N  
ATOM    706  CA  CYS A  92      -3.594   1.532   3.360  1.00 92.23           C  
ATOM    707  C   CYS A  92      -2.266   1.305   2.649  1.00 92.23           C  
ATOM    708  CB  CYS A  92      -4.573   0.414   3.001  1.00 92.23           C  
ATOM    709  O   CYS A  92      -1.501   0.414   3.023  1.00 92.23           O  
ATOM    710  SG  CYS A  92      -4.812   0.199   1.224  1.00 92.23           S  
ATOM    711  N   ASN A  93      -2.002   2.089   1.599  1.00 92.58           N  
ATOM    712  CA  ASN A  93      -0.776   1.907   0.830  1.00 92.58           C  
ATOM    713  C   ASN A  93       0.323   2.860   1.292  1.00 92.58           C  
ATOM    714  CB  ASN A  93      -1.047   2.093  -0.664  1.00 92.58           C  
ATOM    715  O   ASN A  93       1.085   3.378   0.474  1.00 92.58           O  
ATOM    716  CG  ASN A  93      -1.625   3.456  -0.988  1.00 92.58           C  
ATOM    717  ND2 ASN A  93      -1.312   3.967  -2.173  1.00 92.58           N  
ATOM    718  OD1 ASN A  93      -2.346   4.046  -0.179  1.00 92.58           O  
ATOM    719  N   ALA A  94       0.390   3.224   2.516  1.00 89.18           N  
ATOM    720  CA  ALA A  94       1.338   4.155   3.122  1.00 89.18           C  
ATOM    721  C   ALA A  94       2.748   3.571   3.136  1.00 89.18           C  
ATOM    722  CB  ALA A  94       0.900   4.513   4.540  1.00 89.18           C  
ATOM    723  O   ALA A  94       3.734   4.311   3.098  1.00 89.18           O  
ATOM    724  N   GLY A  95       2.914   2.228   2.954  1.00 77.33           N  
ATOM    725  CA  GLY A  95       4.215   1.579   2.962  1.00 77.33           C  
ATOM    726  C   GLY A  95       4.742   1.281   1.570  1.00 77.33           C  
ATOM    727  O   GLY A  95       4.034   1.472   0.579  1.00 77.33           O  
ATOM    728  N   GLY A  96       5.996   1.096   1.362  1.00 65.93           N  
ATOM    729  CA  GLY A  96       6.745   0.901   0.131  1.00 65.93           C  
ATOM    730  C   GLY A  96       7.102  -0.550  -0.127  1.00 65.93           C  
ATOM    731  O   GLY A  96       7.234  -0.967  -1.280  1.00 65.93           O  
ATOM    732  N   ILE A  97       6.569  -1.717   0.630  1.00 54.95           N  
ATOM    733  CA  ILE A  97       6.886  -3.114   0.353  1.00 54.95           C  
ATOM    734  C   ILE A  97       6.368  -3.994   1.488  1.00 54.95           C  
ATOM    735  CB  ILE A  97       8.405  -3.322   0.163  1.00 54.95           C  
ATOM    736  O   ILE A  97       6.663  -3.746   2.659  1.00 54.95           O  
ATOM    737  CG1 ILE A  97       8.935  -2.408  -0.947  1.00 54.95           C  
ATOM    738  CG2 ILE A  97       8.714  -4.791  -0.143  1.00 54.95           C  
ATOM    739  CD1 ILE A  97      10.454  -2.329  -1.012  1.00 54.95           C  
ATOM    740  N   SER A  98       5.065  -4.018   1.780  1.00 46.62           N  
ATOM    741  CA  SER A  98       4.476  -5.095   2.569  1.00 46.62           C  
ATOM    742  C   SER A  98       3.701  -4.546   3.762  1.00 46.62           C  
ATOM    743  CB  SER A  98       5.560  -6.059   3.054  1.00 46.62           C  
ATOM    744  O   SER A  98       4.243  -4.437   4.864  1.00 46.62           O  
ATOM    745  OG  SER A  98       6.267  -6.613   1.958  1.00 46.62           O  
ATOM    746  N   ALA A  99       2.866  -3.656   3.563  1.00 48.47           N  
ATOM    747  CA  ALA A  99       2.174  -3.383   4.820  1.00 48.47           C  
ATOM    748  C   ALA A  99       0.963  -4.295   4.989  1.00 48.47           C  
ATOM    749  CB  ALA A  99       1.748  -1.919   4.886  1.00 48.47           C  
ATOM    750  O   ALA A  99       0.026  -4.247   4.188  1.00 48.47           O  
ATOM    751  N   PHE A 100       1.259  -5.702   4.997  1.00 46.41           N  
ATOM    752  CA  PHE A 100       0.253  -6.514   5.673  1.00 46.41           C  
ATOM    753  C   PHE A 100      -0.240  -5.822   6.938  1.00 46.41           C  
ATOM    754  CB  PHE A 100       0.818  -7.896   6.016  1.00 46.41           C  
ATOM    755  O   PHE A 100       0.537  -5.584   7.865  1.00 46.41           O  
ATOM    756  CG  PHE A 100      -0.237  -8.916   6.350  1.00 46.41           C  
ATOM    757  CD1 PHE A 100      -0.474  -9.286   7.668  1.00 46.41           C  
ATOM    758  CD2 PHE A 100      -0.992  -9.506   5.345  1.00 46.41           C  
ATOM    759  CE1 PHE A 100      -1.449 -10.230   7.980  1.00 46.41           C  
ATOM    760  CE2 PHE A 100      -1.968 -10.451   5.648  1.00 46.41           C  
ATOM    761  CZ  PHE A 100      -2.195 -10.812   6.967  1.00 46.41           C  
ATOM    762  N   ARG A 101      -0.980  -4.754   6.823  1.00 53.87           N  
ATOM    763  CA  ARG A 101      -1.662  -4.266   8.017  1.00 53.87           C  
ATOM    764  C   ARG A 101      -2.892  -5.111   8.330  1.00 53.87           C  
ATOM    765  CB  ARG A 101      -2.063  -2.799   7.846  1.00 53.87           C  
ATOM    766  O   ARG A 101      -3.768  -5.280   7.479  1.00 53.87           O  
ATOM    767  CG  ARG A 101      -2.309  -2.070   9.157  1.00 53.87           C  
ATOM    768  CD  ARG A 101      -2.514  -0.577   8.942  1.00 53.87           C  
ATOM    769  NE  ARG A 101      -2.576   0.146  10.209  1.00 53.87           N  
ATOM    770  NH1 ARG A 101      -2.991   2.206   9.251  1.00 53.87           N  
ATOM    771  NH2 ARG A 101      -2.837   2.008  11.529  1.00 53.87           N  
ATOM    772  CZ  ARG A 101      -2.801   1.452  10.327  1.00 53.87           C  
ATOM    773  N   PRO A 102      -2.726  -6.249   9.058  1.00 50.87           N  
ATOM    774  CA  PRO A 102      -3.971  -6.924   9.430  1.00 50.87           C  
ATOM    775  C   PRO A 102      -5.106  -5.948   9.727  1.00 50.87           C  
ATOM    776  CB  PRO A 102      -3.583  -7.710  10.686  1.00 50.87           C  
ATOM    777  O   PRO A 102      -4.865  -4.855  10.246  1.00 50.87           O  
ATOM    778  CG  PRO A 102      -2.243  -7.175  11.073  1.00 50.87           C  
ATOM    779  CD  PRO A 102      -1.765  -6.254   9.987  1.00 50.87           C  
ATOM    780  N   ASN A 103      -5.977  -5.798   8.693  1.00 56.48           N  
ATOM    781  CA  ASN A 103      -7.254  -5.115   8.876  1.00 56.48           C  
ATOM    782  C   ASN A 103      -7.821  -5.350  10.273  1.00 56.48           C  
ATOM    783  CB  ASN A 103      -8.259  -5.562   7.812  1.00 56.48           C  
ATOM    784  O   ASN A 103      -8.563  -6.310  10.492  1.00 56.48           O  
ATOM    785  CG  ASN A 103      -8.497  -4.504   6.752  1.00 56.48           C  
ATOM    786  ND2 ASN A 103      -9.600  -4.632   6.024  1.00 56.48           N  
ATOM    787  OD1 ASN A 103      -7.696  -3.580   6.589  1.00 56.48           O  
ATOM    788  N   CYS A 104      -7.219  -4.898  11.366  1.00 57.97           N  
ATOM    789  CA  CYS A 104      -7.587  -4.921  12.777  1.00 57.97           C  
ATOM    790  C   CYS A 104      -9.066  -4.598  12.960  1.00 57.97           C  
ATOM    791  CB  CYS A 104      -6.737  -3.928  13.569  1.00 57.97           C  
ATOM    792  O   CYS A 104      -9.697  -5.075  13.904  1.00 57.97           O  
ATOM    793  SG  CYS A 104      -6.185  -4.558  15.170  1.00 57.97           S  
ATOM    794  N   THR A 105      -9.654  -4.083  11.919  1.00 60.22           N  
ATOM    795  CA  THR A 105     -11.050  -3.664  11.971  1.00 60.22           C  
ATOM    796  C   THR A 105     -11.980  -4.840  11.684  1.00 60.22           C  
ATOM    797  CB  THR A 105     -11.330  -2.528  10.969  1.00 60.22           C  
ATOM    798  O   THR A 105     -13.082  -4.915  12.231  1.00 60.22           O  
ATOM    799  CG2 THR A 105     -10.532  -1.277  11.319  1.00 60.22           C  
ATOM    800  OG1 THR A 105     -10.965  -2.961   9.652  1.00 60.22           O  
ATOM    801  N   GLN A 106     -11.437  -5.813  10.899  1.00 62.21           N  
ATOM    802  CA  GLN A 106     -12.185  -7.025  10.581  1.00 62.21           C  
ATOM    803  C   GLN A 106     -12.154  -8.012  11.745  1.00 62.21           C  
ATOM    804  CB  GLN A 106     -11.627  -7.685   9.319  1.00 62.21           C  
ATOM    805  O   GLN A 106     -13.125  -8.735  11.978  1.00 62.21           O  
ATOM    806  CG  GLN A 106     -11.876  -6.886   8.046  1.00 62.21           C  
ATOM    807  CD  GLN A 106     -11.400  -7.605   6.799  1.00 62.21           C  
ATOM    808  NE2 GLN A 106     -11.950  -7.228   5.650  1.00 62.21           N  
ATOM    809  OE1 GLN A 106     -10.544  -8.493   6.866  1.00 62.21           O  
ATOM    810  N   MET A 107     -11.160  -7.985  12.526  1.00 64.49           N  
ATOM    811  CA  MET A 107     -11.011  -8.821  13.713  1.00 64.49           C  
ATOM    812  C   MET A 107     -11.891  -8.313  14.851  1.00 64.49           C  
ATOM    813  CB  MET A 107      -9.549  -8.864  14.162  1.00 64.49           C  
ATOM    814  O   MET A 107     -12.500  -9.105  15.572  1.00 64.49           O  
ATOM    815  CG  MET A 107      -8.630  -9.585  13.189  1.00 64.49           C  
ATOM    816  SD  MET A 107      -8.874 -11.404  13.209  1.00 64.49           S  
ATOM    817  CE  MET A 107      -7.775 -11.859  14.580  1.00 64.49           C  
ATOM    818  N   VAL A 108     -12.108  -7.106  14.900  1.00 69.46           N  
ATOM    819  CA  VAL A 108     -12.885  -6.438  15.939  1.00 69.46           C  
ATOM    820  C   VAL A 108     -14.376  -6.584  15.644  1.00 69.46           C  
ATOM    821  CB  VAL A 108     -12.508  -4.944  16.055  1.00 69.46           C  
ATOM    822  O   VAL A 108     -15.178  -6.789  16.558  1.00 69.46           O  
ATOM    823  CG1 VAL A 108     -13.436  -4.228  17.035  1.00 69.46           C  
ATOM    824  CG2 VAL A 108     -11.051  -4.793  16.488  1.00 69.46           C  
ATOM    825  N   MET A 109     -14.714  -6.676  14.332  1.00 69.24           N  
ATOM    826  CA  MET A 109     -16.095  -6.886  13.908  1.00 69.24           C  
ATOM    827  C   MET A 109     -16.542  -8.315  14.198  1.00 69.24           C  
ATOM    828  CB  MET A 109     -16.253  -6.581  12.417  1.00 69.24           C  
ATOM    829  O   MET A 109     -17.684  -8.544  14.600  1.00 69.24           O  
ATOM    830  CG  MET A 109     -16.143  -5.104  12.079  1.00 69.24           C  
ATOM    831  SD  MET A 109     -17.360  -4.080  12.995  1.00 69.24           S  
ATOM    832  CE  MET A 109     -18.889  -4.565  12.147  1.00 69.24           C  
ATOM    833  N   VAL A 110     -15.711  -9.311  14.013  1.00 72.83           N  
ATOM    834  CA  VAL A 110     -15.944 -10.727  14.276  1.00 72.83           C  
ATOM    835  C   VAL A 110     -16.113 -10.952  15.777  1.00 72.83           C  
ATOM    836  CB  VAL A 110     -14.794 -11.603  13.731  1.00 72.83           C  
ATOM    837  O   VAL A 110     -16.985 -11.713  16.202  1.00 72.83           O  
ATOM    838  CG1 VAL A 110     -14.962 -13.054  14.178  1.00 72.83           C  
ATOM    839  CG2 VAL A 110     -14.732 -11.513  12.207  1.00 72.83           C  
ATOM    840  N   VAL A 111     -15.378 -10.316  16.555  1.00 76.60           N  
ATOM    841  CA  VAL A 111     -15.436 -10.410  18.010  1.00 76.60           C  
ATOM    842  C   VAL A 111     -16.722  -9.762  18.519  1.00 76.60           C  
ATOM    843  CB  VAL A 111     -14.207  -9.746  18.671  1.00 76.60           C  
ATOM    844  O   VAL A 111     -17.386 -10.301  19.407  1.00 76.60           O  
ATOM    845  CG1 VAL A 111     -14.370  -9.701  20.189  1.00 76.60           C  
ATOM    846  CG2 VAL A 111     -12.930 -10.492  18.289  1.00 76.60           C  
ATOM    847  N   PHE A 112     -17.091  -8.687  17.907  1.00 75.22           N  
ATOM    848  CA  PHE A 112     -18.298  -7.956  18.275  1.00 75.22           C  
ATOM    849  C   PHE A 112     -19.546  -8.741  17.890  1.00 75.22           C  
ATOM    850  CB  PHE A 112     -18.317  -6.578  17.606  1.00 75.22           C  
ATOM    851  O   PHE A 112     -20.503  -8.813  18.662  1.00 75.22           O  
ATOM    852  CG  PHE A 112     -18.588  -5.444  18.559  1.00 75.22           C  
ATOM    853  CD1 PHE A 112     -19.888  -5.023  18.808  1.00 75.22           C  
ATOM    854  CD2 PHE A 112     -17.541  -4.800  19.205  1.00 75.22           C  
ATOM    855  CE1 PHE A 112     -20.142  -3.975  19.689  1.00 75.22           C  
ATOM    856  CE2 PHE A 112     -17.787  -3.751  20.086  1.00 75.22           C  
ATOM    857  CZ  PHE A 112     -19.088  -3.339  20.326  1.00 75.22           C  
ATOM    858  N   ILE A 113     -19.590  -9.368  16.736  1.00 76.61           N  
ATOM    859  CA  ILE A 113     -20.694 -10.184  16.244  1.00 76.61           C  
ATOM    860  C   ILE A 113     -20.817 -11.450  17.090  1.00 76.61           C  
ATOM    861  CB  ILE A 113     -20.507 -10.550  14.755  1.00 76.61           C  
ATOM    862  O   ILE A 113     -21.925 -11.882  17.415  1.00 76.61           O  
ATOM    863  CG1 ILE A 113     -20.584  -9.292  13.882  1.00 76.61           C  
ATOM    864  CG2 ILE A 113     -21.548 -11.585  14.318  1.00 76.61           C  
ATOM    865  CD1 ILE A 113     -20.216  -9.528  12.423  1.00 76.61           C  
ATOM    866  N   SER A 114     -19.740 -12.057  17.423  1.00 77.93           N  
ATOM    867  CA  SER A 114     -19.692 -13.241  18.273  1.00 77.93           C  
ATOM    868  C   SER A 114     -20.231 -12.942  19.669  1.00 77.93           C  
ATOM    869  CB  SER A 114     -18.262 -13.773  18.373  1.00 77.93           C  
ATOM    870  O   SER A 114     -20.980 -13.741  20.235  1.00 77.93           O  
ATOM    871  OG  SER A 114     -17.786 -14.178  17.101  1.00 77.93           O  
ATOM    872  N   PHE A 115     -19.832 -11.850  20.235  1.00 77.45           N  
ATOM    873  CA  PHE A 115     -20.279 -11.409  21.551  1.00 77.45           C  
ATOM    874  C   PHE A 115     -21.747 -11.001  21.516  1.00 77.45           C  
ATOM    875  CB  PHE A 115     -19.421 -10.241  22.048  1.00 77.45           C  
ATOM    876  O   PHE A 115     -22.493 -11.265  22.462  1.00 77.45           O  
ATOM    877  CG  PHE A 115     -18.146 -10.668  22.724  1.00 77.45           C  
ATOM    878  CD1 PHE A 115     -18.137 -11.004  24.072  1.00 77.45           C  
ATOM    879  CD2 PHE A 115     -16.957 -10.734  22.010  1.00 77.45           C  
ATOM    880  CE1 PHE A 115     -16.958 -11.400  24.701  1.00 77.45           C  
ATOM    881  CE2 PHE A 115     -15.775 -11.129  22.631  1.00 77.45           C  
ATOM    882  CZ  PHE A 115     -15.778 -11.461  23.977  1.00 77.45           C  
ATOM    883  N   ALA A 116     -22.159 -10.351  20.402  1.00 75.16           N  
ATOM    884  CA  ALA A 116     -23.555  -9.984  20.180  1.00 75.16           C  
ATOM    885  C   ALA A 116     -24.435 -11.225  20.056  1.00 75.16           C  
ATOM    886  CB  ALA A 116     -23.684  -9.117  18.930  1.00 75.16           C  
ATOM    887  O   ALA A 116     -25.562 -11.246  20.556  1.00 75.16           O  
ATOM    888  N   CYS A 117     -23.993 -12.265  19.401  1.00 78.62           N  
ATOM    889  CA  CYS A 117     -24.685 -13.537  19.229  1.00 78.62           C  
ATOM    890  C   CYS A 117     -24.839 -14.260  20.561  1.00 78.62           C  
ATOM    891  CB  CYS A 117     -23.933 -14.427  18.240  1.00 78.62           C  
ATOM    892  O   CYS A 117     -25.877 -14.869  20.826  1.00 78.62           O  
ATOM    893  SG  CYS A 117     -24.157 -13.947  16.513  1.00 78.62           S  
ATOM    894  N   ILE A 118     -23.893 -14.196  21.441  1.00 79.56           N  
ATOM    895  CA  ILE A 118     -23.876 -14.817  22.761  1.00 79.56           C  
ATOM    896  C   ILE A 118     -24.850 -14.091  23.686  1.00 79.56           C  
ATOM    897  CB  ILE A 118     -22.455 -14.814  23.369  1.00 79.56           C  
ATOM    898  O   ILE A 118     -25.602 -14.727  24.428  1.00 79.56           O  
ATOM    899  CG1 ILE A 118     -21.509 -15.671  22.521  1.00 79.56           C  
ATOM    900  CG2 ILE A 118     -22.487 -15.304  24.819  1.00 79.56           C  
ATOM    901  CD1 ILE A 118     -20.046 -15.569  22.930  1.00 79.56           C  
ATOM    902  N   ILE A 119     -24.864 -12.784  23.642  1.00 72.00           N  
ATOM    903  CA  ILE A 119     -25.697 -11.931  24.483  1.00 72.00           C  
ATOM    904  C   ILE A 119     -27.155 -12.036  24.040  1.00 72.00           C  
ATOM    905  CB  ILE A 119     -25.227 -10.460  24.436  1.00 72.00           C  
ATOM    906  O   ILE A 119     -28.059 -12.115  24.874  1.00 72.00           O  
ATOM    907  CG1 ILE A 119     -23.831 -10.325  25.053  1.00 72.00           C  
ATOM    908  CG2 ILE A 119     -26.231  -9.550  25.149  1.00 72.00           C  
ATOM    909  CD1 ILE A 119     -23.305  -8.897  25.088  1.00 72.00           C  
ATOM    910  N   LEU A 120     -27.424 -12.050  22.735  1.00 74.92           N  
ATOM    911  CA  LEU A 120     -28.773 -12.183  22.195  1.00 74.92           C  
ATOM    912  C   LEU A 120     -29.306 -13.596  22.407  1.00 74.92           C  
ATOM    913  CB  LEU A 120     -28.791 -11.836  20.704  1.00 74.92           C  
ATOM    914  O   LEU A 120     -30.509 -13.788  22.598  1.00 74.92           O  
ATOM    915  CG  LEU A 120     -28.917 -10.352  20.355  1.00 74.92           C  
ATOM    916  CD1 LEU A 120     -27.899  -9.971  19.285  1.00 74.92           C  
ATOM    917  CD2 LEU A 120     -30.334 -10.030  19.891  1.00 74.92           C  
ATOM    918  N   GLY A 121     -28.441 -14.665  22.394  1.00 74.82           N  
ATOM    919  CA  GLY A 121     -28.760 -16.046  22.719  1.00 74.82           C  
ATOM    920  C   GLY A 121     -29.045 -16.262  24.193  1.00 74.82           C  
ATOM    921  O   GLY A 121     -29.865 -17.109  24.554  1.00 74.82           O  
ATOM    922  N   SER A 122     -28.431 -15.517  25.069  1.00 74.29           N  
ATOM    923  CA  SER A 122     -28.587 -15.586  26.518  1.00 74.29           C  
ATOM    924  C   SER A 122     -29.820 -14.814  26.978  1.00 74.29           C  
ATOM    925  CB  SER A 122     -27.342 -15.039  27.218  1.00 74.29           C  
ATOM    926  O   SER A 122     -30.437 -15.164  27.986  1.00 74.29           O  
ATOM    927  OG  SER A 122     -27.091 -13.701  26.826  1.00 74.29           O  
ATOM    928  N   VAL A 123     -30.272 -13.795  26.228  1.00 66.71           N  
ATOM    929  CA  VAL A 123     -31.423 -12.947  26.522  1.00 66.71           C  
ATOM    930  C   VAL A 123     -32.678 -13.539  25.886  1.00 66.71           C  
ATOM    931  CB  VAL A 123     -31.203 -11.501  26.024  1.00 66.71           C  
ATOM    932  O   VAL A 123     -33.780 -13.392  26.419  1.00 66.71           O  
ATOM    933  CG1 VAL A 123     -32.462 -10.661  26.234  1.00 66.71           C  
ATOM    934  CG2 VAL A 123     -30.009 -10.867  26.735  1.00 66.71           C  
ATOM    935  N   LEU A 124     -32.663 -14.437  24.852  1.00 62.07           N  
ATOM    936  CA  LEU A 124     -33.772 -15.160  24.239  1.00 62.07           C  
ATOM    937  C   LEU A 124     -33.995 -16.501  24.931  1.00 62.07           C  
ATOM    938  CB  LEU A 124     -33.510 -15.380  22.747  1.00 62.07           C  
ATOM    939  O   LEU A 124     -35.136 -16.943  25.084  1.00 62.07           O  
ATOM    940  CG  LEU A 124     -34.351 -14.546  21.780  1.00 62.07           C  
ATOM    941  CD1 LEU A 124     -33.449 -13.718  20.871  1.00 62.07           C  
ATOM    942  CD2 LEU A 124     -35.269 -15.443  20.958  1.00 62.07           C  
TER     943      ALA A   1                                                      
ENDMDL                                                                          
END                                                                             
