# Supplementary material for: Domain loss enabled evolution of novel functions in the snake three-finger toxin gene superfamily
Source: Nat Commun. 2023 Aug 11;14:4861. doi: 10.1038/s41467-023-40550-0 (PMC10421932; doi:10.1038/s41467-023-40550-0)
Supplement: Supplementary file 5 — Supplementary Data 2 [file 41467_2023_40550_MOESM5_ESM.zip › SD2_structure_predictions/full_sequence/None|Phci_8|Phascolarctos_cinereus.pdb]

MODEL     1                                                                     
ATOM      1  N   MET A   1     -24.572 -15.589  32.837  1.00 56.68           N  
ATOM      2  CA  MET A   1     -23.898 -15.976  31.601  1.00 56.68           C  
ATOM      3  C   MET A   1     -24.192 -14.977  30.486  1.00 56.68           C  
ATOM      4  CB  MET A   1     -24.327 -17.380  31.171  1.00 56.68           C  
ATOM      5  O   MET A   1     -23.499 -14.957  29.467  1.00 56.68           O  
ATOM      6  CG  MET A   1     -24.812 -18.251  32.318  1.00 56.68           C  
ATOM      7  SD  MET A   1     -24.182 -19.971  32.211  1.00 56.68           S  
ATOM      8  CE  MET A   1     -25.620 -20.878  32.846  1.00 56.68           C  
ATOM      9  N   ALA A   2     -25.050 -13.939  30.744  1.00 60.18           N  
ATOM     10  CA  ALA A   2     -25.526 -12.880  29.859  1.00 60.18           C  
ATOM     11  C   ALA A   2     -24.776 -11.576  30.110  1.00 60.18           C  
ATOM     12  CB  ALA A   2     -27.028 -12.670  30.040  1.00 60.18           C  
ATOM     13  O   ALA A   2     -24.602 -10.766  29.197  1.00 60.18           O  
ATOM     14  N   SER A   3     -24.106 -11.561  31.268  1.00 64.56           N  
ATOM     15  CA  SER A   3     -23.392 -10.352  31.667  1.00 64.56           C  
ATOM     16  C   SER A   3     -21.960 -10.357  31.143  1.00 64.56           C  
ATOM     17  CB  SER A   3     -23.386 -10.211  33.190  1.00 64.56           C  
ATOM     18  O   SER A   3     -21.415  -9.305  30.802  1.00 64.56           O  
ATOM     19  OG  SER A   3     -22.651 -11.264  33.789  1.00 64.56           O  
ATOM     20  N   TYR A   4     -21.376 -11.514  30.856  1.00 67.45           N  
ATOM     21  CA  TYR A   4     -20.050 -11.723  30.284  1.00 67.45           C  
ATOM     22  C   TYR A   4     -20.077 -11.553  28.770  1.00 67.45           C  
ATOM     23  CB  TYR A   4     -19.522 -13.115  30.644  1.00 67.45           C  
ATOM     24  O   TYR A   4     -19.119 -11.049  28.178  1.00 67.45           O  
ATOM     25  CG  TYR A   4     -20.411 -14.241  30.177  1.00 67.45           C  
ATOM     26  CD1 TYR A   4     -21.436 -14.726  30.985  1.00 67.45           C  
ATOM     27  CD2 TYR A   4     -20.228 -14.823  28.927  1.00 67.45           C  
ATOM     28  CE1 TYR A   4     -22.257 -15.766  30.560  1.00 67.45           C  
ATOM     29  CE2 TYR A   4     -21.042 -15.863  28.491  1.00 67.45           C  
ATOM     30  OH  TYR A   4     -22.862 -17.355  28.887  1.00 67.45           O  
ATOM     31  CZ  TYR A   4     -22.053 -16.326  29.313  1.00 67.45           C  
ATOM     32  N   LEU A   5     -21.301 -11.745  28.190  1.00 64.04           N  
ATOM     33  CA  LEU A   5     -21.583 -11.656  26.762  1.00 64.04           C  
ATOM     34  C   LEU A   5     -21.818 -10.209  26.343  1.00 64.04           C  
ATOM     35  CB  LEU A   5     -22.803 -12.508  26.403  1.00 64.04           C  
ATOM     36  O   LEU A   5     -21.407  -9.799  25.255  1.00 64.04           O  
ATOM     37  CG  LEU A   5     -22.607 -14.025  26.442  1.00 64.04           C  
ATOM     38  CD1 LEU A   5     -23.899 -14.737  26.054  1.00 64.04           C  
ATOM     39  CD2 LEU A   5     -21.464 -14.440  25.521  1.00 64.04           C  
ATOM     40  N   ILE A   6     -22.211  -9.394  27.186  1.00 67.25           N  
ATOM     41  CA  ILE A   6     -22.453  -7.968  26.993  1.00 67.25           C  
ATOM     42  C   ILE A   6     -21.144  -7.197  27.153  1.00 67.25           C  
ATOM     43  CB  ILE A   6     -23.514  -7.435  27.982  1.00 67.25           C  
ATOM     44  O   ILE A   6     -20.885  -6.242  26.417  1.00 67.25           O  
ATOM     45  CG1 ILE A   6     -24.863  -8.119  27.737  1.00 67.25           C  
ATOM     46  CG2 ILE A   6     -23.642  -5.913  27.868  1.00 67.25           C  
ATOM     47  CD1 ILE A   6     -25.906  -7.832  28.808  1.00 67.25           C  
ATOM     48  N   VAL A   7     -20.254  -7.730  27.925  1.00 66.53           N  
ATOM     49  CA  VAL A   7     -18.945  -7.153  28.210  1.00 66.53           C  
ATOM     50  C   VAL A   7     -17.972  -7.496  27.085  1.00 66.53           C  
ATOM     51  CB  VAL A   7     -18.389  -7.648  29.565  1.00 66.53           C  
ATOM     52  O   VAL A   7     -17.174  -6.654  26.666  1.00 66.53           O  
ATOM     53  CG1 VAL A   7     -16.970  -7.131  29.788  1.00 66.53           C  
ATOM     54  CG2 VAL A   7     -19.306  -7.215  30.707  1.00 66.53           C  
ATOM     55  N   LEU A   8     -18.091  -8.589  26.474  1.00 66.42           N  
ATOM     56  CA  LEU A   8     -17.308  -9.075  25.343  1.00 66.42           C  
ATOM     57  C   LEU A   8     -17.743  -8.395  24.049  1.00 66.42           C  
ATOM     58  CB  LEU A   8     -17.447 -10.593  25.207  1.00 66.42           C  
ATOM     59  O   LEU A   8     -16.904  -8.031  23.222  1.00 66.42           O  
ATOM     60  CG  LEU A   8     -16.436 -11.288  24.293  1.00 66.42           C  
ATOM     61  CD1 LEU A   8     -15.097 -11.443  25.006  1.00 66.42           C  
ATOM     62  CD2 LEU A   8     -16.968 -12.643  23.841  1.00 66.42           C  
ATOM     63  N   MET A   9     -19.003  -8.053  23.841  1.00 64.83           N  
ATOM     64  CA  MET A   9     -19.614  -7.306  22.745  1.00 64.83           C  
ATOM     65  C   MET A   9     -19.284  -5.821  22.849  1.00 64.83           C  
ATOM     66  CB  MET A   9     -21.131  -7.506  22.738  1.00 64.83           C  
ATOM     67  O   MET A   9     -19.030  -5.165  21.837  1.00 64.83           O  
ATOM     68  CG  MET A   9     -21.568  -8.861  22.205  1.00 64.83           C  
ATOM     69  SD  MET A   9     -21.097  -9.111  20.449  1.00 64.83           S  
ATOM     70  CE  MET A   9     -22.298  -8.021  19.637  1.00 64.83           C  
ATOM     71  N   ALA A  10     -19.214  -5.286  23.990  1.00 65.77           N  
ATOM     72  CA  ALA A  10     -18.861  -3.902  24.293  1.00 65.77           C  
ATOM     73  C   ALA A  10     -17.365  -3.664  24.108  1.00 65.77           C  
ATOM     74  CB  ALA A  10     -19.281  -3.545  25.717  1.00 65.77           C  
ATOM     75  O   ALA A  10     -16.951  -2.589  23.666  1.00 65.77           O  
ATOM     76  N   LEU A  11     -16.542  -4.608  24.300  1.00 65.68           N  
ATOM     77  CA  LEU A  11     -15.094  -4.578  24.126  1.00 65.68           C  
ATOM     78  C   LEU A  11     -14.721  -4.683  22.651  1.00 65.68           C  
ATOM     79  CB  LEU A  11     -14.436  -5.715  24.912  1.00 65.68           C  
ATOM     80  O   LEU A  11     -13.721  -4.107  22.217  1.00 65.68           O  
ATOM     81  CG  LEU A  11     -14.298  -5.505  26.421  1.00 65.68           C  
ATOM     82  CD1 LEU A  11     -14.134  -6.845  27.130  1.00 65.68           C  
ATOM     83  CD2 LEU A  11     -13.121  -4.585  26.727  1.00 65.68           C  
ATOM     84  N   LEU A  12     -15.603  -5.252  21.854  1.00 64.57           N  
ATOM     85  CA  LEU A  12     -15.430  -5.398  20.412  1.00 64.57           C  
ATOM     86  C   LEU A  12     -15.961  -4.174  19.675  1.00 64.57           C  
ATOM     87  CB  LEU A  12     -16.142  -6.658  19.912  1.00 64.57           C  
ATOM     88  O   LEU A  12     -15.639  -3.962  18.503  1.00 64.57           O  
ATOM     89  CG  LEU A  12     -15.538  -7.995  20.345  1.00 64.57           C  
ATOM     90  CD1 LEU A  12     -16.491  -9.139  20.013  1.00 64.57           C  
ATOM     91  CD2 LEU A  12     -14.183  -8.211  19.681  1.00 64.57           C  
ATOM     92  N   CYS A  13     -16.687  -3.245  20.396  1.00 62.48           N  
ATOM     93  CA  CYS A  13     -17.344  -2.058  19.860  1.00 62.48           C  
ATOM     94  C   CYS A  13     -16.516  -0.807  20.129  1.00 62.48           C  
ATOM     95  CB  CYS A  13     -18.738  -1.897  20.467  1.00 62.48           C  
ATOM     96  O   CYS A  13     -16.859   0.282  19.665  1.00 62.48           O  
ATOM     97  SG  CYS A  13     -20.008  -2.882  19.643  1.00 62.48           S  
ATOM     98  N   PHE A  14     -15.324  -0.925  20.704  1.00 54.27           N  
ATOM     99  CA  PHE A  14     -14.579   0.300  20.967  1.00 54.27           C  
ATOM    100  C   PHE A  14     -13.487   0.504  19.924  1.00 54.27           C  
ATOM    101  CB  PHE A  14     -13.965   0.267  22.370  1.00 54.27           C  
ATOM    102  O   PHE A  14     -12.544  -0.286  19.842  1.00 54.27           O  
ATOM    103  CG  PHE A  14     -14.943   0.588  23.468  1.00 54.27           C  
ATOM    104  CD1 PHE A  14     -15.257   1.906  23.775  1.00 54.27           C  
ATOM    105  CD2 PHE A  14     -15.549  -0.429  24.194  1.00 54.27           C  
ATOM    106  CE1 PHE A  14     -16.161   2.206  24.791  1.00 54.27           C  
ATOM    107  CE2 PHE A  14     -16.454  -0.138  25.210  1.00 54.27           C  
ATOM    108  CZ  PHE A  14     -16.758   1.181  25.508  1.00 54.27           C  
ATOM    109  N   ASP A  15     -13.874   0.816  18.703  1.00 54.01           N  
ATOM    110  CA  ASP A  15     -12.878   1.260  17.733  1.00 54.01           C  
ATOM    111  C   ASP A  15     -12.401   2.677  18.044  1.00 54.01           C  
ATOM    112  CB  ASP A  15     -13.446   1.196  16.313  1.00 54.01           C  
ATOM    113  O   ASP A  15     -13.203   3.612  18.088  1.00 54.01           O  
ATOM    114  CG  ASP A  15     -12.384   0.922  15.262  1.00 54.01           C  
ATOM    115  OD1 ASP A  15     -11.251   1.433  15.392  1.00 54.01           O  
ATOM    116  OD2 ASP A  15     -12.685   0.190  14.294  1.00 54.01           O  
ATOM    117  N   GLN A  16     -11.755   2.939  19.228  1.00 53.21           N  
ATOM    118  CA  GLN A  16     -11.109   4.212  19.532  1.00 53.21           C  
ATOM    119  C   GLN A  16     -10.649   4.914  18.258  1.00 53.21           C  
ATOM    120  CB  GLN A  16      -9.922   4.001  20.473  1.00 53.21           C  
ATOM    121  O   GLN A  16      -9.978   4.311  17.418  1.00 53.21           O  
ATOM    122  CG  GLN A  16     -10.278   4.116  21.949  1.00 53.21           C  
ATOM    123  CD  GLN A  16      -9.096   3.850  22.861  1.00 53.21           C  
ATOM    124  NE2 GLN A  16      -9.360   3.244  24.013  1.00 53.21           N  
ATOM    125  OE1 GLN A  16      -7.953   4.187  22.532  1.00 53.21           O  
ATOM    126  N   GLY A  17     -11.541   5.669  17.499  1.00 57.03           N  
ATOM    127  CA  GLY A  17     -11.350   6.731  16.524  1.00 57.03           C  
ATOM    128  C   GLY A  17      -9.926   7.253  16.481  1.00 57.03           C  
ATOM    129  O   GLY A  17      -9.650   8.359  16.948  1.00 57.03           O  
ATOM    130  N   SER A  18      -8.902   6.433  16.570  1.00 65.70           N  
ATOM    131  CA  SER A  18      -7.517   6.855  16.389  1.00 65.70           C  
ATOM    132  C   SER A  18      -7.186   7.046  14.913  1.00 65.70           C  
ATOM    133  CB  SER A  18      -6.559   5.835  17.007  1.00 65.70           C  
ATOM    134  O   SER A  18      -7.891   6.532  14.042  1.00 65.70           O  
ATOM    135  OG  SER A  18      -6.312   6.139  18.369  1.00 65.70           O  
ATOM    136  N   ALA A  19      -6.688   8.427  14.678  1.00 82.31           N  
ATOM    137  CA  ALA A  19      -6.191   8.743  13.342  1.00 82.31           C  
ATOM    138  C   ALA A  19      -5.487   7.541  12.720  1.00 82.31           C  
ATOM    139  CB  ALA A  19      -5.246   9.941  13.395  1.00 82.31           C  
ATOM    140  O   ALA A  19      -4.808   6.782  13.417  1.00 82.31           O  
ATOM    141  N   LEU A  20      -5.984   7.040  11.556  1.00 91.55           N  
ATOM    142  CA  LEU A  20      -5.372   5.967  10.779  1.00 91.55           C  
ATOM    143  C   LEU A  20      -3.857   6.130  10.728  1.00 91.55           C  
ATOM    144  CB  LEU A  20      -5.943   5.941   9.359  1.00 91.55           C  
ATOM    145  O   LEU A  20      -3.354   7.226  10.467  1.00 91.55           O  
ATOM    146  CG  LEU A  20      -5.464   4.802   8.457  1.00 91.55           C  
ATOM    147  CD1 LEU A  20      -5.994   3.465   8.965  1.00 91.55           C  
ATOM    148  CD2 LEU A  20      -5.899   5.042   7.016  1.00 91.55           C  
ATOM    149  N   LYS A  21      -3.104   5.059  11.137  1.00 93.69           N  
ATOM    150  CA  LYS A  21      -1.649   5.028  11.031  1.00 93.69           C  
ATOM    151  C   LYS A  21      -1.200   4.141   9.873  1.00 93.69           C  
ATOM    152  CB  LYS A  21      -1.025   4.537  12.339  1.00 93.69           C  
ATOM    153  O   LYS A  21      -1.651   3.000   9.748  1.00 93.69           O  
ATOM    154  CG  LYS A  21      -1.114   5.539  13.481  1.00 93.69           C  
ATOM    155  CD  LYS A  21      -0.416   5.023  14.732  1.00 93.69           C  
ATOM    156  CE  LYS A  21      -0.590   5.979  15.905  1.00 93.69           C  
ATOM    157  NZ  LYS A  21       0.007   5.431  17.160  1.00 93.69           N  
ATOM    158  N   CYS A  22      -0.273   4.707   8.996  1.00 93.90           N  
ATOM    159  CA  CYS A  22       0.224   3.979   7.833  1.00 93.90           C  
ATOM    160  C   CYS A  22       1.744   4.047   7.757  1.00 93.90           C  
ATOM    161  CB  CYS A  22      -0.386   4.539   6.549  1.00 93.90           C  
ATOM    162  O   CYS A  22       2.357   4.968   8.299  1.00 93.90           O  
ATOM    163  SG  CYS A  22      -2.188   4.424   6.488  1.00 93.90           S  
ATOM    164  N   TYR A  23       2.330   3.069   7.124  1.00 93.34           N  
ATOM    165  CA  TYR A  23       3.736   3.196   6.756  1.00 93.34           C  
ATOM    166  C   TYR A  23       3.904   4.127   5.561  1.00 93.34           C  
ATOM    167  CB  TYR A  23       4.334   1.823   6.436  1.00 93.34           C  
ATOM    168  O   TYR A  23       3.157   4.036   4.584  1.00 93.34           O  
ATOM    169  CG  TYR A  23       4.540   0.952   7.651  1.00 93.34           C  
ATOM    170  CD1 TYR A  23       5.459   1.306   8.637  1.00 93.34           C  
ATOM    171  CD2 TYR A  23       3.818  -0.225   7.817  1.00 93.34           C  
ATOM    172  CE1 TYR A  23       5.654   0.506   9.758  1.00 93.34           C  
ATOM    173  CE2 TYR A  23       4.005  -1.032   8.934  1.00 93.34           C  
ATOM    174  OH  TYR A  23       5.113  -1.455  11.005  1.00 93.34           O  
ATOM    175  CZ  TYR A  23       4.924  -0.659   9.898  1.00 93.34           C  
ATOM    176  N   THR A  24       4.865   5.043   5.687  1.00 92.50           N  
ATOM    177  CA  THR A  24       5.168   5.982   4.612  1.00 92.50           C  
ATOM    178  C   THR A  24       6.632   5.872   4.196  1.00 92.50           C  
ATOM    179  CB  THR A  24       4.858   7.431   5.032  1.00 92.50           C  
ATOM    180  O   THR A  24       7.527   5.879   5.044  1.00 92.50           O  
ATOM    181  CG2 THR A  24       3.387   7.594   5.399  1.00 92.50           C  
ATOM    182  OG1 THR A  24       5.664   7.777   6.165  1.00 92.50           O  
ATOM    183  N   CYS A  25       6.819   5.673   2.910  1.00 92.73           N  
ATOM    184  CA  CYS A  25       8.179   5.542   2.399  1.00 92.73           C  
ATOM    185  C   CYS A  25       8.204   5.656   0.879  1.00 92.73           C  
ATOM    186  CB  CYS A  25       8.787   4.208   2.830  1.00 92.73           C  
ATOM    187  O   CYS A  25       7.173   5.497   0.224  1.00 92.73           O  
ATOM    188  SG  CYS A  25       7.947   2.767   2.136  1.00 92.73           S  
ATOM    189  N   VAL A  26       9.401   6.026   0.362  1.00 91.05           N  
ATOM    190  CA  VAL A  26       9.605   6.078  -1.081  1.00 91.05           C  
ATOM    191  C   VAL A  26      10.866   5.303  -1.454  1.00 91.05           C  
ATOM    192  CB  VAL A  26       9.705   7.535  -1.588  1.00 91.05           C  
ATOM    193  O   VAL A  26      11.908   5.454  -0.811  1.00 91.05           O  
ATOM    194  CG1 VAL A  26       9.925   7.567  -3.099  1.00 91.05           C  
ATOM    195  CG2 VAL A  26       8.448   8.318  -1.211  1.00 91.05           C  
ATOM    196  N   GLY A  27      10.702   4.422  -2.446  1.00 87.54           N  
ATOM    197  CA  GLY A  27      11.849   3.748  -3.031  1.00 87.54           C  
ATOM    198  C   GLY A  27      12.498   2.749  -2.092  1.00 87.54           C  
ATOM    199  O   GLY A  27      11.810   1.935  -1.471  1.00 87.54           O  
ATOM    200  N   ASP A  28      13.750   2.862  -1.887  1.00 80.87           N  
ATOM    201  CA  ASP A  28      14.590   1.901  -1.178  1.00 80.87           C  
ATOM    202  C   ASP A  28      14.302   1.922   0.322  1.00 80.87           C  
ATOM    203  CB  ASP A  28      16.071   2.193  -1.433  1.00 80.87           C  
ATOM    204  O   ASP A  28      14.593   0.954   1.028  1.00 80.87           O  
ATOM    205  CG  ASP A  28      16.526   1.779  -2.821  1.00 80.87           C  
ATOM    206  OD1 ASP A  28      15.875   0.912  -3.444  1.00 80.87           O  
ATOM    207  OD2 ASP A  28      17.546   2.324  -3.296  1.00 80.87           O  
ATOM    208  N   SER A  29      13.676   2.999   0.748  1.00 83.57           N  
ATOM    209  CA  SER A  29      13.389   3.187   2.167  1.00 83.57           C  
ATOM    210  C   SER A  29      12.200   2.340   2.607  1.00 83.57           C  
ATOM    211  CB  SER A  29      13.114   4.661   2.467  1.00 83.57           C  
ATOM    212  O   SER A  29      11.925   2.220   3.802  1.00 83.57           O  
ATOM    213  OG  SER A  29      12.023   5.137   1.698  1.00 83.57           O  
ATOM    214  N   CYS A  30      11.603   1.763   1.655  1.00 83.53           N  
ATOM    215  CA  CYS A  30      10.397   0.983   1.908  1.00 83.53           C  
ATOM    216  C   CYS A  30      10.739  -0.473   2.199  1.00 83.53           C  
ATOM    217  CB  CYS A  30       9.445   1.064   0.715  1.00 83.53           C  
ATOM    218  O   CYS A  30       9.872  -1.252   2.599  1.00 83.53           O  
ATOM    219  SG  CYS A  30       8.790   2.721   0.418  1.00 83.53           S  
ATOM    220  N   HIS A  31      12.068  -0.713   2.067  1.00 77.29           N  
ATOM    221  CA  HIS A  31      12.623  -2.025   2.381  1.00 77.29           C  
ATOM    222  C   HIS A  31      13.397  -1.995   3.695  1.00 77.29           C  
ATOM    223  CB  HIS A  31      13.531  -2.508   1.249  1.00 77.29           C  
ATOM    224  O   HIS A  31      14.114  -1.032   3.976  1.00 77.29           O  
ATOM    225  CG  HIS A  31      12.813  -2.724  -0.045  1.00 77.29           C  
ATOM    226  CD2 HIS A  31      11.531  -2.473  -0.403  1.00 77.29           C  
ATOM    227  ND1 HIS A  31      13.425  -3.266  -1.155  1.00 77.29           N  
ATOM    228  CE1 HIS A  31      12.548  -3.338  -2.142  1.00 77.29           C  
ATOM    229  NE2 HIS A  31      11.391  -2.864  -1.712  1.00 77.29           N  
ATOM    230  N   GLY A  32      13.027  -2.934   4.696  1.00 70.63           N  
ATOM    231  CA  GLY A  32      13.825  -3.070   5.904  1.00 70.63           C  
ATOM    232  C   GLY A  32      13.382  -2.142   7.019  1.00 70.63           C  
ATOM    233  O   GLY A  32      12.183  -1.936   7.224  1.00 70.63           O  
ATOM    234  N   LYS A  33      14.202  -1.650   7.776  1.00 65.39           N  
ATOM    235  CA  LYS A  33      14.045  -0.903   9.021  1.00 65.39           C  
ATOM    236  C   LYS A  33      13.826   0.582   8.748  1.00 65.39           C  
ATOM    237  CB  LYS A  33      15.267  -1.096   9.920  1.00 65.39           C  
ATOM    238  O   LYS A  33      13.693   1.377   9.680  1.00 65.39           O  
ATOM    239  CG  LYS A  33      15.424  -2.512  10.456  1.00 65.39           C  
ATOM    240  CD  LYS A  33      16.427  -2.567  11.602  1.00 65.39           C  
ATOM    241  CE  LYS A  33      16.663  -3.997  12.070  1.00 65.39           C  
ATOM    242  NZ  LYS A  33      17.529  -4.046  13.285  1.00 65.39           N  
ATOM    243  N   GLY A  34      13.612   1.003   7.437  1.00 69.49           N  
ATOM    244  CA  GLY A  34      13.516   2.397   7.036  1.00 69.49           C  
ATOM    245  C   GLY A  34      12.086   2.863   6.835  1.00 69.49           C  
ATOM    246  O   GLY A  34      11.846   4.029   6.516  1.00 69.49           O  
ATOM    247  N   GLN A  35      11.167   1.961   7.166  1.00 80.56           N  
ATOM    248  CA  GLN A  35       9.752   2.309   7.094  1.00 80.56           C  
ATOM    249  C   GLN A  35       9.303   3.046   8.353  1.00 80.56           C  
ATOM    250  CB  GLN A  35       8.900   1.056   6.886  1.00 80.56           C  
ATOM    251  O   GLN A  35       9.662   2.659   9.467  1.00 80.56           O  
ATOM    252  CG  GLN A  35       8.890   0.551   5.450  1.00 80.56           C  
ATOM    253  CD  GLN A  35       8.097  -0.732   5.285  1.00 80.56           C  
ATOM    254  NE2 GLN A  35       7.996  -1.211   4.050  1.00 80.56           N  
ATOM    255  OE1 GLN A  35       7.581  -1.288   6.259  1.00 80.56           O  
ATOM    256  N   ARG A  36       8.828   4.209   8.154  1.00 86.76           N  
ATOM    257  CA  ARG A  36       8.333   5.011   9.268  1.00 86.76           C  
ATOM    258  C   ARG A  36       6.808   5.037   9.290  1.00 86.76           C  
ATOM    259  CB  ARG A  36       8.880   6.438   9.188  1.00 86.76           C  
ATOM    260  O   ARG A  36       6.170   5.194   8.247  1.00 86.76           O  
ATOM    261  CG  ARG A  36       8.667   7.251  10.456  1.00 86.76           C  
ATOM    262  CD  ARG A  36       9.385   8.592  10.393  1.00 86.76           C  
ATOM    263  NE  ARG A  36       9.194   9.363  11.618  1.00 86.76           N  
ATOM    264  NH1 ARG A  36      10.749  10.986  11.083  1.00 86.76           N  
ATOM    265  NH2 ARG A  36       9.595  11.105  13.060  1.00 86.76           N  
ATOM    266  CZ  ARG A  36       9.846  10.483  11.917  1.00 86.76           C  
ATOM    267  N   SER A  37       6.339   4.740  10.429  1.00 91.90           N  
ATOM    268  CA  SER A  37       4.895   4.862  10.597  1.00 91.90           C  
ATOM    269  C   SER A  37       4.498   6.295  10.936  1.00 91.90           C  
ATOM    270  CB  SER A  37       4.400   3.915  11.690  1.00 91.90           C  
ATOM    271  O   SER A  37       5.214   6.989  11.660  1.00 91.90           O  
ATOM    272  OG  SER A  37       4.824   4.357  12.968  1.00 91.90           O  
ATOM    273  N   THR A  38       3.390   6.783  10.263  1.00 92.89           N  
ATOM    274  CA  THR A  38       2.919   8.142  10.506  1.00 92.89           C  
ATOM    275  C   THR A  38       1.405   8.165  10.694  1.00 92.89           C  
ATOM    276  CB  THR A  38       3.310   9.084   9.352  1.00 92.89           C  
ATOM    277  O   THR A  38       0.692   7.331  10.133  1.00 92.89           O  
ATOM    278  CG2 THR A  38       2.528   8.755   8.085  1.00 92.89           C  
ATOM    279  OG1 THR A  38       3.034  10.437   9.733  1.00 92.89           O  
ATOM    280  N   ASN A  39       0.962   9.146  11.543  1.00 94.49           N  
ATOM    281  CA  ASN A  39      -0.471   9.387  11.672  1.00 94.49           C  
ATOM    282  C   ASN A  39      -1.040  10.063  10.427  1.00 94.49           C  
ATOM    283  CB  ASN A  39      -0.765  10.229  12.915  1.00 94.49           C  
ATOM    284  O   ASN A  39      -0.515  11.081   9.974  1.00 94.49           O  
ATOM    285  CG  ASN A  39      -0.519   9.472  14.205  1.00 94.49           C  
ATOM    286  ND2 ASN A  39       0.081  10.142  15.181  1.00 94.49           N  
ATOM    287  OD1 ASN A  39      -0.865   8.293  14.323  1.00 94.49           O  
ATOM    288  N   CYS A  40      -2.107   9.378   9.863  1.00 94.06           N  
ATOM    289  CA  CYS A  40      -2.741   9.961   8.685  1.00 94.06           C  
ATOM    290  C   CYS A  40      -3.657  11.115   9.074  1.00 94.06           C  
ATOM    291  CB  CYS A  40      -3.536   8.900   7.924  1.00 94.06           C  
ATOM    292  O   CYS A  40      -4.079  11.217  10.227  1.00 94.06           O  
ATOM    293  SG  CYS A  40      -2.536   7.506   7.361  1.00 94.06           S  
ATOM    294  N   SER A  41      -3.830  12.034   8.115  1.00 93.85           N  
ATOM    295  CA  SER A  41      -4.778  13.123   8.331  1.00 93.85           C  
ATOM    296  C   SER A  41      -6.199  12.595   8.490  1.00 93.85           C  
ATOM    297  CB  SER A  41      -4.722  14.120   7.173  1.00 93.85           C  
ATOM    298  O   SER A  41      -6.498  11.469   8.086  1.00 93.85           O  
ATOM    299  OG  SER A  41      -5.400  13.610   6.037  1.00 93.85           O  
ATOM    300  N   SER A  42      -7.060  13.383   9.064  1.00 90.16           N  
ATOM    301  CA  SER A  42      -8.446  12.998   9.305  1.00 90.16           C  
ATOM    302  C   SER A  42      -9.178  12.719   7.997  1.00 90.16           C  
ATOM    303  CB  SER A  42      -9.178  14.090  10.086  1.00 90.16           C  
ATOM    304  O   SER A  42     -10.168  11.985   7.978  1.00 90.16           O  
ATOM    305  OG  SER A  42      -9.068  15.340   9.426  1.00 90.16           O  
ATOM    306  N   SER A  43      -8.652  13.279   6.920  1.00 91.66           N  
ATOM    307  CA  SER A  43      -9.268  13.131   5.605  1.00 91.66           C  
ATOM    308  C   SER A  43      -8.767  11.876   4.898  1.00 91.66           C  
ATOM    309  CB  SER A  43      -8.986  14.360   4.739  1.00 91.66           C  
ATOM    310  O   SER A  43      -9.353  11.440   3.905  1.00 91.66           O  
ATOM    311  OG  SER A  43      -7.591  14.562   4.591  1.00 91.66           O  
ATOM    312  N   ASP A  44      -7.709  11.281   5.406  1.00 94.28           N  
ATOM    313  CA  ASP A  44      -7.137  10.064   4.838  1.00 94.28           C  
ATOM    314  C   ASP A  44      -7.845   8.823   5.375  1.00 94.28           C  
ATOM    315  CB  ASP A  44      -5.639   9.986   5.136  1.00 94.28           C  
ATOM    316  O   ASP A  44      -7.911   8.615   6.588  1.00 94.28           O  
ATOM    317  CG  ASP A  44      -4.829  11.026   4.382  1.00 94.28           C  
ATOM    318  OD1 ASP A  44      -5.245  11.442   3.279  1.00 94.28           O  
ATOM    319  OD2 ASP A  44      -3.763  11.432   4.895  1.00 94.28           O  
ATOM    320  N   ALA A  45      -8.334   8.045   4.385  1.00 92.75           N  
ATOM    321  CA  ALA A  45      -9.115   6.881   4.795  1.00 92.75           C  
ATOM    322  C   ALA A  45      -8.387   5.584   4.454  1.00 92.75           C  
ATOM    323  CB  ALA A  45     -10.492   6.904   4.135  1.00 92.75           C  
ATOM    324  O   ALA A  45      -8.818   4.499   4.853  1.00 92.75           O  
ATOM    325  N   TYR A  46      -7.189   5.729   3.768  1.00 94.76           N  
ATOM    326  CA  TYR A  46      -6.563   4.516   3.254  1.00 94.76           C  
ATOM    327  C   TYR A  46      -5.048   4.577   3.405  1.00 94.76           C  
ATOM    328  CB  TYR A  46      -6.933   4.302   1.783  1.00 94.76           C  
ATOM    329  O   TYR A  46      -4.455   5.656   3.342  1.00 94.76           O  
ATOM    330  CG  TYR A  46      -8.420   4.237   1.534  1.00 94.76           C  
ATOM    331  CD1 TYR A  46      -9.120   3.043   1.685  1.00 94.76           C  
ATOM    332  CD2 TYR A  46      -9.128   5.370   1.146  1.00 94.76           C  
ATOM    333  CE1 TYR A  46     -10.491   2.978   1.455  1.00 94.76           C  
ATOM    334  CE2 TYR A  46     -10.499   5.317   0.913  1.00 94.76           C  
ATOM    335  OH  TYR A  46     -12.527   4.060   0.841  1.00 94.76           O  
ATOM    336  CZ  TYR A  46     -11.170   4.118   1.070  1.00 94.76           C  
ATOM    337  N   CYS A  47      -4.509   3.454   3.642  1.00 94.44           N  
ATOM    338  CA  CYS A  47      -3.093   3.236   3.366  1.00 94.44           C  
ATOM    339  C   CYS A  47      -2.887   2.723   1.946  1.00 94.44           C  
ATOM    340  CB  CYS A  47      -2.498   2.247   4.368  1.00 94.44           C  
ATOM    341  O   CYS A  47      -3.488   1.723   1.550  1.00 94.44           O  
ATOM    342  SG  CYS A  47      -2.578   2.809   6.082  1.00 94.44           S  
ATOM    343  N   GLU A  48      -2.086   3.472   1.167  1.00 94.75           N  
ATOM    344  CA  GLU A  48      -1.879   3.117  -0.233  1.00 94.75           C  
ATOM    345  C   GLU A  48      -0.438   2.683  -0.486  1.00 94.75           C  
ATOM    346  CB  GLU A  48      -2.243   4.291  -1.145  1.00 94.75           C  
ATOM    347  O   GLU A  48       0.502   3.346  -0.042  1.00 94.75           O  
ATOM    348  CG  GLU A  48      -2.220   3.948  -2.628  1.00 94.75           C  
ATOM    349  CD  GLU A  48      -2.670   5.097  -3.516  1.00 94.75           C  
ATOM    350  OE1 GLU A  48      -3.049   4.850  -4.684  1.00 94.75           O  
ATOM    351  OE2 GLU A  48      -2.641   6.255  -3.042  1.00 94.75           O  
ATOM    352  N   THR A  49      -0.328   1.534  -1.185  1.00 93.81           N  
ATOM    353  CA  THR A  49       0.962   1.013  -1.622  1.00 93.81           C  
ATOM    354  C   THR A  49       1.043   0.978  -3.146  1.00 93.81           C  
ATOM    355  CB  THR A  49       1.215  -0.398  -1.060  1.00 93.81           C  
ATOM    356  O   THR A  49       0.210   0.350  -3.802  1.00 93.81           O  
ATOM    357  CG2 THR A  49       2.599  -0.906  -1.453  1.00 93.81           C  
ATOM    358  OG1 THR A  49       1.121  -0.360   0.369  1.00 93.81           O  
ATOM    359  N   ILE A  50       2.028   1.680  -3.655  1.00 93.76           N  
ATOM    360  CA  ILE A  50       2.227   1.705  -5.100  1.00 93.76           C  
ATOM    361  C   ILE A  50       3.550   1.029  -5.451  1.00 93.76           C  
ATOM    362  CB  ILE A  50       2.200   3.149  -5.649  1.00 93.76           C  
ATOM    363  O   ILE A  50       4.604   1.409  -4.935  1.00 93.76           O  
ATOM    364  CG1 ILE A  50       0.868   3.826  -5.308  1.00 93.76           C  
ATOM    365  CG2 ILE A  50       2.446   3.156  -7.161  1.00 93.76           C  
ATOM    366  CD1 ILE A  50       0.856   5.328  -5.554  1.00 93.76           C  
ATOM    367  N   VAL A  51       3.430   0.054  -6.342  1.00 93.09           N  
ATOM    368  CA  VAL A  51       4.625  -0.663  -6.774  1.00 93.09           C  
ATOM    369  C   VAL A  51       4.853  -0.436  -8.267  1.00 93.09           C  
ATOM    370  CB  VAL A  51       4.519  -2.175  -6.475  1.00 93.09           C  
ATOM    371  O   VAL A  51       3.968  -0.701  -9.084  1.00 93.09           O  
ATOM    372  CG1 VAL A  51       5.781  -2.905  -6.930  1.00 93.09           C  
ATOM    373  CG2 VAL A  51       4.272  -2.407  -4.985  1.00 93.09           C  
ATOM    374  N   ILE A  52       6.013   0.126  -8.564  1.00 92.77           N  
ATOM    375  CA  ILE A  52       6.423   0.318  -9.950  1.00 92.77           C  
ATOM    376  C   ILE A  52       7.581  -0.621 -10.280  1.00 92.77           C  
ATOM    377  CB  ILE A  52       6.828   1.784 -10.222  1.00 92.77           C  
ATOM    378  O   ILE A  52       8.651  -0.535  -9.672  1.00 92.77           O  
ATOM    379  CG1 ILE A  52       5.701   2.736  -9.804  1.00 92.77           C  
ATOM    380  CG2 ILE A  52       7.192   1.980 -11.697  1.00 92.77           C  
ATOM    381  CD1 ILE A  52       6.132   4.191  -9.684  1.00 92.77           C  
ATOM    382  N   ALA A  53       7.246  -1.545 -11.208  1.00 92.58           N  
ATOM    383  CA  ALA A  53       8.257  -2.547 -11.537  1.00 92.58           C  
ATOM    384  C   ALA A  53       8.500  -2.606 -13.042  1.00 92.58           C  
ATOM    385  CB  ALA A  53       7.837  -3.918 -11.014  1.00 92.58           C  
ATOM    386  O   ALA A  53       7.572  -2.432 -13.835  1.00 92.58           O  
ATOM    387  N   ALA A  54       9.789  -2.649 -13.444  1.00 91.71           N  
ATOM    388  CA  ALA A  54      10.174  -2.826 -14.842  1.00 91.71           C  
ATOM    389  C   ALA A  54      11.185  -3.960 -14.993  1.00 91.71           C  
ATOM    390  CB  ALA A  54      10.748  -1.528 -15.405  1.00 91.71           C  
ATOM    391  O   ALA A  54      12.097  -4.099 -14.175  1.00 91.71           O  
ATOM    392  N   HIS A  55      10.887  -4.775 -16.000  1.00 86.82           N  
ATOM    393  CA  HIS A  55      11.800  -5.881 -16.265  1.00 86.82           C  
ATOM    394  C   HIS A  55      12.476  -5.724 -17.623  1.00 86.82           C  
ATOM    395  CB  HIS A  55      11.056  -7.216 -16.199  1.00 86.82           C  
ATOM    396  O   HIS A  55      11.801  -5.633 -18.650  1.00 86.82           O  
ATOM    397  CG  HIS A  55      10.501  -7.528 -14.846  1.00 86.82           C  
ATOM    398  CD2 HIS A  55       9.342  -7.155 -14.253  1.00 86.82           C  
ATOM    399  ND1 HIS A  55      11.167  -8.315 -13.932  1.00 86.82           N  
ATOM    400  CE1 HIS A  55      10.439  -8.413 -12.832  1.00 86.82           C  
ATOM    401  NE2 HIS A  55       9.327  -7.718 -13.001  1.00 86.82           N  
ATOM    402  N   PHE A  56      13.889  -5.485 -17.644  1.00 85.95           N  
ATOM    403  CA  PHE A  56      14.667  -5.457 -18.877  1.00 85.95           C  
ATOM    404  C   PHE A  56      15.725  -6.554 -18.875  1.00 85.95           C  
ATOM    405  CB  PHE A  56      15.330  -4.089 -19.066  1.00 85.95           C  
ATOM    406  O   PHE A  56      16.642  -6.537 -18.052  1.00 85.95           O  
ATOM    407  CG  PHE A  56      14.353  -2.947 -19.142  1.00 85.95           C  
ATOM    408  CD1 PHE A  56      13.765  -2.596 -20.351  1.00 85.95           C  
ATOM    409  CD2 PHE A  56      14.023  -2.223 -18.003  1.00 85.95           C  
ATOM    410  CE1 PHE A  56      12.860  -1.539 -20.423  1.00 85.95           C  
ATOM    411  CE2 PHE A  56      13.120  -1.166 -18.068  1.00 85.95           C  
ATOM    412  CZ  PHE A  56      12.541  -0.825 -19.279  1.00 85.95           C  
ATOM    413  N   ASP A  57      15.472  -7.589 -19.790  1.00 83.07           N  
ATOM    414  CA  ASP A  57      16.427  -8.686 -19.906  1.00 83.07           C  
ATOM    415  C   ASP A  57      16.850  -9.195 -18.530  1.00 83.07           C  
ATOM    416  CB  ASP A  57      17.656  -8.246 -20.705  1.00 83.07           C  
ATOM    417  O   ASP A  57      16.048  -9.791 -17.809  1.00 83.07           O  
ATOM    418  CG  ASP A  57      17.378  -8.104 -22.191  1.00 83.07           C  
ATOM    419  OD1 ASP A  57      16.452  -8.769 -22.704  1.00 83.07           O  
ATOM    420  OD2 ASP A  57      18.092  -7.322 -22.855  1.00 83.07           O  
ATOM    421  N   THR A  58      18.180  -8.885 -18.034  1.00 84.29           N  
ATOM    422  CA  THR A  58      18.737  -9.367 -16.774  1.00 84.29           C  
ATOM    423  C   THR A  58      18.591  -8.314 -15.680  1.00 84.29           C  
ATOM    424  CB  THR A  58      20.221  -9.748 -16.929  1.00 84.29           C  
ATOM    425  O   THR A  58      18.932  -8.563 -14.522  1.00 84.29           O  
ATOM    426  CG2 THR A  58      20.388 -10.938 -17.869  1.00 84.29           C  
ATOM    427  OG1 THR A  58      20.943  -8.630 -17.459  1.00 84.29           O  
ATOM    428  N   HIS A  59      17.981  -7.141 -16.074  1.00 83.38           N  
ATOM    429  CA  HIS A  59      17.888  -6.065 -15.094  1.00 83.38           C  
ATOM    430  C   HIS A  59      16.446  -5.851 -14.646  1.00 83.38           C  
ATOM    431  CB  HIS A  59      18.457  -4.766 -15.667  1.00 83.38           C  
ATOM    432  O   HIS A  59      15.524  -5.899 -15.464  1.00 83.38           O  
ATOM    433  CG  HIS A  59      19.929  -4.820 -15.929  1.00 83.38           C  
ATOM    434  CD2 HIS A  59      20.624  -4.898 -17.088  1.00 83.38           C  
ATOM    435  ND1 HIS A  59      20.865  -4.799 -14.918  1.00 83.38           N  
ATOM    436  CE1 HIS A  59      22.076  -4.860 -15.446  1.00 83.38           C  
ATOM    437  NE2 HIS A  59      21.957  -4.921 -16.761  1.00 83.38           N  
ATOM    438  N   LYS A  60      16.215  -5.906 -13.283  1.00 87.47           N  
ATOM    439  CA  LYS A  60      14.922  -5.670 -12.646  1.00 87.47           C  
ATOM    440  C   LYS A  60      14.928  -4.362 -11.859  1.00 87.47           C  
ATOM    441  CB  LYS A  60      14.558  -6.835 -11.725  1.00 87.47           C  
ATOM    442  O   LYS A  60      15.920  -4.029 -11.207  1.00 87.47           O  
ATOM    443  CG  LYS A  60      14.333  -8.152 -12.452  1.00 87.47           C  
ATOM    444  CD  LYS A  60      13.956  -9.267 -11.485  1.00 87.47           C  
ATOM    445  CE  LYS A  60      13.792 -10.600 -12.203  1.00 87.47           C  
ATOM    446  NZ  LYS A  60      13.417 -11.695 -11.260  1.00 87.47           N  
ATOM    447  N   PHE A  61      13.942  -3.509 -12.189  1.00 88.18           N  
ATOM    448  CA  PHE A  61      13.743  -2.261 -11.461  1.00 88.18           C  
ATOM    449  C   PHE A  61      12.421  -2.282 -10.704  1.00 88.18           C  
ATOM    450  CB  PHE A  61      13.781  -1.067 -12.419  1.00 88.18           C  
ATOM    451  O   PHE A  61      11.389  -2.670 -11.256  1.00 88.18           O  
ATOM    452  CG  PHE A  61      13.503   0.254 -11.754  1.00 88.18           C  
ATOM    453  CD1 PHE A  61      12.219   0.785 -11.741  1.00 88.18           C  
ATOM    454  CD2 PHE A  61      14.527   0.965 -11.141  1.00 88.18           C  
ATOM    455  CE1 PHE A  61      11.959   2.008 -11.126  1.00 88.18           C  
ATOM    456  CE2 PHE A  61      14.275   2.187 -10.524  1.00 88.18           C  
ATOM    457  CZ  PHE A  61      12.990   2.707 -10.519  1.00 88.18           C  
ATOM    458  N   GLU A  62      12.542  -1.987  -9.400  1.00 89.97           N  
ATOM    459  CA  GLU A  62      11.341  -1.912  -8.574  1.00 89.97           C  
ATOM    460  C   GLU A  62      11.360  -0.674  -7.683  1.00 89.97           C  
ATOM    461  CB  GLU A  62      11.197  -3.174  -7.718  1.00 89.97           C  
ATOM    462  O   GLU A  62      12.364  -0.390  -7.026  1.00 89.97           O  
ATOM    463  CG  GLU A  62       9.938  -3.196  -6.863  1.00 89.97           C  
ATOM    464  CD  GLU A  62       9.814  -4.449  -6.011  1.00 89.97           C  
ATOM    465  OE1 GLU A  62      10.397  -4.491  -4.904  1.00 89.97           O  
ATOM    466  OE2 GLU A  62       9.129  -5.398  -6.455  1.00 89.97           O  
ATOM    467  N   ASN A  63      10.323   0.030  -7.737  1.00 91.20           N  
ATOM    468  CA  ASN A  63      10.100   1.192  -6.883  1.00 91.20           C  
ATOM    469  C   ASN A  63       8.777   1.089  -6.131  1.00 91.20           C  
ATOM    470  CB  ASN A  63      10.144   2.481  -7.707  1.00 91.20           C  
ATOM    471  O   ASN A  63       7.735   0.824  -6.733  1.00 91.20           O  
ATOM    472  CG  ASN A  63      10.493   3.696  -6.872  1.00 91.20           C  
ATOM    473  ND2 ASN A  63      11.701   4.215  -7.055  1.00 91.20           N  
ATOM    474  OD1 ASN A  63       9.684   4.165  -6.067  1.00 91.20           O  
ATOM    475  N   ILE A  64       8.923   1.321  -4.788  1.00 91.61           N  
ATOM    476  CA  ILE A  64       7.748   1.177  -3.936  1.00 91.61           C  
ATOM    477  C   ILE A  64       7.430   2.511  -3.265  1.00 91.61           C  
ATOM    478  CB  ILE A  64       7.953   0.076  -2.872  1.00 91.61           C  
ATOM    479  O   ILE A  64       8.332   3.199  -2.780  1.00 91.61           O  
ATOM    480  CG1 ILE A  64       8.247  -1.270  -3.545  1.00 91.61           C  
ATOM    481  CG2 ILE A  64       6.729  -0.025  -1.957  1.00 91.61           C  
ATOM    482  CD1 ILE A  64       8.686  -2.362  -2.579  1.00 91.61           C  
ATOM    483  N   ILE A  65       6.099   2.806  -3.274  1.00 93.06           N  
ATOM    484  CA  ILE A  65       5.606   3.991  -2.581  1.00 93.06           C  
ATOM    485  C   ILE A  65       4.492   3.596  -1.613  1.00 93.06           C  
ATOM    486  CB  ILE A  65       5.098   5.058  -3.576  1.00 93.06           C  
ATOM    487  O   ILE A  65       3.520   2.947  -2.007  1.00 93.06           O  
ATOM    488  CG1 ILE A  65       6.211   5.446  -4.556  1.00 93.06           C  
ATOM    489  CG2 ILE A  65       4.572   6.287  -2.829  1.00 93.06           C  
ATOM    490  CD1 ILE A  65       5.726   6.248  -5.757  1.00 93.06           C  
ATOM    491  N   GLN A  66       4.737   3.916  -0.394  1.00 93.35           N  
ATOM    492  CA  GLN A  66       3.717   3.758   0.638  1.00 93.35           C  
ATOM    493  C   GLN A  66       3.299   5.110   1.210  1.00 93.35           C  
ATOM    494  CB  GLN A  66       4.223   2.849   1.759  1.00 93.35           C  
ATOM    495  O   GLN A  66       4.146   5.902   1.628  1.00 93.35           O  
ATOM    496  CG  GLN A  66       4.479   1.414   1.318  1.00 93.35           C  
ATOM    497  CD  GLN A  66       4.947   0.525   2.455  1.00 93.35           C  
ATOM    498  NE2 GLN A  66       4.362  -0.664   2.558  1.00 93.35           N  
ATOM    499  OE1 GLN A  66       5.828   0.903   3.234  1.00 93.35           O  
ATOM    500  N   LYS A  67       1.980   5.353   1.297  1.00 94.41           N  
ATOM    501  CA  LYS A  67       1.499   6.665   1.719  1.00 94.41           C  
ATOM    502  C   LYS A  67       0.084   6.577   2.282  1.00 94.41           C  
ATOM    503  CB  LYS A  67       1.538   7.652   0.551  1.00 94.41           C  
ATOM    504  O   LYS A  67      -0.603   5.570   2.094  1.00 94.41           O  
ATOM    505  CG  LYS A  67       0.575   7.314  -0.578  1.00 94.41           C  
ATOM    506  CD  LYS A  67       0.625   8.357  -1.687  1.00 94.41           C  
ATOM    507  CE  LYS A  67      -0.473   8.132  -2.717  1.00 94.41           C  
ATOM    508  NZ  LYS A  67      -0.215   8.892  -3.977  1.00 94.41           N  
ATOM    509  N   CYS A  68      -0.285   7.655   3.034  1.00 95.57           N  
ATOM    510  CA  CYS A  68      -1.671   7.889   3.424  1.00 95.57           C  
ATOM    511  C   CYS A  68      -2.455   8.536   2.289  1.00 95.57           C  
ATOM    512  CB  CYS A  68      -1.736   8.772   4.669  1.00 95.57           C  
ATOM    513  O   CYS A  68      -1.961   9.456   1.633  1.00 95.57           O  
ATOM    514  SG  CYS A  68      -0.945   8.043   6.120  1.00 95.57           S  
ATOM    515  N   SER A  69      -3.687   8.058   2.090  1.00 95.78           N  
ATOM    516  CA  SER A  69      -4.445   8.585   0.959  1.00 95.78           C  
ATOM    517  C   SER A  69      -5.925   8.720   1.301  1.00 95.78           C  
ATOM    518  CB  SER A  69      -4.277   7.686  -0.266  1.00 95.78           C  
ATOM    519  O   SER A  69      -6.485   7.876   2.004  1.00 95.78           O  
ATOM    520  OG  SER A  69      -4.936   8.240  -1.391  1.00 95.78           O  
ATOM    521  N   SER A  70      -6.505   9.869   0.817  1.00 96.05           N  
ATOM    522  CA  SER A  70      -7.938  10.084   0.987  1.00 96.05           C  
ATOM    523  C   SER A  70      -8.746   9.189   0.054  1.00 96.05           C  
ATOM    524  CB  SER A  70      -8.294  11.550   0.736  1.00 96.05           C  
ATOM    525  O   SER A  70      -9.847   8.754   0.400  1.00 96.05           O  
ATOM    526  OG  SER A  70      -7.924  11.940  -0.576  1.00 96.05           O  
ATOM    527  N   THR A  71      -8.220   9.012  -1.055  1.00 95.37           N  
ATOM    528  CA  THR A  71      -8.795   8.126  -2.062  1.00 95.37           C  
ATOM    529  C   THR A  71      -7.793   7.051  -2.472  1.00 95.37           C  
ATOM    530  CB  THR A  71      -9.246   8.913  -3.307  1.00 95.37           C  
ATOM    531  O   THR A  71      -6.584   7.291  -2.476  1.00 95.37           O  
ATOM    532  CG2 THR A  71     -10.325   9.930  -2.953  1.00 95.37           C  
ATOM    533  OG1 THR A  71      -8.119   9.602  -3.863  1.00 95.37           O  
ATOM    534  N   CYS A  72      -8.361   5.912  -2.769  1.00 94.53           N  
ATOM    535  CA  CYS A  72      -7.502   4.805  -3.174  1.00 94.53           C  
ATOM    536  C   CYS A  72      -8.256   3.828  -4.068  1.00 94.53           C  
ATOM    537  CB  CYS A  72      -6.958   4.072  -1.948  1.00 94.53           C  
ATOM    538  O   CYS A  72      -9.286   3.282  -3.669  1.00 94.53           O  
ATOM    539  SG  CYS A  72      -5.865   2.691  -2.350  1.00 94.53           S  
ATOM    540  N   GLU A  73      -7.580   3.663  -5.291  1.00 94.16           N  
ATOM    541  CA  GLU A  73      -8.140   2.694  -6.229  1.00 94.16           C  
ATOM    542  C   GLU A  73      -7.129   1.599  -6.560  1.00 94.16           C  
ATOM    543  CB  GLU A  73      -8.601   3.390  -7.512  1.00 94.16           C  
ATOM    544  O   GLU A  73      -6.063   1.878  -7.112  1.00 94.16           O  
ATOM    545  CG  GLU A  73      -9.461   2.515  -8.411  1.00 94.16           C  
ATOM    546  CD  GLU A  73     -10.856   2.274  -7.857  1.00 94.16           C  
ATOM    547  OE1 GLU A  73     -11.630   1.506  -8.473  1.00 94.16           O  
ATOM    548  OE2 GLU A  73     -11.179   2.858  -6.799  1.00 94.16           O  
ATOM    549  N   PRO A  74      -7.480   0.385  -6.105  1.00 93.58           N  
ATOM    550  CA  PRO A  74      -6.574  -0.703  -6.480  1.00 93.58           C  
ATOM    551  C   PRO A  74      -6.446  -0.869  -7.993  1.00 93.58           C  
ATOM    552  CB  PRO A  74      -7.224  -1.937  -5.849  1.00 93.58           C  
ATOM    553  O   PRO A  74      -7.451  -0.837  -8.708  1.00 93.58           O  
ATOM    554  CG  PRO A  74      -8.174  -1.390  -4.833  1.00 93.58           C  
ATOM    555  CD  PRO A  74      -8.543   0.011  -5.230  1.00 93.58           C  
ATOM    556  N   SER A  75      -5.218  -0.894  -8.435  1.00 94.03           N  
ATOM    557  CA  SER A  75      -4.988  -1.043  -9.868  1.00 94.03           C  
ATOM    558  C   SER A  75      -3.734  -1.866 -10.144  1.00 94.03           C  
ATOM    559  CB  SER A  75      -4.868   0.326 -10.537  1.00 94.03           C  
ATOM    560  O   SER A  75      -2.830  -1.928  -9.308  1.00 94.03           O  
ATOM    561  OG  SER A  75      -3.701   1.000 -10.098  1.00 94.03           O  
ATOM    562  N   ASN A  76      -3.833  -2.517 -11.266  1.00 94.00           N  
ATOM    563  CA  ASN A  76      -2.723  -3.302 -11.795  1.00 94.00           C  
ATOM    564  C   ASN A  76      -2.551  -3.088 -13.296  1.00 94.00           C  
ATOM    565  CB  ASN A  76      -2.922  -4.788 -11.489  1.00 94.00           C  
ATOM    566  O   ASN A  76      -3.314  -3.632 -14.096  1.00 94.00           O  
ATOM    567  CG  ASN A  76      -1.672  -5.608 -11.741  1.00 94.00           C  
ATOM    568  ND2 ASN A  76      -1.682  -6.857 -11.290  1.00 94.00           N  
ATOM    569  OD1 ASN A  76      -0.705  -5.123 -12.335  1.00 94.00           O  
ATOM    570  N   THR A  77      -1.646  -2.208 -13.630  1.00 93.92           N  
ATOM    571  CA  THR A  77      -1.488  -1.808 -15.024  1.00 93.92           C  
ATOM    572  C   THR A  77      -0.092  -2.158 -15.531  1.00 93.92           C  
ATOM    573  CB  THR A  77      -1.740  -0.300 -15.205  1.00 93.92           C  
ATOM    574  O   THR A  77       0.902  -1.930 -14.838  1.00 93.92           O  
ATOM    575  CG2 THR A  77      -1.647   0.100 -16.674  1.00 93.92           C  
ATOM    576  OG1 THR A  77      -3.047   0.022 -14.715  1.00 93.92           O  
ATOM    577  N   THR A  78      -0.101  -2.747 -16.697  1.00 94.25           N  
ATOM    578  CA  THR A  78       1.148  -3.071 -17.378  1.00 94.25           C  
ATOM    579  C   THR A  78       1.284  -2.269 -18.669  1.00 94.25           C  
ATOM    580  CB  THR A  78       1.238  -4.576 -17.693  1.00 94.25           C  
ATOM    581  O   THR A  78       0.380  -2.275 -19.507  1.00 94.25           O  
ATOM    582  CG2 THR A  78       2.594  -4.932 -18.293  1.00 94.25           C  
ATOM    583  OG1 THR A  78       1.051  -5.323 -16.485  1.00 94.25           O  
ATOM    584  N   ILE A  79       2.321  -1.385 -18.761  1.00 90.13           N  
ATOM    585  CA  ILE A  79       2.624  -0.635 -19.975  1.00 90.13           C  
ATOM    586  C   ILE A  79       4.023  -0.998 -20.470  1.00 90.13           C  
ATOM    587  CB  ILE A  79       2.518   0.888 -19.740  1.00 90.13           C  
ATOM    588  O   ILE A  79       5.024  -0.557 -19.901  1.00 90.13           O  
ATOM    589  CG1 ILE A  79       1.142   1.246 -19.167  1.00 90.13           C  
ATOM    590  CG2 ILE A  79       2.787   1.655 -21.038  1.00 90.13           C  
ATOM    591  CD1 ILE A  79       1.051   2.659 -18.609  1.00 90.13           C  
ATOM    592  N   GLY A  80       4.026  -1.865 -21.627  1.00 89.76           N  
ATOM    593  CA  GLY A  80       5.315  -2.359 -22.085  1.00 89.76           C  
ATOM    594  C   GLY A  80       6.008  -3.248 -21.070  1.00 89.76           C  
ATOM    595  O   GLY A  80       5.446  -4.253 -20.630  1.00 89.76           O  
ATOM    596  N   VAL A  81       7.183  -2.817 -20.561  1.00 89.32           N  
ATOM    597  CA  VAL A  81       7.997  -3.561 -19.606  1.00 89.32           C  
ATOM    598  C   VAL A  81       7.738  -3.043 -18.193  1.00 89.32           C  
ATOM    599  CB  VAL A  81       9.501  -3.461 -19.943  1.00 89.32           C  
ATOM    600  O   VAL A  81       8.280  -3.575 -17.221  1.00 89.32           O  
ATOM    601  CG1 VAL A  81       9.805  -4.152 -21.271  1.00 89.32           C  
ATOM    602  CG2 VAL A  81       9.942  -1.999 -19.985  1.00 89.32           C  
ATOM    603  N   LEU A  82       6.893  -2.002 -18.180  1.00 92.06           N  
ATOM    604  CA  LEU A  82       6.593  -1.347 -16.912  1.00 92.06           C  
ATOM    605  C   LEU A  82       5.335  -1.934 -16.281  1.00 92.06           C  
ATOM    606  CB  LEU A  82       6.421   0.161 -17.114  1.00 92.06           C  
ATOM    607  O   LEU A  82       4.293  -2.028 -16.935  1.00 92.06           O  
ATOM    608  CG  LEU A  82       6.194   0.993 -15.851  1.00 92.06           C  
ATOM    609  CD1 LEU A  82       7.447   0.986 -14.980  1.00 92.06           C  
ATOM    610  CD2 LEU A  82       5.796   2.419 -16.214  1.00 92.06           C  
ATOM    611  N   HIS A  83       5.422  -2.406 -14.982  1.00 93.54           N  
ATOM    612  CA  HIS A  83       4.313  -2.913 -14.183  1.00 93.54           C  
ATOM    613  C   HIS A  83       4.025  -2.000 -12.996  1.00 93.54           C  
ATOM    614  CB  HIS A  83       4.610  -4.332 -13.693  1.00 93.54           C  
ATOM    615  O   HIS A  83       4.922  -1.702 -12.205  1.00 93.54           O  
ATOM    616  CG  HIS A  83       4.783  -5.324 -14.798  1.00 93.54           C  
ATOM    617  CD2 HIS A  83       5.900  -5.835 -15.367  1.00 93.54           C  
ATOM    618  ND1 HIS A  83       3.717  -5.905 -15.451  1.00 93.54           N  
ATOM    619  CE1 HIS A  83       4.173  -6.734 -16.375  1.00 93.54           C  
ATOM    620  NE2 HIS A  83       5.495  -6.710 -16.345  1.00 93.54           N  
ATOM    621  N   VAL A  84       2.765  -1.464 -12.970  1.00 94.11           N  
ATOM    622  CA  VAL A  84       2.363  -0.585 -11.878  1.00 94.11           C  
ATOM    623  C   VAL A  84       1.205  -1.215 -11.107  1.00 94.11           C  
ATOM    624  CB  VAL A  84       1.961   0.815 -12.394  1.00 94.11           C  
ATOM    625  O   VAL A  84       0.170  -1.547 -11.691  1.00 94.11           O  
ATOM    626  CG1 VAL A  84       1.592   1.734 -11.231  1.00 94.11           C  
ATOM    627  CG2 VAL A  84       3.092   1.422 -13.222  1.00 94.11           C  
ATOM    628  N   THR A  85       1.411  -1.415  -9.808  1.00 94.06           N  
ATOM    629  CA  THR A  85       0.383  -1.968  -8.933  1.00 94.06           C  
ATOM    630  C   THR A  85       0.086  -1.017  -7.777  1.00 94.06           C  
ATOM    631  CB  THR A  85       0.803  -3.341  -8.376  1.00 94.06           C  
ATOM    632  O   THR A  85       1.006  -0.469  -7.166  1.00 94.06           O  
ATOM    633  CG2 THR A  85      -0.325  -3.975  -7.568  1.00 94.06           C  
ATOM    634  OG1 THR A  85       1.141  -4.209  -9.466  1.00 94.06           O  
ATOM    635  N   SER A  86      -1.267  -0.801  -7.605  1.00 94.19           N  
ATOM    636  CA  SER A  86      -1.731   0.009  -6.483  1.00 94.19           C  
ATOM    637  C   SER A  86      -2.595  -0.811  -5.530  1.00 94.19           C  
ATOM    638  CB  SER A  86      -2.518   1.220  -6.984  1.00 94.19           C  
ATOM    639  O   SER A  86      -3.571  -1.435  -5.951  1.00 94.19           O  
ATOM    640  OG  SER A  86      -3.021   1.978  -5.897  1.00 94.19           O  
ATOM    641  N   GLN A  87      -2.214  -0.863  -4.288  1.00 92.73           N  
ATOM    642  CA  GLN A  87      -2.952  -1.592  -3.261  1.00 92.73           C  
ATOM    643  C   GLN A  87      -3.447  -0.651  -2.167  1.00 92.73           C  
ATOM    644  CB  GLN A  87      -2.081  -2.692  -2.653  1.00 92.73           C  
ATOM    645  O   GLN A  87      -2.718   0.244  -1.733  1.00 92.73           O  
ATOM    646  CG  GLN A  87      -1.643  -3.753  -3.653  1.00 92.73           C  
ATOM    647  CD  GLN A  87      -0.778  -4.830  -3.026  1.00 92.73           C  
ATOM    648  NE2 GLN A  87      -0.147  -5.647  -3.863  1.00 92.73           N  
ATOM    649  OE1 GLN A  87      -0.676  -4.927  -1.798  1.00 92.73           O  
ATOM    650  N   CYS A  88      -4.702  -1.021  -1.726  1.00 93.52           N  
ATOM    651  CA  CYS A  88      -5.319  -0.137  -0.744  1.00 93.52           C  
ATOM    652  C   CYS A  88      -5.791  -0.920   0.475  1.00 93.52           C  
ATOM    653  CB  CYS A  88      -6.495   0.616  -1.364  1.00 93.52           C  
ATOM    654  O   CYS A  88      -6.244  -2.059   0.349  1.00 93.52           O  
ATOM    655  SG  CYS A  88      -6.083   1.473  -2.900  1.00 93.52           S  
ATOM    656  N   CYS A  89      -5.625  -0.364   1.624  1.00 92.73           N  
ATOM    657  CA  CYS A  89      -6.180  -0.914   2.856  1.00 92.73           C  
ATOM    658  C   CYS A  89      -6.540   0.197   3.835  1.00 92.73           C  
ATOM    659  CB  CYS A  89      -5.189  -1.878   3.506  1.00 92.73           C  
ATOM    660  O   CYS A  89      -6.028   1.313   3.731  1.00 92.73           O  
ATOM    661  SG  CYS A  89      -3.664  -1.088   4.065  1.00 92.73           S  
ATOM    662  N   ASN A  90      -7.460  -0.035   4.767  1.00 91.75           N  
ATOM    663  CA  ASN A  90      -8.008   1.028   5.602  1.00 91.75           C  
ATOM    664  C   ASN A  90      -7.847   0.713   7.087  1.00 91.75           C  
ATOM    665  CB  ASN A  90      -9.481   1.268   5.267  1.00 91.75           C  
ATOM    666  O   ASN A  90      -8.533   1.298   7.927  1.00 91.75           O  
ATOM    667  CG  ASN A  90     -10.344   0.046   5.515  1.00 91.75           C  
ATOM    668  ND2 ASN A  90     -11.603   0.114   5.098  1.00 91.75           N  
ATOM    669  OD1 ASN A  90      -9.882  -0.951   6.076  1.00 91.75           O  
ATOM    670  N   ASN A  91      -6.900  -0.128   7.486  1.00 88.99           N  
ATOM    671  CA  ASN A  91      -6.577  -0.427   8.877  1.00 88.99           C  
ATOM    672  C   ASN A  91      -5.199   0.106   9.259  1.00 88.99           C  
ATOM    673  CB  ASN A  91      -6.653  -1.934   9.134  1.00 88.99           C  
ATOM    674  O   ASN A  91      -4.384   0.415   8.388  1.00 88.99           O  
ATOM    675  CG  ASN A  91      -8.044  -2.494   8.909  1.00 88.99           C  
ATOM    676  ND2 ASN A  91      -8.433  -3.461   9.731  1.00 88.99           N  
ATOM    677  OD1 ASN A  91      -8.762  -2.062   8.003  1.00 88.99           O  
ATOM    678  N   THR A  92      -5.014   0.366  10.573  1.00 90.51           N  
ATOM    679  CA  THR A  92      -3.750   0.911  11.056  1.00 90.51           C  
ATOM    680  C   THR A  92      -2.590  -0.015  10.699  1.00 90.51           C  
ATOM    681  CB  THR A  92      -3.782   1.133  12.579  1.00 90.51           C  
ATOM    682  O   THR A  92      -2.672  -1.228  10.903  1.00 90.51           O  
ATOM    683  CG2 THR A  92      -2.421   1.585  13.098  1.00 90.51           C  
ATOM    684  OG1 THR A  92      -4.756   2.138  12.889  1.00 90.51           O  
ATOM    685  N   LEU A  93      -1.598   0.582   9.985  1.00 90.20           N  
ATOM    686  CA  LEU A  93      -0.346  -0.067   9.610  1.00 90.20           C  
ATOM    687  C   LEU A  93      -0.606  -1.280   8.722  1.00 90.20           C  
ATOM    688  CB  LEU A  93       0.433  -0.491  10.857  1.00 90.20           C  
ATOM    689  O   LEU A  93       0.080  -2.298   8.838  1.00 90.20           O  
ATOM    690  CG  LEU A  93       0.778   0.620  11.851  1.00 90.20           C  
ATOM    691  CD1 LEU A  93       1.481   0.038  13.073  1.00 90.20           C  
ATOM    692  CD2 LEU A  93       1.645   1.683  11.185  1.00 90.20           C  
ATOM    693  N   CYS A  94      -1.577  -1.372   7.901  1.00 90.50           N  
ATOM    694  CA  CYS A  94      -2.011  -2.467   7.040  1.00 90.50           C  
ATOM    695  C   CYS A  94      -1.112  -2.587   5.816  1.00 90.50           C  
ATOM    696  CB  CYS A  94      -3.461  -2.262   6.601  1.00 90.50           C  
ATOM    697  O   CYS A  94      -1.148  -3.597   5.111  1.00 90.50           O  
ATOM    698  SG  CYS A  94      -3.702  -0.825   5.534  1.00 90.50           S  
ATOM    699  N   ASN A  95      -0.294  -1.593   5.528  1.00 90.16           N  
ATOM    700  CA  ASN A  95       0.547  -1.609   4.336  1.00 90.16           C  
ATOM    701  C   ASN A  95       1.954  -2.111   4.648  1.00 90.16           C  
ATOM    702  CB  ASN A  95       0.609  -0.216   3.704  1.00 90.16           C  
ATOM    703  O   ASN A  95       2.929  -1.648   4.054  1.00 90.16           O  
ATOM    704  CG  ASN A  95       1.170   0.829   4.648  1.00 90.16           C  
ATOM    705  ND2 ASN A  95       1.810   1.849   4.090  1.00 90.16           N  
ATOM    706  OD1 ASN A  95       1.029   0.720   5.869  1.00 90.16           O  
ATOM    707  N   ILE A  96       2.222  -3.046   5.758  1.00 81.14           N  
ATOM    708  CA  ILE A  96       3.456  -3.579   6.324  1.00 81.14           C  
ATOM    709  C   ILE A  96       4.032  -4.645   5.393  1.00 81.14           C  
ATOM    710  CB  ILE A  96       3.223  -4.168   7.733  1.00 81.14           C  
ATOM    711  O   ILE A  96       5.252  -4.787   5.282  1.00 81.14           O  
ATOM    712  CG1 ILE A  96       4.563  -4.474   8.412  1.00 81.14           C  
ATOM    713  CG2 ILE A  96       2.348  -5.422   7.657  1.00 81.14           C  
ATOM    714  CD1 ILE A  96       4.466  -4.659   9.920  1.00 81.14           C  
ATOM    715  N   ASN A  97       3.427  -4.798   4.136  1.00 67.28           N  
ATOM    716  CA  ASN A  97       4.010  -5.753   3.199  1.00 67.28           C  
ATOM    717  C   ASN A  97       3.404  -5.613   1.806  1.00 67.28           C  
ATOM    718  CB  ASN A  97       3.834  -7.184   3.713  1.00 67.28           C  
ATOM    719  O   ASN A  97       3.637  -6.453   0.935  1.00 67.28           O  
ATOM    720  CG  ASN A  97       4.639  -7.456   4.968  1.00 67.28           C  
ATOM    721  ND2 ASN A  97       4.332  -8.559   5.642  1.00 67.28           N  
ATOM    722  OD1 ASN A  97       5.529  -6.682   5.330  1.00 67.28           O  
ATOM    723  N   GLY A  98       3.174  -4.322   1.308  1.00 58.05           N  
ATOM    724  CA  GLY A  98       2.723  -4.206  -0.070  1.00 58.05           C  
ATOM    725  C   GLY A  98       1.768  -5.310  -0.481  1.00 58.05           C  
ATOM    726  O   GLY A  98       1.458  -5.462  -1.664  1.00 58.05           O  
ATOM    727  N   VAL A  99       1.242  -6.222   0.541  1.00 50.98           N  
ATOM    728  CA  VAL A  99       0.352  -7.354   0.304  1.00 50.98           C  
ATOM    729  C   VAL A  99      -0.905  -7.210   1.160  1.00 50.98           C  
ATOM    730  CB  VAL A  99       1.050  -8.699   0.606  1.00 50.98           C  
ATOM    731  O   VAL A  99      -0.836  -6.758   2.305  1.00 50.98           O  
ATOM    732  CG1 VAL A  99       0.098  -9.868   0.365  1.00 50.98           C  
ATOM    733  CG2 VAL A  99       2.310  -8.847  -0.246  1.00 50.98           C  
ATOM    734  N   ALA A 100      -2.001  -6.833   0.460  1.00 48.54           N  
ATOM    735  CA  ALA A 100      -3.341  -6.787   1.040  1.00 48.54           C  
ATOM    736  C   ALA A 100      -3.519  -7.873   2.097  1.00 48.54           C  
ATOM    737  CB  ALA A 100      -4.399  -6.933  -0.051  1.00 48.54           C  
ATOM    738  O   ALA A 100      -3.268  -9.051   1.834  1.00 48.54           O  
ATOM    739  N   VAL A 101      -3.084  -7.794   3.329  1.00 51.68           N  
ATOM    740  CA  VAL A 101      -3.447  -8.698   4.415  1.00 51.68           C  
ATOM    741  C   VAL A 101      -4.958  -8.666   4.631  1.00 51.68           C  
ATOM    742  CB  VAL A 101      -2.714  -8.334   5.726  1.00 51.68           C  
ATOM    743  O   VAL A 101      -5.567  -7.594   4.644  1.00 51.68           O  
ATOM    744  CG1 VAL A 101      -3.047  -9.339   6.828  1.00 51.68           C  
ATOM    745  CG2 VAL A 101      -1.205  -8.273   5.494  1.00 51.68           C  
ATOM    746  N   VAL A 102      -5.721  -9.663   4.049  1.00 52.29           N  
ATOM    747  CA  VAL A 102      -7.118  -9.923   4.380  1.00 52.29           C  
ATOM    748  C   VAL A 102      -7.287  -9.986   5.897  1.00 52.29           C  
ATOM    749  CB  VAL A 102      -7.621 -11.233   3.733  1.00 52.29           C  
ATOM    750  O   VAL A 102      -6.638 -10.794   6.566  1.00 52.29           O  
ATOM    751  CG1 VAL A 102      -9.093 -11.469   4.066  1.00 52.29           C  
ATOM    752  CG2 VAL A 102      -7.411 -11.195   2.221  1.00 52.29           C  
ATOM    753  N   THR A 103      -7.329  -8.870   6.584  1.00 54.72           N  
ATOM    754  CA  THR A 103      -7.594  -8.859   8.018  1.00 54.72           C  
ATOM    755  C   THR A 103      -9.035  -9.271   8.305  1.00 54.72           C  
ATOM    756  CB  THR A 103      -7.323  -7.471   8.627  1.00 54.72           C  
ATOM    757  O   THR A 103      -9.929  -9.026   7.492  1.00 54.72           O  
ATOM    758  CG2 THR A 103      -5.836  -7.136   8.593  1.00 54.72           C  
ATOM    759  OG1 THR A 103      -8.041  -6.480   7.880  1.00 54.72           O  
ATOM    760  N   ALA A 104      -9.213 -10.525   8.794  1.00 56.25           N  
ATOM    761  CA  ALA A 104     -10.502 -10.957   9.326  1.00 56.25           C  
ATOM    762  C   ALA A 104     -11.222  -9.806  10.022  1.00 56.25           C  
ATOM    763  CB  ALA A 104     -10.315 -12.125  10.292  1.00 56.25           C  
ATOM    764  O   ALA A 104     -10.600  -9.020  10.740  1.00 56.25           O  
ATOM    765  N   SER A 105     -12.280  -9.293   9.256  1.00 64.10           N  
ATOM    766  CA  SER A 105     -13.171  -8.278   9.810  1.00 64.10           C  
ATOM    767  C   SER A 105     -13.539  -8.595  11.255  1.00 64.10           C  
ATOM    768  CB  SER A 105     -14.440  -8.161   8.965  1.00 64.10           C  
ATOM    769  O   SER A 105     -13.815  -9.748  11.592  1.00 64.10           O  
ATOM    770  OG  SER A 105     -15.263  -9.303   9.132  1.00 64.10           O  
ATOM    771  N   ARG A 106     -13.058  -7.911  12.063  1.00 62.37           N  
ATOM    772  CA  ARG A 106     -13.468  -7.962  13.463  1.00 62.37           C  
ATOM    773  C   ARG A 106     -14.957  -8.270  13.586  1.00 62.37           C  
ATOM    774  CB  ARG A 106     -13.146  -6.642  14.166  1.00 62.37           C  
ATOM    775  O   ARG A 106     -15.377  -8.972  14.508  1.00 62.37           O  
ATOM    776  CG  ARG A 106     -11.681  -6.484  14.538  1.00 62.37           C  
ATOM    777  CD  ARG A 106     -11.411  -5.147  15.214  1.00 62.37           C  
ATOM    778  NE  ARG A 106     -11.920  -5.122  16.583  1.00 62.37           N  
ATOM    779  NH1 ARG A 106     -10.717  -3.255  17.216  1.00 62.37           N  
ATOM    780  NH2 ARG A 106     -12.102  -4.295  18.717  1.00 62.37           N  
ATOM    781  CZ  ARG A 106     -11.578  -4.224  17.502  1.00 62.37           C  
ATOM    782  N   TRP A 107     -15.834  -7.857  12.664  1.00 63.13           N  
ATOM    783  CA  TRP A 107     -17.266  -8.130  12.593  1.00 63.13           C  
ATOM    784  C   TRP A 107     -17.525  -9.561  12.132  1.00 63.13           C  
ATOM    785  CB  TRP A 107     -17.956  -7.143  11.649  1.00 63.13           C  
ATOM    786  O   TRP A 107     -18.475 -10.204  12.585  1.00 63.13           O  
ATOM    787  CG  TRP A 107     -17.904  -5.718  12.113  1.00 63.13           C  
ATOM    788  CD1 TRP A 107     -17.009  -4.758  11.727  1.00 63.13           C  
ATOM    789  CD2 TRP A 107     -18.781  -5.094  13.055  1.00 63.13           C  
ATOM    790  CE2 TRP A 107     -18.361  -3.752  13.192  1.00 63.13           C  
ATOM    791  CE3 TRP A 107     -19.884  -5.538  13.796  1.00 63.13           C  
ATOM    792  NE1 TRP A 107     -17.279  -3.574  12.373  1.00 63.13           N  
ATOM    793  CH2 TRP A 107     -20.082  -3.312  14.756  1.00 63.13           C  
ATOM    794  CZ2 TRP A 107     -19.006  -2.851  14.043  1.00 63.13           C  
ATOM    795  CZ3 TRP A 107     -20.525  -4.640  14.641  1.00 63.13           C  
ATOM    796  N   ALA A 108     -16.669  -9.951  11.269  1.00 66.69           N  
ATOM    797  CA  ALA A 108     -16.721 -11.333  10.799  1.00 66.69           C  
ATOM    798  C   ALA A 108     -16.360 -12.306  11.917  1.00 66.69           C  
ATOM    799  CB  ALA A 108     -15.787 -11.525   9.607  1.00 66.69           C  
ATOM    800  O   ALA A 108     -16.973 -13.369  12.046  1.00 66.69           O  
ATOM    801  N   VAL A 109     -15.489 -11.943  12.757  1.00 67.54           N  
ATOM    802  CA  VAL A 109     -15.068 -12.727  13.913  1.00 67.54           C  
ATOM    803  C   VAL A 109     -16.137 -12.659  15.001  1.00 67.54           C  
ATOM    804  CB  VAL A 109     -13.711 -12.237  14.467  1.00 67.54           C  
ATOM    805  O   VAL A 109     -16.437 -13.664  15.649  1.00 67.54           O  
ATOM    806  CG1 VAL A 109     -13.317 -13.032  15.711  1.00 67.54           C  
ATOM    807  CG2 VAL A 109     -12.628 -12.344  13.396  1.00 67.54           C  
ATOM    808  N   ALA A 110     -16.747 -11.509  15.106  1.00 69.03           N  
ATOM    809  CA  ALA A 110     -17.823 -11.287  16.069  1.00 69.03           C  
ATOM    810  C   ALA A 110     -19.081 -12.053  15.672  1.00 69.03           C  
ATOM    811  CB  ALA A 110     -18.127  -9.796  16.192  1.00 69.03           C  
ATOM    812  O   ALA A 110     -19.747 -12.650  16.521  1.00 69.03           O  
ATOM    813  N   LEU A 111     -19.410 -12.066  14.379  1.00 73.41           N  
ATOM    814  CA  LEU A 111     -20.552 -12.811  13.860  1.00 73.41           C  
ATOM    815  C   LEU A 111     -20.311 -14.313  13.957  1.00 73.41           C  
ATOM    816  CB  LEU A 111     -20.831 -12.420  12.406  1.00 73.41           C  
ATOM    817  O   LEU A 111     -21.236 -15.078  14.240  1.00 73.41           O  
ATOM    818  CG  LEU A 111     -21.548 -11.086  12.188  1.00 73.41           C  
ATOM    819  CD1 LEU A 111     -21.513 -10.701  10.713  1.00 73.41           C  
ATOM    820  CD2 LEU A 111     -22.985 -11.162  12.693  1.00 73.41           C  
ATOM    821  N   ALA A 112     -19.113 -14.732  13.701  1.00 73.71           N  
ATOM    822  CA  ALA A 112     -18.709 -16.131  13.811  1.00 73.71           C  
ATOM    823  C   ALA A 112     -18.795 -16.615  15.255  1.00 73.71           C  
ATOM    824  CB  ALA A 112     -17.292 -16.319  13.273  1.00 73.71           C  
ATOM    825  O   ALA A 112     -19.239 -17.736  15.516  1.00 73.71           O  
ATOM    826  N   VAL A 113     -18.417 -15.816  16.180  1.00 74.16           N  
ATOM    827  CA  VAL A 113     -18.445 -16.112  17.609  1.00 74.16           C  
ATOM    828  C   VAL A 113     -19.889 -16.128  18.105  1.00 74.16           C  
ATOM    829  CB  VAL A 113     -17.615 -15.089  18.416  1.00 74.16           C  
ATOM    830  O   VAL A 113     -20.265 -16.984  18.910  1.00 74.16           O  
ATOM    831  CG1 VAL A 113     -17.788 -15.318  19.917  1.00 74.16           C  
ATOM    832  CG2 VAL A 113     -16.141 -15.171  18.026  1.00 74.16           C  
ATOM    833  N   LEU A 114     -20.772 -15.239  17.578  1.00 73.74           N  
ATOM    834  CA  LEU A 114     -22.188 -15.163  17.921  1.00 73.74           C  
ATOM    835  C   LEU A 114     -22.944 -16.372  17.381  1.00 73.74           C  
ATOM    836  CB  LEU A 114     -22.804 -13.874  17.370  1.00 73.74           C  
ATOM    837  O   LEU A 114     -23.825 -16.911  18.056  1.00 73.74           O  
ATOM    838  CG  LEU A 114     -22.660 -12.626  18.244  1.00 73.74           C  
ATOM    839  CD1 LEU A 114     -22.873 -11.367  17.410  1.00 73.74           C  
ATOM    840  CD2 LEU A 114     -23.641 -12.674  19.410  1.00 73.74           C  
ATOM    841  N   THR A 115     -22.648 -16.854  16.209  1.00 71.10           N  
ATOM    842  CA  THR A 115     -23.285 -17.996  15.563  1.00 71.10           C  
ATOM    843  C   THR A 115     -22.788 -19.306  16.169  1.00 71.10           C  
ATOM    844  CB  THR A 115     -23.023 -17.998  14.046  1.00 71.10           C  
ATOM    845  O   THR A 115     -23.522 -20.296  16.206  1.00 71.10           O  
ATOM    846  CG2 THR A 115     -23.653 -16.780  13.378  1.00 71.10           C  
ATOM    847  OG1 THR A 115     -21.609 -17.979  13.811  1.00 71.10           O  
ATOM    848  N   CYS A 116     -21.584 -19.445  16.677  1.00 68.44           N  
ATOM    849  CA  CYS A 116     -20.968 -20.598  17.324  1.00 68.44           C  
ATOM    850  C   CYS A 116     -21.513 -20.787  18.735  1.00 68.44           C  
ATOM    851  CB  CYS A 116     -19.449 -20.439  17.371  1.00 68.44           C  
ATOM    852  O   CYS A 116     -21.672 -21.919  19.197  1.00 68.44           O  
ATOM    853  SG  CYS A 116     -18.615 -20.960  15.857  1.00 68.44           S  
ATOM    854  N   PHE A 117     -21.956 -19.768  19.356  1.00 66.77           N  
ATOM    855  CA  PHE A 117     -22.475 -19.818  20.717  1.00 66.77           C  
ATOM    856  C   PHE A 117     -23.998 -19.887  20.714  1.00 66.77           C  
ATOM    857  CB  PHE A 117     -22.007 -18.598  21.518  1.00 66.77           C  
ATOM    858  O   PHE A 117     -24.605 -20.351  21.681  1.00 66.77           O  
ATOM    859  CG  PHE A 117     -20.568 -18.674  21.953  1.00 66.77           C  
ATOM    860  CD1 PHE A 117     -20.201 -19.428  23.060  1.00 66.77           C  
ATOM    861  CD2 PHE A 117     -19.583 -17.989  21.254  1.00 66.77           C  
ATOM    862  CE1 PHE A 117     -18.870 -19.500  23.465  1.00 66.77           C  
ATOM    863  CE2 PHE A 117     -18.251 -18.056  21.652  1.00 66.77           C  
ATOM    864  CZ  PHE A 117     -17.897 -18.811  22.759  1.00 66.77           C  
ATOM    865  N   ALA A 118     -24.722 -19.463  19.588  1.00 66.37           N  
ATOM    866  CA  ALA A 118     -26.165 -19.530  19.371  1.00 66.37           C  
ATOM    867  C   ALA A 118     -26.581 -20.910  18.871  1.00 66.37           C  
ATOM    868  CB  ALA A 118     -26.605 -18.453  18.382  1.00 66.37           C  
ATOM    869  O   ALA A 118     -27.720 -21.335  19.080  1.00 66.37           O  
ATOM    870  N   PHE A 119     -25.656 -21.696  18.322  1.00 63.00           N  
ATOM    871  CA  PHE A 119     -25.900 -23.009  17.735  1.00 63.00           C  
ATOM    872  C   PHE A 119     -26.017 -24.073  18.819  1.00 63.00           C  
ATOM    873  CB  PHE A 119     -24.781 -23.378  16.756  1.00 63.00           C  
ATOM    874  O   PHE A 119     -26.849 -24.978  18.720  1.00 63.00           O  
ATOM    875  CG  PHE A 119     -25.053 -22.960  15.336  1.00 63.00           C  
ATOM    876  CD1 PHE A 119     -25.874 -23.725  14.517  1.00 63.00           C  
ATOM    877  CD2 PHE A 119     -24.488 -21.801  14.821  1.00 63.00           C  
ATOM    878  CE1 PHE A 119     -26.129 -23.341  13.203  1.00 63.00           C  
ATOM    879  CE2 PHE A 119     -24.738 -21.410  13.508  1.00 63.00           C  
ATOM    880  CZ  PHE A 119     -25.557 -22.182  12.701  1.00 63.00           C  
ATOM    881  N   PRO A 120     -25.375 -23.982  19.920  1.00 60.23           N  
ATOM    882  CA  PRO A 120     -25.592 -24.920  21.023  1.00 60.23           C  
ATOM    883  C   PRO A 120     -26.772 -24.525  21.910  1.00 60.23           C  
ATOM    884  CB  PRO A 120     -24.277 -24.856  21.804  1.00 60.23           C  
ATOM    885  O   PRO A 120     -27.293 -25.357  22.656  1.00 60.23           O  
ATOM    886  CG  PRO A 120     -23.589 -23.632  21.294  1.00 60.23           C  
ATOM    887  CD  PRO A 120     -24.261 -23.201  20.023  1.00 60.23           C  
ATOM    888  N   LEU A 121     -27.308 -23.309  21.804  1.00 57.62           N  
ATOM    889  CA  LEU A 121     -28.440 -22.819  22.583  1.00 57.62           C  
ATOM    890  C   LEU A 121     -29.757 -23.116  21.873  1.00 57.62           C  
ATOM    891  CB  LEU A 121     -28.308 -21.314  22.831  1.00 57.62           C  
ATOM    892  O   LEU A 121     -30.780 -23.343  22.522  1.00 57.62           O  
ATOM    893  CG  LEU A 121     -27.238 -20.884  23.836  1.00 57.62           C  
ATOM    894  CD1 LEU A 121     -27.158 -19.363  23.906  1.00 57.62           C  
ATOM    895  CD2 LEU A 121     -27.528 -21.473  25.212  1.00 57.62           C  
ATOM    896  N   PHE A 122     -29.769 -23.437  20.580  1.00 57.20           N  
ATOM    897  CA  PHE A 122     -30.914 -23.782  19.747  1.00 57.20           C  
ATOM    898  C   PHE A 122     -30.924 -25.273  19.431  1.00 57.20           C  
ATOM    899  CB  PHE A 122     -30.901 -22.970  18.449  1.00 57.20           C  
ATOM    900  O   PHE A 122     -31.969 -25.835  19.098  1.00 57.20           O  
ATOM    901  CG  PHE A 122     -31.511 -21.601  18.583  1.00 57.20           C  
ATOM    902  CD1 PHE A 122     -32.886 -21.425  18.488  1.00 57.20           C  
ATOM    903  CD2 PHE A 122     -30.708 -20.489  18.803  1.00 57.20           C  
ATOM    904  CE1 PHE A 122     -33.453 -20.158  18.611  1.00 57.20           C  
ATOM    905  CE2 PHE A 122     -31.268 -19.220  18.928  1.00 57.20           C  
ATOM    906  CZ  PHE A 122     -32.641 -19.057  18.831  1.00 57.20           C  
ATOM    907  N   GLY A 123     -29.804 -25.986  19.614  1.00 56.43           N  
ATOM    908  CA  GLY A 123     -29.665 -27.424  19.453  1.00 56.43           C  
ATOM    909  C   GLY A 123     -29.886 -28.193  20.742  1.00 56.43           C  
ATOM    910  O   GLY A 123     -30.052 -29.414  20.722  1.00 56.43           O  
ATOM    911  N   SER A 124     -29.983 -27.486  21.884  1.00 53.99           N  
ATOM    912  CA  SER A 124     -30.374 -28.106  23.146  1.00 53.99           C  
ATOM    913  C   SER A 124     -31.875 -27.980  23.382  1.00 53.99           C  
ATOM    914  CB  SER A 124     -29.611 -27.477  24.312  1.00 53.99           C  
ATOM    915  O   SER A 124     -32.427 -28.638  24.267  1.00 53.99           O  
ATOM    916  OG  SER A 124     -28.232 -27.361  24.007  1.00 53.99           O  
ATOM    917  N   ARG A 125     -32.652 -27.405  22.336  1.00 50.59           N  
ATOM    918  CA  ARG A 125     -34.109 -27.340  22.375  1.00 50.59           C  
ATOM    919  C   ARG A 125     -34.721 -28.044  21.168  1.00 50.59           C  
ATOM    920  CB  ARG A 125     -34.582 -25.886  22.428  1.00 50.59           C  
ATOM    921  O   ARG A 125     -35.942 -28.180  21.075  1.00 50.59           O  
ATOM    922  CG  ARG A 125     -34.385 -25.224  23.782  1.00 50.59           C  
ATOM    923  CD  ARG A 125     -35.553 -24.315  24.141  1.00 50.59           C  
ATOM    924  NE  ARG A 125     -35.317 -23.604  25.394  1.00 50.59           N  
ATOM    925  NH1 ARG A 125     -37.443 -23.947  26.229  1.00 50.59           N  
ATOM    926  NH2 ARG A 125     -35.899 -22.780  27.457  1.00 50.59           N  
ATOM    927  CZ  ARG A 125     -36.220 -23.445  26.357  1.00 50.59           C  
ATOM    928  N   LEU A 126     -34.026 -28.913  20.362  1.00 43.35           N  
ATOM    929  CA  LEU A 126     -34.623 -29.837  19.404  1.00 43.35           C  
ATOM    930  C   LEU A 126     -34.300 -31.282  19.769  1.00 43.35           C  
ATOM    931  CB  LEU A 126     -34.128 -29.534  17.987  1.00 43.35           C  
ATOM    932  O   LEU A 126     -33.180 -31.587  20.184  1.00 43.35           O  
ATOM    933  CG  LEU A 126     -35.142 -28.895  17.037  1.00 43.35           C  
ATOM    934  CD1 LEU A 126     -34.904 -27.392  16.940  1.00 43.35           C  
ATOM    935  CD2 LEU A 126     -35.065 -29.543  15.658  1.00 43.35           C  
TER     936      ALA A   1                                                      
ENDMDL                                                                          
END                                                                             
