# Supplementary material for: Domain loss enabled evolution of novel functions in the snake three-finger toxin gene superfamily
Source: Nat Commun. 2023 Aug 11;14:4861. doi: 10.1038/s41467-023-40550-0 (PMC10421932; doi:10.1038/s41467-023-40550-0)
Supplement: Supplementary file 5 — Supplementary Data 2 [file 41467_2023_40550_MOESM5_ESM.zip › SD2_structure_predictions/full_sequence/TR|C6JUP5|Micrurus_corallinus.pdb]

MODEL     1                                                                     
ATOM      1  N   MET A   1     -34.027  -8.162  30.464  1.00 64.93           N  
ATOM      2  CA  MET A   1     -33.456  -6.856  30.146  1.00 64.93           C  
ATOM      3  C   MET A   1     -31.939  -6.941  30.022  1.00 64.93           C  
ATOM      4  CB  MET A   1     -33.837  -5.828  31.212  1.00 64.93           C  
ATOM      5  O   MET A   1     -31.303  -6.027  29.492  1.00 64.93           O  
ATOM      6  CG  MET A   1     -34.850  -6.340  32.224  1.00 64.93           C  
ATOM      7  SD  MET A   1     -35.396  -5.036  33.393  1.00 64.93           S  
ATOM      8  CE  MET A   1     -36.347  -6.039  34.569  1.00 64.93           C  
ATOM      9  N   LYS A   2     -31.323  -8.122  30.197  1.00 76.22           N  
ATOM     10  CA  LYS A   2     -29.894  -8.423  30.180  1.00 76.22           C  
ATOM     11  C   LYS A   2     -29.463  -8.971  28.822  1.00 76.22           C  
ATOM     12  CB  LYS A   2     -29.543  -9.423  31.283  1.00 76.22           C  
ATOM     13  O   LYS A   2     -28.341  -8.724  28.375  1.00 76.22           O  
ATOM     14  CG  LYS A   2     -29.594  -8.838  32.687  1.00 76.22           C  
ATOM     15  CD  LYS A   2     -29.614  -9.932  33.747  1.00 76.22           C  
ATOM     16  CE  LYS A   2     -29.443  -9.357  35.147  1.00 76.22           C  
ATOM     17  NZ  LYS A   2     -30.476  -9.881  36.091  1.00 76.22           N  
ATOM     18  N   THR A   3     -30.421  -9.585  28.121  1.00 76.29           N  
ATOM     19  CA  THR A   3     -30.146 -10.145  26.802  1.00 76.29           C  
ATOM     20  C   THR A   3     -30.220  -9.062  25.729  1.00 76.29           C  
ATOM     21  CB  THR A   3     -31.130 -11.279  26.460  1.00 76.29           C  
ATOM     22  O   THR A   3     -29.503  -9.123  24.728  1.00 76.29           O  
ATOM     23  CG2 THR A   3     -30.860 -12.516  27.309  1.00 76.29           C  
ATOM     24  OG1 THR A   3     -32.469 -10.830  26.702  1.00 76.29           O  
ATOM     25  N   LEU A   4     -31.017  -8.071  25.968  1.00 77.85           N  
ATOM     26  CA  LEU A   4     -31.144  -6.904  25.102  1.00 77.85           C  
ATOM     27  C   LEU A   4     -29.923  -5.998  25.228  1.00 77.85           C  
ATOM     28  CB  LEU A   4     -32.413  -6.119  25.442  1.00 77.85           C  
ATOM     29  O   LEU A   4     -29.439  -5.459  24.231  1.00 77.85           O  
ATOM     30  CG  LEU A   4     -33.650  -6.431  24.597  1.00 77.85           C  
ATOM     31  CD1 LEU A   4     -34.919  -6.196  25.409  1.00 77.85           C  
ATOM     32  CD2 LEU A   4     -33.657  -5.586  23.328  1.00 77.85           C  
ATOM     33  N   LEU A   5     -29.366  -5.916  26.360  1.00 80.02           N  
ATOM     34  CA  LEU A   5     -28.168  -5.135  26.650  1.00 80.02           C  
ATOM     35  C   LEU A   5     -26.924  -5.826  26.103  1.00 80.02           C  
ATOM     36  CB  LEU A   5     -28.023  -4.917  28.159  1.00 80.02           C  
ATOM     37  O   LEU A   5     -26.024  -5.168  25.575  1.00 80.02           O  
ATOM     38  CG  LEU A   5     -28.836  -3.768  28.758  1.00 80.02           C  
ATOM     39  CD1 LEU A   5     -28.988  -3.956  30.264  1.00 80.02           C  
ATOM     40  CD2 LEU A   5     -28.179  -2.428  28.445  1.00 80.02           C  
ATOM     41  N   LEU A   6     -26.860  -7.111  26.036  1.00 80.77           N  
ATOM     42  CA  LEU A   6     -25.763  -7.922  25.521  1.00 80.77           C  
ATOM     43  C   LEU A   6     -25.743  -7.906  23.996  1.00 80.77           C  
ATOM     44  CB  LEU A   6     -25.878  -9.363  26.027  1.00 80.77           C  
ATOM     45  O   LEU A   6     -24.676  -7.815  23.386  1.00 80.77           O  
ATOM     46  CG  LEU A   6     -25.487  -9.603  27.486  1.00 80.77           C  
ATOM     47  CD1 LEU A   6     -25.882 -11.011  27.916  1.00 80.77           C  
ATOM     48  CD2 LEU A   6     -23.991  -9.378  27.682  1.00 80.77           C  
ATOM     49  N   THR A   7     -26.878  -7.900  23.390  1.00 82.60           N  
ATOM     50  CA  THR A   7     -27.020  -7.836  21.940  1.00 82.60           C  
ATOM     51  C   THR A   7     -26.682  -6.439  21.425  1.00 82.60           C  
ATOM     52  CB  THR A   7     -28.446  -8.216  21.501  1.00 82.60           C  
ATOM     53  O   THR A   7     -26.088  -6.294  20.355  1.00 82.60           O  
ATOM     54  CG2 THR A   7     -28.758  -9.669  21.845  1.00 82.60           C  
ATOM     55  OG1 THR A   7     -29.388  -7.366  22.167  1.00 82.60           O  
ATOM     56  N   LEU A   8     -26.948  -5.397  22.104  1.00 83.75           N  
ATOM     57  CA  LEU A   8     -26.634  -4.006  21.796  1.00 83.75           C  
ATOM     58  C   LEU A   8     -25.136  -3.748  21.910  1.00 83.75           C  
ATOM     59  CB  LEU A   8     -27.398  -3.065  22.732  1.00 83.75           C  
ATOM     60  O   LEU A   8     -24.557  -3.049  21.075  1.00 83.75           O  
ATOM     61  CG  LEU A   8     -27.389  -1.582  22.358  1.00 83.75           C  
ATOM     62  CD1 LEU A   8     -28.741  -1.173  21.783  1.00 83.75           C  
ATOM     63  CD2 LEU A   8     -27.036  -0.727  23.569  1.00 83.75           C  
ATOM     64  N   VAL A   9     -24.459  -4.399  22.844  1.00 83.41           N  
ATOM     65  CA  VAL A   9     -23.019  -4.295  23.058  1.00 83.41           C  
ATOM     66  C   VAL A   9     -22.277  -5.038  21.950  1.00 83.41           C  
ATOM     67  CB  VAL A   9     -22.609  -4.851  24.440  1.00 83.41           C  
ATOM     68  O   VAL A   9     -21.283  -4.539  21.416  1.00 83.41           O  
ATOM     69  CG1 VAL A   9     -21.088  -4.898  24.574  1.00 83.41           C  
ATOM     70  CG2 VAL A   9     -23.221  -4.008  25.557  1.00 83.41           C  
ATOM     71  N   VAL A  10     -22.793  -6.121  21.500  1.00 79.45           N  
ATOM     72  CA  VAL A  10     -22.208  -6.953  20.454  1.00 79.45           C  
ATOM     73  C   VAL A  10     -22.383  -6.276  19.096  1.00 79.45           C  
ATOM     74  CB  VAL A  10     -22.840  -8.363  20.431  1.00 79.45           C  
ATOM     75  O   VAL A  10     -21.461  -6.266  18.277  1.00 79.45           O  
ATOM     76  CG1 VAL A  10     -22.310  -9.173  19.249  1.00 79.45           C  
ATOM     77  CG2 VAL A  10     -22.567  -9.091  21.746  1.00 79.45           C  
ATOM     78  N   VAL A  11     -23.509  -5.592  18.790  1.00 79.04           N  
ATOM     79  CA  VAL A  11     -23.813  -4.839  17.577  1.00 79.04           C  
ATOM     80  C   VAL A  11     -22.952  -3.579  17.521  1.00 79.04           C  
ATOM     81  CB  VAL A  11     -25.310  -4.466  17.501  1.00 79.04           C  
ATOM     82  O   VAL A  11     -22.443  -3.214  16.459  1.00 79.04           O  
ATOM     83  CG1 VAL A  11     -25.578  -3.551  16.307  1.00 79.04           C  
ATOM     84  CG2 VAL A  11     -26.170  -5.726  17.416  1.00 79.04           C  
ATOM     85  N   THR A  12     -22.667  -2.930  18.640  1.00 73.39           N  
ATOM     86  CA  THR A  12     -21.833  -1.741  18.772  1.00 73.39           C  
ATOM     87  C   THR A  12     -20.360  -2.089  18.576  1.00 73.39           C  
ATOM     88  CB  THR A  12     -22.027  -1.072  20.146  1.00 73.39           C  
ATOM     89  O   THR A  12     -19.616  -1.331  17.951  1.00 73.39           O  
ATOM     90  CG2 THR A  12     -23.453  -0.557  20.311  1.00 73.39           C  
ATOM     91  OG1 THR A  12     -21.753  -2.027  21.179  1.00 73.39           O  
ATOM     92  N   ILE A  13     -19.865  -3.235  18.986  1.00 72.54           N  
ATOM     93  CA  ILE A  13     -18.496  -3.724  18.859  1.00 72.54           C  
ATOM     94  C   ILE A  13     -18.246  -4.194  17.428  1.00 72.54           C  
ATOM     95  CB  ILE A  13     -18.210  -4.868  19.857  1.00 72.54           C  
ATOM     96  O   ILE A  13     -17.175  -3.953  16.867  1.00 72.54           O  
ATOM     97  CG1 ILE A  13     -18.249  -4.344  21.297  1.00 72.54           C  
ATOM     98  CG2 ILE A  13     -16.862  -5.528  19.551  1.00 72.54           C  
ATOM     99  CD1 ILE A  13     -18.152  -5.433  22.356  1.00 72.54           C  
ATOM    100  N   VAL A  14     -19.216  -4.815  16.768  1.00 69.60           N  
ATOM    101  CA  VAL A  14     -19.175  -5.305  15.395  1.00 69.60           C  
ATOM    102  C   VAL A  14     -19.271  -4.131  14.423  1.00 69.60           C  
ATOM    103  CB  VAL A  14     -20.309  -6.318  15.120  1.00 69.60           C  
ATOM    104  O   VAL A  14     -18.647  -4.145  13.360  1.00 69.60           O  
ATOM    105  CG1 VAL A  14     -20.348  -6.698  13.640  1.00 69.60           C  
ATOM    106  CG2 VAL A  14     -20.136  -7.562  15.989  1.00 69.60           C  
ATOM    107  N   CYS A  15     -19.964  -3.065  14.845  1.00 68.95           N  
ATOM    108  CA  CYS A  15     -20.112  -1.851  14.050  1.00 68.95           C  
ATOM    109  C   CYS A  15     -18.935  -0.908  14.269  1.00 68.95           C  
ATOM    110  CB  CYS A  15     -21.419  -1.139  14.398  1.00 68.95           C  
ATOM    111  O   CYS A  15     -18.747   0.044  13.509  1.00 68.95           O  
ATOM    112  SG  CYS A  15     -22.885  -1.923  13.692  1.00 68.95           S  
ATOM    113  N   LEU A  16     -18.118  -1.178  15.363  1.00 64.55           N  
ATOM    114  CA  LEU A  16     -16.900  -0.413  15.607  1.00 64.55           C  
ATOM    115  C   LEU A  16     -15.762  -0.904  14.720  1.00 64.55           C  
ATOM    116  CB  LEU A  16     -16.493  -0.510  17.080  1.00 64.55           C  
ATOM    117  O   LEU A  16     -15.462  -2.099  14.691  1.00 64.55           O  
ATOM    118  CG  LEU A  16     -17.281   0.361  18.060  1.00 64.55           C  
ATOM    119  CD1 LEU A  16     -17.366  -0.319  19.423  1.00 64.55           C  
ATOM    120  CD2 LEU A  16     -16.642   1.740  18.184  1.00 64.55           C  
ATOM    121  N   ASP A  17     -15.882  -0.770  13.501  1.00 58.19           N  
ATOM    122  CA  ASP A  17     -14.819  -0.968  12.520  1.00 58.19           C  
ATOM    123  C   ASP A  17     -13.443  -0.880  13.176  1.00 58.19           C  
ATOM    124  CB  ASP A  17     -14.931   0.061  11.393  1.00 58.19           C  
ATOM    125  O   ASP A  17     -13.040   0.186  13.647  1.00 58.19           O  
ATOM    126  CG  ASP A  17     -14.456  -0.473  10.053  1.00 58.19           C  
ATOM    127  OD1 ASP A  17     -14.000  -1.634   9.986  1.00 58.19           O  
ATOM    128  OD2 ASP A  17     -14.536   0.276   9.056  1.00 58.19           O  
ATOM    129  N   LEU A  18     -13.231  -1.659  14.309  1.00 58.89           N  
ATOM    130  CA  LEU A  18     -11.871  -1.748  14.828  1.00 58.89           C  
ATOM    131  C   LEU A  18     -10.850  -1.500  13.723  1.00 58.89           C  
ATOM    132  CB  LEU A  18     -11.628  -3.118  15.465  1.00 58.89           C  
ATOM    133  O   LEU A  18     -10.876  -2.168  12.686  1.00 58.89           O  
ATOM    134  CG  LEU A  18     -11.889  -3.223  16.968  1.00 58.89           C  
ATOM    135  CD1 LEU A  18     -13.116  -4.089  17.234  1.00 58.89           C  
ATOM    136  CD2 LEU A  18     -10.667  -3.784  17.686  1.00 58.89           C  
ATOM    137  N   GLY A  19     -10.916  -0.290  13.043  1.00 61.92           N  
ATOM    138  CA  GLY A  19      -9.874   0.422  12.320  1.00 61.92           C  
ATOM    139  C   GLY A  19      -8.988  -0.492  11.496  1.00 61.92           C  
ATOM    140  O   GLY A  19      -8.063  -1.112  12.026  1.00 61.92           O  
ATOM    141  N   HIS A  20      -9.657  -1.393  10.693  1.00 68.09           N  
ATOM    142  CA  HIS A  20      -8.839  -2.160   9.760  1.00 68.09           C  
ATOM    143  C   HIS A  20      -7.701  -1.313   9.201  1.00 68.09           C  
ATOM    144  CB  HIS A  20      -9.698  -2.706   8.618  1.00 68.09           C  
ATOM    145  O   HIS A  20      -7.931  -0.211   8.696  1.00 68.09           O  
ATOM    146  CG  HIS A  20     -10.230  -4.080   8.872  1.00 68.09           C  
ATOM    147  CD2 HIS A  20     -11.490  -4.516   9.107  1.00 68.09           C  
ATOM    148  ND1 HIS A  20      -9.423  -5.196   8.906  1.00 68.09           N  
ATOM    149  CE1 HIS A  20     -10.166  -6.263   9.150  1.00 68.09           C  
ATOM    150  NE2 HIS A  20     -11.424  -5.877   9.277  1.00 68.09           N  
ATOM    151  N   THR A  21      -6.567  -1.505   9.939  1.00 86.25           N  
ATOM    152  CA  THR A  21      -5.369  -0.834   9.447  1.00 86.25           C  
ATOM    153  C   THR A  21      -4.771  -1.592   8.265  1.00 86.25           C  
ATOM    154  CB  THR A  21      -4.311  -0.693  10.557  1.00 86.25           C  
ATOM    155  O   THR A  21      -4.690  -2.822   8.287  1.00 86.25           O  
ATOM    156  CG2 THR A  21      -4.829   0.170  11.703  1.00 86.25           C  
ATOM    157  OG1 THR A  21      -3.982  -1.992  11.063  1.00 86.25           O  
ATOM    158  N   LEU A  22      -4.729  -1.049   7.151  1.00 94.00           N  
ATOM    159  CA  LEU A  22      -4.187  -1.598   5.914  1.00 94.00           C  
ATOM    160  C   LEU A  22      -2.665  -1.678   5.975  1.00 94.00           C  
ATOM    161  CB  LEU A  22      -4.617  -0.748   4.715  1.00 94.00           C  
ATOM    162  O   LEU A  22      -2.002  -0.701   6.333  1.00 94.00           O  
ATOM    163  CG  LEU A  22      -4.204  -1.264   3.335  1.00 94.00           C  
ATOM    164  CD1 LEU A  22      -4.910  -2.580   3.028  1.00 94.00           C  
ATOM    165  CD2 LEU A  22      -4.509  -0.224   2.263  1.00 94.00           C  
ATOM    166  N   GLN A  23      -2.155  -2.909   5.694  1.00 95.33           N  
ATOM    167  CA  GLN A  23      -0.715  -3.130   5.623  1.00 95.33           C  
ATOM    168  C   GLN A  23      -0.251  -3.275   4.177  1.00 95.33           C  
ATOM    169  CB  GLN A  23      -0.321  -4.370   6.428  1.00 95.33           C  
ATOM    170  O   GLN A  23      -0.829  -4.046   3.408  1.00 95.33           O  
ATOM    171  CG  GLN A  23      -0.586  -4.243   7.922  1.00 95.33           C  
ATOM    172  CD  GLN A  23      -0.035  -5.412   8.717  1.00 95.33           C  
ATOM    173  NE2 GLN A  23      -0.172  -5.349  10.037  1.00 95.33           N  
ATOM    174  OE1 GLN A  23       0.509  -6.365   8.149  1.00 95.33           O  
ATOM    175  N   CYS A  24       0.905  -2.556   3.818  1.00 95.76           N  
ATOM    176  CA  CYS A  24       1.406  -2.561   2.449  1.00 95.76           C  
ATOM    177  C   CYS A  24       2.921  -2.731   2.423  1.00 95.76           C  
ATOM    178  CB  CYS A  24       1.017  -1.268   1.731  1.00 95.76           C  
ATOM    179  O   CYS A  24       3.608  -2.357   3.375  1.00 95.76           O  
ATOM    180  SG  CYS A  24      -0.766  -1.005   1.622  1.00 95.76           S  
ATOM    181  N   TYR A  25       3.391  -3.316   1.357  1.00 95.72           N  
ATOM    182  CA  TYR A  25       4.826  -3.269   1.097  1.00 95.72           C  
ATOM    183  C   TYR A  25       5.260  -1.868   0.685  1.00 95.72           C  
ATOM    184  CB  TYR A  25       5.208  -4.276   0.008  1.00 95.72           C  
ATOM    185  O   TYR A  25       4.588  -1.214  -0.117  1.00 95.72           O  
ATOM    186  CG  TYR A  25       5.137  -5.714   0.459  1.00 95.72           C  
ATOM    187  CD1 TYR A  25       6.041  -6.219   1.391  1.00 95.72           C  
ATOM    188  CD2 TYR A  25       4.166  -6.573  -0.046  1.00 95.72           C  
ATOM    189  CE1 TYR A  25       5.981  -7.544   1.808  1.00 95.72           C  
ATOM    190  CE2 TYR A  25       4.096  -7.900   0.364  1.00 95.72           C  
ATOM    191  OH  TYR A  25       4.941  -9.689   1.699  1.00 95.72           O  
ATOM    192  CZ  TYR A  25       5.006  -8.376   1.290  1.00 95.72           C  
ATOM    193  N   VAL A  26       6.410  -1.407   1.348  1.00 93.99           N  
ATOM    194  CA  VAL A  26       6.922  -0.075   1.044  1.00 93.99           C  
ATOM    195  C   VAL A  26       8.391  -0.167   0.635  1.00 93.99           C  
ATOM    196  CB  VAL A  26       6.763   0.882   2.246  1.00 93.99           C  
ATOM    197  O   VAL A  26       9.141  -0.985   1.172  1.00 93.99           O  
ATOM    198  CG1 VAL A  26       7.341   2.258   1.920  1.00 93.99           C  
ATOM    199  CG2 VAL A  26       5.292   0.998   2.644  1.00 93.99           C  
ATOM    200  N   GLY A  27       8.702   0.545  -0.354  1.00 90.19           N  
ATOM    201  CA  GLY A  27      10.098   0.653  -0.748  1.00 90.19           C  
ATOM    202  C   GLY A  27      10.347   0.237  -2.185  1.00 90.19           C  
ATOM    203  O   GLY A  27       9.403  -0.034  -2.930  1.00 90.19           O  
ATOM    204  N   ARG A  28      11.749   0.297  -2.558  1.00 86.58           N  
ATOM    205  CA  ARG A  28      12.263  -0.013  -3.888  1.00 86.58           C  
ATOM    206  C   ARG A  28      12.657  -1.483  -3.994  1.00 86.58           C  
ATOM    207  CB  ARG A  28      13.463   0.876  -4.222  1.00 86.58           C  
ATOM    208  O   ARG A  28      13.420  -1.988  -3.168  1.00 86.58           O  
ATOM    209  CG  ARG A  28      13.089   2.304  -4.586  1.00 86.58           C  
ATOM    210  CD  ARG A  28      14.241   3.034  -5.261  1.00 86.58           C  
ATOM    211  NE  ARG A  28      14.989   3.855  -4.313  1.00 86.58           N  
ATOM    212  NH1 ARG A  28      14.914   5.774  -5.597  1.00 86.58           N  
ATOM    213  NH2 ARG A  28      15.977   5.789  -3.566  1.00 86.58           N  
ATOM    214  CZ  ARG A  28      15.291   5.137  -4.494  1.00 86.58           C  
ATOM    215  N   ASP A  29      11.780  -2.346  -4.558  1.00 72.41           N  
ATOM    216  CA  ASP A  29      12.086  -3.749  -4.819  1.00 72.41           C  
ATOM    217  C   ASP A  29      11.737  -4.621  -3.615  1.00 72.41           C  
ATOM    218  CB  ASP A  29      13.563  -3.919  -5.181  1.00 72.41           C  
ATOM    219  O   ASP A  29      12.198  -5.759  -3.511  1.00 72.41           O  
ATOM    220  CG  ASP A  29      13.921  -3.299  -6.520  1.00 72.41           C  
ATOM    221  OD1 ASP A  29      13.090  -3.340  -7.453  1.00 72.41           O  
ATOM    222  OD2 ASP A  29      15.045  -2.766  -6.644  1.00 72.41           O  
ATOM    223  N   GLY A  30      10.819  -4.058  -2.766  1.00 68.55           N  
ATOM    224  CA  GLY A  30      10.213  -4.841  -1.701  1.00 68.55           C  
ATOM    225  C   GLY A  30      11.183  -5.186  -0.587  1.00 68.55           C  
ATOM    226  O   GLY A  30      12.051  -6.045  -0.757  1.00 68.55           O  
ATOM    227  N   PHE A  31      10.908  -4.717   0.753  1.00 73.77           N  
ATOM    228  CA  PHE A  31      11.820  -5.175   1.795  1.00 73.77           C  
ATOM    229  C   PHE A  31      11.246  -4.896   3.178  1.00 73.77           C  
ATOM    230  CB  PHE A  31      13.188  -4.499   1.648  1.00 73.77           C  
ATOM    231  O   PHE A  31      11.574  -5.589   4.144  1.00 73.77           O  
ATOM    232  CG  PHE A  31      13.865  -4.779   0.334  1.00 73.77           C  
ATOM    233  CD1 PHE A  31      14.564  -5.964   0.135  1.00 73.77           C  
ATOM    234  CD2 PHE A  31      13.804  -3.857  -0.702  1.00 73.77           C  
ATOM    235  CE1 PHE A  31      15.192  -6.225  -1.081  1.00 73.77           C  
ATOM    236  CE2 PHE A  31      14.429  -4.111  -1.920  1.00 73.77           C  
ATOM    237  CZ  PHE A  31      15.124  -5.296  -2.106  1.00 73.77           C  
ATOM    238  N   LYS A  32       9.917  -4.359   3.261  1.00 90.21           N  
ATOM    239  CA  LYS A  32       9.270  -4.165   4.556  1.00 90.21           C  
ATOM    240  C   LYS A  32       7.805  -3.771   4.385  1.00 90.21           C  
ATOM    241  CB  LYS A  32      10.007  -3.100   5.369  1.00 90.21           C  
ATOM    242  O   LYS A  32       7.425  -3.204   3.358  1.00 90.21           O  
ATOM    243  CG  LYS A  32       9.975  -1.712   4.746  1.00 90.21           C  
ATOM    244  CD  LYS A  32      10.760  -0.707   5.579  1.00 90.21           C  
ATOM    245  CE  LYS A  32      10.681   0.694   4.987  1.00 90.21           C  
ATOM    246  NZ  LYS A  32      11.506   1.670   5.760  1.00 90.21           N  
ATOM    247  N   PHE A  33       6.959  -4.298   5.273  1.00 92.30           N  
ATOM    248  CA  PHE A  33       5.578  -3.829   5.303  1.00 92.30           C  
ATOM    249  C   PHE A  33       5.338  -2.932   6.511  1.00 92.30           C  
ATOM    250  CB  PHE A  33       4.607  -5.014   5.327  1.00 92.30           C  
ATOM    251  O   PHE A  33       6.001  -3.076   7.540  1.00 92.30           O  
ATOM    252  CG  PHE A  33       4.700  -5.849   6.575  1.00 92.30           C  
ATOM    253  CD1 PHE A  33       5.513  -6.975   6.615  1.00 92.30           C  
ATOM    254  CD2 PHE A  33       3.974  -5.509   7.709  1.00 92.30           C  
ATOM    255  CE1 PHE A  33       5.602  -7.751   7.769  1.00 92.30           C  
ATOM    256  CE2 PHE A  33       4.057  -6.279   8.865  1.00 92.30           C  
ATOM    257  CZ  PHE A  33       4.870  -7.400   8.893  1.00 92.30           C  
ATOM    258  N   VAL A  34       4.438  -1.928   6.128  1.00 94.78           N  
ATOM    259  CA  VAL A  34       4.057  -0.950   7.142  1.00 94.78           C  
ATOM    260  C   VAL A  34       2.535  -0.858   7.224  1.00 94.78           C  
ATOM    261  CB  VAL A  34       4.660   0.441   6.843  1.00 94.78           C  
ATOM    262  O   VAL A  34       1.831  -1.251   6.291  1.00 94.78           O  
ATOM    263  CG1 VAL A  34       6.180   0.356   6.721  1.00 94.78           C  
ATOM    264  CG2 VAL A  34       4.050   1.023   5.569  1.00 94.78           C  
ATOM    265  N   THR A  35       2.113  -0.457   8.423  1.00 95.75           N  
ATOM    266  CA  THR A  35       0.722  -0.030   8.534  1.00 95.75           C  
ATOM    267  C   THR A  35       0.521   1.332   7.876  1.00 95.75           C  
ATOM    268  CB  THR A  35       0.274   0.037  10.006  1.00 95.75           C  
ATOM    269  O   THR A  35       1.231   2.290   8.190  1.00 95.75           O  
ATOM    270  CG2 THR A  35      -1.187   0.458  10.117  1.00 95.75           C  
ATOM    271  OG1 THR A  35       0.435  -1.254  10.607  1.00 95.75           O  
ATOM    272  N   CYS A  36      -0.504   1.383   6.889  1.00 94.37           N  
ATOM    273  CA  CYS A  36      -0.730   2.639   6.182  1.00 94.37           C  
ATOM    274  C   CYS A  36      -1.274   3.705   7.125  1.00 94.37           C  
ATOM    275  CB  CYS A  36      -1.698   2.432   5.018  1.00 94.37           C  
ATOM    276  O   CYS A  36      -2.097   3.410   7.993  1.00 94.37           O  
ATOM    277  SG  CYS A  36      -1.045   1.376   3.706  1.00 94.37           S  
ATOM    278  N   PRO A  37      -0.741   4.911   6.957  1.00 93.83           N  
ATOM    279  CA  PRO A  37      -1.283   6.013   7.756  1.00 93.83           C  
ATOM    280  C   PRO A  37      -2.777   6.230   7.525  1.00 93.83           C  
ATOM    281  CB  PRO A  37      -0.475   7.223   7.280  1.00 93.83           C  
ATOM    282  O   PRO A  37      -3.322   5.774   6.517  1.00 93.83           O  
ATOM    283  CG  PRO A  37       0.666   6.642   6.509  1.00 93.83           C  
ATOM    284  CD  PRO A  37       0.286   5.259   6.066  1.00 93.83           C  
ATOM    285  N   GLU A  38      -3.345   6.875   8.455  1.00 91.05           N  
ATOM    286  CA  GLU A  38      -4.753   7.228   8.296  1.00 91.05           C  
ATOM    287  C   GLU A  38      -4.986   7.996   6.998  1.00 91.05           C  
ATOM    288  CB  GLU A  38      -5.238   8.053   9.491  1.00 91.05           C  
ATOM    289  O   GLU A  38      -4.197   8.872   6.638  1.00 91.05           O  
ATOM    290  CG  GLU A  38      -6.753   8.143   9.601  1.00 91.05           C  
ATOM    291  CD  GLU A  38      -7.220   8.996  10.770  1.00 91.05           C  
ATOM    292  OE1 GLU A  38      -8.437   9.270  10.873  1.00 91.05           O  
ATOM    293  OE2 GLU A  38      -6.361   9.395  11.588  1.00 91.05           O  
ATOM    294  N   GLY A  39      -6.038   7.608   6.204  1.00 90.25           N  
ATOM    295  CA  GLY A  39      -6.330   8.351   4.988  1.00 90.25           C  
ATOM    296  C   GLY A  39      -5.722   7.727   3.746  1.00 90.25           C  
ATOM    297  O   GLY A  39      -6.044   8.124   2.625  1.00 90.25           O  
ATOM    298  N   GLU A  40      -4.817   6.716   3.931  1.00 94.01           N  
ATOM    299  CA  GLU A  40      -4.256   5.921   2.842  1.00 94.01           C  
ATOM    300  C   GLU A  40      -4.848   4.514   2.824  1.00 94.01           C  
ATOM    301  CB  GLU A  40      -2.732   5.849   2.959  1.00 94.01           C  
ATOM    302  O   GLU A  40      -4.354   3.618   3.511  1.00 94.01           O  
ATOM    303  CG  GLU A  40      -2.041   7.200   2.846  1.00 94.01           C  
ATOM    304  CD  GLU A  40      -0.528   7.094   2.742  1.00 94.01           C  
ATOM    305  OE1 GLU A  40       0.151   8.144   2.674  1.00 94.01           O  
ATOM    306  OE2 GLU A  40      -0.017   5.952   2.728  1.00 94.01           O  
ATOM    307  N   ASN A  41      -5.777   4.378   1.959  1.00 93.03           N  
ATOM    308  CA  ASN A  41      -6.608   3.181   2.021  1.00 93.03           C  
ATOM    309  C   ASN A  41      -6.305   2.228   0.868  1.00 93.03           C  
ATOM    310  CB  ASN A  41      -8.092   3.557   2.022  1.00 93.03           C  
ATOM    311  O   ASN A  41      -7.096   1.330   0.575  1.00 93.03           O  
ATOM    312  CG  ASN A  41      -8.475   4.416   3.211  1.00 93.03           C  
ATOM    313  ND2 ASN A  41      -9.313   5.418   2.973  1.00 93.03           N  
ATOM    314  OD1 ASN A  41      -8.022   4.181   4.334  1.00 93.03           O  
ATOM    315  N   HIS A  42      -5.165   2.436   0.213  1.00 95.19           N  
ATOM    316  CA  HIS A  42      -4.771   1.604  -0.917  1.00 95.19           C  
ATOM    317  C   HIS A  42      -3.281   1.280  -0.870  1.00 95.19           C  
ATOM    318  CB  HIS A  42      -5.116   2.295  -2.238  1.00 95.19           C  
ATOM    319  O   HIS A  42      -2.478   2.098  -0.415  1.00 95.19           O  
ATOM    320  CG  HIS A  42      -6.582   2.521  -2.430  1.00 95.19           C  
ATOM    321  CD2 HIS A  42      -7.495   1.853  -3.173  1.00 95.19           C  
ATOM    322  ND1 HIS A  42      -7.263   3.549  -1.815  1.00 95.19           N  
ATOM    323  CE1 HIS A  42      -8.536   3.502  -2.171  1.00 95.19           C  
ATOM    324  NE2 HIS A  42      -8.703   2.481  -2.995  1.00 95.19           N  
ATOM    325  N   CYS A  43      -2.954   0.075  -1.276  1.00 95.61           N  
ATOM    326  CA  CYS A  43      -1.578  -0.262  -1.627  1.00 95.61           C  
ATOM    327  C   CYS A  43      -1.313  -0.003  -3.105  1.00 95.61           C  
ATOM    328  CB  CYS A  43      -1.284  -1.725  -1.295  1.00 95.61           C  
ATOM    329  O   CYS A  43      -2.201  -0.182  -3.940  1.00 95.61           O  
ATOM    330  SG  CYS A  43      -1.453  -2.121   0.459  1.00 95.61           S  
ATOM    331  N   TYR A  44      -0.090   0.499  -3.431  1.00 95.26           N  
ATOM    332  CA  TYR A  44       0.191   0.697  -4.848  1.00 95.26           C  
ATOM    333  C   TYR A  44       1.528   0.074  -5.231  1.00 95.26           C  
ATOM    334  CB  TYR A  44       0.192   2.190  -5.193  1.00 95.26           C  
ATOM    335  O   TYR A  44       2.416  -0.073  -4.388  1.00 95.26           O  
ATOM    336  CG  TYR A  44       1.477   2.895  -4.831  1.00 95.26           C  
ATOM    337  CD1 TYR A  44       1.659   3.447  -3.565  1.00 95.26           C  
ATOM    338  CD2 TYR A  44       2.511   3.011  -5.754  1.00 95.26           C  
ATOM    339  CE1 TYR A  44       2.840   4.100  -3.228  1.00 95.26           C  
ATOM    340  CE2 TYR A  44       3.696   3.661  -5.427  1.00 95.26           C  
ATOM    341  OH  TYR A  44       5.023   4.846  -3.835  1.00 95.26           O  
ATOM    342  CZ  TYR A  44       3.851   4.201  -4.164  1.00 95.26           C  
ATOM    343  N   THR A  45       1.599  -0.345  -6.452  1.00 94.02           N  
ATOM    344  CA  THR A  45       2.823  -0.794  -7.106  1.00 94.02           C  
ATOM    345  C   THR A  45       3.037  -0.050  -8.422  1.00 94.02           C  
ATOM    346  CB  THR A  45       2.791  -2.310  -7.370  1.00 94.02           C  
ATOM    347  O   THR A  45       2.115   0.065  -9.233  1.00 94.02           O  
ATOM    348  CG2 THR A  45       4.117  -2.796  -7.949  1.00 94.02           C  
ATOM    349  OG1 THR A  45       2.540  -2.998  -6.138  1.00 94.02           O  
ATOM    350  N   THR A  46       4.239   0.494  -8.614  1.00 92.17           N  
ATOM    351  CA  THR A  46       4.570   1.149  -9.875  1.00 92.17           C  
ATOM    352  C   THR A  46       6.002   0.826 -10.293  1.00 92.17           C  
ATOM    353  CB  THR A  46       4.393   2.675  -9.774  1.00 92.17           C  
ATOM    354  O   THR A  46       6.855   0.553  -9.446  1.00 92.17           O  
ATOM    355  CG2 THR A  46       5.437   3.290  -8.847  1.00 92.17           C  
ATOM    356  OG1 THR A  46       4.529   3.253 -11.078  1.00 92.17           O  
ATOM    357  N   ALA A  47       6.195   0.833 -11.582  1.00 88.91           N  
ATOM    358  CA  ALA A  47       7.519   0.569 -12.141  1.00 88.91           C  
ATOM    359  C   ALA A  47       8.125   1.836 -12.738  1.00 88.91           C  
ATOM    360  CB  ALA A  47       7.441  -0.530 -13.198  1.00 88.91           C  
ATOM    361  O   ALA A  47       7.451   2.571 -13.464  1.00 88.91           O  
ATOM    362  N   ILE A  48       9.273   2.231 -12.255  1.00 84.43           N  
ATOM    363  CA  ILE A  48      10.015   3.359 -12.807  1.00 84.43           C  
ATOM    364  C   ILE A  48      11.173   2.847 -13.660  1.00 84.43           C  
ATOM    365  CB  ILE A  48      10.541   4.290 -11.692  1.00 84.43           C  
ATOM    366  O   ILE A  48      11.970   2.022 -13.205  1.00 84.43           O  
ATOM    367  CG1 ILE A  48       9.390   4.738 -10.784  1.00 84.43           C  
ATOM    368  CG2 ILE A  48      11.266   5.497 -12.293  1.00 84.43           C  
ATOM    369  CD1 ILE A  48       9.843   5.431  -9.506  1.00 84.43           C  
ATOM    370  N   THR A  49      11.082   3.218 -15.005  1.00 82.32           N  
ATOM    371  CA  THR A  49      12.155   2.813 -15.907  1.00 82.32           C  
ATOM    372  C   THR A  49      13.097   3.980 -16.185  1.00 82.32           C  
ATOM    373  CB  THR A  49      11.594   2.275 -17.236  1.00 82.32           C  
ATOM    374  O   THR A  49      12.663   5.042 -16.637  1.00 82.32           O  
ATOM    375  CG2 THR A  49      12.694   1.639 -18.080  1.00 82.32           C  
ATOM    376  OG1 THR A  49      10.590   1.290 -16.960  1.00 82.32           O  
ATOM    377  N   ALA A  50      14.309   4.006 -15.544  1.00 77.43           N  
ATOM    378  CA  ALA A  50      15.388   4.870 -16.017  1.00 77.43           C  
ATOM    379  C   ALA A  50      16.571   4.046 -16.517  1.00 77.43           C  
ATOM    380  CB  ALA A  50      15.835   5.819 -14.907  1.00 77.43           C  
ATOM    381  O   ALA A  50      17.134   3.241 -15.771  1.00 77.43           O  
ATOM    382  N   ARG A  51      16.602   3.653 -17.827  1.00 78.92           N  
ATOM    383  CA  ARG A  51      17.693   2.871 -18.401  1.00 78.92           C  
ATOM    384  C   ARG A  51      19.010   3.167 -17.693  1.00 78.92           C  
ATOM    385  CB  ARG A  51      17.827   3.153 -19.899  1.00 78.92           C  
ATOM    386  O   ARG A  51      19.402   4.329 -17.560  1.00 78.92           O  
ATOM    387  CG  ARG A  51      16.665   2.635 -20.730  1.00 78.92           C  
ATOM    388  CD  ARG A  51      16.980   2.663 -22.219  1.00 78.92           C  
ATOM    389  NE  ARG A  51      15.825   2.272 -23.022  1.00 78.92           N  
ATOM    390  NH1 ARG A  51      17.065   1.579 -24.844  1.00 78.92           N  
ATOM    391  NH2 ARG A  51      14.777   1.444 -24.891  1.00 78.92           N  
ATOM    392  CZ  ARG A  51      15.892   1.766 -24.250  1.00 78.92           C  
ATOM    393  N   PRO A  52      19.625   1.977 -17.280  1.00 79.92           N  
ATOM    394  CA  PRO A  52      19.410   0.528 -17.300  1.00 79.92           C  
ATOM    395  C   PRO A  52      18.627   0.031 -16.087  1.00 79.92           C  
ATOM    396  CB  PRO A  52      20.832  -0.039 -17.302  1.00 79.92           C  
ATOM    397  O   PRO A  52      18.536  -1.178 -15.859  1.00 79.92           O  
ATOM    398  CG  PRO A  52      21.634   0.938 -16.505  1.00 79.92           C  
ATOM    399  CD  PRO A  52      20.993   2.291 -16.625  1.00 79.92           C  
ATOM    400  N   THR A  53      17.985   0.928 -15.343  1.00 78.10           N  
ATOM    401  CA  THR A  53      17.477   0.462 -14.058  1.00 78.10           C  
ATOM    402  C   THR A  53      15.951   0.409 -14.066  1.00 78.10           C  
ATOM    403  CB  THR A  53      17.955   1.367 -12.907  1.00 78.10           C  
ATOM    404  O   THR A  53      15.297   1.294 -14.622  1.00 78.10           O  
ATOM    405  CG2 THR A  53      17.636   0.747 -11.551  1.00 78.10           C  
ATOM    406  OG1 THR A  53      19.371   1.557 -13.013  1.00 78.10           O  
ATOM    407  N   TYR A  54      15.513  -0.884 -13.796  1.00 83.41           N  
ATOM    408  CA  TYR A  54      14.100  -1.156 -13.553  1.00 83.41           C  
ATOM    409  C   TYR A  54      13.814  -1.262 -12.060  1.00 83.41           C  
ATOM    410  CB  TYR A  54      13.672  -2.446 -14.259  1.00 83.41           C  
ATOM    411  O   TYR A  54      14.410  -2.088 -11.364  1.00 83.41           O  
ATOM    412  CG  TYR A  54      12.220  -2.800 -14.050  1.00 83.41           C  
ATOM    413  CD1 TYR A  54      11.839  -3.702 -13.059  1.00 83.41           C  
ATOM    414  CD2 TYR A  54      11.227  -2.234 -14.842  1.00 83.41           C  
ATOM    415  CE1 TYR A  54      10.502  -4.033 -12.863  1.00 83.41           C  
ATOM    416  CE2 TYR A  54       9.887  -2.557 -14.655  1.00 83.41           C  
ATOM    417  OH  TYR A  54       8.210  -3.779 -13.475  1.00 83.41           O  
ATOM    418  CZ  TYR A  54       9.535  -3.456 -13.665  1.00 83.41           C  
ATOM    419  N   VAL A  55      13.000  -0.278 -11.608  1.00 87.74           N  
ATOM    420  CA  VAL A  55      12.738  -0.288 -10.172  1.00 87.74           C  
ATOM    421  C   VAL A  55      11.235  -0.387  -9.922  1.00 87.74           C  
ATOM    422  CB  VAL A  55      13.312   0.970  -9.482  1.00 87.74           C  
ATOM    423  O   VAL A  55      10.442   0.272 -10.598  1.00 87.74           O  
ATOM    424  CG1 VAL A  55      13.025   0.940  -7.982  1.00 87.74           C  
ATOM    425  CG2 VAL A  55      14.813   1.082  -9.740  1.00 87.74           C  
ATOM    426  N   ILE A  56      10.919  -1.360  -9.034  1.00 89.84           N  
ATOM    427  CA  ILE A  56       9.547  -1.470  -8.551  1.00 89.84           C  
ATOM    428  C   ILE A  56       9.396  -0.690  -7.246  1.00 89.84           C  
ATOM    429  CB  ILE A  56       9.137  -2.945  -8.344  1.00 89.84           C  
ATOM    430  O   ILE A  56      10.182  -0.870  -6.313  1.00 89.84           O  
ATOM    431  CG1 ILE A  56       9.231  -3.715  -9.666  1.00 89.84           C  
ATOM    432  CG2 ILE A  56       7.726  -3.036  -7.756  1.00 89.84           C  
ATOM    433  CD1 ILE A  56       8.972  -5.210  -9.532  1.00 89.84           C  
ATOM    434  N   VAL A  57       8.384   0.165  -7.330  1.00 91.69           N  
ATOM    435  CA  VAL A  57       8.087   0.962  -6.144  1.00 91.69           C  
ATOM    436  C   VAL A  57       6.723   0.567  -5.584  1.00 91.69           C  
ATOM    437  CB  VAL A  57       8.117   2.476  -6.456  1.00 91.69           C  
ATOM    438  O   VAL A  57       5.752   0.435  -6.333  1.00 91.69           O  
ATOM    439  CG1 VAL A  57       7.861   3.293  -5.191  1.00 91.69           C  
ATOM    440  CG2 VAL A  57       9.454   2.864  -7.084  1.00 91.69           C  
ATOM    441  N   ARG A  58       6.728   0.393  -4.305  1.00 93.66           N  
ATOM    442  CA  ARG A  58       5.515   0.018  -3.586  1.00 93.66           C  
ATOM    443  C   ARG A  58       5.234   0.988  -2.443  1.00 93.66           C  
ATOM    444  CB  ARG A  58       5.629  -1.409  -3.046  1.00 93.66           C  
ATOM    445  O   ARG A  58       6.158   1.591  -1.893  1.00 93.66           O  
ATOM    446  CG  ARG A  58       5.819  -2.463  -4.126  1.00 93.66           C  
ATOM    447  CD  ARG A  58       6.034  -3.848  -3.532  1.00 93.66           C  
ATOM    448  NE  ARG A  58       6.047  -4.881  -4.563  1.00 93.66           N  
ATOM    449  NH1 ARG A  58       8.239  -4.516  -5.193  1.00 93.66           N  
ATOM    450  NH2 ARG A  58       6.996  -6.135  -6.237  1.00 93.66           N  
ATOM    451  CZ  ARG A  58       7.094  -5.175  -5.329  1.00 93.66           C  
ATOM    452  N   GLY A  59       3.909   1.072  -2.059  1.00 94.44           N  
ATOM    453  CA  GLY A  59       3.596   1.950  -0.943  1.00 94.44           C  
ATOM    454  C   GLY A  59       2.106   2.098  -0.700  1.00 94.44           C  
ATOM    455  O   GLY A  59       1.311   1.284  -1.173  1.00 94.44           O  
ATOM    456  N   CYS A  60       1.824   3.005   0.249  1.00 95.14           N  
ATOM    457  CA  CYS A  60       0.460   3.372   0.612  1.00 95.14           C  
ATOM    458  C   CYS A  60       0.029   4.646  -0.106  1.00 95.14           C  
ATOM    459  CB  CYS A  60       0.340   3.562   2.123  1.00 95.14           C  
ATOM    460  O   CYS A  60       0.812   5.590  -0.228  1.00 95.14           O  
ATOM    461  SG  CYS A  60       0.821   2.108   3.080  1.00 95.14           S  
ATOM    462  N   ILE A  61      -1.248   4.689  -0.514  1.00 95.07           N  
ATOM    463  CA  ILE A  61      -1.724   5.873  -1.222  1.00 95.07           C  
ATOM    464  C   ILE A  61      -3.188   6.130  -0.871  1.00 95.07           C  
ATOM    465  CB  ILE A  61      -1.557   5.723  -2.751  1.00 95.07           C  
ATOM    466  O   ILE A  61      -3.934   5.195  -0.572  1.00 95.07           O  
ATOM    467  CG1 ILE A  61      -1.835   7.058  -3.451  1.00 95.07           C  
ATOM    468  CG2 ILE A  61      -2.473   4.621  -3.288  1.00 95.07           C  
ATOM    469  CD1 ILE A  61      -1.345   7.115  -4.892  1.00 95.07           C  
ATOM    470  N   SER A  62      -3.557   7.386  -0.920  1.00 94.16           N  
ATOM    471  CA  SER A  62      -4.903   7.802  -0.539  1.00 94.16           C  
ATOM    472  C   SER A  62      -5.899   7.549  -1.665  1.00 94.16           C  
ATOM    473  CB  SER A  62      -4.918   9.282  -0.155  1.00 94.16           C  
ATOM    474  O   SER A  62      -7.077   7.289  -1.412  1.00 94.16           O  
ATOM    475  OG  SER A  62      -4.509  10.088  -1.247  1.00 94.16           O  
ATOM    476  N   SER A  63      -5.463   7.687  -2.861  1.00 92.11           N  
ATOM    477  CA  SER A  63      -6.324   7.522  -4.027  1.00 92.11           C  
ATOM    478  C   SER A  63      -5.594   6.802  -5.156  1.00 92.11           C  
ATOM    479  CB  SER A  63      -6.827   8.880  -4.519  1.00 92.11           C  
ATOM    480  O   SER A  63      -4.375   6.924  -5.291  1.00 92.11           O  
ATOM    481  OG  SER A  63      -5.776   9.619  -5.117  1.00 92.11           O  
ATOM    482  N   CYS A  64      -6.357   6.063  -5.907  1.00 89.33           N  
ATOM    483  CA  CYS A  64      -5.792   5.283  -7.002  1.00 89.33           C  
ATOM    484  C   CYS A  64      -6.174   5.879  -8.352  1.00 89.33           C  
ATOM    485  CB  CYS A  64      -6.262   3.831  -6.925  1.00 89.33           C  
ATOM    486  O   CYS A  64      -6.782   5.204  -9.184  1.00 89.33           O  
ATOM    487  SG  CYS A  64      -5.259   2.687  -7.898  1.00 89.33           S  
ATOM    488  N   SER A  65      -5.644   7.008  -8.722  1.00 83.59           N  
ATOM    489  CA  SER A  65      -6.118   7.699  -9.916  1.00 83.59           C  
ATOM    490  C   SER A  65      -5.019   7.801 -10.968  1.00 83.59           C  
ATOM    491  CB  SER A  65      -6.627   9.096  -9.561  1.00 83.59           C  
ATOM    492  O   SER A  65      -5.278   8.195 -12.108  1.00 83.59           O  
ATOM    493  OG  SER A  65      -5.600   9.868  -8.962  1.00 83.59           O  
ATOM    494  N   TRP A  66      -3.826   7.193 -10.734  1.00 80.04           N  
ATOM    495  CA  TRP A  66      -2.732   7.313 -11.692  1.00 80.04           C  
ATOM    496  C   TRP A  66      -2.682   6.101 -12.616  1.00 80.04           C  
ATOM    497  CB  TRP A  66      -1.394   7.471 -10.964  1.00 80.04           C  
ATOM    498  O   TRP A  66      -2.905   4.970 -12.179  1.00 80.04           O  
ATOM    499  CG  TRP A  66      -1.250   8.771 -10.230  1.00 80.04           C  
ATOM    500  CD1 TRP A  66      -1.585  10.016 -10.685  1.00 80.04           C  
ATOM    501  CD2 TRP A  66      -0.728   8.953  -8.910  1.00 80.04           C  
ATOM    502  CE2 TRP A  66      -0.776  10.336  -8.629  1.00 80.04           C  
ATOM    503  CE3 TRP A  66      -0.224   8.079  -7.937  1.00 80.04           C  
ATOM    504  NE1 TRP A  66      -1.302  10.961  -9.727  1.00 80.04           N  
ATOM    505  CH2 TRP A  66       0.150   9.990  -6.478  1.00 80.04           C  
ATOM    506  CZ2 TRP A  66      -0.339  10.866  -7.413  1.00 80.04           C  
ATOM    507  CZ3 TRP A  66       0.211   8.609  -6.728  1.00 80.04           C  
ATOM    508  N   TYR A  67      -2.596   6.340 -13.997  1.00 71.31           N  
ATOM    509  CA  TYR A  67      -2.677   5.452 -15.152  1.00 71.31           C  
ATOM    510  C   TYR A  67      -1.507   4.475 -15.171  1.00 71.31           C  
ATOM    511  CB  TYR A  67      -2.703   6.261 -16.452  1.00 71.31           C  
ATOM    512  O   TYR A  67      -1.659   3.323 -15.584  1.00 71.31           O  
ATOM    513  CG  TYR A  67      -4.040   6.899 -16.742  1.00 71.31           C  
ATOM    514  CD1 TYR A  67      -5.080   6.161 -17.303  1.00 71.31           C  
ATOM    515  CD2 TYR A  67      -4.265   8.242 -16.458  1.00 71.31           C  
ATOM    516  CE1 TYR A  67      -6.312   6.746 -17.574  1.00 71.31           C  
ATOM    517  CE2 TYR A  67      -5.494   8.837 -16.725  1.00 71.31           C  
ATOM    518  OH  TYR A  67      -7.728   8.666 -17.548  1.00 71.31           O  
ATOM    519  CZ  TYR A  67      -6.510   8.082 -17.282  1.00 71.31           C  
ATOM    520  N   TYR A  68      -0.525   4.557 -14.117  1.00 79.72           N  
ATOM    521  CA  TYR A  68       0.638   3.677 -14.143  1.00 79.72           C  
ATOM    522  C   TYR A  68       0.888   3.063 -12.771  1.00 79.72           C  
ATOM    523  CB  TYR A  68       1.881   4.443 -14.605  1.00 79.72           C  
ATOM    524  O   TYR A  68       1.978   2.554 -12.500  1.00 79.72           O  
ATOM    525  CG  TYR A  68       1.750   5.035 -15.987  1.00 79.72           C  
ATOM    526  CD1 TYR A  68       1.849   4.234 -17.122  1.00 79.72           C  
ATOM    527  CD2 TYR A  68       1.528   6.397 -16.161  1.00 79.72           C  
ATOM    528  CE1 TYR A  68       1.731   4.775 -18.398  1.00 79.72           C  
ATOM    529  CE2 TYR A  68       1.407   6.949 -17.432  1.00 79.72           C  
ATOM    530  OH  TYR A  68       1.392   6.673 -19.803  1.00 79.72           O  
ATOM    531  CZ  TYR A  68       1.510   6.132 -18.543  1.00 79.72           C  
ATOM    532  N   ILE A  69      -0.193   3.027 -11.958  1.00 88.86           N  
ATOM    533  CA  ILE A  69      -0.097   2.478 -10.610  1.00 88.86           C  
ATOM    534  C   ILE A  69      -1.114   1.352 -10.438  1.00 88.86           C  
ATOM    535  CB  ILE A  69      -0.318   3.568  -9.538  1.00 88.86           C  
ATOM    536  O   ILE A  69      -2.261   1.471 -10.874  1.00 88.86           O  
ATOM    537  CG1 ILE A  69       0.748   4.663  -9.661  1.00 88.86           C  
ATOM    538  CG2 ILE A  69      -0.315   2.955  -8.135  1.00 88.86           C  
ATOM    539  CD1 ILE A  69       0.483   5.886  -8.794  1.00 88.86           C  
ATOM    540  N   LYS A  70      -0.694   0.203 -10.061  1.00 92.37           N  
ATOM    541  CA  LYS A  70      -1.577  -0.862  -9.594  1.00 92.37           C  
ATOM    542  C   LYS A  70      -1.957  -0.658  -8.130  1.00 92.37           C  
ATOM    543  CB  LYS A  70      -0.913  -2.228  -9.777  1.00 92.37           C  
ATOM    544  O   LYS A  70      -1.090  -0.437  -7.283  1.00 92.37           O  
ATOM    545  CG  LYS A  70      -0.671  -2.608 -11.231  1.00 92.37           C  
ATOM    546  CD  LYS A  70      -0.135  -4.029 -11.355  1.00 92.37           C  
ATOM    547  CE  LYS A  70       0.071  -4.424 -12.811  1.00 92.37           C  
ATOM    548  NZ  LYS A  70       0.569  -5.826 -12.939  1.00 92.37           N  
ATOM    549  N   CYS A  71      -3.301  -0.710  -7.898  1.00 94.69           N  
ATOM    550  CA  CYS A  71      -3.787  -0.471  -6.544  1.00 94.69           C  
ATOM    551  C   CYS A  71      -4.601  -1.656  -6.039  1.00 94.69           C  
ATOM    552  CB  CYS A  71      -4.635   0.800  -6.496  1.00 94.69           C  
ATOM    553  O   CYS A  71      -5.226  -2.367  -6.828  1.00 94.69           O  
ATOM    554  SG  CYS A  71      -3.687   2.318  -6.737  1.00 94.69           S  
ATOM    555  N   CYS A  72      -4.547  -1.822  -4.786  1.00 95.07           N  
ATOM    556  CA  CYS A  72      -5.375  -2.822  -4.122  1.00 95.07           C  
ATOM    557  C   CYS A  72      -5.694  -2.404  -2.692  1.00 95.07           C  
ATOM    558  CB  CYS A  72      -4.677  -4.182  -4.121  1.00 95.07           C  
ATOM    559  O   CYS A  72      -5.054  -1.503  -2.146  1.00 95.07           O  
ATOM    560  SG  CYS A  72      -3.110  -4.195  -3.222  1.00 95.07           S  
ATOM    561  N   THR A  73      -6.732  -2.986  -1.995  1.00 94.46           N  
ATOM    562  CA  THR A  73      -7.249  -2.467  -0.733  1.00 94.46           C  
ATOM    563  C   THR A  73      -7.106  -3.505   0.377  1.00 94.46           C  
ATOM    564  CB  THR A  73      -8.725  -2.050  -0.864  1.00 94.46           C  
ATOM    565  O   THR A  73      -7.592  -3.300   1.491  1.00 94.46           O  
ATOM    566  CG2 THR A  73      -8.876  -0.839  -1.778  1.00 94.46           C  
ATOM    567  OG1 THR A  73      -9.478  -3.142  -1.407  1.00 94.46           O  
ATOM    568  N   THR A  74      -6.417  -4.619   0.036  1.00 94.15           N  
ATOM    569  CA  THR A  74      -6.223  -5.641   1.059  1.00 94.15           C  
ATOM    570  C   THR A  74      -4.780  -5.642   1.555  1.00 94.15           C  
ATOM    571  CB  THR A  74      -6.587  -7.040   0.528  1.00 94.15           C  
ATOM    572  O   THR A  74      -3.898  -5.063   0.917  1.00 94.15           O  
ATOM    573  CG2 THR A  74      -8.033  -7.086   0.046  1.00 94.15           C  
ATOM    574  OG1 THR A  74      -5.720  -7.370  -0.565  1.00 94.15           O  
ATOM    575  N   ASP A  75      -4.491  -6.291   2.699  1.00 94.44           N  
ATOM    576  CA  ASP A  75      -3.170  -6.306   3.320  1.00 94.44           C  
ATOM    577  C   ASP A  75      -2.136  -6.945   2.397  1.00 94.44           C  
ATOM    578  CB  ASP A  75      -3.214  -7.051   4.656  1.00 94.44           C  
ATOM    579  O   ASP A  75      -2.367  -8.026   1.850  1.00 94.44           O  
ATOM    580  CG  ASP A  75      -3.894  -6.256   5.757  1.00 94.44           C  
ATOM    581  OD1 ASP A  75      -4.123  -5.040   5.578  1.00 94.44           O  
ATOM    582  OD2 ASP A  75      -4.201  -6.849   6.813  1.00 94.44           O  
ATOM    583  N   LYS A  76      -1.052  -6.168   2.255  1.00 93.62           N  
ATOM    584  CA  LYS A  76       0.117  -6.667   1.537  1.00 93.62           C  
ATOM    585  C   LYS A  76      -0.250  -7.095   0.119  1.00 93.62           C  
ATOM    586  CB  LYS A  76       0.749  -7.838   2.290  1.00 93.62           C  
ATOM    587  O   LYS A  76       0.307  -8.060  -0.408  1.00 93.62           O  
ATOM    588  CG  LYS A  76       1.212  -7.492   3.698  1.00 93.62           C  
ATOM    589  CD  LYS A  76       1.723  -8.722   4.437  1.00 93.62           C  
ATOM    590  CE  LYS A  76       2.001  -8.419   5.903  1.00 93.62           C  
ATOM    591  NZ  LYS A  76       2.482  -9.628   6.637  1.00 93.62           N  
ATOM    592  N   CYS A  77      -1.141  -6.588  -0.602  1.00 94.20           N  
ATOM    593  CA  CYS A  77      -1.664  -6.929  -1.921  1.00 94.20           C  
ATOM    594  C   CYS A  77      -0.749  -6.407  -3.022  1.00 94.20           C  
ATOM    595  CB  CYS A  77      -3.071  -6.362  -2.103  1.00 94.20           C  
ATOM    596  O   CYS A  77      -0.907  -6.769  -4.189  1.00 94.20           O  
ATOM    597  SG  CYS A  77      -3.127  -4.558  -2.161  1.00 94.20           S  
ATOM    598  N   ASN A  78       0.213  -5.612  -2.605  1.00 92.92           N  
ATOM    599  CA  ASN A  78       1.112  -5.024  -3.592  1.00 92.92           C  
ATOM    600  C   ASN A  78       2.414  -5.812  -3.705  1.00 92.92           C  
ATOM    601  CB  ASN A  78       1.404  -3.562  -3.249  1.00 92.92           C  
ATOM    602  O   ASN A  78       3.483  -5.229  -3.895  1.00 92.92           O  
ATOM    603  CG  ASN A  78       2.021  -3.397  -1.874  1.00 92.92           C  
ATOM    604  ND2 ASN A  78       2.778  -2.322  -1.689  1.00 92.92           N  
ATOM    605  OD1 ASN A  78       1.819  -4.229  -0.986  1.00 92.92           O  
ATOM    606  N   ASP A  79       2.547  -7.091  -3.407  1.00 85.25           N  
ATOM    607  CA  ASP A  79       3.684  -7.991  -3.580  1.00 85.25           C  
ATOM    608  C   ASP A  79       3.850  -8.389  -5.045  1.00 85.25           C  
ATOM    609  CB  ASP A  79       3.517  -9.239  -2.711  1.00 85.25           C  
ATOM    610  O   ASP A  79       2.872  -8.449  -5.793  1.00 85.25           O  
ATOM    611  CG  ASP A  79       4.803 -10.035  -2.564  1.00 85.25           C  
ATOM    612  OD1 ASP A  79       5.867  -9.564  -3.021  1.00 85.25           O  
ATOM    613  OD2 ASP A  79       4.750 -11.143  -1.988  1.00 85.25           O  
TER     614      ALA A   1                                                      
ENDMDL                                                                          
END                                                                             
