# Supplementary material for: Domain loss enabled evolution of novel functions in the snake three-finger toxin gene superfamily
Source: Nat Commun. 2023 Aug 11;14:4861. doi: 10.1038/s41467-023-40550-0 (PMC10421932; doi:10.1038/s41467-023-40550-0)
Supplement: Supplementary file 5 — Supplementary Data 2 [file 41467_2023_40550_MOESM5_ESM.zip › SD2_structure_predictions/full_sequence/NCBI|RHASU_OL439257.1_1_264|Rhabdophis_subminiatus.pdb]

MODEL     1                                                                     
ATOM      1  N   MET A   1     -34.806   6.459  29.709  1.00 69.26           N  
ATOM      2  CA  MET A   1     -34.606   5.338  28.796  1.00 69.26           C  
ATOM      3  C   MET A   1     -34.369   5.831  27.372  1.00 69.26           C  
ATOM      4  CB  MET A   1     -35.811   4.395  28.828  1.00 69.26           C  
ATOM      5  O   MET A   1     -33.711   5.157  26.578  1.00 69.26           O  
ATOM      6  CG  MET A   1     -36.176   3.916  30.224  1.00 69.26           C  
ATOM      7  SD  MET A   1     -37.633   2.801  30.225  1.00 69.26           S  
ATOM      8  CE  MET A   1     -36.825   1.218  29.857  1.00 69.26           C  
ATOM      9  N   LYS A   2     -34.577   7.147  27.139  1.00 78.78           N  
ATOM     10  CA  LYS A   2     -34.424   7.819  25.852  1.00 78.78           C  
ATOM     11  C   LYS A   2     -32.969   8.204  25.603  1.00 78.78           C  
ATOM     12  CB  LYS A   2     -35.313   9.061  25.786  1.00 78.78           C  
ATOM     13  O   LYS A   2     -32.499   8.170  24.463  1.00 78.78           O  
ATOM     14  CG  LYS A   2     -36.772   8.762  25.473  1.00 78.78           C  
ATOM     15  CD  LYS A   2     -37.609  10.035  25.439  1.00 78.78           C  
ATOM     16  CE  LYS A   2     -39.051   9.746  25.046  1.00 78.78           C  
ATOM     17  NZ  LYS A   2     -39.903  10.970  25.127  1.00 78.78           N  
ATOM     18  N   THR A   3     -32.270   8.406  26.711  1.00 84.05           N  
ATOM     19  CA  THR A   3     -30.882   8.839  26.585  1.00 84.05           C  
ATOM     20  C   THR A   3     -29.992   7.680  26.146  1.00 84.05           C  
ATOM     21  CB  THR A   3     -30.357   9.420  27.911  1.00 84.05           C  
ATOM     22  O   THR A   3     -29.029   7.878  25.402  1.00 84.05           O  
ATOM     23  CG2 THR A   3     -31.068  10.723  28.261  1.00 84.05           C  
ATOM     24  OG1 THR A   3     -30.577   8.471  28.962  1.00 84.05           O  
ATOM     25  N   LEU A   4     -30.391   6.486  26.560  1.00 84.14           N  
ATOM     26  CA  LEU A   4     -29.620   5.295  26.222  1.00 84.14           C  
ATOM     27  C   LEU A   4     -29.761   4.958  24.741  1.00 84.14           C  
ATOM     28  CB  LEU A   4     -30.069   4.105  27.073  1.00 84.14           C  
ATOM     29  O   LEU A   4     -28.788   4.566  24.093  1.00 84.14           O  
ATOM     30  CG  LEU A   4     -29.008   3.481  27.981  1.00 84.14           C  
ATOM     31  CD1 LEU A   4     -29.666   2.798  29.175  1.00 84.14           C  
ATOM     32  CD2 LEU A   4     -28.150   2.492  27.199  1.00 84.14           C  
ATOM     33  N   LEU A   5     -30.950   5.261  24.218  1.00 84.62           N  
ATOM     34  CA  LEU A   5     -31.226   4.979  22.814  1.00 84.62           C  
ATOM     35  C   LEU A   5     -30.468   5.943  21.907  1.00 84.62           C  
ATOM     36  CB  LEU A   5     -32.728   5.070  22.534  1.00 84.62           C  
ATOM     37  O   LEU A   5     -29.951   5.541  20.862  1.00 84.62           O  
ATOM     38  CG  LEU A   5     -33.559   3.835  22.882  1.00 84.62           C  
ATOM     39  CD1 LEU A   5     -35.048   4.154  22.790  1.00 84.62           C  
ATOM     40  CD2 LEU A   5     -33.199   2.671  21.965  1.00 84.62           C  
ATOM     41  N   LEU A   6     -30.354   7.119  22.410  1.00 81.98           N  
ATOM     42  CA  LEU A   6     -29.648   8.133  21.633  1.00 81.98           C  
ATOM     43  C   LEU A   6     -28.149   7.854  21.609  1.00 81.98           C  
ATOM     44  CB  LEU A   6     -29.910   9.527  22.208  1.00 81.98           C  
ATOM     45  O   LEU A   6     -27.498   8.025  20.576  1.00 81.98           O  
ATOM     46  CG  LEU A   6     -30.554  10.541  21.260  1.00 81.98           C  
ATOM     47  CD1 LEU A   6     -31.663  11.305  21.976  1.00 81.98           C  
ATOM     48  CD2 LEU A   6     -29.504  11.501  20.711  1.00 81.98           C  
ATOM     49  N   ALA A   7     -27.625   7.370  22.702  1.00 79.87           N  
ATOM     50  CA  ALA A   7     -26.208   7.041  22.826  1.00 79.87           C  
ATOM     51  C   ALA A   7     -25.839   5.859  21.935  1.00 79.87           C  
ATOM     52  CB  ALA A   7     -25.858   6.736  24.281  1.00 79.87           C  
ATOM     53  O   ALA A   7     -24.774   5.851  21.312  1.00 79.87           O  
ATOM     54  N   LEU A   8     -26.700   4.919  21.817  1.00 79.08           N  
ATOM     55  CA  LEU A   8     -26.465   3.721  21.019  1.00 79.08           C  
ATOM     56  C   LEU A   8     -26.458   4.051  19.530  1.00 79.08           C  
ATOM     57  CB  LEU A   8     -27.532   2.663  21.314  1.00 79.08           C  
ATOM     58  O   LEU A   8     -25.647   3.512  18.774  1.00 79.08           O  
ATOM     59  CG  LEU A   8     -27.077   1.204  21.247  1.00 79.08           C  
ATOM     60  CD1 LEU A   8     -27.216   0.542  22.614  1.00 79.08           C  
ATOM     61  CD2 LEU A   8     -27.875   0.443  20.194  1.00 79.08           C  
ATOM     62  N   VAL A   9     -27.296   4.928  19.037  1.00 79.57           N  
ATOM     63  CA  VAL A   9     -27.398   5.346  17.643  1.00 79.57           C  
ATOM     64  C   VAL A   9     -26.141   6.114  17.240  1.00 79.57           C  
ATOM     65  CB  VAL A   9     -28.654   6.213  17.400  1.00 79.57           C  
ATOM     66  O   VAL A   9     -25.600   5.905  16.152  1.00 79.57           O  
ATOM     67  CG1 VAL A   9     -28.646   6.790  15.986  1.00 79.57           C  
ATOM     68  CG2 VAL A   9     -29.921   5.395  17.640  1.00 79.57           C  
ATOM     69  N   VAL A  10     -25.582   6.904  18.142  1.00 76.11           N  
ATOM     70  CA  VAL A  10     -24.386   7.701  17.888  1.00 76.11           C  
ATOM     71  C   VAL A  10     -23.166   6.787  17.795  1.00 76.11           C  
ATOM     72  CB  VAL A  10     -24.171   8.768  18.985  1.00 76.11           C  
ATOM     73  O   VAL A  10     -22.322   6.956  16.912  1.00 76.11           O  
ATOM     74  CG1 VAL A  10     -22.834   9.480  18.791  1.00 76.11           C  
ATOM     75  CG2 VAL A  10     -25.321   9.774  18.982  1.00 76.11           C  
ATOM     76  N   VAL A  11     -23.074   5.762  18.664  1.00 72.47           N  
ATOM     77  CA  VAL A  11     -21.960   4.820  18.675  1.00 72.47           C  
ATOM     78  C   VAL A  11     -21.976   3.985  17.396  1.00 72.47           C  
ATOM     79  CB  VAL A  11     -22.007   3.898  19.914  1.00 72.47           C  
ATOM     80  O   VAL A  11     -20.926   3.721  16.806  1.00 72.47           O  
ATOM     81  CG1 VAL A  11     -20.946   2.804  19.814  1.00 72.47           C  
ATOM     82  CG2 VAL A  11     -21.819   4.714  21.192  1.00 72.47           C  
ATOM     83  N   ALA A  12     -23.137   3.557  16.887  1.00 70.11           N  
ATOM     84  CA  ALA A  12     -23.283   2.764  15.669  1.00 70.11           C  
ATOM     85  C   ALA A  12     -22.815   3.547  14.446  1.00 70.11           C  
ATOM     86  CB  ALA A  12     -24.734   2.324  15.492  1.00 70.11           C  
ATOM     87  O   ALA A  12     -22.183   2.986  13.547  1.00 70.11           O  
ATOM     88  N   PHE A  13     -23.107   4.864  14.477  1.00 68.62           N  
ATOM     89  CA  PHE A  13     -22.728   5.698  13.342  1.00 68.62           C  
ATOM     90  C   PHE A  13     -21.226   5.955  13.337  1.00 68.62           C  
ATOM     91  CB  PHE A  13     -23.488   7.027  13.373  1.00 68.62           C  
ATOM     92  O   PHE A  13     -20.598   5.976  12.277  1.00 68.62           O  
ATOM     93  CG  PHE A  13     -24.834   6.973  12.702  1.00 68.62           C  
ATOM     94  CD1 PHE A  13     -24.938   7.016  11.317  1.00 68.62           C  
ATOM     95  CD2 PHE A  13     -25.996   6.878  13.457  1.00 68.62           C  
ATOM     96  CE1 PHE A  13     -26.183   6.966  10.693  1.00 68.62           C  
ATOM     97  CE2 PHE A  13     -27.243   6.827  12.840  1.00 68.62           C  
ATOM     98  CZ  PHE A  13     -27.334   6.872  11.459  1.00 68.62           C  
ATOM     99  N   VAL A  14     -20.663   6.085  14.568  1.00 65.69           N  
ATOM    100  CA  VAL A  14     -19.237   6.370  14.695  1.00 65.69           C  
ATOM    101  C   VAL A  14     -18.427   5.133  14.314  1.00 65.69           C  
ATOM    102  CB  VAL A  14     -18.874   6.825  16.126  1.00 65.69           C  
ATOM    103  O   VAL A  14     -17.358   5.245  13.708  1.00 65.69           O  
ATOM    104  CG1 VAL A  14     -17.364   7.005  16.269  1.00 65.69           C  
ATOM    105  CG2 VAL A  14     -19.606   8.119  16.476  1.00 65.69           C  
ATOM    106  N   CYS A  15     -19.039   3.965  14.439  1.00 62.60           N  
ATOM    107  CA  CYS A  15     -18.288   2.757  14.114  1.00 62.60           C  
ATOM    108  C   CYS A  15     -18.428   2.410  12.637  1.00 62.60           C  
ATOM    109  CB  CYS A  15     -18.764   1.584  14.970  1.00 62.60           C  
ATOM    110  O   CYS A  15     -17.703   1.554  12.125  1.00 62.60           O  
ATOM    111  SG  CYS A  15     -18.339   1.741  16.719  1.00 62.60           S  
ATOM    112  N   LEU A  16     -19.332   3.071  11.910  1.00 58.21           N  
ATOM    113  CA  LEU A  16     -19.518   2.776  10.493  1.00 58.21           C  
ATOM    114  C   LEU A  16     -18.406   3.402   9.658  1.00 58.21           C  
ATOM    115  CB  LEU A  16     -20.880   3.285  10.014  1.00 58.21           C  
ATOM    116  O   LEU A  16     -18.460   3.376   8.426  1.00 58.21           O  
ATOM    117  CG  LEU A  16     -22.097   2.453  10.424  1.00 58.21           C  
ATOM    118  CD1 LEU A  16     -23.340   3.333  10.495  1.00 58.21           C  
ATOM    119  CD2 LEU A  16     -22.307   1.298   9.450  1.00 58.21           C  
ATOM    120  N   ASP A  17     -17.447   4.120  10.220  1.00 58.91           N  
ATOM    121  CA  ASP A  17     -16.313   4.660   9.476  1.00 58.91           C  
ATOM    122  C   ASP A  17     -15.620   3.569   8.663  1.00 58.91           C  
ATOM    123  CB  ASP A  17     -15.314   5.325  10.425  1.00 58.91           C  
ATOM    124  O   ASP A  17     -15.594   2.406   9.071  1.00 58.91           O  
ATOM    125  CG  ASP A  17     -15.781   6.682  10.922  1.00 58.91           C  
ATOM    126  OD1 ASP A  17     -16.532   7.371  10.199  1.00 58.91           O  
ATOM    127  OD2 ASP A  17     -15.391   7.066  12.046  1.00 58.91           O  
ATOM    128  N   SER A  18     -16.199   3.178   7.471  1.00 61.95           N  
ATOM    129  CA  SER A  18     -15.660   2.355   6.393  1.00 61.95           C  
ATOM    130  C   SER A  18     -14.673   1.323   6.926  1.00 61.95           C  
ATOM    131  CB  SER A  18     -14.978   3.230   5.341  1.00 61.95           C  
ATOM    132  O   SER A  18     -13.900   1.611   7.842  1.00 61.95           O  
ATOM    133  OG  SER A  18     -13.873   3.919   5.900  1.00 61.95           O  
ATOM    134  N   VAL A  19     -15.060   0.128   7.152  1.00 72.53           N  
ATOM    135  CA  VAL A  19     -14.300  -1.047   7.563  1.00 72.53           C  
ATOM    136  C   VAL A  19     -12.900  -0.997   6.954  1.00 72.53           C  
ATOM    137  CB  VAL A  19     -15.012  -2.356   7.153  1.00 72.53           C  
ATOM    138  O   VAL A  19     -11.921  -1.374   7.602  1.00 72.53           O  
ATOM    139  CG1 VAL A  19     -14.149  -3.570   7.493  1.00 72.53           C  
ATOM    140  CG2 VAL A  19     -16.375  -2.457   7.836  1.00 72.53           C  
ATOM    141  N   TYR A  20     -12.767  -0.021   5.839  1.00 83.03           N  
ATOM    142  CA  TYR A  20     -11.476  -0.024   5.159  1.00 83.03           C  
ATOM    143  C   TYR A  20     -10.997   1.397   4.891  1.00 83.03           C  
ATOM    144  CB  TYR A  20     -11.564  -0.803   3.843  1.00 83.03           C  
ATOM    145  O   TYR A  20     -11.799   2.282   4.584  1.00 83.03           O  
ATOM    146  CG  TYR A  20     -12.184  -2.172   3.988  1.00 83.03           C  
ATOM    147  CD1 TYR A  20     -11.496  -3.206   4.618  1.00 83.03           C  
ATOM    148  CD2 TYR A  20     -13.457  -2.434   3.494  1.00 83.03           C  
ATOM    149  CE1 TYR A  20     -12.062  -4.470   4.752  1.00 83.03           C  
ATOM    150  CE2 TYR A  20     -14.033  -3.693   3.622  1.00 83.03           C  
ATOM    151  OH  TYR A  20     -13.894  -5.952   4.382  1.00 83.03           O  
ATOM    152  CZ  TYR A  20     -13.329  -4.703   4.252  1.00 83.03           C  
ATOM    153  N   PRO A  21      -9.614   1.524   4.851  1.00 92.12           N  
ATOM    154  CA  PRO A  21      -9.063   2.867   4.651  1.00 92.12           C  
ATOM    155  C   PRO A  21      -9.088   3.303   3.188  1.00 92.12           C  
ATOM    156  CB  PRO A  21      -7.624   2.736   5.158  1.00 92.12           C  
ATOM    157  O   PRO A  21      -9.179   2.461   2.291  1.00 92.12           O  
ATOM    158  CG  PRO A  21      -7.258   1.309   4.903  1.00 92.12           C  
ATOM    159  CD  PRO A  21      -8.482   0.461   5.097  1.00 92.12           C  
ATOM    160  N   ASP A  22      -9.196   4.511   2.935  1.00 93.61           N  
ATOM    161  CA  ASP A  22      -8.897   5.104   1.636  1.00 93.61           C  
ATOM    162  C   ASP A  22      -7.402   5.378   1.487  1.00 93.61           C  
ATOM    163  CB  ASP A  22      -9.690   6.398   1.441  1.00 93.61           C  
ATOM    164  O   ASP A  22      -6.803   6.053   2.327  1.00 93.61           O  
ATOM    165  CG  ASP A  22     -11.192   6.191   1.521  1.00 93.61           C  
ATOM    166  OD1 ASP A  22     -11.694   5.166   1.011  1.00 93.61           O  
ATOM    167  OD2 ASP A  22     -11.881   7.061   2.096  1.00 93.61           O  
ATOM    168  N   CYS A  23      -6.766   4.769   0.439  1.00 94.59           N  
ATOM    169  CA  CYS A  23      -5.323   4.905   0.274  1.00 94.59           C  
ATOM    170  C   CYS A  23      -4.986   5.553  -1.063  1.00 94.59           C  
ATOM    171  CB  CYS A  23      -4.640   3.542   0.377  1.00 94.59           C  
ATOM    172  O   CYS A  23      -5.754   5.447  -2.021  1.00 94.59           O  
ATOM    173  SG  CYS A  23      -4.904   2.713   1.960  1.00 94.59           S  
ATOM    174  N   PHE A  24      -3.898   6.247  -1.040  1.00 93.46           N  
ATOM    175  CA  PHE A  24      -3.365   6.675  -2.327  1.00 93.46           C  
ATOM    176  C   PHE A  24      -2.882   5.479  -3.139  1.00 93.46           C  
ATOM    177  CB  PHE A  24      -2.219   7.673  -2.131  1.00 93.46           C  
ATOM    178  O   PHE A  24      -2.164   4.621  -2.622  1.00 93.46           O  
ATOM    179  CG  PHE A  24      -2.672   9.038  -1.690  1.00 93.46           C  
ATOM    180  CD1 PHE A  24      -2.852  10.059  -2.615  1.00 93.46           C  
ATOM    181  CD2 PHE A  24      -2.919   9.301  -0.348  1.00 93.46           C  
ATOM    182  CE1 PHE A  24      -3.271  11.324  -2.209  1.00 93.46           C  
ATOM    183  CE2 PHE A  24      -3.338  10.563   0.065  1.00 93.46           C  
ATOM    184  CZ  PHE A  24      -3.513  11.573  -0.867  1.00 93.46           C  
ATOM    185  N   GLN A  25      -3.311   5.412  -4.409  1.00 91.42           N  
ATOM    186  CA  GLN A  25      -2.976   4.317  -5.313  1.00 91.42           C  
ATOM    187  C   GLN A  25      -2.340   4.839  -6.598  1.00 91.42           C  
ATOM    188  CB  GLN A  25      -4.220   3.490  -5.641  1.00 91.42           C  
ATOM    189  O   GLN A  25      -3.003   5.500  -7.401  1.00 91.42           O  
ATOM    190  CG  GLN A  25      -4.975   3.001  -4.412  1.00 91.42           C  
ATOM    191  CD  GLN A  25      -6.248   2.255  -4.764  1.00 91.42           C  
ATOM    192  NE2 GLN A  25      -7.351   2.628  -4.123  1.00 91.42           N  
ATOM    193  OE1 GLN A  25      -6.241   1.350  -5.605  1.00 91.42           O  
ATOM    194  N   CYS A  26      -1.078   4.602  -6.754  1.00 87.15           N  
ATOM    195  CA  CYS A  26      -0.378   5.085  -7.938  1.00 87.15           C  
ATOM    196  C   CYS A  26       0.864   4.247  -8.218  1.00 87.15           C  
ATOM    197  CB  CYS A  26       0.015   6.553  -7.767  1.00 87.15           C  
ATOM    198  O   CYS A  26       1.410   3.617  -7.310  1.00 87.15           O  
ATOM    199  SG  CYS A  26       0.836   6.908  -6.198  1.00 87.15           S  
ATOM    200  N   THR A  27       1.234   4.111  -9.458  1.00 79.32           N  
ATOM    201  CA  THR A  27       2.404   3.362  -9.901  1.00 79.32           C  
ATOM    202  C   THR A  27       3.497   4.307 -10.392  1.00 79.32           C  
ATOM    203  CB  THR A  27       2.040   2.367 -11.019  1.00 79.32           C  
ATOM    204  O   THR A  27       3.230   5.474 -10.684  1.00 79.32           O  
ATOM    205  CG2 THR A  27       0.953   1.400 -10.563  1.00 79.32           C  
ATOM    206  OG1 THR A  27       1.570   3.093 -12.162  1.00 79.32           O  
ATOM    207  N   GLY A  28       4.759   3.976 -10.006  1.00 65.83           N  
ATOM    208  CA  GLY A  28       6.158   4.369 -10.057  1.00 65.83           C  
ATOM    209  C   GLY A  28       6.502   5.194 -11.283  1.00 65.83           C  
ATOM    210  O   GLY A  28       7.566   5.815 -11.341  1.00 65.83           O  
ATOM    211  N   GLU A  29       5.643   5.263 -12.435  1.00 61.26           N  
ATOM    212  CA  GLU A  29       6.237   5.946 -13.581  1.00 61.26           C  
ATOM    213  C   GLU A  29       5.939   7.442 -13.548  1.00 61.26           C  
ATOM    214  CB  GLU A  29       5.731   5.337 -14.891  1.00 61.26           C  
ATOM    215  O   GLU A  29       4.798   7.848 -13.314  1.00 61.26           O  
ATOM    216  CG  GLU A  29       6.522   4.120 -15.350  1.00 61.26           C  
ATOM    217  CD  GLU A  29       6.008   3.527 -16.652  1.00 61.26           C  
ATOM    218  OE1 GLU A  29       6.561   2.503 -17.113  1.00 61.26           O  
ATOM    219  OE2 GLU A  29       5.044   4.091 -17.217  1.00 61.26           O  
ATOM    220  N   ASN A  30       6.209   8.220 -12.487  1.00 50.54           N  
ATOM    221  CA  ASN A  30       6.484   9.646 -12.625  1.00 50.54           C  
ATOM    222  C   ASN A  30       5.220  10.430 -12.969  1.00 50.54           C  
ATOM    223  CB  ASN A  30       7.561   9.884 -13.686  1.00 50.54           C  
ATOM    224  O   ASN A  30       4.672  10.283 -14.063  1.00 50.54           O  
ATOM    225  CG  ASN A  30       8.933   9.419 -13.239  1.00 50.54           C  
ATOM    226  ND2 ASN A  30       9.721   8.909 -14.178  1.00 50.54           N  
ATOM    227  OD1 ASN A  30       9.282   9.518 -12.060  1.00 50.54           O  
ATOM    228  N   TYR A  31       4.236  10.642 -12.080  1.00 53.97           N  
ATOM    229  CA  TYR A  31       3.600  11.954 -12.050  1.00 53.97           C  
ATOM    230  C   TYR A  31       2.690  12.092 -10.835  1.00 53.97           C  
ATOM    231  CB  TYR A  31       2.797  12.192 -13.332  1.00 53.97           C  
ATOM    232  O   TYR A  31       1.951  11.165 -10.497  1.00 53.97           O  
ATOM    233  CG  TYR A  31       3.656  12.461 -14.544  1.00 53.97           C  
ATOM    234  CD1 TYR A  31       4.242  13.709 -14.745  1.00 53.97           C  
ATOM    235  CD2 TYR A  31       3.882  11.468 -15.492  1.00 53.97           C  
ATOM    236  CE1 TYR A  31       5.032  13.962 -15.861  1.00 53.97           C  
ATOM    237  CE2 TYR A  31       4.671  11.710 -16.612  1.00 53.97           C  
ATOM    238  OH  TYR A  31       6.022  13.202 -17.895  1.00 53.97           O  
ATOM    239  CZ  TYR A  31       5.241  12.958 -16.788  1.00 53.97           C  
ATOM    240  N   TRP A  32       3.212  12.689  -9.772  1.00 57.57           N  
ATOM    241  CA  TRP A  32       2.418  13.198  -8.658  1.00 57.57           C  
ATOM    242  C   TRP A  32       0.977  13.453  -9.087  1.00 57.57           C  
ATOM    243  CB  TRP A  32       3.034  14.485  -8.102  1.00 57.57           C  
ATOM    244  O   TRP A  32       0.051  13.317  -8.285  1.00 57.57           O  
ATOM    245  CG  TRP A  32       2.961  15.650  -9.042  1.00 57.57           C  
ATOM    246  CD1 TRP A  32       3.877  15.998  -9.996  1.00 57.57           C  
ATOM    247  CD2 TRP A  32       1.916  16.625  -9.115  1.00 57.57           C  
ATOM    248  CE2 TRP A  32       2.264  17.535 -10.137  1.00 57.57           C  
ATOM    249  CE3 TRP A  32       0.718  16.817  -8.414  1.00 57.57           C  
ATOM    250  NE1 TRP A  32       3.464  17.131 -10.658  1.00 57.57           N  
ATOM    251  CH2 TRP A  32       0.288  18.787  -9.775  1.00 57.57           C  
ATOM    252  CZ2 TRP A  32       1.455  18.623 -10.476  1.00 57.57           C  
ATOM    253  CZ3 TRP A  32      -0.086  17.899  -8.753  1.00 57.57           C  
ATOM    254  N   TYR A  33       0.770  13.839 -10.470  1.00 63.45           N  
ATOM    255  CA  TYR A  33      -0.590  14.203 -10.853  1.00 63.45           C  
ATOM    256  C   TYR A  33      -1.481  12.969 -10.938  1.00 63.45           C  
ATOM    257  CB  TYR A  33      -0.591  14.942 -12.195  1.00 63.45           C  
ATOM    258  O   TYR A  33      -2.708  13.078 -10.888  1.00 63.45           O  
ATOM    259  CG  TYR A  33      -0.189  14.077 -13.364  1.00 63.45           C  
ATOM    260  CD1 TYR A  33       1.153  13.904 -13.699  1.00 63.45           C  
ATOM    261  CD2 TYR A  33      -1.148  13.431 -14.137  1.00 63.45           C  
ATOM    262  CE1 TYR A  33       1.528  13.109 -14.777  1.00 63.45           C  
ATOM    263  CE2 TYR A  33      -0.784  12.634 -15.218  1.00 63.45           C  
ATOM    264  OH  TYR A  33       0.920  11.692 -16.598  1.00 63.45           O  
ATOM    265  CZ  TYR A  33       0.554  12.479 -15.529  1.00 63.45           C  
ATOM    266  N   ARG A  34      -0.803  11.763 -11.093  1.00 64.80           N  
ATOM    267  CA  ARG A  34      -1.627  10.559 -11.145  1.00 64.80           C  
ATOM    268  C   ARG A  34      -2.051  10.126  -9.745  1.00 64.80           C  
ATOM    269  CB  ARG A  34      -0.876   9.422 -11.840  1.00 64.80           C  
ATOM    270  O   ARG A  34      -2.938   9.283  -9.593  1.00 64.80           O  
ATOM    271  CG  ARG A  34      -0.665   9.643 -13.330  1.00 64.80           C  
ATOM    272  CD  ARG A  34      -0.578   8.326 -14.088  1.00 64.80           C  
ATOM    273  NE  ARG A  34      -0.271   8.536 -15.500  1.00 64.80           N  
ATOM    274  NH1 ARG A  34      -1.061   6.479 -16.191  1.00 64.80           N  
ATOM    275  NH2 ARG A  34      -0.189   7.949 -17.719  1.00 64.80           N  
ATOM    276  CZ  ARG A  34      -0.508   7.654 -16.467  1.00 64.80           C  
ATOM    277  N   CYS A  35      -1.475  10.884  -8.838  1.00 77.27           N  
ATOM    278  CA  CYS A  35      -1.890  10.505  -7.492  1.00 77.27           C  
ATOM    279  C   CYS A  35      -2.857  11.529  -6.910  1.00 77.27           C  
ATOM    280  CB  CYS A  35      -0.674  10.362  -6.577  1.00 77.27           C  
ATOM    281  O   CYS A  35      -2.453  12.404  -6.142  1.00 77.27           O  
ATOM    282  SG  CYS A  35      -0.238   8.648  -6.209  1.00 77.27           S  
ATOM    283  N   SER A  36      -4.019  11.761  -7.553  1.00 73.40           N  
ATOM    284  CA  SER A  36      -4.928  12.883  -7.344  1.00 73.40           C  
ATOM    285  C   SER A  36      -5.702  12.732  -6.039  1.00 73.40           C  
ATOM    286  CB  SER A  36      -5.905  13.007  -8.514  1.00 73.40           C  
ATOM    287  O   SER A  36      -6.087  13.727  -5.421  1.00 73.40           O  
ATOM    288  OG  SER A  36      -6.401  11.735  -8.892  1.00 73.40           O  
ATOM    289  N   GLY A  37      -5.405  11.516  -5.338  1.00 85.46           N  
ATOM    290  CA  GLY A  37      -6.099  11.364  -4.070  1.00 85.46           C  
ATOM    291  C   GLY A  37      -6.332   9.914  -3.687  1.00 85.46           C  
ATOM    292  O   GLY A  37      -6.123   9.011  -4.499  1.00 85.46           O  
ATOM    293  N   PRO A  38      -6.728   9.771  -2.383  1.00 90.38           N  
ATOM    294  CA  PRO A  38      -6.971   8.409  -1.903  1.00 90.38           C  
ATOM    295  C   PRO A  38      -8.238   7.792  -2.492  1.00 90.38           C  
ATOM    296  CB  PRO A  38      -7.104   8.588  -0.388  1.00 90.38           C  
ATOM    297  O   PRO A  38      -9.208   8.505  -2.759  1.00 90.38           O  
ATOM    298  CG  PRO A  38      -7.456  10.028  -0.203  1.00 90.38           C  
ATOM    299  CD  PRO A  38      -6.955  10.798  -1.391  1.00 90.38           C  
ATOM    300  N   LYS A  39      -8.205   6.544  -2.855  1.00 91.96           N  
ATOM    301  CA  LYS A  39      -9.314   5.722  -3.332  1.00 91.96           C  
ATOM    302  C   LYS A  39      -9.646   4.615  -2.336  1.00 91.96           C  
ATOM    303  CB  LYS A  39      -8.987   5.118  -4.698  1.00 91.96           C  
ATOM    304  O   LYS A  39      -8.793   4.210  -1.543  1.00 91.96           O  
ATOM    305  CG  LYS A  39      -8.695   6.150  -5.778  1.00 91.96           C  
ATOM    306  CD  LYS A  39      -8.386   5.488  -7.114  1.00 91.96           C  
ATOM    307  CE  LYS A  39      -8.046   6.518  -8.183  1.00 91.96           C  
ATOM    308  NZ  LYS A  39      -7.660   5.871  -9.473  1.00 91.96           N  
ATOM    309  N   LYS A  40     -10.872   4.168  -2.409  1.00 92.92           N  
ATOM    310  CA  LYS A  40     -11.324   3.121  -1.496  1.00 92.92           C  
ATOM    311  C   LYS A  40     -10.568   1.817  -1.739  1.00 92.92           C  
ATOM    312  CB  LYS A  40     -12.828   2.890  -1.645  1.00 92.92           C  
ATOM    313  O   LYS A  40     -10.347   1.426  -2.887  1.00 92.92           O  
ATOM    314  CG  LYS A  40     -13.686   3.876  -0.865  1.00 92.92           C  
ATOM    315  CD  LYS A  40     -15.168   3.679  -1.156  1.00 92.92           C  
ATOM    316  CE  LYS A  40     -16.027   4.662  -0.372  1.00 92.92           C  
ATOM    317  NZ  LYS A  40     -17.313   4.955  -1.073  1.00 92.92           N  
ATOM    318  N   CYS A  41     -10.194   1.187  -0.612  1.00 92.77           N  
ATOM    319  CA  CYS A  41      -9.538  -0.112  -0.712  1.00 92.77           C  
ATOM    320  C   CYS A  41     -10.561  -1.228  -0.884  1.00 92.77           C  
ATOM    321  CB  CYS A  41      -8.684  -0.378   0.528  1.00 92.77           C  
ATOM    322  O   CYS A  41     -11.666  -1.152  -0.343  1.00 92.77           O  
ATOM    323  SG  CYS A  41      -7.250   0.711   0.671  1.00 92.77           S  
ATOM    324  N   PRO A  42     -10.180  -2.187  -1.692  1.00 92.19           N  
ATOM    325  CA  PRO A  42     -11.065  -3.345  -1.838  1.00 92.19           C  
ATOM    326  C   PRO A  42     -11.277  -4.094  -0.524  1.00 92.19           C  
ATOM    327  CB  PRO A  42     -10.330  -4.224  -2.854  1.00 92.19           C  
ATOM    328  O   PRO A  42     -10.530  -3.889   0.436  1.00 92.19           O  
ATOM    329  CG  PRO A  42      -9.316  -3.320  -3.478  1.00 92.19           C  
ATOM    330  CD  PRO A  42      -8.964  -2.245  -2.491  1.00 92.19           C  
ATOM    331  N   TYR A  43     -12.256  -4.949  -0.597  1.00 90.03           N  
ATOM    332  CA  TYR A  43     -12.570  -5.795   0.549  1.00 90.03           C  
ATOM    333  C   TYR A  43     -11.362  -6.629   0.959  1.00 90.03           C  
ATOM    334  CB  TYR A  43     -13.755  -6.712   0.231  1.00 90.03           C  
ATOM    335  O   TYR A  43     -10.706  -7.240   0.112  1.00 90.03           O  
ATOM    336  CG  TYR A  43     -14.119  -7.646   1.360  1.00 90.03           C  
ATOM    337  CD1 TYR A  43     -13.693  -8.973   1.357  1.00 90.03           C  
ATOM    338  CD2 TYR A  43     -14.890  -7.205   2.430  1.00 90.03           C  
ATOM    339  CE1 TYR A  43     -14.028  -9.837   2.394  1.00 90.03           C  
ATOM    340  CE2 TYR A  43     -15.231  -8.060   3.472  1.00 90.03           C  
ATOM    341  OH  TYR A  43     -15.130 -10.224   4.475  1.00 90.03           O  
ATOM    342  CZ  TYR A  43     -14.796  -9.373   3.446  1.00 90.03           C  
ATOM    343  N   GLY A  44     -11.029  -6.521   2.257  1.00 90.55           N  
ATOM    344  CA  GLY A  44      -9.972  -7.376   2.773  1.00 90.55           C  
ATOM    345  C   GLY A  44      -8.614  -6.700   2.794  1.00 90.55           C  
ATOM    346  O   GLY A  44      -7.667  -7.218   3.389  1.00 90.55           O  
ATOM    347  N   GLU A  45      -8.551  -5.559   2.145  1.00 94.58           N  
ATOM    348  CA  GLU A  45      -7.299  -4.809   2.174  1.00 94.58           C  
ATOM    349  C   GLU A  45      -7.368  -3.659   3.174  1.00 94.58           C  
ATOM    350  CB  GLU A  45      -6.961  -4.274   0.780  1.00 94.58           C  
ATOM    351  O   GLU A  45      -7.847  -2.572   2.846  1.00 94.58           O  
ATOM    352  CG  GLU A  45      -6.761  -5.363  -0.265  1.00 94.58           C  
ATOM    353  CD  GLU A  45      -6.194  -4.840  -1.575  1.00 94.58           C  
ATOM    354  OE1 GLU A  45      -5.966  -5.649  -2.503  1.00 94.58           O  
ATOM    355  OE2 GLU A  45      -5.975  -3.612  -1.674  1.00 94.58           O  
ATOM    356  N   ASN A  46      -6.724  -3.902   4.303  1.00 93.91           N  
ATOM    357  CA  ASN A  46      -6.941  -2.996   5.426  1.00 93.91           C  
ATOM    358  C   ASN A  46      -5.727  -2.103   5.668  1.00 93.91           C  
ATOM    359  CB  ASN A  46      -7.281  -3.784   6.693  1.00 93.91           C  
ATOM    360  O   ASN A  46      -5.657  -1.404   6.680  1.00 93.91           O  
ATOM    361  CG  ASN A  46      -8.560  -4.587   6.555  1.00 93.91           C  
ATOM    362  ND2 ASN A  46      -8.523  -5.839   6.995  1.00 93.91           N  
ATOM    363  OD1 ASN A  46      -9.571  -4.086   6.057  1.00 93.91           O  
ATOM    364  N   PHE A  47      -4.795  -2.132   4.752  1.00 95.69           N  
ATOM    365  CA  PHE A  47      -3.583  -1.346   4.947  1.00 95.69           C  
ATOM    366  C   PHE A  47      -3.265  -0.523   3.704  1.00 95.69           C  
ATOM    367  CB  PHE A  47      -2.399  -2.255   5.292  1.00 95.69           C  
ATOM    368  O   PHE A  47      -3.558  -0.945   2.583  1.00 95.69           O  
ATOM    369  CG  PHE A  47      -2.604  -3.072   6.539  1.00 95.69           C  
ATOM    370  CD1 PHE A  47      -2.300  -2.546   7.789  1.00 95.69           C  
ATOM    371  CD2 PHE A  47      -3.102  -4.366   6.462  1.00 95.69           C  
ATOM    372  CE1 PHE A  47      -2.489  -3.300   8.945  1.00 95.69           C  
ATOM    373  CE2 PHE A  47      -3.293  -5.126   7.612  1.00 95.69           C  
ATOM    374  CZ  PHE A  47      -2.985  -4.591   8.853  1.00 95.69           C  
ATOM    375  N   CYS A  48      -2.748   0.609   3.930  1.00 95.74           N  
ATOM    376  CA  CYS A  48      -2.085   1.383   2.887  1.00 95.74           C  
ATOM    377  C   CYS A  48      -0.580   1.144   2.903  1.00 95.74           C  
ATOM    378  CB  CYS A  48      -2.376   2.874   3.058  1.00 95.74           C  
ATOM    379  O   CYS A  48       0.011   0.954   3.967  1.00 95.74           O  
ATOM    380  SG  CYS A  48      -4.137   3.276   3.068  1.00 95.74           S  
ATOM    381  N   TYR A  49       0.010   1.177   1.705  1.00 95.72           N  
ATOM    382  CA  TYR A  49       1.460   1.016   1.704  1.00 95.72           C  
ATOM    383  C   TYR A  49       2.114   1.969   0.710  1.00 95.72           C  
ATOM    384  CB  TYR A  49       1.840  -0.430   1.369  1.00 95.72           C  
ATOM    385  O   TYR A  49       1.473   2.417  -0.243  1.00 95.72           O  
ATOM    386  CG  TYR A  49       1.699  -0.771  -0.095  1.00 95.72           C  
ATOM    387  CD1 TYR A  49       0.474  -1.173  -0.621  1.00 95.72           C  
ATOM    388  CD2 TYR A  49       2.790  -0.693  -0.953  1.00 95.72           C  
ATOM    389  CE1 TYR A  49       0.339  -1.490  -1.969  1.00 95.72           C  
ATOM    390  CE2 TYR A  49       2.667  -1.008  -2.303  1.00 95.72           C  
ATOM    391  OH  TYR A  49       1.313  -1.717  -4.135  1.00 95.72           O  
ATOM    392  CZ  TYR A  49       1.440  -1.404  -2.800  1.00 95.72           C  
ATOM    393  N   THR A  50       3.340   2.328   0.994  1.00 93.85           N  
ATOM    394  CA  THR A  50       4.262   3.015   0.096  1.00 93.85           C  
ATOM    395  C   THR A  50       5.541   2.203  -0.090  1.00 93.85           C  
ATOM    396  CB  THR A  50       4.613   4.419   0.621  1.00 93.85           C  
ATOM    397  O   THR A  50       6.166   1.787   0.887  1.00 93.85           O  
ATOM    398  CG2 THR A  50       5.471   5.183  -0.382  1.00 93.85           C  
ATOM    399  OG1 THR A  50       3.404   5.151   0.856  1.00 93.85           O  
ATOM    400  N   LEU A  51       5.845   1.952  -1.297  1.00 92.76           N  
ATOM    401  CA  LEU A  51       7.089   1.274  -1.647  1.00 92.76           C  
ATOM    402  C   LEU A  51       8.022   2.210  -2.408  1.00 92.76           C  
ATOM    403  CB  LEU A  51       6.802   0.027  -2.487  1.00 92.76           C  
ATOM    404  O   LEU A  51       7.632   2.793  -3.422  1.00 92.76           O  
ATOM    405  CG  LEU A  51       7.992  -0.894  -2.761  1.00 92.76           C  
ATOM    406  CD1 LEU A  51       7.512  -2.321  -3.008  1.00 92.76           C  
ATOM    407  CD2 LEU A  51       8.801  -0.384  -3.949  1.00 92.76           C  
ATOM    408  N   TYR A  52       9.194   2.265  -1.850  1.00 89.57           N  
ATOM    409  CA  TYR A  52      10.233   3.085  -2.462  1.00 89.57           C  
ATOM    410  C   TYR A  52      11.360   2.218  -3.011  1.00 89.57           C  
ATOM    411  CB  TYR A  52      10.792   4.089  -1.449  1.00 89.57           C  
ATOM    412  O   TYR A  52      11.826   1.296  -2.337  1.00 89.57           O  
ATOM    413  CG  TYR A  52       9.756   5.040  -0.902  1.00 89.57           C  
ATOM    414  CD1 TYR A  52       9.408   6.197  -1.595  1.00 89.57           C  
ATOM    415  CD2 TYR A  52       9.123   4.784   0.310  1.00 89.57           C  
ATOM    416  CE1 TYR A  52       8.455   7.077  -1.093  1.00 89.57           C  
ATOM    417  CE2 TYR A  52       8.168   5.657   0.821  1.00 89.57           C  
ATOM    418  OH  TYR A  52       6.897   7.666   0.615  1.00 89.57           O  
ATOM    419  CZ  TYR A  52       7.841   6.799   0.113  1.00 89.57           C  
ATOM    420  N   LYS A  53      11.715   2.488  -4.208  1.00 87.62           N  
ATOM    421  CA  LYS A  53      12.865   1.814  -4.805  1.00 87.62           C  
ATOM    422  C   LYS A  53      13.778   2.809  -5.515  1.00 87.62           C  
ATOM    423  CB  LYS A  53      12.404   0.733  -5.785  1.00 87.62           C  
ATOM    424  O   LYS A  53      13.311   3.637  -6.299  1.00 87.62           O  
ATOM    425  CG  LYS A  53      13.539  -0.089  -6.377  1.00 87.62           C  
ATOM    426  CD  LYS A  53      13.013  -1.200  -7.277  1.00 87.62           C  
ATOM    427  CE  LYS A  53      14.148  -2.031  -7.862  1.00 87.62           C  
ATOM    428  NZ  LYS A  53      13.635  -3.179  -8.667  1.00 87.62           N  
ATOM    429  N   ASP A  54      15.049   2.688  -5.124  1.00 80.21           N  
ATOM    430  CA  ASP A  54      16.077   3.530  -5.730  1.00 80.21           C  
ATOM    431  C   ASP A  54      17.010   2.706  -6.614  1.00 80.21           C  
ATOM    432  CB  ASP A  54      16.881   4.256  -4.650  1.00 80.21           C  
ATOM    433  O   ASP A  54      17.822   1.925  -6.111  1.00 80.21           O  
ATOM    434  CG  ASP A  54      17.791   5.334  -5.213  1.00 80.21           C  
ATOM    435  OD1 ASP A  54      17.757   5.583  -6.437  1.00 80.21           O  
ATOM    436  OD2 ASP A  54      18.553   5.936  -4.425  1.00 80.21           O  
ATOM    437  N   ASP A  55      16.769   2.532  -7.927  1.00 74.77           N  
ATOM    438  CA  ASP A  55      17.650   1.855  -8.874  1.00 74.77           C  
ATOM    439  C   ASP A  55      18.192   2.831  -9.915  1.00 74.77           C  
ATOM    440  CB  ASP A  55      16.914   0.705  -9.564  1.00 74.77           C  
ATOM    441  O   ASP A  55      18.545   2.429 -11.026  1.00 74.77           O  
ATOM    442  CG  ASP A  55      17.846  -0.232 -10.312  1.00 74.77           C  
ATOM    443  OD1 ASP A  55      19.040  -0.319  -9.953  1.00 74.77           O  
ATOM    444  OD2 ASP A  55      17.383  -0.887 -11.270  1.00 74.77           O  
ATOM    445  N   GLY A  56      18.579   4.036  -9.554  1.00 76.62           N  
ATOM    446  CA  GLY A  56      18.990   5.055 -10.508  1.00 76.62           C  
ATOM    447  C   GLY A  56      17.878   6.026 -10.859  1.00 76.62           C  
ATOM    448  O   GLY A  56      18.142   7.153 -11.284  1.00 76.62           O  
ATOM    449  N   MET A  57      16.614   5.532 -10.682  1.00 68.90           N  
ATOM    450  CA  MET A  57      15.394   6.328 -10.780  1.00 68.90           C  
ATOM    451  C   MET A  57      14.545   6.181  -9.522  1.00 68.90           C  
ATOM    452  CB  MET A  57      14.582   5.919 -12.010  1.00 68.90           C  
ATOM    453  O   MET A  57      14.438   5.087  -8.965  1.00 68.90           O  
ATOM    454  CG  MET A  57      15.128   6.472 -13.317  1.00 68.90           C  
ATOM    455  SD  MET A  57      13.918   6.352 -14.691  1.00 68.90           S  
ATOM    456  CE  MET A  57      14.687   5.041 -15.681  1.00 68.90           C  
ATOM    457  N   ARG A  58      14.155   7.282  -8.930  1.00 72.33           N  
ATOM    458  CA  ARG A  58      13.274   7.214  -7.769  1.00 72.33           C  
ATOM    459  C   ARG A  58      11.877   6.750  -8.168  1.00 72.33           C  
ATOM    460  CB  ARG A  58      13.195   8.575  -7.073  1.00 72.33           C  
ATOM    461  O   ARG A  58      11.243   7.350  -9.038  1.00 72.33           O  
ATOM    462  CG  ARG A  58      14.414   8.906  -6.227  1.00 72.33           C  
ATOM    463  CD  ARG A  58      14.236  10.214  -5.469  1.00 72.33           C  
ATOM    464  NE  ARG A  58      15.468  10.622  -4.801  1.00 72.33           N  
ATOM    465  NH1 ARG A  58      15.169  12.882  -5.179  1.00 72.33           N  
ATOM    466  NH2 ARG A  58      17.022  12.139  -4.052  1.00 72.33           N  
ATOM    467  CZ  ARG A  58      15.883  11.880  -4.679  1.00 72.33           C  
ATOM    468  N   PHE A  59      11.544   5.582  -7.741  1.00 80.21           N  
ATOM    469  CA  PHE A  59      10.240   4.981  -7.993  1.00 80.21           C  
ATOM    470  C   PHE A  59       9.469   4.794  -6.691  1.00 80.21           C  
ATOM    471  CB  PHE A  59      10.395   3.636  -8.709  1.00 80.21           C  
ATOM    472  O   PHE A  59      10.055   4.455  -5.661  1.00 80.21           O  
ATOM    473  CG  PHE A  59       9.094   2.914  -8.933  1.00 80.21           C  
ATOM    474  CD1 PHE A  59       8.640   1.971  -8.019  1.00 80.21           C  
ATOM    475  CD2 PHE A  59       8.325   3.177 -10.059  1.00 80.21           C  
ATOM    476  CE1 PHE A  59       7.436   1.301  -8.223  1.00 80.21           C  
ATOM    477  CE2 PHE A  59       7.121   2.511 -10.271  1.00 80.21           C  
ATOM    478  CZ  PHE A  59       6.679   1.573  -9.352  1.00 80.21           C  
ATOM    479  N   SER A  60       8.232   5.281  -6.737  1.00 86.65           N  
ATOM    480  CA  SER A  60       7.385   4.985  -5.587  1.00 86.65           C  
ATOM    481  C   SER A  60       6.035   4.426  -6.024  1.00 86.65           C  
ATOM    482  CB  SER A  60       7.176   6.239  -4.737  1.00 86.65           C  
ATOM    483  O   SER A  60       5.474   4.860  -7.032  1.00 86.65           O  
ATOM    484  OG  SER A  60       6.433   7.212  -5.451  1.00 86.65           O  
ATOM    485  N   VAL A  61       5.661   3.399  -5.305  1.00 90.45           N  
ATOM    486  CA  VAL A  61       4.356   2.776  -5.497  1.00 90.45           C  
ATOM    487  C   VAL A  61       3.547   2.864  -4.205  1.00 90.45           C  
ATOM    488  CB  VAL A  61       4.491   1.302  -5.942  1.00 90.45           C  
ATOM    489  O   VAL A  61       4.071   2.611  -3.118  1.00 90.45           O  
ATOM    490  CG1 VAL A  61       3.114   0.666  -6.128  1.00 90.45           C  
ATOM    491  CG2 VAL A  61       5.306   1.207  -7.230  1.00 90.45           C  
ATOM    492  N   LYS A  62       2.277   3.279  -4.414  1.00 92.51           N  
ATOM    493  CA  LYS A  62       1.345   3.347  -3.293  1.00 92.51           C  
ATOM    494  C   LYS A  62       0.099   2.508  -3.563  1.00 92.51           C  
ATOM    495  CB  LYS A  62       0.949   4.797  -3.011  1.00 92.51           C  
ATOM    496  O   LYS A  62      -0.330   2.376  -4.711  1.00 92.51           O  
ATOM    497  CG  LYS A  62       2.126   5.711  -2.702  1.00 92.51           C  
ATOM    498  CD  LYS A  62       1.677   7.152  -2.500  1.00 92.51           C  
ATOM    499  CE  LYS A  62       2.852   8.065  -2.175  1.00 92.51           C  
ATOM    500  NZ  LYS A  62       2.699   8.708  -0.835  1.00 92.51           N  
ATOM    501  N   GLY A  63      -0.458   1.977  -2.454  1.00 93.99           N  
ATOM    502  CA  GLY A  63      -1.670   1.205  -2.674  1.00 93.99           C  
ATOM    503  C   GLY A  63      -2.223   0.586  -1.404  1.00 93.99           C  
ATOM    504  O   GLY A  63      -1.802   0.940  -0.301  1.00 93.99           O  
ATOM    505  N   CYS A  64      -3.224  -0.260  -1.675  1.00 95.39           N  
ATOM    506  CA  CYS A  64      -3.882  -1.029  -0.625  1.00 95.39           C  
ATOM    507  C   CYS A  64      -3.316  -2.442  -0.548  1.00 95.39           C  
ATOM    508  CB  CYS A  64      -5.390  -1.086  -0.868  1.00 95.39           C  
ATOM    509  O   CYS A  64      -2.934  -3.019  -1.567  1.00 95.39           O  
ATOM    510  SG  CYS A  64      -6.170   0.539  -0.988  1.00 95.39           S  
ATOM    511  N   THR A  65      -3.335  -2.963   0.700  1.00 95.89           N  
ATOM    512  CA  THR A  65      -2.839  -4.328   0.834  1.00 95.89           C  
ATOM    513  C   THR A  65      -3.478  -5.020   2.035  1.00 95.89           C  
ATOM    514  CB  THR A  65      -1.306  -4.354   0.980  1.00 95.89           C  
ATOM    515  O   THR A  65      -3.907  -4.359   2.983  1.00 95.89           O  
ATOM    516  CG2 THR A  65      -0.869  -3.731   2.302  1.00 95.89           C  
ATOM    517  OG1 THR A  65      -0.850  -5.711   0.931  1.00 95.89           O  
ATOM    518  N   LYS A  66      -3.571  -6.317   1.922  1.00 95.91           N  
ATOM    519  CA  LYS A  66      -4.061  -7.120   3.039  1.00 95.91           C  
ATOM    520  C   LYS A  66      -3.012  -7.226   4.142  1.00 95.91           C  
ATOM    521  CB  LYS A  66      -4.461  -8.517   2.561  1.00 95.91           C  
ATOM    522  O   LYS A  66      -3.349  -7.251   5.327  1.00 95.91           O  
ATOM    523  CG  LYS A  66      -5.682  -8.534   1.652  1.00 95.91           C  
ATOM    524  CD  LYS A  66      -6.047  -9.952   1.234  1.00 95.91           C  
ATOM    525  CE  LYS A  66      -7.222  -9.965   0.266  1.00 95.91           C  
ATOM    526  NZ  LYS A  66      -7.564 -11.352  -0.171  1.00 95.91           N  
ATOM    527  N   SER A  67      -1.816  -7.373   3.661  1.00 95.24           N  
ATOM    528  CA  SER A  67      -0.655  -7.461   4.541  1.00 95.24           C  
ATOM    529  C   SER A  67       0.481  -6.571   4.048  1.00 95.24           C  
ATOM    530  CB  SER A  67      -0.171  -8.908   4.648  1.00 95.24           C  
ATOM    531  O   SER A  67       0.602  -6.319   2.848  1.00 95.24           O  
ATOM    532  OG  SER A  67       0.265  -9.387   3.387  1.00 95.24           O  
ATOM    533  N   CYS A  68       1.221  -6.015   5.031  1.00 94.59           N  
ATOM    534  CA  CYS A  68       2.331  -5.125   4.709  1.00 94.59           C  
ATOM    535  C   CYS A  68       3.401  -5.855   3.906  1.00 94.59           C  
ATOM    536  CB  CYS A  68       2.943  -4.547   5.984  1.00 94.59           C  
ATOM    537  O   CYS A  68       3.929  -6.875   4.352  1.00 94.59           O  
ATOM    538  SG  CYS A  68       4.025  -3.130   5.696  1.00 94.59           S  
ATOM    539  N   PRO A  69       3.746  -5.380   2.712  1.00 94.13           N  
ATOM    540  CA  PRO A  69       4.744  -6.019   1.852  1.00 94.13           C  
ATOM    541  C   PRO A  69       6.129  -6.071   2.492  1.00 94.13           C  
ATOM    542  CB  PRO A  69       4.752  -5.133   0.604  1.00 94.13           C  
ATOM    543  O   PRO A  69       6.485  -5.186   3.275  1.00 94.13           O  
ATOM    544  CG  PRO A  69       3.471  -4.367   0.670  1.00 94.13           C  
ATOM    545  CD  PRO A  69       3.085  -4.206   2.112  1.00 94.13           C  
ATOM    546  N   ILE A  70       6.810  -7.031   2.110  1.00 95.86           N  
ATOM    547  CA  ILE A  70       8.199  -7.167   2.534  1.00 95.86           C  
ATOM    548  C   ILE A  70       9.119  -6.511   1.507  1.00 95.86           C  
ATOM    549  CB  ILE A  70       8.587  -8.649   2.732  1.00 95.86           C  
ATOM    550  O   ILE A  70       9.008  -6.775   0.307  1.00 95.86           O  
ATOM    551  CG1 ILE A  70       7.698  -9.296   3.800  1.00 95.86           C  
ATOM    552  CG2 ILE A  70      10.068  -8.775   3.102  1.00 95.86           C  
ATOM    553  CD1 ILE A  70       7.827 -10.811   3.879  1.00 95.86           C  
ATOM    554  N   ALA A  71       9.936  -5.724   1.931  1.00 94.12           N  
ATOM    555  CA  ALA A  71      10.858  -4.991   1.067  1.00 94.12           C  
ATOM    556  C   ALA A  71      11.863  -5.934   0.413  1.00 94.12           C  
ATOM    557  CB  ALA A  71      11.587  -3.910   1.861  1.00 94.12           C  
ATOM    558  O   ALA A  71      12.405  -6.827   1.069  1.00 94.12           O  
ATOM    559  N   GLY A  72      12.037  -5.822  -0.826  1.00 91.51           N  
ATOM    560  CA  GLY A  72      13.125  -6.482  -1.531  1.00 91.51           C  
ATOM    561  C   GLY A  72      14.416  -5.685  -1.515  1.00 91.51           C  
ATOM    562  O   GLY A  72      14.484  -4.616  -0.904  1.00 91.51           O  
ATOM    563  N   PRO A  73      15.473  -6.162  -2.107  1.00 90.60           N  
ATOM    564  CA  PRO A  73      16.740  -5.428  -2.157  1.00 90.60           C  
ATOM    565  C   PRO A  73      16.593  -4.040  -2.777  1.00 90.60           C  
ATOM    566  CB  PRO A  73      17.632  -6.321  -3.022  1.00 90.60           C  
ATOM    567  O   PRO A  73      16.027  -3.902  -3.864  1.00 90.60           O  
ATOM    568  CG  PRO A  73      17.015  -7.680  -2.930  1.00 90.60           C  
ATOM    569  CD  PRO A  73      15.530  -7.520  -2.773  1.00 90.60           C  
ATOM    570  N   GLY A  74      17.030  -3.097  -1.948  1.00 89.66           N  
ATOM    571  CA  GLY A  74      17.031  -1.720  -2.416  1.00 89.66           C  
ATOM    572  C   GLY A  74      15.681  -1.041  -2.278  1.00 89.66           C  
ATOM    573  O   GLY A  74      15.456   0.027  -2.852  1.00 89.66           O  
ATOM    574  N   GLU A  75      14.736  -1.762  -1.610  1.00 92.14           N  
ATOM    575  CA  GLU A  75      13.385  -1.244  -1.421  1.00 92.14           C  
ATOM    576  C   GLU A  75      13.136  -0.868   0.037  1.00 92.14           C  
ATOM    577  CB  GLU A  75      12.346  -2.270  -1.884  1.00 92.14           C  
ATOM    578  O   GLU A  75      13.723  -1.460   0.945  1.00 92.14           O  
ATOM    579  CG  GLU A  75      12.375  -2.541  -3.381  1.00 92.14           C  
ATOM    580  CD  GLU A  75      11.332  -3.552  -3.828  1.00 92.14           C  
ATOM    581  OE1 GLU A  75      11.130  -3.715  -5.053  1.00 92.14           O  
ATOM    582  OE2 GLU A  75      10.710  -4.186  -2.946  1.00 92.14           O  
ATOM    583  N   THR A  76      12.387   0.126   0.165  1.00 92.94           N  
ATOM    584  CA  THR A  76      11.824   0.472   1.466  1.00 92.94           C  
ATOM    585  C   THR A  76      10.299   0.464   1.414  1.00 92.94           C  
ATOM    586  CB  THR A  76      12.317   1.852   1.939  1.00 92.94           C  
ATOM    587  O   THR A  76       9.702   0.970   0.462  1.00 92.94           O  
ATOM    588  CG2 THR A  76      11.792   2.175   3.334  1.00 92.94           C  
ATOM    589  OG1 THR A  76      13.750   1.857   1.967  1.00 92.94           O  
ATOM    590  N   VAL A  77       9.707  -0.134   2.508  1.00 95.24           N  
ATOM    591  CA  VAL A  77       8.251  -0.220   2.548  1.00 95.24           C  
ATOM    592  C   VAL A  77       7.730   0.421   3.832  1.00 95.24           C  
ATOM    593  CB  VAL A  77       7.766  -1.684   2.448  1.00 95.24           C  
ATOM    594  O   VAL A  77       8.275   0.191   4.914  1.00 95.24           O  
ATOM    595  CG1 VAL A  77       6.254  -1.767   2.651  1.00 95.24           C  
ATOM    596  CG2 VAL A  77       8.162  -2.286   1.101  1.00 95.24           C  
ATOM    597  N   ASN A  78       6.717   1.248   3.671  1.00 94.93           N  
ATOM    598  CA  ASN A  78       5.954   1.781   4.795  1.00 94.93           C  
ATOM    599  C   ASN A  78       4.484   1.380   4.714  1.00 94.93           C  
ATOM    600  CB  ASN A  78       6.087   3.304   4.861  1.00 94.93           C  
ATOM    601  O   ASN A  78       3.866   1.482   3.653  1.00 94.93           O  
ATOM    602  CG  ASN A  78       7.480   3.752   5.256  1.00 94.93           C  
ATOM    603  ND2 ASN A  78       7.854   4.958   4.846  1.00 94.93           N  
ATOM    604  OD1 ASN A  78       8.215   3.020   5.924  1.00 94.93           O  
ATOM    605  N   CYS A  79       4.007   0.975   5.910  1.00 95.90           N  
ATOM    606  CA  CYS A  79       2.607   0.572   5.980  1.00 95.90           C  
ATOM    607  C   CYS A  79       1.889   1.290   7.117  1.00 95.90           C  
ATOM    608  CB  CYS A  79       2.493  -0.940   6.166  1.00 95.90           C  
ATOM    609  O   CYS A  79       2.506   1.635   8.126  1.00 95.90           O  
ATOM    610  SG  CYS A  79       2.726  -1.882   4.643  1.00 95.90           S  
ATOM    611  N   CYS A  80       0.625   1.413   6.878  1.00 95.18           N  
ATOM    612  CA  CYS A  80      -0.215   2.044   7.890  1.00 95.18           C  
ATOM    613  C   CYS A  80      -1.670   1.616   7.735  1.00 95.18           C  
ATOM    614  CB  CYS A  80      -0.109   3.566   7.802  1.00 95.18           C  
ATOM    615  O   CYS A  80      -2.038   1.006   6.730  1.00 95.18           O  
ATOM    616  SG  CYS A  80      -0.675   4.245   6.227  1.00 95.18           S  
ATOM    617  N   PHE A  81      -2.505   1.876   8.723  1.00 92.41           N  
ATOM    618  CA  PHE A  81      -3.831   1.272   8.684  1.00 92.41           C  
ATOM    619  C   PHE A  81      -4.914   2.344   8.676  1.00 92.41           C  
ATOM    620  CB  PHE A  81      -4.031   0.331   9.876  1.00 92.41           C  
ATOM    621  O   PHE A  81      -6.106   2.029   8.684  1.00 92.41           O  
ATOM    622  CG  PHE A  81      -3.913   1.013  11.213  1.00 92.41           C  
ATOM    623  CD1 PHE A  81      -2.675   1.159  11.827  1.00 92.41           C  
ATOM    624  CD2 PHE A  81      -5.040   1.507  11.855  1.00 92.41           C  
ATOM    625  CE1 PHE A  81      -2.563   1.789  13.064  1.00 92.41           C  
ATOM    626  CE2 PHE A  81      -4.936   2.138  13.092  1.00 92.41           C  
ATOM    627  CZ  PHE A  81      -3.697   2.277  13.695  1.00 92.41           C  
ATOM    628  N   TYR A  82      -4.502   3.634   8.541  1.00 91.63           N  
ATOM    629  CA  TYR A  82      -5.554   4.644   8.531  1.00 91.63           C  
ATOM    630  C   TYR A  82      -5.614   5.354   7.184  1.00 91.63           C  
ATOM    631  CB  TYR A  82      -5.330   5.666   9.650  1.00 91.63           C  
ATOM    632  O   TYR A  82      -4.650   5.323   6.415  1.00 91.63           O  
ATOM    633  CG  TYR A  82      -4.015   6.400   9.548  1.00 91.63           C  
ATOM    634  CD1 TYR A  82      -2.862   5.890  10.141  1.00 91.63           C  
ATOM    635  CD2 TYR A  82      -3.923   7.604   8.859  1.00 91.63           C  
ATOM    636  CE1 TYR A  82      -1.649   6.564  10.051  1.00 91.63           C  
ATOM    637  CE2 TYR A  82      -2.715   8.287   8.763  1.00 91.63           C  
ATOM    638  OH  TYR A  82      -0.386   8.431   9.269  1.00 91.63           O  
ATOM    639  CZ  TYR A  82      -1.585   7.760   9.361  1.00 91.63           C  
ATOM    640  N   SER A  83      -6.776   5.962   6.844  1.00 92.71           N  
ATOM    641  CA  SER A  83      -7.059   6.550   5.538  1.00 92.71           C  
ATOM    642  C   SER A  83      -6.057   7.648   5.197  1.00 92.71           C  
ATOM    643  CB  SER A  83      -8.479   7.115   5.502  1.00 92.71           C  
ATOM    644  O   SER A  83      -5.755   8.502   6.033  1.00 92.71           O  
ATOM    645  OG  SER A  83      -9.438   6.074   5.575  1.00 92.71           O  
ATOM    646  N   GLY A  84      -5.450   7.530   4.038  1.00 92.38           N  
ATOM    647  CA  GLY A  84      -4.593   8.577   3.504  1.00 92.38           C  
ATOM    648  C   GLY A  84      -3.218   8.606   4.144  1.00 92.38           C  
ATOM    649  O   GLY A  84      -2.492   9.595   4.024  1.00 92.38           O  
ATOM    650  N   CYS A  85      -2.805   7.731   4.824  1.00 94.23           N  
ATOM    651  CA  CYS A  85      -1.561   7.730   5.586  1.00 94.23           C  
ATOM    652  C   CYS A  85      -0.358   7.555   4.666  1.00 94.23           C  
ATOM    653  CB  CYS A  85      -1.577   6.620   6.636  1.00 94.23           C  
ATOM    654  O   CYS A  85       0.782   7.769   5.081  1.00 94.23           O  
ATOM    655  SG  CYS A  85      -1.729   4.960   5.938  1.00 94.23           S  
ATOM    656  N   ASN A  86      -0.702   7.203   3.401  1.00 93.47           N  
ATOM    657  CA  ASN A  86       0.436   7.046   2.502  1.00 93.47           C  
ATOM    658  C   ASN A  86       0.538   8.208   1.518  1.00 93.47           C  
ATOM    659  CB  ASN A  86       0.344   5.718   1.747  1.00 93.47           C  
ATOM    660  O   ASN A  86       0.914   8.016   0.361  1.00 93.47           O  
ATOM    661  CG  ASN A  86      -0.866   5.647   0.836  1.00 93.47           C  
ATOM    662  ND2 ASN A  86      -0.808   4.769  -0.159  1.00 93.47           N  
ATOM    663  OD1 ASN A  86      -1.844   6.375   1.024  1.00 93.47           O  
ATOM    664  N   SER A  87       0.160   9.397   1.930  1.00 87.42           N  
ATOM    665  CA  SER A  87       0.123  10.591   1.092  1.00 87.42           C  
ATOM    666  C   SER A  87       1.526  11.136   0.844  1.00 87.42           C  
ATOM    667  CB  SER A  87      -0.746  11.672   1.736  1.00 87.42           C  
ATOM    668  O   SER A  87       1.750  11.873  -0.118  1.00 87.42           O  
ATOM    669  OG  SER A  87      -0.217  12.060   2.993  1.00 87.42           O  
ATOM    670  N   LEU A  88       2.562  10.818   1.677  1.00 74.92           N  
ATOM    671  CA  LEU A  88       3.908  11.358   1.521  1.00 74.92           C  
ATOM    672  C   LEU A  88       4.839  10.325   0.895  1.00 74.92           C  
ATOM    673  CB  LEU A  88       4.465  11.811   2.874  1.00 74.92           C  
ATOM    674  O   LEU A  88       4.693   9.125   1.136  1.00 74.92           O  
ATOM    675  CG  LEU A  88       3.726  12.961   3.560  1.00 74.92           C  
ATOM    676  CD1 LEU A  88       4.222  13.129   4.993  1.00 74.92           C  
ATOM    677  CD2 LEU A  88       3.902  14.255   2.773  1.00 74.92           C  
TER     678      ALA A   1                                                      
ENDMDL                                                                          
END                                                                             
