# Supplementary material for: Domain loss enabled evolution of novel functions in the snake three-finger toxin gene superfamily
Source: Nat Commun. 2023 Aug 11;14:4861. doi: 10.1038/s41467-023-40550-0 (PMC10421932; doi:10.1038/s41467-023-40550-0)
Supplement: Supplementary file 5 — Supplementary Data 2 [file 41467_2023_40550_MOESM5_ESM.zip › SD2_structure_predictions/full_sequence/NCBI|PSASU_OL439254.1_1_252|Psammophis_subtaeniatus.pdb]

MODEL     1                                                                     
ATOM      1  N   MET A   1     -36.918  -3.618  30.155  1.00 55.44           N  
ATOM      2  CA  MET A   1     -35.648  -3.104  30.660  1.00 55.44           C  
ATOM      3  C   MET A   1     -34.489  -3.998  30.230  1.00 55.44           C  
ATOM      4  CB  MET A   1     -35.681  -2.989  32.184  1.00 55.44           C  
ATOM      5  O   MET A   1     -33.654  -4.378  31.052  1.00 55.44           O  
ATOM      6  CG  MET A   1     -36.720  -2.007  32.702  1.00 55.44           C  
ATOM      7  SD  MET A   1     -36.707  -1.870  34.532  1.00 55.44           S  
ATOM      8  CE  MET A   1     -35.505  -0.528  34.744  1.00 55.44           C  
ATOM      9  N   LYS A   2     -34.448  -4.466  28.896  1.00 61.81           N  
ATOM     10  CA  LYS A   2     -33.446  -5.381  28.356  1.00 61.81           C  
ATOM     11  C   LYS A   2     -32.682  -4.739  27.201  1.00 61.81           C  
ATOM     12  CB  LYS A   2     -34.103  -6.681  27.891  1.00 61.81           C  
ATOM     13  O   LYS A   2     -32.260  -5.428  26.270  1.00 61.81           O  
ATOM     14  CG  LYS A   2     -34.577  -7.576  29.027  1.00 61.81           C  
ATOM     15  CD  LYS A   2     -35.378  -8.763  28.506  1.00 61.81           C  
ATOM     16  CE  LYS A   2     -35.681  -9.763  29.614  1.00 61.81           C  
ATOM     17  NZ  LYS A   2     -36.962 -10.490  29.369  1.00 61.81           N  
ATOM     18  N   THR A   3     -32.671  -3.364  27.152  1.00 63.05           N  
ATOM     19  CA  THR A   3     -32.021  -2.780  25.985  1.00 63.05           C  
ATOM     20  C   THR A   3     -30.546  -2.509  26.266  1.00 63.05           C  
ATOM     21  CB  THR A   3     -32.713  -1.473  25.556  1.00 63.05           C  
ATOM     22  O   THR A   3     -29.773  -2.234  25.346  1.00 63.05           O  
ATOM     23  CG2 THR A   3     -34.149  -1.731  25.110  1.00 63.05           C  
ATOM     24  OG1 THR A   3     -32.725  -0.560  26.661  1.00 63.05           O  
ATOM     25  N   LEU A   4     -30.121  -2.626  27.510  1.00 69.36           N  
ATOM     26  CA  LEU A   4     -28.765  -2.224  27.865  1.00 69.36           C  
ATOM     27  C   LEU A   4     -27.743  -3.215  27.319  1.00 69.36           C  
ATOM     28  CB  LEU A   4     -28.621  -2.110  29.385  1.00 69.36           C  
ATOM     29  O   LEU A   4     -26.710  -2.813  26.777  1.00 69.36           O  
ATOM     30  CG  LEU A   4     -27.615  -1.078  29.896  1.00 69.36           C  
ATOM     31  CD1 LEU A   4     -28.050  -0.541  31.255  1.00 69.36           C  
ATOM     32  CD2 LEU A   4     -26.219  -1.685  29.977  1.00 69.36           C  
ATOM     33  N   PRO A   5     -28.081  -4.563  27.318  1.00 74.56           N  
ATOM     34  CA  PRO A   5     -27.096  -5.491  26.759  1.00 74.56           C  
ATOM     35  C   PRO A   5     -26.992  -5.395  25.238  1.00 74.56           C  
ATOM     36  CB  PRO A   5     -27.624  -6.864  27.184  1.00 74.56           C  
ATOM     37  O   PRO A   5     -25.905  -5.561  24.679  1.00 74.56           O  
ATOM     38  CG  PRO A   5     -29.059  -6.631  27.529  1.00 74.56           C  
ATOM     39  CD  PRO A   5     -29.248  -5.170  27.825  1.00 74.56           C  
ATOM     40  N   LEU A   6     -28.107  -4.965  24.668  1.00 75.27           N  
ATOM     41  CA  LEU A   6     -28.120  -4.840  23.214  1.00 75.27           C  
ATOM     42  C   LEU A   6     -27.231  -3.687  22.759  1.00 75.27           C  
ATOM     43  CB  LEU A   6     -29.549  -4.629  22.707  1.00 75.27           C  
ATOM     44  O   LEU A   6     -26.488  -3.818  21.784  1.00 75.27           O  
ATOM     45  CG  LEU A   6     -29.770  -4.815  21.205  1.00 75.27           C  
ATOM     46  CD1 LEU A   6     -30.683  -6.008  20.947  1.00 75.27           C  
ATOM     47  CD2 LEU A   6     -30.351  -3.547  20.589  1.00 75.27           C  
ATOM     48  N   VAL A   7     -27.221  -2.600  23.458  1.00 78.54           N  
ATOM     49  CA  VAL A   7     -26.429  -1.419  23.132  1.00 78.54           C  
ATOM     50  C   VAL A   7     -24.943  -1.735  23.280  1.00 78.54           C  
ATOM     51  CB  VAL A   7     -26.810  -0.216  24.025  1.00 78.54           C  
ATOM     52  O   VAL A   7     -24.131  -1.343  22.439  1.00 78.54           O  
ATOM     53  CG1 VAL A   7     -25.879   0.967  23.763  1.00 78.54           C  
ATOM     54  CG2 VAL A   7     -28.265   0.183  23.789  1.00 78.54           C  
ATOM     55  N   LEU A   8     -24.575  -2.530  24.238  1.00 78.72           N  
ATOM     56  CA  LEU A   8     -23.178  -2.872  24.480  1.00 78.72           C  
ATOM     57  C   LEU A   8     -22.640  -3.774  23.374  1.00 78.72           C  
ATOM     58  CB  LEU A   8     -23.022  -3.562  25.838  1.00 78.72           C  
ATOM     59  O   LEU A   8     -21.500  -3.610  22.933  1.00 78.72           O  
ATOM     60  CG  LEU A   8     -23.112  -2.661  27.071  1.00 78.72           C  
ATOM     61  CD1 LEU A   8     -23.208  -3.504  28.338  1.00 78.72           C  
ATOM     62  CD2 LEU A   8     -21.912  -1.722  27.136  1.00 78.72           C  
ATOM     63  N   VAL A   9     -23.463  -4.659  22.853  1.00 80.33           N  
ATOM     64  CA  VAL A   9     -23.090  -5.575  21.780  1.00 80.33           C  
ATOM     65  C   VAL A   9     -22.874  -4.794  20.486  1.00 80.33           C  
ATOM     66  CB  VAL A   9     -24.159  -6.670  21.571  1.00 80.33           C  
ATOM     67  O   VAL A   9     -21.903  -5.033  19.764  1.00 80.33           O  
ATOM     68  CG1 VAL A   9     -23.836  -7.513  20.338  1.00 80.33           C  
ATOM     69  CG2 VAL A   9     -24.268  -7.553  22.812  1.00 80.33           C  
ATOM     70  N   VAL A  10     -23.701  -3.791  20.250  1.00 79.50           N  
ATOM     71  CA  VAL A  10     -23.604  -2.998  19.029  1.00 79.50           C  
ATOM     72  C   VAL A  10     -22.348  -2.131  19.074  1.00 79.50           C  
ATOM     73  CB  VAL A  10     -24.854  -2.115  18.824  1.00 79.50           C  
ATOM     74  O   VAL A  10     -21.629  -2.015  18.078  1.00 79.50           O  
ATOM     75  CG1 VAL A  10     -24.676  -1.198  17.615  1.00 79.50           C  
ATOM     76  CG2 VAL A  10     -26.100  -2.984  18.660  1.00 79.50           C  
ATOM     77  N   VAL A  11     -22.044  -1.559  20.219  1.00 77.98           N  
ATOM     78  CA  VAL A  11     -20.859  -0.727  20.400  1.00 77.98           C  
ATOM     79  C   VAL A  11     -19.601  -1.577  20.242  1.00 77.98           C  
ATOM     80  CB  VAL A  11     -20.861  -0.029  21.779  1.00 77.98           C  
ATOM     81  O   VAL A  11     -18.633  -1.153  19.606  1.00 77.98           O  
ATOM     82  CG1 VAL A  11     -19.532   0.684  22.025  1.00 77.98           C  
ATOM     83  CG2 VAL A  11     -22.025   0.955  21.877  1.00 77.98           C  
ATOM     84  N   ALA A  12     -19.639  -2.774  20.754  1.00 76.01           N  
ATOM     85  CA  ALA A  12     -18.502  -3.685  20.648  1.00 76.01           C  
ATOM     86  C   ALA A  12     -18.249  -4.080  19.196  1.00 76.01           C  
ATOM     87  CB  ALA A  12     -18.736  -4.929  21.502  1.00 76.01           C  
ATOM     88  O   ALA A  12     -17.099  -4.132  18.752  1.00 76.01           O  
ATOM     89  N   PHE A  13     -19.382  -4.300  18.468  1.00 71.03           N  
ATOM     90  CA  PHE A  13     -19.259  -4.674  17.065  1.00 71.03           C  
ATOM     91  C   PHE A  13     -18.716  -3.513  16.240  1.00 71.03           C  
ATOM     92  CB  PHE A  13     -20.612  -5.126  16.507  1.00 71.03           C  
ATOM     93  O   PHE A  13     -17.895  -3.712  15.343  1.00 71.03           O  
ATOM     94  CG  PHE A  13     -20.942  -6.564  16.806  1.00 71.03           C  
ATOM     95  CD1 PHE A  13     -20.342  -7.592  16.090  1.00 71.03           C  
ATOM     96  CD2 PHE A  13     -21.853  -6.886  17.804  1.00 71.03           C  
ATOM     97  CE1 PHE A  13     -20.646  -8.924  16.364  1.00 71.03           C  
ATOM     98  CE2 PHE A  13     -22.161  -8.215  18.084  1.00 71.03           C  
ATOM     99  CZ  PHE A  13     -21.557  -9.232  17.362  1.00 71.03           C  
ATOM    100  N   VAL A  14     -19.221  -2.318  16.517  1.00 70.07           N  
ATOM    101  CA  VAL A  14     -18.782  -1.114  15.820  1.00 70.07           C  
ATOM    102  C   VAL A  14     -17.300  -0.868  16.094  1.00 70.07           C  
ATOM    103  CB  VAL A  14     -19.614   0.119  16.240  1.00 70.07           C  
ATOM    104  O   VAL A  14     -16.548  -0.500  15.189  1.00 70.07           O  
ATOM    105  CG1 VAL A  14     -19.033   1.395  15.632  1.00 70.07           C  
ATOM    106  CG2 VAL A  14     -21.074  -0.057  15.826  1.00 70.07           C  
ATOM    107  N   TYR A  15     -16.874  -1.279  17.318  1.00 66.57           N  
ATOM    108  CA  TYR A  15     -15.471  -1.087  17.669  1.00 66.57           C  
ATOM    109  C   TYR A  15     -14.599  -2.168  17.042  1.00 66.57           C  
ATOM    110  CB  TYR A  15     -15.292  -1.088  19.190  1.00 66.57           C  
ATOM    111  O   TYR A  15     -13.454  -1.909  16.663  1.00 66.57           O  
ATOM    112  CG  TYR A  15     -15.513   0.262  19.829  1.00 66.57           C  
ATOM    113  CD1 TYR A  15     -14.491   1.207  19.877  1.00 66.57           C  
ATOM    114  CD2 TYR A  15     -16.743   0.594  20.386  1.00 66.57           C  
ATOM    115  CE1 TYR A  15     -14.689   2.451  20.466  1.00 66.57           C  
ATOM    116  CE2 TYR A  15     -16.953   1.836  20.977  1.00 66.57           C  
ATOM    117  OH  TYR A  15     -16.123   3.986  21.597  1.00 66.57           O  
ATOM    118  CZ  TYR A  15     -15.921   2.756  21.012  1.00 66.57           C  
ATOM    119  N   LEU A  16     -15.142  -3.294  16.906  1.00 62.19           N  
ATOM    120  CA  LEU A  16     -14.393  -4.392  16.304  1.00 62.19           C  
ATOM    121  C   LEU A  16     -14.187  -4.156  14.812  1.00 62.19           C  
ATOM    122  CB  LEU A  16     -15.119  -5.722  16.527  1.00 62.19           C  
ATOM    123  O   LEU A  16     -13.133  -4.491  14.266  1.00 62.19           O  
ATOM    124  CG  LEU A  16     -15.087  -6.282  17.949  1.00 62.19           C  
ATOM    125  CD1 LEU A  16     -16.040  -7.466  18.075  1.00 62.19           C  
ATOM    126  CD2 LEU A  16     -13.668  -6.688  18.332  1.00 62.19           C  
ATOM    127  N   ASP A  17     -15.226  -3.602  14.204  1.00 61.52           N  
ATOM    128  CA  ASP A  17     -15.114  -3.345  12.772  1.00 61.52           C  
ATOM    129  C   ASP A  17     -14.084  -2.254  12.488  1.00 61.52           C  
ATOM    130  CB  ASP A  17     -16.473  -2.950  12.190  1.00 61.52           C  
ATOM    131  O   ASP A  17     -13.354  -2.325  11.497  1.00 61.52           O  
ATOM    132  CG  ASP A  17     -17.326  -4.147  11.809  1.00 61.52           C  
ATOM    133  OD1 ASP A  17     -16.767  -5.228  11.523  1.00 61.52           O  
ATOM    134  OD2 ASP A  17     -18.568  -4.008  11.792  1.00 61.52           O  
ATOM    135  N   LEU A  18     -14.031  -1.316  13.425  1.00 60.77           N  
ATOM    136  CA  LEU A  18     -13.064  -0.243  13.223  1.00 60.77           C  
ATOM    137  C   LEU A  18     -11.643  -0.740  13.460  1.00 60.77           C  
ATOM    138  CB  LEU A  18     -13.368   0.934  14.154  1.00 60.77           C  
ATOM    139  O   LEU A  18     -10.699  -0.263  12.825  1.00 60.77           O  
ATOM    140  CG  LEU A  18     -14.262   2.036  13.585  1.00 60.77           C  
ATOM    141  CD1 LEU A  18     -15.726   1.750  13.905  1.00 60.77           C  
ATOM    142  CD2 LEU A  18     -13.847   3.398  14.131  1.00 60.77           C  
ATOM    143  N   ALA A  19     -11.507  -1.855  14.254  1.00 64.17           N  
ATOM    144  CA  ALA A  19     -10.169  -2.298  14.635  1.00 64.17           C  
ATOM    145  C   ALA A  19      -9.556  -3.183  13.554  1.00 64.17           C  
ATOM    146  CB  ALA A  19     -10.215  -3.045  15.966  1.00 64.17           C  
ATOM    147  O   ALA A  19      -8.332  -3.246  13.415  1.00 64.17           O  
ATOM    148  N   HIS A  20     -10.287  -3.539  12.469  1.00 69.38           N  
ATOM    149  CA  HIS A  20      -9.655  -4.504  11.577  1.00 69.38           C  
ATOM    150  C   HIS A  20      -9.237  -3.849  10.264  1.00 69.38           C  
ATOM    151  CB  HIS A  20     -10.598  -5.676  11.301  1.00 69.38           C  
ATOM    152  O   HIS A  20      -9.022  -4.537   9.264  1.00 69.38           O  
ATOM    153  CG  HIS A  20     -10.662  -6.670  12.417  1.00 69.38           C  
ATOM    154  CD2 HIS A  20     -11.621  -6.908  13.342  1.00 69.38           C  
ATOM    155  ND1 HIS A  20      -9.645  -7.564  12.677  1.00 69.38           N  
ATOM    156  CE1 HIS A  20      -9.978  -8.310  13.716  1.00 69.38           C  
ATOM    157  NE2 HIS A  20     -11.173  -7.933  14.139  1.00 69.38           N  
ATOM    158  N   THR A  21      -9.160  -2.517  10.254  1.00 79.03           N  
ATOM    159  CA  THR A  21      -8.775  -1.993   8.949  1.00 79.03           C  
ATOM    160  C   THR A  21      -7.256  -1.968   8.803  1.00 79.03           C  
ATOM    161  CB  THR A  21      -9.338  -0.578   8.726  1.00 79.03           C  
ATOM    162  O   THR A  21      -6.543  -1.620   9.745  1.00 79.03           O  
ATOM    163  CG2 THR A  21     -10.861  -0.570   8.820  1.00 79.03           C  
ATOM    164  OG1 THR A  21      -8.805   0.304   9.722  1.00 79.03           O  
ATOM    165  N   ARG A  22      -6.666  -2.737   7.920  1.00 88.91           N  
ATOM    166  CA  ARG A  22      -5.249  -2.776   7.572  1.00 88.91           C  
ATOM    167  C   ARG A  22      -4.742  -1.390   7.188  1.00 88.91           C  
ATOM    168  CB  ARG A  22      -5.003  -3.760   6.427  1.00 88.91           C  
ATOM    169  O   ARG A  22      -5.405  -0.664   6.444  1.00 88.91           O  
ATOM    170  CG  ARG A  22      -3.533  -3.961   6.093  1.00 88.91           C  
ATOM    171  CD  ARG A  22      -2.820  -4.785   7.156  1.00 88.91           C  
ATOM    172  NE  ARG A  22      -1.440  -5.074   6.779  1.00 88.91           N  
ATOM    173  NH1 ARG A  22      -0.965  -6.315   8.668  1.00 88.91           N  
ATOM    174  NH2 ARG A  22       0.644  -5.995   7.067  1.00 88.91           N  
ATOM    175  CZ  ARG A  22      -0.590  -5.794   7.506  1.00 88.91           C  
ATOM    176  N   SER A  23      -3.653  -1.032   7.765  1.00 94.29           N  
ATOM    177  CA  SER A  23      -3.023   0.241   7.430  1.00 94.29           C  
ATOM    178  C   SER A  23      -1.617   0.034   6.877  1.00 94.29           C  
ATOM    179  CB  SER A  23      -2.967   1.151   8.658  1.00 94.29           C  
ATOM    180  O   SER A  23      -0.882  -0.837   7.347  1.00 94.29           O  
ATOM    181  OG  SER A  23      -2.415   2.413   8.325  1.00 94.29           O  
ATOM    182  N   CYS A  24      -1.268   0.730   5.813  1.00 96.56           N  
ATOM    183  CA  CYS A  24       0.043   0.667   5.178  1.00 96.56           C  
ATOM    184  C   CYS A  24       0.687   2.047   5.117  1.00 96.56           C  
ATOM    185  CB  CYS A  24      -0.071   0.086   3.769  1.00 96.56           C  
ATOM    186  O   CYS A  24      -0.005   3.064   5.196  1.00 96.56           O  
ATOM    187  SG  CYS A  24      -0.642  -1.628   3.733  1.00 96.56           S  
ATOM    188  N   CYS A  25       1.989   2.076   5.121  1.00 95.86           N  
ATOM    189  CA  CYS A  25       2.712   3.321   4.887  1.00 95.86           C  
ATOM    190  C   CYS A  25       2.501   3.815   3.461  1.00 95.86           C  
ATOM    191  CB  CYS A  25       4.205   3.133   5.156  1.00 95.86           C  
ATOM    192  O   CYS A  25       2.397   3.014   2.531  1.00 95.86           O  
ATOM    193  SG  CYS A  25       4.615   2.974   6.908  1.00 95.86           S  
ATOM    194  N   SER A  26       2.349   5.101   3.331  1.00 91.42           N  
ATOM    195  CA  SER A  26       2.214   5.740   2.026  1.00 91.42           C  
ATOM    196  C   SER A  26       3.255   6.839   1.839  1.00 91.42           C  
ATOM    197  CB  SER A  26       0.810   6.322   1.857  1.00 91.42           C  
ATOM    198  O   SER A  26       3.726   7.428   2.814  1.00 91.42           O  
ATOM    199  OG  SER A  26       0.644   6.864   0.558  1.00 91.42           O  
ATOM    200  N   GLY A  27       3.715   6.956   0.578  1.00 86.50           N  
ATOM    201  CA  GLY A  27       4.709   7.963   0.240  1.00 86.50           C  
ATOM    202  C   GLY A  27       6.125   7.419   0.217  1.00 86.50           C  
ATOM    203  O   GLY A  27       6.368   6.287   0.639  1.00 86.50           O  
ATOM    204  N   PRO A  28       7.015   8.238  -0.186  1.00 83.89           N  
ATOM    205  CA  PRO A  28       8.398   7.784  -0.350  1.00 83.89           C  
ATOM    206  C   PRO A  28       9.110   7.569   0.983  1.00 83.89           C  
ATOM    207  CB  PRO A  28       9.050   8.920  -1.141  1.00 83.89           C  
ATOM    208  O   PRO A  28       9.962   6.684   1.097  1.00 83.89           O  
ATOM    209  CG  PRO A  28       8.143  10.092  -0.947  1.00 83.89           C  
ATOM    210  CD  PRO A  28       6.751   9.581  -0.705  1.00 83.89           C  
ATOM    211  N   LEU A  29       8.772   8.332   2.032  1.00 86.12           N  
ATOM    212  CA  LEU A  29       9.478   8.293   3.308  1.00 86.12           C  
ATOM    213  C   LEU A  29       8.612   7.655   4.390  1.00 86.12           C  
ATOM    214  CB  LEU A  29       9.892   9.703   3.735  1.00 86.12           C  
ATOM    215  O   LEU A  29       9.004   7.609   5.558  1.00 86.12           O  
ATOM    216  CG  LEU A  29      10.892  10.421   2.827  1.00 86.12           C  
ATOM    217  CD1 LEU A  29      11.086  11.862   3.286  1.00 86.12           C  
ATOM    218  CD2 LEU A  29      12.223   9.678   2.804  1.00 86.12           C  
ATOM    219  N   CYS A  30       7.484   7.202   4.076  1.00 89.18           N  
ATOM    220  CA  CYS A  30       6.576   6.519   4.990  1.00 89.18           C  
ATOM    221  C   CYS A  30       6.222   7.409   6.175  1.00 89.18           C  
ATOM    222  CB  CYS A  30       7.197   5.214   5.488  1.00 89.18           C  
ATOM    223  O   CYS A  30       6.229   6.956   7.321  1.00 89.18           O  
ATOM    224  SG  CYS A  30       6.007   4.080   6.237  1.00 89.18           S  
ATOM    225  N   PHE A  31       5.935   8.756   5.916  1.00 90.15           N  
ATOM    226  CA  PHE A  31       5.521   9.677   6.968  1.00 90.15           C  
ATOM    227  C   PHE A  31       4.011   9.627   7.167  1.00 90.15           C  
ATOM    228  CB  PHE A  31       5.961  11.106   6.636  1.00 90.15           C  
ATOM    229  O   PHE A  31       3.503  10.051   8.207  1.00 90.15           O  
ATOM    230  CG  PHE A  31       7.445  11.327   6.749  1.00 90.15           C  
ATOM    231  CD1 PHE A  31       8.171  10.746   7.782  1.00 90.15           C  
ATOM    232  CD2 PHE A  31       8.114  12.115   5.822  1.00 90.15           C  
ATOM    233  CE1 PHE A  31       9.545  10.949   7.889  1.00 90.15           C  
ATOM    234  CE2 PHE A  31       9.487  12.322   5.923  1.00 90.15           C  
ATOM    235  CZ  PHE A  31      10.200  11.739   6.958  1.00 90.15           C  
ATOM    236  N   GLN A  32       3.412   8.989   6.157  1.00 90.90           N  
ATOM    237  CA  GLN A  32       1.957   8.889   6.202  1.00 90.90           C  
ATOM    238  C   GLN A  32       1.507   7.432   6.237  1.00 90.90           C  
ATOM    239  CB  GLN A  32       1.332   9.604   5.003  1.00 90.90           C  
ATOM    240  O   GLN A  32       2.114   6.573   5.595  1.00 90.90           O  
ATOM    241  CG  GLN A  32       1.615  11.099   4.962  1.00 90.90           C  
ATOM    242  CD  GLN A  32       1.009  11.778   3.747  1.00 90.90           C  
ATOM    243  NE2 GLN A  32       1.000  13.107   3.754  1.00 90.90           N  
ATOM    244  OE1 GLN A  32       0.555  11.114   2.810  1.00 90.90           O  
ATOM    245  N   ARG A  33       0.437   7.156   7.086  1.00 93.30           N  
ATOM    246  CA  ARG A  33      -0.224   5.856   7.153  1.00 93.30           C  
ATOM    247  C   ARG A  33      -1.694   5.970   6.763  1.00 93.30           C  
ATOM    248  CB  ARG A  33      -0.099   5.260   8.556  1.00 93.30           C  
ATOM    249  O   ARG A  33      -2.375   6.918   7.159  1.00 93.30           O  
ATOM    250  CG  ARG A  33       1.337   5.090   9.027  1.00 93.30           C  
ATOM    251  CD  ARG A  33       1.407   4.726  10.504  1.00 93.30           C  
ATOM    252  NE  ARG A  33       2.785   4.690  10.986  1.00 93.30           N  
ATOM    253  NH1 ARG A  33       2.222   4.281  13.189  1.00 93.30           N  
ATOM    254  NH2 ARG A  33       4.424   4.467  12.579  1.00 93.30           N  
ATOM    255  CZ  ARG A  33       3.141   4.480  12.250  1.00 93.30           C  
ATOM    256  N   LYS A  34      -2.018   5.051   5.909  1.00 92.36           N  
ATOM    257  CA  LYS A  34      -3.399   5.096   5.438  1.00 92.36           C  
ATOM    258  C   LYS A  34      -4.070   3.731   5.568  1.00 92.36           C  
ATOM    259  CB  LYS A  34      -3.456   5.571   3.985  1.00 92.36           C  
ATOM    260  O   LYS A  34      -3.431   2.698   5.358  1.00 92.36           O  
ATOM    261  CG  LYS A  34      -2.966   6.997   3.781  1.00 92.36           C  
ATOM    262  CD  LYS A  34      -3.080   7.423   2.323  1.00 92.36           C  
ATOM    263  CE  LYS A  34      -2.656   8.873   2.128  1.00 92.36           C  
ATOM    264  NZ  LYS A  34      -2.613   9.249   0.683  1.00 92.36           N  
ATOM    265  N   PRO A  35      -5.336   3.852   6.009  1.00 94.10           N  
ATOM    266  CA  PRO A  35      -6.079   2.590   5.988  1.00 94.10           C  
ATOM    267  C   PRO A  35      -6.264   2.037   4.577  1.00 94.10           C  
ATOM    268  CB  PRO A  35      -7.428   2.964   6.609  1.00 94.10           C  
ATOM    269  O   PRO A  35      -6.439   2.805   3.627  1.00 94.10           O  
ATOM    270  CG  PRO A  35      -7.571   4.431   6.356  1.00 94.10           C  
ATOM    271  CD  PRO A  35      -6.199   5.037   6.279  1.00 94.10           C  
ATOM    272  N   CYS A  36      -6.143   0.697   4.460  1.00 93.15           N  
ATOM    273  CA  CYS A  36      -6.337   0.073   3.155  1.00 93.15           C  
ATOM    274  C   CYS A  36      -7.818  -0.141   2.868  1.00 93.15           C  
ATOM    275  CB  CYS A  36      -5.596  -1.262   3.085  1.00 93.15           C  
ATOM    276  O   CYS A  36      -8.593  -0.445   3.776  1.00 93.15           O  
ATOM    277  SG  CYS A  36      -3.799  -1.104   3.180  1.00 93.15           S  
ATOM    278  N   PRO A  37      -8.194   0.145   1.594  1.00 92.68           N  
ATOM    279  CA  PRO A  37      -9.575  -0.168   1.217  1.00 92.68           C  
ATOM    280  C   PRO A  37      -9.906  -1.651   1.367  1.00 92.68           C  
ATOM    281  CB  PRO A  37      -9.646   0.262  -0.251  1.00 92.68           C  
ATOM    282  O   PRO A  37      -9.000  -2.483   1.465  1.00 92.68           O  
ATOM    283  CG  PRO A  37      -8.440   1.121  -0.456  1.00 92.68           C  
ATOM    284  CD  PRO A  37      -7.396   0.726   0.549  1.00 92.68           C  
ATOM    285  N   ASP A  38     -11.164  -1.925   1.439  1.00 90.57           N  
ATOM    286  CA  ASP A  38     -11.602  -3.316   1.500  1.00 90.57           C  
ATOM    287  C   ASP A  38     -11.060  -4.114   0.316  1.00 90.57           C  
ATOM    288  CB  ASP A  38     -13.129  -3.398   1.535  1.00 90.57           C  
ATOM    289  O   ASP A  38     -11.104  -3.649  -0.825  1.00 90.57           O  
ATOM    290  CG  ASP A  38     -13.720  -2.894   2.841  1.00 90.57           C  
ATOM    291  OD1 ASP A  38     -12.977  -2.768   3.838  1.00 90.57           O  
ATOM    292  OD2 ASP A  38     -14.940  -2.623   2.873  1.00 90.57           O  
ATOM    293  N   GLY A  39     -10.496  -5.233   0.546  1.00 90.84           N  
ATOM    294  CA  GLY A  39      -9.986  -6.099  -0.505  1.00 90.84           C  
ATOM    295  C   GLY A  39      -8.498  -5.927  -0.749  1.00 90.84           C  
ATOM    296  O   GLY A  39      -7.889  -6.712  -1.478  1.00 90.84           O  
ATOM    297  N   GLU A  40      -7.912  -4.881  -0.148  1.00 94.98           N  
ATOM    298  CA  GLU A  40      -6.477  -4.640  -0.265  1.00 94.98           C  
ATOM    299  C   GLU A  40      -5.762  -4.915   1.055  1.00 94.98           C  
ATOM    300  CB  GLU A  40      -6.208  -3.203  -0.719  1.00 94.98           C  
ATOM    301  O   GLU A  40      -5.537  -3.998   1.848  1.00 94.98           O  
ATOM    302  CG  GLU A  40      -6.820  -2.861  -2.070  1.00 94.98           C  
ATOM    303  CD  GLU A  40      -6.374  -1.509  -2.605  1.00 94.98           C  
ATOM    304  OE1 GLU A  40      -6.862  -1.091  -3.680  1.00 94.98           O  
ATOM    305  OE2 GLU A  40      -5.529  -0.864  -1.945  1.00 94.98           O  
ATOM    306  N   ASN A  41      -5.339  -6.120   1.222  1.00 92.96           N  
ATOM    307  CA  ASN A  41      -4.833  -6.566   2.516  1.00 92.96           C  
ATOM    308  C   ASN A  41      -3.314  -6.709   2.505  1.00 92.96           C  
ATOM    309  CB  ASN A  41      -5.489  -7.888   2.921  1.00 92.96           C  
ATOM    310  O   ASN A  41      -2.734  -7.282   3.429  1.00 92.96           O  
ATOM    311  CG  ASN A  41      -6.984  -7.757   3.132  1.00 92.96           C  
ATOM    312  ND2 ASN A  41      -7.754  -8.610   2.465  1.00 92.96           N  
ATOM    313  OD1 ASN A  41      -7.445  -6.897   3.888  1.00 92.96           O  
ATOM    314  N   ILE A  42      -2.711  -6.188   1.399  1.00 96.61           N  
ATOM    315  CA  ILE A  42      -1.264  -6.296   1.247  1.00 96.61           C  
ATOM    316  C   ILE A  42      -0.645  -4.902   1.187  1.00 96.61           C  
ATOM    317  CB  ILE A  42      -0.888  -7.104  -0.015  1.00 96.61           C  
ATOM    318  O   ILE A  42      -1.169  -4.011   0.514  1.00 96.61           O  
ATOM    319  CG1 ILE A  42      -1.383  -8.550   0.109  1.00 96.61           C  
ATOM    320  CG2 ILE A  42       0.625  -7.062  -0.253  1.00 96.61           C  
ATOM    321  CD1 ILE A  42      -0.657  -9.364   1.171  1.00 96.61           C  
ATOM    322  N   CYS A  43       0.381  -4.724   1.985  1.00 97.33           N  
ATOM    323  CA  CYS A  43       1.192  -3.519   1.854  1.00 97.33           C  
ATOM    324  C   CYS A  43       2.364  -3.750   0.907  1.00 97.33           C  
ATOM    325  CB  CYS A  43       1.710  -3.071   3.220  1.00 97.33           C  
ATOM    326  O   CYS A  43       3.049  -4.771   0.998  1.00 97.33           O  
ATOM    327  SG  CYS A  43       0.401  -2.639   4.389  1.00 97.33           S  
ATOM    328  N   PHE A  44       2.544  -2.802  -0.060  1.00 96.99           N  
ATOM    329  CA  PHE A  44       3.665  -2.994  -0.972  1.00 96.99           C  
ATOM    330  C   PHE A  44       4.604  -1.794  -0.936  1.00 96.99           C  
ATOM    331  CB  PHE A  44       3.164  -3.226  -2.401  1.00 96.99           C  
ATOM    332  O   PHE A  44       4.193  -0.688  -0.579  1.00 96.99           O  
ATOM    333  CG  PHE A  44       2.569  -2.002  -3.041  1.00 96.99           C  
ATOM    334  CD1 PHE A  44       1.204  -1.753  -2.963  1.00 96.99           C  
ATOM    335  CD2 PHE A  44       3.375  -1.099  -3.723  1.00 96.99           C  
ATOM    336  CE1 PHE A  44       0.650  -0.620  -3.555  1.00 96.99           C  
ATOM    337  CE2 PHE A  44       2.828   0.035  -4.317  1.00 96.99           C  
ATOM    338  CZ  PHE A  44       1.466   0.272  -4.233  1.00 96.99           C  
ATOM    339  N   ARG A  45       5.853  -2.034  -1.227  1.00 95.07           N  
ATOM    340  CA  ARG A  45       6.902  -1.051  -1.475  1.00 95.07           C  
ATOM    341  C   ARG A  45       7.654  -1.365  -2.764  1.00 95.07           C  
ATOM    342  CB  ARG A  45       7.879  -0.997  -0.298  1.00 95.07           C  
ATOM    343  O   ARG A  45       8.133  -2.486  -2.951  1.00 95.07           O  
ATOM    344  CG  ARG A  45       9.006   0.007  -0.479  1.00 95.07           C  
ATOM    345  CD  ARG A  45      10.038  -0.098   0.636  1.00 95.07           C  
ATOM    346  NE  ARG A  45      11.276   0.594   0.290  1.00 95.07           N  
ATOM    347  NH1 ARG A  45      12.665  -0.953   1.297  1.00 95.07           N  
ATOM    348  NH2 ARG A  45      13.555   0.880   0.247  1.00 95.07           N  
ATOM    349  CZ  ARG A  45      12.496   0.172   0.612  1.00 95.07           C  
ATOM    350  N   ARG A  46       7.625  -0.319  -3.695  1.00 93.05           N  
ATOM    351  CA  ARG A  46       8.361  -0.478  -4.945  1.00 93.05           C  
ATOM    352  C   ARG A  46       9.419   0.609  -5.100  1.00 93.05           C  
ATOM    353  CB  ARG A  46       7.405  -0.452  -6.140  1.00 93.05           C  
ATOM    354  O   ARG A  46       9.140   1.789  -4.882  1.00 93.05           O  
ATOM    355  CG  ARG A  46       6.337  -1.533  -6.097  1.00 93.05           C  
ATOM    356  CD  ARG A  46       5.457  -1.506  -7.339  1.00 93.05           C  
ATOM    357  NE  ARG A  46       4.709  -0.257  -7.443  1.00 93.05           N  
ATOM    358  NH1 ARG A  46       3.879  -0.688  -9.555  1.00 93.05           N  
ATOM    359  NH2 ARG A  46       3.336   1.264  -8.482  1.00 93.05           N  
ATOM    360  CZ  ARG A  46       3.976   0.104  -8.493  1.00 93.05           C  
ATOM    361  N   LYS A  47      10.593   0.106  -5.439  1.00 90.07           N  
ATOM    362  CA  LYS A  47      11.696   1.043  -5.636  1.00 90.07           C  
ATOM    363  C   LYS A  47      12.538   0.652  -6.848  1.00 90.07           C  
ATOM    364  CB  LYS A  47      12.575   1.109  -4.386  1.00 90.07           C  
ATOM    365  O   LYS A  47      12.733  -0.535  -7.118  1.00 90.07           O  
ATOM    366  CG  LYS A  47      13.811   1.982  -4.544  1.00 90.07           C  
ATOM    367  CD  LYS A  47      14.725   1.883  -3.330  1.00 90.07           C  
ATOM    368  CE  LYS A  47      16.019   2.658  -3.537  1.00 90.07           C  
ATOM    369  NZ  LYS A  47      16.917   2.565  -2.348  1.00 90.07           N  
ATOM    370  N   ASN A  48      12.894   1.726  -7.637  1.00 86.63           N  
ATOM    371  CA  ASN A  48      13.827   1.477  -8.731  1.00 86.63           C  
ATOM    372  C   ASN A  48      15.261   1.346  -8.225  1.00 86.63           C  
ATOM    373  CB  ASN A  48      13.734   2.587  -9.780  1.00 86.63           C  
ATOM    374  O   ASN A  48      15.715   2.157  -7.416  1.00 86.63           O  
ATOM    375  CG  ASN A  48      14.321   2.178 -11.116  1.00 86.63           C  
ATOM    376  ND2 ASN A  48      13.836   2.790 -12.190  1.00 86.63           N  
ATOM    377  OD1 ASN A  48      15.203   1.317 -11.184  1.00 86.63           O  
ATOM    378  N   GLU A  49      15.913   0.320  -8.727  1.00 77.82           N  
ATOM    379  CA  GLU A  49      17.282   0.049  -8.297  1.00 77.82           C  
ATOM    380  C   GLU A  49      18.201   1.228  -8.602  1.00 77.82           C  
ATOM    381  CB  GLU A  49      17.815  -1.220  -8.967  1.00 77.82           C  
ATOM    382  O   GLU A  49      19.183   1.457  -7.892  1.00 77.82           O  
ATOM    383  CG  GLU A  49      17.236  -2.507  -8.396  1.00 77.82           C  
ATOM    384  CD  GLU A  49      17.892  -3.760  -8.955  1.00 77.82           C  
ATOM    385  OE1 GLU A  49      17.701  -4.854  -8.377  1.00 77.82           O  
ATOM    386  OE2 GLU A  49      18.603  -3.646  -9.978  1.00 77.82           O  
ATOM    387  N   THR A  50      17.798   2.008  -9.577  1.00 80.81           N  
ATOM    388  CA  THR A  50      18.679   3.088 -10.009  1.00 80.81           C  
ATOM    389  C   THR A  50      18.424   4.353  -9.194  1.00 80.81           C  
ATOM    390  CB  THR A  50      18.493   3.395 -11.507  1.00 80.81           C  
ATOM    391  O   THR A  50      19.204   5.305  -9.255  1.00 80.81           O  
ATOM    392  CG2 THR A  50      18.970   2.230 -12.369  1.00 80.81           C  
ATOM    393  OG1 THR A  50      17.106   3.635 -11.772  1.00 80.81           O  
ATOM    394  N   ASP A  51      17.319   4.245  -8.412  1.00 73.63           N  
ATOM    395  CA  ASP A  51      16.976   5.400  -7.587  1.00 73.63           C  
ATOM    396  C   ASP A  51      17.740   5.378  -6.266  1.00 73.63           C  
ATOM    397  CB  ASP A  51      15.469   5.441  -7.323  1.00 73.63           C  
ATOM    398  O   ASP A  51      17.315   4.730  -5.307  1.00 73.63           O  
ATOM    399  CG  ASP A  51      15.018   6.733  -6.665  1.00 73.63           C  
ATOM    400  OD1 ASP A  51      15.819   7.690  -6.587  1.00 73.63           O  
ATOM    401  OD2 ASP A  51      13.853   6.794  -6.218  1.00 73.63           O  
ATOM    402  N   LEU A  52      18.880   6.022  -6.213  1.00 69.94           N  
ATOM    403  CA  LEU A  52      19.758   6.022  -5.049  1.00 69.94           C  
ATOM    404  C   LEU A  52      19.214   6.937  -3.957  1.00 69.94           C  
ATOM    405  CB  LEU A  52      21.171   6.462  -5.443  1.00 69.94           C  
ATOM    406  O   LEU A  52      19.456   6.706  -2.770  1.00 69.94           O  
ATOM    407  CG  LEU A  52      22.008   5.442  -6.216  1.00 69.94           C  
ATOM    408  CD1 LEU A  52      22.893   6.148  -7.238  1.00 69.94           C  
ATOM    409  CD2 LEU A  52      22.850   4.606  -5.259  1.00 69.94           C  
ATOM    410  N   LEU A  53      18.394   7.938  -4.384  1.00 73.90           N  
ATOM    411  CA  LEU A  53      17.913   8.922  -3.421  1.00 73.90           C  
ATOM    412  C   LEU A  53      16.632   8.442  -2.748  1.00 73.90           C  
ATOM    413  CB  LEU A  53      17.669  10.269  -4.108  1.00 73.90           C  
ATOM    414  O   LEU A  53      16.212   9.001  -1.732  1.00 73.90           O  
ATOM    415  CG  LEU A  53      18.886  11.182  -4.262  1.00 73.90           C  
ATOM    416  CD1 LEU A  53      19.616  10.877  -5.566  1.00 73.90           C  
ATOM    417  CD2 LEU A  53      18.466  12.647  -4.207  1.00 73.90           C  
ATOM    418  N   GLY A  54      16.082   7.203  -3.296  1.00 66.67           N  
ATOM    419  CA  GLY A  54      14.858   6.690  -2.702  1.00 66.67           C  
ATOM    420  C   GLY A  54      13.642   7.542  -3.011  1.00 66.67           C  
ATOM    421  O   GLY A  54      12.619   7.444  -2.330  1.00 66.67           O  
ATOM    422  N   MET A  55      13.825   8.483  -3.911  1.00 71.93           N  
ATOM    423  CA  MET A  55      12.756   9.434  -4.203  1.00 71.93           C  
ATOM    424  C   MET A  55      11.698   8.804  -5.102  1.00 71.93           C  
ATOM    425  CB  MET A  55      13.321  10.693  -4.862  1.00 71.93           C  
ATOM    426  O   MET A  55      10.577   9.308  -5.196  1.00 71.93           O  
ATOM    427  CG  MET A  55      14.158  11.552  -3.928  1.00 71.93           C  
ATOM    428  SD  MET A  55      14.137  13.326  -4.396  1.00 71.93           S  
ATOM    429  CE  MET A  55      15.228  13.287  -5.845  1.00 71.93           C  
ATOM    430  N   ARG A  56      12.084   7.593  -5.591  1.00 81.67           N  
ATOM    431  CA  ARG A  56      11.098   6.965  -6.465  1.00 81.67           C  
ATOM    432  C   ARG A  56      10.459   5.756  -5.790  1.00 81.67           C  
ATOM    433  CB  ARG A  56      11.743   6.546  -7.788  1.00 81.67           C  
ATOM    434  O   ARG A  56      10.453   4.657  -6.348  1.00 81.67           O  
ATOM    435  CG  ARG A  56      12.173   7.714  -8.661  1.00 81.67           C  
ATOM    436  CD  ARG A  56      12.670   7.248 -10.022  1.00 81.67           C  
ATOM    437  NE  ARG A  56      13.113   8.368 -10.847  1.00 81.67           N  
ATOM    438  NH1 ARG A  56      13.769   7.061 -12.636  1.00 81.67           N  
ATOM    439  NH2 ARG A  56      13.995   9.340 -12.732  1.00 81.67           N  
ATOM    440  CZ  ARG A  56      13.624   8.254 -12.070  1.00 81.67           C  
ATOM    441  N   VAL A  57      10.367   5.846  -4.444  1.00 89.60           N  
ATOM    442  CA  VAL A  57       9.738   4.743  -3.724  1.00 89.60           C  
ATOM    443  C   VAL A  57       8.228   4.962  -3.660  1.00 89.60           C  
ATOM    444  CB  VAL A  57      10.316   4.592  -2.299  1.00 89.60           C  
ATOM    445  O   VAL A  57       7.767   6.065  -3.356  1.00 89.60           O  
ATOM    446  CG1 VAL A  57       9.625   3.451  -1.555  1.00 89.60           C  
ATOM    447  CG2 VAL A  57      11.824   4.361  -2.357  1.00 89.60           C  
ATOM    448  N   VAL A  58       7.547   3.998  -4.098  1.00 92.03           N  
ATOM    449  CA  VAL A  58       6.090   3.998  -4.021  1.00 92.03           C  
ATOM    450  C   VAL A  58       5.626   2.944  -3.018  1.00 92.03           C  
ATOM    451  CB  VAL A  58       5.448   3.739  -5.403  1.00 92.03           C  
ATOM    452  O   VAL A  58       6.076   1.797  -3.061  1.00 92.03           O  
ATOM    453  CG1 VAL A  58       3.924   3.767  -5.304  1.00 92.03           C  
ATOM    454  CG2 VAL A  58       5.940   4.767  -6.420  1.00 92.03           C  
ATOM    455  N   ARG A  59       4.733   3.399  -2.130  1.00 94.32           N  
ATOM    456  CA  ARG A  59       4.150   2.528  -1.115  1.00 94.32           C  
ATOM    457  C   ARG A  59       2.626   2.577  -1.162  1.00 94.32           C  
ATOM    458  CB  ARG A  59       4.644   2.920   0.279  1.00 94.32           C  
ATOM    459  O   ARG A  59       2.044   3.591  -1.554  1.00 94.32           O  
ATOM    460  CG  ARG A  59       6.149   2.795   0.457  1.00 94.32           C  
ATOM    461  CD  ARG A  59       6.603   3.327   1.809  1.00 94.32           C  
ATOM    462  NE  ARG A  59       8.025   3.082   2.034  1.00 94.32           N  
ATOM    463  NH1 ARG A  59       8.745   4.881   0.776  1.00 94.32           N  
ATOM    464  NH2 ARG A  59      10.269   3.513   1.807  1.00 94.32           N  
ATOM    465  CZ  ARG A  59       9.010   3.826   1.539  1.00 94.32           C  
ATOM    466  N   GLY A  60       2.056   1.456  -0.734  1.00 95.47           N  
ATOM    467  CA  GLY A  60       0.603   1.487  -0.676  1.00 95.47           C  
ATOM    468  C   GLY A  60      -0.013   0.128  -0.402  1.00 95.47           C  
ATOM    469  O   GLY A  60       0.660  -0.774   0.102  1.00 95.47           O  
ATOM    470  N   CYS A  61      -1.367   0.148  -0.602  1.00 96.14           N  
ATOM    471  CA  CYS A  61      -2.172  -1.053  -0.409  1.00 96.14           C  
ATOM    472  C   CYS A  61      -2.493  -1.715  -1.743  1.00 96.14           C  
ATOM    473  CB  CYS A  61      -3.468  -0.716   0.328  1.00 96.14           C  
ATOM    474  O   CYS A  61      -2.685  -1.031  -2.750  1.00 96.14           O  
ATOM    475  SG  CYS A  61      -3.210   0.068   1.935  1.00 96.14           S  
ATOM    476  N   ALA A  62      -2.513  -3.059  -1.732  1.00 96.36           N  
ATOM    477  CA  ALA A  62      -2.861  -3.809  -2.937  1.00 96.36           C  
ATOM    478  C   ALA A  62      -3.579  -5.109  -2.586  1.00 96.36           C  
ATOM    479  CB  ALA A  62      -1.609  -4.102  -3.760  1.00 96.36           C  
ATOM    480  O   ALA A  62      -3.428  -5.630  -1.479  1.00 96.36           O  
ATOM    481  N   PRO A  63      -4.481  -5.542  -3.503  1.00 96.26           N  
ATOM    482  CA  PRO A  63      -5.122  -6.838  -3.269  1.00 96.26           C  
ATOM    483  C   PRO A  63      -4.130  -7.998  -3.280  1.00 96.26           C  
ATOM    484  CB  PRO A  63      -6.112  -6.956  -4.431  1.00 96.26           C  
ATOM    485  O   PRO A  63      -4.355  -9.014  -2.617  1.00 96.26           O  
ATOM    486  CG  PRO A  63      -5.603  -6.004  -5.465  1.00 96.26           C  
ATOM    487  CD  PRO A  63      -4.879  -4.887  -4.770  1.00 96.26           C  
ATOM    488  N   ASP A  64      -3.073  -7.840  -4.081  1.00 96.39           N  
ATOM    489  CA  ASP A  64      -1.973  -8.790  -4.216  1.00 96.39           C  
ATOM    490  C   ASP A  64      -0.645  -8.067  -4.423  1.00 96.39           C  
ATOM    491  CB  ASP A  64      -2.235  -9.752  -5.377  1.00 96.39           C  
ATOM    492  O   ASP A  64      -0.622  -6.862  -4.685  1.00 96.39           O  
ATOM    493  CG  ASP A  64      -3.480 -10.597  -5.178  1.00 96.39           C  
ATOM    494  OD1 ASP A  64      -3.624 -11.229  -4.109  1.00 96.39           O  
ATOM    495  OD2 ASP A  64      -4.325 -10.634  -6.099  1.00 96.39           O  
ATOM    496  N   CYS A  65       0.454  -8.877  -4.156  1.00 96.18           N  
ATOM    497  CA  CYS A  65       1.780  -8.295  -4.332  1.00 96.18           C  
ATOM    498  C   CYS A  65       2.050  -7.989  -5.801  1.00 96.18           C  
ATOM    499  CB  CYS A  65       2.855  -9.238  -3.793  1.00 96.18           C  
ATOM    500  O   CYS A  65       2.076  -8.897  -6.634  1.00 96.18           O  
ATOM    501  SG  CYS A  65       4.467  -8.453  -3.572  1.00 96.18           S  
ATOM    502  N   PRO A  66       2.225  -6.700  -6.169  1.00 95.24           N  
ATOM    503  CA  PRO A  66       2.449  -6.309  -7.563  1.00 95.24           C  
ATOM    504  C   PRO A  66       3.733  -6.899  -8.142  1.00 95.24           C  
ATOM    505  CB  PRO A  66       2.533  -4.783  -7.492  1.00 95.24           C  
ATOM    506  O   PRO A  66       4.702  -7.117  -7.410  1.00 95.24           O  
ATOM    507  CG  PRO A  66       1.971  -4.431  -6.152  1.00 95.24           C  
ATOM    508  CD  PRO A  66       2.088  -5.631  -5.256  1.00 95.24           C  
ATOM    509  N   ALA A  67       3.642  -7.148  -9.401  1.00 95.08           N  
ATOM    510  CA  ALA A  67       4.830  -7.631 -10.101  1.00 95.08           C  
ATOM    511  C   ALA A  67       5.805  -6.490 -10.378  1.00 95.08           C  
ATOM    512  CB  ALA A  67       4.436  -8.319 -11.405  1.00 95.08           C  
ATOM    513  O   ALA A  67       5.388  -5.363 -10.656  1.00 95.08           O  
ATOM    514  N   PRO A  68       7.050  -6.749 -10.185  1.00 91.85           N  
ATOM    515  CA  PRO A  68       8.031  -5.717 -10.530  1.00 91.85           C  
ATOM    516  C   PRO A  68       8.052  -5.398 -12.023  1.00 91.85           C  
ATOM    517  CB  PRO A  68       9.361  -6.331 -10.084  1.00 91.85           C  
ATOM    518  O   PRO A  68       7.861  -6.292 -12.851  1.00 91.85           O  
ATOM    519  CG  PRO A  68       9.133  -7.808 -10.129  1.00 91.85           C  
ATOM    520  CD  PRO A  68       7.674  -8.073  -9.891  1.00 91.85           C  
ATOM    521  N   ILE A  69       8.018  -4.120 -12.388  1.00 88.27           N  
ATOM    522  CA  ILE A  69       8.196  -3.693 -13.772  1.00 88.27           C  
ATOM    523  C   ILE A  69       9.608  -3.144 -13.966  1.00 88.27           C  
ATOM    524  CB  ILE A  69       7.148  -2.632 -14.175  1.00 88.27           C  
ATOM    525  O   ILE A  69      10.027  -2.228 -13.255  1.00 88.27           O  
ATOM    526  CG1 ILE A  69       5.730  -3.166 -13.943  1.00 88.27           C  
ATOM    527  CG2 ILE A  69       7.342  -2.208 -15.634  1.00 88.27           C  
ATOM    528  CD1 ILE A  69       4.648  -2.096 -13.999  1.00 88.27           C  
ATOM    529  N   GLY A  70      10.313  -3.770 -15.039  1.00 86.12           N  
ATOM    530  CA  GLY A  70      11.650  -3.274 -15.323  1.00 86.12           C  
ATOM    531  C   GLY A  70      12.653  -3.604 -14.233  1.00 86.12           C  
ATOM    532  O   GLY A  70      12.745  -4.753 -13.795  1.00 86.12           O  
ATOM    533  N   GLY A  71      13.449  -2.685 -13.678  1.00 86.15           N  
ATOM    534  CA  GLY A  71      14.471  -2.782 -12.649  1.00 86.15           C  
ATOM    535  C   GLY A  71      13.950  -2.465 -11.259  1.00 86.15           C  
ATOM    536  O   GLY A  71      14.724  -2.118 -10.365  1.00 86.15           O  
ATOM    537  N   GLU A  72      12.669  -2.699 -11.066  1.00 90.27           N  
ATOM    538  CA  GLU A  72      12.066  -2.384  -9.775  1.00 90.27           C  
ATOM    539  C   GLU A  72      12.197  -3.554  -8.804  1.00 90.27           C  
ATOM    540  CB  GLU A  72      10.592  -2.007  -9.948  1.00 90.27           C  
ATOM    541  O   GLU A  72      12.169  -4.716  -9.217  1.00 90.27           O  
ATOM    542  CG  GLU A  72      10.376  -0.676 -10.652  1.00 90.27           C  
ATOM    543  CD  GLU A  72       8.914  -0.263 -10.721  1.00 90.27           C  
ATOM    544  OE1 GLU A  72       8.630   0.953 -10.805  1.00 90.27           O  
ATOM    545  OE2 GLU A  72       8.046  -1.164 -10.689  1.00 90.27           O  
ATOM    546  N   GLU A  73      12.452  -3.194  -7.641  1.00 90.86           N  
ATOM    547  CA  GLU A  73      12.337  -4.111  -6.510  1.00 90.86           C  
ATOM    548  C   GLU A  73      11.016  -3.913  -5.772  1.00 90.86           C  
ATOM    549  CB  GLU A  73      13.511  -3.927  -5.546  1.00 90.86           C  
ATOM    550  O   GLU A  73      10.649  -2.784  -5.438  1.00 90.86           O  
ATOM    551  CG  GLU A  73      13.557  -4.958  -4.428  1.00 90.86           C  
ATOM    552  CD  GLU A  73      14.728  -4.762  -3.478  1.00 90.86           C  
ATOM    553  OE1 GLU A  73      14.919  -5.602  -2.569  1.00 90.86           O  
ATOM    554  OE2 GLU A  73      15.459  -3.761  -3.644  1.00 90.86           O  
ATOM    555  N   VAL A  74      10.314  -5.049  -5.613  1.00 94.99           N  
ATOM    556  CA  VAL A  74       9.015  -4.977  -4.952  1.00 94.99           C  
ATOM    557  C   VAL A  74       9.030  -5.833  -3.687  1.00 94.99           C  
ATOM    558  CB  VAL A  74       7.874  -5.432  -5.890  1.00 94.99           C  
ATOM    559  O   VAL A  74       9.512  -6.968  -3.704  1.00 94.99           O  
ATOM    560  CG1 VAL A  74       6.530  -5.387  -5.166  1.00 94.99           C  
ATOM    561  CG2 VAL A  74       7.838  -4.562  -7.145  1.00 94.99           C  
ATOM    562  N   CYS A  75       8.515  -5.264  -2.588  1.00 94.95           N  
ATOM    563  CA  CYS A  75       8.337  -5.969  -1.324  1.00 94.95           C  
ATOM    564  C   CYS A  75       6.895  -5.871  -0.842  1.00 94.95           C  
ATOM    565  CB  CYS A  75       9.280  -5.408  -0.260  1.00 94.95           C  
ATOM    566  O   CYS A  75       6.277  -4.809  -0.933  1.00 94.95           O  
ATOM    567  SG  CYS A  75      11.027  -5.719  -0.597  1.00 94.95           S  
ATOM    568  N   CYS A  76       6.441  -7.048  -0.373  1.00 97.22           N  
ATOM    569  CA  CYS A  76       5.078  -7.093   0.144  1.00 97.22           C  
ATOM    570  C   CYS A  76       5.043  -7.721   1.533  1.00 97.22           C  
ATOM    571  CB  CYS A  76       4.171  -7.878  -0.803  1.00 97.22           C  
ATOM    572  O   CYS A  76       5.885  -8.558   1.862  1.00 97.22           O  
ATOM    573  SG  CYS A  76       4.084  -7.185  -2.469  1.00 97.22           S  
ATOM    574  N   CYS A  77       4.088  -7.251   2.287  1.00 97.04           N  
ATOM    575  CA  CYS A  77       3.880  -7.795   3.624  1.00 97.04           C  
ATOM    576  C   CYS A  77       2.435  -7.610   4.070  1.00 97.04           C  
ATOM    577  CB  CYS A  77       4.822  -7.128   4.627  1.00 97.04           C  
ATOM    578  O   CYS A  77       1.675  -6.875   3.437  1.00 97.04           O  
ATOM    579  SG  CYS A  77       4.571  -5.347   4.787  1.00 97.04           S  
ATOM    580  N   SER A  78       1.972  -8.367   5.056  1.00 93.81           N  
ATOM    581  CA  SER A  78       0.559  -8.366   5.422  1.00 93.81           C  
ATOM    582  C   SER A  78       0.360  -7.894   6.858  1.00 93.81           C  
ATOM    583  CB  SER A  78      -0.041  -9.762   5.248  1.00 93.81           C  
ATOM    584  O   SER A  78      -0.716  -8.071   7.432  1.00 93.81           O  
ATOM    585  OG  SER A  78       0.011 -10.166   3.890  1.00 93.81           O  
ATOM    586  N   LYS A  79       1.349  -7.177   7.364  1.00 93.28           N  
ATOM    587  CA  LYS A  79       1.191  -6.562   8.679  1.00 93.28           C  
ATOM    588  C   LYS A  79       0.982  -5.055   8.559  1.00 93.28           C  
ATOM    589  CB  LYS A  79       2.408  -6.855   9.558  1.00 93.28           C  
ATOM    590  O   LYS A  79       1.316  -4.456   7.535  1.00 93.28           O  
ATOM    591  CG  LYS A  79       2.553  -8.318   9.948  1.00 93.28           C  
ATOM    592  CD  LYS A  79       3.766  -8.541  10.842  1.00 93.28           C  
ATOM    593  CE  LYS A  79       3.967 -10.018  11.154  1.00 93.28           C  
ATOM    594  NZ  LYS A  79       5.158 -10.242  12.027  1.00 93.28           N  
ATOM    595  N   ASP A  80       0.402  -4.474   9.628  1.00 93.27           N  
ATOM    596  CA  ASP A  80       0.180  -3.031   9.609  1.00 93.27           C  
ATOM    597  C   ASP A  80       1.501  -2.274   9.487  1.00 93.27           C  
ATOM    598  CB  ASP A  80      -0.568  -2.586  10.867  1.00 93.27           C  
ATOM    599  O   ASP A  80       2.452  -2.553  10.220  1.00 93.27           O  
ATOM    600  CG  ASP A  80      -2.040  -2.956  10.844  1.00 93.27           C  
ATOM    601  OD1 ASP A  80      -2.567  -3.297   9.763  1.00 93.27           O  
ATOM    602  OD2 ASP A  80      -2.681  -2.904  11.916  1.00 93.27           O  
ATOM    603  N   ASN A  81       1.548  -1.414   8.469  1.00 93.85           N  
ATOM    604  CA  ASN A  81       2.688  -0.526   8.265  1.00 93.85           C  
ATOM    605  C   ASN A  81       3.987  -1.310   8.103  1.00 93.85           C  
ATOM    606  CB  ASN A  81       2.808   0.468   9.422  1.00 93.85           C  
ATOM    607  O   ASN A  81       5.031  -0.903   8.617  1.00 93.85           O  
ATOM    608  CG  ASN A  81       1.552   1.293   9.616  1.00 93.85           C  
ATOM    609  ND2 ASN A  81       1.082   1.376  10.855  1.00 93.85           N  
ATOM    610  OD1 ASN A  81       1.007   1.851   8.660  1.00 93.85           O  
ATOM    611  N   CYS A  82       3.936  -2.429   7.534  1.00 95.49           N  
ATOM    612  CA  CYS A  82       5.058  -3.351   7.400  1.00 95.49           C  
ATOM    613  C   CYS A  82       5.927  -2.982   6.203  1.00 95.49           C  
ATOM    614  CB  CYS A  82       4.557  -4.787   7.254  1.00 95.49           C  
ATOM    615  O   CYS A  82       7.049  -3.472   6.071  1.00 95.49           O  
ATOM    616  SG  CYS A  82       3.591  -5.073   5.754  1.00 95.49           S  
ATOM    617  N   ASN A  83       5.406  -2.123   5.325  1.00 94.97           N  
ATOM    618  CA  ASN A  83       6.131  -1.782   4.106  1.00 94.97           C  
ATOM    619  C   ASN A  83       7.068  -0.597   4.324  1.00 94.97           C  
ATOM    620  CB  ASN A  83       5.154  -1.484   2.966  1.00 94.97           C  
ATOM    621  O   ASN A  83       7.048   0.365   3.554  1.00 94.97           O  
ATOM    622  CG  ASN A  83       4.208  -0.344   3.291  1.00 94.97           C  
ATOM    623  ND2 ASN A  83       3.847   0.434   2.278  1.00 94.97           N  
ATOM    624  OD1 ASN A  83       3.806  -0.164   4.444  1.00 94.97           O  
ATOM    625  N   LYS A  84       7.943  -0.540   5.300  1.00 87.24           N  
ATOM    626  CA  LYS A  84       8.870   0.550   5.592  1.00 87.24           C  
ATOM    627  C   LYS A  84       9.999   0.601   4.567  1.00 87.24           C  
ATOM    628  CB  LYS A  84       9.447   0.401   7.001  1.00 87.24           C  
ATOM    629  O   LYS A  84      10.404  -0.432   4.030  1.00 87.24           O  
ATOM    630  CG  LYS A  84       8.393   0.304   8.094  1.00 87.24           C  
ATOM    631  CD  LYS A  84       7.809   1.671   8.430  1.00 87.24           C  
ATOM    632  CE  LYS A  84       6.864   1.598   9.622  1.00 87.24           C  
ATOM    633  NZ  LYS A  84       6.328   2.943   9.986  1.00 87.24           N  
TER     634      ALA A   1                                                      
ENDMDL                                                                          
END                                                                             
