# Supplementary material for: Domain loss enabled evolution of novel functions in the snake three-finger toxin gene superfamily
Source: Nat Commun. 2023 Aug 11;14:4861. doi: 10.1038/s41467-023-40550-0 (PMC10421932; doi:10.1038/s41467-023-40550-0)
Supplement: Supplementary file 5 — Supplementary Data 2 [file 41467_2023_40550_MOESM5_ESM.zip › SD2_structure_predictions/full_sequence/TR|F5CPE5|Micrurus_altirostris.pdb]

MODEL     1                                                                     
ATOM      1  N   MET A   1     -34.912  14.248  28.357  1.00 62.16           N  
ATOM      2  CA  MET A   1     -33.887  13.229  28.567  1.00 62.16           C  
ATOM      3  C   MET A   1     -33.791  12.298  27.364  1.00 62.16           C  
ATOM      4  CB  MET A   1     -34.182  12.421  29.832  1.00 62.16           C  
ATOM      5  O   MET A   1     -32.841  11.521  27.249  1.00 62.16           O  
ATOM      6  CG  MET A   1     -35.652  12.403  30.219  1.00 62.16           C  
ATOM      7  SD  MET A   1     -35.949  11.550  31.817  1.00 62.16           S  
ATOM      8  CE  MET A   1     -37.758  11.420  31.779  1.00 62.16           C  
ATOM      9  N   LYS A   2     -34.546  12.543  26.266  1.00 68.82           N  
ATOM     10  CA  LYS A   2     -34.679  11.759  25.042  1.00 68.82           C  
ATOM     11  C   LYS A   2     -33.926  12.411  23.886  1.00 68.82           C  
ATOM     12  CB  LYS A   2     -36.153  11.584  24.674  1.00 68.82           C  
ATOM     13  O   LYS A   2     -33.409  11.720  23.006  1.00 68.82           O  
ATOM     14  CG  LYS A   2     -36.880  10.539  25.509  1.00 68.82           C  
ATOM     15  CD  LYS A   2     -38.380  10.558  25.246  1.00 68.82           C  
ATOM     16  CE  LYS A   2     -39.085   9.402  25.943  1.00 68.82           C  
ATOM     17  NZ  LYS A   2     -40.092   9.885  26.935  1.00 68.82           N  
ATOM     18  N   THR A   3     -33.696  13.786  24.090  1.00 67.07           N  
ATOM     19  CA  THR A   3     -32.978  14.519  23.053  1.00 67.07           C  
ATOM     20  C   THR A   3     -31.470  14.421  23.268  1.00 67.07           C  
ATOM     21  CB  THR A   3     -33.399  15.999  23.021  1.00 67.07           C  
ATOM     22  O   THR A   3     -30.698  14.437  22.306  1.00 67.07           O  
ATOM     23  CG2 THR A   3     -34.728  16.177  22.293  1.00 67.07           C  
ATOM     24  OG1 THR A   3     -33.535  16.481  24.364  1.00 67.07           O  
ATOM     25  N   LEU A   4     -31.059  14.142  24.450  1.00 66.48           N  
ATOM     26  CA  LEU A   4     -29.670  13.922  24.840  1.00 66.48           C  
ATOM     27  C   LEU A   4     -29.222  12.510  24.477  1.00 66.48           C  
ATOM     28  CB  LEU A   4     -29.491  14.158  26.342  1.00 66.48           C  
ATOM     29  O   LEU A   4     -28.089  12.309  24.035  1.00 66.48           O  
ATOM     30  CG  LEU A   4     -29.099  15.575  26.764  1.00 66.48           C  
ATOM     31  CD1 LEU A   4     -29.394  15.787  28.245  1.00 66.48           C  
ATOM     32  CD2 LEU A   4     -27.626  15.834  26.464  1.00 66.48           C  
ATOM     33  N   LEU A   5     -30.142  11.556  24.437  1.00 66.81           N  
ATOM     34  CA  LEU A   5     -29.910  10.163  24.069  1.00 66.81           C  
ATOM     35  C   LEU A   5     -29.851  10.004  22.554  1.00 66.81           C  
ATOM     36  CB  LEU A   5     -31.009   9.267  24.646  1.00 66.81           C  
ATOM     37  O   LEU A   5     -29.040   9.232  22.038  1.00 66.81           O  
ATOM     38  CG  LEU A   5     -30.804   8.780  26.082  1.00 66.81           C  
ATOM     39  CD1 LEU A   5     -32.133   8.345  26.689  1.00 66.81           C  
ATOM     40  CD2 LEU A   5     -29.793   7.639  26.120  1.00 66.81           C  
ATOM     41  N   LEU A   6     -30.497  10.882  21.845  1.00 64.75           N  
ATOM     42  CA  LEU A   6     -30.558  10.873  20.387  1.00 64.75           C  
ATOM     43  C   LEU A   6     -29.339  11.566  19.788  1.00 64.75           C  
ATOM     44  CB  LEU A   6     -31.839  11.556  19.900  1.00 64.75           C  
ATOM     45  O   LEU A   6     -28.804  11.120  18.770  1.00 64.75           O  
ATOM     46  CG  LEU A   6     -33.052  10.649  19.688  1.00 64.75           C  
ATOM     47  CD1 LEU A   6     -34.342  11.426  19.926  1.00 64.75           C  
ATOM     48  CD2 LEU A   6     -33.033  10.050  18.286  1.00 64.75           C  
ATOM     49  N   THR A   7     -28.781  12.470  20.458  1.00 67.75           N  
ATOM     50  CA  THR A   7     -27.566  13.178  20.074  1.00 67.75           C  
ATOM     51  C   THR A   7     -26.329  12.343  20.392  1.00 67.75           C  
ATOM     52  CB  THR A   7     -27.465  14.540  20.785  1.00 67.75           C  
ATOM     53  O   THR A   7     -25.350  12.362  19.643  1.00 67.75           O  
ATOM     54  CG2 THR A   7     -28.427  15.553  20.173  1.00 67.75           C  
ATOM     55  OG1 THR A   7     -27.783  14.373  22.172  1.00 67.75           O  
ATOM     56  N   LEU A   8     -26.318  11.519  21.375  1.00 63.65           N  
ATOM     57  CA  LEU A   8     -25.260  10.602  21.787  1.00 63.65           C  
ATOM     58  C   LEU A   8     -25.216   9.379  20.878  1.00 63.65           C  
ATOM     59  CB  LEU A   8     -25.466  10.165  23.240  1.00 63.65           C  
ATOM     60  O   LEU A   8     -24.136   8.882  20.551  1.00 63.65           O  
ATOM     61  CG  LEU A   8     -24.206   9.779  24.017  1.00 63.65           C  
ATOM     62  CD1 LEU A   8     -23.894  10.830  25.077  1.00 63.65           C  
ATOM     63  CD2 LEU A   8     -24.370   8.403  24.652  1.00 63.65           C  
ATOM     64  N   LEU A   9     -26.269   8.909  20.235  1.00 66.09           N  
ATOM     65  CA  LEU A   9     -26.417   7.832  19.262  1.00 66.09           C  
ATOM     66  C   LEU A   9     -25.995   8.295  17.871  1.00 66.09           C  
ATOM     67  CB  LEU A   9     -27.864   7.334  19.229  1.00 66.09           C  
ATOM     68  O   LEU A   9     -25.329   7.556  17.142  1.00 66.09           O  
ATOM     69  CG  LEU A   9     -28.057   5.823  19.092  1.00 66.09           C  
ATOM     70  CD1 LEU A   9     -29.217   5.355  19.965  1.00 66.09           C  
ATOM     71  CD2 LEU A   9     -28.293   5.444  17.634  1.00 66.09           C  
ATOM     72  N   VAL A  10     -26.135   9.564  17.601  1.00 64.75           N  
ATOM     73  CA  VAL A  10     -25.770  10.172  16.326  1.00 64.75           C  
ATOM     74  C   VAL A  10     -24.279  10.506  16.320  1.00 64.75           C  
ATOM     75  CB  VAL A  10     -26.602  11.443  16.044  1.00 64.75           C  
ATOM     76  O   VAL A  10     -23.599  10.318  15.309  1.00 64.75           O  
ATOM     77  CG1 VAL A  10     -26.111  12.139  14.776  1.00 64.75           C  
ATOM     78  CG2 VAL A  10     -28.084  11.095  15.927  1.00 64.75           C  
ATOM     79  N   VAL A  11     -23.539  10.782  17.496  1.00 61.88           N  
ATOM     80  CA  VAL A  11     -22.123  11.046  17.725  1.00 61.88           C  
ATOM     81  C   VAL A  11     -21.358   9.727  17.807  1.00 61.88           C  
ATOM     82  CB  VAL A  11     -21.899  11.873  19.010  1.00 61.88           C  
ATOM     83  O   VAL A  11     -20.232   9.623  17.315  1.00 61.88           O  
ATOM     84  CG1 VAL A  11     -20.411  11.965  19.342  1.00 61.88           C  
ATOM     85  CG2 VAL A  11     -22.502  13.269  18.858  1.00 61.88           C  
ATOM     86  N   THR A  12     -21.939   8.601  18.240  1.00 60.42           N  
ATOM     87  CA  THR A  12     -21.382   7.254  18.308  1.00 60.42           C  
ATOM     88  C   THR A  12     -21.437   6.576  16.942  1.00 60.42           C  
ATOM     89  CB  THR A  12     -22.130   6.392  19.343  1.00 60.42           C  
ATOM     90  O   THR A  12     -20.529   5.826  16.579  1.00 60.42           O  
ATOM     91  CG2 THR A  12     -21.951   6.946  20.752  1.00 60.42           C  
ATOM     92  OG1 THR A  12     -23.526   6.375  19.022  1.00 60.42           O  
ATOM     93  N   ILE A  13     -22.260   6.935  15.971  1.00 61.73           N  
ATOM     94  CA  ILE A  13     -22.465   6.423  14.621  1.00 61.73           C  
ATOM     95  C   ILE A  13     -21.622   7.225  13.632  1.00 61.73           C  
ATOM     96  CB  ILE A  13     -23.956   6.472  14.218  1.00 61.73           C  
ATOM     97  O   ILE A  13     -21.083   6.669  12.672  1.00 61.73           O  
ATOM     98  CG1 ILE A  13     -24.776   5.512  15.087  1.00 61.73           C  
ATOM     99  CG2 ILE A  13     -24.124   6.145  12.731  1.00 61.73           C  
ATOM    100  CD1 ILE A  13     -26.282   5.688  14.951  1.00 61.73           C  
ATOM    101  N   VAL A  14     -21.311   8.520  13.893  1.00 60.14           N  
ATOM    102  CA  VAL A  14     -20.498   9.428  13.090  1.00 60.14           C  
ATOM    103  C   VAL A  14     -19.032   9.306  13.496  1.00 60.14           C  
ATOM    104  CB  VAL A  14     -20.971  10.892  13.235  1.00 60.14           C  
ATOM    105  O   VAL A  14     -18.136   9.431  12.657  1.00 60.14           O  
ATOM    106  CG1 VAL A  14     -20.018  11.842  12.513  1.00 60.14           C  
ATOM    107  CG2 VAL A  14     -22.394  11.048  12.700  1.00 60.14           C  
ATOM    108  N   CYS A  15     -18.720   8.661  14.680  1.00 57.65           N  
ATOM    109  CA  CYS A  15     -17.358   8.424  15.145  1.00 57.65           C  
ATOM    110  C   CYS A  15     -16.979   6.955  14.993  1.00 57.65           C  
ATOM    111  CB  CYS A  15     -17.208   8.850  16.605  1.00 57.65           C  
ATOM    112  O   CYS A  15     -15.866   6.558  15.343  1.00 57.65           O  
ATOM    113  SG  CYS A  15     -16.938  10.623  16.821  1.00 57.65           S  
ATOM    114  N   LEU A  16     -17.878   6.049  14.617  1.00 53.73           N  
ATOM    115  CA  LEU A  16     -17.528   4.680  14.252  1.00 53.73           C  
ATOM    116  C   LEU A  16     -16.770   4.647  12.929  1.00 53.73           C  
ATOM    117  CB  LEU A  16     -18.785   3.813  14.155  1.00 53.73           C  
ATOM    118  O   LEU A  16     -17.317   5.014  11.887  1.00 53.73           O  
ATOM    119  CG  LEU A  16     -19.406   3.368  15.480  1.00 53.73           C  
ATOM    120  CD1 LEU A  16     -20.907   3.155  15.317  1.00 53.73           C  
ATOM    121  CD2 LEU A  16     -18.732   2.098  15.988  1.00 53.73           C  
ATOM    122  N   ASP A  17     -15.848   5.533  12.762  1.00 53.20           N  
ATOM    123  CA  ASP A  17     -14.896   5.172  11.716  1.00 53.20           C  
ATOM    124  C   ASP A  17     -14.780   3.655  11.578  1.00 53.20           C  
ATOM    125  CB  ASP A  17     -13.522   5.779  12.009  1.00 53.20           C  
ATOM    126  O   ASP A  17     -14.233   2.986  12.457  1.00 53.20           O  
ATOM    127  CG  ASP A  17     -13.065   6.755  10.939  1.00 53.20           C  
ATOM    128  OD1 ASP A  17     -13.157   6.429   9.736  1.00 53.20           O  
ATOM    129  OD2 ASP A  17     -12.606   7.860  11.302  1.00 53.20           O  
ATOM    130  N   LEU A  18     -15.925   2.925  11.731  1.00 53.42           N  
ATOM    131  CA  LEU A  18     -15.836   1.516  11.363  1.00 53.42           C  
ATOM    132  C   LEU A  18     -14.660   1.272  10.424  1.00 53.42           C  
ATOM    133  CB  LEU A  18     -17.137   1.051  10.702  1.00 53.42           C  
ATOM    134  O   LEU A  18     -14.587   1.866   9.346  1.00 53.42           O  
ATOM    135  CG  LEU A  18     -18.185   0.433  11.629  1.00 53.42           C  
ATOM    136  CD1 LEU A  18     -19.449   1.287  11.643  1.00 53.42           C  
ATOM    137  CD2 LEU A  18     -18.503  -0.995  11.199  1.00 53.42           C  
ATOM    138  N   GLY A  19     -13.413   1.622  10.893  1.00 58.67           N  
ATOM    139  CA  GLY A  19     -12.142   1.121  10.393  1.00 58.67           C  
ATOM    140  C   GLY A  19     -12.280   0.313   9.117  1.00 58.67           C  
ATOM    141  O   GLY A  19     -12.640  -0.865   9.158  1.00 58.67           O  
ATOM    142  N   TYR A  20     -13.030   0.853   8.099  1.00 64.94           N  
ATOM    143  CA  TYR A  20     -12.974   0.133   6.832  1.00 64.94           C  
ATOM    144  C   TYR A  20     -11.531  -0.137   6.421  1.00 64.94           C  
ATOM    145  CB  TYR A  20     -13.690   0.923   5.733  1.00 64.94           C  
ATOM    146  O   TYR A  20     -10.684   0.758   6.483  1.00 64.94           O  
ATOM    147  CG  TYR A  20     -15.185   1.006   5.921  1.00 64.94           C  
ATOM    148  CD1 TYR A  20     -16.017  -0.037   5.519  1.00 64.94           C  
ATOM    149  CD2 TYR A  20     -15.770   2.127   6.500  1.00 64.94           C  
ATOM    150  CE1 TYR A  20     -17.395   0.036   5.689  1.00 64.94           C  
ATOM    151  CE2 TYR A  20     -17.147   2.211   6.675  1.00 64.94           C  
ATOM    152  OH  TYR A  20     -19.315   1.239   6.438  1.00 64.94           O  
ATOM    153  CZ  TYR A  20     -17.950   1.162   6.268  1.00 64.94           C  
ATOM    154  N   THR A  21     -11.225  -1.483   6.762  1.00 78.27           N  
ATOM    155  CA  THR A  21      -9.889  -1.867   6.321  1.00 78.27           C  
ATOM    156  C   THR A  21      -9.780  -1.798   4.801  1.00 78.27           C  
ATOM    157  CB  THR A  21      -9.529  -3.285   6.800  1.00 78.27           C  
ATOM    158  O   THR A  21     -10.739  -2.106   4.090  1.00 78.27           O  
ATOM    159  CG2 THR A  21      -9.510  -3.363   8.323  1.00 78.27           C  
ATOM    160  OG1 THR A  21     -10.498  -4.213   6.298  1.00 78.27           O  
ATOM    161  N   LYS A  22      -8.893  -0.909   4.247  1.00 91.10           N  
ATOM    162  CA  LYS A  22      -8.591  -0.718   2.831  1.00 91.10           C  
ATOM    163  C   LYS A  22      -7.848  -1.923   2.260  1.00 91.10           C  
ATOM    164  CB  LYS A  22      -7.765   0.553   2.625  1.00 91.10           C  
ATOM    165  O   LYS A  22      -7.069  -2.569   2.964  1.00 91.10           O  
ATOM    166  CG  LYS A  22      -8.561   1.840   2.780  1.00 91.10           C  
ATOM    167  CD  LYS A  22      -9.340   2.171   1.513  1.00 91.10           C  
ATOM    168  CE  LYS A  22      -9.992   3.545   1.600  1.00 91.10           C  
ATOM    169  NZ  LYS A  22     -11.228   3.625   0.767  1.00 91.10           N  
ATOM    170  N   THR A  23      -8.310  -2.222   0.985  1.00 95.25           N  
ATOM    171  CA  THR A  23      -7.608  -3.287   0.277  1.00 95.25           C  
ATOM    172  C   THR A  23      -6.682  -2.708  -0.789  1.00 95.25           C  
ATOM    173  CB  THR A  23      -8.598  -4.269  -0.377  1.00 95.25           C  
ATOM    174  O   THR A  23      -7.088  -1.843  -1.568  1.00 95.25           O  
ATOM    175  CG2 THR A  23      -7.868  -5.467  -0.976  1.00 95.25           C  
ATOM    176  OG1 THR A  23      -9.524  -4.734   0.613  1.00 95.25           O  
ATOM    177  N   CYS A  24      -5.323  -3.153  -0.805  1.00 96.25           N  
ATOM    178  CA  CYS A  24      -4.315  -2.663  -1.739  1.00 96.25           C  
ATOM    179  C   CYS A  24      -3.644  -3.818  -2.472  1.00 96.25           C  
ATOM    180  CB  CYS A  24      -3.262  -1.833  -1.004  1.00 96.25           C  
ATOM    181  O   CYS A  24      -3.629  -4.947  -1.980  1.00 96.25           O  
ATOM    182  SG  CYS A  24      -3.931  -0.369  -0.185  1.00 96.25           S  
ATOM    183  N   TYR A  25      -3.053  -3.509  -3.681  1.00 95.77           N  
ATOM    184  CA  TYR A  25      -2.260  -4.505  -4.394  1.00 95.77           C  
ATOM    185  C   TYR A  25      -0.889  -4.674  -3.750  1.00 95.77           C  
ATOM    186  CB  TYR A  25      -2.101  -4.112  -5.866  1.00 95.77           C  
ATOM    187  O   TYR A  25      -0.257  -3.691  -3.354  1.00 95.77           O  
ATOM    188  CG  TYR A  25      -3.316  -4.412  -6.709  1.00 95.77           C  
ATOM    189  CD1 TYR A  25      -3.616  -5.717  -7.093  1.00 95.77           C  
ATOM    190  CD2 TYR A  25      -4.165  -3.392  -7.125  1.00 95.77           C  
ATOM    191  CE1 TYR A  25      -4.734  -5.998  -7.872  1.00 95.77           C  
ATOM    192  CE2 TYR A  25      -5.286  -3.662  -7.904  1.00 95.77           C  
ATOM    193  OH  TYR A  25      -6.669  -5.238  -9.043  1.00 95.77           O  
ATOM    194  CZ  TYR A  25      -5.561  -4.966  -8.271  1.00 95.77           C  
ATOM    195  N   LYS A  26      -0.519  -5.930  -3.564  1.00 92.82           N  
ATOM    196  CA  LYS A  26       0.802  -6.246  -3.027  1.00 92.82           C  
ATOM    197  C   LYS A  26       1.737  -6.742  -4.126  1.00 92.82           C  
ATOM    198  CB  LYS A  26       0.694  -7.294  -1.919  1.00 92.82           C  
ATOM    199  O   LYS A  26       2.910  -6.364  -4.168  1.00 92.82           O  
ATOM    200  CG  LYS A  26       2.001  -7.557  -1.185  1.00 92.82           C  
ATOM    201  CD  LYS A  26       1.789  -8.442   0.036  1.00 92.82           C  
ATOM    202  CE  LYS A  26       3.086  -8.653   0.806  1.00 92.82           C  
ATOM    203  NZ  LYS A  26       2.873  -9.479   2.032  1.00 92.82           N  
ATOM    204  N   TYR A  27       1.193  -7.441  -5.085  1.00 89.73           N  
ATOM    205  CA  TYR A  27       1.973  -7.995  -6.185  1.00 89.73           C  
ATOM    206  C   TYR A  27       1.179  -7.967  -7.486  1.00 89.73           C  
ATOM    207  CB  TYR A  27       2.405  -9.430  -5.869  1.00 89.73           C  
ATOM    208  O   TYR A  27      -0.044  -8.124  -7.477  1.00 89.73           O  
ATOM    209  CG  TYR A  27       3.465  -9.965  -6.801  1.00 89.73           C  
ATOM    210  CD1 TYR A  27       3.122 -10.752  -7.899  1.00 89.73           C  
ATOM    211  CD2 TYR A  27       4.810  -9.686  -6.586  1.00 89.73           C  
ATOM    212  CE1 TYR A  27       4.095 -11.248  -8.759  1.00 89.73           C  
ATOM    213  CE2 TYR A  27       5.792 -10.177  -7.440  1.00 89.73           C  
ATOM    214  OH  TYR A  27       6.393 -11.445  -9.372  1.00 89.73           O  
ATOM    215  CZ  TYR A  27       5.425 -10.956  -8.523  1.00 89.73           C  
ATOM    216  N   TYR A  28       1.837  -7.679  -8.620  1.00 83.68           N  
ATOM    217  CA  TYR A  28       1.210  -7.766  -9.934  1.00 83.68           C  
ATOM    218  C   TYR A  28       2.071  -8.576 -10.896  1.00 83.68           C  
ATOM    219  CB  TYR A  28       0.963  -6.367 -10.506  1.00 83.68           C  
ATOM    220  O   TYR A  28       3.242  -8.255 -11.111  1.00 83.68           O  
ATOM    221  CG  TYR A  28       0.273  -6.373 -11.848  1.00 83.68           C  
ATOM    222  CD1 TYR A  28       1.004  -6.273 -13.030  1.00 83.68           C  
ATOM    223  CD2 TYR A  28      -1.111  -6.477 -11.938  1.00 83.68           C  
ATOM    224  CE1 TYR A  28       0.372  -6.276 -14.269  1.00 83.68           C  
ATOM    225  CE2 TYR A  28      -1.754  -6.482 -13.171  1.00 83.68           C  
ATOM    226  OH  TYR A  28      -1.636  -6.385 -15.553  1.00 83.68           O  
ATOM    227  CZ  TYR A  28      -1.005  -6.381 -14.329  1.00 83.68           C  
ATOM    228  N   SER A  29       1.610  -9.791 -11.222  1.00 79.52           N  
ATOM    229  CA  SER A  29       2.263 -10.543 -12.288  1.00 79.52           C  
ATOM    230  C   SER A  29       1.340 -10.713 -13.490  1.00 79.52           C  
ATOM    231  CB  SER A  29       2.710 -11.915 -11.781  1.00 79.52           C  
ATOM    232  O   SER A  29       0.172 -10.320 -13.444  1.00 79.52           O  
ATOM    233  OG  SER A  29       1.602 -12.787 -11.646  1.00 79.52           O  
ATOM    234  N   SER A  30       1.940 -10.989 -14.638  1.00 78.54           N  
ATOM    235  CA  SER A  30       1.214 -11.170 -15.891  1.00 78.54           C  
ATOM    236  C   SER A  30       0.096 -12.197 -15.738  1.00 78.54           C  
ATOM    237  CB  SER A  30       2.167 -11.604 -17.005  1.00 78.54           C  
ATOM    238  O   SER A  30      -0.933 -12.105 -16.410  1.00 78.54           O  
ATOM    239  OG  SER A  30       3.137 -10.602 -17.255  1.00 78.54           O  
ATOM    240  N   PHE A  31       0.006 -12.916 -14.585  1.00 77.09           N  
ATOM    241  CA  PHE A  31      -0.910 -14.047 -14.494  1.00 77.09           C  
ATOM    242  C   PHE A  31      -1.767 -13.949 -13.237  1.00 77.09           C  
ATOM    243  CB  PHE A  31      -0.136 -15.369 -14.501  1.00 77.09           C  
ATOM    244  O   PHE A  31      -2.846 -14.540 -13.168  1.00 77.09           O  
ATOM    245  CG  PHE A  31       0.574 -15.649 -15.797  1.00 77.09           C  
ATOM    246  CD1 PHE A  31      -0.129 -16.102 -16.907  1.00 77.09           C  
ATOM    247  CD2 PHE A  31       1.945 -15.460 -15.907  1.00 77.09           C  
ATOM    248  CE1 PHE A  31       0.526 -16.363 -18.109  1.00 77.09           C  
ATOM    249  CE2 PHE A  31       2.607 -15.718 -17.104  1.00 77.09           C  
ATOM    250  CZ  PHE A  31       1.895 -16.171 -18.203  1.00 77.09           C  
ATOM    251  N   TRP A  32      -1.305 -12.961 -12.226  1.00 83.87           N  
ATOM    252  CA  TRP A  32      -2.094 -12.895 -11.000  1.00 83.87           C  
ATOM    253  C   TRP A  32      -1.968 -11.524 -10.344  1.00 83.87           C  
ATOM    254  CB  TRP A  32      -1.656 -13.987 -10.020  1.00 83.87           C  
ATOM    255  O   TRP A  32      -0.918 -10.883 -10.429  1.00 83.87           O  
ATOM    256  CG  TRP A  32      -1.620 -15.362 -10.616  1.00 83.87           C  
ATOM    257  CD1 TRP A  32      -0.561 -15.962 -11.239  1.00 83.87           C  
ATOM    258  CD2 TRP A  32      -2.693 -16.307 -10.648  1.00 83.87           C  
ATOM    259  CE2 TRP A  32      -2.214 -17.461 -11.307  1.00 83.87           C  
ATOM    260  CE3 TRP A  32      -4.015 -16.291 -10.183  1.00 83.87           C  
ATOM    261  NE1 TRP A  32      -0.912 -17.225 -11.657  1.00 83.87           N  
ATOM    262  CH2 TRP A  32      -4.300 -18.547 -11.047  1.00 83.87           C  
ATOM    263  CZ2 TRP A  32      -3.011 -18.590 -11.512  1.00 83.87           C  
ATOM    264  CZ3 TRP A  32      -4.807 -17.415 -10.388  1.00 83.87           C  
ATOM    265  N   LYS A  33      -3.165 -11.205  -9.732  1.00 88.06           N  
ATOM    266  CA  LYS A  33      -3.239 -10.032  -8.866  1.00 88.06           C  
ATOM    267  C   LYS A  33      -3.470 -10.436  -7.412  1.00 88.06           C  
ATOM    268  CB  LYS A  33      -4.351  -9.091  -9.331  1.00 88.06           C  
ATOM    269  O   LYS A  33      -4.408 -11.177  -7.110  1.00 88.06           O  
ATOM    270  CG  LYS A  33      -4.165  -8.566 -10.748  1.00 88.06           C  
ATOM    271  CD  LYS A  33      -5.352  -7.721 -11.191  1.00 88.06           C  
ATOM    272  CE  LYS A  33      -5.244  -7.330 -12.659  1.00 88.06           C  
ATOM    273  NZ  LYS A  33      -6.444  -6.568 -13.119  1.00 88.06           N  
ATOM    274  N   ILE A  34      -2.367 -10.096  -6.634  1.00 92.73           N  
ATOM    275  CA  ILE A  34      -2.490 -10.404  -5.214  1.00 92.73           C  
ATOM    276  C   ILE A  34      -2.795  -9.128  -4.433  1.00 92.73           C  
ATOM    277  CB  ILE A  34      -1.209 -11.073  -4.668  1.00 92.73           C  
ATOM    278  O   ILE A  34      -2.104  -8.117  -4.589  1.00 92.73           O  
ATOM    279  CG1 ILE A  34      -0.930 -12.382  -5.416  1.00 92.73           C  
ATOM    280  CG2 ILE A  34      -1.327 -11.318  -3.161  1.00 92.73           C  
ATOM    281  CD1 ILE A  34       0.410 -13.019  -5.071  1.00 92.73           C  
ATOM    282  N   THR A  35      -3.997  -9.156  -3.706  1.00 95.02           N  
ATOM    283  CA  THR A  35      -4.369  -8.032  -2.855  1.00 95.02           C  
ATOM    284  C   THR A  35      -4.257  -8.410  -1.380  1.00 95.02           C  
ATOM    285  CB  THR A  35      -5.801  -7.552  -3.156  1.00 95.02           C  
ATOM    286  O   THR A  35      -4.186  -9.593  -1.041  1.00 95.02           O  
ATOM    287  CG2 THR A  35      -5.948  -7.145  -4.619  1.00 95.02           C  
ATOM    288  OG1 THR A  35      -6.723  -8.611  -2.872  1.00 95.02           O  
ATOM    289  N   GLU A  36      -4.109  -7.335  -0.561  1.00 94.17           N  
ATOM    290  CA  GLU A  36      -4.100  -7.533   0.885  1.00 94.17           C  
ATOM    291  C   GLU A  36      -4.929  -6.466   1.593  1.00 94.17           C  
ATOM    292  CB  GLU A  36      -2.665  -7.525   1.420  1.00 94.17           C  
ATOM    293  O   GLU A  36      -5.019  -5.329   1.125  1.00 94.17           O  
ATOM    294  CG  GLU A  36      -1.992  -6.162   1.353  1.00 94.17           C  
ATOM    295  CD  GLU A  36      -0.596  -6.152   1.956  1.00 94.17           C  
ATOM    296  OE1 GLU A  36       0.207  -5.254   1.614  1.00 94.17           O  
ATOM    297  OE2 GLU A  36      -0.303  -7.050   2.776  1.00 94.17           O  
ATOM    298  N   THR A  37      -5.641  -6.945   2.668  1.00 95.52           N  
ATOM    299  CA  THR A  37      -6.341  -6.002   3.534  1.00 95.52           C  
ATOM    300  C   THR A  37      -5.354  -5.233   4.406  1.00 95.52           C  
ATOM    301  CB  THR A  37      -7.368  -6.722   4.429  1.00 95.52           C  
ATOM    302  O   THR A  37      -4.503  -5.832   5.067  1.00 95.52           O  
ATOM    303  CG2 THR A  37      -8.130  -5.729   5.300  1.00 95.52           C  
ATOM    304  OG1 THR A  37      -8.300  -7.430   3.603  1.00 95.52           O  
ATOM    305  N   CYS A  38      -5.463  -3.780   4.368  1.00 94.34           N  
ATOM    306  CA  CYS A  38      -4.518  -2.959   5.116  1.00 94.34           C  
ATOM    307  C   CYS A  38      -4.780  -3.052   6.614  1.00 94.34           C  
ATOM    308  CB  CYS A  38      -4.602  -1.501   4.665  1.00 94.34           C  
ATOM    309  O   CYS A  38      -5.933  -3.093   7.046  1.00 94.34           O  
ATOM    310  SG  CYS A  38      -4.079  -1.236   2.956  1.00 94.34           S  
ATOM    311  N   PRO A  39      -3.644  -3.229   7.315  1.00 93.04           N  
ATOM    312  CA  PRO A  39      -3.814  -3.197   8.769  1.00 93.04           C  
ATOM    313  C   PRO A  39      -4.439  -1.894   9.261  1.00 93.04           C  
ATOM    314  CB  PRO A  39      -2.385  -3.350   9.295  1.00 93.04           C  
ATOM    315  O   PRO A  39      -4.467  -0.902   8.528  1.00 93.04           O  
ATOM    316  CG  PRO A  39      -1.591  -3.810   8.116  1.00 93.04           C  
ATOM    317  CD  PRO A  39      -2.297  -3.372   6.865  1.00 93.04           C  
ATOM    318  N   ASP A  40      -4.967  -1.857  10.473  1.00 90.51           N  
ATOM    319  CA  ASP A  40      -5.534  -0.647  11.060  1.00 90.51           C  
ATOM    320  C   ASP A  40      -4.519   0.494  11.054  1.00 90.51           C  
ATOM    321  CB  ASP A  40      -6.014  -0.917  12.488  1.00 90.51           C  
ATOM    322  O   ASP A  40      -3.344   0.288  11.364  1.00 90.51           O  
ATOM    323  CG  ASP A  40      -7.214  -1.845  12.544  1.00 90.51           C  
ATOM    324  OD1 ASP A  40      -7.941  -1.964  11.535  1.00 90.51           O  
ATOM    325  OD2 ASP A  40      -7.437  -2.461  13.609  1.00 90.51           O  
ATOM    326  N   GLY A  41      -4.962   1.689  10.599  1.00 89.43           N  
ATOM    327  CA  GLY A  41      -4.054   2.823  10.650  1.00 89.43           C  
ATOM    328  C   GLY A  41      -3.274   3.022   9.365  1.00 89.43           C  
ATOM    329  O   GLY A  41      -2.564   4.018   9.211  1.00 89.43           O  
ATOM    330  N   GLN A  42      -3.392   2.003   8.411  1.00 93.79           N  
ATOM    331  CA  GLN A  42      -2.817   2.097   7.073  1.00 93.79           C  
ATOM    332  C   GLN A  42      -3.907   2.250   6.016  1.00 93.79           C  
ATOM    333  CB  GLN A  42      -1.959   0.868   6.769  1.00 93.79           C  
ATOM    334  O   GLN A  42      -4.334   1.266   5.410  1.00 93.79           O  
ATOM    335  CG  GLN A  42      -0.767   0.704   7.701  1.00 93.79           C  
ATOM    336  CD  GLN A  42       0.162  -0.416   7.274  1.00 93.79           C  
ATOM    337  NE2 GLN A  42       0.915  -0.958   8.226  1.00 93.79           N  
ATOM    338  OE1 GLN A  42       0.203  -0.793   6.099  1.00 93.79           O  
ATOM    339  N   ASN A  43      -4.282   3.509   5.709  1.00 92.49           N  
ATOM    340  CA  ASN A  43      -5.479   3.781   4.920  1.00 92.49           C  
ATOM    341  C   ASN A  43      -5.126   4.290   3.525  1.00 92.49           C  
ATOM    342  CB  ASN A  43      -6.380   4.786   5.640  1.00 92.49           C  
ATOM    343  O   ASN A  43      -5.979   4.841   2.827  1.00 92.49           O  
ATOM    344  CG  ASN A  43      -6.950   4.238   6.933  1.00 92.49           C  
ATOM    345  ND2 ASN A  43      -6.864   5.024   7.999  1.00 92.49           N  
ATOM    346  OD1 ASN A  43      -7.461   3.116   6.974  1.00 92.49           O  
ATOM    347  N   LEU A  44      -3.827   4.120   3.094  1.00 95.20           N  
ATOM    348  CA  LEU A  44      -3.372   4.523   1.768  1.00 95.20           C  
ATOM    349  C   LEU A  44      -2.767   3.340   1.019  1.00 95.20           C  
ATOM    350  CB  LEU A  44      -2.347   5.654   1.873  1.00 95.20           C  
ATOM    351  O   LEU A  44      -2.119   2.482   1.624  1.00 95.20           O  
ATOM    352  CG  LEU A  44      -2.851   6.974   2.458  1.00 95.20           C  
ATOM    353  CD1 LEU A  44      -1.689   7.939   2.670  1.00 95.20           C  
ATOM    354  CD2 LEU A  44      -3.907   7.594   1.549  1.00 95.20           C  
ATOM    355  N   CYS A  45      -3.041   3.344  -0.281  1.00 96.67           N  
ATOM    356  CA  CYS A  45      -2.322   2.445  -1.177  1.00 96.67           C  
ATOM    357  C   CYS A  45      -1.193   3.177  -1.892  1.00 96.67           C  
ATOM    358  CB  CYS A  45      -3.276   1.835  -2.204  1.00 96.67           C  
ATOM    359  O   CYS A  45      -1.335   4.348  -2.251  1.00 96.67           O  
ATOM    360  SG  CYS A  45      -4.551   0.782  -1.476  1.00 96.67           S  
ATOM    361  N   TYR A  46      -0.016   2.466  -1.973  1.00 97.10           N  
ATOM    362  CA  TYR A  46       1.067   3.119  -2.701  1.00 97.10           C  
ATOM    363  C   TYR A  46       1.661   2.185  -3.748  1.00 97.10           C  
ATOM    364  CB  TYR A  46       2.161   3.583  -1.734  1.00 97.10           C  
ATOM    365  O   TYR A  46       1.613   0.962  -3.596  1.00 97.10           O  
ATOM    366  CG  TYR A  46       3.003   2.458  -1.185  1.00 97.10           C  
ATOM    367  CD1 TYR A  46       2.657   1.819   0.004  1.00 97.10           C  
ATOM    368  CD2 TYR A  46       4.146   2.031  -1.852  1.00 97.10           C  
ATOM    369  CE1 TYR A  46       3.431   0.782   0.515  1.00 97.10           C  
ATOM    370  CE2 TYR A  46       4.928   0.996  -1.350  1.00 97.10           C  
ATOM    371  OH  TYR A  46       5.333  -0.647   0.333  1.00 97.10           O  
ATOM    372  CZ  TYR A  46       4.563   0.378  -0.168  1.00 97.10           C  
ATOM    373  N   LYS A  47       2.156   2.765  -4.859  1.00 96.51           N  
ATOM    374  CA  LYS A  47       2.977   2.140  -5.892  1.00 96.51           C  
ATOM    375  C   LYS A  47       4.294   2.888  -6.075  1.00 96.51           C  
ATOM    376  CB  LYS A  47       2.219   2.081  -7.219  1.00 96.51           C  
ATOM    377  O   LYS A  47       4.298   4.087  -6.362  1.00 96.51           O  
ATOM    378  CG  LYS A  47       2.944   1.310  -8.312  1.00 96.51           C  
ATOM    379  CD  LYS A  47       2.120   1.247  -9.591  1.00 96.51           C  
ATOM    380  CE  LYS A  47       2.839   0.466 -10.683  1.00 96.51           C  
ATOM    381  NZ  LYS A  47       2.032   0.396 -11.938  1.00 96.51           N  
ATOM    382  N   ARG A  48       5.334   2.092  -5.832  1.00 95.62           N  
ATOM    383  CA  ARG A  48       6.663   2.690  -5.913  1.00 95.62           C  
ATOM    384  C   ARG A  48       7.482   2.055  -7.031  1.00 95.62           C  
ATOM    385  CB  ARG A  48       7.399   2.548  -4.579  1.00 95.62           C  
ATOM    386  O   ARG A  48       7.611   0.831  -7.096  1.00 95.62           O  
ATOM    387  CG  ARG A  48       8.830   3.060  -4.607  1.00 95.62           C  
ATOM    388  CD  ARG A  48       9.590   2.680  -3.343  1.00 95.62           C  
ATOM    389  NE  ARG A  48       9.163   3.479  -2.198  1.00 95.62           N  
ATOM    390  NH1 ARG A  48      10.668   2.538  -0.719  1.00 95.62           N  
ATOM    391  NH2 ARG A  48       9.221   4.168  -0.008  1.00 95.62           N  
ATOM    392  CZ  ARG A  48       9.685   3.393  -0.978  1.00 95.62           C  
ATOM    393  N   TRP A  49       7.956   2.994  -7.945  1.00 95.53           N  
ATOM    394  CA  TRP A  49       8.909   2.582  -8.970  1.00 95.53           C  
ATOM    395  C   TRP A  49      10.330   2.978  -8.583  1.00 95.53           C  
ATOM    396  CB  TRP A  49       8.545   3.198 -10.324  1.00 95.53           C  
ATOM    397  O   TRP A  49      10.632   4.164  -8.435  1.00 95.53           O  
ATOM    398  CG  TRP A  49       7.230   2.730 -10.872  1.00 95.53           C  
ATOM    399  CD1 TRP A  49       7.025   1.723 -11.774  1.00 95.53           C  
ATOM    400  CD2 TRP A  49       5.938   3.256 -10.556  1.00 95.53           C  
ATOM    401  CE2 TRP A  49       4.993   2.518 -11.303  1.00 95.53           C  
ATOM    402  CE3 TRP A  49       5.486   4.279  -9.711  1.00 95.53           C  
ATOM    403  NE1 TRP A  49       5.681   1.591 -12.037  1.00 95.53           N  
ATOM    404  CH2 TRP A  49       3.206   3.780 -10.397  1.00 95.53           C  
ATOM    405  CZ2 TRP A  49       3.621   2.773 -11.231  1.00 95.53           C  
ATOM    406  CZ3 TRP A  49       4.121   4.531  -9.641  1.00 95.53           C  
ATOM    407  N   HIS A  50      11.131   1.893  -8.433  1.00 95.09           N  
ATOM    408  CA  HIS A  50      12.535   2.163  -8.144  1.00 95.09           C  
ATOM    409  C   HIS A  50      13.418   1.832  -9.342  1.00 95.09           C  
ATOM    410  CB  HIS A  50      12.992   1.369  -6.919  1.00 95.09           C  
ATOM    411  O   HIS A  50      13.457   0.684  -9.791  1.00 95.09           O  
ATOM    412  CG  HIS A  50      14.414   1.626  -6.533  1.00 95.09           C  
ATOM    413  CD2 HIS A  50      15.523   0.861  -6.664  1.00 95.09           C  
ATOM    414  ND1 HIS A  50      14.820   2.796  -5.930  1.00 95.09           N  
ATOM    415  CE1 HIS A  50      16.123   2.739  -5.706  1.00 95.09           C  
ATOM    416  NE2 HIS A  50      16.573   1.575  -6.142  1.00 95.09           N  
ATOM    417  N   MET A  51      14.107   2.900  -9.875  1.00 95.87           N  
ATOM    418  CA  MET A  51      14.974   2.689 -11.032  1.00 95.87           C  
ATOM    419  C   MET A  51      16.252   1.962 -10.628  1.00 95.87           C  
ATOM    420  CB  MET A  51      15.318   4.023 -11.696  1.00 95.87           C  
ATOM    421  O   MET A  51      17.046   2.483  -9.842  1.00 95.87           O  
ATOM    422  CG  MET A  51      16.071   3.878 -13.008  1.00 95.87           C  
ATOM    423  SD  MET A  51      16.463   5.497 -13.777  1.00 95.87           S  
ATOM    424  CE  MET A  51      17.286   4.940 -15.296  1.00 95.87           C  
ATOM    425  N   LEU A  52      16.442   0.662 -11.159  1.00 94.88           N  
ATOM    426  CA  LEU A  52      17.643  -0.117 -10.874  1.00 94.88           C  
ATOM    427  C   LEU A  52      18.744   0.192 -11.883  1.00 94.88           C  
ATOM    428  CB  LEU A  52      17.326  -1.614 -10.888  1.00 94.88           C  
ATOM    429  O   LEU A  52      19.917   0.291 -11.517  1.00 94.88           O  
ATOM    430  CG  LEU A  52      16.295  -2.100  -9.868  1.00 94.88           C  
ATOM    431  CD1 LEU A  52      15.917  -3.551 -10.146  1.00 94.88           C  
ATOM    432  CD2 LEU A  52      16.832  -1.944  -8.450  1.00 94.88           C  
ATOM    433  N   ALA A  53      18.365   0.352 -13.208  1.00 94.65           N  
ATOM    434  CA  ALA A  53      19.162   0.694 -14.384  1.00 94.65           C  
ATOM    435  C   ALA A  53      18.294   1.323 -15.470  1.00 94.65           C  
ATOM    436  CB  ALA A  53      19.871  -0.545 -14.924  1.00 94.65           C  
ATOM    437  O   ALA A  53      17.064   1.250 -15.411  1.00 94.65           O  
ATOM    438  N   PRO A  54      18.980   2.089 -16.369  1.00 92.90           N  
ATOM    439  CA  PRO A  54      18.162   2.666 -17.439  1.00 92.90           C  
ATOM    440  C   PRO A  54      17.196   1.655 -18.053  1.00 92.90           C  
ATOM    441  CB  PRO A  54      19.199   3.125 -18.467  1.00 92.90           C  
ATOM    442  O   PRO A  54      17.620   0.595 -18.520  1.00 92.90           O  
ATOM    443  CG  PRO A  54      20.445   3.357 -17.676  1.00 92.90           C  
ATOM    444  CD  PRO A  54      20.502   2.346 -16.567  1.00 92.90           C  
ATOM    445  N   GLY A  55      15.897   1.801 -17.788  1.00 90.97           N  
ATOM    446  CA  GLY A  55      14.856   0.972 -18.375  1.00 90.97           C  
ATOM    447  C   GLY A  55      14.451  -0.193 -17.492  1.00 90.97           C  
ATOM    448  O   GLY A  55      13.642  -1.032 -17.894  1.00 90.97           O  
ATOM    449  N   ARG A  56      15.138  -0.369 -16.341  1.00 94.47           N  
ATOM    450  CA  ARG A  56      14.821  -1.432 -15.393  1.00 94.47           C  
ATOM    451  C   ARG A  56      14.340  -0.856 -14.065  1.00 94.47           C  
ATOM    452  CB  ARG A  56      16.039  -2.329 -15.164  1.00 94.47           C  
ATOM    453  O   ARG A  56      15.054  -0.085 -13.422  1.00 94.47           O  
ATOM    454  CG  ARG A  56      16.433  -3.154 -16.379  1.00 94.47           C  
ATOM    455  CD  ARG A  56      17.537  -4.149 -16.050  1.00 94.47           C  
ATOM    456  NE  ARG A  56      17.961  -4.894 -17.233  1.00 94.47           N  
ATOM    457  NH1 ARG A  56      19.406  -6.289 -16.091  1.00 94.47           N  
ATOM    458  NH2 ARG A  56      19.152  -6.502 -18.359  1.00 94.47           N  
ATOM    459  CZ  ARG A  56      18.839  -5.893 -17.225  1.00 94.47           C  
ATOM    460  N   TYR A  57      13.030  -1.273 -13.620  1.00 93.86           N  
ATOM    461  CA  TYR A  57      12.425  -0.769 -12.392  1.00 93.86           C  
ATOM    462  C   TYR A  57      12.013  -1.916 -11.477  1.00 93.86           C  
ATOM    463  CB  TYR A  57      11.209   0.106 -12.712  1.00 93.86           C  
ATOM    464  O   TYR A  57      11.621  -2.985 -11.949  1.00 93.86           O  
ATOM    465  CG  TYR A  57      11.554   1.378 -13.448  1.00 93.86           C  
ATOM    466  CD1 TYR A  57      11.738   2.576 -12.762  1.00 93.86           C  
ATOM    467  CD2 TYR A  57      11.695   1.384 -14.832  1.00 93.86           C  
ATOM    468  CE1 TYR A  57      12.053   3.750 -13.436  1.00 93.86           C  
ATOM    469  CE2 TYR A  57      12.011   2.553 -15.517  1.00 93.86           C  
ATOM    470  OH  TYR A  57      12.500   4.889 -15.485  1.00 93.86           O  
ATOM    471  CZ  TYR A  57      12.188   3.729 -14.812  1.00 93.86           C  
ATOM    472  N   ASP A  58      12.247  -1.647 -10.248  1.00 93.44           N  
ATOM    473  CA  ASP A  58      11.600  -2.460  -9.223  1.00 93.44           C  
ATOM    474  C   ASP A  58      10.286  -1.828  -8.770  1.00 93.44           C  
ATOM    475  CB  ASP A  58      12.531  -2.654  -8.025  1.00 93.44           C  
ATOM    476  O   ASP A  58      10.254  -0.657  -8.386  1.00 93.44           O  
ATOM    477  CG  ASP A  58      12.005  -3.668  -7.024  1.00 93.44           C  
ATOM    478  OD1 ASP A  58      11.065  -4.422  -7.355  1.00 93.44           O  
ATOM    479  OD2 ASP A  58      12.534  -3.712  -5.892  1.00 93.44           O  
ATOM    480  N   ILE A  59       9.147  -2.600  -8.899  1.00 93.63           N  
ATOM    481  CA  ILE A  59       7.839  -2.076  -8.525  1.00 93.63           C  
ATOM    482  C   ILE A  59       7.398  -2.689  -7.198  1.00 93.63           C  
ATOM    483  CB  ILE A  59       6.784  -2.353  -9.620  1.00 93.63           C  
ATOM    484  O   ILE A  59       7.362  -3.914  -7.054  1.00 93.63           O  
ATOM    485  CG1 ILE A  59       7.235  -1.756 -10.958  1.00 93.63           C  
ATOM    486  CG2 ILE A  59       5.417  -1.800  -9.206  1.00 93.63           C  
ATOM    487  CD1 ILE A  59       6.352  -2.142 -12.137  1.00 93.63           C  
ATOM    488  N   LEU A  60       7.170  -1.736  -6.276  1.00 93.92           N  
ATOM    489  CA  LEU A  60       6.649  -2.139  -4.974  1.00 93.92           C  
ATOM    490  C   LEU A  60       5.268  -1.538  -4.732  1.00 93.92           C  
ATOM    491  CB  LEU A  60       7.607  -1.713  -3.858  1.00 93.92           C  
ATOM    492  O   LEU A  60       5.052  -0.350  -4.978  1.00 93.92           O  
ATOM    493  CG  LEU A  60       8.803  -2.632  -3.604  1.00 93.92           C  
ATOM    494  CD1 LEU A  60       9.940  -2.298  -4.564  1.00 93.92           C  
ATOM    495  CD2 LEU A  60       9.267  -2.518  -2.156  1.00 93.92           C  
ATOM    496  N   ARG A  61       4.350  -2.386  -4.283  1.00 95.91           N  
ATOM    497  CA  ARG A  61       2.989  -1.975  -3.956  1.00 95.91           C  
ATOM    498  C   ARG A  61       2.615  -2.396  -2.539  1.00 95.91           C  
ATOM    499  CB  ARG A  61       1.993  -2.564  -4.958  1.00 95.91           C  
ATOM    500  O   ARG A  61       3.113  -3.404  -2.033  1.00 95.91           O  
ATOM    501  CG  ARG A  61       2.251  -2.151  -6.398  1.00 95.91           C  
ATOM    502  CD  ARG A  61       1.275  -2.815  -7.359  1.00 95.91           C  
ATOM    503  NE  ARG A  61       1.480  -2.364  -8.733  1.00 95.91           N  
ATOM    504  NH1 ARG A  61       3.194  -3.846  -9.181  1.00 95.91           N  
ATOM    505  NH2 ARG A  61       2.489  -2.381 -10.796  1.00 95.91           N  
ATOM    506  CZ  ARG A  61       2.387  -2.865  -9.567  1.00 95.91           C  
ATOM    507  N   GLY A  62       1.723  -1.522  -1.875  1.00 95.73           N  
ATOM    508  CA  GLY A  62       1.299  -1.942  -0.549  1.00 95.73           C  
ATOM    509  C   GLY A  62       0.484  -0.889   0.178  1.00 95.73           C  
ATOM    510  O   GLY A  62      -0.040   0.037  -0.444  1.00 95.73           O  
ATOM    511  N   CYS A  63       0.301  -1.182   1.450  1.00 96.37           N  
ATOM    512  CA  CYS A  63      -0.448  -0.313   2.350  1.00 96.37           C  
ATOM    513  C   CYS A  63       0.488   0.613   3.118  1.00 96.37           C  
ATOM    514  CB  CYS A  63      -1.276  -1.143   3.330  1.00 96.37           C  
ATOM    515  O   CYS A  63       1.611   0.231   3.451  1.00 96.37           O  
ATOM    516  SG  CYS A  63      -2.465  -2.243   2.530  1.00 96.37           S  
ATOM    517  N   ALA A  64       0.003   1.913   3.376  1.00 96.02           N  
ATOM    518  CA  ALA A  64       0.803   2.851   4.159  1.00 96.02           C  
ATOM    519  C   ALA A  64      -0.087   3.772   4.988  1.00 96.02           C  
ATOM    520  CB  ALA A  64       1.707   3.673   3.243  1.00 96.02           C  
ATOM    521  O   ALA A  64      -1.213   4.081   4.590  1.00 96.02           O  
ATOM    522  N   ALA A  65       0.404   4.043   6.177  1.00 95.55           N  
ATOM    523  CA  ALA A  65      -0.272   5.045   6.997  1.00 95.55           C  
ATOM    524  C   ALA A  65      -0.157   6.433   6.372  1.00 95.55           C  
ATOM    525  CB  ALA A  65       0.302   5.052   8.411  1.00 95.55           C  
ATOM    526  O   ALA A  65      -1.119   7.205   6.378  1.00 95.55           O  
ATOM    527  N   THR A  66       0.984   6.773   5.914  1.00 96.05           N  
ATOM    528  CA  THR A  66       1.319   7.978   5.163  1.00 96.05           C  
ATOM    529  C   THR A  66       2.030   7.622   3.861  1.00 96.05           C  
ATOM    530  CB  THR A  66       2.205   8.925   5.993  1.00 96.05           C  
ATOM    531  O   THR A  66       2.683   6.581   3.767  1.00 96.05           O  
ATOM    532  CG2 THR A  66       1.480   9.394   7.251  1.00 96.05           C  
ATOM    533  OG1 THR A  66       3.403   8.238   6.374  1.00 96.05           O  
ATOM    534  N   CYS A  67       1.742   8.572   2.822  1.00 95.21           N  
ATOM    535  CA  CYS A  67       2.413   8.314   1.553  1.00 95.21           C  
ATOM    536  C   CYS A  67       3.927   8.327   1.723  1.00 95.21           C  
ATOM    537  CB  CYS A  67       1.999   9.350   0.508  1.00 95.21           C  
ATOM    538  O   CYS A  67       4.485   9.274   2.281  1.00 95.21           O  
ATOM    539  SG  CYS A  67       2.479   8.915  -1.178  1.00 95.21           S  
ATOM    540  N   PRO A  68       4.619   7.163   1.301  1.00 94.93           N  
ATOM    541  CA  PRO A  68       6.076   7.094   1.433  1.00 94.93           C  
ATOM    542  C   PRO A  68       6.786   8.260   0.748  1.00 94.93           C  
ATOM    543  CB  PRO A  68       6.429   5.767   0.757  1.00 94.93           C  
ATOM    544  O   PRO A  68       6.283   8.799  -0.241  1.00 94.93           O  
ATOM    545  CG  PRO A  68       5.160   4.977   0.780  1.00 94.93           C  
ATOM    546  CD  PRO A  68       4.003   5.932   0.701  1.00 94.93           C  
ATOM    547  N   ILE A  69       7.838   8.553   1.346  1.00 94.37           N  
ATOM    548  CA  ILE A  69       8.654   9.633   0.801  1.00 94.37           C  
ATOM    549  C   ILE A  69       9.527   9.098  -0.332  1.00 94.37           C  
ATOM    550  CB  ILE A  69       9.532  10.285   1.892  1.00 94.37           C  
ATOM    551  O   ILE A  69      10.185   8.066  -0.182  1.00 94.37           O  
ATOM    552  CG1 ILE A  69       8.654  10.861   3.010  1.00 94.37           C  
ATOM    553  CG2 ILE A  69      10.430  11.368   1.287  1.00 94.37           C  
ATOM    554  CD1 ILE A  69       9.436  11.341   4.225  1.00 94.37           C  
ATOM    555  N   ALA A  70       9.450   9.768  -1.420  1.00 94.10           N  
ATOM    556  CA  ALA A  70      10.274   9.362  -2.555  1.00 94.10           C  
ATOM    557  C   ALA A  70      11.757   9.567  -2.257  1.00 94.10           C  
ATOM    558  CB  ALA A  70       9.874  10.138  -3.808  1.00 94.10           C  
ATOM    559  O   ALA A  70      12.151  10.607  -1.723  1.00 94.10           O  
ATOM    560  N   GLN A  71      12.613   8.552  -2.426  1.00 91.33           N  
ATOM    561  CA  GLN A  71      14.068   8.643  -2.377  1.00 91.33           C  
ATOM    562  C   GLN A  71      14.667   8.655  -3.781  1.00 91.33           C  
ATOM    563  CB  GLN A  71      14.652   7.484  -1.568  1.00 91.33           C  
ATOM    564  O   GLN A  71      13.945   8.512  -4.770  1.00 91.33           O  
ATOM    565  CG  GLN A  71      14.172   7.439  -0.123  1.00 91.33           C  
ATOM    566  CD  GLN A  71      14.752   6.271   0.652  1.00 91.33           C  
ATOM    567  NE2 GLN A  71      14.547   6.270   1.965  1.00 91.33           N  
ATOM    568  OE1 GLN A  71      15.377   5.375   0.075  1.00 91.33           O  
ATOM    569  N   ASN A  72      16.109   8.805  -3.816  1.00 89.49           N  
ATOM    570  CA  ASN A  72      16.735   8.896  -5.130  1.00 89.49           C  
ATOM    571  C   ASN A  72      16.320   7.736  -6.031  1.00 89.49           C  
ATOM    572  CB  ASN A  72      18.259   8.945  -4.996  1.00 89.49           C  
ATOM    573  O   ASN A  72      16.328   6.580  -5.605  1.00 89.49           O  
ATOM    574  CG  ASN A  72      18.760  10.298  -4.529  1.00 89.49           C  
ATOM    575  ND2 ASN A  72      20.001  10.339  -4.057  1.00 89.49           N  
ATOM    576  OD1 ASN A  72      18.039  11.296  -4.591  1.00 89.49           O  
ATOM    577  N   HIS A  73      15.719   8.152  -7.236  1.00 91.91           N  
ATOM    578  CA  HIS A  73      15.439   7.208  -8.312  1.00 91.91           C  
ATOM    579  C   HIS A  73      14.087   6.533  -8.115  1.00 91.91           C  
ATOM    580  CB  HIS A  73      16.545   6.155  -8.401  1.00 91.91           C  
ATOM    581  O   HIS A  73      13.853   5.438  -8.633  1.00 91.91           O  
ATOM    582  CG  HIS A  73      17.901   6.728  -8.659  1.00 91.91           C  
ATOM    583  CD2 HIS A  73      19.024   6.731  -7.903  1.00 91.91           C  
ATOM    584  ND1 HIS A  73      18.216   7.402  -9.820  1.00 91.91           N  
ATOM    585  CE1 HIS A  73      19.478   7.794  -9.766  1.00 91.91           C  
ATOM    586  NE2 HIS A  73      19.991   7.399  -8.613  1.00 91.91           N  
ATOM    587  N   ASP A  74      13.282   7.128  -7.101  1.00 95.16           N  
ATOM    588  CA  ASP A  74      11.931   6.634  -6.856  1.00 95.16           C  
ATOM    589  C   ASP A  74      10.891   7.508  -7.553  1.00 95.16           C  
ATOM    590  CB  ASP A  74      11.646   6.574  -5.353  1.00 95.16           C  
ATOM    591  O   ASP A  74      11.070   8.723  -7.667  1.00 95.16           O  
ATOM    592  CG  ASP A  74      12.428   5.482  -4.645  1.00 95.16           C  
ATOM    593  OD1 ASP A  74      13.026   4.620  -5.325  1.00 95.16           O  
ATOM    594  OD2 ASP A  74      12.444   5.482  -3.395  1.00 95.16           O  
ATOM    595  N   SER A  75       9.921   6.949  -8.058  1.00 95.52           N  
ATOM    596  CA  SER A  75       8.624   7.541  -8.370  1.00 95.52           C  
ATOM    597  C   SER A  75       7.508   6.881  -7.566  1.00 95.52           C  
ATOM    598  CB  SER A  75       8.325   7.422  -9.865  1.00 95.52           C  
ATOM    599  O   SER A  75       7.371   5.656  -7.573  1.00 95.52           O  
ATOM    600  OG  SER A  75       7.115   8.085 -10.190  1.00 95.52           O  
ATOM    601  N   ILE A  76       6.704   7.767  -6.835  1.00 96.29           N  
ATOM    602  CA  ILE A  76       5.722   7.193  -5.922  1.00 96.29           C  
ATOM    603  C   ILE A  76       4.340   7.772  -6.220  1.00 96.29           C  
ATOM    604  CB  ILE A  76       6.103   7.450  -4.447  1.00 96.29           C  
ATOM    605  O   ILE A  76       4.203   8.973  -6.463  1.00 96.29           O  
ATOM    606  CG1 ILE A  76       7.428   6.756  -4.109  1.00 96.29           C  
ATOM    607  CG2 ILE A  76       4.985   6.982  -3.510  1.00 96.29           C  
ATOM    608  CD1 ILE A  76       7.980   7.111  -2.735  1.00 96.29           C  
ATOM    609  N   GLU A  77       3.333   6.881  -6.210  1.00 95.86           N  
ATOM    610  CA  GLU A  77       1.924   7.255  -6.285  1.00 95.86           C  
ATOM    611  C   GLU A  77       1.146   6.719  -5.087  1.00 95.86           C  
ATOM    612  CB  GLU A  77       1.301   6.745  -7.587  1.00 95.86           C  
ATOM    613  O   GLU A  77       1.339   5.572  -4.678  1.00 95.86           O  
ATOM    614  CG  GLU A  77       1.915   7.351  -8.841  1.00 95.86           C  
ATOM    615  CD  GLU A  77       1.350   6.768 -10.127  1.00 95.86           C  
ATOM    616  OE1 GLU A  77       1.628   7.319 -11.217  1.00 95.86           O  
ATOM    617  OE2 GLU A  77       0.623   5.753 -10.045  1.00 95.86           O  
ATOM    618  N   CYS A  78       0.344   7.585  -4.567  1.00 96.42           N  
ATOM    619  CA  CYS A  78      -0.483   7.188  -3.433  1.00 96.42           C  
ATOM    620  C   CYS A  78      -1.951   7.507  -3.690  1.00 96.42           C  
ATOM    621  CB  CYS A  78      -0.016   7.888  -2.157  1.00 96.42           C  
ATOM    622  O   CYS A  78      -2.269   8.494  -4.356  1.00 96.42           O  
ATOM    623  SG  CYS A  78       1.689   7.505  -1.699  1.00 96.42           S  
ATOM    624  N   CYS A  79      -2.748   6.620  -3.224  1.00 96.10           N  
ATOM    625  CA  CYS A  79      -4.178   6.877  -3.351  1.00 96.10           C  
ATOM    626  C   CYS A  79      -4.949   6.256  -2.193  1.00 96.10           C  
ATOM    627  CB  CYS A  79      -4.705   6.332  -4.678  1.00 96.10           C  
ATOM    628  O   CYS A  79      -4.462   5.328  -1.545  1.00 96.10           O  
ATOM    629  SG  CYS A  79      -4.556   4.539  -4.839  1.00 96.10           S  
ATOM    630  N   ALA A  80      -6.167   6.793  -1.914  1.00 93.36           N  
ATOM    631  CA  ALA A  80      -6.929   6.403  -0.730  1.00 93.36           C  
ATOM    632  C   ALA A  80      -8.100   5.499  -1.105  1.00 93.36           C  
ATOM    633  CB  ALA A  80      -7.431   7.640   0.011  1.00 93.36           C  
ATOM    634  O   ALA A  80      -8.885   5.100  -0.241  1.00 93.36           O  
ATOM    635  N   LYS A  81      -8.151   5.088  -2.363  1.00 93.19           N  
ATOM    636  CA  LYS A  81      -9.207   4.185  -2.812  1.00 93.19           C  
ATOM    637  C   LYS A  81      -8.721   2.739  -2.835  1.00 93.19           C  
ATOM    638  CB  LYS A  81      -9.709   4.592  -4.198  1.00 93.19           C  
ATOM    639  O   LYS A  81      -7.525   2.483  -2.983  1.00 93.19           O  
ATOM    640  CG  LYS A  81     -10.425   5.934  -4.228  1.00 93.19           C  
ATOM    641  CD  LYS A  81     -10.909   6.278  -5.631  1.00 93.19           C  
ATOM    642  CE  LYS A  81     -11.538   7.664  -5.682  1.00 93.19           C  
ATOM    643  NZ  LYS A  81     -11.981   8.021  -7.063  1.00 93.19           N  
ATOM    644  N   ASP A  82      -9.640   1.687  -2.769  1.00 94.31           N  
ATOM    645  CA  ASP A  82      -9.280   0.274  -2.831  1.00 94.31           C  
ATOM    646  C   ASP A  82      -8.625  -0.069  -4.167  1.00 94.31           C  
ATOM    647  CB  ASP A  82     -10.514  -0.604  -2.610  1.00 94.31           C  
ATOM    648  O   ASP A  82      -9.128   0.312  -5.227  1.00 94.31           O  
ATOM    649  CG  ASP A  82     -10.990  -0.604  -1.168  1.00 94.31           C  
ATOM    650  OD1 ASP A  82     -10.188  -0.296  -0.260  1.00 94.31           O  
ATOM    651  OD2 ASP A  82     -12.178  -0.918  -0.937  1.00 94.31           O  
ATOM    652  N   ASN A  83      -7.526  -0.799  -4.003  1.00 94.14           N  
ATOM    653  CA  ASN A  83      -6.829  -1.340  -5.164  1.00 94.14           C  
ATOM    654  C   ASN A  83      -6.450  -0.242  -6.153  1.00 94.14           C  
ATOM    655  CB  ASN A  83      -7.683  -2.406  -5.855  1.00 94.14           C  
ATOM    656  O   ASN A  83      -6.459  -0.462  -7.366  1.00 94.14           O  
ATOM    657  CG  ASN A  83      -8.132  -3.499  -4.906  1.00 94.14           C  
ATOM    658  ND2 ASN A  83      -9.317  -4.046  -5.149  1.00 94.14           N  
ATOM    659  OD1 ASN A  83      -7.419  -3.850  -3.962  1.00 94.14           O  
ATOM    660  N   CYS A  84      -6.185   0.996  -5.896  1.00 94.29           N  
ATOM    661  CA  CYS A  84      -5.911   2.137  -6.762  1.00 94.29           C  
ATOM    662  C   CYS A  84      -4.466   2.120  -7.246  1.00 94.29           C  
ATOM    663  CB  CYS A  84      -6.197   3.447  -6.028  1.00 94.29           C  
ATOM    664  O   CYS A  84      -4.104   2.863  -8.160  1.00 94.29           O  
ATOM    665  SG  CYS A  84      -5.017   3.817  -4.711  1.00 94.29           S  
ATOM    666  N   ASN A  85      -3.707   1.267  -6.578  1.00 94.12           N  
ATOM    667  CA  ASN A  85      -2.284   1.251  -6.900  1.00 94.12           C  
ATOM    668  C   ASN A  85      -1.982   0.302  -8.056  1.00 94.12           C  
ATOM    669  CB  ASN A  85      -1.459   0.870  -5.670  1.00 94.12           C  
ATOM    670  O   ASN A  85      -0.907  -0.298  -8.107  1.00 94.12           O  
ATOM    671  CG  ASN A  85      -1.840  -0.486  -5.108  1.00 94.12           C  
ATOM    672  ND2 ASN A  85      -0.870  -1.178  -4.522  1.00 94.12           N  
ATOM    673  OD1 ASN A  85      -2.995  -0.908  -5.202  1.00 94.12           O  
ATOM    674  N   MET A  86      -2.972   0.155  -9.020  1.00 87.76           N  
ATOM    675  CA  MET A  86      -2.704  -0.630 -10.222  1.00 87.76           C  
ATOM    676  C   MET A  86      -1.714   0.090 -11.132  1.00 87.76           C  
ATOM    677  CB  MET A  86      -4.002  -0.913 -10.981  1.00 87.76           C  
ATOM    678  O   MET A  86      -1.629   1.319 -11.115  1.00 87.76           O  
ATOM    679  CG  MET A  86      -3.816  -1.794 -12.206  1.00 87.76           C  
ATOM    680  SD  MET A  86      -5.374  -2.027 -13.147  1.00 87.76           S  
ATOM    681  CE  MET A  86      -4.789  -3.127 -14.466  1.00 87.76           C  
TER     682      ALA A   1                                                      
ENDMDL                                                                          
END                                                                             
