# Supplementary material for: Domain loss enabled evolution of novel functions in the snake three-finger toxin gene superfamily
Source: Nat Commun. 2023 Aug 11;14:4861. doi: 10.1038/s41467-023-40550-0 (PMC10421932; doi:10.1038/s41467-023-40550-0)
Supplement: Supplementary file 5 — Supplementary Data 2 [file 41467_2023_40550_MOESM5_ESM.zip › SD2_structure_predictions/full_sequence/NCBI|HELLE_OL366256.1_49_246|Helicops_leopardinus.pdb]

MODEL     1                                                                     
ATOM      1  N   MET A   1     -32.257 -12.379  32.714  1.00 66.90           N  
ATOM      2  CA  MET A   1     -30.874 -12.820  32.551  1.00 66.90           C  
ATOM      3  C   MET A   1     -30.603 -13.237  31.109  1.00 66.90           C  
ATOM      4  CB  MET A   1     -30.563 -13.980  33.498  1.00 66.90           C  
ATOM      5  O   MET A   1     -29.448 -13.396  30.711  1.00 66.90           O  
ATOM      6  CG  MET A   1     -30.866 -13.678  34.957  1.00 66.90           C  
ATOM      7  SD  MET A   1     -30.497 -15.098  36.059  1.00 66.90           S  
ATOM      8  CE  MET A   1     -30.644 -14.292  37.678  1.00 66.90           C  
ATOM      9  N   LYS A   2     -31.675 -13.261  30.323  1.00 78.35           N  
ATOM     10  CA  LYS A   2     -31.616 -13.646  28.915  1.00 78.35           C  
ATOM     11  C   LYS A   2     -31.167 -12.476  28.044  1.00 78.35           C  
ATOM     12  CB  LYS A   2     -32.976 -14.161  28.442  1.00 78.35           C  
ATOM     13  O   LYS A   2     -30.475 -12.671  27.043  1.00 78.35           O  
ATOM     14  CG  LYS A   2     -33.391 -15.481  29.073  1.00 78.35           C  
ATOM     15  CD  LYS A   2     -34.757 -15.934  28.573  1.00 78.35           C  
ATOM     16  CE  LYS A   2     -35.062 -17.365  28.995  1.00 78.35           C  
ATOM     17  NZ  LYS A   2     -36.472 -17.747  28.683  1.00 78.35           N  
ATOM     18  N   THR A   3     -31.465 -11.278  28.581  1.00 80.85           N  
ATOM     19  CA  THR A   3     -31.120 -10.097  27.798  1.00 80.85           C  
ATOM     20  C   THR A   3     -29.619  -9.828  27.857  1.00 80.85           C  
ATOM     21  CB  THR A   3     -31.886  -8.855  28.291  1.00 80.85           C  
ATOM     22  O   THR A   3     -29.031  -9.344  26.888  1.00 80.85           O  
ATOM     23  CG2 THR A   3     -33.388  -9.014  28.075  1.00 80.85           C  
ATOM     24  OG1 THR A   3     -31.633  -8.669  29.689  1.00 80.85           O  
ATOM     25  N   LEU A   4     -29.026 -10.213  28.989  1.00 82.38           N  
ATOM     26  CA  LEU A   4     -27.593  -9.998  29.166  1.00 82.38           C  
ATOM     27  C   LEU A   4     -26.789 -10.932  28.268  1.00 82.38           C  
ATOM     28  CB  LEU A   4     -27.196 -10.210  30.629  1.00 82.38           C  
ATOM     29  O   LEU A   4     -25.789 -10.521  27.674  1.00 82.38           O  
ATOM     30  CG  LEU A   4     -27.617  -9.116  31.611  1.00 82.38           C  
ATOM     31  CD1 LEU A   4     -27.065  -9.411  33.002  1.00 82.38           C  
ATOM     32  CD2 LEU A   4     -27.149  -7.749  31.123  1.00 82.38           C  
ATOM     33  N   LEU A   5     -27.328 -12.137  28.101  1.00 84.56           N  
ATOM     34  CA  LEU A   5     -26.657 -13.129  27.268  1.00 84.56           C  
ATOM     35  C   LEU A   5     -26.733 -12.743  25.795  1.00 84.56           C  
ATOM     36  CB  LEU A   5     -27.277 -14.513  27.478  1.00 84.56           C  
ATOM     37  O   LEU A   5     -25.750 -12.874  25.063  1.00 84.56           O  
ATOM     38  CG  LEU A   5     -26.856 -15.259  28.746  1.00 84.56           C  
ATOM     39  CD1 LEU A   5     -27.689 -16.525  28.916  1.00 84.56           C  
ATOM     40  CD2 LEU A   5     -25.369 -15.593  28.702  1.00 84.56           C  
ATOM     41  N   LEU A   6     -27.920 -12.144  25.474  1.00 85.50           N  
ATOM     42  CA  LEU A   6     -28.099 -11.718  24.091  1.00 85.50           C  
ATOM     43  C   LEU A   6     -27.169 -10.558  23.754  1.00 85.50           C  
ATOM     44  CB  LEU A   6     -29.554 -11.310  23.839  1.00 85.50           C  
ATOM     45  O   LEU A   6     -26.586 -10.519  22.668  1.00 85.50           O  
ATOM     46  CG  LEU A   6     -30.175 -11.790  22.527  1.00 85.50           C  
ATOM     47  CD1 LEU A   6     -31.504 -12.490  22.795  1.00 85.50           C  
ATOM     48  CD2 LEU A   6     -30.364 -10.622  21.565  1.00 85.50           C  
ATOM     49  N   SER A   7     -27.075  -9.695  24.701  1.00 86.05           N  
ATOM     50  CA  SER A   7     -26.198  -8.548  24.492  1.00 86.05           C  
ATOM     51  C   SER A   7     -24.741  -8.981  24.364  1.00 86.05           C  
ATOM     52  CB  SER A   7     -26.341  -7.547  25.640  1.00 86.05           C  
ATOM     53  O   SER A   7     -23.997  -8.440  23.542  1.00 86.05           O  
ATOM     54  OG  SER A   7     -25.925  -8.125  26.866  1.00 86.05           O  
ATOM     55  N   LEU A   8     -24.265  -9.940  25.080  1.00 86.48           N  
ATOM     56  CA  LEU A   8     -22.897 -10.445  25.046  1.00 86.48           C  
ATOM     57  C   LEU A   8     -22.601 -11.124  23.713  1.00 86.48           C  
ATOM     58  CB  LEU A   8     -22.659 -11.427  26.196  1.00 86.48           C  
ATOM     59  O   LEU A   8     -21.510 -10.966  23.160  1.00 86.48           O  
ATOM     60  CG  LEU A   8     -21.211 -11.585  26.664  1.00 86.48           C  
ATOM     61  CD1 LEU A   8     -21.073 -11.145  28.118  1.00 86.48           C  
ATOM     62  CD2 LEU A   8     -20.748 -13.027  26.491  1.00 86.48           C  
ATOM     63  N   VAL A   9     -23.563 -11.783  23.184  1.00 88.50           N  
ATOM     64  CA  VAL A   9     -23.410 -12.467  21.904  1.00 88.50           C  
ATOM     65  C   VAL A   9     -23.284 -11.440  20.781  1.00 88.50           C  
ATOM     66  CB  VAL A   9     -24.594 -13.420  21.625  1.00 88.50           C  
ATOM     67  O   VAL A   9     -22.435 -11.578  19.897  1.00 88.50           O  
ATOM     68  CG1 VAL A   9     -24.511 -13.983  20.207  1.00 88.50           C  
ATOM     69  CG2 VAL A   9     -24.622 -14.550  22.652  1.00 88.50           C  
ATOM     70  N   VAL A  10     -24.069 -10.370  20.868  1.00 86.74           N  
ATOM     71  CA  VAL A  10     -24.031  -9.317  19.859  1.00 86.74           C  
ATOM     72  C   VAL A  10     -22.681  -8.605  19.906  1.00 86.74           C  
ATOM     73  CB  VAL A  10     -25.177  -8.300  20.057  1.00 86.74           C  
ATOM     74  O   VAL A  10     -22.080  -8.330  18.864  1.00 86.74           O  
ATOM     75  CG1 VAL A  10     -25.033  -7.129  19.087  1.00 86.74           C  
ATOM     76  CG2 VAL A  10     -26.532  -8.982  19.879  1.00 86.74           C  
ATOM     77  N   VAL A  11     -22.207  -8.350  21.115  1.00 84.84           N  
ATOM     78  CA  VAL A  11     -20.921  -7.686  21.302  1.00 84.84           C  
ATOM     79  C   VAL A  11     -19.799  -8.572  20.764  1.00 84.84           C  
ATOM     80  CB  VAL A  11     -20.668  -7.349  22.788  1.00 84.84           C  
ATOM     81  O   VAL A  11     -18.888  -8.088  20.088  1.00 84.84           O  
ATOM     82  CG1 VAL A  11     -19.251  -6.814  22.987  1.00 84.84           C  
ATOM     83  CG2 VAL A  11     -21.699  -6.340  23.289  1.00 84.84           C  
ATOM     84  N   ALA A  12     -19.823  -9.888  21.037  1.00 83.32           N  
ATOM     85  CA  ALA A  12     -18.830 -10.844  20.554  1.00 83.32           C  
ATOM     86  C   ALA A  12     -18.826 -10.908  19.029  1.00 83.32           C  
ATOM     87  CB  ALA A  12     -19.094 -12.229  21.140  1.00 83.32           C  
ATOM     88  O   ALA A  12     -17.763 -10.973  18.407  1.00 83.32           O  
ATOM     89  N   LEU A  13     -20.003 -10.838  18.419  1.00 81.42           N  
ATOM     90  CA  LEU A  13     -20.109 -10.903  16.966  1.00 81.42           C  
ATOM     91  C   LEU A  13     -19.544  -9.640  16.323  1.00 81.42           C  
ATOM     92  CB  LEU A  13     -21.567 -11.096  16.542  1.00 81.42           C  
ATOM     93  O   LEU A  13     -18.935  -9.703  15.252  1.00 81.42           O  
ATOM     94  CG  LEU A  13     -22.184 -12.463  16.842  1.00 81.42           C  
ATOM     95  CD1 LEU A  13     -23.671 -12.460  16.501  1.00 81.42           C  
ATOM     96  CD2 LEU A  13     -21.456 -13.560  16.073  1.00 81.42           C  
ATOM     97  N   VAL A  14     -19.751  -8.545  16.993  1.00 79.73           N  
ATOM     98  CA  VAL A  14     -19.248  -7.272  16.488  1.00 79.73           C  
ATOM     99  C   VAL A  14     -17.721  -7.266  16.528  1.00 79.73           C  
ATOM    100  CB  VAL A  14     -19.806  -6.079  17.297  1.00 79.73           C  
ATOM    101  O   VAL A  14     -17.072  -6.731  15.627  1.00 79.73           O  
ATOM    102  CG1 VAL A  14     -19.117  -4.779  16.888  1.00 79.73           C  
ATOM    103  CG2 VAL A  14     -21.318  -5.969  17.108  1.00 79.73           C  
ATOM    104  N   TYR A  15     -17.154  -8.059  17.430  1.00 75.71           N  
ATOM    105  CA  TYR A  15     -15.702  -8.077  17.568  1.00 75.71           C  
ATOM    106  C   TYR A  15     -15.073  -9.060  16.588  1.00 75.71           C  
ATOM    107  CB  TYR A  15     -15.303  -8.440  19.001  1.00 75.71           C  
ATOM    108  O   TYR A  15     -13.881  -8.968  16.285  1.00 75.71           O  
ATOM    109  CG  TYR A  15     -15.425  -7.293  19.974  1.00 75.71           C  
ATOM    110  CD1 TYR A  15     -14.403  -6.355  20.107  1.00 75.71           C  
ATOM    111  CD2 TYR A  15     -16.560  -7.146  20.764  1.00 75.71           C  
ATOM    112  CE1 TYR A  15     -14.510  -5.297  21.004  1.00 75.71           C  
ATOM    113  CE2 TYR A  15     -16.678  -6.092  21.665  1.00 75.71           C  
ATOM    114  OH  TYR A  15     -15.761  -4.129  22.666  1.00 75.71           O  
ATOM    115  CZ  TYR A  15     -15.650  -5.174  21.777  1.00 75.71           C  
ATOM    116  N   LEU A  16     -15.813  -9.973  16.010  1.00 73.96           N  
ATOM    117  CA  LEU A  16     -15.274 -10.981  15.104  1.00 73.96           C  
ATOM    118  C   LEU A  16     -14.973 -10.377  13.737  1.00 73.96           C  
ATOM    119  CB  LEU A  16     -16.254 -12.148  14.955  1.00 73.96           C  
ATOM    120  O   LEU A  16     -14.103 -10.869  13.014  1.00 73.96           O  
ATOM    121  CG  LEU A  16     -16.419 -13.054  16.176  1.00 73.96           C  
ATOM    122  CD1 LEU A  16     -17.580 -14.020  15.966  1.00 73.96           C  
ATOM    123  CD2 LEU A  16     -15.128 -13.815  16.457  1.00 73.96           C  
ATOM    124  N   ASP A  17     -15.344  -9.177  13.423  1.00 66.29           N  
ATOM    125  CA  ASP A  17     -15.156  -8.664  12.069  1.00 66.29           C  
ATOM    126  C   ASP A  17     -14.008  -7.659  12.017  1.00 66.29           C  
ATOM    127  CB  ASP A  17     -16.445  -8.018  11.556  1.00 66.29           C  
ATOM    128  O   ASP A  17     -13.795  -7.004  10.994  1.00 66.29           O  
ATOM    129  CG  ASP A  17     -16.396  -7.694  10.073  1.00 66.29           C  
ATOM    130  OD1 ASP A  17     -15.964  -8.554   9.274  1.00 66.29           O  
ATOM    131  OD2 ASP A  17     -16.789  -6.568   9.700  1.00 66.29           O  
ATOM    132  N   SER A  18     -13.087  -7.676  12.959  1.00 64.06           N  
ATOM    133  CA  SER A  18     -12.123  -6.600  12.757  1.00 64.06           C  
ATOM    134  C   SER A  18     -11.084  -6.978  11.707  1.00 64.06           C  
ATOM    135  CB  SER A  18     -11.427  -6.249  14.072  1.00 64.06           C  
ATOM    136  O   SER A  18     -10.172  -7.760  11.983  1.00 64.06           O  
ATOM    137  OG  SER A  18     -11.360  -7.380  14.923  1.00 64.06           O  
ATOM    138  N   GLY A  19     -11.429  -7.587  10.574  1.00 70.13           N  
ATOM    139  CA  GLY A  19     -10.421  -7.743   9.537  1.00 70.13           C  
ATOM    140  C   GLY A  19      -9.733  -6.442   9.173  1.00 70.13           C  
ATOM    141  O   GLY A  19     -10.394  -5.425   8.949  1.00 70.13           O  
ATOM    142  N   HIS A  20      -8.688  -6.029   9.860  1.00 73.98           N  
ATOM    143  CA  HIS A  20      -7.926  -4.822   9.562  1.00 73.98           C  
ATOM    144  C   HIS A  20      -7.526  -4.772   8.091  1.00 73.98           C  
ATOM    145  CB  HIS A  20      -6.680  -4.742  10.447  1.00 73.98           C  
ATOM    146  O   HIS A  20      -6.905  -5.706   7.580  1.00 73.98           O  
ATOM    147  CG  HIS A  20      -6.947  -4.183  11.809  1.00 73.98           C  
ATOM    148  CD2 HIS A  20      -6.426  -3.108  12.446  1.00 73.98           C  
ATOM    149  ND1 HIS A  20      -7.848  -4.751  12.683  1.00 73.98           N  
ATOM    150  CE1 HIS A  20      -7.871  -4.046  13.802  1.00 73.98           C  
ATOM    151  NE2 HIS A  20      -7.017  -3.043  13.683  1.00 73.98           N  
ATOM    152  N   THR A  21      -8.290  -3.968   7.348  1.00 88.18           N  
ATOM    153  CA  THR A  21      -7.898  -3.694   5.970  1.00 88.18           C  
ATOM    154  C   THR A  21      -7.390  -2.262   5.826  1.00 88.18           C  
ATOM    155  CB  THR A  21      -9.070  -3.926   4.999  1.00 88.18           C  
ATOM    156  O   THR A  21      -7.707  -1.400   6.649  1.00 88.18           O  
ATOM    157  CG2 THR A  21      -9.579  -5.361   5.083  1.00 88.18           C  
ATOM    158  OG1 THR A  21     -10.140  -3.031   5.328  1.00 88.18           O  
ATOM    159  N   ILE A  22      -6.312  -2.096   4.963  1.00 92.62           N  
ATOM    160  CA  ILE A  22      -5.778  -0.772   4.661  1.00 92.62           C  
ATOM    161  C   ILE A  22      -5.922  -0.486   3.168  1.00 92.62           C  
ATOM    162  CB  ILE A  22      -4.299  -0.647   5.091  1.00 92.62           C  
ATOM    163  O   ILE A  22      -5.918  -1.408   2.350  1.00 92.62           O  
ATOM    164  CG1 ILE A  22      -3.814   0.797   4.922  1.00 92.62           C  
ATOM    165  CG2 ILE A  22      -3.422  -1.617   4.293  1.00 92.62           C  
ATOM    166  CD1 ILE A  22      -2.411   1.045   5.460  1.00 92.62           C  
ATOM    167  N   THR A  23      -6.184   0.736   2.869  1.00 94.69           N  
ATOM    168  CA  THR A  23      -6.306   1.202   1.492  1.00 94.69           C  
ATOM    169  C   THR A  23      -5.044   1.941   1.058  1.00 94.69           C  
ATOM    170  CB  THR A  23      -7.528   2.122   1.320  1.00 94.69           C  
ATOM    171  O   THR A  23      -4.565   2.832   1.764  1.00 94.69           O  
ATOM    172  CG2 THR A  23      -7.741   2.485  -0.146  1.00 94.69           C  
ATOM    173  OG1 THR A  23      -8.696   1.452   1.809  1.00 94.69           O  
ATOM    174  N   CYS A  24      -4.474   1.495  -0.153  1.00 95.01           N  
ATOM    175  CA  CYS A  24      -3.231   2.076  -0.648  1.00 95.01           C  
ATOM    176  C   CYS A  24      -3.412   2.635  -2.054  1.00 95.01           C  
ATOM    177  CB  CYS A  24      -2.113   1.034  -0.643  1.00 95.01           C  
ATOM    178  O   CYS A  24      -4.289   2.190  -2.796  1.00 95.01           O  
ATOM    179  SG  CYS A  24      -1.763   0.349   0.991  1.00 95.01           S  
ATOM    180  N   HIS A  25      -2.589   3.642  -2.334  1.00 93.70           N  
ATOM    181  CA  HIS A  25      -2.487   4.064  -3.726  1.00 93.70           C  
ATOM    182  C   HIS A  25      -1.783   3.009  -4.573  1.00 93.70           C  
ATOM    183  CB  HIS A  25      -1.746   5.399  -3.828  1.00 93.70           C  
ATOM    184  O   HIS A  25      -0.791   2.420  -4.139  1.00 93.70           O  
ATOM    185  CG  HIS A  25      -2.542   6.566  -3.336  1.00 93.70           C  
ATOM    186  CD2 HIS A  25      -2.537   7.205  -2.143  1.00 93.70           C  
ATOM    187  ND1 HIS A  25      -3.483   7.206  -4.113  1.00 93.70           N  
ATOM    188  CE1 HIS A  25      -4.023   8.192  -3.417  1.00 93.70           C  
ATOM    189  NE2 HIS A  25      -3.466   8.213  -2.218  1.00 93.70           N  
ATOM    190  N   SER A  26      -2.317   2.773  -5.758  1.00 93.23           N  
ATOM    191  CA  SER A  26      -1.755   1.760  -6.645  1.00 93.23           C  
ATOM    192  C   SER A  26      -1.372   2.358  -7.995  1.00 93.23           C  
ATOM    193  CB  SER A  26      -2.747   0.615  -6.849  1.00 93.23           C  
ATOM    194  O   SER A  26      -2.229   2.873  -8.717  1.00 93.23           O  
ATOM    195  OG  SER A  26      -2.180  -0.405  -7.653  1.00 93.23           O  
ATOM    196  N   CYS A  27      -0.059   2.264  -8.225  1.00 90.41           N  
ATOM    197  CA  CYS A  27       0.495   2.780  -9.471  1.00 90.41           C  
ATOM    198  C   CYS A  27       1.487   1.795 -10.077  1.00 90.41           C  
ATOM    199  CB  CYS A  27       1.179   4.127  -9.236  1.00 90.41           C  
ATOM    200  O   CYS A  27       2.269   1.172  -9.356  1.00 90.41           O  
ATOM    201  SG  CYS A  27       0.078   5.397  -8.576  1.00 90.41           S  
ATOM    202  N   LYS A  28       1.328   1.594 -11.334  1.00 86.96           N  
ATOM    203  CA  LYS A  28       2.385   0.913 -12.077  1.00 86.96           C  
ATOM    204  C   LYS A  28       3.009   1.839 -13.116  1.00 86.96           C  
ATOM    205  CB  LYS A  28       1.840  -0.344 -12.755  1.00 86.96           C  
ATOM    206  O   LYS A  28       2.379   2.163 -14.125  1.00 86.96           O  
ATOM    207  CG  LYS A  28       2.916  -1.248 -13.339  1.00 86.96           C  
ATOM    208  CD  LYS A  28       2.322  -2.534 -13.899  1.00 86.96           C  
ATOM    209  CE  LYS A  28       3.380  -3.387 -14.585  1.00 86.96           C  
ATOM    210  NZ  LYS A  28       2.805  -4.656 -15.123  1.00 86.96           N  
ATOM    211  N   TRP A  29       4.145   2.291 -12.831  1.00 84.16           N  
ATOM    212  CA  TRP A  29       4.854   3.216 -13.709  1.00 84.16           C  
ATOM    213  C   TRP A  29       4.043   4.488 -13.930  1.00 84.16           C  
ATOM    214  CB  TRP A  29       5.162   2.552 -15.054  1.00 84.16           C  
ATOM    215  O   TRP A  29       3.895   5.304 -13.018  1.00 84.16           O  
ATOM    216  CG  TRP A  29       5.930   1.269 -14.938  1.00 84.16           C  
ATOM    217  CD1 TRP A  29       5.414   0.008 -14.826  1.00 84.16           C  
ATOM    218  CD2 TRP A  29       7.353   1.124 -14.919  1.00 84.16           C  
ATOM    219  CE2 TRP A  29       7.631  -0.255 -14.792  1.00 84.16           C  
ATOM    220  CE3 TRP A  29       8.422   2.028 -14.996  1.00 84.16           C  
ATOM    221  NE1 TRP A  29       6.432  -0.913 -14.738  1.00 84.16           N  
ATOM    222  CH2 TRP A  29       9.962   0.153 -14.820  1.00 84.16           C  
ATOM    223  CZ2 TRP A  29       8.936  -0.752 -14.742  1.00 84.16           C  
ATOM    224  CZ3 TRP A  29       9.719   1.531 -14.946  1.00 84.16           C  
ATOM    225  N   TRP A  30       3.521   4.666 -15.186  1.00 79.23           N  
ATOM    226  CA  TRP A  30       2.809   5.903 -15.486  1.00 79.23           C  
ATOM    227  C   TRP A  30       1.305   5.723 -15.310  1.00 79.23           C  
ATOM    228  CB  TRP A  30       3.116   6.368 -16.912  1.00 79.23           C  
ATOM    229  O   TRP A  30       0.541   6.686 -15.416  1.00 79.23           O  
ATOM    230  CG  TRP A  30       2.762   5.366 -17.970  1.00 79.23           C  
ATOM    231  CD1 TRP A  30       1.507   4.981 -18.353  1.00 79.23           C  
ATOM    232  CD2 TRP A  30       3.676   4.616 -18.776  1.00 79.23           C  
ATOM    233  CE2 TRP A  30       2.905   3.796 -19.629  1.00 79.23           C  
ATOM    234  CE3 TRP A  30       5.073   4.559 -18.861  1.00 79.23           C  
ATOM    235  NE1 TRP A  30       1.586   4.037 -19.351  1.00 79.23           N  
ATOM    236  CH2 TRP A  30       4.855   2.891 -20.619  1.00 79.23           C  
ATOM    237  CZ2 TRP A  30       3.486   2.927 -20.556  1.00 79.23           C  
ATOM    238  CZ3 TRP A  30       5.650   3.695 -19.785  1.00 79.23           C  
ATOM    239  N   ILE A  31       0.940   4.485 -15.010  1.00 86.55           N  
ATOM    240  CA  ILE A  31      -0.487   4.195 -14.918  1.00 86.55           C  
ATOM    241  C   ILE A  31      -0.891   4.052 -13.452  1.00 86.55           C  
ATOM    242  CB  ILE A  31      -0.857   2.917 -15.703  1.00 86.55           C  
ATOM    243  O   ILE A  31      -0.397   3.167 -12.749  1.00 86.55           O  
ATOM    244  CG1 ILE A  31      -0.462   3.062 -17.177  1.00 86.55           C  
ATOM    245  CG2 ILE A  31      -2.351   2.610 -15.563  1.00 86.55           C  
ATOM    246  CD1 ILE A  31      -0.583   1.775 -17.980  1.00 86.55           C  
ATOM    247  N   CYS A  32      -1.789   4.981 -12.979  1.00 85.18           N  
ATOM    248  CA  CYS A  32      -2.298   4.949 -11.613  1.00 85.18           C  
ATOM    249  C   CYS A  32      -3.780   4.594 -11.591  1.00 85.18           C  
ATOM    250  CB  CYS A  32      -2.077   6.297 -10.927  1.00 85.18           C  
ATOM    251  O   CYS A  32      -4.590   5.252 -12.246  1.00 85.18           O  
ATOM    252  SG  CYS A  32      -0.337   6.752 -10.758  1.00 85.18           S  
ATOM    253  N   TRP A  33      -4.089   3.452 -11.044  1.00 84.70           N  
ATOM    254  CA  TRP A  33      -5.461   2.958 -11.002  1.00 84.70           C  
ATOM    255  C   TRP A  33      -6.212   3.536  -9.808  1.00 84.70           C  
ATOM    256  CB  TRP A  33      -5.480   1.428 -10.940  1.00 84.70           C  
ATOM    257  O   TRP A  33      -7.391   3.236  -9.603  1.00 84.70           O  
ATOM    258  CG  TRP A  33      -4.965   0.762 -12.181  1.00 84.70           C  
ATOM    259  CD1 TRP A  33      -5.490   0.849 -13.441  1.00 84.70           C  
ATOM    260  CD2 TRP A  33      -3.826  -0.098 -12.279  1.00 84.70           C  
ATOM    261  CE2 TRP A  33      -3.718  -0.496 -13.630  1.00 84.70           C  
ATOM    262  CE3 TRP A  33      -2.885  -0.571 -11.355  1.00 84.70           C  
ATOM    263  NE1 TRP A  33      -4.744   0.095 -14.317  1.00 84.70           N  
ATOM    264  CH2 TRP A  33      -1.797  -1.794 -13.155  1.00 84.70           C  
ATOM    265  CZ2 TRP A  33      -2.704  -1.346 -14.080  1.00 84.70           C  
ATOM    266  CZ3 TRP A  33      -1.877  -1.417 -11.804  1.00 84.70           C  
ATOM    267  N   GLY A  34      -5.582   4.455  -9.095  1.00 86.45           N  
ATOM    268  CA  GLY A  34      -6.244   5.006  -7.923  1.00 86.45           C  
ATOM    269  C   GLY A  34      -5.866   4.299  -6.636  1.00 86.45           C  
ATOM    270  O   GLY A  34      -4.685   4.212  -6.293  1.00 86.45           O  
ATOM    271  N   HIS A  35      -7.032   3.702  -5.914  1.00 91.37           N  
ATOM    272  CA  HIS A  35      -6.853   3.079  -4.607  1.00 91.37           C  
ATOM    273  C   HIS A  35      -7.241   1.604  -4.643  1.00 91.37           C  
ATOM    274  CB  HIS A  35      -7.675   3.812  -3.546  1.00 91.37           C  
ATOM    275  O   HIS A  35      -8.081   1.198  -5.449  1.00 91.37           O  
ATOM    276  CG  HIS A  35      -7.333   5.263  -3.419  1.00 91.37           C  
ATOM    277  CD2 HIS A  35      -6.471   5.904  -2.596  1.00 91.37           C  
ATOM    278  ND1 HIS A  35      -7.914   6.236  -4.203  1.00 91.37           N  
ATOM    279  CE1 HIS A  35      -7.422   7.416  -3.867  1.00 91.37           C  
ATOM    280  NE2 HIS A  35      -6.544   7.243  -2.894  1.00 91.37           N  
ATOM    281  N   GLU A  36      -6.414   0.820  -3.947  1.00 92.84           N  
ATOM    282  CA  GLU A  36      -6.727  -0.595  -3.773  1.00 92.84           C  
ATOM    283  C   GLU A  36      -6.811  -0.965  -2.295  1.00 92.84           C  
ATOM    284  CB  GLU A  36      -5.683  -1.467  -4.475  1.00 92.84           C  
ATOM    285  O   GLU A  36      -6.098  -0.395  -1.466  1.00 92.84           O  
ATOM    286  CG  GLU A  36      -4.310  -1.431  -3.820  1.00 92.84           C  
ATOM    287  CD  GLU A  36      -3.310  -2.375  -4.468  1.00 92.84           C  
ATOM    288  OE1 GLU A  36      -2.086  -2.162  -4.315  1.00 92.84           O  
ATOM    289  OE2 GLU A  36      -3.755  -3.335  -5.137  1.00 92.84           O  
ATOM    290  N   ILE A  37      -7.833  -1.786  -1.987  1.00 93.81           N  
ATOM    291  CA  ILE A  37      -7.973  -2.330  -0.641  1.00 93.81           C  
ATOM    292  C   ILE A  37      -7.044  -3.529  -0.470  1.00 93.81           C  
ATOM    293  CB  ILE A  37      -9.434  -2.737  -0.345  1.00 93.81           C  
ATOM    294  O   ILE A  37      -7.103  -4.484  -1.248  1.00 93.81           O  
ATOM    295  CG1 ILE A  37     -10.362  -1.523  -0.464  1.00 93.81           C  
ATOM    296  CG2 ILE A  37      -9.546  -3.378   1.041  1.00 93.81           C  
ATOM    297  CD1 ILE A  37     -11.844  -1.872  -0.445  1.00 93.81           C  
ATOM    298  N   CYS A  38      -6.102  -3.431   0.485  1.00 91.02           N  
ATOM    299  CA  CYS A  38      -5.124  -4.488   0.721  1.00 91.02           C  
ATOM    300  C   CYS A  38      -5.648  -5.498   1.734  1.00 91.02           C  
ATOM    301  CB  CYS A  38      -3.804  -3.897   1.212  1.00 91.02           C  
ATOM    302  O   CYS A  38      -5.882  -5.156   2.895  1.00 91.02           O  
ATOM    303  SG  CYS A  38      -3.127  -2.623   0.125  1.00 91.02           S  
ATOM    304  N   SER A  39      -6.051  -6.696   1.140  1.00 86.33           N  
ATOM    305  CA  SER A  39      -6.519  -7.795   1.978  1.00 86.33           C  
ATOM    306  C   SER A  39      -5.353  -8.637   2.487  1.00 86.33           C  
ATOM    307  CB  SER A  39      -7.497  -8.680   1.204  1.00 86.33           C  
ATOM    308  O   SER A  39      -4.502  -9.066   1.704  1.00 86.33           O  
ATOM    309  OG  SER A  39      -8.632  -7.936   0.795  1.00 86.33           O  
ATOM    310  N   ASN A  40      -4.903  -8.467   3.688  1.00 83.46           N  
ATOM    311  CA  ASN A  40      -3.851  -9.268   4.305  1.00 83.46           C  
ATOM    312  C   ASN A  40      -2.486  -8.599   4.172  1.00 83.46           C  
ATOM    313  CB  ASN A  40      -3.817 -10.671   3.695  1.00 83.46           C  
ATOM    314  O   ASN A  40      -1.456  -9.275   4.180  1.00 83.46           O  
ATOM    315  CG  ASN A  40      -5.042 -11.491   4.048  1.00 83.46           C  
ATOM    316  ND2 ASN A  40      -5.439 -12.382   3.147  1.00 83.46           N  
ATOM    317  OD1 ASN A  40      -5.627 -11.326   5.122  1.00 83.46           O  
ATOM    318  N   ALA A  41      -2.507  -7.437   3.668  1.00 87.03           N  
ATOM    319  CA  ALA A  41      -1.280  -6.645   3.629  1.00 87.03           C  
ATOM    320  C   ALA A  41      -1.347  -5.481   4.613  1.00 87.03           C  
ATOM    321  CB  ALA A  41      -1.024  -6.129   2.215  1.00 87.03           C  
ATOM    322  O   ALA A  41      -2.224  -4.620   4.507  1.00 87.03           O  
ATOM    323  N   PRO A  42      -0.370  -5.515   5.510  1.00 90.07           N  
ATOM    324  CA  PRO A  42      -0.490  -4.512   6.571  1.00 90.07           C  
ATOM    325  C   PRO A  42       0.063  -3.149   6.160  1.00 90.07           C  
ATOM    326  CB  PRO A  42       0.328  -5.111   7.717  1.00 90.07           C  
ATOM    327  O   PRO A  42      -0.061  -2.177   6.909  1.00 90.07           O  
ATOM    328  CG  PRO A  42       1.378  -5.937   7.047  1.00 90.07           C  
ATOM    329  CD  PRO A  42       0.798  -6.514   5.788  1.00 90.07           C  
ATOM    330  N   ALA A  43       0.639  -3.080   4.866  1.00 93.39           N  
ATOM    331  CA  ALA A  43       1.354  -1.834   4.601  1.00 93.39           C  
ATOM    332  C   ALA A  43       1.206  -1.416   3.141  1.00 93.39           C  
ATOM    333  CB  ALA A  43       2.830  -1.981   4.963  1.00 93.39           C  
ATOM    334  O   ALA A  43       0.859  -2.235   2.287  1.00 93.39           O  
ATOM    335  N   CYS A  44       1.422  -0.170   2.898  1.00 93.89           N  
ATOM    336  CA  CYS A  44       1.540   0.415   1.567  1.00 93.89           C  
ATOM    337  C   CYS A  44       2.999   0.679   1.215  1.00 93.89           C  
ATOM    338  CB  CYS A  44       0.742   1.715   1.480  1.00 93.89           C  
ATOM    339  O   CYS A  44       3.822   0.922   2.100  1.00 93.89           O  
ATOM    340  SG  CYS A  44      -1.002   1.528   1.913  1.00 93.89           S  
ATOM    341  N   TYR A  45       3.367   0.500  -0.092  1.00 93.72           N  
ATOM    342  CA  TYR A  45       4.742   0.805  -0.471  1.00 93.72           C  
ATOM    343  C   TYR A  45       4.782   1.759  -1.659  1.00 93.72           C  
ATOM    344  CB  TYR A  45       5.504  -0.481  -0.809  1.00 93.72           C  
ATOM    345  O   TYR A  45       3.818   1.850  -2.423  1.00 93.72           O  
ATOM    346  CG  TYR A  45       5.126  -1.078  -2.142  1.00 93.72           C  
ATOM    347  CD1 TYR A  45       4.066  -1.975  -2.251  1.00 93.72           C  
ATOM    348  CD2 TYR A  45       5.829  -0.747  -3.296  1.00 93.72           C  
ATOM    349  CE1 TYR A  45       3.716  -2.529  -3.478  1.00 93.72           C  
ATOM    350  CE2 TYR A  45       5.487  -1.296  -4.528  1.00 93.72           C  
ATOM    351  OH  TYR A  45       4.088  -2.730  -5.826  1.00 93.72           O  
ATOM    352  CZ  TYR A  45       4.431  -2.184  -4.609  1.00 93.72           C  
ATOM    353  N   THR A  46       5.890   2.463  -1.750  1.00 91.66           N  
ATOM    354  CA  THR A  46       6.306   3.262  -2.898  1.00 91.66           C  
ATOM    355  C   THR A  46       7.710   2.870  -3.350  1.00 91.66           C  
ATOM    356  CB  THR A  46       6.269   4.767  -2.574  1.00 91.66           C  
ATOM    357  O   THR A  46       8.663   2.951  -2.572  1.00 91.66           O  
ATOM    358  CG2 THR A  46       6.608   5.603  -3.803  1.00 91.66           C  
ATOM    359  OG1 THR A  46       4.957   5.119  -2.118  1.00 91.66           O  
ATOM    360  N   LYS A  47       7.760   2.385  -4.582  1.00 90.85           N  
ATOM    361  CA  LYS A  47       9.038   1.967  -5.149  1.00 90.85           C  
ATOM    362  C   LYS A  47       9.447   2.870  -6.309  1.00 90.85           C  
ATOM    363  CB  LYS A  47       8.967   0.512  -5.618  1.00 90.85           C  
ATOM    364  O   LYS A  47       8.674   3.070  -7.250  1.00 90.85           O  
ATOM    365  CG  LYS A  47      10.262  -0.006  -6.226  1.00 90.85           C  
ATOM    366  CD  LYS A  47      10.112  -1.438  -6.723  1.00 90.85           C  
ATOM    367  CE  LYS A  47      11.358  -1.907  -7.462  1.00 90.85           C  
ATOM    368  NZ  LYS A  47      11.225  -3.319  -7.931  1.00 90.85           N  
ATOM    369  N   ARG A  48      10.793   3.260  -6.272  1.00 87.69           N  
ATOM    370  CA  ARG A  48      11.371   4.086  -7.327  1.00 87.69           C  
ATOM    371  C   ARG A  48      12.603   3.420  -7.930  1.00 87.69           C  
ATOM    372  CB  ARG A  48      11.735   5.471  -6.787  1.00 87.69           C  
ATOM    373  O   ARG A  48      13.538   3.064  -7.210  1.00 87.69           O  
ATOM    374  CG  ARG A  48      10.547   6.258  -6.258  1.00 87.69           C  
ATOM    375  CD  ARG A  48      10.967   7.616  -5.715  1.00 87.69           C  
ATOM    376  NE  ARG A  48       9.843   8.326  -5.110  1.00 87.69           N  
ATOM    377  NH1 ARG A  48      11.135   9.991  -4.164  1.00 87.69           N  
ATOM    378  NH2 ARG A  48       8.860  10.001  -3.884  1.00 87.69           N  
ATOM    379  CZ  ARG A  48       9.949   9.438  -4.388  1.00 87.69           C  
ATOM    380  N   SER A  49      12.618   3.133  -9.277  1.00 84.97           N  
ATOM    381  CA  SER A  49      13.635   2.287  -9.892  1.00 84.97           C  
ATOM    382  C   SER A  49      14.371   3.027 -11.004  1.00 84.97           C  
ATOM    383  CB  SER A  49      13.006   1.009 -10.448  1.00 84.97           C  
ATOM    384  O   SER A  49      15.436   2.592 -11.447  1.00 84.97           O  
ATOM    385  OG  SER A  49      11.986   1.316 -11.383  1.00 84.97           O  
ATOM    386  N   ASP A  50      14.383   4.343 -11.085  1.00 80.83           N  
ATOM    387  CA  ASP A  50      15.207   5.045 -12.064  1.00 80.83           C  
ATOM    388  C   ASP A  50      15.889   6.260 -11.439  1.00 80.83           C  
ATOM    389  CB  ASP A  50      14.363   5.477 -13.266  1.00 80.83           C  
ATOM    390  O   ASP A  50      15.447   6.761 -10.403  1.00 80.83           O  
ATOM    391  CG  ASP A  50      13.426   6.629 -12.949  1.00 80.83           C  
ATOM    392  OD1 ASP A  50      13.015   6.776 -11.778  1.00 80.83           O  
ATOM    393  OD2 ASP A  50      13.094   7.395 -13.879  1.00 80.83           O  
ATOM    394  N   PRO A  51      17.162   6.459 -11.914  1.00 72.83           N  
ATOM    395  CA  PRO A  51      17.933   7.559 -11.331  1.00 72.83           C  
ATOM    396  C   PRO A  51      17.139   8.862 -11.257  1.00 72.83           C  
ATOM    397  CB  PRO A  51      19.124   7.699 -12.283  1.00 72.83           C  
ATOM    398  O   PRO A  51      17.405   9.703 -10.396  1.00 72.83           O  
ATOM    399  CG  PRO A  51      18.996   6.545 -13.225  1.00 72.83           C  
ATOM    400  CD  PRO A  51      17.659   5.897 -13.008  1.00 72.83           C  
ATOM    401  N   PHE A  52      16.125   8.914 -12.168  1.00 74.76           N  
ATOM    402  CA  PHE A  52      15.379  10.167 -12.205  1.00 74.76           C  
ATOM    403  C   PHE A  52      14.107  10.065 -11.372  1.00 74.76           C  
ATOM    404  CB  PHE A  52      15.032  10.546 -13.648  1.00 74.76           C  
ATOM    405  O   PHE A  52      13.365  11.040 -11.240  1.00 74.76           O  
ATOM    406  CG  PHE A  52      16.236  10.787 -14.518  1.00 74.76           C  
ATOM    407  CD1 PHE A  52      16.976  11.956 -14.397  1.00 74.76           C  
ATOM    408  CD2 PHE A  52      16.628   9.843 -15.459  1.00 74.76           C  
ATOM    409  CE1 PHE A  52      18.091  12.182 -15.201  1.00 74.76           C  
ATOM    410  CE2 PHE A  52      17.740  10.061 -16.266  1.00 74.76           C  
ATOM    411  CZ  PHE A  52      18.470  11.232 -16.136  1.00 74.76           C  
ATOM    412  N   GLY A  53      13.899   8.743 -10.805  1.00 67.95           N  
ATOM    413  CA  GLY A  53      12.737   8.600  -9.942  1.00 67.95           C  
ATOM    414  C   GLY A  53      11.423   8.649 -10.697  1.00 67.95           C  
ATOM    415  O   GLY A  53      10.390   9.016 -10.133  1.00 67.95           O  
ATOM    416  N   LEU A  54      11.505   8.341 -12.016  1.00 74.46           N  
ATOM    417  CA  LEU A  54      10.306   8.520 -12.827  1.00 74.46           C  
ATOM    418  C   LEU A  54       9.463   7.249 -12.841  1.00 74.46           C  
ATOM    419  CB  LEU A  54      10.680   8.914 -14.258  1.00 74.46           C  
ATOM    420  O   LEU A  54       8.261   7.299 -13.110  1.00 74.46           O  
ATOM    421  CG  LEU A  54      11.301  10.300 -14.439  1.00 74.46           C  
ATOM    422  CD1 LEU A  54      11.800  10.474 -15.870  1.00 74.46           C  
ATOM    423  CD2 LEU A  54      10.295  11.389 -14.082  1.00 74.46           C  
ATOM    424  N   ARG A  55      10.216   6.177 -12.539  1.00 81.56           N  
ATOM    425  CA  ARG A  55       9.416   4.959 -12.473  1.00 81.56           C  
ATOM    426  C   ARG A  55       8.944   4.690 -11.048  1.00 81.56           C  
ATOM    427  CB  ARG A  55      10.215   3.762 -12.995  1.00 81.56           C  
ATOM    428  O   ARG A  55       9.755   4.421 -10.160  1.00 81.56           O  
ATOM    429  CG  ARG A  55      10.402   3.757 -14.504  1.00 81.56           C  
ATOM    430  CD  ARG A  55      11.082   2.483 -14.983  1.00 81.56           C  
ATOM    431  NE  ARG A  55      11.387   2.539 -16.410  1.00 81.56           N  
ATOM    432  NH1 ARG A  55      12.691   0.632 -16.417  1.00 81.56           N  
ATOM    433  NH2 ARG A  55      12.357   1.804 -18.358  1.00 81.56           N  
ATOM    434  CZ  ARG A  55      12.144   1.658 -17.059  1.00 81.56           C  
ATOM    435  N   ILE A  56       7.621   4.950 -10.880  1.00 86.76           N  
ATOM    436  CA  ILE A  56       7.073   4.803  -9.536  1.00 86.76           C  
ATOM    437  C   ILE A  56       6.021   3.696  -9.525  1.00 86.76           C  
ATOM    438  CB  ILE A  56       6.463   6.127  -9.026  1.00 86.76           C  
ATOM    439  O   ILE A  56       5.151   3.650 -10.398  1.00 86.76           O  
ATOM    440  CG1 ILE A  56       7.528   7.229  -8.992  1.00 86.76           C  
ATOM    441  CG2 ILE A  56       5.831   5.934  -7.644  1.00 86.76           C  
ATOM    442  CD1 ILE A  56       6.967   8.627  -8.775  1.00 86.76           C  
ATOM    443  N   VAL A  57       6.293   2.780  -8.599  1.00 91.53           N  
ATOM    444  CA  VAL A  57       5.305   1.740  -8.336  1.00 91.53           C  
ATOM    445  C   VAL A  57       4.786   1.870  -6.905  1.00 91.53           C  
ATOM    446  CB  VAL A  57       5.891   0.328  -8.563  1.00 91.53           C  
ATOM    447  O   VAL A  57       5.571   2.004  -5.963  1.00 91.53           O  
ATOM    448  CG1 VAL A  57       4.830  -0.743  -8.319  1.00 91.53           C  
ATOM    449  CG2 VAL A  57       6.460   0.209  -9.976  1.00 91.53           C  
ATOM    450  N   ARG A  58       3.421   1.890  -6.813  1.00 92.47           N  
ATOM    451  CA  ARG A  58       2.759   1.934  -5.513  1.00 92.47           C  
ATOM    452  C   ARG A  58       1.800   0.760  -5.347  1.00 92.47           C  
ATOM    453  CB  ARG A  58       2.006   3.254  -5.337  1.00 92.47           C  
ATOM    454  O   ARG A  58       1.168   0.326  -6.312  1.00 92.47           O  
ATOM    455  CG  ARG A  58       2.898   4.485  -5.397  1.00 92.47           C  
ATOM    456  CD  ARG A  58       2.098   5.769  -5.231  1.00 92.47           C  
ATOM    457  NE  ARG A  58       2.970   6.932  -5.085  1.00 92.47           N  
ATOM    458  NH1 ARG A  58       1.343   8.479  -5.631  1.00 92.47           N  
ATOM    459  NH2 ARG A  58       3.467   9.173  -5.118  1.00 92.47           N  
ATOM    460  CZ  ARG A  58       2.591   8.192  -5.278  1.00 92.47           C  
ATOM    461  N   GLY A  59       1.724   0.304  -4.089  1.00 93.60           N  
ATOM    462  CA  GLY A  59       0.791  -0.788  -3.859  1.00 93.60           C  
ATOM    463  C   GLY A  59       0.838  -1.324  -2.441  1.00 93.60           C  
ATOM    464  O   GLY A  59       1.333  -0.652  -1.533  1.00 93.60           O  
ATOM    465  N   CYS A  60       0.168  -2.464  -2.322  1.00 94.42           N  
ATOM    466  CA  CYS A  60       0.087  -3.155  -1.040  1.00 94.42           C  
ATOM    467  C   CYS A  60       1.312  -4.034  -0.816  1.00 94.42           C  
ATOM    468  CB  CYS A  60      -1.181  -4.005  -0.968  1.00 94.42           C  
ATOM    469  O   CYS A  60       1.861  -4.595  -1.766  1.00 94.42           O  
ATOM    470  SG  CYS A  60      -2.705  -3.056  -1.162  1.00 94.42           S  
ATOM    471  N   ALA A  61       1.748  -4.031   0.462  1.00 93.34           N  
ATOM    472  CA  ALA A  61       2.910  -4.849   0.798  1.00 93.34           C  
ATOM    473  C   ALA A  61       2.607  -5.776   1.972  1.00 93.34           C  
ATOM    474  CB  ALA A  61       4.110  -3.962   1.121  1.00 93.34           C  
ATOM    475  O   ALA A  61       2.148  -5.326   3.024  1.00 93.34           O  
ATOM    476  N   THR A  62       2.897  -7.066   1.710  1.00 91.74           N  
ATOM    477  CA  THR A  62       2.765  -8.039   2.789  1.00 91.74           C  
ATOM    478  C   THR A  62       4.028  -8.072   3.645  1.00 91.74           C  
ATOM    479  CB  THR A  62       2.479  -9.449   2.239  1.00 91.74           C  
ATOM    480  O   THR A  62       3.954  -8.240   4.864  1.00 91.74           O  
ATOM    481  CG2 THR A  62       2.199 -10.434   3.369  1.00 91.74           C  
ATOM    482  OG1 THR A  62       1.338  -9.394   1.373  1.00 91.74           O  
ATOM    483  N   ASP A  63       5.152  -7.863   2.976  1.00 89.70           N  
ATOM    484  CA  ASP A  63       6.465  -7.826   3.613  1.00 89.70           C  
ATOM    485  C   ASP A  63       7.289  -6.645   3.105  1.00 89.70           C  
ATOM    486  CB  ASP A  63       7.217  -9.136   3.369  1.00 89.70           C  
ATOM    487  O   ASP A  63       7.110  -6.200   1.969  1.00 89.70           O  
ATOM    488  CG  ASP A  63       6.516 -10.343   3.969  1.00 89.70           C  
ATOM    489  OD1 ASP A  63       6.068 -10.272   5.133  1.00 89.70           O  
ATOM    490  OD2 ASP A  63       6.413 -11.375   3.271  1.00 89.70           O  
ATOM    491  N   CYS A  64       8.071  -6.075   4.025  1.00 86.19           N  
ATOM    492  CA  CYS A  64       8.999  -5.017   3.641  1.00 86.19           C  
ATOM    493  C   CYS A  64      10.293  -5.601   3.088  1.00 86.19           C  
ATOM    494  CB  CYS A  64       9.305  -4.113   4.835  1.00 86.19           C  
ATOM    495  O   CYS A  64      10.995  -6.336   3.785  1.00 86.19           O  
ATOM    496  SG  CYS A  64       7.847  -3.304   5.528  1.00 86.19           S  
ATOM    497  N   ILE A  65      10.395  -5.450   1.799  1.00 87.22           N  
ATOM    498  CA  ILE A  65      11.584  -5.999   1.157  1.00 87.22           C  
ATOM    499  C   ILE A  65      12.640  -4.906   1.006  1.00 87.22           C  
ATOM    500  CB  ILE A  65      11.250  -6.614  -0.221  1.00 87.22           C  
ATOM    501  O   ILE A  65      12.309  -3.721   0.926  1.00 87.22           O  
ATOM    502  CG1 ILE A  65      10.153  -7.676  -0.079  1.00 87.22           C  
ATOM    503  CG2 ILE A  65      12.506  -7.207  -0.866  1.00 87.22           C  
ATOM    504  CD1 ILE A  65       9.459  -8.027  -1.388  1.00 87.22           C  
ATOM    505  N   PHE A  66      13.944  -5.414   1.072  1.00 86.15           N  
ATOM    506  CA  PHE A  66      15.059  -4.504   0.839  1.00 86.15           C  
ATOM    507  C   PHE A  66      15.145  -4.119  -0.633  1.00 86.15           C  
ATOM    508  CB  PHE A  66      16.377  -5.138   1.294  1.00 86.15           C  
ATOM    509  O   PHE A  66      14.933  -4.957  -1.512  1.00 86.15           O  
ATOM    510  CG  PHE A  66      16.505  -5.265   2.788  1.00 86.15           C  
ATOM    511  CD1 PHE A  66      16.831  -4.162   3.568  1.00 86.15           C  
ATOM    512  CD2 PHE A  66      16.300  -6.489   3.413  1.00 86.15           C  
ATOM    513  CE1 PHE A  66      16.951  -4.277   4.951  1.00 86.15           C  
ATOM    514  CE2 PHE A  66      16.418  -6.611   4.795  1.00 86.15           C  
ATOM    515  CZ  PHE A  66      16.744  -5.504   5.562  1.00 86.15           C  
ATOM    516  N   PRO A  67      15.336  -2.788  -0.875  1.00 86.88           N  
ATOM    517  CA  PRO A  67      15.428  -2.334  -2.264  1.00 86.88           C  
ATOM    518  C   PRO A  67      16.645  -2.903  -2.991  1.00 86.88           C  
ATOM    519  CB  PRO A  67      15.533  -0.813  -2.132  1.00 86.88           C  
ATOM    520  O   PRO A  67      17.685  -3.139  -2.370  1.00 86.88           O  
ATOM    521  CG  PRO A  67      16.085  -0.586  -0.762  1.00 86.88           C  
ATOM    522  CD  PRO A  67      15.690  -1.743   0.110  1.00 86.88           C  
ATOM    523  N   ALA A  68      16.472  -3.318  -4.206  1.00 86.58           N  
ATOM    524  CA  ALA A  68      17.589  -3.654  -5.085  1.00 86.58           C  
ATOM    525  C   ALA A  68      18.449  -2.427  -5.374  1.00 86.58           C  
ATOM    526  CB  ALA A  68      17.077  -4.260  -6.389  1.00 86.58           C  
ATOM    527  O   ALA A  68      18.076  -1.304  -5.026  1.00 86.58           O  
ATOM    528  N   SER A  69      19.728  -2.682  -5.844  1.00 86.59           N  
ATOM    529  CA  SER A  69      20.614  -1.585  -6.219  1.00 86.59           C  
ATOM    530  C   SER A  69      19.910  -0.599  -7.145  1.00 86.59           C  
ATOM    531  CB  SER A  69      21.875  -2.122  -6.897  1.00 86.59           C  
ATOM    532  O   SER A  69      19.343  -0.994  -8.166  1.00 86.59           O  
ATOM    533  OG  SER A  69      22.783  -1.070  -7.177  1.00 86.59           O  
ATOM    534  N   GLY A  70      19.843   0.639  -6.661  1.00 84.84           N  
ATOM    535  CA  GLY A  70      19.280   1.714  -7.462  1.00 84.84           C  
ATOM    536  C   GLY A  70      17.809   1.959  -7.183  1.00 84.84           C  
ATOM    537  O   GLY A  70      17.179   2.795  -7.833  1.00 84.84           O  
ATOM    538  N   GLU A  71      17.304   1.123  -6.264  1.00 87.26           N  
ATOM    539  CA  GLU A  71      15.896   1.269  -5.906  1.00 87.26           C  
ATOM    540  C   GLU A  71      15.740   1.888  -4.520  1.00 87.26           C  
ATOM    541  CB  GLU A  71      15.184  -0.085  -5.961  1.00 87.26           C  
ATOM    542  O   GLU A  71      16.604   1.716  -3.657  1.00 87.26           O  
ATOM    543  CG  GLU A  71      15.123  -0.692  -7.355  1.00 87.26           C  
ATOM    544  CD  GLU A  71      14.399  -2.029  -7.396  1.00 87.26           C  
ATOM    545  OE1 GLU A  71      14.116  -2.531  -8.507  1.00 87.26           O  
ATOM    546  OE2 GLU A  71      14.112  -2.577  -6.309  1.00 87.26           O  
ATOM    547  N   LYS A  72      14.750   2.767  -4.488  1.00 88.03           N  
ATOM    548  CA  LYS A  72      14.317   3.291  -3.196  1.00 88.03           C  
ATOM    549  C   LYS A  72      12.878   2.884  -2.891  1.00 88.03           C  
ATOM    550  CB  LYS A  72      14.448   4.815  -3.164  1.00 88.03           C  
ATOM    551  O   LYS A  72      11.977   3.115  -3.700  1.00 88.03           O  
ATOM    552  CG  LYS A  72      14.175   5.431  -1.799  1.00 88.03           C  
ATOM    553  CD  LYS A  72      14.424   6.933  -1.804  1.00 88.03           C  
ATOM    554  CE  LYS A  72      14.100   7.559  -0.455  1.00 88.03           C  
ATOM    555  NZ  LYS A  72      14.297   9.040  -0.469  1.00 88.03           N  
ATOM    556  N   ILE A  73      12.726   2.144  -1.723  1.00 91.16           N  
ATOM    557  CA  ILE A  73      11.388   1.700  -1.348  1.00 91.16           C  
ATOM    558  C   ILE A  73      11.028   2.253   0.029  1.00 91.16           C  
ATOM    559  CB  ILE A  73      11.282   0.158  -1.351  1.00 91.16           C  
ATOM    560  O   ILE A  73      11.832   2.187   0.961  1.00 91.16           O  
ATOM    561  CG1 ILE A  73      11.717  -0.404  -2.709  1.00 91.16           C  
ATOM    562  CG2 ILE A  73       9.858  -0.286  -1.005  1.00 91.16           C  
ATOM    563  CD1 ILE A  73      11.718  -1.925  -2.778  1.00 91.16           C  
ATOM    564  N   GLU A  74       9.818   2.833   0.148  1.00 91.57           N  
ATOM    565  CA  GLU A  74       9.268   3.331   1.406  1.00 91.57           C  
ATOM    566  C   GLU A  74       7.966   2.618   1.759  1.00 91.57           C  
ATOM    567  CB  GLU A  74       9.037   4.842   1.331  1.00 91.57           C  
ATOM    568  O   GLU A  74       7.165   2.304   0.876  1.00 91.57           O  
ATOM    569  CG  GLU A  74      10.313   5.651   1.149  1.00 91.57           C  
ATOM    570  CD  GLU A  74      10.059   7.138   0.954  1.00 91.57           C  
ATOM    571  OE1 GLU A  74      10.830   7.962   1.496  1.00 91.57           O  
ATOM    572  OE2 GLU A  74       9.079   7.481   0.255  1.00 91.57           O  
ATOM    573  N   TYR A  75       7.779   2.448   3.091  1.00 93.11           N  
ATOM    574  CA  TYR A  75       6.594   1.749   3.575  1.00 93.11           C  
ATOM    575  C   TYR A  75       5.839   2.596   4.593  1.00 93.11           C  
ATOM    576  CB  TYR A  75       6.980   0.404   4.198  1.00 93.11           C  
ATOM    577  O   TYR A  75       6.438   3.410   5.299  1.00 93.11           O  
ATOM    578  CG  TYR A  75       7.670  -0.534   3.238  1.00 93.11           C  
ATOM    579  CD1 TYR A  75       6.948  -1.493   2.531  1.00 93.11           C  
ATOM    580  CD2 TYR A  75       9.044  -0.464   3.037  1.00 93.11           C  
ATOM    581  CE1 TYR A  75       7.580  -2.361   1.646  1.00 93.11           C  
ATOM    582  CE2 TYR A  75       9.686  -1.327   2.155  1.00 93.11           C  
ATOM    583  OH  TYR A  75       9.578  -3.127   0.591  1.00 93.11           O  
ATOM    584  CZ  TYR A  75       8.947  -2.270   1.465  1.00 93.11           C  
ATOM    585  N   CYS A  76       4.565   2.436   4.604  1.00 92.76           N  
ATOM    586  CA  CYS A  76       3.720   3.058   5.618  1.00 92.76           C  
ATOM    587  C   CYS A  76       2.488   2.206   5.899  1.00 92.76           C  
ATOM    588  CB  CYS A  76       3.292   4.457   5.174  1.00 92.76           C  
ATOM    589  O   CYS A  76       2.161   1.306   5.124  1.00 92.76           O  
ATOM    590  SG  CYS A  76       2.286   4.469   3.674  1.00 92.76           S  
ATOM    591  N   THR A  77       1.755   2.361   7.046  1.00 92.40           N  
ATOM    592  CA  THR A  77       0.724   1.421   7.472  1.00 92.40           C  
ATOM    593  C   THR A  77      -0.604   2.140   7.695  1.00 92.40           C  
ATOM    594  CB  THR A  77       1.136   0.687   8.761  1.00 92.40           C  
ATOM    595  O   THR A  77      -1.527   1.579   8.290  1.00 92.40           O  
ATOM    596  CG2 THR A  77       2.320  -0.241   8.511  1.00 92.40           C  
ATOM    597  OG1 THR A  77       1.501   1.651   9.757  1.00 92.40           O  
ATOM    598  N   GLU A  78      -0.726   3.336   7.127  1.00 91.61           N  
ATOM    599  CA  GLU A  78      -1.987   4.066   7.219  1.00 91.61           C  
ATOM    600  C   GLU A  78      -2.713   4.085   5.877  1.00 91.61           C  
ATOM    601  CB  GLU A  78      -1.745   5.497   7.706  1.00 91.61           C  
ATOM    602  O   GLU A  78      -2.110   3.821   4.835  1.00 91.61           O  
ATOM    603  CG  GLU A  78      -1.197   5.580   9.124  1.00 91.61           C  
ATOM    604  CD  GLU A  78      -0.876   7.000   9.561  1.00 91.61           C  
ATOM    605  OE1 GLU A  78      -0.256   7.179  10.634  1.00 91.61           O  
ATOM    606  OE2 GLU A  78      -1.250   7.941   8.825  1.00 91.61           O  
ATOM    607  N   ASP A  79      -4.030   4.377   5.985  1.00 92.86           N  
ATOM    608  CA  ASP A  79      -4.813   4.447   4.755  1.00 92.86           C  
ATOM    609  C   ASP A  79      -4.271   5.526   3.820  1.00 92.86           C  
ATOM    610  CB  ASP A  79      -6.286   4.716   5.071  1.00 92.86           C  
ATOM    611  O   ASP A  79      -4.043   6.662   4.241  1.00 92.86           O  
ATOM    612  CG  ASP A  79      -7.007   3.497   5.618  1.00 92.86           C  
ATOM    613  OD1 ASP A  79      -6.499   2.365   5.460  1.00 92.86           O  
ATOM    614  OD2 ASP A  79      -8.094   3.668   6.211  1.00 92.86           O  
ATOM    615  N   LYS A  80      -3.962   5.046   2.642  1.00 93.11           N  
ATOM    616  CA  LYS A  80      -3.531   5.966   1.595  1.00 93.11           C  
ATOM    617  C   LYS A  80      -2.281   6.734   2.018  1.00 93.11           C  
ATOM    618  CB  LYS A  80      -4.653   6.944   1.243  1.00 93.11           C  
ATOM    619  O   LYS A  80      -2.126   7.910   1.683  1.00 93.11           O  
ATOM    620  CG  LYS A  80      -5.915   6.276   0.719  1.00 93.11           C  
ATOM    621  CD  LYS A  80      -7.021   7.292   0.463  1.00 93.11           C  
ATOM    622  CE  LYS A  80      -8.317   6.614   0.040  1.00 93.11           C  
ATOM    623  NZ  LYS A  80      -9.405   7.607  -0.210  1.00 93.11           N  
ATOM    624  N   CYS A  81      -1.491   6.232   2.811  1.00 92.73           N  
ATOM    625  CA  CYS A  81      -0.315   6.882   3.377  1.00 92.73           C  
ATOM    626  C   CYS A  81       0.782   7.035   2.330  1.00 92.73           C  
ATOM    627  CB  CYS A  81       0.215   6.087   4.570  1.00 92.73           C  
ATOM    628  O   CYS A  81       1.680   7.865   2.482  1.00 92.73           O  
ATOM    629  SG  CYS A  81       0.872   4.464   4.129  1.00 92.73           S  
ATOM    630  N   ASN A  82       0.670   6.161   1.265  1.00 91.99           N  
ATOM    631  CA  ASN A  82       1.723   6.224   0.257  1.00 91.99           C  
ATOM    632  C   ASN A  82       1.425   7.283  -0.800  1.00 91.99           C  
ATOM    633  CB  ASN A  82       1.918   4.857  -0.402  1.00 91.99           C  
ATOM    634  O   ASN A  82       1.821   7.140  -1.958  1.00 91.99           O  
ATOM    635  CG  ASN A  82       0.677   4.376  -1.129  1.00 91.99           C  
ATOM    636  ND2 ASN A  82       0.870   3.541  -2.142  1.00 91.99           N  
ATOM    637  OD1 ASN A  82      -0.445   4.754  -0.782  1.00 91.99           O  
ATOM    638  N   SER A  83       0.682   8.355  -0.439  1.00 85.76           N  
ATOM    639  CA  SER A  83       0.306   9.411  -1.373  1.00 85.76           C  
ATOM    640  C   SER A  83       1.428  10.433  -1.533  1.00 85.76           C  
ATOM    641  CB  SER A  83      -0.970  10.112  -0.905  1.00 85.76           C  
ATOM    642  O   SER A  83       1.483  11.150  -2.534  1.00 85.76           O  
ATOM    643  OG  SER A  83      -0.758  10.771   0.331  1.00 85.76           O  
ATOM    644  N   LEU A  84       2.289  10.448  -0.378  1.00 71.16           N  
ATOM    645  CA  LEU A  84       3.210  11.578  -0.325  1.00 71.16           C  
ATOM    646  C   LEU A  84       4.330  11.415  -1.348  1.00 71.16           C  
ATOM    647  CB  LEU A  84       3.803  11.721   1.079  1.00 71.16           C  
ATOM    648  O   LEU A  84       4.894  10.327  -1.488  1.00 71.16           O  
ATOM    649  CG  LEU A  84       2.814  12.033   2.203  1.00 71.16           C  
ATOM    650  CD1 LEU A  84       3.498  11.909   3.561  1.00 71.16           C  
ATOM    651  CD2 LEU A  84       2.221  13.426   2.023  1.00 71.16           C  
ATOM    652  N   LEU A  85       4.318  12.146  -2.499  1.00 57.45           N  
ATOM    653  CA  LEU A  85       5.147  12.800  -3.505  1.00 57.45           C  
ATOM    654  C   LEU A  85       6.190  13.699  -2.851  1.00 57.45           C  
ATOM    655  CB  LEU A  85       4.279  13.619  -4.464  1.00 57.45           C  
ATOM    656  O   LEU A  85       5.846  14.590  -2.071  1.00 57.45           O  
ATOM    657  CG  LEU A  85       3.384  12.824  -5.416  1.00 57.45           C  
ATOM    658  CD1 LEU A  85       2.359  13.744  -6.072  1.00 57.45           C  
ATOM    659  CD2 LEU A  85       4.225  12.113  -6.472  1.00 57.45           C  
ATOM    660  N   TYR A  86       7.321  13.231  -2.081  1.00 46.81           N  
ATOM    661  CA  TYR A  86       8.293  14.317  -2.012  1.00 46.81           C  
ATOM    662  C   TYR A  86       8.556  14.901  -3.395  1.00 46.81           C  
ATOM    663  CB  TYR A  86       9.606  13.826  -1.395  1.00 46.81           C  
ATOM    664  O   TYR A  86       8.793  14.162  -4.353  1.00 46.81           O  
ATOM    665  CG  TYR A  86      10.286  14.850  -0.520  1.00 46.81           C  
ATOM    666  CD1 TYR A  86      11.300  15.661  -1.024  1.00 46.81           C  
ATOM    667  CD2 TYR A  86       9.917  15.009   0.811  1.00 46.81           C  
ATOM    668  CE1 TYR A  86      11.932  16.606  -0.221  1.00 46.81           C  
ATOM    669  CE2 TYR A  86      10.541  15.951   1.623  1.00 46.81           C  
ATOM    670  OH  TYR A  86      12.167  17.677   1.898  1.00 46.81           O  
ATOM    671  CZ  TYR A  86      11.546  16.743   1.099  1.00 46.81           C  
ATOM    672  N   ASN A  87       7.663  15.848  -3.960  1.00 41.53           N  
ATOM    673  CA  ASN A  87       8.397  17.031  -4.396  1.00 41.53           C  
ATOM    674  C   ASN A  87       9.890  16.904  -4.104  1.00 41.53           C  
ATOM    675  CB  ASN A  87       7.832  18.289  -3.734  1.00 41.53           C  
ATOM    676  O   ASN A  87      10.285  16.664  -2.962  1.00 41.53           O  
ATOM    677  CG  ASN A  87       6.885  17.973  -2.593  1.00 41.53           C  
ATOM    678  ND2 ASN A  87       6.197  18.993  -2.093  1.00 41.53           N  
ATOM    679  OD1 ASN A  87       6.772  16.821  -2.165  1.00 41.53           O  
TER     680      ALA A   1                                                      
ENDMDL                                                                          
END                                                                             
