# Supplementary material for: Domain loss enabled evolution of novel functions in the snake three-finger toxin gene superfamily
Source: Nat Commun. 2023 Aug 11;14:4861. doi: 10.1038/s41467-023-40550-0 (PMC10421932; doi:10.1038/s41467-023-40550-0)
Supplement: Supplementary file 5 — Supplementary Data 2 [file 41467_2023_40550_MOESM5_ESM.zip › SD2_structure_predictions/full_sequence/TR|A7X3U0|Dispholidus_typus.pdb]

MODEL     1                                                                     
ATOM      1  N   MET A   1     -36.062   2.060  35.159  1.00 61.70           N  
ATOM      2  CA  MET A   1     -36.097   1.320  33.901  1.00 61.70           C  
ATOM      3  C   MET A   1     -35.574   2.176  32.752  1.00 61.70           C  
ATOM      4  CB  MET A   1     -37.519   0.847  33.594  1.00 61.70           C  
ATOM      5  O   MET A   1     -35.365   1.676  31.645  1.00 61.70           O  
ATOM      6  CG  MET A   1     -38.336   0.518  34.834  1.00 61.70           C  
ATOM      7  SD  MET A   1     -40.012  -0.107  34.425  1.00 61.70           S  
ATOM      8  CE  MET A   1     -41.010   0.875  35.580  1.00 61.70           C  
ATOM      9  N   LYS A   2     -35.253   3.463  33.028  1.00 72.66           N  
ATOM     10  CA  LYS A   2     -34.767   4.463  32.082  1.00 72.66           C  
ATOM     11  C   LYS A   2     -33.252   4.376  31.921  1.00 72.66           C  
ATOM     12  CB  LYS A   2     -35.166   5.868  32.533  1.00 72.66           C  
ATOM     13  O   LYS A   2     -32.723   4.619  30.834  1.00 72.66           O  
ATOM     14  CG  LYS A   2     -36.660   6.144  32.448  1.00 72.66           C  
ATOM     15  CD  LYS A   2     -37.002   7.537  32.961  1.00 72.66           C  
ATOM     16  CE  LYS A   2     -38.480   7.853  32.782  1.00 72.66           C  
ATOM     17  NZ  LYS A   2     -38.872   9.101  33.504  1.00 72.66           N  
ATOM     18  N   THR A   3     -32.672   3.907  33.032  1.00 73.50           N  
ATOM     19  CA  THR A   3     -31.216   3.823  33.013  1.00 73.50           C  
ATOM     20  C   THR A   3     -30.754   2.645  32.161  1.00 73.50           C  
ATOM     21  CB  THR A   3     -30.646   3.685  34.437  1.00 73.50           C  
ATOM     22  O   THR A   3     -29.702   2.710  31.521  1.00 73.50           O  
ATOM     23  CG2 THR A   3     -30.957   4.920  35.276  1.00 73.50           C  
ATOM     24  OG1 THR A   3     -31.224   2.535  35.067  1.00 73.50           O  
ATOM     25  N   LEU A   4     -31.563   1.613  32.209  1.00 74.66           N  
ATOM     26  CA  LEU A   4     -31.243   0.421  31.431  1.00 74.66           C  
ATOM     27  C   LEU A   4     -31.368   0.699  29.936  1.00 74.66           C  
ATOM     28  CB  LEU A   4     -32.161  -0.739  31.825  1.00 74.66           C  
ATOM     29  O   LEU A   4     -30.545   0.236  29.144  1.00 74.66           O  
ATOM     30  CG  LEU A   4     -31.722  -1.571  33.031  1.00 74.66           C  
ATOM     31  CD1 LEU A   4     -32.798  -2.591  33.391  1.00 74.66           C  
ATOM     32  CD2 LEU A   4     -30.394  -2.264  32.749  1.00 74.66           C  
ATOM     33  N   LEU A   5     -32.347   1.562  29.618  1.00 76.71           N  
ATOM     34  CA  LEU A   5     -32.566   1.937  28.225  1.00 76.71           C  
ATOM     35  C   LEU A   5     -31.426   2.811  27.712  1.00 76.71           C  
ATOM     36  CB  LEU A   5     -33.899   2.675  28.072  1.00 76.71           C  
ATOM     37  O   LEU A   5     -30.961   2.632  26.584  1.00 76.71           O  
ATOM     38  CG  LEU A   5     -35.138   1.801  27.868  1.00 76.71           C  
ATOM     39  CD1 LEU A   5     -36.403   2.600  28.162  1.00 76.71           C  
ATOM     40  CD2 LEU A   5     -35.170   1.240  26.451  1.00 76.71           C  
ATOM     41  N   LEU A   6     -30.931   3.658  28.628  1.00 75.02           N  
ATOM     42  CA  LEU A   6     -29.845   4.553  28.245  1.00 75.02           C  
ATOM     43  C   LEU A   6     -28.551   3.777  28.028  1.00 75.02           C  
ATOM     44  CB  LEU A   6     -29.636   5.630  29.312  1.00 75.02           C  
ATOM     45  O   LEU A   6     -27.802   4.059  27.090  1.00 75.02           O  
ATOM     46  CG  LEU A   6     -30.533   6.865  29.215  1.00 75.02           C  
ATOM     47  CD1 LEU A   6     -30.669   7.531  30.580  1.00 75.02           C  
ATOM     48  CD2 LEU A   6     -29.981   7.848  28.187  1.00 75.02           C  
ATOM     49  N   ALA A   7     -28.363   2.782  28.833  1.00 76.28           N  
ATOM     50  CA  ALA A   7     -27.168   1.948  28.738  1.00 76.28           C  
ATOM     51  C   ALA A   7     -27.170   1.132  27.449  1.00 76.28           C  
ATOM     52  CB  ALA A   7     -27.067   1.024  29.949  1.00 76.28           C  
ATOM     53  O   ALA A   7     -26.132   0.986  26.798  1.00 76.28           O  
ATOM     54  N   LEU A   8     -28.284   0.649  27.037  1.00 77.50           N  
ATOM     55  CA  LEU A   8     -28.414  -0.143  25.819  1.00 77.50           C  
ATOM     56  C   LEU A   8     -28.161   0.714  24.584  1.00 77.50           C  
ATOM     57  CB  LEU A   8     -29.804  -0.778  25.739  1.00 77.50           C  
ATOM     58  O   LEU A   8     -27.536   0.259  23.624  1.00 77.50           O  
ATOM     59  CG  LEU A   8     -29.984  -2.111  26.467  1.00 77.50           C  
ATOM     60  CD1 LEU A   8     -31.455  -2.341  26.796  1.00 77.50           C  
ATOM     61  CD2 LEU A   8     -29.433  -3.258  25.628  1.00 77.50           C  
ATOM     62  N   VAL A   9     -28.544   1.957  24.657  1.00 78.95           N  
ATOM     63  CA  VAL A   9     -28.350   2.896  23.557  1.00 78.95           C  
ATOM     64  C   VAL A   9     -26.867   3.231  23.418  1.00 78.95           C  
ATOM     65  CB  VAL A   9     -29.172   4.188  23.762  1.00 78.95           C  
ATOM     66  O   VAL A   9     -26.339   3.290  22.306  1.00 78.95           O  
ATOM     67  CG1 VAL A   9     -28.822   5.225  22.697  1.00 78.95           C  
ATOM     68  CG2 VAL A   9     -30.668   3.877  23.739  1.00 78.95           C  
ATOM     69  N   VAL A  10     -26.167   3.371  24.548  1.00 77.67           N  
ATOM     70  CA  VAL A  10     -24.746   3.701  24.543  1.00 77.67           C  
ATOM     71  C   VAL A  10     -23.943   2.526  23.988  1.00 77.67           C  
ATOM     72  CB  VAL A  10     -24.244   4.069  25.957  1.00 77.67           C  
ATOM     73  O   VAL A  10     -23.025   2.717  23.187  1.00 77.67           O  
ATOM     74  CG1 VAL A  10     -22.728   4.262  25.959  1.00 77.67           C  
ATOM     75  CG2 VAL A  10     -24.946   5.329  26.461  1.00 77.67           C  
ATOM     76  N   VAL A  11     -24.233   1.302  24.380  1.00 76.55           N  
ATOM     77  CA  VAL A  11     -23.568   0.093  23.906  1.00 76.55           C  
ATOM     78  C   VAL A  11     -23.816  -0.081  22.409  1.00 76.55           C  
ATOM     79  CB  VAL A  11     -24.050  -1.158  24.675  1.00 76.55           C  
ATOM     80  O   VAL A  11     -22.906  -0.447  21.662  1.00 76.55           O  
ATOM     81  CG1 VAL A  11     -23.465  -2.428  24.061  1.00 76.55           C  
ATOM     82  CG2 VAL A  11     -23.676  -1.053  26.152  1.00 76.55           C  
ATOM     83  N   ALA A  12     -25.039   0.175  21.945  1.00 70.62           N  
ATOM     84  CA  ALA A  12     -25.388   0.080  20.530  1.00 70.62           C  
ATOM     85  C   ALA A  12     -24.582   1.075  19.699  1.00 70.62           C  
ATOM     86  CB  ALA A  12     -26.883   0.316  20.334  1.00 70.62           C  
ATOM     87  O   ALA A  12     -24.133   0.752  18.597  1.00 70.62           O  
ATOM     88  N   PHE A  13     -24.364   2.273  20.323  1.00 67.15           N  
ATOM     89  CA  PHE A  13     -23.602   3.290  19.608  1.00 67.15           C  
ATOM     90  C   PHE A  13     -22.124   2.922  19.554  1.00 67.15           C  
ATOM     91  CB  PHE A  13     -23.779   4.660  20.269  1.00 67.15           C  
ATOM     92  O   PHE A  13     -21.455   3.164  18.548  1.00 67.15           O  
ATOM     93  CG  PHE A  13     -24.907   5.472  19.692  1.00 67.15           C  
ATOM     94  CD1 PHE A  13     -24.729   6.203  18.524  1.00 67.15           C  
ATOM     95  CD2 PHE A  13     -26.146   5.505  20.319  1.00 67.15           C  
ATOM     96  CE1 PHE A  13     -25.771   6.955  17.987  1.00 67.15           C  
ATOM     97  CE2 PHE A  13     -27.192   6.254  19.789  1.00 67.15           C  
ATOM     98  CZ  PHE A  13     -27.003   6.980  18.623  1.00 67.15           C  
ATOM     99  N   MET A  14     -21.646   2.331  20.613  1.00 64.49           N  
ATOM    100  CA  MET A  14     -20.239   1.944  20.655  1.00 64.49           C  
ATOM    101  C   MET A  14     -19.970   0.766  19.725  1.00 64.49           C  
ATOM    102  CB  MET A  14     -19.821   1.588  22.083  1.00 64.49           C  
ATOM    103  O   MET A  14     -18.866   0.627  19.194  1.00 64.49           O  
ATOM    104  CG  MET A  14     -19.869   2.762  23.047  1.00 64.49           C  
ATOM    105  SD  MET A  14     -18.657   4.072  22.618  1.00 64.49           S  
ATOM    106  CE  MET A  14     -18.988   5.262  23.948  1.00 64.49           C  
ATOM    107  N   CYS A  15     -21.017   0.040  19.449  1.00 63.16           N  
ATOM    108  CA  CYS A  15     -20.835  -1.079  18.532  1.00 63.16           C  
ATOM    109  C   CYS A  15     -20.944  -0.620  17.083  1.00 63.16           C  
ATOM    110  CB  CYS A  15     -21.867  -2.172  18.808  1.00 63.16           C  
ATOM    111  O   CYS A  15     -20.480  -1.309  16.172  1.00 63.16           O  
ATOM    112  SG  CYS A  15     -21.482  -3.188  20.251  1.00 63.16           S  
ATOM    113  N   LEU A  16     -21.429   0.548  16.838  1.00 60.22           N  
ATOM    114  CA  LEU A  16     -21.562   1.010  15.461  1.00 60.22           C  
ATOM    115  C   LEU A  16     -20.236   1.550  14.938  1.00 60.22           C  
ATOM    116  CB  LEU A  16     -22.643   2.089  15.359  1.00 60.22           C  
ATOM    117  O   LEU A  16     -20.058   1.708  13.728  1.00 60.22           O  
ATOM    118  CG  LEU A  16     -24.092   1.610  15.455  1.00 60.22           C  
ATOM    119  CD1 LEU A  16     -25.012   2.773  15.811  1.00 60.22           C  
ATOM    120  CD2 LEU A  16     -24.527   0.956  14.148  1.00 60.22           C  
ATOM    121  N   ASP A  17     -19.241   1.707  15.743  1.00 58.95           N  
ATOM    122  CA  ASP A  17     -18.048   2.363  15.215  1.00 58.95           C  
ATOM    123  C   ASP A  17     -17.075   1.343  14.627  1.00 58.95           C  
ATOM    124  CB  ASP A  17     -17.357   3.180  16.308  1.00 58.95           C  
ATOM    125  O   ASP A  17     -16.084   1.716  13.996  1.00 58.95           O  
ATOM    126  CG  ASP A  17     -17.923   4.582  16.448  1.00 58.95           C  
ATOM    127  OD1 ASP A  17     -18.328   5.181  15.429  1.00 58.95           O  
ATOM    128  OD2 ASP A  17     -17.961   5.094  17.588  1.00 58.95           O  
ATOM    129  N   SER A  18     -17.510   0.036  14.637  1.00 57.49           N  
ATOM    130  CA  SER A  18     -16.470  -0.761  13.995  1.00 57.49           C  
ATOM    131  C   SER A  18     -16.766  -0.969  12.514  1.00 57.49           C  
ATOM    132  CB  SER A  18     -16.327  -2.116  14.690  1.00 57.49           C  
ATOM    133  O   SER A  18     -16.969  -2.100  12.069  1.00 57.49           O  
ATOM    134  OG  SER A  18     -17.101  -2.157  15.877  1.00 57.49           O  
ATOM    135  N   VAL A  19     -17.704  -0.139  11.948  1.00 59.52           N  
ATOM    136  CA  VAL A  19     -17.869  -0.271  10.505  1.00 59.52           C  
ATOM    137  C   VAL A  19     -16.514  -0.131   9.814  1.00 59.52           C  
ATOM    138  CB  VAL A  19     -18.862   0.774   9.949  1.00 59.52           C  
ATOM    139  O   VAL A  19     -15.737   0.771  10.136  1.00 59.52           O  
ATOM    140  CG1 VAL A  19     -18.729   0.892   8.431  1.00 59.52           C  
ATOM    141  CG2 VAL A  19     -20.293   0.409  10.336  1.00 59.52           C  
ATOM    142  N   SER A  20     -15.618  -1.066   9.936  1.00 59.90           N  
ATOM    143  CA  SER A  20     -14.430  -1.196   9.098  1.00 59.90           C  
ATOM    144  C   SER A  20     -14.347  -0.067   8.077  1.00 59.90           C  
ATOM    145  CB  SER A  20     -14.425  -2.546   8.380  1.00 59.90           C  
ATOM    146  O   SER A  20     -15.167   0.007   7.159  1.00 59.90           O  
ATOM    147  OG  SER A  20     -15.611  -2.718   7.624  1.00 59.90           O  
ATOM    148  N   SER A  21     -14.500   1.141   8.507  1.00 66.50           N  
ATOM    149  CA  SER A  21     -14.353   2.199   7.513  1.00 66.50           C  
ATOM    150  C   SER A  21     -13.362   1.800   6.424  1.00 66.50           C  
ATOM    151  CB  SER A  21     -13.897   3.499   8.176  1.00 66.50           C  
ATOM    152  O   SER A  21     -12.370   1.121   6.698  1.00 66.50           O  
ATOM    153  OG  SER A  21     -12.742   3.282   8.968  1.00 66.50           O  
ATOM    154  N   ILE A  22     -13.943   1.450   5.272  1.00 77.41           N  
ATOM    155  CA  ILE A  22     -13.172   1.249   4.050  1.00 77.41           C  
ATOM    156  C   ILE A  22     -12.048   2.279   3.975  1.00 77.41           C  
ATOM    157  CB  ILE A  22     -14.068   1.340   2.795  1.00 77.41           C  
ATOM    158  O   ILE A  22     -12.285   3.479   4.135  1.00 77.41           O  
ATOM    159  CG1 ILE A  22     -13.384   0.665   1.601  1.00 77.41           C  
ATOM    160  CG2 ILE A  22     -14.407   2.800   2.479  1.00 77.41           C  
ATOM    161  CD1 ILE A  22     -14.353   0.104   0.569  1.00 77.41           C  
ATOM    162  N   ASN A  23     -10.740   1.876   4.113  1.00 88.87           N  
ATOM    163  CA  ASN A  23      -9.512   2.663   4.061  1.00 88.87           C  
ATOM    164  C   ASN A  23      -9.244   3.191   2.655  1.00 88.87           C  
ATOM    165  CB  ASN A  23      -8.323   1.836   4.554  1.00 88.87           C  
ATOM    166  O   ASN A  23      -9.783   2.668   1.678  1.00 88.87           O  
ATOM    167  CG  ASN A  23      -7.176   2.698   5.045  1.00 88.87           C  
ATOM    168  ND2 ASN A  23      -6.066   2.061   5.398  1.00 88.87           N  
ATOM    169  OD1 ASN A  23      -7.287   3.925   5.106  1.00 88.87           O  
ATOM    170  N   ARG A  24      -8.765   4.384   2.588  1.00 93.19           N  
ATOM    171  CA  ARG A  24      -8.375   5.015   1.332  1.00 93.19           C  
ATOM    172  C   ARG A  24      -6.889   5.360   1.330  1.00 93.19           C  
ATOM    173  CB  ARG A  24      -9.206   6.275   1.082  1.00 93.19           C  
ATOM    174  O   ARG A  24      -6.385   5.960   2.281  1.00 93.19           O  
ATOM    175  CG  ARG A  24     -10.694   6.010   0.919  1.00 93.19           C  
ATOM    176  CD  ARG A  24     -11.467   7.289   0.633  1.00 93.19           C  
ATOM    177  NE  ARG A  24     -12.325   7.150  -0.540  1.00 93.19           N  
ATOM    178  NH1 ARG A  24     -13.979   8.557   0.245  1.00 93.19           N  
ATOM    179  NH2 ARG A  24     -14.197   7.558  -1.806  1.00 93.19           N  
ATOM    180  CZ  ARG A  24     -13.498   7.755  -0.698  1.00 93.19           C  
ATOM    181  N   CYS A  25      -6.184   4.912   0.240  1.00 94.48           N  
ATOM    182  CA  CYS A  25      -4.751   5.150   0.104  1.00 94.48           C  
ATOM    183  C   CYS A  25      -4.407   5.617  -1.306  1.00 94.48           C  
ATOM    184  CB  CYS A  25      -3.963   3.884   0.439  1.00 94.48           C  
ATOM    185  O   CYS A  25      -5.131   5.318  -2.257  1.00 94.48           O  
ATOM    186  SG  CYS A  25      -4.292   3.238   2.093  1.00 94.48           S  
ATOM    187  N   PHE A  26      -3.362   6.408  -1.354  1.00 93.09           N  
ATOM    188  CA  PHE A  26      -2.821   6.685  -2.680  1.00 93.09           C  
ATOM    189  C   PHE A  26      -2.157   5.443  -3.263  1.00 93.09           C  
ATOM    190  CB  PHE A  26      -1.817   7.840  -2.622  1.00 93.09           C  
ATOM    191  O   PHE A  26      -1.367   4.780  -2.588  1.00 93.09           O  
ATOM    192  CG  PHE A  26      -2.443   9.175  -2.323  1.00 93.09           C  
ATOM    193  CD1 PHE A  26      -3.027   9.926  -3.336  1.00 93.09           C  
ATOM    194  CD2 PHE A  26      -2.449   9.678  -1.029  1.00 93.09           C  
ATOM    195  CE1 PHE A  26      -3.608  11.163  -3.062  1.00 93.09           C  
ATOM    196  CE2 PHE A  26      -3.028  10.913  -0.748  1.00 93.09           C  
ATOM    197  CZ  PHE A  26      -3.606  11.654  -1.766  1.00 93.09           C  
ATOM    198  N   GLN A  27      -2.581   5.081  -4.498  1.00 92.42           N  
ATOM    199  CA  GLN A  27      -2.110   3.880  -5.180  1.00 92.42           C  
ATOM    200  C   GLN A  27      -1.471   4.225  -6.523  1.00 92.42           C  
ATOM    201  CB  GLN A  27      -3.260   2.893  -5.385  1.00 92.42           C  
ATOM    202  O   GLN A  27      -2.135   4.759  -7.414  1.00 92.42           O  
ATOM    203  CG  GLN A  27      -4.011   2.549  -4.106  1.00 92.42           C  
ATOM    204  CD  GLN A  27      -5.198   1.636  -4.348  1.00 92.42           C  
ATOM    205  NE2 GLN A  27      -6.384   2.090  -3.959  1.00 92.42           N  
ATOM    206  OE1 GLN A  27      -5.050   0.533  -4.883  1.00 92.42           O  
ATOM    207  N   CYS A  28      -0.176   3.906  -6.667  1.00 89.31           N  
ATOM    208  CA  CYS A  28       0.483   4.203  -7.934  1.00 89.31           C  
ATOM    209  C   CYS A  28       1.816   3.471  -8.040  1.00 89.31           C  
ATOM    210  CB  CYS A  28       0.704   5.708  -8.083  1.00 89.31           C  
ATOM    211  O   CYS A  28       2.321   2.946  -7.046  1.00 89.31           O  
ATOM    212  SG  CYS A  28       1.596   6.453  -6.701  1.00 89.31           S  
ATOM    213  N   THR A  29       2.203   3.382  -9.257  1.00 86.22           N  
ATOM    214  CA  THR A  29       3.517   2.838  -9.581  1.00 86.22           C  
ATOM    215  C   THR A  29       4.383   3.888 -10.270  1.00 86.22           C  
ATOM    216  CB  THR A  29       3.400   1.594 -10.481  1.00 86.22           C  
ATOM    217  O   THR A  29       3.894   4.957 -10.641  1.00 86.22           O  
ATOM    218  CG2 THR A  29       2.513   0.532  -9.841  1.00 86.22           C  
ATOM    219  OG1 THR A  29       2.836   1.975 -11.742  1.00 86.22           O  
ATOM    220  N   SER A  30       5.718   3.679 -10.259  1.00 77.25           N  
ATOM    221  CA  SER A  30       6.655   4.616 -10.869  1.00 77.25           C  
ATOM    222  C   SER A  30       6.292   4.893 -12.324  1.00 77.25           C  
ATOM    223  CB  SER A  30       8.084   4.079 -10.784  1.00 77.25           C  
ATOM    224  O   SER A  30       6.565   5.978 -12.842  1.00 77.25           O  
ATOM    225  OG  SER A  30       8.183   2.813 -11.415  1.00 77.25           O  
ATOM    226  N   GLN A  31       5.655   4.002 -13.044  1.00 74.02           N  
ATOM    227  CA  GLN A  31       5.304   4.153 -14.452  1.00 74.02           C  
ATOM    228  C   GLN A  31       4.111   5.089 -14.624  1.00 74.02           C  
ATOM    229  CB  GLN A  31       4.996   2.791 -15.078  1.00 74.02           C  
ATOM    230  O   GLN A  31       3.980   5.753 -15.655  1.00 74.02           O  
ATOM    231  CG  GLN A  31       6.221   1.902 -15.249  1.00 74.02           C  
ATOM    232  CD  GLN A  31       5.878   0.532 -15.803  1.00 74.02           C  
ATOM    233  NE2 GLN A  31       6.356  -0.513 -15.136  1.00 74.02           N  
ATOM    234  OE1 GLN A  31       5.190   0.414 -16.822  1.00 74.02           O  
ATOM    235  N   ASN A  32       3.442   5.215 -13.580  1.00 69.22           N  
ATOM    236  CA  ASN A  32       2.222   6.008 -13.686  1.00 69.22           C  
ATOM    237  C   ASN A  32       2.244   7.199 -12.732  1.00 69.22           C  
ATOM    238  CB  ASN A  32       0.991   5.139 -13.421  1.00 69.22           C  
ATOM    239  O   ASN A  32       1.191   7.684 -12.313  1.00 69.22           O  
ATOM    240  CG  ASN A  32       0.798   4.064 -14.473  1.00 69.22           C  
ATOM    241  ND2 ASN A  32       0.369   2.884 -14.043  1.00 69.22           N  
ATOM    242  OD1 ASN A  32       1.034   4.293 -15.662  1.00 69.22           O  
ATOM    243  N   TYR A  33       3.453   7.641 -12.417  1.00 66.49           N  
ATOM    244  CA  TYR A  33       3.646   8.793 -11.543  1.00 66.49           C  
ATOM    245  C   TYR A  33       3.122  10.067 -12.196  1.00 66.49           C  
ATOM    246  CB  TYR A  33       5.127   8.958 -11.191  1.00 66.49           C  
ATOM    247  O   TYR A  33       3.227  10.237 -13.413  1.00 66.49           O  
ATOM    248  CG  TYR A  33       5.396  10.070 -10.206  1.00 66.49           C  
ATOM    249  CD1 TYR A  33       5.970  11.270 -10.620  1.00 66.49           C  
ATOM    250  CD2 TYR A  33       5.078   9.922  -8.860  1.00 66.49           C  
ATOM    251  CE1 TYR A  33       6.222  12.296  -9.715  1.00 66.49           C  
ATOM    252  CE2 TYR A  33       5.326  10.942  -7.947  1.00 66.49           C  
ATOM    253  OH  TYR A  33       6.143  13.137  -7.484  1.00 66.49           O  
ATOM    254  CZ  TYR A  33       5.896  12.124  -8.383  1.00 66.49           C  
ATOM    255  N   GLY A  34       1.973  10.672 -11.658  1.00 65.04           N  
ATOM    256  CA  GLY A  34       1.450  11.967 -12.062  1.00 65.04           C  
ATOM    257  C   GLY A  34       0.005  11.911 -12.520  1.00 65.04           C  
ATOM    258  O   GLY A  34      -0.798  12.776 -12.166  1.00 65.04           O  
ATOM    259  N   SER A  35      -0.355  10.800 -13.221  1.00 69.83           N  
ATOM    260  CA  SER A  35      -1.734  10.783 -13.696  1.00 69.83           C  
ATOM    261  C   SER A  35      -2.631   9.980 -12.760  1.00 69.83           C  
ATOM    262  CB  SER A  35      -1.808  10.202 -15.109  1.00 69.83           C  
ATOM    263  O   SER A  35      -3.799  10.323 -12.565  1.00 69.83           O  
ATOM    264  OG  SER A  35      -1.282   8.886 -15.140  1.00 69.83           O  
ATOM    265  N   LYS A  36      -1.970   9.037 -11.990  1.00 66.30           N  
ATOM    266  CA  LYS A  36      -2.830   8.147 -11.215  1.00 66.30           C  
ATOM    267  C   LYS A  36      -2.649   8.376  -9.717  1.00 66.30           C  
ATOM    268  CB  LYS A  36      -2.541   6.685 -11.560  1.00 66.30           C  
ATOM    269  O   LYS A  36      -3.455   7.907  -8.910  1.00 66.30           O  
ATOM    270  CG  LYS A  36      -3.096   6.246 -12.907  1.00 66.30           C  
ATOM    271  CD  LYS A  36      -2.968   4.741 -13.100  1.00 66.30           C  
ATOM    272  CE  LYS A  36      -3.500   4.303 -14.458  1.00 66.30           C  
ATOM    273  NZ  LYS A  36      -3.433   2.821 -14.628  1.00 66.30           N  
ATOM    274  N   CYS A  37      -1.627   9.243  -9.390  1.00 79.85           N  
ATOM    275  CA  CYS A  37      -1.390   9.384  -7.957  1.00 79.85           C  
ATOM    276  C   CYS A  37      -1.973  10.691  -7.434  1.00 79.85           C  
ATOM    277  CB  CYS A  37       0.107   9.326  -7.654  1.00 79.85           C  
ATOM    278  O   CYS A  37      -1.506  11.225  -6.426  1.00 79.85           O  
ATOM    279  SG  CYS A  37       0.487   8.840  -5.956  1.00 79.85           S  
ATOM    280  N   LEU A  38      -3.078  11.217  -8.143  1.00 82.01           N  
ATOM    281  CA  LEU A  38      -3.619  12.520  -7.770  1.00 82.01           C  
ATOM    282  C   LEU A  38      -4.768  12.368  -6.779  1.00 82.01           C  
ATOM    283  CB  LEU A  38      -4.098  13.277  -9.012  1.00 82.01           C  
ATOM    284  O   LEU A  38      -5.079  13.301  -6.035  1.00 82.01           O  
ATOM    285  CG  LEU A  38      -3.019  13.688 -10.014  1.00 82.01           C  
ATOM    286  CD1 LEU A  38      -3.656  14.284 -11.265  1.00 82.01           C  
ATOM    287  CD2 LEU A  38      -2.049  14.678  -9.378  1.00 82.01           C  
ATOM    288  N   SER A  39      -5.271  11.092  -6.868  1.00 87.65           N  
ATOM    289  CA  SER A  39      -6.389  10.898  -5.950  1.00 87.65           C  
ATOM    290  C   SER A  39      -6.302   9.545  -5.252  1.00 87.65           C  
ATOM    291  CB  SER A  39      -7.720  11.013  -6.695  1.00 87.65           C  
ATOM    292  O   SER A  39      -5.799   8.576  -5.825  1.00 87.65           O  
ATOM    293  OG  SER A  39      -7.788  10.071  -7.752  1.00 87.65           O  
ATOM    294  N   ALA A  40      -6.688   9.575  -3.916  1.00 90.72           N  
ATOM    295  CA  ALA A  40      -6.740   8.347  -3.126  1.00 90.72           C  
ATOM    296  C   ALA A  40      -7.872   7.440  -3.597  1.00 90.72           C  
ATOM    297  CB  ALA A  40      -6.905   8.675  -1.644  1.00 90.72           C  
ATOM    298  O   ALA A  40      -8.919   7.920  -4.037  1.00 90.72           O  
ATOM    299  N   LYS A  41      -7.586   6.094  -3.584  1.00 92.26           N  
ATOM    300  CA  LYS A  41      -8.554   5.072  -3.973  1.00 92.26           C  
ATOM    301  C   LYS A  41      -8.939   4.198  -2.782  1.00 92.26           C  
ATOM    302  CB  LYS A  41      -7.994   4.204  -5.101  1.00 92.26           C  
ATOM    303  O   LYS A  41      -8.158   4.044  -1.841  1.00 92.26           O  
ATOM    304  CG  LYS A  41      -7.664   4.975  -6.370  1.00 92.26           C  
ATOM    305  CD  LYS A  41      -7.121   4.056  -7.457  1.00 92.26           C  
ATOM    306  CE  LYS A  41      -6.751   4.833  -8.713  1.00 92.26           C  
ATOM    307  NZ  LYS A  41      -6.180   3.942  -9.767  1.00 92.26           N  
ATOM    308  N   LYS A  42     -10.159   3.714  -2.960  1.00 94.07           N  
ATOM    309  CA  LYS A  42     -10.646   2.817  -1.917  1.00 94.07           C  
ATOM    310  C   LYS A  42      -9.838   1.523  -1.882  1.00 94.07           C  
ATOM    311  CB  LYS A  42     -12.128   2.504  -2.127  1.00 94.07           C  
ATOM    312  O   LYS A  42      -9.520   0.956  -2.930  1.00 94.07           O  
ATOM    313  CG  LYS A  42     -12.785   1.797  -0.950  1.00 94.07           C  
ATOM    314  CD  LYS A  42     -14.279   1.604  -1.177  1.00 94.07           C  
ATOM    315  CE  LYS A  42     -14.922   0.827  -0.037  1.00 94.07           C  
ATOM    316  NZ  LYS A  42     -16.389   0.641  -0.251  1.00 94.07           N  
ATOM    317  N   CYS A  43      -9.477   1.112  -0.598  1.00 93.77           N  
ATOM    318  CA  CYS A  43      -8.804  -0.171  -0.427  1.00 93.77           C  
ATOM    319  C   CYS A  43      -9.814  -1.310  -0.342  1.00 93.77           C  
ATOM    320  CB  CYS A  43      -7.931  -0.157   0.827  1.00 93.77           C  
ATOM    321  O   CYS A  43     -10.997  -1.078  -0.084  1.00 93.77           O  
ATOM    322  SG  CYS A  43      -6.614   1.078   0.783  1.00 93.77           S  
ATOM    323  N   GLN A  44      -9.333  -2.500  -0.681  1.00 93.32           N  
ATOM    324  CA  GLN A  44     -10.183  -3.677  -0.536  1.00 93.32           C  
ATOM    325  C   GLN A  44     -10.504  -3.947   0.931  1.00 93.32           C  
ATOM    326  CB  GLN A  44      -9.516  -4.903  -1.162  1.00 93.32           C  
ATOM    327  O   GLN A  44      -9.795  -3.478   1.823  1.00 93.32           O  
ATOM    328  CG  GLN A  44      -9.373  -4.819  -2.676  1.00 93.32           C  
ATOM    329  CD  GLN A  44      -8.724  -6.053  -3.274  1.00 93.32           C  
ATOM    330  NE2 GLN A  44      -8.612  -6.082  -4.597  1.00 93.32           N  
ATOM    331  OE1 GLN A  44      -8.325  -6.972  -2.551  1.00 93.32           O  
ATOM    332  N   ARG A  45     -11.571  -4.648   1.114  1.00 90.32           N  
ATOM    333  CA  ARG A  45     -11.941  -5.023   2.475  1.00 90.32           C  
ATOM    334  C   ARG A  45     -10.791  -5.736   3.178  1.00 90.32           C  
ATOM    335  CB  ARG A  45     -13.184  -5.915   2.468  1.00 90.32           C  
ATOM    336  O   ARG A  45     -10.163  -6.628   2.604  1.00 90.32           O  
ATOM    337  CG  ARG A  45     -13.773  -6.162   3.848  1.00 90.32           C  
ATOM    338  CD  ARG A  45     -15.054  -6.982   3.776  1.00 90.32           C  
ATOM    339  NE  ARG A  45     -15.600  -7.246   5.105  1.00 90.32           N  
ATOM    340  NH1 ARG A  45     -17.455  -8.392   4.341  1.00 90.32           N  
ATOM    341  NH2 ARG A  45     -17.132  -8.093   6.591  1.00 90.32           N  
ATOM    342  CZ  ARG A  45     -16.728  -7.910   5.342  1.00 90.32           C  
ATOM    343  N   GLY A  46     -10.413  -5.275   4.322  1.00 89.02           N  
ATOM    344  CA  GLY A  46      -9.351  -5.904   5.091  1.00 89.02           C  
ATOM    345  C   GLY A  46      -8.015  -5.201   4.948  1.00 89.02           C  
ATOM    346  O   GLY A  46      -7.114  -5.394   5.768  1.00 89.02           O  
ATOM    347  N   GLU A  47      -7.926  -4.452   3.802  1.00 93.88           N  
ATOM    348  CA  GLU A  47      -6.701  -3.681   3.610  1.00 93.88           C  
ATOM    349  C   GLU A  47      -6.746  -2.371   4.392  1.00 93.88           C  
ATOM    350  CB  GLU A  47      -6.471  -3.399   2.123  1.00 93.88           C  
ATOM    351  O   GLU A  47      -7.184  -1.345   3.869  1.00 93.88           O  
ATOM    352  CG  GLU A  47      -6.234  -4.649   1.289  1.00 93.88           C  
ATOM    353  CD  GLU A  47      -5.895  -4.348  -0.162  1.00 93.88           C  
ATOM    354  OE1 GLU A  47      -5.158  -5.140  -0.791  1.00 93.88           O  
ATOM    355  OE2 GLU A  47      -6.370  -3.309  -0.674  1.00 93.88           O  
ATOM    356  N   ASN A  48      -6.195  -2.418   5.572  1.00 92.31           N  
ATOM    357  CA  ASN A  48      -6.297  -1.270   6.466  1.00 92.31           C  
ATOM    358  C   ASN A  48      -4.972  -0.520   6.570  1.00 92.31           C  
ATOM    359  CB  ASN A  48      -6.768  -1.711   7.854  1.00 92.31           C  
ATOM    360  O   ASN A  48      -4.789   0.304   7.468  1.00 92.31           O  
ATOM    361  CG  ASN A  48      -8.163  -2.304   7.836  1.00 92.31           C  
ATOM    362  ND2 ASN A  48      -8.343  -3.418   8.535  1.00 92.31           N  
ATOM    363  OD1 ASN A  48      -9.072  -1.766   7.197  1.00 92.31           O  
ATOM    364  N   THR A  49      -4.067  -0.893   5.635  1.00 95.43           N  
ATOM    365  CA  THR A  49      -2.728  -0.317   5.688  1.00 95.43           C  
ATOM    366  C   THR A  49      -2.370   0.343   4.360  1.00 95.43           C  
ATOM    367  CB  THR A  49      -1.674  -1.386   6.034  1.00 95.43           C  
ATOM    368  O   THR A  49      -2.547  -0.254   3.296  1.00 95.43           O  
ATOM    369  CG2 THR A  49      -0.284  -0.768   6.157  1.00 95.43           C  
ATOM    370  OG1 THR A  49      -2.021  -2.006   7.278  1.00 95.43           O  
ATOM    371  N   CYS A  50      -1.902   1.600   4.457  1.00 95.52           N  
ATOM    372  CA  CYS A  50      -1.292   2.258   3.307  1.00 95.52           C  
ATOM    373  C   CYS A  50       0.223   2.100   3.329  1.00 95.52           C  
ATOM    374  CB  CYS A  50      -1.659   3.742   3.282  1.00 95.52           C  
ATOM    375  O   CYS A  50       0.839   2.127   4.395  1.00 95.52           O  
ATOM    376  SG  CYS A  50      -3.436   4.052   3.191  1.00 95.52           S  
ATOM    377  N   TYR A  51       0.819   1.843   2.151  1.00 95.46           N  
ATOM    378  CA  TYR A  51       2.273   1.724   2.151  1.00 95.46           C  
ATOM    379  C   TYR A  51       2.886   2.530   1.013  1.00 95.46           C  
ATOM    380  CB  TYR A  51       2.693   0.256   2.037  1.00 95.46           C  
ATOM    381  O   TYR A  51       2.225   2.798   0.007  1.00 95.46           O  
ATOM    382  CG  TYR A  51       2.346  -0.373   0.709  1.00 95.46           C  
ATOM    383  CD1 TYR A  51       1.146  -1.059   0.534  1.00 95.46           C  
ATOM    384  CD2 TYR A  51       3.216  -0.283  -0.372  1.00 95.46           C  
ATOM    385  CE1 TYR A  51       0.823  -1.642  -0.687  1.00 95.46           C  
ATOM    386  CE2 TYR A  51       2.903  -0.862  -1.597  1.00 95.46           C  
ATOM    387  OH  TYR A  51       1.390  -2.112  -2.956  1.00 95.46           O  
ATOM    388  CZ  TYR A  51       1.706  -1.537  -1.745  1.00 95.46           C  
ATOM    389  N   THR A  52       4.095   2.975   1.221  1.00 93.67           N  
ATOM    390  CA  THR A  52       4.984   3.580   0.235  1.00 93.67           C  
ATOM    391  C   THR A  52       6.307   2.822   0.162  1.00 93.67           C  
ATOM    392  CB  THR A  52       5.254   5.061   0.560  1.00 93.67           C  
ATOM    393  O   THR A  52       6.996   2.669   1.173  1.00 93.67           O  
ATOM    394  CG2 THR A  52       6.065   5.728  -0.546  1.00 93.67           C  
ATOM    395  OG1 THR A  52       4.005   5.748   0.703  1.00 93.67           O  
ATOM    396  N   LYS A  53       6.628   2.307  -1.065  1.00 92.43           N  
ATOM    397  CA  LYS A  53       7.880   1.586  -1.277  1.00 92.43           C  
ATOM    398  C   LYS A  53       8.870   2.427  -2.078  1.00 92.43           C  
ATOM    399  CB  LYS A  53       7.621   0.259  -1.992  1.00 92.43           C  
ATOM    400  O   LYS A  53       8.517   2.988  -3.117  1.00 92.43           O  
ATOM    401  CG  LYS A  53       6.830  -0.745  -1.166  1.00 92.43           C  
ATOM    402  CD  LYS A  53       6.624  -2.052  -1.921  1.00 92.43           C  
ATOM    403  CE  LYS A  53       5.720  -3.006  -1.153  1.00 92.43           C  
ATOM    404  NZ  LYS A  53       5.358  -4.204  -1.968  1.00 92.43           N  
ATOM    405  N   TYR A  54      10.099   2.429  -1.457  1.00 89.01           N  
ATOM    406  CA  TYR A  54      11.198   3.118  -2.123  1.00 89.01           C  
ATOM    407  C   TYR A  54      12.314   2.145  -2.484  1.00 89.01           C  
ATOM    408  CB  TYR A  54      11.749   4.237  -1.234  1.00 89.01           C  
ATOM    409  O   TYR A  54      12.663   1.269  -1.689  1.00 89.01           O  
ATOM    410  CG  TYR A  54      10.695   5.204  -0.752  1.00 89.01           C  
ATOM    411  CD1 TYR A  54      10.420   6.373  -1.459  1.00 89.01           C  
ATOM    412  CD2 TYR A  54       9.974   4.953   0.410  1.00 89.01           C  
ATOM    413  CE1 TYR A  54       9.451   7.269  -1.018  1.00 89.01           C  
ATOM    414  CE2 TYR A  54       9.003   5.841   0.860  1.00 89.01           C  
ATOM    415  OH  TYR A  54       7.788   7.877   0.582  1.00 89.01           O  
ATOM    416  CZ  TYR A  54       8.749   6.994   0.141  1.00 89.01           C  
ATOM    417  N   LYS A  55      12.755   2.285  -3.743  1.00 87.17           N  
ATOM    418  CA  LYS A  55      13.943   1.536  -4.142  1.00 87.17           C  
ATOM    419  C   LYS A  55      15.180   2.430  -4.151  1.00 87.17           C  
ATOM    420  CB  LYS A  55      13.742   0.905  -5.521  1.00 87.17           C  
ATOM    421  O   LYS A  55      15.170   3.505  -4.753  1.00 87.17           O  
ATOM    422  CG  LYS A  55      14.817  -0.102  -5.904  1.00 87.17           C  
ATOM    423  CD  LYS A  55      14.472  -0.820  -7.202  1.00 87.17           C  
ATOM    424  CE  LYS A  55      15.531  -1.851  -7.570  1.00 87.17           C  
ATOM    425  NZ  LYS A  55      15.188  -2.572  -8.832  1.00 87.17           N  
ATOM    426  N   ARG A  56      16.124   1.971  -3.415  1.00 83.19           N  
ATOM    427  CA  ARG A  56      17.398   2.682  -3.402  1.00 83.19           C  
ATOM    428  C   ARG A  56      18.260   2.283  -4.595  1.00 83.19           C  
ATOM    429  CB  ARG A  56      18.151   2.413  -2.098  1.00 83.19           C  
ATOM    430  O   ARG A  56      18.485   1.095  -4.835  1.00 83.19           O  
ATOM    431  CG  ARG A  56      19.312   3.363  -1.849  1.00 83.19           C  
ATOM    432  CD  ARG A  56      19.958   3.121  -0.493  1.00 83.19           C  
ATOM    433  NE  ARG A  56      21.107   3.997  -0.279  1.00 83.19           N  
ATOM    434  NH1 ARG A  56      20.717   4.301   1.978  1.00 83.19           N  
ATOM    435  NH2 ARG A  56      22.507   5.320   0.972  1.00 83.19           N  
ATOM    436  CZ  ARG A  56      21.441   4.537   0.890  1.00 83.19           C  
ATOM    437  N   HIS A  57      18.427   3.226  -5.499  1.00 78.89           N  
ATOM    438  CA  HIS A  57      19.368   3.050  -6.599  1.00 78.89           C  
ATOM    439  C   HIS A  57      20.741   3.612  -6.245  1.00 78.89           C  
ATOM    440  CB  HIS A  57      18.839   3.719  -7.869  1.00 78.89           C  
ATOM    441  O   HIS A  57      20.843   4.699  -5.672  1.00 78.89           O  
ATOM    442  CG  HIS A  57      19.568   3.312  -9.110  1.00 78.89           C  
ATOM    443  CD2 HIS A  57      19.260   2.401 -10.064  1.00 78.89           C  
ATOM    444  ND1 HIS A  57      20.774   3.867  -9.480  1.00 78.89           N  
ATOM    445  CE1 HIS A  57      21.177   3.314 -10.612  1.00 78.89           C  
ATOM    446  NE2 HIS A  57      20.276   2.421 -10.987  1.00 78.89           N  
ATOM    447  N   LYS A  58      21.820   2.770  -6.369  1.00 77.30           N  
ATOM    448  CA  LYS A  58      23.194   3.106  -6.007  1.00 77.30           C  
ATOM    449  C   LYS A  58      23.632   4.412  -6.663  1.00 77.30           C  
ATOM    450  CB  LYS A  58      24.146   1.976  -6.405  1.00 77.30           C  
ATOM    451  O   LYS A  58      24.307   5.232  -6.036  1.00 77.30           O  
ATOM    452  CG  LYS A  58      24.023   0.730  -5.540  1.00 77.30           C  
ATOM    453  CD  LYS A  58      25.093  -0.298  -5.885  1.00 77.30           C  
ATOM    454  CE  LYS A  58      24.976  -1.542  -5.015  1.00 77.30           C  
ATOM    455  NZ  LYS A  58      25.987  -2.576  -5.388  1.00 77.30           N  
ATOM    456  N   LYS A  59      23.174   4.719  -7.862  1.00 79.99           N  
ATOM    457  CA  LYS A  59      23.648   5.856  -8.646  1.00 79.99           C  
ATOM    458  C   LYS A  59      22.717   7.056  -8.493  1.00 79.99           C  
ATOM    459  CB  LYS A  59      23.774   5.475 -10.122  1.00 79.99           C  
ATOM    460  O   LYS A  59      23.175   8.198  -8.422  1.00 79.99           O  
ATOM    461  CG  LYS A  59      24.473   6.524 -10.974  1.00 79.99           C  
ATOM    462  CD  LYS A  59      24.659   6.045 -12.408  1.00 79.99           C  
ATOM    463  CE  LYS A  59      25.299   7.119 -13.279  1.00 79.99           C  
ATOM    464  NZ  LYS A  59      25.529   6.636 -14.673  1.00 79.99           N  
ATOM    465  N   PHE A  60      21.422   6.833  -8.317  1.00 76.32           N  
ATOM    466  CA  PHE A  60      20.452   7.912  -8.460  1.00 76.32           C  
ATOM    467  C   PHE A  60      19.773   8.211  -7.129  1.00 76.32           C  
ATOM    468  CB  PHE A  60      19.402   7.557  -9.517  1.00 76.32           C  
ATOM    469  O   PHE A  60      19.026   9.184  -7.011  1.00 76.32           O  
ATOM    470  CG  PHE A  60      19.970   7.367 -10.898  1.00 76.32           C  
ATOM    471  CD1 PHE A  60      20.333   8.462 -11.672  1.00 76.32           C  
ATOM    472  CD2 PHE A  60      20.141   6.092 -11.422  1.00 76.32           C  
ATOM    473  CE1 PHE A  60      20.859   8.290 -12.950  1.00 76.32           C  
ATOM    474  CE2 PHE A  60      20.667   5.912 -12.698  1.00 76.32           C  
ATOM    475  CZ  PHE A  60      21.024   7.012 -13.461  1.00 76.32           C  
ATOM    476  N   GLY A  61      20.129   7.455  -5.989  1.00 76.16           N  
ATOM    477  CA  GLY A  61      19.444   7.635  -4.719  1.00 76.16           C  
ATOM    478  C   GLY A  61      18.126   6.889  -4.641  1.00 76.16           C  
ATOM    479  O   GLY A  61      17.974   5.823  -5.241  1.00 76.16           O  
ATOM    480  N   MET A  62      17.140   7.384  -3.724  1.00 73.97           N  
ATOM    481  CA  MET A  62      15.844   6.756  -3.483  1.00 73.97           C  
ATOM    482  C   MET A  62      14.892   7.010  -4.648  1.00 73.97           C  
ATOM    483  CB  MET A  62      15.229   7.275  -2.182  1.00 73.97           C  
ATOM    484  O   MET A  62      14.685   8.157  -5.047  1.00 73.97           O  
ATOM    485  CG  MET A  62      14.095   6.411  -1.654  1.00 73.97           C  
ATOM    486  SD  MET A  62      13.605   6.863   0.056  1.00 73.97           S  
ATOM    487  CE  MET A  62      15.065   6.293   0.969  1.00 73.97           C  
ATOM    488  N   ARG A  63      14.439   5.865  -5.331  1.00 76.69           N  
ATOM    489  CA  ARG A  63      13.409   5.909  -6.363  1.00 76.69           C  
ATOM    490  C   ARG A  63      12.091   5.341  -5.846  1.00 76.69           C  
ATOM    491  CB  ARG A  63      13.859   5.139  -7.606  1.00 76.69           C  
ATOM    492  O   ARG A  63      12.080   4.336  -5.131  1.00 76.69           O  
ATOM    493  CG  ARG A  63      12.939   5.311  -8.804  1.00 76.69           C  
ATOM    494  CD  ARG A  63      13.512   4.657 -10.054  1.00 76.69           C  
ATOM    495  NE  ARG A  63      12.651   4.866 -11.214  1.00 76.69           N  
ATOM    496  NH1 ARG A  63      14.141   3.975 -12.739  1.00 76.69           N  
ATOM    497  NH2 ARG A  63      12.111   4.772 -13.445  1.00 76.69           N  
ATOM    498  CZ  ARG A  63      12.970   4.537 -12.463  1.00 76.69           C  
ATOM    499  N   TRP A  64      11.073   6.197  -6.003  1.00 72.55           N  
ATOM    500  CA  TRP A  64       9.730   5.742  -5.658  1.00 72.55           C  
ATOM    501  C   TRP A  64       9.273   4.633  -6.600  1.00 72.55           C  
ATOM    502  CB  TRP A  64       8.739   6.909  -5.703  1.00 72.55           C  
ATOM    503  O   TRP A  64       9.227   4.823  -7.817  1.00 72.55           O  
ATOM    504  CG  TRP A  64       7.328   6.521  -5.379  1.00 72.55           C  
ATOM    505  CD1 TRP A  64       6.856   6.047  -4.186  1.00 72.55           C  
ATOM    506  CD2 TRP A  64       6.204   6.569  -6.264  1.00 72.55           C  
ATOM    507  CE2 TRP A  64       5.082   6.111  -5.539  1.00 72.55           C  
ATOM    508  CE3 TRP A  64       6.037   6.957  -7.600  1.00 72.55           C  
ATOM    509  NE1 TRP A  64       5.506   5.799  -4.276  1.00 72.55           N  
ATOM    510  CH2 TRP A  64       3.673   6.415  -7.417  1.00 72.55           C  
ATOM    511  CZ2 TRP A  64       3.808   6.030  -6.108  1.00 72.55           C  
ATOM    512  CZ3 TRP A  64       4.769   6.876  -8.164  1.00 72.55           C  
ATOM    513  N   THR A  65       8.751   3.529  -6.002  1.00 81.70           N  
ATOM    514  CA  THR A  65       8.470   2.392  -6.873  1.00 81.70           C  
ATOM    515  C   THR A  65       6.988   2.031  -6.830  1.00 81.70           C  
ATOM    516  CB  THR A  65       9.312   1.165  -6.478  1.00 81.70           C  
ATOM    517  O   THR A  65       6.378   1.770  -7.869  1.00 81.70           O  
ATOM    518  CG2 THR A  65       9.221   0.071  -7.537  1.00 81.70           C  
ATOM    519  OG1 THR A  65      10.682   1.559  -6.331  1.00 81.70           O  
ATOM    520  N   VAL A  66       6.385   2.293  -5.595  1.00 90.85           N  
ATOM    521  CA  VAL A  66       5.008   1.812  -5.550  1.00 90.85           C  
ATOM    522  C   VAL A  66       4.325   2.318  -4.282  1.00 90.85           C  
ATOM    523  CB  VAL A  66       4.943   0.269  -5.611  1.00 90.85           C  
ATOM    524  O   VAL A  66       4.945   2.381  -3.217  1.00 90.85           O  
ATOM    525  CG1 VAL A  66       3.500  -0.216  -5.490  1.00 90.85           C  
ATOM    526  CG2 VAL A  66       5.575  -0.240  -6.905  1.00 90.85           C  
ATOM    527  N   LYS A  67       3.042   2.796  -4.389  1.00 92.65           N  
ATOM    528  CA  LYS A  67       2.123   3.089  -3.292  1.00 92.65           C  
ATOM    529  C   LYS A  67       0.862   2.236  -3.389  1.00 92.65           C  
ATOM    530  CB  LYS A  67       1.753   4.573  -3.283  1.00 92.65           C  
ATOM    531  O   LYS A  67       0.391   1.937  -4.489  1.00 92.65           O  
ATOM    532  CG  LYS A  67       2.943   5.506  -3.114  1.00 92.65           C  
ATOM    533  CD  LYS A  67       2.509   6.966  -3.087  1.00 92.65           C  
ATOM    534  CE  LYS A  67       3.650   7.882  -2.665  1.00 92.65           C  
ATOM    535  NZ  LYS A  67       3.166   9.259  -2.347  1.00 92.65           N  
ATOM    536  N   GLY A  68       0.336   1.869  -2.166  1.00 94.20           N  
ATOM    537  CA  GLY A  68      -0.874   1.067  -2.258  1.00 94.20           C  
ATOM    538  C   GLY A  68      -1.426   0.663  -0.904  1.00 94.20           C  
ATOM    539  O   GLY A  68      -1.066   1.250   0.119  1.00 94.20           O  
ATOM    540  N   CYS A  69      -2.462  -0.218  -1.040  1.00 95.71           N  
ATOM    541  CA  CYS A  69      -3.144  -0.779   0.121  1.00 95.71           C  
ATOM    542  C   CYS A  69      -2.670  -2.201   0.398  1.00 95.71           C  
ATOM    543  CB  CYS A  69      -4.658  -0.767  -0.088  1.00 95.71           C  
ATOM    544  O   CYS A  69      -2.363  -2.949  -0.532  1.00 95.71           O  
ATOM    545  SG  CYS A  69      -5.335   0.875  -0.416  1.00 95.71           S  
ATOM    546  N   SER A  70      -2.610  -2.528   1.694  1.00 96.13           N  
ATOM    547  CA  SER A  70      -2.266  -3.890   2.090  1.00 96.13           C  
ATOM    548  C   SER A  70      -2.926  -4.265   3.412  1.00 96.13           C  
ATOM    549  CB  SER A  70      -0.749  -4.048   2.204  1.00 96.13           C  
ATOM    550  O   SER A  70      -3.386  -3.393   4.152  1.00 96.13           O  
ATOM    551  OG  SER A  70      -0.403  -5.395   2.475  1.00 96.13           O  
ATOM    552  N   ILE A  71      -3.087  -5.560   3.611  1.00 94.98           N  
ATOM    553  CA  ILE A  71      -3.621  -6.054   4.875  1.00 94.98           C  
ATOM    554  C   ILE A  71      -2.615  -5.797   5.995  1.00 94.98           C  
ATOM    555  CB  ILE A  71      -3.962  -7.559   4.795  1.00 94.98           C  
ATOM    556  O   ILE A  71      -2.982  -5.310   7.068  1.00 94.98           O  
ATOM    557  CG1 ILE A  71      -5.089  -7.798   3.784  1.00 94.98           C  
ATOM    558  CG2 ILE A  71      -4.341  -8.101   6.176  1.00 94.98           C  
ATOM    559  CD1 ILE A  71      -5.364  -9.269   3.501  1.00 94.98           C  
ATOM    560  N   ILE A  72      -1.358  -6.127   5.682  1.00 94.86           N  
ATOM    561  CA  ILE A  72      -0.244  -5.901   6.596  1.00 94.86           C  
ATOM    562  C   ILE A  72       0.860  -5.125   5.882  1.00 94.86           C  
ATOM    563  CB  ILE A  72       0.310  -7.232   7.152  1.00 94.86           C  
ATOM    564  O   ILE A  72       0.932  -5.127   4.651  1.00 94.86           O  
ATOM    565  CG1 ILE A  72       0.727  -8.158   6.003  1.00 94.86           C  
ATOM    566  CG2 ILE A  72      -0.723  -7.912   8.055  1.00 94.86           C  
ATOM    567  CD1 ILE A  72       1.504  -9.389   6.451  1.00 94.86           C  
ATOM    568  N   CYS A  73       1.634  -4.414   6.657  1.00 95.56           N  
ATOM    569  CA  CYS A  73       2.753  -3.668   6.094  1.00 95.56           C  
ATOM    570  C   CYS A  73       3.723  -4.599   5.376  1.00 95.56           C  
ATOM    571  CB  CYS A  73       3.489  -2.897   7.190  1.00 95.56           C  
ATOM    572  O   CYS A  73       4.227  -5.555   5.970  1.00 95.56           O  
ATOM    573  SG  CYS A  73       4.651  -1.666   6.559  1.00 95.56           S  
ATOM    574  N   PRO A  74       3.965  -4.382   4.056  1.00 95.94           N  
ATOM    575  CA  PRO A  74       4.847  -5.245   3.267  1.00 95.94           C  
ATOM    576  C   PRO A  74       6.270  -5.297   3.818  1.00 95.94           C  
ATOM    577  CB  PRO A  74       4.822  -4.599   1.879  1.00 95.94           C  
ATOM    578  O   PRO A  74       6.759  -4.307   4.368  1.00 95.94           O  
ATOM    579  CG  PRO A  74       3.574  -3.776   1.863  1.00 95.94           C  
ATOM    580  CD  PRO A  74       3.305  -3.290   3.258  1.00 95.94           C  
ATOM    581  N   THR A  75       6.802  -6.424   3.665  1.00 95.88           N  
ATOM    582  CA  THR A  75       8.196  -6.630   4.042  1.00 95.88           C  
ATOM    583  C   THR A  75       9.133  -6.092   2.965  1.00 95.88           C  
ATOM    584  CB  THR A  75       8.493  -8.121   4.288  1.00 95.88           C  
ATOM    585  O   THR A  75       8.973  -6.404   1.783  1.00 95.88           O  
ATOM    586  CG2 THR A  75       9.924  -8.323   4.776  1.00 95.88           C  
ATOM    587  OG1 THR A  75       7.588  -8.627   5.277  1.00 95.88           O  
ATOM    588  N   PRO A  76      10.036  -5.250   3.349  1.00 93.53           N  
ATOM    589  CA  PRO A  76      10.955  -4.676   2.363  1.00 93.53           C  
ATOM    590  C   PRO A  76      11.877  -5.721   1.738  1.00 93.53           C  
ATOM    591  CB  PRO A  76      11.756  -3.657   3.177  1.00 93.53           C  
ATOM    592  O   PRO A  76      12.351  -6.625   2.432  1.00 93.53           O  
ATOM    593  CG  PRO A  76      11.670  -4.143   4.588  1.00 93.53           C  
ATOM    594  CD  PRO A  76      10.385  -4.902   4.754  1.00 93.53           C  
ATOM    595  N   ARG A  77      12.126  -5.616   0.392  1.00 91.05           N  
ATOM    596  CA  ARG A  77      13.175  -6.355  -0.304  1.00 91.05           C  
ATOM    597  C   ARG A  77      14.516  -5.638  -0.192  1.00 91.05           C  
ATOM    598  CB  ARG A  77      12.807  -6.552  -1.776  1.00 91.05           C  
ATOM    599  O   ARG A  77      14.578  -4.493   0.259  1.00 91.05           O  
ATOM    600  CG  ARG A  77      11.553  -7.385  -1.992  1.00 91.05           C  
ATOM    601  CD  ARG A  77      11.265  -7.596  -3.471  1.00 91.05           C  
ATOM    602  NE  ARG A  77      10.054  -8.386  -3.677  1.00 91.05           N  
ATOM    603  NH1 ARG A  77       9.902  -7.946  -5.939  1.00 91.05           N  
ATOM    604  NH2 ARG A  77       8.339  -9.276  -4.918  1.00 91.05           N  
ATOM    605  CZ  ARG A  77       9.434  -8.534  -4.844  1.00 91.05           C  
ATOM    606  N   PRO A  78      15.632  -6.403  -0.529  1.00 90.65           N  
ATOM    607  CA  PRO A  78      16.925  -5.716  -0.490  1.00 90.65           C  
ATOM    608  C   PRO A  78      16.923  -4.408  -1.279  1.00 90.65           C  
ATOM    609  CB  PRO A  78      17.882  -6.731  -1.119  1.00 90.65           C  
ATOM    610  O   PRO A  78      16.446  -4.370  -2.416  1.00 90.65           O  
ATOM    611  CG  PRO A  78      17.259  -8.063  -0.849  1.00 90.65           C  
ATOM    612  CD  PRO A  78      15.767  -7.916  -0.932  1.00 90.65           C  
ATOM    613  N   ASP A  79      17.331  -3.338  -0.597  1.00 88.43           N  
ATOM    614  CA  ASP A  79      17.507  -2.011  -1.177  1.00 88.43           C  
ATOM    615  C   ASP A  79      16.171  -1.282  -1.296  1.00 88.43           C  
ATOM    616  CB  ASP A  79      18.178  -2.109  -2.549  1.00 88.43           C  
ATOM    617  O   ASP A  79      16.025  -0.374  -2.117  1.00 88.43           O  
ATOM    618  CG  ASP A  79      19.591  -2.659  -2.480  1.00 88.43           C  
ATOM    619  OD1 ASP A  79      20.351  -2.276  -1.564  1.00 88.43           O  
ATOM    620  OD2 ASP A  79      19.950  -3.480  -3.351  1.00 88.43           O  
ATOM    621  N   GLU A  80      15.204  -1.909  -0.562  1.00 90.89           N  
ATOM    622  CA  GLU A  80      13.883  -1.289  -0.516  1.00 90.89           C  
ATOM    623  C   GLU A  80      13.578  -0.742   0.875  1.00 90.89           C  
ATOM    624  CB  GLU A  80      12.804  -2.291  -0.935  1.00 90.89           C  
ATOM    625  O   GLU A  80      13.995  -1.320   1.881  1.00 90.89           O  
ATOM    626  CG  GLU A  80      12.785  -2.586  -2.428  1.00 90.89           C  
ATOM    627  CD  GLU A  80      11.653  -3.512  -2.842  1.00 90.89           C  
ATOM    628  OE1 GLU A  80      11.507  -3.788  -4.055  1.00 90.89           O  
ATOM    629  OE2 GLU A  80      10.905  -3.966  -1.947  1.00 90.89           O  
ATOM    630  N   ILE A  81      12.981   0.401   0.832  1.00 91.90           N  
ATOM    631  CA  ILE A  81      12.423   0.973   2.052  1.00 91.90           C  
ATOM    632  C   ILE A  81      10.899   1.004   1.958  1.00 91.90           C  
ATOM    633  CB  ILE A  81      12.972   2.394   2.313  1.00 91.90           C  
ATOM    634  O   ILE A  81      10.342   1.432   0.944  1.00 91.90           O  
ATOM    635  CG1 ILE A  81      14.501   2.363   2.421  1.00 91.90           C  
ATOM    636  CG2 ILE A  81      12.345   2.992   3.576  1.00 91.90           C  
ATOM    637  CD1 ILE A  81      15.148   3.741   2.434  1.00 91.90           C  
ATOM    638  N   VAL A  82      10.264   0.476   3.049  1.00 94.71           N  
ATOM    639  CA  VAL A  82       8.806   0.448   3.077  1.00 94.71           C  
ATOM    640  C   VAL A  82       8.296   1.274   4.256  1.00 94.71           C  
ATOM    641  CB  VAL A  82       8.266  -0.997   3.165  1.00 94.71           C  
ATOM    642  O   VAL A  82       8.719   1.067   5.395  1.00 94.71           O  
ATOM    643  CG1 VAL A  82       6.740  -1.001   3.226  1.00 94.71           C  
ATOM    644  CG2 VAL A  82       8.759  -1.823   1.978  1.00 94.71           C  
ATOM    645  N   ASN A  83       7.385   2.241   3.954  1.00 94.05           N  
ATOM    646  CA  ASN A  83       6.692   3.020   4.974  1.00 94.05           C  
ATOM    647  C   ASN A  83       5.197   2.713   4.994  1.00 94.05           C  
ATOM    648  CB  ASN A  83       6.924   4.517   4.756  1.00 94.05           C  
ATOM    649  O   ASN A  83       4.538   2.746   3.954  1.00 94.05           O  
ATOM    650  CG  ASN A  83       8.359   4.929   5.014  1.00 94.05           C  
ATOM    651  ND2 ASN A  83       8.780   6.028   4.400  1.00 94.05           N  
ATOM    652  OD1 ASN A  83       9.085   4.264   5.759  1.00 94.05           O  
ATOM    653  N   CYS A  84       4.762   2.494   6.239  1.00 95.92           N  
ATOM    654  CA  CYS A  84       3.346   2.177   6.386  1.00 95.92           C  
ATOM    655  C   CYS A  84       2.658   3.168   7.317  1.00 95.92           C  
ATOM    656  CB  CYS A  84       3.168   0.755   6.918  1.00 95.92           C  
ATOM    657  O   CYS A  84       3.294   3.732   8.210  1.00 95.92           O  
ATOM    658  SG  CYS A  84       3.796  -0.522   5.807  1.00 95.92           S  
ATOM    659  N   CYS A  85       1.393   3.359   7.049  1.00 94.95           N  
ATOM    660  CA  CYS A  85       0.524   4.170   7.895  1.00 94.95           C  
ATOM    661  C   CYS A  85      -0.903   3.633   7.884  1.00 94.95           C  
ATOM    662  CB  CYS A  85       0.535   5.626   7.433  1.00 94.95           C  
ATOM    663  O   CYS A  85      -1.249   2.795   7.050  1.00 94.95           O  
ATOM    664  SG  CYS A  85      -0.124   5.867   5.768  1.00 94.95           S  
ATOM    665  N   TYR A  86      -1.818   4.018   8.839  1.00 93.13           N  
ATOM    666  CA  TYR A  86      -3.056   3.271   9.028  1.00 93.13           C  
ATOM    667  C   TYR A  86      -4.264   4.198   8.988  1.00 93.13           C  
ATOM    668  CB  TYR A  86      -3.026   2.509  10.357  1.00 93.13           C  
ATOM    669  O   TYR A  86      -5.397   3.761   9.206  1.00 93.13           O  
ATOM    670  CG  TYR A  86      -1.862   1.557  10.485  1.00 93.13           C  
ATOM    671  CD1 TYR A  86      -1.944   0.255   9.996  1.00 93.13           C  
ATOM    672  CD2 TYR A  86      -0.678   1.957  11.095  1.00 93.13           C  
ATOM    673  CE1 TYR A  86      -0.874  -0.626  10.114  1.00 93.13           C  
ATOM    674  CE2 TYR A  86       0.398   1.084  11.219  1.00 93.13           C  
ATOM    675  OH  TYR A  86       1.354  -1.071  10.844  1.00 93.13           O  
ATOM    676  CZ  TYR A  86       0.291  -0.203  10.725  1.00 93.13           C  
ATOM    677  N   SER A  87      -3.967   5.419   8.668  1.00 91.60           N  
ATOM    678  CA  SER A  87      -5.086   6.344   8.519  1.00 91.60           C  
ATOM    679  C   SER A  87      -5.395   6.605   7.049  1.00 91.60           C  
ATOM    680  CB  SER A  87      -4.789   7.665   9.229  1.00 91.60           C  
ATOM    681  O   SER A  87      -4.559   6.352   6.179  1.00 91.60           O  
ATOM    682  OG  SER A  87      -3.647   8.291   8.671  1.00 91.60           O  
ATOM    683  N   PRO A  88      -6.667   6.973   6.779  1.00 91.20           N  
ATOM    684  CA  PRO A  88      -7.008   7.255   5.383  1.00 91.20           C  
ATOM    685  C   PRO A  88      -6.114   8.326   4.762  1.00 91.20           C  
ATOM    686  CB  PRO A  88      -8.459   7.735   5.463  1.00 91.20           C  
ATOM    687  O   PRO A  88      -5.854   9.357   5.387  1.00 91.20           O  
ATOM    688  CG  PRO A  88      -8.980   7.163   6.742  1.00 91.20           C  
ATOM    689  CD  PRO A  88      -7.846   7.079   7.724  1.00 91.20           C  
ATOM    690  N   GLU A  89      -5.575   8.036   3.557  1.00 92.09           N  
ATOM    691  CA  GLU A  89      -4.794   8.979   2.761  1.00 92.09           C  
ATOM    692  C   GLU A  89      -3.535   9.418   3.504  1.00 92.09           C  
ATOM    693  CB  GLU A  89      -5.640  10.200   2.391  1.00 92.09           C  
ATOM    694  O   GLU A  89      -3.151  10.588   3.447  1.00 92.09           O  
ATOM    695  CG  GLU A  89      -6.916   9.858   1.636  1.00 92.09           C  
ATOM    696  CD  GLU A  89      -7.813  11.062   1.398  1.00 92.09           C  
ATOM    697  OE1 GLU A  89      -9.034  10.878   1.191  1.00 92.09           O  
ATOM    698  OE2 GLU A  89      -7.291  12.199   1.417  1.00 92.09           O  
ATOM    699  N   CYS A  90      -2.960   8.591   4.291  1.00 93.80           N  
ATOM    700  CA  CYS A  90      -1.821   8.913   5.145  1.00 93.80           C  
ATOM    701  C   CYS A  90      -0.510   8.767   4.382  1.00 93.80           C  
ATOM    702  CB  CYS A  90      -1.806   8.012   6.380  1.00 93.80           C  
ATOM    703  O   CYS A  90       0.553   9.128   4.891  1.00 93.80           O  
ATOM    704  SG  CYS A  90      -1.486   6.274   6.009  1.00 93.80           S  
ATOM    705  N   ASN A  91      -0.561   8.208   3.212  1.00 92.41           N  
ATOM    706  CA  ASN A  91       0.652   8.060   2.415  1.00 92.41           C  
ATOM    707  C   ASN A  91       0.731   9.114   1.314  1.00 92.41           C  
ATOM    708  CB  ASN A  91       0.730   6.655   1.813  1.00 92.41           C  
ATOM    709  O   ASN A  91       0.381   8.843   0.164  1.00 92.41           O  
ATOM    710  CG  ASN A  91      -0.439   6.345   0.900  1.00 92.41           C  
ATOM    711  ND2 ASN A  91      -0.195   5.533  -0.122  1.00 92.41           N  
ATOM    712  OD1 ASN A  91      -1.553   6.831   1.111  1.00 92.41           O  
ATOM    713  N   PRO A  92       1.114  10.353   1.735  1.00 79.86           N  
ATOM    714  CA  PRO A  92       1.103  11.514   0.842  1.00 79.86           C  
ATOM    715  C   PRO A  92       2.012  11.333  -0.372  1.00 79.86           C  
ATOM    716  CB  PRO A  92       1.605  12.651   1.736  1.00 79.86           C  
ATOM    717  O   PRO A  92       2.882  10.459  -0.371  1.00 79.86           O  
ATOM    718  CG  PRO A  92       2.448  11.979   2.771  1.00 79.86           C  
ATOM    719  CD  PRO A  92       1.905  10.599   3.006  1.00 79.86           C  
ATOM    720  N   LEU A  93       1.750  12.061  -1.490  1.00 71.68           N  
ATOM    721  CA  LEU A  93       2.379  12.024  -2.806  1.00 71.68           C  
ATOM    722  C   LEU A  93       3.870  12.325  -2.704  1.00 71.68           C  
ATOM    723  CB  LEU A  93       1.708  13.026  -3.749  1.00 71.68           C  
ATOM    724  O   LEU A  93       4.679  11.728  -3.418  1.00 71.68           O  
ATOM    725  CG  LEU A  93       0.307  12.660  -4.242  1.00 71.68           C  
ATOM    726  CD1 LEU A  93      -0.298  13.818  -5.028  1.00 71.68           C  
ATOM    727  CD2 LEU A  93       0.353  11.395  -5.092  1.00 71.68           C  
ATOM    728  N   LEU A  94       4.335  13.091  -1.633  1.00 64.85           N  
ATOM    729  CA  LEU A  94       5.703  13.597  -1.679  1.00 64.85           C  
ATOM    730  C   LEU A  94       6.618  12.770  -0.783  1.00 64.85           C  
ATOM    731  CB  LEU A  94       5.745  15.067  -1.255  1.00 64.85           C  
ATOM    732  O   LEU A  94       6.248  12.426   0.342  1.00 64.85           O  
ATOM    733  CG  LEU A  94       5.187  16.078  -2.258  1.00 64.85           C  
ATOM    734  CD1 LEU A  94       4.763  17.356  -1.542  1.00 64.85           C  
ATOM    735  CD2 LEU A  94       6.217  16.383  -3.341  1.00 64.85           C  
TER     736      LEU A  94                                                      
ENDMDL                                                                          
END                                                                             
