# Supplementary material for: Domain loss enabled evolution of novel functions in the snake three-finger toxin gene superfamily
Source: Nat Commun. 2023 Aug 11;14:4861. doi: 10.1038/s41467-023-40550-0 (PMC10421932; doi:10.1038/s41467-023-40550-0)
Supplement: Supplementary file 5 — Supplementary Data 2 [file 41467_2023_40550_MOESM5_ESM.zip › SD2_structure_predictions/full_sequence/SP|Q98957|Naja_atra.pdb]

MODEL     1                                                                     
ATOM      1  N   MET A   1     -41.930 -11.512  21.717  1.00 63.49           N  
ATOM      2  CA  MET A   1     -41.092 -12.420  20.939  1.00 63.49           C  
ATOM      3  C   MET A   1     -40.623 -11.756  19.649  1.00 63.49           C  
ATOM      4  CB  MET A   1     -41.849 -13.710  20.619  1.00 63.49           C  
ATOM      5  O   MET A   1     -39.642 -12.190  19.043  1.00 63.49           O  
ATOM      6  CG  MET A   1     -43.353 -13.603  20.816  1.00 63.49           C  
ATOM      7  SD  MET A   1     -44.199 -15.223  20.659  1.00 63.49           S  
ATOM      8  CE  MET A   1     -45.927 -14.674  20.569  1.00 63.49           C  
ATOM      9  N   LYS A   2     -41.048 -10.489  19.373  1.00 73.38           N  
ATOM     10  CA  LYS A   2     -40.800  -9.658  18.198  1.00 73.38           C  
ATOM     11  C   LYS A   2     -39.686  -8.649  18.462  1.00 73.38           C  
ATOM     12  CB  LYS A   2     -42.077  -8.930  17.777  1.00 73.38           C  
ATOM     13  O   LYS A   2     -38.919  -8.313  17.558  1.00 73.38           O  
ATOM     14  CG  LYS A   2     -43.025  -9.776  16.939  1.00 73.38           C  
ATOM     15  CD  LYS A   2     -44.380  -9.100  16.775  1.00 73.38           C  
ATOM     16  CE  LYS A   2     -45.306  -9.913  15.879  1.00 73.38           C  
ATOM     17  NZ  LYS A   2     -46.738  -9.540  16.080  1.00 73.38           N  
ATOM     18  N   THR A   3     -39.490  -8.374  19.795  1.00 72.79           N  
ATOM     19  CA  THR A   3     -38.449  -7.434  20.193  1.00 72.79           C  
ATOM     20  C   THR A   3     -37.109  -8.145  20.351  1.00 72.79           C  
ATOM     21  CB  THR A   3     -38.814  -6.722  21.510  1.00 72.79           C  
ATOM     22  O   THR A   3     -36.053  -7.547  20.132  1.00 72.79           O  
ATOM     23  CG2 THR A   3     -39.859  -5.636  21.277  1.00 72.79           C  
ATOM     24  OG1 THR A   3     -39.337  -7.682  22.436  1.00 72.79           O  
ATOM     25  N   LEU A   4     -37.144  -9.371  20.585  1.00 73.89           N  
ATOM     26  CA  LEU A   4     -35.975 -10.238  20.675  1.00 73.89           C  
ATOM     27  C   LEU A   4     -35.452 -10.593  19.287  1.00 73.89           C  
ATOM     28  CB  LEU A   4     -36.313 -11.515  21.448  1.00 73.89           C  
ATOM     29  O   LEU A   4     -34.239 -10.648  19.071  1.00 73.89           O  
ATOM     30  CG  LEU A   4     -35.804 -11.591  22.889  1.00 73.89           C  
ATOM     31  CD1 LEU A   4     -36.741 -12.444  23.738  1.00 73.89           C  
ATOM     32  CD2 LEU A   4     -34.385 -12.148  22.926  1.00 73.89           C  
ATOM     33  N   LEU A   5     -36.291 -10.691  18.320  1.00 74.54           N  
ATOM     34  CA  LEU A   5     -35.973 -10.982  16.926  1.00 74.54           C  
ATOM     35  C   LEU A   5     -35.418  -9.746  16.226  1.00 74.54           C  
ATOM     36  CB  LEU A   5     -37.215 -11.487  16.187  1.00 74.54           C  
ATOM     37  O   LEU A   5     -34.484  -9.846  15.427  1.00 74.54           O  
ATOM     38  CG  LEU A   5     -37.285 -12.993  15.930  1.00 74.54           C  
ATOM     39  CD1 LEU A   5     -38.733 -13.469  15.960  1.00 74.54           C  
ATOM     40  CD2 LEU A   5     -36.630 -13.340  14.597  1.00 74.54           C  
ATOM     41  N   LEU A   6     -35.763  -8.561  16.588  1.00 74.32           N  
ATOM     42  CA  LEU A   6     -35.331  -7.277  16.047  1.00 74.32           C  
ATOM     43  C   LEU A   6     -33.961  -6.890  16.593  1.00 74.32           C  
ATOM     44  CB  LEU A   6     -36.352  -6.185  16.378  1.00 74.32           C  
ATOM     45  O   LEU A   6     -33.123  -6.361  15.860  1.00 74.32           O  
ATOM     46  CG  LEU A   6     -37.519  -6.030  15.402  1.00 74.32           C  
ATOM     47  CD1 LEU A   6     -38.753  -5.506  16.129  1.00 74.32           C  
ATOM     48  CD2 LEU A   6     -37.136  -5.104  14.253  1.00 74.32           C  
ATOM     49  N   THR A   7     -33.681  -7.230  17.774  1.00 77.72           N  
ATOM     50  CA  THR A   7     -32.394  -6.995  18.418  1.00 77.72           C  
ATOM     51  C   THR A   7     -31.345  -7.977  17.905  1.00 77.72           C  
ATOM     52  CB  THR A   7     -32.506  -7.112  19.949  1.00 77.72           C  
ATOM     53  O   THR A   7     -30.174  -7.620  17.756  1.00 77.72           O  
ATOM     54  CG2 THR A   7     -33.287  -5.941  20.536  1.00 77.72           C  
ATOM     55  OG1 THR A   7     -33.178  -8.334  20.281  1.00 77.72           O  
ATOM     56  N   LEU A   8     -31.660  -9.153  17.534  1.00 73.77           N  
ATOM     57  CA  LEU A   8     -30.810 -10.195  16.967  1.00 73.77           C  
ATOM     58  C   LEU A   8     -30.457  -9.880  15.518  1.00 73.77           C  
ATOM     59  CB  LEU A   8     -31.504 -11.557  17.052  1.00 73.77           C  
ATOM     60  O   LEU A   8     -29.320 -10.092  15.091  1.00 73.77           O  
ATOM     61  CG  LEU A   8     -30.634 -12.780  16.757  1.00 73.77           C  
ATOM     62  CD1 LEU A   8     -29.900 -13.225  18.017  1.00 73.77           C  
ATOM     63  CD2 LEU A   8     -31.482 -13.917  16.196  1.00 73.77           C  
ATOM     64  N   VAL A   9     -31.314  -9.220  14.745  1.00 76.90           N  
ATOM     65  CA  VAL A   9     -31.124  -8.784  13.366  1.00 76.90           C  
ATOM     66  C   VAL A   9     -30.224  -7.550  13.333  1.00 76.90           C  
ATOM     67  CB  VAL A   9     -32.472  -8.479  12.676  1.00 76.90           C  
ATOM     68  O   VAL A   9     -29.335  -7.445  12.486  1.00 76.90           O  
ATOM     69  CG1 VAL A   9     -32.246  -7.902  11.280  1.00 76.90           C  
ATOM     70  CG2 VAL A   9     -33.332  -9.740  12.605  1.00 76.90           C  
ATOM     71  N   VAL A  10     -30.291  -6.697  14.347  1.00 72.82           N  
ATOM     72  CA  VAL A  10     -29.504  -5.476  14.485  1.00 72.82           C  
ATOM     73  C   VAL A  10     -28.091  -5.823  14.949  1.00 72.82           C  
ATOM     74  CB  VAL A  10     -30.161  -4.486  15.473  1.00 72.82           C  
ATOM     75  O   VAL A  10     -27.113  -5.247  14.466  1.00 72.82           O  
ATOM     76  CG1 VAL A  10     -29.264  -3.269  15.694  1.00 72.82           C  
ATOM     77  CG2 VAL A  10     -31.534  -4.055  14.961  1.00 72.82           C  
ATOM     78  N   VAL A  11     -27.864  -6.872  15.752  1.00 70.66           N  
ATOM     79  CA  VAL A  11     -26.592  -7.390  16.244  1.00 70.66           C  
ATOM     80  C   VAL A  11     -25.897  -8.185  15.141  1.00 70.66           C  
ATOM     81  CB  VAL A  11     -26.786  -8.274  17.497  1.00 70.66           C  
ATOM     82  O   VAL A  11     -24.677  -8.099  14.981  1.00 70.66           O  
ATOM     83  CG1 VAL A  11     -25.474  -8.951  17.888  1.00 70.66           C  
ATOM     84  CG2 VAL A  11     -27.328  -7.442  18.658  1.00 70.66           C  
ATOM     85  N   THR A  12     -26.578  -8.906  14.268  1.00 67.48           N  
ATOM     86  CA  THR A  12     -26.093  -9.672  13.126  1.00 67.48           C  
ATOM     87  C   THR A  12     -25.683  -8.743  11.986  1.00 67.48           C  
ATOM     88  CB  THR A  12     -27.160 -10.663  12.625  1.00 67.48           C  
ATOM     89  O   THR A  12     -24.690  -8.994  11.300  1.00 67.48           O  
ATOM     90  CG2 THR A  12     -27.464 -11.723  13.679  1.00 67.48           C  
ATOM     91  OG1 THR A  12     -28.363  -9.948  12.320  1.00 67.48           O  
ATOM     92  N   ILE A  13     -26.244  -7.575  11.744  1.00 67.90           N  
ATOM     93  CA  ILE A  13     -25.966  -6.559  10.735  1.00 67.90           C  
ATOM     94  C   ILE A  13     -24.802  -5.682  11.192  1.00 67.90           C  
ATOM     95  CB  ILE A  13     -27.212  -5.690  10.449  1.00 67.90           C  
ATOM     96  O   ILE A  13     -23.959  -5.288  10.383  1.00 67.90           O  
ATOM     97  CG1 ILE A  13     -28.321  -6.539   9.818  1.00 67.90           C  
ATOM     98  CG2 ILE A  13     -26.849  -4.505   9.550  1.00 67.90           C  
ATOM     99  CD1 ILE A  13     -29.657  -5.820   9.695  1.00 67.90           C  
ATOM    100  N   VAL A  14     -24.653  -5.398  12.526  1.00 65.62           N  
ATOM    101  CA  VAL A  14     -23.584  -4.628  13.154  1.00 65.62           C  
ATOM    102  C   VAL A  14     -22.330  -5.490  13.277  1.00 65.62           C  
ATOM    103  CB  VAL A  14     -24.007  -4.100  14.544  1.00 65.62           C  
ATOM    104  O   VAL A  14     -21.210  -4.986  13.171  1.00 65.62           O  
ATOM    105  CG1 VAL A  14     -22.832  -3.416  15.241  1.00 65.62           C  
ATOM    106  CG2 VAL A  14     -25.187  -3.140  14.412  1.00 65.62           C  
ATOM    107  N   CYS A  15     -22.477  -6.841  13.255  1.00 63.82           N  
ATOM    108  CA  CYS A  15     -21.384  -7.804  13.331  1.00 63.82           C  
ATOM    109  C   CYS A  15     -20.990  -8.291  11.941  1.00 63.82           C  
ATOM    110  CB  CYS A  15     -21.777  -8.993  14.206  1.00 63.82           C  
ATOM    111  O   CYS A  15     -20.024  -9.042  11.793  1.00 63.82           O  
ATOM    112  SG  CYS A  15     -21.719  -8.645  15.977  1.00 63.82           S  
ATOM    113  N   LEU A  16     -21.745  -7.959  10.871  1.00 59.75           N  
ATOM    114  CA  LEU A  16     -21.346  -8.273   9.503  1.00 59.75           C  
ATOM    115  C   LEU A  16     -20.215  -7.359   9.044  1.00 59.75           C  
ATOM    116  CB  LEU A  16     -22.539  -8.145   8.553  1.00 59.75           C  
ATOM    117  O   LEU A  16     -20.378  -6.138   8.997  1.00 59.75           O  
ATOM    118  CG  LEU A  16     -23.496  -9.338   8.502  1.00 59.75           C  
ATOM    119  CD1 LEU A  16     -24.917  -8.865   8.213  1.00 59.75           C  
ATOM    120  CD2 LEU A  16     -23.038 -10.346   7.454  1.00 59.75           C  
ATOM    121  N   ASP A  17     -19.151  -7.310   9.801  1.00 55.31           N  
ATOM    122  CA  ASP A  17     -17.933  -6.756   9.219  1.00 55.31           C  
ATOM    123  C   ASP A  17     -17.811  -7.125   7.743  1.00 55.31           C  
ATOM    124  CB  ASP A  17     -16.702  -7.243   9.986  1.00 55.31           C  
ATOM    125  O   ASP A  17     -17.669  -8.300   7.401  1.00 55.31           O  
ATOM    126  CG  ASP A  17     -15.710  -6.133  10.284  1.00 55.31           C  
ATOM    127  OD1 ASP A  17     -15.647  -5.149   9.516  1.00 55.31           O  
ATOM    128  OD2 ASP A  17     -14.983  -6.243  11.295  1.00 55.31           O  
ATOM    129  N   LEU A  18     -18.847  -6.907   6.996  1.00 55.57           N  
ATOM    130  CA  LEU A  18     -18.694  -7.109   5.559  1.00 55.57           C  
ATOM    131  C   LEU A  18     -17.255  -6.853   5.124  1.00 55.57           C  
ATOM    132  CB  LEU A  18     -19.645  -6.192   4.785  1.00 55.57           C  
ATOM    133  O   LEU A  18     -16.778  -5.717   5.179  1.00 55.57           O  
ATOM    134  CG  LEU A  18     -21.013  -6.777   4.431  1.00 55.57           C  
ATOM    135  CD1 LEU A  18     -22.101  -6.134   5.284  1.00 55.57           C  
ATOM    136  CD2 LEU A  18     -21.308  -6.588   2.947  1.00 55.57           C  
ATOM    137  N   GLY A  19     -16.222  -7.434   5.881  1.00 61.88           N  
ATOM    138  CA  GLY A  19     -14.824  -7.472   5.481  1.00 61.88           C  
ATOM    139  C   GLY A  19     -14.596  -6.983   4.063  1.00 61.88           C  
ATOM    140  O   GLY A  19     -14.848  -7.713   3.101  1.00 61.88           O  
ATOM    141  N   TYR A  20     -15.066  -5.745   3.827  1.00 70.21           N  
ATOM    142  CA  TYR A  20     -14.754  -5.153   2.531  1.00 70.21           C  
ATOM    143  C   TYR A  20     -13.275  -5.314   2.200  1.00 70.21           C  
ATOM    144  CB  TYR A  20     -15.135  -3.669   2.511  1.00 70.21           C  
ATOM    145  O   TYR A  20     -12.410  -4.938   2.994  1.00 70.21           O  
ATOM    146  CG  TYR A  20     -16.624  -3.425   2.496  1.00 70.21           C  
ATOM    147  CD1 TYR A  20     -17.345  -3.471   1.305  1.00 70.21           C  
ATOM    148  CD2 TYR A  20     -17.313  -3.146   3.671  1.00 70.21           C  
ATOM    149  CE1 TYR A  20     -18.717  -3.245   1.286  1.00 70.21           C  
ATOM    150  CE2 TYR A  20     -18.685  -2.918   3.664  1.00 70.21           C  
ATOM    151  OH  TYR A  20     -20.736  -2.745   2.455  1.00 70.21           O  
ATOM    152  CZ  TYR A  20     -19.377  -2.970   2.468  1.00 70.21           C  
ATOM    153  N   THR A  21     -13.054  -6.483   1.439  1.00 86.31           N  
ATOM    154  CA  THR A  21     -11.690  -6.695   0.967  1.00 86.31           C  
ATOM    155  C   THR A  21     -11.340  -5.700  -0.136  1.00 86.31           C  
ATOM    156  CB  THR A  21     -11.496  -8.131   0.447  1.00 86.31           C  
ATOM    157  O   THR A  21     -12.175  -5.390  -0.988  1.00 86.31           O  
ATOM    158  CG2 THR A  21     -11.690  -9.151   1.564  1.00 86.31           C  
ATOM    159  OG1 THR A  21     -12.447  -8.390  -0.593  1.00 86.31           O  
ATOM    160  N   LEU A  22     -10.350  -4.891   0.034  1.00 93.87           N  
ATOM    161  CA  LEU A  22      -9.859  -3.876  -0.892  1.00 93.87           C  
ATOM    162  C   LEU A  22      -9.335  -4.516  -2.173  1.00 93.87           C  
ATOM    163  CB  LEU A  22      -8.755  -3.041  -0.237  1.00 93.87           C  
ATOM    164  O   LEU A  22      -8.572  -5.484  -2.122  1.00 93.87           O  
ATOM    165  CG  LEU A  22      -8.248  -1.840  -1.036  1.00 93.87           C  
ATOM    166  CD1 LEU A  22      -9.357  -0.807  -1.201  1.00 93.87           C  
ATOM    167  CD2 LEU A  22      -7.030  -1.222  -0.359  1.00 93.87           C  
ATOM    168  N   LYS A  23      -9.891  -4.054  -3.379  1.00 94.83           N  
ATOM    169  CA  LYS A  23      -9.437  -4.495  -4.694  1.00 94.83           C  
ATOM    170  C   LYS A  23      -8.527  -3.454  -5.340  1.00 94.83           C  
ATOM    171  CB  LYS A  23     -10.631  -4.785  -5.605  1.00 94.83           C  
ATOM    172  O   LYS A  23      -8.850  -2.265  -5.357  1.00 94.83           O  
ATOM    173  CG  LYS A  23     -11.466  -5.980  -5.170  1.00 94.83           C  
ATOM    174  CD  LYS A  23     -12.589  -6.268  -6.158  1.00 94.83           C  
ATOM    175  CE  LYS A  23     -13.443  -7.445  -5.708  1.00 94.83           C  
ATOM    176  NZ  LYS A  23     -14.546  -7.730  -6.675  1.00 94.83           N  
ATOM    177  N   CYS A  24      -7.284  -3.921  -5.929  1.00 95.62           N  
ATOM    178  CA  CYS A  24      -6.330  -3.016  -6.561  1.00 95.62           C  
ATOM    179  C   CYS A  24      -5.982  -3.486  -7.968  1.00 95.62           C  
ATOM    180  CB  CYS A  24      -5.058  -2.908  -5.721  1.00 95.62           C  
ATOM    181  O   CYS A  24      -6.061  -4.679  -8.266  1.00 95.62           O  
ATOM    182  SG  CYS A  24      -5.326  -2.203  -4.080  1.00 95.62           S  
ATOM    183  N   ASN A  25      -5.689  -2.537  -8.863  1.00 94.20           N  
ATOM    184  CA  ASN A  25      -5.277  -2.883 -10.219  1.00 94.20           C  
ATOM    185  C   ASN A  25      -3.931  -3.602 -10.229  1.00 94.20           C  
ATOM    186  CB  ASN A  25      -5.217  -1.632 -11.098  1.00 94.20           C  
ATOM    187  O   ASN A  25      -3.067  -3.324  -9.396  1.00 94.20           O  
ATOM    188  CG  ASN A  25      -6.580  -1.004 -11.312  1.00 94.20           C  
ATOM    189  ND2 ASN A  25      -6.641   0.320 -11.234  1.00 94.20           N  
ATOM    190  OD1 ASN A  25      -7.570  -1.702 -11.546  1.00 94.20           O  
ATOM    191  N   LYS A  26      -3.885  -4.692 -11.026  1.00 87.99           N  
ATOM    192  CA  LYS A  26      -2.655  -5.437 -11.277  1.00 87.99           C  
ATOM    193  C   LYS A  26      -2.250  -5.350 -12.746  1.00 87.99           C  
ATOM    194  CB  LYS A  26      -2.819  -6.900 -10.865  1.00 87.99           C  
ATOM    195  O   LYS A  26      -3.100  -5.423 -13.636  1.00 87.99           O  
ATOM    196  CG  LYS A  26      -1.511  -7.674 -10.794  1.00 87.99           C  
ATOM    197  CD  LYS A  26      -1.746  -9.140 -10.452  1.00 87.99           C  
ATOM    198  CE  LYS A  26      -0.440  -9.921 -10.411  1.00 87.99           C  
ATOM    199  NZ  LYS A  26      -0.672 -11.374 -10.152  1.00 87.99           N  
ATOM    200  N   LEU A  27      -0.944  -4.785 -12.958  1.00 77.35           N  
ATOM    201  CA  LEU A  27      -0.305  -4.910 -14.263  1.00 77.35           C  
ATOM    202  C   LEU A  27      -1.238  -4.438 -15.373  1.00 77.35           C  
ATOM    203  CB  LEU A  27       0.115  -6.360 -14.517  1.00 77.35           C  
ATOM    204  O   LEU A  27      -2.459  -4.567 -15.260  1.00 77.35           O  
ATOM    205  CG  LEU A  27       1.369  -6.841 -13.785  1.00 77.35           C  
ATOM    206  CD1 LEU A  27       1.379  -8.363 -13.693  1.00 77.35           C  
ATOM    207  CD2 LEU A  27       2.625  -6.334 -14.486  1.00 77.35           C  
ATOM    208  N   PRO A  28      -0.839  -3.746 -16.345  1.00 71.16           N  
ATOM    209  CA  PRO A  28      -1.527  -3.861 -17.633  1.00 71.16           C  
ATOM    210  C   PRO A  28      -1.374  -5.243 -18.263  1.00 71.16           C  
ATOM    211  CB  PRO A  28      -0.849  -2.790 -18.492  1.00 71.16           C  
ATOM    212  O   PRO A  28      -0.264  -5.778 -18.323  1.00 71.16           O  
ATOM    213  CG  PRO A  28       0.330  -2.346 -17.688  1.00 71.16           C  
ATOM    214  CD  PRO A  28       0.286  -3.036 -16.355  1.00 71.16           C  
ATOM    215  N   PRO A  29      -2.570  -6.057 -18.510  1.00 61.79           N  
ATOM    216  CA  PRO A  29      -3.943  -5.602 -18.740  1.00 61.79           C  
ATOM    217  C   PRO A  29      -4.805  -5.666 -17.480  1.00 61.79           C  
ATOM    218  CB  PRO A  29      -4.462  -6.571 -19.805  1.00 61.79           C  
ATOM    219  O   PRO A  29      -4.431  -6.323 -16.505  1.00 61.79           O  
ATOM    220  CG  PRO A  29      -3.646  -7.810 -19.624  1.00 61.79           C  
ATOM    221  CD  PRO A  29      -2.487  -7.491 -18.725  1.00 61.79           C  
ATOM    222  N   ILE A  30      -5.550  -4.332 -17.090  1.00 69.51           N  
ATOM    223  CA  ILE A  30      -6.260  -3.727 -15.969  1.00 69.51           C  
ATOM    224  C   ILE A  30      -7.101  -4.786 -15.258  1.00 69.51           C  
ATOM    225  CB  ILE A  30      -7.154  -2.555 -16.432  1.00 69.51           C  
ATOM    226  O   ILE A  30      -8.254  -5.021 -15.627  1.00 69.51           O  
ATOM    227  CG1 ILE A  30      -6.332  -1.544 -17.240  1.00 69.51           C  
ATOM    228  CG2 ILE A  30      -7.825  -1.880 -15.232  1.00 69.51           C  
ATOM    229  CD1 ILE A  30      -7.143  -0.368 -17.768  1.00 69.51           C  
ATOM    230  N   ALA A  31      -6.494  -5.921 -14.909  1.00 85.58           N  
ATOM    231  CA  ALA A  31      -7.121  -6.856 -13.979  1.00 85.58           C  
ATOM    232  C   ALA A  31      -6.942  -6.395 -12.535  1.00 85.58           C  
ATOM    233  CB  ALA A  31      -6.544  -8.257 -14.162  1.00 85.58           C  
ATOM    234  O   ALA A  31      -6.086  -5.556 -12.246  1.00 85.58           O  
ATOM    235  N   SER A  32      -8.002  -6.538 -11.724  1.00 91.59           N  
ATOM    236  CA  SER A  32      -7.937  -6.217 -10.302  1.00 91.59           C  
ATOM    237  C   SER A  32      -7.885  -7.482  -9.452  1.00 91.59           C  
ATOM    238  CB  SER A  32      -9.139  -5.366  -9.890  1.00 91.59           C  
ATOM    239  O   SER A  32      -8.277  -8.559  -9.906  1.00 91.59           O  
ATOM    240  OG  SER A  32     -10.349  -6.081 -10.071  1.00 91.59           O  
ATOM    241  N   LYS A  33      -7.154  -7.344  -8.263  1.00 91.88           N  
ATOM    242  CA  LYS A  33      -7.068  -8.439  -7.301  1.00 91.88           C  
ATOM    243  C   LYS A  33      -7.432  -7.966  -5.897  1.00 91.88           C  
ATOM    244  CB  LYS A  33      -5.664  -9.045  -7.302  1.00 91.88           C  
ATOM    245  O   LYS A  33      -7.210  -6.804  -5.550  1.00 91.88           O  
ATOM    246  CG  LYS A  33      -4.592  -8.125  -6.738  1.00 91.88           C  
ATOM    247  CD  LYS A  33      -3.226  -8.800  -6.724  1.00 91.88           C  
ATOM    248  CE  LYS A  33      -2.158  -7.892  -6.130  1.00 91.88           C  
ATOM    249  NZ  LYS A  33      -0.823  -8.560  -6.088  1.00 91.88           N  
ATOM    250  N   THR A  34      -8.072  -8.940  -5.199  1.00 94.48           N  
ATOM    251  CA  THR A  34      -8.371  -8.681  -3.795  1.00 94.48           C  
ATOM    252  C   THR A  34      -7.092  -8.658  -2.965  1.00 94.48           C  
ATOM    253  CB  THR A  34      -9.338  -9.736  -3.226  1.00 94.48           C  
ATOM    254  O   THR A  34      -6.251  -9.551  -3.086  1.00 94.48           O  
ATOM    255  CG2 THR A  34      -9.687  -9.434  -1.772  1.00 94.48           C  
ATOM    256  OG1 THR A  34     -10.541  -9.742  -4.003  1.00 94.48           O  
ATOM    257  N   CYS A  35      -6.961  -7.479  -2.095  1.00 94.09           N  
ATOM    258  CA  CYS A  35      -5.776  -7.393  -1.249  1.00 94.09           C  
ATOM    259  C   CYS A  35      -5.827  -8.428  -0.132  1.00 94.09           C  
ATOM    260  CB  CYS A  35      -5.645  -5.992  -0.652  1.00 94.09           C  
ATOM    261  O   CYS A  35      -6.891  -8.686   0.433  1.00 94.09           O  
ATOM    262  SG  CYS A  35      -5.287  -4.710  -1.873  1.00 94.09           S  
ATOM    263  N   PRO A  36      -4.676  -9.098   0.037  1.00 93.64           N  
ATOM    264  CA  PRO A  36      -4.619 -10.019   1.175  1.00 93.64           C  
ATOM    265  C   PRO A  36      -4.851  -9.320   2.512  1.00 93.64           C  
ATOM    266  CB  PRO A  36      -3.200 -10.589   1.095  1.00 93.64           C  
ATOM    267  O   PRO A  36      -4.802  -8.089   2.586  1.00 93.64           O  
ATOM    268  CG  PRO A  36      -2.403  -9.534   0.400  1.00 93.64           C  
ATOM    269  CD  PRO A  36      -3.319  -8.761  -0.504  1.00 93.64           C  
ATOM    270  N   ALA A  37      -5.160 -10.051   3.547  1.00 91.87           N  
ATOM    271  CA  ALA A  37      -5.332  -9.493   4.886  1.00 91.87           C  
ATOM    272  C   ALA A  37      -4.096  -8.709   5.317  1.00 91.87           C  
ATOM    273  CB  ALA A  37      -5.633 -10.602   5.891  1.00 91.87           C  
ATOM    274  O   ALA A  37      -2.965  -9.141   5.077  1.00 91.87           O  
ATOM    275  N   GLY A  38      -4.271  -7.520   5.825  1.00 91.15           N  
ATOM    276  CA  GLY A  38      -3.136  -6.758   6.320  1.00 91.15           C  
ATOM    277  C   GLY A  38      -2.609  -5.751   5.315  1.00 91.15           C  
ATOM    278  O   GLY A  38      -1.784  -4.900   5.655  1.00 91.15           O  
ATOM    279  N   LYS A  39      -3.102  -5.849   4.077  1.00 94.84           N  
ATOM    280  CA  LYS A  39      -2.808  -4.876   3.029  1.00 94.84           C  
ATOM    281  C   LYS A  39      -4.030  -4.016   2.719  1.00 94.84           C  
ATOM    282  CB  LYS A  39      -2.329  -5.583   1.759  1.00 94.84           C  
ATOM    283  O   LYS A  39      -4.938  -4.451   2.008  1.00 94.84           O  
ATOM    284  CG  LYS A  39      -1.188  -6.562   1.989  1.00 94.84           C  
ATOM    285  CD  LYS A  39       0.124  -5.838   2.263  1.00 94.84           C  
ATOM    286  CE  LYS A  39       1.290  -6.812   2.365  1.00 94.84           C  
ATOM    287  NZ  LYS A  39       2.557  -6.120   2.749  1.00 94.84           N  
ATOM    288  N   ASN A  40      -4.008  -2.796   3.128  1.00 94.16           N  
ATOM    289  CA  ASN A  40      -5.227  -1.994   3.121  1.00 94.16           C  
ATOM    290  C   ASN A  40      -5.078  -0.756   2.241  1.00 94.16           C  
ATOM    291  CB  ASN A  40      -5.613  -1.590   4.545  1.00 94.16           C  
ATOM    292  O   ASN A  40      -5.827   0.211   2.391  1.00 94.16           O  
ATOM    293  CG  ASN A  40      -5.838  -2.785   5.450  1.00 94.16           C  
ATOM    294  ND2 ASN A  40      -5.584  -2.607   6.742  1.00 94.16           N  
ATOM    295  OD1 ASN A  40      -6.236  -3.859   4.993  1.00 94.16           O  
ATOM    296  N   LEU A  41      -4.048  -0.760   1.345  1.00 96.61           N  
ATOM    297  CA  LEU A  41      -3.821   0.348   0.424  1.00 96.61           C  
ATOM    298  C   LEU A  41      -3.503  -0.165  -0.976  1.00 96.61           C  
ATOM    299  CB  LEU A  41      -2.679   1.237   0.926  1.00 96.61           C  
ATOM    300  O   LEU A  41      -2.876  -1.216  -1.129  1.00 96.61           O  
ATOM    301  CG  LEU A  41      -2.864   1.860   2.311  1.00 96.61           C  
ATOM    302  CD1 LEU A  41      -1.550   2.456   2.803  1.00 96.61           C  
ATOM    303  CD2 LEU A  41      -3.959   2.920   2.278  1.00 96.61           C  
ATOM    304  N   CYS A  42      -3.989   0.631  -1.931  1.00 96.78           N  
ATOM    305  CA  CYS A  42      -3.541   0.465  -3.310  1.00 96.78           C  
ATOM    306  C   CYS A  42      -2.412   1.434  -3.636  1.00 96.78           C  
ATOM    307  CB  CYS A  42      -4.703   0.677  -4.280  1.00 96.78           C  
ATOM    308  O   CYS A  42      -2.398   2.566  -3.148  1.00 96.78           O  
ATOM    309  SG  CYS A  42      -6.015  -0.555  -4.123  1.00 96.78           S  
ATOM    310  N   TYR A  43      -1.368   0.885  -4.456  1.00 96.69           N  
ATOM    311  CA  TYR A  43      -0.286   1.808  -4.778  1.00 96.69           C  
ATOM    312  C   TYR A  43       0.037   1.773  -6.267  1.00 96.69           C  
ATOM    313  CB  TYR A  43       0.967   1.472  -3.964  1.00 96.69           C  
ATOM    314  O   TYR A  43      -0.167   0.752  -6.928  1.00 96.69           O  
ATOM    315  CG  TYR A  43       1.741   0.292  -4.500  1.00 96.69           C  
ATOM    316  CD1 TYR A  43       1.418  -1.008  -4.119  1.00 96.69           C  
ATOM    317  CD2 TYR A  43       2.796   0.475  -5.387  1.00 96.69           C  
ATOM    318  CE1 TYR A  43       2.130  -2.099  -4.609  1.00 96.69           C  
ATOM    319  CE2 TYR A  43       3.514  -0.608  -5.883  1.00 96.69           C  
ATOM    320  OH  TYR A  43       3.882  -2.964  -5.978  1.00 96.69           O  
ATOM    321  CZ  TYR A  43       3.174  -1.889  -5.489  1.00 96.69           C  
ATOM    322  N   LYS A  44       0.504   2.992  -6.867  1.00 95.32           N  
ATOM    323  CA  LYS A  44       1.232   3.152  -8.123  1.00 95.32           C  
ATOM    324  C   LYS A  44       2.663   3.618  -7.873  1.00 95.32           C  
ATOM    325  CB  LYS A  44       0.511   4.141  -9.039  1.00 95.32           C  
ATOM    326  O   LYS A  44       2.887   4.595  -7.156  1.00 95.32           O  
ATOM    327  CG  LYS A  44      -0.837   3.648  -9.545  1.00 95.32           C  
ATOM    328  CD  LYS A  44      -1.515   4.685 -10.431  1.00 95.32           C  
ATOM    329  CE  LYS A  44      -2.938   4.276 -10.784  1.00 95.32           C  
ATOM    330  NZ  LYS A  44      -3.633   5.325 -11.588  1.00 95.32           N  
ATOM    331  N   MET A  45       3.644   2.828  -8.451  1.00 95.00           N  
ATOM    332  CA  MET A  45       5.053   3.185  -8.309  1.00 95.00           C  
ATOM    333  C   MET A  45       5.616   3.711  -9.625  1.00 95.00           C  
ATOM    334  CB  MET A  45       5.869   1.982  -7.835  1.00 95.00           C  
ATOM    335  O   MET A  45       5.483   3.063 -10.665  1.00 95.00           O  
ATOM    336  CG  MET A  45       7.343   2.286  -7.624  1.00 95.00           C  
ATOM    337  SD  MET A  45       8.333   0.775  -7.297  1.00 95.00           S  
ATOM    338  CE  MET A  45       9.301   0.689  -8.829  1.00 95.00           C  
ATOM    339  N   PHE A  46       6.249   4.918  -9.510  1.00 95.03           N  
ATOM    340  CA  PHE A  46       6.878   5.551 -10.663  1.00 95.03           C  
ATOM    341  C   PHE A  46       8.375   5.722 -10.437  1.00 95.03           C  
ATOM    342  CB  PHE A  46       6.231   6.909 -10.952  1.00 95.03           C  
ATOM    343  O   PHE A  46       8.811   6.010  -9.320  1.00 95.03           O  
ATOM    344  CG  PHE A  46       4.745   6.838 -11.174  1.00 95.03           C  
ATOM    345  CD1 PHE A  46       4.224   6.728 -12.458  1.00 95.03           C  
ATOM    346  CD2 PHE A  46       3.867   6.882 -10.099  1.00 95.03           C  
ATOM    347  CE1 PHE A  46       2.849   6.663 -12.667  1.00 95.03           C  
ATOM    348  CE2 PHE A  46       2.491   6.817 -10.300  1.00 95.03           C  
ATOM    349  CZ  PHE A  46       1.984   6.709 -11.585  1.00 95.03           C  
ATOM    350  N   MET A  47       9.111   5.576 -11.639  1.00 94.81           N  
ATOM    351  CA  MET A  47      10.478   6.088 -11.610  1.00 94.81           C  
ATOM    352  C   MET A  47      10.493   7.607 -11.743  1.00 94.81           C  
ATOM    353  CB  MET A  47      11.312   5.457 -12.727  1.00 94.81           C  
ATOM    354  O   MET A  47       9.735   8.173 -12.532  1.00 94.81           O  
ATOM    355  CG  MET A  47      11.482   3.953 -12.590  1.00 94.81           C  
ATOM    356  SD  MET A  47      12.549   3.493 -11.169  1.00 94.81           S  
ATOM    357  CE  MET A  47      14.175   3.497 -11.975  1.00 94.81           C  
ATOM    358  N   MET A  48      11.283   8.319 -10.919  1.00 92.49           N  
ATOM    359  CA  MET A  48      11.306   9.779 -10.925  1.00 92.49           C  
ATOM    360  C   MET A  48      11.647  10.312 -12.313  1.00 92.49           C  
ATOM    361  CB  MET A  48      12.312  10.306  -9.901  1.00 92.49           C  
ATOM    362  O   MET A  48      11.148  11.364 -12.718  1.00 92.49           O  
ATOM    363  CG  MET A  48      11.676  10.781  -8.605  1.00 92.49           C  
ATOM    364  SD  MET A  48       9.899  11.191  -8.803  1.00 92.49           S  
ATOM    365  CE  MET A  48       9.191   9.522  -8.869  1.00 92.49           C  
ATOM    366  N   SER A  49      12.372   9.544 -13.056  1.00 92.18           N  
ATOM    367  CA  SER A  49      12.810   9.954 -14.386  1.00 92.18           C  
ATOM    368  C   SER A  49      11.680   9.831 -15.403  1.00 92.18           C  
ATOM    369  CB  SER A  49      14.008   9.118 -14.838  1.00 92.18           C  
ATOM    370  O   SER A  49      11.686  10.512 -16.431  1.00 92.18           O  
ATOM    371  OG  SER A  49      13.675   7.741 -14.873  1.00 92.18           O  
ATOM    372  N   ASP A  50      10.637   9.064 -15.020  1.00 87.69           N  
ATOM    373  CA  ASP A  50       9.502   8.813 -15.904  1.00 87.69           C  
ATOM    374  C   ASP A  50       8.219   8.601 -15.103  1.00 87.69           C  
ATOM    375  CB  ASP A  50       9.774   7.598 -16.793  1.00 87.69           C  
ATOM    376  O   ASP A  50       7.920   7.481 -14.685  1.00 87.69           O  
ATOM    377  CG  ASP A  50       8.739   7.424 -17.891  1.00 87.69           C  
ATOM    378  OD1 ASP A  50       7.771   8.213 -17.948  1.00 87.69           O  
ATOM    379  OD2 ASP A  50       8.891   6.488 -18.706  1.00 87.69           O  
ATOM    380  N   LEU A  51       7.315   9.741 -15.053  1.00 89.14           N  
ATOM    381  CA  LEU A  51       6.131   9.767 -14.200  1.00 89.14           C  
ATOM    382  C   LEU A  51       4.871   9.481 -15.010  1.00 89.14           C  
ATOM    383  CB  LEU A  51       6.006  11.122 -13.499  1.00 89.14           C  
ATOM    384  O   LEU A  51       3.756   9.639 -14.508  1.00 89.14           O  
ATOM    385  CG  LEU A  51       7.103  11.469 -12.491  1.00 89.14           C  
ATOM    386  CD1 LEU A  51       6.849  12.845 -11.884  1.00 89.14           C  
ATOM    387  CD2 LEU A  51       7.184  10.405 -11.402  1.00 89.14           C  
ATOM    388  N   THR A  52       5.117   9.076 -16.231  1.00 87.30           N  
ATOM    389  CA  THR A  52       3.965   8.976 -17.119  1.00 87.30           C  
ATOM    390  C   THR A  52       3.347   7.582 -17.049  1.00 87.30           C  
ATOM    391  CB  THR A  52       4.352   9.296 -18.575  1.00 87.30           C  
ATOM    392  O   THR A  52       2.123   7.438 -17.067  1.00 87.30           O  
ATOM    393  CG2 THR A  52       4.717  10.768 -18.736  1.00 87.30           C  
ATOM    394  OG1 THR A  52       5.477   8.492 -18.952  1.00 87.30           O  
ATOM    395  N   ILE A  53       4.245   6.525 -16.784  1.00 87.07           N  
ATOM    396  CA  ILE A  53       3.727   5.163 -16.715  1.00 87.07           C  
ATOM    397  C   ILE A  53       4.193   4.499 -15.421  1.00 87.07           C  
ATOM    398  CB  ILE A  53       4.169   4.327 -17.936  1.00 87.07           C  
ATOM    399  O   ILE A  53       5.395   4.409 -15.160  1.00 87.07           O  
ATOM    400  CG1 ILE A  53       3.712   4.998 -19.237  1.00 87.07           C  
ATOM    401  CG2 ILE A  53       3.628   2.898 -17.837  1.00 87.07           C  
ATOM    402  CD1 ILE A  53       4.332   4.401 -20.493  1.00 87.07           C  
ATOM    403  N   PRO A  54       3.151   4.128 -14.690  1.00 91.04           N  
ATOM    404  CA  PRO A  54       3.574   3.421 -13.478  1.00 91.04           C  
ATOM    405  C   PRO A  54       4.373   2.156 -13.782  1.00 91.04           C  
ATOM    406  CB  PRO A  54       2.250   3.080 -12.790  1.00 91.04           C  
ATOM    407  O   PRO A  54       4.074   1.450 -14.748  1.00 91.04           O  
ATOM    408  CG  PRO A  54       1.237   3.953 -13.455  1.00 91.04           C  
ATOM    409  CD  PRO A  54       1.750   4.329 -14.815  1.00 91.04           C  
ATOM    410  N   VAL A  55       5.421   1.911 -12.945  1.00 91.77           N  
ATOM    411  CA  VAL A  55       6.292   0.748 -13.079  1.00 91.77           C  
ATOM    412  C   VAL A  55       5.651  -0.460 -12.400  1.00 91.77           C  
ATOM    413  CB  VAL A  55       7.692   1.015 -12.481  1.00 91.77           C  
ATOM    414  O   VAL A  55       5.824  -1.596 -12.848  1.00 91.77           O  
ATOM    415  CG1 VAL A  55       8.593  -0.207 -12.648  1.00 91.77           C  
ATOM    416  CG2 VAL A  55       8.325   2.243 -13.133  1.00 91.77           C  
ATOM    417  N   LYS A  56       4.819  -0.105 -11.304  1.00 92.45           N  
ATOM    418  CA  LYS A  56       4.171  -1.156 -10.524  1.00 92.45           C  
ATOM    419  C   LYS A  56       2.889  -0.647  -9.872  1.00 92.45           C  
ATOM    420  CB  LYS A  56       5.123  -1.697  -9.456  1.00 92.45           C  
ATOM    421  O   LYS A  56       2.801   0.523  -9.494  1.00 92.45           O  
ATOM    422  CG  LYS A  56       4.659  -2.995  -8.813  1.00 92.45           C  
ATOM    423  CD  LYS A  56       5.712  -3.558  -7.867  1.00 92.45           C  
ATOM    424  CE  LYS A  56       5.253  -4.863  -7.231  1.00 92.45           C  
ATOM    425  NZ  LYS A  56       6.296  -5.436  -6.329  1.00 92.45           N  
ATOM    426  N   ARG A  57       1.916  -1.524  -9.854  1.00 94.46           N  
ATOM    427  CA  ARG A  57       0.673  -1.320  -9.118  1.00 94.46           C  
ATOM    428  C   ARG A  57       0.343  -2.532  -8.253  1.00 94.46           C  
ATOM    429  CB  ARG A  57      -0.482  -1.035 -10.082  1.00 94.46           C  
ATOM    430  O   ARG A  57       0.747  -3.654  -8.567  1.00 94.46           O  
ATOM    431  CG  ARG A  57      -0.211   0.110 -11.045  1.00 94.46           C  
ATOM    432  CD  ARG A  57      -1.314   0.245 -12.085  1.00 94.46           C  
ATOM    433  NE  ARG A  57      -1.113   1.414 -12.936  1.00 94.46           N  
ATOM    434  NH1 ARG A  57      -3.048   1.112 -14.162  1.00 94.46           N  
ATOM    435  NH2 ARG A  57      -1.661   2.879 -14.617  1.00 94.46           N  
ATOM    436  CZ  ARG A  57      -1.941   1.799 -13.903  1.00 94.46           C  
ATOM    437  N   GLY A  58      -0.319  -2.301  -7.031  1.00 94.58           N  
ATOM    438  CA  GLY A  58      -0.693  -3.442  -6.210  1.00 94.58           C  
ATOM    439  C   GLY A  58      -1.173  -3.049  -4.826  1.00 94.58           C  
ATOM    440  O   GLY A  58      -1.728  -1.964  -4.640  1.00 94.58           O  
ATOM    441  N   CYS A  59      -1.175  -4.064  -3.975  1.00 95.89           N  
ATOM    442  CA  CYS A  59      -1.611  -3.908  -2.592  1.00 95.89           C  
ATOM    443  C   CYS A  59      -0.419  -3.705  -1.664  1.00 95.89           C  
ATOM    444  CB  CYS A  59      -2.416  -5.127  -2.143  1.00 95.89           C  
ATOM    445  O   CYS A  59       0.618  -4.350  -1.828  1.00 95.89           O  
ATOM    446  SG  CYS A  59      -3.898  -5.425  -3.132  1.00 95.89           S  
ATOM    447  N   ILE A  60      -0.624  -2.778  -0.661  1.00 96.50           N  
ATOM    448  CA  ILE A  60       0.444  -2.553   0.307  1.00 96.50           C  
ATOM    449  C   ILE A  60      -0.157  -2.225   1.672  1.00 96.50           C  
ATOM    450  CB  ILE A  60       1.390  -1.420  -0.149  1.00 96.50           C  
ATOM    451  O   ILE A  60      -1.332  -1.864   1.769  1.00 96.50           O  
ATOM    452  CG1 ILE A  60       2.666  -1.416   0.701  1.00 96.50           C  
ATOM    453  CG2 ILE A  60       0.681  -0.064  -0.080  1.00 96.50           C  
ATOM    454  CD1 ILE A  60       3.803  -0.596   0.107  1.00 96.50           C  
ATOM    455  N   ASP A  61       0.556  -2.492   2.758  1.00 96.39           N  
ATOM    456  CA  ASP A  61       0.040  -2.232   4.099  1.00 96.39           C  
ATOM    457  C   ASP A  61       0.436  -0.838   4.580  1.00 96.39           C  
ATOM    458  CB  ASP A  61       0.544  -3.291   5.082  1.00 96.39           C  
ATOM    459  O   ASP A  61      -0.294  -0.211   5.349  1.00 96.39           O  
ATOM    460  CG  ASP A  61       2.057  -3.420   5.090  1.00 96.39           C  
ATOM    461  OD1 ASP A  61       2.726  -2.815   4.225  1.00 96.39           O  
ATOM    462  OD2 ASP A  61       2.585  -4.135   5.969  1.00 96.39           O  
ATOM    463  N   VAL A  62       1.504  -0.300   4.129  1.00 96.97           N  
ATOM    464  CA  VAL A  62       1.994   1.034   4.456  1.00 96.97           C  
ATOM    465  C   VAL A  62       2.486   1.730   3.189  1.00 96.97           C  
ATOM    466  CB  VAL A  62       3.124   0.982   5.508  1.00 96.97           C  
ATOM    467  O   VAL A  62       3.228   1.142   2.399  1.00 96.97           O  
ATOM    468  CG1 VAL A  62       3.620   2.388   5.839  1.00 96.97           C  
ATOM    469  CG2 VAL A  62       2.644   0.271   6.772  1.00 96.97           C  
ATOM    470  N   CYS A  63       2.069   3.023   3.083  1.00 96.67           N  
ATOM    471  CA  CYS A  63       2.539   3.780   1.928  1.00 96.67           C  
ATOM    472  C   CYS A  63       3.939   4.330   2.171  1.00 96.67           C  
ATOM    473  CB  CYS A  63       1.579   4.926   1.612  1.00 96.67           C  
ATOM    474  O   CYS A  63       4.125   5.225   2.997  1.00 96.67           O  
ATOM    475  SG  CYS A  63       1.827   5.652  -0.024  1.00 96.67           S  
ATOM    476  N   PRO A  64       4.951   3.809   1.392  1.00 96.22           N  
ATOM    477  CA  PRO A  64       6.322   4.295   1.564  1.00 96.22           C  
ATOM    478  C   PRO A  64       6.470   5.776   1.226  1.00 96.22           C  
ATOM    479  CB  PRO A  64       7.127   3.430   0.591  1.00 96.22           C  
ATOM    480  O   PRO A  64       5.672   6.321   0.459  1.00 96.22           O  
ATOM    481  CG  PRO A  64       6.264   2.235   0.338  1.00 96.22           C  
ATOM    482  CD  PRO A  64       4.826   2.658   0.429  1.00 96.22           C  
ATOM    483  N   LYS A  65       7.505   6.358   1.770  1.00 96.09           N  
ATOM    484  CA  LYS A  65       7.850   7.727   1.400  1.00 96.09           C  
ATOM    485  C   LYS A  65       8.525   7.773   0.032  1.00 96.09           C  
ATOM    486  CB  LYS A  65       8.760   8.356   2.455  1.00 96.09           C  
ATOM    487  O   LYS A  65       9.256   6.851  -0.336  1.00 96.09           O  
ATOM    488  CG  LYS A  65       8.081   8.596   3.796  1.00 96.09           C  
ATOM    489  CD  LYS A  65       9.004   9.316   4.769  1.00 96.09           C  
ATOM    490  CE  LYS A  65       8.328   9.551   6.113  1.00 96.09           C  
ATOM    491  NZ  LYS A  65       9.260  10.171   7.102  1.00 96.09           N  
ATOM    492  N   ASN A  66       8.302   8.803  -0.611  1.00 95.72           N  
ATOM    493  CA  ASN A  66       8.990   9.006  -1.882  1.00 95.72           C  
ATOM    494  C   ASN A  66      10.497   9.140  -1.688  1.00 95.72           C  
ATOM    495  CB  ASN A  66       8.435  10.237  -2.602  1.00 95.72           C  
ATOM    496  O   ASN A  66      10.956   9.558  -0.623  1.00 95.72           O  
ATOM    497  CG  ASN A  66       6.961  10.106  -2.930  1.00 95.72           C  
ATOM    498  ND2 ASN A  66       6.313  11.232  -3.207  1.00 95.72           N  
ATOM    499  OD1 ASN A  66       6.408   9.003  -2.933  1.00 95.72           O  
ATOM    500  N   SER A  67      11.255   8.783  -2.762  1.00 95.73           N  
ATOM    501  CA  SER A  67      12.701   8.983  -2.793  1.00 95.73           C  
ATOM    502  C   SER A  67      13.134   9.685  -4.075  1.00 95.73           C  
ATOM    503  CB  SER A  67      13.430   7.645  -2.662  1.00 95.73           C  
ATOM    504  O   SER A  67      12.295  10.085  -4.884  1.00 95.73           O  
ATOM    505  OG  SER A  67      13.318   6.892  -3.858  1.00 95.73           O  
ATOM    506  N   LEU A  68      14.519   9.810  -4.185  1.00 95.30           N  
ATOM    507  CA  LEU A  68      15.072  10.478  -5.358  1.00 95.30           C  
ATOM    508  C   LEU A  68      14.827   9.656  -6.618  1.00 95.30           C  
ATOM    509  CB  LEU A  68      16.573  10.723  -5.178  1.00 95.30           C  
ATOM    510  O   LEU A  68      14.769  10.205  -7.721  1.00 95.30           O  
ATOM    511  CG  LEU A  68      16.971  11.737  -4.104  1.00 95.30           C  
ATOM    512  CD1 LEU A  68      18.485  11.750  -3.922  1.00 95.30           C  
ATOM    513  CD2 LEU A  68      16.459  13.127  -4.466  1.00 95.30           C  
ATOM    514  N   LEU A  69      14.572   8.368  -6.467  1.00 95.12           N  
ATOM    515  CA  LEU A  69      14.506   7.478  -7.621  1.00 95.12           C  
ATOM    516  C   LEU A  69      13.070   7.036  -7.885  1.00 95.12           C  
ATOM    517  CB  LEU A  69      15.398   6.253  -7.405  1.00 95.12           C  
ATOM    518  O   LEU A  69      12.696   6.779  -9.031  1.00 95.12           O  
ATOM    519  CG  LEU A  69      16.907   6.497  -7.452  1.00 95.12           C  
ATOM    520  CD1 LEU A  69      17.619   5.617  -6.431  1.00 95.12           C  
ATOM    521  CD2 LEU A  69      17.447   6.240  -8.855  1.00 95.12           C  
ATOM    522  N   VAL A  70      12.183   7.031  -6.785  1.00 96.20           N  
ATOM    523  CA  VAL A  70      10.874   6.409  -6.949  1.00 96.20           C  
ATOM    524  C   VAL A  70       9.801   7.281  -6.300  1.00 96.20           C  
ATOM    525  CB  VAL A  70      10.841   4.987  -6.346  1.00 96.20           C  
ATOM    526  O   VAL A  70      10.050   7.922  -5.277  1.00 96.20           O  
ATOM    527  CG1 VAL A  70       9.458   4.360  -6.513  1.00 96.20           C  
ATOM    528  CG2 VAL A  70      11.911   4.108  -6.993  1.00 96.20           C  
ATOM    529  N   LYS A  71       8.617   7.294  -6.944  1.00 96.36           N  
ATOM    530  CA  LYS A  71       7.416   7.947  -6.431  1.00 96.36           C  
ATOM    531  C   LYS A  71       6.292   6.937  -6.213  1.00 96.36           C  
ATOM    532  CB  LYS A  71       6.953   9.048  -7.386  1.00 96.36           C  
ATOM    533  O   LYS A  71       6.052   6.075  -7.061  1.00 96.36           O  
ATOM    534  CG  LYS A  71       5.719   9.800  -6.912  1.00 96.36           C  
ATOM    535  CD  LYS A  71       5.349  10.927  -7.869  1.00 96.36           C  
ATOM    536  CE  LYS A  71       4.120  11.688  -7.389  1.00 96.36           C  
ATOM    537  NZ  LYS A  71       3.756  12.796  -8.322  1.00 96.36           N  
ATOM    538  N   TYR A  72       5.612   7.117  -4.951  1.00 96.81           N  
ATOM    539  CA  TYR A  72       4.466   6.268  -4.645  1.00 96.81           C  
ATOM    540  C   TYR A  72       3.188   7.092  -4.546  1.00 96.81           C  
ATOM    541  CB  TYR A  72       4.696   5.503  -3.338  1.00 96.81           C  
ATOM    542  O   TYR A  72       3.180   8.167  -3.942  1.00 96.81           O  
ATOM    543  CG  TYR A  72       5.687   4.371  -3.464  1.00 96.81           C  
ATOM    544  CD1 TYR A  72       5.260   3.073  -3.733  1.00 96.81           C  
ATOM    545  CD2 TYR A  72       7.051   4.597  -3.312  1.00 96.81           C  
ATOM    546  CE1 TYR A  72       6.169   2.026  -3.848  1.00 96.81           C  
ATOM    547  CE2 TYR A  72       7.969   3.558  -3.425  1.00 96.81           C  
ATOM    548  OH  TYR A  72       8.423   1.246  -3.805  1.00 96.81           O  
ATOM    549  CZ  TYR A  72       7.519   2.278  -3.693  1.00 96.81           C  
ATOM    550  N   VAL A  73       2.119   6.631  -5.191  1.00 96.09           N  
ATOM    551  CA  VAL A  73       0.765   7.137  -4.991  1.00 96.09           C  
ATOM    552  C   VAL A  73      -0.113   6.040  -4.393  1.00 96.09           C  
ATOM    553  CB  VAL A  73       0.150   7.652  -6.311  1.00 96.09           C  
ATOM    554  O   VAL A  73      -0.289   4.979  -4.996  1.00 96.09           O  
ATOM    555  CG1 VAL A  73      -1.261   8.188  -6.077  1.00 96.09           C  
ATOM    556  CG2 VAL A  73       1.040   8.729  -6.929  1.00 96.09           C  
ATOM    557  N   CYS A  74      -0.619   6.347  -3.190  1.00 97.16           N  
ATOM    558  CA  CYS A  74      -1.390   5.339  -2.471  1.00 97.16           C  
ATOM    559  C   CYS A  74      -2.823   5.805  -2.246  1.00 97.16           C  
ATOM    560  CB  CYS A  74      -0.732   5.018  -1.129  1.00 97.16           C  
ATOM    561  O   CYS A  74      -3.076   7.002  -2.098  1.00 97.16           O  
ATOM    562  SG  CYS A  74       0.978   4.456  -1.272  1.00 97.16           S  
ATOM    563  N   CYS A  75      -3.711   4.901  -2.373  1.00 97.02           N  
ATOM    564  CA  CYS A  75      -5.107   5.179  -2.055  1.00 97.02           C  
ATOM    565  C   CYS A  75      -5.766   3.973  -1.395  1.00 97.02           C  
ATOM    566  CB  CYS A  75      -5.877   5.565  -3.317  1.00 97.02           C  
ATOM    567  O   CYS A  75      -5.283   2.847  -1.527  1.00 97.02           O  
ATOM    568  SG  CYS A  75      -5.967   4.246  -4.548  1.00 97.02           S  
ATOM    569  N   ASN A  76      -6.837   4.221  -0.553  1.00 95.40           N  
ATOM    570  CA  ASN A  76      -7.453   3.163   0.239  1.00 95.40           C  
ATOM    571  C   ASN A  76      -8.851   2.823  -0.270  1.00 95.40           C  
ATOM    572  CB  ASN A  76      -7.509   3.560   1.716  1.00 95.40           C  
ATOM    573  O   ASN A  76      -9.683   2.310   0.481  1.00 95.40           O  
ATOM    574  CG  ASN A  76      -8.406   4.756   1.966  1.00 95.40           C  
ATOM    575  ND2 ASN A  76      -8.668   5.047   3.235  1.00 95.40           N  
ATOM    576  OD1 ASN A  76      -8.862   5.413   1.026  1.00 95.40           O  
ATOM    577  N   THR A  77      -9.145   3.087  -1.498  1.00 94.39           N  
ATOM    578  CA  THR A  77     -10.405   2.727  -2.138  1.00 94.39           C  
ATOM    579  C   THR A  77     -10.174   1.709  -3.252  1.00 94.39           C  
ATOM    580  CB  THR A  77     -11.114   3.968  -2.713  1.00 94.39           C  
ATOM    581  O   THR A  77      -9.045   1.531  -3.713  1.00 94.39           O  
ATOM    582  CG2 THR A  77     -11.409   4.988  -1.618  1.00 94.39           C  
ATOM    583  OG1 THR A  77     -10.276   4.575  -3.703  1.00 94.39           O  
ATOM    584  N   ASP A  78     -11.199   0.978  -3.742  1.00 94.06           N  
ATOM    585  CA  ASP A  78     -11.091  -0.073  -4.749  1.00 94.06           C  
ATOM    586  C   ASP A  78     -10.598   0.490  -6.080  1.00 94.06           C  
ATOM    587  CB  ASP A  78     -12.438  -0.773  -4.942  1.00 94.06           C  
ATOM    588  O   ASP A  78     -11.108   1.506  -6.558  1.00 94.06           O  
ATOM    589  CG  ASP A  78     -12.780  -1.723  -3.807  1.00 94.06           C  
ATOM    590  OD1 ASP A  78     -11.873  -2.105  -3.037  1.00 94.06           O  
ATOM    591  OD2 ASP A  78     -13.967  -2.094  -3.683  1.00 94.06           O  
ATOM    592  N   ARG A  79      -9.647  -0.164  -6.628  1.00 92.62           N  
ATOM    593  CA  ARG A  79      -9.152   0.102  -7.975  1.00 92.62           C  
ATOM    594  C   ARG A  79      -8.750   1.564  -8.132  1.00 92.62           C  
ATOM    595  CB  ARG A  79     -10.210  -0.265  -9.019  1.00 92.62           C  
ATOM    596  O   ARG A  79      -8.892   2.141  -9.212  1.00 92.62           O  
ATOM    597  CG  ARG A  79     -10.615  -1.730  -8.996  1.00 92.62           C  
ATOM    598  CD  ARG A  79     -11.676  -2.038 -10.044  1.00 92.62           C  
ATOM    599  NE  ARG A  79     -12.074  -3.443 -10.011  1.00 92.62           N  
ATOM    600  NH1 ARG A  79     -13.791  -3.206 -11.537  1.00 92.62           N  
ATOM    601  NH2 ARG A  79     -13.347  -5.257 -10.615  1.00 92.62           N  
ATOM    602  CZ  ARG A  79     -13.070  -3.965 -10.721  1.00 92.62           C  
ATOM    603  N   CYS A  80      -8.342   2.246  -7.218  1.00 92.66           N  
ATOM    604  CA  CYS A  80      -8.004   3.665  -7.232  1.00 92.66           C  
ATOM    605  C   CYS A  80      -6.671   3.901  -7.932  1.00 92.66           C  
ATOM    606  CB  CYS A  80      -7.948   4.217  -5.808  1.00 92.66           C  
ATOM    607  O   CYS A  80      -6.404   5.005  -8.411  1.00 92.66           O  
ATOM    608  SG  CYS A  80      -6.544   3.613  -4.848  1.00 92.66           S  
ATOM    609  N   ASN A  81      -5.757   2.762  -7.739  1.00 92.36           N  
ATOM    610  CA  ASN A  81      -4.455   2.916  -8.379  1.00 92.36           C  
ATOM    611  C   ASN A  81      -4.489   2.467  -9.837  1.00 92.36           C  
ATOM    612  CB  ASN A  81      -3.384   2.140  -7.609  1.00 92.36           C  
ATOM    613  O   ASN A  81      -5.383   1.721 -10.240  1.00 92.36           O  
ATOM    614  CG  ASN A  81      -3.631   0.645  -7.612  1.00 92.36           C  
ATOM    615  ND2 ASN A  81      -2.636  -0.122  -7.182  1.00 92.36           N  
ATOM    616  OD1 ASN A  81      -4.708   0.182  -7.997  1.00 92.36           O  
TER     617      ALA A   1                                                      
ENDMDL                                                                          
END                                                                             
