# Supplementary material for: Domain loss enabled evolution of novel functions in the snake three-finger toxin gene superfamily
Source: Nat Commun. 2023 Aug 11;14:4861. doi: 10.1038/s41467-023-40550-0 (PMC10421932; doi:10.1038/s41467-023-40550-0)
Supplement: Supplementary file 5 — Supplementary Data 2 [file 41467_2023_40550_MOESM5_ESM.zip › SD2_structure_predictions/full_sequence/TR|F8J2D8|Drysdalia_coronoides.pdb]

MODEL     1                                                                     
ATOM      1  N   MET A   1     -40.559  16.479  30.014  1.00 60.40           N  
ATOM      2  CA  MET A   1     -39.125  16.738  30.101  1.00 60.40           C  
ATOM      3  C   MET A   1     -38.324  15.508  29.686  1.00 60.40           C  
ATOM      4  CB  MET A   1     -38.740  17.160  31.520  1.00 60.40           C  
ATOM      5  O   MET A   1     -37.092  15.533  29.693  1.00 60.40           O  
ATOM      6  CG  MET A   1     -39.893  17.112  32.508  1.00 60.40           C  
ATOM      7  SD  MET A   1     -39.591  18.149  33.992  1.00 60.40           S  
ATOM      8  CE  MET A   1     -40.076  16.987  35.298  1.00 60.40           C  
ATOM      9  N   LYS A   2     -39.055  14.433  29.170  1.00 64.36           N  
ATOM     10  CA  LYS A   2     -38.564  13.123  28.751  1.00 64.36           C  
ATOM     11  C   LYS A   2     -38.238  13.109  27.260  1.00 64.36           C  
ATOM     12  CB  LYS A   2     -39.591  12.037  29.073  1.00 64.36           C  
ATOM     13  O   LYS A   2     -37.336  12.392  26.824  1.00 64.36           O  
ATOM     14  CG  LYS A   2     -39.678  11.686  30.551  1.00 64.36           C  
ATOM     15  CD  LYS A   2     -40.724  10.609  30.810  1.00 64.36           C  
ATOM     16  CE  LYS A   2     -40.777  10.222  32.281  1.00 64.36           C  
ATOM     17  NZ  LYS A   2     -42.100   9.637  32.653  1.00 64.36           N  
ATOM     18  N   THR A   3     -38.815  14.089  26.518  1.00 66.08           N  
ATOM     19  CA  THR A   3     -38.580  14.081  25.079  1.00 66.08           C  
ATOM     20  C   THR A   3     -37.269  14.785  24.741  1.00 66.08           C  
ATOM     21  CB  THR A   3     -39.738  14.754  24.319  1.00 66.08           C  
ATOM     22  O   THR A   3     -36.629  14.469  23.736  1.00 66.08           O  
ATOM     23  CG2 THR A   3     -41.029  13.956  24.465  1.00 66.08           C  
ATOM     24  OG1 THR A   3     -39.943  16.072  24.843  1.00 66.08           O  
ATOM     25  N   LEU A   4     -36.766  15.659  25.704  1.00 64.05           N  
ATOM     26  CA  LEU A   4     -35.536  16.399  25.446  1.00 64.05           C  
ATOM     27  C   LEU A   4     -34.316  15.501  25.615  1.00 64.05           C  
ATOM     28  CB  LEU A   4     -35.430  17.606  26.382  1.00 64.05           C  
ATOM     29  O   LEU A   4     -33.345  15.616  24.863  1.00 64.05           O  
ATOM     30  CG  LEU A   4     -36.205  18.857  25.965  1.00 64.05           C  
ATOM     31  CD1 LEU A   4     -36.569  19.688  27.191  1.00 64.05           C  
ATOM     32  CD2 LEU A   4     -35.393  19.684  24.974  1.00 64.05           C  
ATOM     33  N   LEU A   5     -34.408  14.483  26.522  1.00 65.06           N  
ATOM     34  CA  LEU A   5     -33.308  13.566  26.798  1.00 65.06           C  
ATOM     35  C   LEU A   5     -33.132  12.569  25.657  1.00 65.06           C  
ATOM     36  CB  LEU A   5     -33.550  12.817  28.112  1.00 65.06           C  
ATOM     37  O   LEU A   5     -32.005  12.222  25.299  1.00 65.06           O  
ATOM     38  CG  LEU A   5     -33.301  13.607  29.397  1.00 65.06           C  
ATOM     39  CD1 LEU A   5     -34.154  13.053  30.534  1.00 65.06           C  
ATOM     40  CD2 LEU A   5     -31.822  13.574  29.767  1.00 65.06           C  
ATOM     41  N   LEU A   6     -34.304  12.230  24.941  1.00 63.43           N  
ATOM     42  CA  LEU A   6     -34.230  11.260  23.854  1.00 63.43           C  
ATOM     43  C   LEU A   6     -33.576  11.873  22.621  1.00 63.43           C  
ATOM     44  CB  LEU A   6     -35.628  10.744  23.501  1.00 63.43           C  
ATOM     45  O   LEU A   6     -32.817  11.202  21.917  1.00 63.43           O  
ATOM     46  CG  LEU A   6     -35.986   9.349  24.017  1.00 63.43           C  
ATOM     47  CD1 LEU A   6     -37.319   9.383  24.756  1.00 63.43           C  
ATOM     48  CD2 LEU A   6     -36.032   8.349  22.866  1.00 63.43           C  
ATOM     49  N   THR A   7     -33.818  13.194  22.409  1.00 66.21           N  
ATOM     50  CA  THR A   7     -33.234  13.856  21.248  1.00 66.21           C  
ATOM     51  C   THR A   7     -31.727  14.025  21.423  1.00 66.21           C  
ATOM     52  CB  THR A   7     -33.882  15.231  21.003  1.00 66.21           C  
ATOM     53  O   THR A   7     -30.969  13.920  20.456  1.00 66.21           O  
ATOM     54  CG2 THR A   7     -35.357  15.087  20.641  1.00 66.21           C  
ATOM     55  OG1 THR A   7     -33.769  16.024  22.191  1.00 66.21           O  
ATOM     56  N   LEU A   8     -31.212  14.227  22.623  1.00 65.98           N  
ATOM     57  CA  LEU A   8     -29.792  14.410  22.904  1.00 65.98           C  
ATOM     58  C   LEU A   8     -29.026  13.107  22.707  1.00 65.98           C  
ATOM     59  CB  LEU A   8     -29.590  14.924  24.332  1.00 65.98           C  
ATOM     60  O   LEU A   8     -27.911  13.110  22.180  1.00 65.98           O  
ATOM     61  CG  LEU A   8     -28.206  15.485  24.662  1.00 65.98           C  
ATOM     62  CD1 LEU A   8     -28.016  16.848  24.005  1.00 65.98           C  
ATOM     63  CD2 LEU A   8     -28.013  15.581  26.171  1.00 65.98           C  
ATOM     64  N   VAL A   9     -29.648  11.943  22.986  1.00 69.22           N  
ATOM     65  CA  VAL A   9     -29.009  10.639  22.840  1.00 69.22           C  
ATOM     66  C   VAL A   9     -28.887  10.285  21.360  1.00 69.22           C  
ATOM     67  CB  VAL A   9     -29.791   9.537  23.589  1.00 69.22           C  
ATOM     68  O   VAL A   9     -27.850   9.785  20.917  1.00 69.22           O  
ATOM     69  CG1 VAL A   9     -29.234   8.155  23.252  1.00 69.22           C  
ATOM     70  CG2 VAL A   9     -29.747   9.782  25.096  1.00 69.22           C  
ATOM     71  N   VAL A  10     -29.885  10.720  20.528  1.00 66.79           N  
ATOM     72  CA  VAL A  10     -29.867  10.404  19.103  1.00 66.79           C  
ATOM     73  C   VAL A  10     -28.805  11.246  18.400  1.00 66.79           C  
ATOM     74  CB  VAL A  10     -31.249  10.637  18.453  1.00 66.79           C  
ATOM     75  O   VAL A  10     -28.106  10.758  17.508  1.00 66.79           O  
ATOM     76  CG1 VAL A  10     -31.185  10.392  16.946  1.00 66.79           C  
ATOM     77  CG2 VAL A  10     -32.301   9.738  19.099  1.00 66.79           C  
ATOM     78  N   VAL A  11     -28.543  12.522  18.843  1.00 66.26           N  
ATOM     79  CA  VAL A  11     -27.557  13.413  18.240  1.00 66.26           C  
ATOM     80  C   VAL A  11     -26.149  12.940  18.593  1.00 66.26           C  
ATOM     81  CB  VAL A  11     -27.759  14.875  18.699  1.00 66.26           C  
ATOM     82  O   VAL A  11     -25.240  13.003  17.761  1.00 66.26           O  
ATOM     83  CG1 VAL A  11     -26.643  15.769  18.161  1.00 66.26           C  
ATOM     84  CG2 VAL A  11     -29.125  15.391  18.250  1.00 66.26           C  
ATOM     85  N   THR A  12     -25.950  12.316  19.793  1.00 64.73           N  
ATOM     86  CA  THR A  12     -24.621  11.849  20.171  1.00 64.73           C  
ATOM     87  C   THR A  12     -24.270  10.561  19.431  1.00 64.73           C  
ATOM     88  CB  THR A  12     -24.522  11.615  21.689  1.00 64.73           C  
ATOM     89  O   THR A  12     -23.107  10.328  19.096  1.00 64.73           O  
ATOM     90  CG2 THR A  12     -24.701  12.919  22.460  1.00 64.73           C  
ATOM     91  OG1 THR A  12     -25.541  10.691  22.092  1.00 64.73           O  
ATOM     92  N   ILE A  13     -25.302   9.773  19.027  1.00 65.03           N  
ATOM     93  CA  ILE A  13     -25.035   8.498  18.371  1.00 65.03           C  
ATOM     94  C   ILE A  13     -24.717   8.733  16.897  1.00 65.03           C  
ATOM     95  CB  ILE A  13     -26.229   7.528  18.514  1.00 65.03           C  
ATOM     96  O   ILE A  13     -23.860   8.055  16.324  1.00 65.03           O  
ATOM     97  CG1 ILE A  13     -26.422   7.132  19.983  1.00 65.03           C  
ATOM     98  CG2 ILE A  13     -26.027   6.290  17.635  1.00 65.03           C  
ATOM     99  CD1 ILE A  13     -27.722   6.387  20.257  1.00 65.03           C  
ATOM    100  N   VAL A  14     -25.267   9.828  16.274  1.00 63.59           N  
ATOM    101  CA  VAL A  14     -25.073  10.092  14.852  1.00 63.59           C  
ATOM    102  C   VAL A  14     -23.701  10.723  14.626  1.00 63.59           C  
ATOM    103  CB  VAL A  14     -26.181  11.009  14.289  1.00 63.59           C  
ATOM    104  O   VAL A  14     -23.075  10.506  13.586  1.00 63.59           O  
ATOM    105  CG1 VAL A  14     -25.939  11.303  12.809  1.00 63.59           C  
ATOM    106  CG2 VAL A  14     -27.555  10.373  14.493  1.00 63.59           C  
ATOM    107  N   CYS A  15     -23.042  11.226  15.732  1.00 61.42           N  
ATOM    108  CA  CYS A  15     -21.773  11.907  15.500  1.00 61.42           C  
ATOM    109  C   CYS A  15     -20.599  10.955  15.702  1.00 61.42           C  
ATOM    110  CB  CYS A  15     -21.631  13.110  16.431  1.00 61.42           C  
ATOM    111  O   CYS A  15     -19.447  11.328  15.475  1.00 61.42           O  
ATOM    112  SG  CYS A  15     -22.747  14.474  16.033  1.00 61.42           S  
ATOM    113  N   LEU A  16     -20.896   9.743  16.027  1.00 58.44           N  
ATOM    114  CA  LEU A  16     -19.727   8.896  16.233  1.00 58.44           C  
ATOM    115  C   LEU A  16     -19.341   8.178  14.944  1.00 58.44           C  
ATOM    116  CB  LEU A  16     -19.995   7.873  17.341  1.00 58.44           C  
ATOM    117  O   LEU A  16     -19.436   6.951  14.860  1.00 58.44           O  
ATOM    118  CG  LEU A  16     -20.182   8.434  18.751  1.00 58.44           C  
ATOM    119  CD1 LEU A  16     -20.755   7.365  19.675  1.00 58.44           C  
ATOM    120  CD2 LEU A  16     -18.860   8.966  19.295  1.00 58.44           C  
ATOM    121  N   ASP A  17     -19.635   8.784  13.770  1.00 56.02           N  
ATOM    122  CA  ASP A  17     -19.023   8.101  12.635  1.00 56.02           C  
ATOM    123  C   ASP A  17     -17.507   8.017  12.797  1.00 56.02           C  
ATOM    124  CB  ASP A  17     -19.373   8.815  11.327  1.00 56.02           C  
ATOM    125  O   ASP A  17     -16.803   9.015  12.631  1.00 56.02           O  
ATOM    126  CG  ASP A  17     -20.724   8.402  10.769  1.00 56.02           C  
ATOM    127  OD1 ASP A  17     -21.037   7.192  10.762  1.00 56.02           O  
ATOM    128  OD2 ASP A  17     -21.481   9.294  10.330  1.00 56.02           O  
ATOM    129  N   LEU A  18     -17.074   7.745  14.096  1.00 57.72           N  
ATOM    130  CA  LEU A  18     -15.647   7.494  14.265  1.00 57.72           C  
ATOM    131  C   LEU A  18     -15.071   6.788  13.043  1.00 57.72           C  
ATOM    132  CB  LEU A  18     -15.396   6.653  15.520  1.00 57.72           C  
ATOM    133  O   LEU A  18     -15.473   5.668  12.720  1.00 57.72           O  
ATOM    134  CG  LEU A  18     -15.258   7.423  16.835  1.00 57.72           C  
ATOM    135  CD1 LEU A  18     -16.611   7.531  17.530  1.00 57.72           C  
ATOM    136  CD2 LEU A  18     -14.236   6.749  17.744  1.00 57.72           C  
ATOM    137  N   GLY A  19     -15.387   7.315  11.826  1.00 63.30           N  
ATOM    138  CA  GLY A  19     -14.739   6.821  10.622  1.00 63.30           C  
ATOM    139  C   GLY A  19     -13.457   6.060  10.903  1.00 63.30           C  
ATOM    140  O   GLY A  19     -12.555   6.577  11.565  1.00 63.30           O  
ATOM    141  N   ASP A  20     -13.533   4.926  11.572  1.00 68.62           N  
ATOM    142  CA  ASP A  20     -12.345   4.087  11.696  1.00 68.62           C  
ATOM    143  C   ASP A  20     -11.384   4.320  10.532  1.00 68.62           C  
ATOM    144  CB  ASP A  20     -12.735   2.609  11.768  1.00 68.62           C  
ATOM    145  O   ASP A  20     -11.799   4.333   9.371  1.00 68.62           O  
ATOM    146  CG  ASP A  20     -13.292   2.209  13.122  1.00 68.62           C  
ATOM    147  OD1 ASP A  20     -12.940   2.845  14.139  1.00 68.62           O  
ATOM    148  OD2 ASP A  20     -14.089   1.246  13.174  1.00 68.62           O  
ATOM    149  N   SER A  21     -10.324   5.158  10.863  1.00 86.39           N  
ATOM    150  CA  SER A  21      -9.281   5.344   9.860  1.00 86.39           C  
ATOM    151  C   SER A  21      -8.438   4.083   9.699  1.00 86.39           C  
ATOM    152  CB  SER A  21      -8.381   6.523  10.233  1.00 86.39           C  
ATOM    153  O   SER A  21      -8.088   3.433  10.686  1.00 86.39           O  
ATOM    154  OG  SER A  21      -7.741   6.294  11.476  1.00 86.39           O  
ATOM    155  N   LEU A  22      -8.412   3.440   8.537  1.00 95.66           N  
ATOM    156  CA  LEU A  22      -7.675   2.250   8.128  1.00 95.66           C  
ATOM    157  C   LEU A  22      -6.171   2.484   8.217  1.00 95.66           C  
ATOM    158  CB  LEU A  22      -8.057   1.847   6.702  1.00 95.66           C  
ATOM    159  O   LEU A  22      -5.676   3.535   7.801  1.00 95.66           O  
ATOM    160  CG  LEU A  22      -7.400   0.577   6.157  1.00 95.66           C  
ATOM    161  CD1 LEU A  22      -7.918  -0.649   6.902  1.00 95.66           C  
ATOM    162  CD2 LEU A  22      -7.653   0.445   4.659  1.00 95.66           C  
ATOM    163  N   ILE A  23      -5.405   1.589   8.913  1.00 96.99           N  
ATOM    164  CA  ILE A  23      -3.950   1.631   9.006  1.00 96.99           C  
ATOM    165  C   ILE A  23      -3.342   0.592   8.067  1.00 96.99           C  
ATOM    166  CB  ILE A  23      -3.469   1.390  10.455  1.00 96.99           C  
ATOM    167  O   ILE A  23      -3.690  -0.590   8.130  1.00 96.99           O  
ATOM    168  CG1 ILE A  23      -4.084   2.428  11.401  1.00 96.99           C  
ATOM    169  CG2 ILE A  23      -1.940   1.419  10.529  1.00 96.99           C  
ATOM    170  CD1 ILE A  23      -3.868   2.125  12.877  1.00 96.99           C  
ATOM    171  N   CYS A  24      -2.442   1.033   7.130  1.00 97.80           N  
ATOM    172  CA  CYS A  24      -1.762   0.163   6.178  1.00 97.80           C  
ATOM    173  C   CYS A  24      -0.251   0.349   6.253  1.00 97.80           C  
ATOM    174  CB  CYS A  24      -2.249   0.440   4.756  1.00 97.80           C  
ATOM    175  O   CYS A  24       0.229   1.385   6.715  1.00 97.80           O  
ATOM    176  SG  CYS A  24      -4.017   0.155   4.524  1.00 97.80           S  
ATOM    177  N   TYR A  25       0.467  -0.581   5.876  1.00 97.40           N  
ATOM    178  CA  TYR A  25       1.906  -0.425   5.688  1.00 97.40           C  
ATOM    179  C   TYR A  25       2.209   0.310   4.389  1.00 97.40           C  
ATOM    180  CB  TYR A  25       2.599  -1.791   5.690  1.00 97.40           C  
ATOM    181  O   TYR A  25       1.628   0.004   3.345  1.00 97.40           O  
ATOM    182  CG  TYR A  25       2.634  -2.452   7.046  1.00 97.40           C  
ATOM    183  CD1 TYR A  25       3.461  -1.968   8.058  1.00 97.40           C  
ATOM    184  CD2 TYR A  25       1.842  -3.563   7.319  1.00 97.40           C  
ATOM    185  CE1 TYR A  25       3.498  -2.576   9.308  1.00 97.40           C  
ATOM    186  CE2 TYR A  25       1.872  -4.178   8.566  1.00 97.40           C  
ATOM    187  OH  TYR A  25       2.734  -4.283  10.789  1.00 97.40           O  
ATOM    188  CZ  TYR A  25       2.701  -3.678   9.553  1.00 97.40           C  
ATOM    189  N   LEU A  26       3.078   1.306   4.428  1.00 95.79           N  
ATOM    190  CA  LEU A  26       3.505   2.055   3.251  1.00 95.79           C  
ATOM    191  C   LEU A  26       4.913   1.648   2.830  1.00 95.79           C  
ATOM    192  CB  LEU A  26       3.456   3.560   3.526  1.00 95.79           C  
ATOM    193  O   LEU A  26       5.403   2.084   1.785  1.00 95.79           O  
ATOM    194  CG  LEU A  26       2.092   4.234   3.374  1.00 95.79           C  
ATOM    195  CD1 LEU A  26       1.176   3.844   4.530  1.00 95.79           C  
ATOM    196  CD2 LEU A  26       2.248   5.748   3.297  1.00 95.79           C  
ATOM    197  N   GLY A  27       5.494   0.819   3.551  1.00 93.20           N  
ATOM    198  CA  GLY A  27       6.820   0.245   3.394  1.00 93.20           C  
ATOM    199  C   GLY A  27       7.175  -0.745   4.488  1.00 93.20           C  
ATOM    200  O   GLY A  27       6.298  -1.210   5.220  1.00 93.20           O  
ATOM    201  N   TYR A  28       8.453  -1.083   4.591  1.00 91.27           N  
ATOM    202  CA  TYR A  28       8.906  -2.044   5.589  1.00 91.27           C  
ATOM    203  C   TYR A  28       8.787  -1.468   6.995  1.00 91.27           C  
ATOM    204  CB  TYR A  28      10.355  -2.461   5.317  1.00 91.27           C  
ATOM    205  O   TYR A  28       9.418  -0.457   7.314  1.00 91.27           O  
ATOM    206  CG  TYR A  28      10.886  -3.482   6.293  1.00 91.27           C  
ATOM    207  CD1 TYR A  28      11.843  -3.134   7.243  1.00 91.27           C  
ATOM    208  CD2 TYR A  28      10.434  -4.797   6.266  1.00 91.27           C  
ATOM    209  CE1 TYR A  28      12.338  -4.073   8.143  1.00 91.27           C  
ATOM    210  CE2 TYR A  28      10.921  -5.744   7.161  1.00 91.27           C  
ATOM    211  OH  TYR A  28      12.357  -6.306   8.983  1.00 91.27           O  
ATOM    212  CZ  TYR A  28      11.871  -5.373   8.095  1.00 91.27           C  
ATOM    213  N   ASN A  29       7.922  -2.035   7.798  1.00 90.71           N  
ATOM    214  CA  ASN A  29       7.750  -1.622   9.187  1.00 90.71           C  
ATOM    215  C   ASN A  29       7.330  -0.158   9.289  1.00 90.71           C  
ATOM    216  CB  ASN A  29       9.036  -1.861   9.981  1.00 90.71           C  
ATOM    217  O   ASN A  29       7.845   0.583  10.127  1.00 90.71           O  
ATOM    218  CG  ASN A  29       9.199  -3.308  10.405  1.00 90.71           C  
ATOM    219  ND2 ASN A  29      10.408  -3.672  10.817  1.00 90.71           N  
ATOM    220  OD1 ASN A  29       8.247  -4.091  10.362  1.00 90.71           O  
ATOM    221  N   ASN A  30       6.484   0.301   8.361  1.00 95.06           N  
ATOM    222  CA  ASN A  30       6.033   1.688   8.316  1.00 95.06           C  
ATOM    223  C   ASN A  30       4.510   1.781   8.268  1.00 95.06           C  
ATOM    224  CB  ASN A  30       6.647   2.414   7.118  1.00 95.06           C  
ATOM    225  O   ASN A  30       3.946   2.292   7.299  1.00 95.06           O  
ATOM    226  CG  ASN A  30       6.446   3.915   7.178  1.00 95.06           C  
ATOM    227  ND2 ASN A  30       6.437   4.560   6.017  1.00 95.06           N  
ATOM    228  OD1 ASN A  30       6.301   4.492   8.259  1.00 95.06           O  
ATOM    229  N   PRO A  31       3.830   1.352   9.371  1.00 95.75           N  
ATOM    230  CA  PRO A  31       2.373   1.495   9.412  1.00 95.75           C  
ATOM    231  C   PRO A  31       1.926   2.951   9.526  1.00 95.75           C  
ATOM    232  CB  PRO A  31       1.976   0.702  10.659  1.00 95.75           C  
ATOM    233  O   PRO A  31       2.491   3.714  10.314  1.00 95.75           O  
ATOM    234  CG  PRO A  31       3.160   0.797  11.566  1.00 95.75           C  
ATOM    235  CD  PRO A  31       4.403   0.840  10.724  1.00 95.75           C  
ATOM    236  N   GLN A  32       0.953   3.334   8.670  1.00 96.50           N  
ATOM    237  CA  GLN A  32       0.414   4.690   8.676  1.00 96.50           C  
ATOM    238  C   GLN A  32      -1.104   4.679   8.526  1.00 96.50           C  
ATOM    239  CB  GLN A  32       1.046   5.525   7.561  1.00 96.50           C  
ATOM    240  O   GLN A  32      -1.670   3.746   7.952  1.00 96.50           O  
ATOM    241  CG  GLN A  32       2.544   5.738   7.726  1.00 96.50           C  
ATOM    242  CD  GLN A  32       3.120   6.686   6.690  1.00 96.50           C  
ATOM    243  NE2 GLN A  32       4.217   7.349   7.038  1.00 96.50           N  
ATOM    244  OE1 GLN A  32       2.582   6.820   5.586  1.00 96.50           O  
ATOM    245  N   THR A  33      -1.691   5.736   9.122  1.00 96.50           N  
ATOM    246  CA  THR A  33      -3.129   5.927   8.963  1.00 96.50           C  
ATOM    247  C   THR A  33      -3.458   6.411   7.554  1.00 96.50           C  
ATOM    248  CB  THR A  33      -3.676   6.931   9.995  1.00 96.50           C  
ATOM    249  O   THR A  33      -2.852   7.365   7.062  1.00 96.50           O  
ATOM    250  CG2 THR A  33      -5.193   7.054   9.892  1.00 96.50           C  
ATOM    251  OG1 THR A  33      -3.332   6.488  11.313  1.00 96.50           O  
ATOM    252  N   CYS A  34      -4.435   5.716   6.856  1.00 95.55           N  
ATOM    253  CA  CYS A  34      -4.840   6.093   5.506  1.00 95.55           C  
ATOM    254  C   CYS A  34      -5.699   7.352   5.526  1.00 95.55           C  
ATOM    255  CB  CYS A  34      -5.607   4.952   4.838  1.00 95.55           C  
ATOM    256  O   CYS A  34      -6.369   7.636   6.520  1.00 95.55           O  
ATOM    257  SG  CYS A  34      -4.640   3.438   4.648  1.00 95.55           S  
ATOM    258  N   ALA A  35      -5.543   8.181   4.452  1.00 94.70           N  
ATOM    259  CA  ALA A  35      -6.356   9.387   4.312  1.00 94.70           C  
ATOM    260  C   ALA A  35      -7.836   9.039   4.189  1.00 94.70           C  
ATOM    261  CB  ALA A  35      -5.900  10.197   3.101  1.00 94.70           C  
ATOM    262  O   ALA A  35      -8.188   7.917   3.816  1.00 94.70           O  
ATOM    263  N   PRO A  36      -8.687   9.976   4.594  1.00 92.41           N  
ATOM    264  CA  PRO A  36     -10.120   9.723   4.424  1.00 92.41           C  
ATOM    265  C   PRO A  36     -10.478   9.291   3.004  1.00 92.41           C  
ATOM    266  CB  PRO A  36     -10.759  11.072   4.762  1.00 92.41           C  
ATOM    267  O   PRO A  36      -9.951   9.844   2.035  1.00 92.41           O  
ATOM    268  CG  PRO A  36      -9.749  11.770   5.614  1.00 92.41           C  
ATOM    269  CD  PRO A  36      -8.377  11.345   5.174  1.00 92.41           C  
ATOM    270  N   GLY A  37     -11.285   8.291   2.800  1.00 92.06           N  
ATOM    271  CA  GLY A  37     -11.670   7.796   1.489  1.00 92.06           C  
ATOM    272  C   GLY A  37     -10.831   6.620   1.025  1.00 92.06           C  
ATOM    273  O   GLY A  37     -11.196   5.927   0.073  1.00 92.06           O  
ATOM    274  N   GLN A  38      -9.631   6.438   1.701  1.00 95.12           N  
ATOM    275  CA  GLN A  38      -8.767   5.305   1.383  1.00 95.12           C  
ATOM    276  C   GLN A  38      -9.043   4.126   2.312  1.00 95.12           C  
ATOM    277  CB  GLN A  38      -7.295   5.711   1.471  1.00 95.12           C  
ATOM    278  O   GLN A  38      -8.481   4.047   3.407  1.00 95.12           O  
ATOM    279  CG  GLN A  38      -6.899   6.804   0.489  1.00 95.12           C  
ATOM    280  CD  GLN A  38      -5.414   7.114   0.523  1.00 95.12           C  
ATOM    281  NE2 GLN A  38      -4.887   7.619  -0.587  1.00 95.12           N  
ATOM    282  OE1 GLN A  38      -4.745   6.902   1.540  1.00 95.12           O  
ATOM    283  N   ASN A  39      -9.919   3.214   1.811  1.00 95.26           N  
ATOM    284  CA  ASN A  39     -10.410   2.159   2.691  1.00 95.26           C  
ATOM    285  C   ASN A  39      -9.785   0.809   2.350  1.00 95.26           C  
ATOM    286  CB  ASN A  39     -11.936   2.070   2.624  1.00 95.26           C  
ATOM    287  O   ASN A  39     -10.311  -0.237   2.734  1.00 95.26           O  
ATOM    288  CG  ASN A  39     -12.616   3.334   3.111  1.00 95.26           C  
ATOM    289  ND2 ASN A  39     -13.671   3.745   2.417  1.00 95.26           N  
ATOM    290  OD1 ASN A  39     -12.197   3.938   4.102  1.00 95.26           O  
ATOM    291  N   LEU A  40      -8.681   0.893   1.553  1.00 97.24           N  
ATOM    292  CA  LEU A  40      -8.021  -0.345   1.153  1.00 97.24           C  
ATOM    293  C   LEU A  40      -6.511  -0.240   1.335  1.00 97.24           C  
ATOM    294  CB  LEU A  40      -8.349  -0.681  -0.305  1.00 97.24           C  
ATOM    295  O   LEU A  40      -5.931   0.832   1.143  1.00 97.24           O  
ATOM    296  CG  LEU A  40      -9.822  -0.941  -0.626  1.00 97.24           C  
ATOM    297  CD1 LEU A  40     -10.018  -1.087  -2.131  1.00 97.24           C  
ATOM    298  CD2 LEU A  40     -10.318  -2.182   0.107  1.00 97.24           C  
ATOM    299  N   CYS A  41      -5.890  -1.338   1.807  1.00 97.82           N  
ATOM    300  CA  CYS A  41      -4.443  -1.510   1.727  1.00 97.82           C  
ATOM    301  C   CYS A  41      -4.055  -2.297   0.481  1.00 97.82           C  
ATOM    302  CB  CYS A  41      -3.919  -2.221   2.974  1.00 97.82           C  
ATOM    303  O   CYS A  41      -4.733  -3.258   0.113  1.00 97.82           O  
ATOM    304  SG  CYS A  41      -4.330  -1.379   4.519  1.00 97.82           S  
ATOM    305  N   TYR A  42      -3.027  -1.852  -0.242  1.00 97.45           N  
ATOM    306  CA  TYR A  42      -2.636  -2.635  -1.409  1.00 97.45           C  
ATOM    307  C   TYR A  42      -1.170  -3.044  -1.324  1.00 97.45           C  
ATOM    308  CB  TYR A  42      -2.883  -1.842  -2.696  1.00 97.45           C  
ATOM    309  O   TYR A  42      -0.375  -2.393  -0.643  1.00 97.45           O  
ATOM    310  CG  TYR A  42      -1.930  -0.687  -2.890  1.00 97.45           C  
ATOM    311  CD1 TYR A  42      -2.264   0.595  -2.461  1.00 97.45           C  
ATOM    312  CD2 TYR A  42      -0.696  -0.876  -3.502  1.00 97.45           C  
ATOM    313  CE1 TYR A  42      -1.390   1.663  -2.639  1.00 97.45           C  
ATOM    314  CE2 TYR A  42       0.186   0.184  -3.686  1.00 97.45           C  
ATOM    315  OH  TYR A  42       0.699   2.501  -3.430  1.00 97.45           O  
ATOM    316  CZ  TYR A  42      -0.170   1.448  -3.251  1.00 97.45           C  
ATOM    317  N   THR A  43      -0.858  -4.144  -1.880  1.00 97.11           N  
ATOM    318  CA  THR A  43       0.486  -4.654  -2.126  1.00 97.11           C  
ATOM    319  C   THR A  43       0.720  -4.864  -3.619  1.00 97.11           C  
ATOM    320  CB  THR A  43       0.728  -5.977  -1.375  1.00 97.11           C  
ATOM    321  O   THR A  43      -0.010  -5.616  -4.268  1.00 97.11           O  
ATOM    322  CG2 THR A  43       2.166  -6.454  -1.552  1.00 97.11           C  
ATOM    323  OG1 THR A  43       0.470  -5.780   0.021  1.00 97.11           O  
ATOM    324  N   LYS A  44       1.680  -4.165  -4.122  1.00 95.89           N  
ATOM    325  CA  LYS A  44       2.052  -4.269  -5.530  1.00 95.89           C  
ATOM    326  C   LYS A  44       3.465  -4.825  -5.685  1.00 95.89           C  
ATOM    327  CB  LYS A  44       1.947  -2.906  -6.216  1.00 95.89           C  
ATOM    328  O   LYS A  44       4.404  -4.332  -5.057  1.00 95.89           O  
ATOM    329  CG  LYS A  44       2.122  -2.958  -7.726  1.00 95.89           C  
ATOM    330  CD  LYS A  44       1.843  -1.605  -8.368  1.00 95.89           C  
ATOM    331  CE  LYS A  44       3.070  -1.064  -9.089  1.00 95.89           C  
ATOM    332  NZ  LYS A  44       2.786   0.236  -9.767  1.00 95.89           N  
ATOM    333  N   LYS A  45       3.549  -5.847  -6.583  1.00 94.93           N  
ATOM    334  CA  LYS A  45       4.831  -6.499  -6.833  1.00 94.93           C  
ATOM    335  C   LYS A  45       5.140  -6.549  -8.327  1.00 94.93           C  
ATOM    336  CB  LYS A  45       4.838  -7.912  -6.249  1.00 94.93           C  
ATOM    337  O   LYS A  45       4.264  -6.858  -9.137  1.00 94.93           O  
ATOM    338  CG  LYS A  45       4.532  -7.968  -4.760  1.00 94.93           C  
ATOM    339  CD  LYS A  45       4.470  -9.404  -4.255  1.00 94.93           C  
ATOM    340  CE  LYS A  45       4.085  -9.464  -2.783  1.00 94.93           C  
ATOM    341  NZ  LYS A  45       3.991 -10.871  -2.292  1.00 94.93           N  
ATOM    342  N   TRP A  46       6.323  -6.177  -8.702  1.00 94.59           N  
ATOM    343  CA  TRP A  46       6.738  -6.276 -10.098  1.00 94.59           C  
ATOM    344  C   TRP A  46       8.242  -6.503 -10.204  1.00 94.59           C  
ATOM    345  CB  TRP A  46       6.344  -5.013 -10.868  1.00 94.59           C  
ATOM    346  O   TRP A  46       8.975  -6.319  -9.230  1.00 94.59           O  
ATOM    347  CG  TRP A  46       7.136  -3.797 -10.489  1.00 94.59           C  
ATOM    348  CD1 TRP A  46       8.236  -3.299 -11.129  1.00 94.59           C  
ATOM    349  CD2 TRP A  46       6.890  -2.929  -9.379  1.00 94.59           C  
ATOM    350  CE2 TRP A  46       7.882  -1.924  -9.407  1.00 94.59           C  
ATOM    351  CE3 TRP A  46       5.926  -2.904  -8.362  1.00 94.59           C  
ATOM    352  NE1 TRP A  46       8.690  -2.172 -10.483  1.00 94.59           N  
ATOM    353  CH2 TRP A  46       6.981  -0.901  -7.472  1.00 94.59           C  
ATOM    354  CZ2 TRP A  46       7.936  -0.902  -8.455  1.00 94.59           C  
ATOM    355  CZ3 TRP A  46       5.982  -1.886  -7.416  1.00 94.59           C  
ATOM    356  N   CYS A  47       8.661  -7.080 -11.377  1.00 94.52           N  
ATOM    357  CA  CYS A  47      10.066  -7.336 -11.674  1.00 94.52           C  
ATOM    358  C   CYS A  47      10.675  -6.186 -12.467  1.00 94.52           C  
ATOM    359  CB  CYS A  47      10.220  -8.642 -12.454  1.00 94.52           C  
ATOM    360  O   CYS A  47      10.231  -5.888 -13.577  1.00 94.52           O  
ATOM    361  SG  CYS A  47      11.920  -9.246 -12.535  1.00 94.52           S  
ATOM    362  N   ASP A  48      11.608  -5.439 -11.845  1.00 92.05           N  
ATOM    363  CA  ASP A  48      12.318  -4.398 -12.582  1.00 92.05           C  
ATOM    364  C   ASP A  48      13.584  -4.951 -13.231  1.00 92.05           C  
ATOM    365  CB  ASP A  48      12.668  -3.230 -11.658  1.00 92.05           C  
ATOM    366  O   ASP A  48      13.758  -6.168 -13.330  1.00 92.05           O  
ATOM    367  CG  ASP A  48      13.687  -3.599 -10.595  1.00 92.05           C  
ATOM    368  OD1 ASP A  48      14.184  -4.746 -10.599  1.00 92.05           O  
ATOM    369  OD2 ASP A  48      13.995  -2.736  -9.745  1.00 92.05           O  
ATOM    370  N   ALA A  49      14.443  -4.017 -13.814  1.00 92.59           N  
ATOM    371  CA  ALA A  49      15.624  -4.417 -14.574  1.00 92.59           C  
ATOM    372  C   ALA A  49      16.585  -5.227 -13.709  1.00 92.59           C  
ATOM    373  CB  ALA A  49      16.331  -3.189 -15.143  1.00 92.59           C  
ATOM    374  O   ALA A  49      17.410  -5.982 -14.228  1.00 92.59           O  
ATOM    375  N   PHE A  50      16.476  -5.191 -12.412  1.00 92.21           N  
ATOM    376  CA  PHE A  50      17.413  -5.831 -11.496  1.00 92.21           C  
ATOM    377  C   PHE A  50      16.729  -6.943 -10.711  1.00 92.21           C  
ATOM    378  CB  PHE A  50      18.015  -4.802 -10.534  1.00 92.21           C  
ATOM    379  O   PHE A  50      17.184  -7.317  -9.628  1.00 92.21           O  
ATOM    380  CG  PHE A  50      18.759  -3.690 -11.222  1.00 92.21           C  
ATOM    381  CD1 PHE A  50      20.053  -3.886 -11.689  1.00 92.21           C  
ATOM    382  CD2 PHE A  50      18.165  -2.447 -11.401  1.00 92.21           C  
ATOM    383  CE1 PHE A  50      20.744  -2.858 -12.327  1.00 92.21           C  
ATOM    384  CE2 PHE A  50      18.849  -1.415 -12.037  1.00 92.21           C  
ATOM    385  CZ  PHE A  50      20.139  -1.623 -12.498  1.00 92.21           C  
ATOM    386  N   CYS A  51      15.565  -7.444 -11.156  1.00 91.40           N  
ATOM    387  CA  CYS A  51      14.742  -8.435 -10.472  1.00 91.40           C  
ATOM    388  C   CYS A  51      15.530  -9.714 -10.216  1.00 91.40           C  
ATOM    389  CB  CYS A  51      13.491  -8.750 -11.291  1.00 91.40           C  
ATOM    390  O   CYS A  51      15.419 -10.313  -9.145  1.00 91.40           O  
ATOM    391  SG  CYS A  51      12.340  -9.866 -10.460  1.00 91.40           S  
ATOM    392  N   LEU A  52      16.435 -10.031 -11.150  1.00 91.75           N  
ATOM    393  CA  LEU A  52      17.207 -11.263 -11.023  1.00 91.75           C  
ATOM    394  C   LEU A  52      18.212 -11.159  -9.882  1.00 91.75           C  
ATOM    395  CB  LEU A  52      17.935 -11.577 -12.333  1.00 91.75           C  
ATOM    396  O   LEU A  52      18.515 -12.156  -9.222  1.00 91.75           O  
ATOM    397  CG  LEU A  52      17.056 -11.980 -13.518  1.00 91.75           C  
ATOM    398  CD1 LEU A  52      17.884 -12.036 -14.797  1.00 91.75           C  
ATOM    399  CD2 LEU A  52      16.382 -13.322 -13.252  1.00 91.75           C  
ATOM    400  N   GLN A  53      18.678  -9.972  -9.515  1.00 93.97           N  
ATOM    401  CA  GLN A  53      19.685  -9.766  -8.479  1.00 93.97           C  
ATOM    402  C   GLN A  53      19.034  -9.473  -7.130  1.00 93.97           C  
ATOM    403  CB  GLN A  53      20.628  -8.626  -8.866  1.00 93.97           C  
ATOM    404  O   GLN A  53      19.462 -10.000  -6.101  1.00 93.97           O  
ATOM    405  CG  GLN A  53      21.331  -8.835 -10.200  1.00 93.97           C  
ATOM    406  CD  GLN A  53      22.196 -10.082 -10.219  1.00 93.97           C  
ATOM    407  NE2 GLN A  53      22.104 -10.851 -11.298  1.00 93.97           N  
ATOM    408  OE1 GLN A  53      22.940 -10.351  -9.271  1.00 93.97           O  
ATOM    409  N   ARG A  54      17.786  -8.663  -7.149  1.00 90.06           N  
ATOM    410  CA  ARG A  54      17.254  -8.144  -5.893  1.00 90.06           C  
ATOM    411  C   ARG A  54      15.875  -8.728  -5.600  1.00 90.06           C  
ATOM    412  CB  ARG A  54      17.179  -6.616  -5.931  1.00 90.06           C  
ATOM    413  O   ARG A  54      15.348  -8.565  -4.498  1.00 90.06           O  
ATOM    414  CG  ARG A  54      18.534  -5.936  -6.042  1.00 90.06           C  
ATOM    415  CD  ARG A  54      18.397  -4.429  -6.204  1.00 90.06           C  
ATOM    416  NE  ARG A  54      19.692  -3.759  -6.138  1.00 90.06           N  
ATOM    417  NH1 ARG A  54      18.873  -1.670  -6.688  1.00 90.06           N  
ATOM    418  NH2 ARG A  54      21.111  -1.958  -6.282  1.00 90.06           N  
ATOM    419  CZ  ARG A  54      19.889  -2.464  -6.370  1.00 90.06           C  
ATOM    420  N   GLY A  55      15.368  -9.519  -6.611  1.00 90.80           N  
ATOM    421  CA  GLY A  55      13.999  -9.977  -6.440  1.00 90.80           C  
ATOM    422  C   GLY A  55      12.968  -8.961  -6.894  1.00 90.80           C  
ATOM    423  O   GLY A  55      13.319  -7.923  -7.459  1.00 90.80           O  
ATOM    424  N   LYS A  56      11.689  -9.225  -6.621  1.00 92.92           N  
ATOM    425  CA  LYS A  56      10.594  -8.359  -7.049  1.00 92.92           C  
ATOM    426  C   LYS A  56      10.553  -7.077  -6.221  1.00 92.92           C  
ATOM    427  CB  LYS A  56       9.257  -9.093  -6.945  1.00 92.92           C  
ATOM    428  O   LYS A  56      10.901  -7.084  -5.039  1.00 92.92           O  
ATOM    429  CG  LYS A  56       9.098 -10.233  -7.940  1.00 92.92           C  
ATOM    430  CD  LYS A  56       7.726 -10.885  -7.828  1.00 92.92           C  
ATOM    431  CE  LYS A  56       7.584 -12.059  -8.788  1.00 92.92           C  
ATOM    432  NZ  LYS A  56       6.270 -12.751  -8.627  1.00 92.92           N  
ATOM    433  N   VAL A  57      10.219  -5.972  -6.921  1.00 93.34           N  
ATOM    434  CA  VAL A  57       9.942  -4.714  -6.234  1.00 93.34           C  
ATOM    435  C   VAL A  57       8.574  -4.783  -5.560  1.00 93.34           C  
ATOM    436  CB  VAL A  57       9.998  -3.514  -7.205  1.00 93.34           C  
ATOM    437  O   VAL A  57       7.615  -5.299  -6.139  1.00 93.34           O  
ATOM    438  CG1 VAL A  57       9.661  -2.214  -6.477  1.00 93.34           C  
ATOM    439  CG2 VAL A  57      11.375  -3.421  -7.860  1.00 93.34           C  
ATOM    440  N   ILE A  58       8.567  -4.328  -4.329  1.00 94.61           N  
ATOM    441  CA  ILE A  58       7.323  -4.357  -3.567  1.00 94.61           C  
ATOM    442  C   ILE A  58       6.914  -2.933  -3.195  1.00 94.61           C  
ATOM    443  CB  ILE A  58       7.458  -5.225  -2.297  1.00 94.61           C  
ATOM    444  O   ILE A  58       7.720  -2.169  -2.661  1.00 94.61           O  
ATOM    445  CG1 ILE A  58       7.853  -6.659  -2.669  1.00 94.61           C  
ATOM    446  CG2 ILE A  58       6.157  -5.208  -1.490  1.00 94.61           C  
ATOM    447  CD1 ILE A  58       8.290  -7.508  -1.484  1.00 94.61           C  
ATOM    448  N   GLN A  59       5.709  -2.616  -3.471  1.00 95.50           N  
ATOM    449  CA  GLN A  59       5.107  -1.344  -3.085  1.00 95.50           C  
ATOM    450  C   GLN A  59       3.849  -1.563  -2.250  1.00 95.50           C  
ATOM    451  CB  GLN A  59       4.778  -0.508  -4.322  1.00 95.50           C  
ATOM    452  O   GLN A  59       2.952  -2.307  -2.653  1.00 95.50           O  
ATOM    453  CG  GLN A  59       4.240   0.880  -4.001  1.00 95.50           C  
ATOM    454  CD  GLN A  59       3.937   1.695  -5.245  1.00 95.50           C  
ATOM    455  NE2 GLN A  59       3.710   2.991  -5.063  1.00 95.50           N  
ATOM    456  OE1 GLN A  59       3.908   1.163  -6.359  1.00 95.50           O  
ATOM    457  N   LEU A  60       3.832  -0.942  -1.023  1.00 97.21           N  
ATOM    458  CA  LEU A  60       2.698  -1.011  -0.108  1.00 97.21           C  
ATOM    459  C   LEU A  60       2.034   0.354   0.038  1.00 97.21           C  
ATOM    460  CB  LEU A  60       3.146  -1.522   1.264  1.00 97.21           C  
ATOM    461  O   LEU A  60       2.695   1.387  -0.087  1.00 97.21           O  
ATOM    462  CG  LEU A  60       3.931  -2.834   1.276  1.00 97.21           C  
ATOM    463  CD1 LEU A  60       4.532  -3.080   2.656  1.00 97.21           C  
ATOM    464  CD2 LEU A  60       3.036  -3.997   0.862  1.00 97.21           C  
ATOM    465  N   GLY A  61       0.709   0.330   0.285  1.00 96.86           N  
ATOM    466  CA  GLY A  61       0.078   1.631   0.448  1.00 96.86           C  
ATOM    467  C   GLY A  61      -1.420   1.544   0.672  1.00 96.86           C  
ATOM    468  O   GLY A  61      -1.959   0.455   0.880  1.00 96.86           O  
ATOM    469  N   CYS A  62      -1.981   2.825   0.719  1.00 97.14           N  
ATOM    470  CA  CYS A  62      -3.419   3.016   0.875  1.00 97.14           C  
ATOM    471  C   CYS A  62      -4.066   3.396  -0.452  1.00 97.14           C  
ATOM    472  CB  CYS A  62      -3.706   4.093   1.920  1.00 97.14           C  
ATOM    473  O   CYS A  62      -3.452   4.078  -1.274  1.00 97.14           O  
ATOM    474  SG  CYS A  62      -3.049   3.712   3.558  1.00 97.14           S  
ATOM    475  N   ALA A  63      -5.281   2.888  -0.634  1.00 96.73           N  
ATOM    476  CA  ALA A  63      -5.972   3.233  -1.874  1.00 96.73           C  
ATOM    477  C   ALA A  63      -7.481   3.307  -1.659  1.00 96.73           C  
ATOM    478  CB  ALA A  63      -5.643   2.218  -2.966  1.00 96.73           C  
ATOM    479  O   ALA A  63      -8.018   2.663  -0.755  1.00 96.73           O  
ATOM    480  N   ALA A  64      -8.153   4.230  -2.390  1.00 96.15           N  
ATOM    481  CA  ALA A  64      -9.613   4.282  -2.407  1.00 96.15           C  
ATOM    482  C   ALA A  64     -10.195   3.097  -3.172  1.00 96.15           C  
ATOM    483  CB  ALA A  64     -10.091   5.596  -3.021  1.00 96.15           C  
ATOM    484  O   ALA A  64     -11.225   2.543  -2.779  1.00 96.15           O  
ATOM    485  N   THR A  65      -9.555   2.801  -4.309  1.00 96.20           N  
ATOM    486  CA  THR A  65      -9.868   1.655  -5.155  1.00 96.20           C  
ATOM    487  C   THR A  65      -8.619   0.819  -5.418  1.00 96.20           C  
ATOM    488  CB  THR A  65     -10.482   2.101  -6.495  1.00 96.20           C  
ATOM    489  O   THR A  65      -7.508   1.352  -5.466  1.00 96.20           O  
ATOM    490  CG2 THR A  65     -11.809   2.820  -6.280  1.00 96.20           C  
ATOM    491  OG1 THR A  65      -9.573   2.988  -7.159  1.00 96.20           O  
ATOM    492  N   CYS A  66      -8.786  -0.512  -5.417  1.00 95.51           N  
ATOM    493  CA  CYS A  66      -7.654  -1.395  -5.676  1.00 95.51           C  
ATOM    494  C   CYS A  66      -6.995  -1.061  -7.008  1.00 95.51           C  
ATOM    495  CB  CYS A  66      -8.101  -2.856  -5.670  1.00 95.51           C  
ATOM    496  O   CYS A  66      -7.662  -1.024  -8.044  1.00 95.51           O  
ATOM    497  SG  CYS A  66      -6.740  -4.034  -5.522  1.00 95.51           S  
ATOM    498  N   PRO A  67      -5.664  -0.668  -6.994  1.00 94.92           N  
ATOM    499  CA  PRO A  67      -4.954  -0.304  -8.222  1.00 94.92           C  
ATOM    500  C   PRO A  67      -5.060  -1.375  -9.305  1.00 94.92           C  
ATOM    501  CB  PRO A  67      -3.505  -0.140  -7.756  1.00 94.92           C  
ATOM    502  O   PRO A  67      -5.137  -2.567  -8.994  1.00 94.92           O  
ATOM    503  CG  PRO A  67      -3.600   0.071  -6.280  1.00 94.92           C  
ATOM    504  CD  PRO A  67      -4.815  -0.651  -5.772  1.00 94.92           C  
ATOM    505  N   THR A  68      -5.116  -0.876 -10.525  1.00 93.36           N  
ATOM    506  CA  THR A  68      -5.164  -1.774 -11.674  1.00 93.36           C  
ATOM    507  C   THR A  68      -3.803  -2.422 -11.911  1.00 93.36           C  
ATOM    508  CB  THR A  68      -5.610  -1.030 -12.946  1.00 93.36           C  
ATOM    509  O   THR A  68      -2.765  -1.787 -11.716  1.00 93.36           O  
ATOM    510  CG2 THR A  68      -5.858  -2.003 -14.094  1.00 93.36           C  
ATOM    511  OG1 THR A  68      -6.820  -0.312 -12.673  1.00 93.36           O  
ATOM    512  N   THR A  69      -3.796  -3.620 -12.250  1.00 91.58           N  
ATOM    513  CA  THR A  69      -2.597  -4.406 -12.517  1.00 91.58           C  
ATOM    514  C   THR A  69      -2.081  -4.142 -13.930  1.00 91.58           C  
ATOM    515  CB  THR A  69      -2.864  -5.912 -12.338  1.00 91.58           C  
ATOM    516  O   THR A  69      -2.850  -4.177 -14.893  1.00 91.58           O  
ATOM    517  CG2 THR A  69      -3.145  -6.250 -10.878  1.00 91.58           C  
ATOM    518  OG1 THR A  69      -3.997  -6.288 -13.131  1.00 91.58           O  
ATOM    519  N   LYS A  70      -0.814  -3.676 -14.123  1.00 90.52           N  
ATOM    520  CA  LYS A  70      -0.099  -3.618 -15.395  1.00 90.52           C  
ATOM    521  C   LYS A  70       0.584  -4.948 -15.703  1.00 90.52           C  
ATOM    522  CB  LYS A  70       0.933  -2.490 -15.380  1.00 90.52           C  
ATOM    523  O   LYS A  70       0.693  -5.812 -14.830  1.00 90.52           O  
ATOM    524  CG  LYS A  70       0.332  -1.103 -15.202  1.00 90.52           C  
ATOM    525  CD  LYS A  70       1.408  -0.026 -15.185  1.00 90.52           C  
ATOM    526  CE  LYS A  70       0.811   1.358 -14.967  1.00 90.52           C  
ATOM    527  NZ  LYS A  70       1.864   2.417 -14.935  1.00 90.52           N  
ATOM    528  N   PRO A  71       0.916  -5.129 -17.027  1.00 87.73           N  
ATOM    529  CA  PRO A  71       1.603  -6.383 -17.344  1.00 87.73           C  
ATOM    530  C   PRO A  71       2.813  -6.637 -16.447  1.00 87.73           C  
ATOM    531  CB  PRO A  71       2.034  -6.190 -18.800  1.00 87.73           C  
ATOM    532  O   PRO A  71       3.582  -5.714 -16.167  1.00 87.73           O  
ATOM    533  CG  PRO A  71       1.112  -5.144 -19.336  1.00 87.73           C  
ATOM    534  CD  PRO A  71       0.727  -4.226 -18.211  1.00 87.73           C  
ATOM    535  N   CYS A  72       2.851  -7.781 -15.807  1.00 87.52           N  
ATOM    536  CA  CYS A  72       3.969  -8.281 -15.015  1.00 87.52           C  
ATOM    537  C   CYS A  72       3.915  -7.738 -13.592  1.00 87.52           C  
ATOM    538  CB  CYS A  72       5.299  -7.903 -15.665  1.00 87.52           C  
ATOM    539  O   CYS A  72       4.922  -7.747 -12.881  1.00 87.52           O  
ATOM    540  SG  CYS A  72       5.559  -8.661 -17.284  1.00 87.52           S  
ATOM    541  N   GLU A  73       2.749  -7.109 -13.260  1.00 93.82           N  
ATOM    542  CA  GLU A  73       2.516  -6.640 -11.897  1.00 93.82           C  
ATOM    543  C   GLU A  73       1.486  -7.510 -11.183  1.00 93.82           C  
ATOM    544  CB  GLU A  73       2.059  -5.179 -11.901  1.00 93.82           C  
ATOM    545  O   GLU A  73       0.587  -8.066 -11.818  1.00 93.82           O  
ATOM    546  CG  GLU A  73       3.143  -4.197 -12.319  1.00 93.82           C  
ATOM    547  CD  GLU A  73       2.705  -2.744 -12.224  1.00 93.82           C  
ATOM    548  OE1 GLU A  73       3.495  -1.846 -12.594  1.00 93.82           O  
ATOM    549  OE2 GLU A  73       1.562  -2.501 -11.775  1.00 93.82           O  
ATOM    550  N   GLU A  74       1.744  -7.723  -9.996  1.00 94.16           N  
ATOM    551  CA  GLU A  74       0.784  -8.373  -9.108  1.00 94.16           C  
ATOM    552  C   GLU A  74       0.289  -7.412  -8.031  1.00 94.16           C  
ATOM    553  CB  GLU A  74       1.405  -9.613  -8.461  1.00 94.16           C  
ATOM    554  O   GLU A  74       1.091  -6.799  -7.323  1.00 94.16           O  
ATOM    555  CG  GLU A  74       1.832 -10.680  -9.459  1.00 94.16           C  
ATOM    556  CD  GLU A  74       2.558 -11.849  -8.815  1.00 94.16           C  
ATOM    557  OE1 GLU A  74       3.040 -12.743  -9.547  1.00 94.16           O  
ATOM    558  OE2 GLU A  74       2.646 -11.873  -7.567  1.00 94.16           O  
ATOM    559  N   VAL A  75      -1.091  -7.226  -7.997  1.00 96.45           N  
ATOM    560  CA  VAL A  75      -1.662  -6.320  -7.006  1.00 96.45           C  
ATOM    561  C   VAL A  75      -2.661  -7.074  -6.131  1.00 96.45           C  
ATOM    562  CB  VAL A  75      -2.347  -5.107  -7.673  1.00 96.45           C  
ATOM    563  O   VAL A  75      -3.526  -7.790  -6.642  1.00 96.45           O  
ATOM    564  CG1 VAL A  75      -2.958  -4.184  -6.620  1.00 96.45           C  
ATOM    565  CG2 VAL A  75      -1.349  -4.343  -8.543  1.00 96.45           C  
ATOM    566  N   THR A  76      -2.510  -6.993  -4.824  1.00 96.22           N  
ATOM    567  CA  THR A  76      -3.465  -7.533  -3.863  1.00 96.22           C  
ATOM    568  C   THR A  76      -4.002  -6.430  -2.956  1.00 96.22           C  
ATOM    569  CB  THR A  76      -2.827  -8.642  -3.005  1.00 96.22           C  
ATOM    570  O   THR A  76      -3.277  -5.495  -2.611  1.00 96.22           O  
ATOM    571  CG2 THR A  76      -2.376  -9.815  -3.869  1.00 96.22           C  
ATOM    572  OG1 THR A  76      -1.692  -8.108  -2.312  1.00 96.22           O  
ATOM    573  N   CYS A  77      -5.274  -6.501  -2.627  1.00 97.20           N  
ATOM    574  CA  CYS A  77      -5.913  -5.506  -1.772  1.00 97.20           C  
ATOM    575  C   CYS A  77      -6.647  -6.173  -0.615  1.00 97.20           C  
ATOM    576  CB  CYS A  77      -6.888  -4.651  -2.581  1.00 97.20           C  
ATOM    577  O   CYS A  77      -7.132  -7.298  -0.747  1.00 97.20           O  
ATOM    578  SG  CYS A  77      -6.104  -3.717  -3.914  1.00 97.20           S  
ATOM    579  N   CYS A  78      -6.666  -5.490   0.461  1.00 97.12           N  
ATOM    580  CA  CYS A  78      -7.388  -5.930   1.650  1.00 97.12           C  
ATOM    581  C   CYS A  78      -7.910  -4.738   2.443  1.00 97.12           C  
ATOM    582  CB  CYS A  78      -6.489  -6.790   2.536  1.00 97.12           C  
ATOM    583  O   CYS A  78      -7.518  -3.597   2.188  1.00 97.12           O  
ATOM    584  SG  CYS A  78      -5.038  -5.918   3.165  1.00 97.12           S  
ATOM    585  N   SER A  79      -8.874  -4.896   3.396  1.00 95.62           N  
ATOM    586  CA  SER A  79      -9.554  -3.761   4.012  1.00 95.62           C  
ATOM    587  C   SER A  79      -9.473  -3.828   5.533  1.00 95.62           C  
ATOM    588  CB  SER A  79     -11.018  -3.711   3.573  1.00 95.62           C  
ATOM    589  O   SER A  79     -10.259  -3.183   6.231  1.00 95.62           O  
ATOM    590  OG  SER A  79     -11.686  -4.916   3.907  1.00 95.62           O  
ATOM    591  N   ARG A  80      -8.393  -4.508   6.069  1.00 95.55           N  
ATOM    592  CA  ARG A  80      -8.196  -4.528   7.515  1.00 95.55           C  
ATOM    593  C   ARG A  80      -6.878  -3.863   7.897  1.00 95.55           C  
ATOM    594  CB  ARG A  80      -8.231  -5.964   8.043  1.00 95.55           C  
ATOM    595  O   ARG A  80      -6.000  -3.682   7.051  1.00 95.55           O  
ATOM    596  CG  ARG A  80      -9.581  -6.646   7.885  1.00 95.55           C  
ATOM    597  CD  ARG A  80      -9.595  -8.025   8.530  1.00 95.55           C  
ATOM    598  NE  ARG A  80     -10.254  -9.011   7.679  1.00 95.55           N  
ATOM    599  NH1 ARG A  80     -11.095 -10.264   9.429  1.00 95.55           N  
ATOM    600  NH2 ARG A  80     -11.511 -10.888   7.263  1.00 95.55           N  
ATOM    601  CZ  ARG A  80     -10.952 -10.052   8.126  1.00 95.55           C  
ATOM    602  N   ASP A  81      -6.832  -3.424   9.207  1.00 96.25           N  
ATOM    603  CA  ASP A  81      -5.603  -2.776   9.655  1.00 96.25           C  
ATOM    604  C   ASP A  81      -4.391  -3.676   9.423  1.00 96.25           C  
ATOM    605  CB  ASP A  81      -5.703  -2.401  11.135  1.00 96.25           C  
ATOM    606  O   ASP A  81      -4.416  -4.860   9.764  1.00 96.25           O  
ATOM    607  CG  ASP A  81      -6.620  -1.217  11.386  1.00 96.25           C  
ATOM    608  OD1 ASP A  81      -7.047  -0.558  10.413  1.00 96.25           O  
ATOM    609  OD2 ASP A  81      -6.917  -0.937  12.568  1.00 96.25           O  
ATOM    610  N   LYS A  82      -3.411  -3.082   8.782  1.00 95.65           N  
ATOM    611  CA  LYS A  82      -2.109  -3.721   8.620  1.00 95.65           C  
ATOM    612  C   LYS A  82      -2.241  -5.067   7.913  1.00 95.65           C  
ATOM    613  CB  LYS A  82      -1.430  -3.907   9.978  1.00 95.65           C  
ATOM    614  O   LYS A  82      -1.548  -6.026   8.259  1.00 95.65           O  
ATOM    615  CG  LYS A  82      -1.154  -2.605  10.716  1.00 95.65           C  
ATOM    616  CD  LYS A  82      -0.533  -2.858  12.083  1.00 95.65           C  
ATOM    617  CE  LYS A  82      -0.405  -1.571  12.887  1.00 95.65           C  
ATOM    618  NZ  LYS A  82       0.233  -1.809  14.216  1.00 95.65           N  
ATOM    619  N   CYS A  83      -3.125  -5.262   6.979  1.00 96.36           N  
ATOM    620  CA  CYS A  83      -3.418  -6.499   6.264  1.00 96.36           C  
ATOM    621  C   CYS A  83      -2.511  -6.656   5.050  1.00 96.36           C  
ATOM    622  CB  CYS A  83      -4.882  -6.530   5.826  1.00 96.36           C  
ATOM    623  O   CYS A  83      -2.675  -7.591   4.264  1.00 96.36           O  
ATOM    624  SG  CYS A  83      -5.320  -5.225   4.657  1.00 96.36           S  
ATOM    625  N   ASN A  84      -1.621  -5.661   4.812  1.00 96.14           N  
ATOM    626  CA  ASN A  84      -0.707  -5.728   3.678  1.00 96.14           C  
ATOM    627  C   ASN A  84       0.748  -5.792   4.134  1.00 96.14           C  
ATOM    628  CB  ASN A  84      -0.919  -4.534   2.745  1.00 96.14           C  
ATOM    629  O   ASN A  84       1.570  -4.974   3.717  1.00 96.14           O  
ATOM    630  CG  ASN A  84      -0.598  -3.210   3.410  1.00 96.14           C  
ATOM    631  ND2 ASN A  84      -0.078  -2.267   2.633  1.00 96.14           N  
ATOM    632  OD1 ASN A  84      -0.815  -3.036   4.612  1.00 96.14           O  
ATOM    633  N   PRO A  85       1.118  -6.846   4.930  1.00 93.57           N  
ATOM    634  CA  PRO A  85       2.485  -6.911   5.451  1.00 93.57           C  
ATOM    635  C   PRO A  85       3.532  -7.042   4.346  1.00 93.57           C  
ATOM    636  CB  PRO A  85       2.467  -8.159   6.336  1.00 93.57           C  
ATOM    637  O   PRO A  85       3.249  -7.605   3.286  1.00 93.57           O  
ATOM    638  CG  PRO A  85       1.448  -9.056   5.711  1.00 93.57           C  
ATOM    639  CD  PRO A  85       0.354  -8.205   5.132  1.00 93.57           C  
ATOM    640  N   HIS A  86       4.786  -6.397   4.525  1.00 89.82           N  
ATOM    641  CA  HIS A  86       5.951  -6.658   3.687  1.00 89.82           C  
ATOM    642  C   HIS A  86       6.426  -8.099   3.838  1.00 89.82           C  
ATOM    643  CB  HIS A  86       7.086  -5.692   4.031  1.00 89.82           C  
ATOM    644  O   HIS A  86       6.467  -8.631   4.950  1.00 89.82           O  
ATOM    645  CG  HIS A  86       8.178  -5.662   3.010  1.00 89.82           C  
ATOM    646  CD2 HIS A  86       8.481  -4.747   2.060  1.00 89.82           C  
ATOM    647  ND1 HIS A  86       9.112  -6.668   2.890  1.00 89.82           N  
ATOM    648  CE1 HIS A  86       9.946  -6.371   1.907  1.00 89.82           C  
ATOM    649  NE2 HIS A  86       9.585  -5.210   1.387  1.00 89.82           N  
ATOM    650  N   PRO A  87       6.697  -8.801   2.624  1.00 85.84           N  
ATOM    651  CA  PRO A  87       7.140 -10.196   2.685  1.00 85.84           C  
ATOM    652  C   PRO A  87       8.288 -10.408   3.669  1.00 85.84           C  
ATOM    653  CB  PRO A  87       7.589 -10.485   1.250  1.00 85.84           C  
ATOM    654  O   PRO A  87       8.406 -11.484   4.261  1.00 85.84           O  
ATOM    655  CG  PRO A  87       6.858  -9.487   0.412  1.00 85.84           C  
ATOM    656  CD  PRO A  87       6.582  -8.271   1.250  1.00 85.84           C  
ATOM    657  N   ALA A  88       9.189  -9.432   3.790  1.00 85.67           N  
ATOM    658  CA  ALA A  88      10.318  -9.546   4.710  1.00 85.67           C  
ATOM    659  C   ALA A  88       9.846  -9.536   6.161  1.00 85.67           C  
ATOM    660  CB  ALA A  88      11.316  -8.416   4.471  1.00 85.67           C  
ATOM    661  O   ALA A  88      10.561  -9.992   7.056  1.00 85.67           O  
ATOM    662  N   GLN A  89       8.663  -9.103   6.459  1.00 78.34           N  
ATOM    663  CA  GLN A  89       8.082  -9.041   7.796  1.00 78.34           C  
ATOM    664  C   GLN A  89       7.541 -10.402   8.224  1.00 78.34           C  
ATOM    665  CB  GLN A  89       6.970  -7.992   7.851  1.00 78.34           C  
ATOM    666  O   GLN A  89       7.494 -10.709   9.417  1.00 78.34           O  
ATOM    667  CG  GLN A  89       7.468  -6.559   7.721  1.00 78.34           C  
ATOM    668  CD  GLN A  89       6.339  -5.546   7.681  1.00 78.34           C  
ATOM    669  NE2 GLN A  89       6.655  -4.294   7.995  1.00 78.34           N  
ATOM    670  OE1 GLN A  89       5.193  -5.886   7.370  1.00 78.34           O  
ATOM    671  N   ARG A  90       7.105 -11.252   7.345  1.00 66.27           N  
ATOM    672  CA  ARG A  90       6.551 -12.564   7.661  1.00 66.27           C  
ATOM    673  C   ARG A  90       7.651 -13.541   8.062  1.00 66.27           C  
ATOM    674  CB  ARG A  90       5.768 -13.118   6.468  1.00 66.27           C  
ATOM    675  O   ARG A  90       7.382 -14.554   8.712  1.00 66.27           O  
ATOM    676  CG  ARG A  90       4.449 -12.406   6.213  1.00 66.27           C  
ATOM    677  CD  ARG A  90       3.697 -13.016   5.039  1.00 66.27           C  
ATOM    678  NE  ARG A  90       2.481 -12.267   4.730  1.00 66.27           N  
ATOM    679  NH1 ARG A  90       1.794 -13.680   3.036  1.00 66.27           N  
ATOM    680  NH2 ARG A  90       0.533 -11.848   3.589  1.00 66.27           N  
ATOM    681  CZ  ARG A  90       1.605 -12.600   3.786  1.00 66.27           C  
ATOM    682  N   SER A  91       8.914 -13.223   7.649  1.00 61.04           N  
ATOM    683  CA  SER A  91      10.009 -14.137   7.954  1.00 61.04           C  
ATOM    684  C   SER A  91      10.467 -13.988   9.401  1.00 61.04           C  
ATOM    685  CB  SER A  91      11.188 -13.896   7.010  1.00 61.04           C  
ATOM    686  O   SER A  91      11.230 -14.815   9.904  1.00 61.04           O  
ATOM    687  OG  SER A  91      11.630 -12.552   7.090  1.00 61.04           O  
ATOM    688  N   ARG A  92       9.787 -13.298  10.364  1.00 49.49           N  
ATOM    689  CA  ARG A  92      10.136 -13.351  11.780  1.00 49.49           C  
ATOM    690  C   ARG A  92       9.226 -14.316  12.533  1.00 49.49           C  
ATOM    691  CB  ARG A  92      10.053 -11.957  12.406  1.00 49.49           C  
ATOM    692  O   ARG A  92       9.683 -15.047  13.414  1.00 49.49           O  
ATOM    693  CG  ARG A  92      11.147 -11.672  13.423  1.00 49.49           C  
ATOM    694  CD  ARG A  92      11.056 -10.254  13.967  1.00 49.49           C  
ATOM    695  NE  ARG A  92      12.186  -9.936  14.836  1.00 49.49           N  
ATOM    696  NH1 ARG A  92      11.435  -7.821  15.385  1.00 49.49           N  
ATOM    697  NH2 ARG A  92      13.407  -8.604  16.253  1.00 49.49           N  
ATOM    698  CZ  ARG A  92      12.340  -8.788  15.489  1.00 49.49           C  
TER     699      ALA A   1                                                      
ENDMDL                                                                          
END                                                                             
