# Supplementary material for: Domain loss enabled evolution of novel functions in the snake three-finger toxin gene superfamily
Source: Nat Commun. 2023 Aug 11;14:4861. doi: 10.1038/s41467-023-40550-0 (PMC10421932; doi:10.1038/s41467-023-40550-0)
Supplement: Supplementary file 5 — Supplementary Data 2 [file 41467_2023_40550_MOESM5_ESM.zip › SD2_structure_predictions/full_sequence/TR|A0A898IPN6|Calliophis_bivirgatus.pdb]

MODEL     1                                                                     
ATOM      1  N   MET A   1     -31.541  17.326  37.059  1.00 62.08           N  
ATOM      2  CA  MET A   1     -31.129  15.988  36.645  1.00 62.08           C  
ATOM      3  C   MET A   1     -30.906  15.929  35.137  1.00 62.08           C  
ATOM      4  CB  MET A   1     -32.173  14.950  37.060  1.00 62.08           C  
ATOM      5  O   MET A   1     -30.423  14.923  34.615  1.00 62.08           O  
ATOM      6  CG  MET A   1     -32.455  14.927  38.553  1.00 62.08           C  
ATOM      7  SD  MET A   1     -33.624  13.594  39.028  1.00 62.08           S  
ATOM      8  CE  MET A   1     -33.618  13.791  40.832  1.00 62.08           C  
ATOM      9  N   LYS A   2     -31.101  17.117  34.441  1.00 73.44           N  
ATOM     10  CA  LYS A   2     -30.990  17.313  32.999  1.00 73.44           C  
ATOM     11  C   LYS A   2     -29.554  17.642  32.598  1.00 73.44           C  
ATOM     12  CB  LYS A   2     -31.931  18.426  32.534  1.00 73.44           C  
ATOM     13  O   LYS A   2     -29.108  17.273  31.509  1.00 73.44           O  
ATOM     14  CG  LYS A   2     -33.400  18.029  32.521  1.00 73.44           C  
ATOM     15  CD  LYS A   2     -34.286  19.181  32.065  1.00 73.44           C  
ATOM     16  CE  LYS A   2     -35.756  18.784  32.050  1.00 73.44           C  
ATOM     17  NZ  LYS A   2     -36.635  19.928  31.663  1.00 73.44           N  
ATOM     18  N   THR A   3     -28.809  18.217  33.559  1.00 73.90           N  
ATOM     19  CA  THR A   3     -27.446  18.616  33.227  1.00 73.90           C  
ATOM     20  C   THR A   3     -26.514  17.408  33.225  1.00 73.90           C  
ATOM     21  CB  THR A   3     -26.917  19.675  34.213  1.00 73.90           C  
ATOM     22  O   THR A   3     -25.532  17.376  32.480  1.00 73.90           O  
ATOM     23  CG2 THR A   3     -27.705  20.975  34.098  1.00 73.90           C  
ATOM     24  OG1 THR A   3     -27.034  19.174  35.550  1.00 73.90           O  
ATOM     25  N   LEU A   4     -26.879  16.372  34.016  1.00 73.14           N  
ATOM     26  CA  LEU A   4     -26.054  15.172  34.099  1.00 73.14           C  
ATOM     27  C   LEU A   4     -26.160  14.350  32.819  1.00 73.14           C  
ATOM     28  CB  LEU A   4     -26.466  14.320  35.302  1.00 73.14           C  
ATOM     29  O   LEU A   4     -25.164  13.799  32.345  1.00 73.14           O  
ATOM     30  CG  LEU A   4     -25.975  14.796  36.670  1.00 73.14           C  
ATOM     31  CD1 LEU A   4     -26.766  14.116  37.783  1.00 73.14           C  
ATOM     32  CD2 LEU A   4     -24.482  14.527  36.826  1.00 73.14           C  
ATOM     33  N   LEU A   5     -27.391  14.353  32.169  1.00 75.18           N  
ATOM     34  CA  LEU A   5     -27.637  13.613  30.937  1.00 75.18           C  
ATOM     35  C   LEU A   5     -26.915  14.261  29.760  1.00 75.18           C  
ATOM     36  CB  LEU A   5     -29.138  13.534  30.649  1.00 75.18           C  
ATOM     37  O   LEU A   5     -26.383  13.564  28.893  1.00 75.18           O  
ATOM     38  CG  LEU A   5     -29.938  12.534  31.486  1.00 75.18           C  
ATOM     39  CD1 LEU A   5     -31.410  12.931  31.523  1.00 75.18           C  
ATOM     40  CD2 LEU A   5     -29.774  11.122  30.933  1.00 75.18           C  
ATOM     41  N   LEU A   6     -26.795  15.655  29.826  1.00 74.99           N  
ATOM     42  CA  LEU A   6     -26.132  16.374  28.743  1.00 74.99           C  
ATOM     43  C   LEU A   6     -24.627  16.131  28.771  1.00 74.99           C  
ATOM     44  CB  LEU A   6     -26.421  17.874  28.840  1.00 74.99           C  
ATOM     45  O   LEU A   6     -23.998  15.979  27.721  1.00 74.99           O  
ATOM     46  CG  LEU A   6     -27.799  18.331  28.359  1.00 74.99           C  
ATOM     47  CD1 LEU A   6     -28.138  19.697  28.946  1.00 74.99           C  
ATOM     48  CD2 LEU A   6     -27.849  18.371  26.836  1.00 74.99           C  
ATOM     49  N   THR A   7     -24.095  16.008  29.973  1.00 75.08           N  
ATOM     50  CA  THR A   7     -22.660  15.782  30.109  1.00 75.08           C  
ATOM     51  C   THR A   7     -22.285  14.382  29.633  1.00 75.08           C  
ATOM     52  CB  THR A   7     -22.200  15.973  31.566  1.00 75.08           C  
ATOM     53  O   THR A   7     -21.231  14.188  29.024  1.00 75.08           O  
ATOM     54  CG2 THR A   7     -22.397  17.415  32.021  1.00 75.08           C  
ATOM     55  OG1 THR A   7     -22.961  15.107  32.418  1.00 75.08           O  
ATOM     56  N   LEU A   8     -23.114  13.360  29.863  1.00 73.37           N  
ATOM     57  CA  LEU A   8     -22.879  11.978  29.457  1.00 73.37           C  
ATOM     58  C   LEU A   8     -22.909  11.845  27.939  1.00 73.37           C  
ATOM     59  CB  LEU A   8     -23.924  11.051  30.084  1.00 73.37           C  
ATOM     60  O   LEU A   8     -22.087  11.133  27.357  1.00 73.37           O  
ATOM     61  CG  LEU A   8     -23.648   9.550  29.979  1.00 73.37           C  
ATOM     62  CD1 LEU A   8     -22.428   9.176  30.814  1.00 73.37           C  
ATOM     63  CD2 LEU A   8     -24.870   8.750  30.419  1.00 73.37           C  
ATOM     64  N   VAL A   9     -23.803  12.585  27.240  1.00 77.60           N  
ATOM     65  CA  VAL A   9     -23.922  12.544  25.786  1.00 77.60           C  
ATOM     66  C   VAL A   9     -22.695  13.191  25.148  1.00 77.60           C  
ATOM     67  CB  VAL A   9     -25.209  13.248  25.302  1.00 77.60           C  
ATOM     68  O   VAL A   9     -22.162  12.684  24.159  1.00 77.60           O  
ATOM     69  CG1 VAL A   9     -25.253  13.304  23.776  1.00 77.60           C  
ATOM     70  CG2 VAL A   9     -26.445  12.537  25.849  1.00 77.60           C  
ATOM     71  N   VAL A  10     -22.187  14.269  25.769  1.00 77.44           N  
ATOM     72  CA  VAL A  10     -21.034  14.992  25.243  1.00 77.44           C  
ATOM     73  C   VAL A  10     -19.778  14.135  25.381  1.00 77.44           C  
ATOM     74  CB  VAL A  10     -20.837  16.346  25.961  1.00 77.44           C  
ATOM     75  O   VAL A  10     -18.950  14.083  24.469  1.00 77.44           O  
ATOM     76  CG1 VAL A  10     -19.575  17.045  25.459  1.00 77.44           C  
ATOM     77  CG2 VAL A  10     -22.061  17.238  25.761  1.00 77.44           C  
ATOM     78  N   VAL A  11     -19.651  13.348  26.501  1.00 72.93           N  
ATOM     79  CA  VAL A  11     -18.487  12.503  26.746  1.00 72.93           C  
ATOM     80  C   VAL A  11     -18.508  11.306  25.798  1.00 72.93           C  
ATOM     81  CB  VAL A  11     -18.436  12.020  28.213  1.00 72.93           C  
ATOM     82  O   VAL A  11     -17.466  10.901  25.276  1.00 72.93           O  
ATOM     83  CG1 VAL A  11     -17.274  11.050  28.422  1.00 72.93           C  
ATOM     84  CG2 VAL A  11     -18.319  13.211  29.163  1.00 72.93           C  
ATOM     85  N   THR A  12     -19.735  10.716  25.504  1.00 68.50           N  
ATOM     86  CA  THR A  12     -19.861   9.558  24.627  1.00 68.50           C  
ATOM     87  C   THR A  12     -19.583   9.944  23.177  1.00 68.50           C  
ATOM     88  CB  THR A  12     -21.262   8.926  24.732  1.00 68.50           C  
ATOM     89  O   THR A  12     -19.045   9.144  22.408  1.00 68.50           O  
ATOM     90  CG2 THR A  12     -21.500   8.345  26.122  1.00 68.50           C  
ATOM     91  OG1 THR A  12     -22.252   9.928  24.470  1.00 68.50           O  
ATOM     92  N   SER A  13     -19.885  11.199  22.818  1.00 68.77           N  
ATOM     93  CA  SER A  13     -19.660  11.648  21.448  1.00 68.77           C  
ATOM     94  C   SER A  13     -18.177  11.889  21.183  1.00 68.77           C  
ATOM     95  CB  SER A  13     -20.451  12.925  21.165  1.00 68.77           C  
ATOM     96  O   SER A  13     -17.696  11.665  20.070  1.00 68.77           O  
ATOM     97  OG  SER A  13     -19.951  14.007  21.932  1.00 68.77           O  
ATOM     98  N   LEU A  14     -17.414  12.193  22.315  1.00 67.13           N  
ATOM     99  CA  LEU A  14     -15.994  12.474  22.131  1.00 67.13           C  
ATOM    100  C   LEU A  14     -15.205  11.184  21.936  1.00 67.13           C  
ATOM    101  CB  LEU A  14     -15.441  13.248  23.331  1.00 67.13           C  
ATOM    102  O   LEU A  14     -14.139  11.191  21.317  1.00 67.13           O  
ATOM    103  CG  LEU A  14     -15.862  14.714  23.444  1.00 67.13           C  
ATOM    104  CD1 LEU A  14     -15.623  15.226  24.861  1.00 67.13           C  
ATOM    105  CD2 LEU A  14     -15.110  15.567  22.428  1.00 67.13           C  
ATOM    106  N   CYS A  15     -15.910  10.056  22.214  1.00 65.34           N  
ATOM    107  CA  CYS A  15     -15.143   8.821  22.096  1.00 65.34           C  
ATOM    108  C   CYS A  15     -15.454   8.108  20.785  1.00 65.34           C  
ATOM    109  CB  CYS A  15     -15.437   7.892  23.274  1.00 65.34           C  
ATOM    110  O   CYS A  15     -15.092   6.945  20.605  1.00 65.34           O  
ATOM    111  SG  CYS A  15     -14.884   8.540  24.867  1.00 65.34           S  
ATOM    112  N   LEU A  16     -16.335   8.728  19.898  1.00 61.74           N  
ATOM    113  CA  LEU A  16     -16.554   8.024  18.639  1.00 61.74           C  
ATOM    114  C   LEU A  16     -15.239   7.828  17.890  1.00 61.74           C  
ATOM    115  CB  LEU A  16     -17.545   8.791  17.761  1.00 61.74           C  
ATOM    116  O   LEU A  16     -14.534   8.797  17.602  1.00 61.74           O  
ATOM    117  CG  LEU A  16     -19.020   8.684  18.151  1.00 61.74           C  
ATOM    118  CD1 LEU A  16     -19.745   9.990  17.846  1.00 61.74           C  
ATOM    119  CD2 LEU A  16     -19.682   7.517  17.426  1.00 61.74           C  
ATOM    120  N   ASP A  17     -14.360   7.071  18.436  1.00 60.20           N  
ATOM    121  CA  ASP A  17     -13.163   6.598  17.747  1.00 60.20           C  
ATOM    122  C   ASP A  17     -13.472   6.231  16.298  1.00 60.20           C  
ATOM    123  CB  ASP A  17     -12.563   5.395  18.478  1.00 60.20           C  
ATOM    124  O   ASP A  17     -14.277   5.333  16.037  1.00 60.20           O  
ATOM    125  CG  ASP A  17     -11.363   5.759  19.334  1.00 60.20           C  
ATOM    126  OD1 ASP A  17     -10.576   6.645  18.937  1.00 60.20           O  
ATOM    127  OD2 ASP A  17     -11.201   5.153  20.415  1.00 60.20           O  
ATOM    128  N   LEU A  18     -14.073   7.166  15.497  1.00 60.44           N  
ATOM    129  CA  LEU A  18     -14.243   6.933  14.067  1.00 60.44           C  
ATOM    130  C   LEU A  18     -13.227   5.917  13.557  1.00 60.44           C  
ATOM    131  CB  LEU A  18     -14.104   8.245  13.290  1.00 60.44           C  
ATOM    132  O   LEU A  18     -12.026   6.057  13.800  1.00 60.44           O  
ATOM    133  CG  LEU A  18     -15.329   9.160  13.280  1.00 60.44           C  
ATOM    134  CD1 LEU A  18     -15.031  10.454  14.030  1.00 60.44           C  
ATOM    135  CD2 LEU A  18     -15.766   9.455  11.849  1.00 60.44           C  
ATOM    136  N   GLY A  19     -13.159   4.697  14.211  1.00 64.96           N  
ATOM    137  CA  GLY A  19     -12.430   3.614  13.573  1.00 64.96           C  
ATOM    138  C   GLY A  19     -11.667   4.054  12.338  1.00 64.96           C  
ATOM    139  O   GLY A  19     -12.265   4.312  11.292  1.00 64.96           O  
ATOM    140  N   TYR A  20     -10.752   5.058  12.476  1.00 67.48           N  
ATOM    141  CA  TYR A  20      -9.990   5.501  11.314  1.00 67.48           C  
ATOM    142  C   TYR A  20      -9.468   4.310  10.519  1.00 67.48           C  
ATOM    143  CB  TYR A  20      -8.822   6.393  11.745  1.00 67.48           C  
ATOM    144  O   TYR A  20      -8.801   3.432  11.070  1.00 67.48           O  
ATOM    145  CG  TYR A  20      -9.253   7.719  12.324  1.00 67.48           C  
ATOM    146  CD1 TYR A  20      -9.559   8.796  11.495  1.00 67.48           C  
ATOM    147  CD2 TYR A  20      -9.353   7.898  13.699  1.00 67.48           C  
ATOM    148  CE1 TYR A  20      -9.954  10.021  12.023  1.00 67.48           C  
ATOM    149  CE2 TYR A  20      -9.748   9.118  14.239  1.00 67.48           C  
ATOM    150  OH  TYR A  20     -10.437  11.381  13.923  1.00 67.48           O  
ATOM    151  CZ  TYR A  20     -10.046  10.172  13.394  1.00 67.48           C  
ATOM    152  N   THR A  21     -10.396   3.883   9.516  1.00 85.00           N  
ATOM    153  CA  THR A  21      -9.877   2.896   8.575  1.00 85.00           C  
ATOM    154  C   THR A  21      -9.131   3.578   7.432  1.00 85.00           C  
ATOM    155  CB  THR A  21     -11.008   2.021   8.003  1.00 85.00           C  
ATOM    156  O   THR A  21      -9.566   4.618   6.933  1.00 85.00           O  
ATOM    157  CG2 THR A  21     -11.681   1.205   9.101  1.00 85.00           C  
ATOM    158  OG1 THR A  21     -11.987   2.863   7.381  1.00 85.00           O  
ATOM    159  N   ILE A  22      -7.803   3.318   7.229  1.00 93.89           N  
ATOM    160  CA  ILE A  22      -6.970   3.879   6.172  1.00 93.89           C  
ATOM    161  C   ILE A  22      -7.031   2.984   4.936  1.00 93.89           C  
ATOM    162  CB  ILE A  22      -5.506   4.051   6.637  1.00 93.89           C  
ATOM    163  O   ILE A  22      -7.109   1.758   5.053  1.00 93.89           O  
ATOM    164  CG1 ILE A  22      -4.706   4.848   5.599  1.00 93.89           C  
ATOM    165  CG2 ILE A  22      -4.859   2.687   6.898  1.00 93.89           C  
ATOM    166  CD1 ILE A  22      -3.350   5.327   6.099  1.00 93.89           C  
ATOM    167  N   LYS A  23      -7.207   3.627   3.743  1.00 95.48           N  
ATOM    168  CA  LYS A  23      -7.202   2.948   2.450  1.00 95.48           C  
ATOM    169  C   LYS A  23      -5.888   3.183   1.711  1.00 95.48           C  
ATOM    170  CB  LYS A  23      -8.378   3.418   1.592  1.00 95.48           C  
ATOM    171  O   LYS A  23      -5.418   4.318   1.615  1.00 95.48           O  
ATOM    172  CG  LYS A  23      -9.743   3.086   2.177  1.00 95.48           C  
ATOM    173  CD  LYS A  23     -10.870   3.558   1.268  1.00 95.48           C  
ATOM    174  CE  LYS A  23     -12.235   3.320   1.900  1.00 95.48           C  
ATOM    175  NZ  LYS A  23     -13.345   3.765   1.004  1.00 95.48           N  
ATOM    176  N   CYS A  24      -5.244   2.075   1.206  1.00 97.08           N  
ATOM    177  CA  CYS A  24      -3.962   2.167   0.516  1.00 97.08           C  
ATOM    178  C   CYS A  24      -4.025   1.482  -0.844  1.00 97.08           C  
ATOM    179  CB  CYS A  24      -2.852   1.543   1.361  1.00 97.08           C  
ATOM    180  O   CYS A  24      -4.798   0.542  -1.035  1.00 97.08           O  
ATOM    181  SG  CYS A  24      -2.643   2.321   2.978  1.00 97.08           S  
ATOM    182  N   TYR A  25      -3.280   1.998  -1.787  1.00 96.50           N  
ATOM    183  CA  TYR A  25      -3.103   1.253  -3.029  1.00 96.50           C  
ATOM    184  C   TYR A  25      -2.427  -0.088  -2.769  1.00 96.50           C  
ATOM    185  CB  TYR A  25      -2.280   2.067  -4.032  1.00 96.50           C  
ATOM    186  O   TYR A  25      -1.513  -0.180  -1.946  1.00 96.50           O  
ATOM    187  CG  TYR A  25      -2.994   3.291  -4.552  1.00 96.50           C  
ATOM    188  CD1 TYR A  25      -4.047   3.175  -5.456  1.00 96.50           C  
ATOM    189  CD2 TYR A  25      -2.617   4.565  -4.141  1.00 96.50           C  
ATOM    190  CE1 TYR A  25      -4.707   4.300  -5.940  1.00 96.50           C  
ATOM    191  CE2 TYR A  25      -3.270   5.697  -4.618  1.00 96.50           C  
ATOM    192  OH  TYR A  25      -4.962   6.671  -5.990  1.00 96.50           O  
ATOM    193  CZ  TYR A  25      -4.313   5.554  -5.515  1.00 96.50           C  
ATOM    194  N   ASN A  26      -2.933  -1.147  -3.386  1.00 93.55           N  
ATOM    195  CA  ASN A  26      -2.392  -2.470  -3.093  1.00 93.55           C  
ATOM    196  C   ASN A  26      -1.876  -3.157  -4.355  1.00 93.55           C  
ATOM    197  CB  ASN A  26      -3.445  -3.342  -2.407  1.00 93.55           C  
ATOM    198  O   ASN A  26      -1.455  -4.314  -4.309  1.00 93.55           O  
ATOM    199  CG  ASN A  26      -2.878  -4.652  -1.898  1.00 93.55           C  
ATOM    200  ND2 ASN A  26      -3.680  -5.709  -1.957  1.00 93.55           N  
ATOM    201  OD1 ASN A  26      -1.728  -4.714  -1.455  1.00 93.55           O  
ATOM    202  N   THR A  27      -1.956  -2.402  -5.470  1.00 89.12           N  
ATOM    203  CA  THR A  27      -1.398  -2.833  -6.747  1.00 89.12           C  
ATOM    204  C   THR A  27      -0.663  -1.684  -7.431  1.00 89.12           C  
ATOM    205  CB  THR A  27      -2.495  -3.374  -7.682  1.00 89.12           C  
ATOM    206  O   THR A  27      -0.798  -0.527  -7.029  1.00 89.12           O  
ATOM    207  CG2 THR A  27      -3.426  -4.329  -6.943  1.00 89.12           C  
ATOM    208  OG1 THR A  27      -3.261  -2.277  -8.194  1.00 89.12           O  
ATOM    209  N   PRO A  28       0.137  -2.048  -8.386  1.00 84.87           N  
ATOM    210  CA  PRO A  28       0.792  -0.977  -9.141  1.00 84.87           C  
ATOM    211  C   PRO A  28      -0.185  -0.176  -9.997  1.00 84.87           C  
ATOM    212  CB  PRO A  28       1.798  -1.728 -10.018  1.00 84.87           C  
ATOM    213  O   PRO A  28       0.151   0.914 -10.469  1.00 84.87           O  
ATOM    214  CG  PRO A  28       1.938  -3.070  -9.375  1.00 84.87           C  
ATOM    215  CD  PRO A  28       0.679  -3.368  -8.613  1.00 84.87           C  
ATOM    216  N   LEU A  29      -1.399  -0.657 -10.189  1.00 85.34           N  
ATOM    217  CA  LEU A  29      -2.419   0.014 -10.987  1.00 85.34           C  
ATOM    218  C   LEU A  29      -3.090   1.126 -10.188  1.00 85.34           C  
ATOM    219  CB  LEU A  29      -3.471  -0.990 -11.467  1.00 85.34           C  
ATOM    220  O   LEU A  29      -3.327   0.978  -8.987  1.00 85.34           O  
ATOM    221  CG  LEU A  29      -2.975  -2.097 -12.400  1.00 85.34           C  
ATOM    222  CD1 LEU A  29      -4.064  -3.145 -12.603  1.00 85.34           C  
ATOM    223  CD2 LEU A  29      -2.533  -1.511 -13.737  1.00 85.34           C  
ATOM    224  N   PRO A  30      -3.312   2.190 -10.946  1.00 80.79           N  
ATOM    225  CA  PRO A  30      -4.058   3.282 -10.317  1.00 80.79           C  
ATOM    226  C   PRO A  30      -5.522   2.927 -10.065  1.00 80.79           C  
ATOM    227  CB  PRO A  30      -3.939   4.421 -11.332  1.00 80.79           C  
ATOM    228  O   PRO A  30      -6.065   2.030 -10.716  1.00 80.79           O  
ATOM    229  CG  PRO A  30      -3.744   3.741 -12.649  1.00 80.79           C  
ATOM    230  CD  PRO A  30      -3.070   2.421 -12.409  1.00 80.79           C  
ATOM    231  N   PHE A  31      -6.076   3.031  -8.865  1.00 86.44           N  
ATOM    232  CA  PHE A  31      -7.501   3.001  -8.557  1.00 86.44           C  
ATOM    233  C   PHE A  31      -7.875   1.701  -7.856  1.00 86.44           C  
ATOM    234  CB  PHE A  31      -8.332   3.168  -9.833  1.00 86.44           C  
ATOM    235  O   PHE A  31      -9.059   1.402  -7.681  1.00 86.44           O  
ATOM    236  CG  PHE A  31      -8.018   4.424 -10.601  1.00 86.44           C  
ATOM    237  CD1 PHE A  31      -8.394   5.668 -10.110  1.00 86.44           C  
ATOM    238  CD2 PHE A  31      -7.348   4.359 -11.816  1.00 86.44           C  
ATOM    239  CE1 PHE A  31      -8.106   6.832 -10.819  1.00 86.44           C  
ATOM    240  CE2 PHE A  31      -7.056   5.518 -12.530  1.00 86.44           C  
ATOM    241  CZ  PHE A  31      -7.437   6.753 -12.031  1.00 86.44           C  
ATOM    242  N   ILE A  32      -6.847   0.793  -7.782  1.00 92.28           N  
ATOM    243  CA  ILE A  32      -7.084  -0.410  -6.993  1.00 92.28           C  
ATOM    244  C   ILE A  32      -6.529  -0.221  -5.583  1.00 92.28           C  
ATOM    245  CB  ILE A  32      -6.451  -1.654  -7.655  1.00 92.28           C  
ATOM    246  O   ILE A  32      -5.317  -0.088  -5.399  1.00 92.28           O  
ATOM    247  CG1 ILE A  32      -7.008  -1.848  -9.070  1.00 92.28           C  
ATOM    248  CG2 ILE A  32      -6.687  -2.902  -6.799  1.00 92.28           C  
ATOM    249  CD1 ILE A  32      -6.415  -3.038  -9.812  1.00 92.28           C  
ATOM    250  N   TYR A  33      -7.487  -0.040  -4.619  1.00 94.63           N  
ATOM    251  CA  TYR A  33      -7.113   0.152  -3.223  1.00 94.63           C  
ATOM    252  C   TYR A  33      -7.958  -0.725  -2.306  1.00 94.63           C  
ATOM    253  CB  TYR A  33      -7.265   1.623  -2.822  1.00 94.63           C  
ATOM    254  O   TYR A  33      -8.950  -1.314  -2.742  1.00 94.63           O  
ATOM    255  CG  TYR A  33      -8.607   2.214  -3.181  1.00 94.63           C  
ATOM    256  CD1 TYR A  33      -8.807   2.842  -4.408  1.00 94.63           C  
ATOM    257  CD2 TYR A  33      -9.675   2.147  -2.293  1.00 94.63           C  
ATOM    258  CE1 TYR A  33     -10.041   3.391  -4.742  1.00 94.63           C  
ATOM    259  CE2 TYR A  33     -10.914   2.692  -2.616  1.00 94.63           C  
ATOM    260  OH  TYR A  33     -12.311   3.851  -4.166  1.00 94.63           O  
ATOM    261  CZ  TYR A  33     -11.087   3.310  -3.841  1.00 94.63           C  
ATOM    262  N   LYS A  34      -7.412  -0.895  -1.103  1.00 94.85           N  
ATOM    263  CA  LYS A  34      -8.090  -1.702  -0.093  1.00 94.85           C  
ATOM    264  C   LYS A  34      -8.078  -1.007   1.266  1.00 94.85           C  
ATOM    265  CB  LYS A  34      -7.440  -3.081   0.019  1.00 94.85           C  
ATOM    266  O   LYS A  34      -7.238  -0.140   1.518  1.00 94.85           O  
ATOM    267  CG  LYS A  34      -6.032  -3.057   0.596  1.00 94.85           C  
ATOM    268  CD  LYS A  34      -5.447  -4.460   0.700  1.00 94.85           C  
ATOM    269  CE  LYS A  34      -4.072  -4.446   1.355  1.00 94.85           C  
ATOM    270  NZ  LYS A  34      -3.535  -5.826   1.546  1.00 94.85           N  
ATOM    271  N   THR A  35      -9.075  -1.262   1.987  1.00 95.70           N  
ATOM    272  CA  THR A  35      -9.092  -0.831   3.380  1.00 95.70           C  
ATOM    273  C   THR A  35      -8.098  -1.639   4.209  1.00 95.70           C  
ATOM    274  CB  THR A  35     -10.500  -0.964   3.989  1.00 95.70           C  
ATOM    275  O   THR A  35      -8.094  -2.871   4.156  1.00 95.70           O  
ATOM    276  CG2 THR A  35     -10.531  -0.445   5.423  1.00 95.70           C  
ATOM    277  OG1 THR A  35     -11.429  -0.211   3.200  1.00 95.70           O  
ATOM    278  N   CYS A  36      -7.168  -0.929   4.979  1.00 94.38           N  
ATOM    279  CA  CYS A  36      -6.162  -1.617   5.781  1.00 94.38           C  
ATOM    280  C   CYS A  36      -6.800  -2.304   6.982  1.00 94.38           C  
ATOM    281  CB  CYS A  36      -5.090  -0.636   6.252  1.00 94.38           C  
ATOM    282  O   CYS A  36      -7.735  -1.772   7.583  1.00 94.38           O  
ATOM    283  SG  CYS A  36      -4.156   0.125   4.906  1.00 94.38           S  
ATOM    284  N   PRO A  37      -6.414  -3.573   7.212  1.00 93.60           N  
ATOM    285  CA  PRO A  37      -6.926  -4.268   8.396  1.00 93.60           C  
ATOM    286  C   PRO A  37      -6.585  -3.546   9.697  1.00 93.60           C  
ATOM    287  CB  PRO A  37      -6.235  -5.632   8.330  1.00 93.60           C  
ATOM    288  O   PRO A  37      -5.746  -2.643   9.705  1.00 93.60           O  
ATOM    289  CG  PRO A  37      -4.975  -5.386   7.564  1.00 93.60           C  
ATOM    290  CD  PRO A  37      -5.210  -4.247   6.613  1.00 93.60           C  
ATOM    291  N   GLU A  38      -7.267  -3.940  10.692  1.00 90.97           N  
ATOM    292  CA  GLU A  38      -7.010  -3.375  12.014  1.00 90.97           C  
ATOM    293  C   GLU A  38      -5.542  -3.528  12.403  1.00 90.97           C  
ATOM    294  CB  GLU A  38      -7.905  -4.036  13.065  1.00 90.97           C  
ATOM    295  O   GLU A  38      -4.950  -4.591  12.208  1.00 90.97           O  
ATOM    296  CG  GLU A  38      -7.985  -3.266  14.376  1.00 90.97           C  
ATOM    297  CD  GLU A  38      -8.930  -3.898  15.385  1.00 90.97           C  
ATOM    298  OE1 GLU A  38      -9.056  -3.369  16.513  1.00 90.97           O  
ATOM    299  OE2 GLU A  38      -9.550  -4.930  15.046  1.00 90.97           O  
ATOM    300  N   GLY A  39      -4.861  -2.517  12.827  1.00 91.18           N  
ATOM    301  CA  GLY A  39      -3.472  -2.573  13.257  1.00 91.18           C  
ATOM    302  C   GLY A  39      -2.506  -2.017  12.229  1.00 91.18           C  
ATOM    303  O   GLY A  39      -1.365  -1.686  12.557  1.00 91.18           O  
ATOM    304  N   GLU A  40      -2.994  -1.966  10.973  1.00 94.30           N  
ATOM    305  CA  GLU A  40      -2.168  -1.396   9.913  1.00 94.30           C  
ATOM    306  C   GLU A  40      -2.595   0.033   9.589  1.00 94.30           C  
ATOM    307  CB  GLU A  40      -2.237  -2.263   8.653  1.00 94.30           C  
ATOM    308  O   GLU A  40      -3.527   0.247   8.812  1.00 94.30           O  
ATOM    309  CG  GLU A  40      -1.710  -3.677   8.850  1.00 94.30           C  
ATOM    310  CD  GLU A  40      -1.634  -4.475   7.558  1.00 94.30           C  
ATOM    311  OE1 GLU A  40      -1.231  -5.660   7.599  1.00 94.30           O  
ATOM    312  OE2 GLU A  40      -1.980  -3.911   6.496  1.00 94.30           O  
ATOM    313  N   LYS A  41      -1.826   0.963  10.114  1.00 93.89           N  
ATOM    314  CA  LYS A  41      -2.289   2.348  10.093  1.00 93.89           C  
ATOM    315  C   LYS A  41      -1.504   3.175   9.078  1.00 93.89           C  
ATOM    316  CB  LYS A  41      -2.171   2.975  11.483  1.00 93.89           C  
ATOM    317  O   LYS A  41      -1.557   4.406   9.099  1.00 93.89           O  
ATOM    318  CG  LYS A  41      -3.032   2.301  12.541  1.00 93.89           C  
ATOM    319  CD  LYS A  41      -2.926   3.011  13.884  1.00 93.89           C  
ATOM    320  CE  LYS A  41      -3.812   2.357  14.935  1.00 93.89           C  
ATOM    321  NZ  LYS A  41      -3.736   3.070  16.246  1.00 93.89           N  
ATOM    322  N   MET A  42      -0.667   2.432   8.200  1.00 95.66           N  
ATOM    323  CA  MET A  42       0.179   3.150   7.251  1.00 95.66           C  
ATOM    324  C   MET A  42       0.114   2.508   5.869  1.00 95.66           C  
ATOM    325  CB  MET A  42       1.627   3.187   7.743  1.00 95.66           C  
ATOM    326  O   MET A  42      -0.229   1.331   5.743  1.00 95.66           O  
ATOM    327  CG  MET A  42       1.801   3.871   9.089  1.00 95.66           C  
ATOM    328  SD  MET A  42       3.541   3.851   9.669  1.00 95.66           S  
ATOM    329  CE  MET A  42       3.381   4.819  11.195  1.00 95.66           C  
ATOM    330  N   CYS A  43       0.356   3.328   4.861  1.00 96.84           N  
ATOM    331  CA  CYS A  43       0.546   2.846   3.497  1.00 96.84           C  
ATOM    332  C   CYS A  43       2.024   2.831   3.125  1.00 96.84           C  
ATOM    333  CB  CYS A  43      -0.229   3.715   2.508  1.00 96.84           C  
ATOM    334  O   CYS A  43       2.785   3.701   3.554  1.00 96.84           O  
ATOM    335  SG  CYS A  43      -2.001   3.804   2.850  1.00 96.84           S  
ATOM    336  N   TYR A  44       2.455   1.784   2.445  1.00 96.50           N  
ATOM    337  CA  TYR A  44       3.833   1.791   1.968  1.00 96.50           C  
ATOM    338  C   TYR A  44       3.886   1.675   0.449  1.00 96.50           C  
ATOM    339  CB  TYR A  44       4.628   0.648   2.607  1.00 96.50           C  
ATOM    340  O   TYR A  44       2.959   1.148  -0.172  1.00 96.50           O  
ATOM    341  CG  TYR A  44       4.324  -0.707   2.017  1.00 96.50           C  
ATOM    342  CD1 TYR A  44       3.320  -1.512   2.552  1.00 96.50           C  
ATOM    343  CD2 TYR A  44       5.039  -1.187   0.925  1.00 96.50           C  
ATOM    344  CE1 TYR A  44       3.037  -2.763   2.013  1.00 96.50           C  
ATOM    345  CE2 TYR A  44       4.765  -2.436   0.378  1.00 96.50           C  
ATOM    346  OH  TYR A  44       3.487  -4.452   0.390  1.00 96.50           O  
ATOM    347  CZ  TYR A  44       3.763  -3.215   0.927  1.00 96.50           C  
ATOM    348  N   GLU A  45       4.894   2.232  -0.174  1.00 94.97           N  
ATOM    349  CA  GLU A  45       5.301   2.064  -1.566  1.00 94.97           C  
ATOM    350  C   GLU A  45       6.788   1.736  -1.670  1.00 94.97           C  
ATOM    351  CB  GLU A  45       4.981   3.323  -2.375  1.00 94.97           C  
ATOM    352  O   GLU A  45       7.631   2.489  -1.179  1.00 94.97           O  
ATOM    353  CG  GLU A  45       5.405   3.240  -3.834  1.00 94.97           C  
ATOM    354  CD  GLU A  45       5.252   4.556  -4.579  1.00 94.97           C  
ATOM    355  OE1 GLU A  45       6.071   4.841  -5.483  1.00 94.97           O  
ATOM    356  OE2 GLU A  45       4.307   5.310  -4.256  1.00 94.97           O  
ATOM    357  N   LYS A  46       7.035   0.643  -2.194  1.00 93.11           N  
ATOM    358  CA  LYS A  46       8.409   0.185  -2.379  1.00 93.11           C  
ATOM    359  C   LYS A  46       8.709  -0.072  -3.853  1.00 93.11           C  
ATOM    360  CB  LYS A  46       8.667  -1.082  -1.562  1.00 93.11           C  
ATOM    361  O   LYS A  46       7.956  -0.774  -4.531  1.00 93.11           O  
ATOM    362  CG  LYS A  46      10.114  -1.553  -1.590  1.00 93.11           C  
ATOM    363  CD  LYS A  46      10.308  -2.813  -0.757  1.00 93.11           C  
ATOM    364  CE  LYS A  46      11.764  -3.259  -0.746  1.00 93.11           C  
ATOM    365  NZ  LYS A  46      11.975  -4.440   0.143  1.00 93.11           N  
ATOM    366  N   SER A  47       9.839   0.561  -4.282  1.00 90.60           N  
ATOM    367  CA  SER A  47      10.264   0.398  -5.668  1.00 90.60           C  
ATOM    368  C   SER A  47      11.586  -0.359  -5.756  1.00 90.60           C  
ATOM    369  CB  SER A  47      10.400   1.759  -6.351  1.00 90.60           C  
ATOM    370  O   SER A  47      12.494  -0.128  -4.955  1.00 90.60           O  
ATOM    371  OG  SER A  47       9.189   2.490  -6.262  1.00 90.60           O  
ATOM    372  N   PHE A  48      11.607  -1.423  -6.588  1.00 86.69           N  
ATOM    373  CA  PHE A  48      12.854  -2.145  -6.805  1.00 86.69           C  
ATOM    374  C   PHE A  48      13.063  -2.431  -8.288  1.00 86.69           C  
ATOM    375  CB  PHE A  48      12.864  -3.456  -6.012  1.00 86.69           C  
ATOM    376  O   PHE A  48      12.102  -2.479  -9.058  1.00 86.69           O  
ATOM    377  CG  PHE A  48      11.666  -4.329  -6.270  1.00 86.69           C  
ATOM    378  CD1 PHE A  48      10.494  -4.158  -5.544  1.00 86.69           C  
ATOM    379  CD2 PHE A  48      11.712  -5.324  -7.238  1.00 86.69           C  
ATOM    380  CE1 PHE A  48       9.383  -4.965  -5.780  1.00 86.69           C  
ATOM    381  CE2 PHE A  48      10.607  -6.134  -7.480  1.00 86.69           C  
ATOM    382  CZ  PHE A  48       9.444  -5.954  -6.749  1.00 86.69           C  
ATOM    383  N   ASN A  49      14.324  -2.340  -8.619  1.00 84.67           N  
ATOM    384  CA  ASN A  49      14.738  -2.646  -9.984  1.00 84.67           C  
ATOM    385  C   ASN A  49      15.123  -4.114 -10.138  1.00 84.67           C  
ATOM    386  CB  ASN A  49      15.900  -1.745 -10.407  1.00 84.67           C  
ATOM    387  O   ASN A  49      15.801  -4.676  -9.276  1.00 84.67           O  
ATOM    388  CG  ASN A  49      15.493  -0.291 -10.541  1.00 84.67           C  
ATOM    389  ND2 ASN A  49      16.409   0.614 -10.216  1.00 84.67           N  
ATOM    390  OD1 ASN A  49      14.365   0.017 -10.933  1.00 84.67           O  
ATOM    391  N   ILE A  50      14.485  -4.788 -11.125  1.00 78.93           N  
ATOM    392  CA  ILE A  50      14.960  -6.123 -11.473  1.00 78.93           C  
ATOM    393  C   ILE A  50      15.929  -6.035 -12.650  1.00 78.93           C  
ATOM    394  CB  ILE A  50      13.787  -7.069 -11.813  1.00 78.93           C  
ATOM    395  O   ILE A  50      15.524  -5.726 -13.774  1.00 78.93           O  
ATOM    396  CG1 ILE A  50      12.797  -7.134 -10.645  1.00 78.93           C  
ATOM    397  CG2 ILE A  50      14.306  -8.465 -12.170  1.00 78.93           C  
ATOM    398  CD1 ILE A  50      11.497  -7.853 -10.975  1.00 78.93           C  
ATOM    399  N   GLY A  51      17.195  -5.972 -12.374  1.00 77.87           N  
ATOM    400  CA  GLY A  51      18.161  -5.800 -13.448  1.00 77.87           C  
ATOM    401  C   GLY A  51      18.225  -4.378 -13.972  1.00 77.87           C  
ATOM    402  O   GLY A  51      18.166  -3.422 -13.196  1.00 77.87           O  
ATOM    403  N   LYS A  52      18.399  -4.176 -15.193  1.00 78.76           N  
ATOM    404  CA  LYS A  52      18.588  -2.868 -15.813  1.00 78.76           C  
ATOM    405  C   LYS A  52      17.257  -2.282 -16.277  1.00 78.76           C  
ATOM    406  CB  LYS A  52      19.556  -2.967 -16.992  1.00 78.76           C  
ATOM    407  O   LYS A  52      17.158  -1.080 -16.535  1.00 78.76           O  
ATOM    408  CG  LYS A  52      21.003  -3.208 -16.587  1.00 78.76           C  
ATOM    409  CD  LYS A  52      21.936  -3.161 -17.790  1.00 78.76           C  
ATOM    410  CE  LYS A  52      23.376  -3.456 -17.393  1.00 78.76           C  
ATOM    411  NZ  LYS A  52      24.276  -3.526 -18.583  1.00 78.76           N  
ATOM    412  N   PHE A  53      16.133  -2.947 -16.138  1.00 70.37           N  
ATOM    413  CA  PHE A  53      15.065  -2.354 -16.933  1.00 70.37           C  
ATOM    414  C   PHE A  53      13.737  -2.418 -16.189  1.00 70.37           C  
ATOM    415  CB  PHE A  53      14.943  -3.063 -18.286  1.00 70.37           C  
ATOM    416  O   PHE A  53      12.829  -1.628 -16.459  1.00 70.37           O  
ATOM    417  CG  PHE A  53      16.135  -2.868 -19.183  1.00 70.37           C  
ATOM    418  CD1 PHE A  53      16.367  -1.645 -19.799  1.00 70.37           C  
ATOM    419  CD2 PHE A  53      17.025  -3.910 -19.410  1.00 70.37           C  
ATOM    420  CE1 PHE A  53      17.470  -1.462 -20.630  1.00 70.37           C  
ATOM    421  CE2 PHE A  53      18.130  -3.735 -20.239  1.00 70.37           C  
ATOM    422  CZ  PHE A  53      18.350  -2.510 -20.849  1.00 70.37           C  
ATOM    423  N   LYS A  54      13.629  -3.188 -15.137  1.00 71.41           N  
ATOM    424  CA  LYS A  54      12.227  -3.283 -14.739  1.00 71.41           C  
ATOM    425  C   LYS A  54      12.018  -2.737 -13.329  1.00 71.41           C  
ATOM    426  CB  LYS A  54      11.745  -4.733 -14.816  1.00 71.41           C  
ATOM    427  O   LYS A  54      12.714  -3.136 -12.393  1.00 71.41           O  
ATOM    428  CG  LYS A  54      11.531  -5.239 -16.235  1.00 71.41           C  
ATOM    429  CD  LYS A  54      10.953  -6.648 -16.244  1.00 71.41           C  
ATOM    430  CE  LYS A  54      10.835  -7.196 -17.660  1.00 71.41           C  
ATOM    431  NZ  LYS A  54      10.273  -8.579 -17.674  1.00 71.41           N  
ATOM    432  N   LEU A  55      11.341  -1.592 -13.242  1.00 81.82           N  
ATOM    433  CA  LEU A  55      10.912  -1.021 -11.970  1.00 81.82           C  
ATOM    434  C   LEU A  55       9.654  -1.716 -11.459  1.00 81.82           C  
ATOM    435  CB  LEU A  55      10.655   0.481 -12.116  1.00 81.82           C  
ATOM    436  O   LEU A  55       8.657  -1.812 -12.178  1.00 81.82           O  
ATOM    437  CG  LEU A  55      10.233   1.223 -10.847  1.00 81.82           C  
ATOM    438  CD1 LEU A  55      11.381   1.252  -9.843  1.00 81.82           C  
ATOM    439  CD2 LEU A  55       9.773   2.638 -11.182  1.00 81.82           C  
ATOM    440  N   TYR A  56       9.834  -2.362 -10.390  1.00 86.93           N  
ATOM    441  CA  TYR A  56       8.701  -2.957  -9.689  1.00 86.93           C  
ATOM    442  C   TYR A  56       8.287  -2.100  -8.499  1.00 86.93           C  
ATOM    443  CB  TYR A  56       9.044  -4.373  -9.218  1.00 86.93           C  
ATOM    444  O   TYR A  56       9.137  -1.610  -7.752  1.00 86.93           O  
ATOM    445  CG  TYR A  56       7.860  -5.135  -8.675  1.00 86.93           C  
ATOM    446  CD1 TYR A  56       7.626  -5.211  -7.303  1.00 86.93           C  
ATOM    447  CD2 TYR A  56       6.974  -5.781  -9.530  1.00 86.93           C  
ATOM    448  CE1 TYR A  56       6.537  -5.913  -6.797  1.00 86.93           C  
ATOM    449  CE2 TYR A  56       5.881  -6.487  -9.035  1.00 86.93           C  
ATOM    450  OH  TYR A  56       4.592  -7.243  -7.174  1.00 86.93           O  
ATOM    451  CZ  TYR A  56       5.671  -6.547  -7.670  1.00 86.93           C  
ATOM    452  N   VAL A  57       6.925  -1.858  -8.509  1.00 90.96           N  
ATOM    453  CA  VAL A  57       6.376  -1.065  -7.414  1.00 90.96           C  
ATOM    454  C   VAL A  57       5.425  -1.921  -6.581  1.00 90.96           C  
ATOM    455  CB  VAL A  57       5.645   0.193  -7.934  1.00 90.96           C  
ATOM    456  O   VAL A  57       4.518  -2.558  -7.123  1.00 90.96           O  
ATOM    457  CG1 VAL A  57       5.070   1.003  -6.773  1.00 90.96           C  
ATOM    458  CG2 VAL A  57       6.590   1.051  -8.772  1.00 90.96           C  
ATOM    459  N   SER A  58       5.825  -2.082  -5.366  1.00 92.24           N  
ATOM    460  CA  SER A  58       4.972  -2.761  -4.397  1.00 92.24           C  
ATOM    461  C   SER A  58       4.308  -1.764  -3.452  1.00 92.24           C  
ATOM    462  CB  SER A  58       5.780  -3.779  -3.591  1.00 92.24           C  
ATOM    463  O   SER A  58       4.979  -0.906  -2.875  1.00 92.24           O  
ATOM    464  OG  SER A  58       4.953  -4.450  -2.655  1.00 92.24           O  
ATOM    465  N   ARG A  59       2.938  -1.867  -3.353  1.00 95.13           N  
ATOM    466  CA  ARG A  59       2.157  -0.987  -2.489  1.00 95.13           C  
ATOM    467  C   ARG A  59       1.292  -1.793  -1.526  1.00 95.13           C  
ATOM    468  CB  ARG A  59       1.280  -0.053  -3.325  1.00 95.13           C  
ATOM    469  O   ARG A  59       0.900  -2.921  -1.830  1.00 95.13           O  
ATOM    470  CG  ARG A  59       2.061   0.836  -4.279  1.00 95.13           C  
ATOM    471  CD  ARG A  59       1.139   1.632  -5.191  1.00 95.13           C  
ATOM    472  NE  ARG A  59       1.886   2.555  -6.041  1.00 95.13           N  
ATOM    473  NH1 ARG A  59       0.115   3.019  -7.450  1.00 95.13           N  
ATOM    474  NH2 ARG A  59       2.152   4.010  -7.798  1.00 95.13           N  
ATOM    475  CZ  ARG A  59       1.383   3.193  -7.094  1.00 95.13           C  
ATOM    476  N   GLY A  60       1.027  -1.188  -0.368  1.00 95.62           N  
ATOM    477  CA  GLY A  60       0.159  -1.909   0.550  1.00 95.62           C  
ATOM    478  C   GLY A  60       0.051  -1.249   1.912  1.00 95.62           C  
ATOM    479  O   GLY A  60       0.472  -0.103   2.087  1.00 95.62           O  
ATOM    480  N   CYS A  61      -0.667  -2.033   2.773  1.00 96.09           N  
ATOM    481  CA  CYS A  61      -0.876  -1.617   4.155  1.00 96.09           C  
ATOM    482  C   CYS A  61       0.192  -2.205   5.069  1.00 96.09           C  
ATOM    483  CB  CYS A  61      -2.263  -2.040   4.637  1.00 96.09           C  
ATOM    484  O   CYS A  61       0.619  -3.345   4.879  1.00 96.09           O  
ATOM    485  SG  CYS A  61      -3.616  -1.345   3.663  1.00 96.09           S  
ATOM    486  N   THR A  62       0.606  -1.355   6.048  1.00 95.85           N  
ATOM    487  CA  THR A  62       1.612  -1.858   6.976  1.00 95.85           C  
ATOM    488  C   THR A  62       1.452  -1.213   8.350  1.00 95.85           C  
ATOM    489  CB  THR A  62       3.036  -1.602   6.449  1.00 95.85           C  
ATOM    490  O   THR A  62       0.879  -0.128   8.469  1.00 95.85           O  
ATOM    491  CG2 THR A  62       3.330  -0.108   6.361  1.00 95.85           C  
ATOM    492  OG1 THR A  62       3.984  -2.213   7.334  1.00 95.85           O  
ATOM    493  N   ASP A  63       1.778  -1.929   9.405  1.00 95.28           N  
ATOM    494  CA  ASP A  63       1.810  -1.367  10.752  1.00 95.28           C  
ATOM    495  C   ASP A  63       3.139  -0.666  11.023  1.00 95.28           C  
ATOM    496  CB  ASP A  63       1.569  -2.460  11.795  1.00 95.28           C  
ATOM    497  O   ASP A  63       3.212   0.235  11.861  1.00 95.28           O  
ATOM    498  CG  ASP A  63       2.596  -3.576  11.733  1.00 95.28           C  
ATOM    499  OD1 ASP A  63       3.300  -3.701  10.708  1.00 95.28           O  
ATOM    500  OD2 ASP A  63       2.701  -4.339  12.717  1.00 95.28           O  
ATOM    501  N   LYS A  64       4.162  -1.123  10.326  1.00 95.26           N  
ATOM    502  CA  LYS A  64       5.509  -0.564  10.397  1.00 95.26           C  
ATOM    503  C   LYS A  64       6.089  -0.349   9.002  1.00 95.26           C  
ATOM    504  CB  LYS A  64       6.427  -1.477  11.211  1.00 95.26           C  
ATOM    505  O   LYS A  64       5.983  -1.222   8.139  1.00 95.26           O  
ATOM    506  CG  LYS A  64       7.783  -0.865  11.532  1.00 95.26           C  
ATOM    507  CD  LYS A  64       8.616  -1.784  12.415  1.00 95.26           C  
ATOM    508  CE  LYS A  64       9.986  -1.189  12.708  1.00 95.26           C  
ATOM    509  NZ  LYS A  64      10.811  -2.090  13.567  1.00 95.26           N  
ATOM    510  N   CYS A  65       6.618   0.893   8.805  1.00 94.59           N  
ATOM    511  CA  CYS A  65       7.208   1.215   7.511  1.00 94.59           C  
ATOM    512  C   CYS A  65       8.380   0.292   7.200  1.00 94.59           C  
ATOM    513  CB  CYS A  65       7.672   2.671   7.481  1.00 94.59           C  
ATOM    514  O   CYS A  65       9.328   0.201   7.983  1.00 94.59           O  
ATOM    515  SG  CYS A  65       8.035   3.286   5.821  1.00 94.59           S  
ATOM    516  N   PRO A  66       8.277  -0.536   6.084  1.00 93.03           N  
ATOM    517  CA  PRO A  66       9.378  -1.424   5.702  1.00 93.03           C  
ATOM    518  C   PRO A  66      10.714  -0.693   5.590  1.00 93.03           C  
ATOM    519  CB  PRO A  66       8.936  -1.968   4.341  1.00 93.03           C  
ATOM    520  O   PRO A  66      10.745   0.499   5.273  1.00 93.03           O  
ATOM    521  CG  PRO A  66       7.458  -1.748   4.303  1.00 93.03           C  
ATOM    522  CD  PRO A  66       7.134  -0.538   5.131  1.00 93.03           C  
ATOM    523  N   LYS A  67      11.714  -1.438   5.917  1.00 91.07           N  
ATOM    524  CA  LYS A  67      13.078  -0.938   5.773  1.00 91.07           C  
ATOM    525  C   LYS A  67      13.641  -1.267   4.394  1.00 91.07           C  
ATOM    526  CB  LYS A  67      13.981  -1.520   6.861  1.00 91.07           C  
ATOM    527  O   LYS A  67      13.258  -2.267   3.783  1.00 91.07           O  
ATOM    528  CG  LYS A  67      13.594  -1.108   8.274  1.00 91.07           C  
ATOM    529  CD  LYS A  67      14.570  -1.660   9.305  1.00 91.07           C  
ATOM    530  CE  LYS A  67      14.173  -1.263  10.720  1.00 91.07           C  
ATOM    531  NZ  LYS A  67      15.095  -1.849  11.739  1.00 91.07           N  
ATOM    532  N   GLY A  68      14.356  -0.412   3.815  1.00 85.70           N  
ATOM    533  CA  GLY A  68      14.966  -0.649   2.516  1.00 85.70           C  
ATOM    534  C   GLY A  68      15.129   0.615   1.694  1.00 85.70           C  
ATOM    535  O   GLY A  68      14.670   1.687   2.095  1.00 85.70           O  
ATOM    536  N   LYS A  69      15.866   0.384   0.637  1.00 84.94           N  
ATOM    537  CA  LYS A  69      16.038   1.495  -0.294  1.00 84.94           C  
ATOM    538  C   LYS A  69      14.786   1.701  -1.143  1.00 84.94           C  
ATOM    539  CB  LYS A  69      17.249   1.257  -1.197  1.00 84.94           C  
ATOM    540  O   LYS A  69      14.003   0.769  -1.339  1.00 84.94           O  
ATOM    541  CG  LYS A  69      18.582   1.281  -0.464  1.00 84.94           C  
ATOM    542  CD  LYS A  69      19.753   1.154  -1.429  1.00 84.94           C  
ATOM    543  CE  LYS A  69      21.086   1.132  -0.693  1.00 84.94           C  
ATOM    544  NZ  LYS A  69      22.235   0.958  -1.631  1.00 84.94           N  
ATOM    545  N   ALA A  70      14.329   2.931  -1.227  1.00 90.26           N  
ATOM    546  CA  ALA A  70      13.257   3.326  -2.138  1.00 90.26           C  
ATOM    547  C   ALA A  70      11.889   2.978  -1.559  1.00 90.26           C  
ATOM    548  CB  ALA A  70      13.441   2.658  -3.498  1.00 90.26           C  
ATOM    549  O   ALA A  70      11.015   2.479  -2.271  1.00 90.26           O  
ATOM    550  N   VAL A  71      11.759   3.073  -0.180  1.00 94.48           N  
ATOM    551  CA  VAL A  71      10.487   2.854   0.502  1.00 94.48           C  
ATOM    552  C   VAL A  71       9.913   4.190   0.967  1.00 94.48           C  
ATOM    553  CB  VAL A  71      10.645   1.894   1.703  1.00 94.48           C  
ATOM    554  O   VAL A  71      10.629   5.015   1.539  1.00 94.48           O  
ATOM    555  CG1 VAL A  71       9.318   1.733   2.443  1.00 94.48           C  
ATOM    556  CG2 VAL A  71      11.169   0.538   1.236  1.00 94.48           C  
ATOM    557  N   LYS A  72       8.652   4.383   0.710  1.00 94.52           N  
ATOM    558  CA  LYS A  72       7.917   5.545   1.202  1.00 94.52           C  
ATOM    559  C   LYS A  72       6.683   5.121   1.993  1.00 94.52           C  
ATOM    560  CB  LYS A  72       7.508   6.453   0.041  1.00 94.52           C  
ATOM    561  O   LYS A  72       5.960   4.210   1.584  1.00 94.52           O  
ATOM    562  CG  LYS A  72       8.682   7.064  -0.709  1.00 94.52           C  
ATOM    563  CD  LYS A  72       8.212   7.958  -1.850  1.00 94.52           C  
ATOM    564  CE  LYS A  72       9.386   8.530  -2.634  1.00 94.52           C  
ATOM    565  NZ  LYS A  72       8.929   9.377  -3.776  1.00 94.52           N  
ATOM    566  N   CYS A  73       6.567   5.722   3.146  1.00 96.23           N  
ATOM    567  CA  CYS A  73       5.392   5.468   3.973  1.00 96.23           C  
ATOM    568  C   CYS A  73       4.606   6.752   4.212  1.00 96.23           C  
ATOM    569  CB  CYS A  73       5.801   4.854   5.311  1.00 96.23           C  
ATOM    570  O   CYS A  73       5.184   7.839   4.259  1.00 96.23           O  
ATOM    571  SG  CYS A  73       6.544   3.214   5.163  1.00 96.23           S  
ATOM    572  N   CYS A  74       3.319   6.544   4.307  1.00 96.27           N  
ATOM    573  CA  CYS A  74       2.442   7.676   4.582  1.00 96.27           C  
ATOM    574  C   CYS A  74       1.201   7.232   5.346  1.00 96.27           C  
ATOM    575  CB  CYS A  74       2.032   8.365   3.281  1.00 96.27           C  
ATOM    576  O   CYS A  74       0.908   6.038   5.422  1.00 96.27           O  
ATOM    577  SG  CYS A  74       1.145   7.287   2.135  1.00 96.27           S  
ATOM    578  N   GLU A  75       0.455   8.079   6.060  1.00 94.94           N  
ATOM    579  CA  GLU A  75      -0.591   7.691   7.002  1.00 94.94           C  
ATOM    580  C   GLU A  75      -1.937   8.294   6.611  1.00 94.94           C  
ATOM    581  CB  GLU A  75      -0.218   8.115   8.425  1.00 94.94           C  
ATOM    582  O   GLU A  75      -2.841   8.400   7.443  1.00 94.94           O  
ATOM    583  CG  GLU A  75       0.989   7.379   8.989  1.00 94.94           C  
ATOM    584  CD  GLU A  75       1.361   7.826  10.394  1.00 94.94           C  
ATOM    585  OE1 GLU A  75       2.339   7.290  10.962  1.00 94.94           O  
ATOM    586  OE2 GLU A  75       0.667   8.718  10.932  1.00 94.94           O  
ATOM    587  N   THR A  76      -2.086   8.669   5.271  1.00 94.21           N  
ATOM    588  CA  THR A  76      -3.380   9.166   4.818  1.00 94.21           C  
ATOM    589  C   THR A  76      -3.948   8.274   3.718  1.00 94.21           C  
ATOM    590  CB  THR A  76      -3.273  10.614   4.304  1.00 94.21           C  
ATOM    591  O   THR A  76      -3.234   7.440   3.157  1.00 94.21           O  
ATOM    592  CG2 THR A  76      -2.765  11.549   5.396  1.00 94.21           C  
ATOM    593  OG1 THR A  76      -2.366  10.655   3.195  1.00 94.21           O  
ATOM    594  N   ASN A  77      -5.288   8.414   3.391  1.00 94.97           N  
ATOM    595  CA  ASN A  77      -5.926   7.567   2.388  1.00 94.97           C  
ATOM    596  C   ASN A  77      -5.222   7.670   1.038  1.00 94.97           C  
ATOM    597  CB  ASN A  77      -7.406   7.927   2.244  1.00 94.97           C  
ATOM    598  O   ASN A  77      -4.976   8.771   0.543  1.00 94.97           O  
ATOM    599  CG  ASN A  77      -8.240   7.448   3.415  1.00 94.97           C  
ATOM    600  ND2 ASN A  77      -9.316   8.167   3.710  1.00 94.97           N  
ATOM    601  OD1 ASN A  77      -7.920   6.439   4.050  1.00 94.97           O  
ATOM    602  N   LYS A  78      -4.864   6.489   0.519  1.00 94.84           N  
ATOM    603  CA  LYS A  78      -4.379   6.387  -0.854  1.00 94.84           C  
ATOM    604  C   LYS A  78      -3.165   7.284  -1.077  1.00 94.84           C  
ATOM    605  CB  LYS A  78      -5.488   6.750  -1.843  1.00 94.84           C  
ATOM    606  O   LYS A  78      -3.029   7.902  -2.135  1.00 94.84           O  
ATOM    607  CG  LYS A  78      -6.722   5.866  -1.742  1.00 94.84           C  
ATOM    608  CD  LYS A  78      -7.829   6.341  -2.675  1.00 94.84           C  
ATOM    609  CE  LYS A  78      -9.118   5.562  -2.456  1.00 94.84           C  
ATOM    610  NZ  LYS A  78     -10.205   6.022  -3.371  1.00 94.84           N  
ATOM    611  N   CYS A  79      -2.289   7.478  -0.158  1.00 95.26           N  
ATOM    612  CA  CYS A  79      -1.142   8.378  -0.184  1.00 95.26           C  
ATOM    613  C   CYS A  79       0.064   7.708  -0.831  1.00 95.26           C  
ATOM    614  CB  CYS A  79      -0.785   8.832   1.231  1.00 95.26           C  
ATOM    615  O   CYS A  79       1.016   8.382  -1.228  1.00 95.26           O  
ATOM    616  SG  CYS A  79      -0.286   7.484   2.325  1.00 95.26           S  
ATOM    617  N   ASN A  80       0.019   6.394  -0.991  1.00 94.39           N  
ATOM    618  CA  ASN A  80       1.152   5.635  -1.509  1.00 94.39           C  
ATOM    619  C   ASN A  80       1.109   5.530  -3.030  1.00 94.39           C  
ATOM    620  CB  ASN A  80       1.195   4.239  -0.882  1.00 94.39           C  
ATOM    621  O   ASN A  80       1.051   4.429  -3.580  1.00 94.39           O  
ATOM    622  CG  ASN A  80      -0.069   3.443  -1.143  1.00 94.39           C  
ATOM    623  ND2 ASN A  80       0.052   2.121  -1.135  1.00 94.39           N  
ATOM    624  OD1 ASN A  80      -1.144   4.011  -1.351  1.00 94.39           O  
ATOM    625  N   LYS A  81       1.183   6.689  -3.870  1.00 84.71           N  
ATOM    626  CA  LYS A  81       1.160   6.833  -5.322  1.00 84.71           C  
ATOM    627  C   LYS A  81       2.557   6.670  -5.914  1.00 84.71           C  
ATOM    628  CB  LYS A  81       0.579   8.191  -5.718  1.00 84.71           C  
ATOM    629  O   LYS A  81       3.553   7.003  -5.268  1.00 84.71           O  
ATOM    630  CG  LYS A  81      -0.861   8.402  -5.273  1.00 84.71           C  
ATOM    631  CD  LYS A  81      -1.386   9.764  -5.707  1.00 84.71           C  
ATOM    632  CE  LYS A  81      -2.816   9.990  -5.233  1.00 84.71           C  
ATOM    633  NZ  LYS A  81      -3.350  11.307  -5.692  1.00 84.71           N  
TER     634      ALA A   1                                                      
ENDMDL                                                                          
END                                                                             
