# Supplementary material for: Domain loss enabled evolution of novel functions in the snake three-finger toxin gene superfamily
Source: Nat Commun. 2023 Aug 11;14:4861. doi: 10.1038/s41467-023-40550-0 (PMC10421932; doi:10.1038/s41467-023-40550-0)
Supplement: Supplementary file 5 — Supplementary Data 2 [file 41467_2023_40550_MOESM5_ESM.zip › SD2_structure_predictions/full_sequence/SP|Q53B49|Ophiophagus_hannah.pdb]

MODEL     1                                                                     
ATOM      1  N   MET A   1     -39.810  -8.591  24.773  1.00 63.90           N  
ATOM      2  CA  MET A   1     -38.773  -7.585  24.985  1.00 63.90           C  
ATOM      3  C   MET A   1     -37.384  -8.196  24.834  1.00 63.90           C  
ATOM      4  CB  MET A   1     -38.917  -6.947  26.367  1.00 63.90           C  
ATOM      5  O   MET A   1     -36.396  -7.474  24.690  1.00 63.90           O  
ATOM      6  CG  MET A   1     -39.364  -7.918  27.448  1.00 63.90           C  
ATOM      7  SD  MET A   1     -39.594  -7.101  29.075  1.00 63.90           S  
ATOM      8  CE  MET A   1     -39.234  -8.491  30.184  1.00 63.90           C  
ATOM      9  N   LYS A   2     -37.276  -9.502  24.525  1.00 71.99           N  
ATOM     10  CA  LYS A   2     -36.073 -10.318  24.390  1.00 71.99           C  
ATOM     11  C   LYS A   2     -35.698 -10.507  22.923  1.00 71.99           C  
ATOM     12  CB  LYS A   2     -36.270 -11.679  25.059  1.00 71.99           C  
ATOM     13  O   LYS A   2     -34.516 -10.603  22.586  1.00 71.99           O  
ATOM     14  CG  LYS A   2     -36.040 -11.669  26.563  1.00 71.99           C  
ATOM     15  CD  LYS A   2     -36.480 -12.978  27.206  1.00 71.99           C  
ATOM     16  CE  LYS A   2     -36.015 -13.076  28.652  1.00 71.99           C  
ATOM     17  NZ  LYS A   2     -37.167 -13.113  29.603  1.00 71.99           N  
ATOM     18  N   THR A   3     -36.729 -10.352  22.053  1.00 71.30           N  
ATOM     19  CA  THR A   3     -36.513 -10.500  20.618  1.00 71.30           C  
ATOM     20  C   THR A   3     -36.033  -9.187  20.005  1.00 71.30           C  
ATOM     21  CB  THR A   3     -37.797 -10.964  19.905  1.00 71.30           C  
ATOM     22  O   THR A   3     -35.265  -9.190  19.041  1.00 71.30           O  
ATOM     23  CG2 THR A   3     -38.087 -12.433  20.194  1.00 71.30           C  
ATOM     24  OG1 THR A   3     -38.901 -10.171  20.358  1.00 71.30           O  
ATOM     25  N   LEU A   4     -36.358  -8.123  20.624  1.00 71.32           N  
ATOM     26  CA  LEU A   4     -35.925  -6.780  20.254  1.00 71.32           C  
ATOM     27  C   LEU A   4     -34.483  -6.535  20.688  1.00 71.32           C  
ATOM     28  CB  LEU A   4     -36.844  -5.728  20.881  1.00 71.32           C  
ATOM     29  O   LEU A   4     -33.709  -5.912  19.958  1.00 71.32           O  
ATOM     30  CG  LEU A   4     -37.672  -4.886  19.909  1.00 71.32           C  
ATOM     31  CD1 LEU A   4     -39.034  -4.564  20.515  1.00 71.32           C  
ATOM     32  CD2 LEU A   4     -36.928  -3.607  19.541  1.00 71.32           C  
ATOM     33  N   LEU A   5     -34.091  -7.122  21.766  1.00 72.72           N  
ATOM     34  CA  LEU A   5     -32.740  -7.044  22.310  1.00 72.72           C  
ATOM     35  C   LEU A   5     -31.783  -7.931  21.521  1.00 72.72           C  
ATOM     36  CB  LEU A   5     -32.732  -7.452  23.786  1.00 72.72           C  
ATOM     37  O   LEU A   5     -30.633  -7.554  21.284  1.00 72.72           O  
ATOM     38  CG  LEU A   5     -33.198  -6.392  24.785  1.00 72.72           C  
ATOM     39  CD1 LEU A   5     -33.458  -7.026  26.148  1.00 72.72           C  
ATOM     40  CD2 LEU A   5     -32.168  -5.274  24.898  1.00 72.72           C  
ATOM     41  N   LEU A   6     -32.267  -9.011  20.962  1.00 69.41           N  
ATOM     42  CA  LEU A   6     -31.502  -9.972  20.176  1.00 69.41           C  
ATOM     43  C   LEU A   6     -31.283  -9.462  18.755  1.00 69.41           C  
ATOM     44  CB  LEU A   6     -32.217 -11.326  20.140  1.00 69.41           C  
ATOM     45  O   LEU A   6     -30.202  -9.634  18.189  1.00 69.41           O  
ATOM     46  CG  LEU A   6     -32.046 -12.215  21.372  1.00 69.41           C  
ATOM     47  CD1 LEU A   6     -33.101 -13.316  21.381  1.00 69.41           C  
ATOM     48  CD2 LEU A   6     -30.643 -12.811  21.412  1.00 69.41           C  
ATOM     49  N   THR A   7     -32.173  -8.760  18.227  1.00 72.00           N  
ATOM     50  CA  THR A   7     -32.103  -8.136  16.910  1.00 72.00           C  
ATOM     51  C   THR A   7     -31.212  -6.898  16.945  1.00 72.00           C  
ATOM     52  CB  THR A   7     -33.504  -7.750  16.400  1.00 72.00           C  
ATOM     53  O   THR A   7     -30.489  -6.620  15.986  1.00 72.00           O  
ATOM     54  CG2 THR A   7     -34.365  -8.988  16.167  1.00 72.00           C  
ATOM     55  OG1 THR A   7     -34.145  -6.912  17.370  1.00 72.00           O  
ATOM     56  N   LEU A   8     -31.109  -6.185  18.007  1.00 70.53           N  
ATOM     57  CA  LEU A   8     -30.271  -5.017  18.254  1.00 70.53           C  
ATOM     58  C   LEU A   8     -28.817  -5.426  18.465  1.00 70.53           C  
ATOM     59  CB  LEU A   8     -30.778  -4.242  19.473  1.00 70.53           C  
ATOM     60  O   LEU A   8     -27.903  -4.753  17.983  1.00 70.53           O  
ATOM     61  CG  LEU A   8     -30.318  -2.788  19.591  1.00 70.53           C  
ATOM     62  CD1 LEU A   8     -31.438  -1.842  19.172  1.00 70.53           C  
ATOM     63  CD2 LEU A   8     -29.860  -2.486  21.014  1.00 70.53           C  
ATOM     64  N   VAL A   9     -28.556  -6.563  19.016  1.00 71.22           N  
ATOM     65  CA  VAL A   9     -27.237  -7.141  19.255  1.00 71.22           C  
ATOM     66  C   VAL A   9     -26.678  -7.709  17.952  1.00 71.22           C  
ATOM     67  CB  VAL A   9     -27.287  -8.242  20.338  1.00 71.22           C  
ATOM     68  O   VAL A   9     -25.497  -7.529  17.646  1.00 71.22           O  
ATOM     69  CG1 VAL A   9     -25.939  -8.952  20.449  1.00 71.22           C  
ATOM     70  CG2 VAL A   9     -27.694  -7.647  21.685  1.00 71.22           C  
ATOM     71  N   VAL A  10     -27.511  -8.237  17.068  1.00 67.46           N  
ATOM     72  CA  VAL A  10     -27.162  -8.818  15.776  1.00 67.46           C  
ATOM     73  C   VAL A  10     -26.894  -7.705  14.765  1.00 67.46           C  
ATOM     74  CB  VAL A  10     -28.276  -9.753  15.254  1.00 67.46           C  
ATOM     75  O   VAL A  10     -25.958  -7.795  13.967  1.00 67.46           O  
ATOM     76  CG1 VAL A  10     -27.934 -10.277  13.861  1.00 67.46           C  
ATOM     77  CG2 VAL A  10     -28.496 -10.912  16.225  1.00 67.46           C  
ATOM     78  N   VAL A  11     -27.510  -6.474  14.786  1.00 65.77           N  
ATOM     79  CA  VAL A  11     -27.353  -5.278  13.965  1.00 65.77           C  
ATOM     80  C   VAL A  11     -26.116  -4.503  14.411  1.00 65.77           C  
ATOM     81  CB  VAL A  11     -28.603  -4.373  14.035  1.00 65.77           C  
ATOM     82  O   VAL A  11     -25.373  -3.975  13.580  1.00 65.77           O  
ATOM     83  CG1 VAL A  11     -28.368  -3.067  13.278  1.00 65.77           C  
ATOM     84  CG2 VAL A  11     -29.823  -5.104  13.479  1.00 65.77           C  
ATOM     85  N   THR A  12     -25.755  -4.538  15.662  1.00 63.90           N  
ATOM     86  CA  THR A  12     -24.570  -3.913  16.240  1.00 63.90           C  
ATOM     87  C   THR A  12     -23.322  -4.739  15.940  1.00 63.90           C  
ATOM     88  CB  THR A  12     -24.719  -3.738  17.763  1.00 63.90           C  
ATOM     89  O   THR A  12     -22.245  -4.185  15.713  1.00 63.90           O  
ATOM     90  CG2 THR A  12     -25.863  -2.786  18.098  1.00 63.90           C  
ATOM     91  OG1 THR A  12     -24.981  -5.013  18.362  1.00 63.90           O  
ATOM     92  N   ILE A  13     -23.362  -6.031  15.735  1.00 64.71           N  
ATOM     93  CA  ILE A  13     -22.290  -6.975  15.437  1.00 64.71           C  
ATOM     94  C   ILE A  13     -22.039  -7.012  13.931  1.00 64.71           C  
ATOM     95  CB  ILE A  13     -22.622  -8.391  15.960  1.00 64.71           C  
ATOM     96  O   ILE A  13     -20.891  -7.103  13.489  1.00 64.71           O  
ATOM     97  CG1 ILE A  13     -22.719  -8.386  17.490  1.00 64.71           C  
ATOM     98  CG2 ILE A  13     -21.576  -9.402  15.481  1.00 64.71           C  
ATOM     99  CD1 ILE A  13     -23.247  -9.685  18.081  1.00 64.71           C  
ATOM    100  N   VAL A  14     -23.057  -6.838  13.047  1.00 62.21           N  
ATOM    101  CA  VAL A  14     -23.011  -6.777  11.589  1.00 62.21           C  
ATOM    102  C   VAL A  14     -22.581  -5.381  11.144  1.00 62.21           C  
ATOM    103  CB  VAL A  14     -24.376  -7.139  10.963  1.00 62.21           C  
ATOM    104  O   VAL A  14     -21.904  -5.229  10.124  1.00 62.21           O  
ATOM    105  CG1 VAL A  14     -24.335  -6.974   9.445  1.00 62.21           C  
ATOM    106  CG2 VAL A  14     -24.772  -8.567  11.338  1.00 62.21           C  
ATOM    107  N   CYS A  15     -22.707  -4.350  12.046  1.00 61.43           N  
ATOM    108  CA  CYS A  15     -22.308  -2.970  11.794  1.00 61.43           C  
ATOM    109  C   CYS A  15     -20.924  -2.688  12.365  1.00 61.43           C  
ATOM    110  CB  CYS A  15     -23.325  -2.000  12.395  1.00 61.43           C  
ATOM    111  O   CYS A  15     -20.340  -1.636  12.099  1.00 61.43           O  
ATOM    112  SG  CYS A  15     -24.750  -1.686  11.330  1.00 61.43           S  
ATOM    113  N   LEU A  16     -20.392  -3.626  13.196  1.00 58.12           N  
ATOM    114  CA  LEU A  16     -19.028  -3.499  13.698  1.00 58.12           C  
ATOM    115  C   LEU A  16     -18.029  -4.097  12.713  1.00 58.12           C  
ATOM    116  CB  LEU A  16     -18.892  -4.185  15.060  1.00 58.12           C  
ATOM    117  O   LEU A  16     -18.098  -5.287  12.397  1.00 58.12           O  
ATOM    118  CG  LEU A  16     -19.417  -3.406  16.267  1.00 58.12           C  
ATOM    119  CD1 LEU A  16     -19.879  -4.366  17.357  1.00 58.12           C  
ATOM    120  CD2 LEU A  16     -18.347  -2.458  16.799  1.00 58.12           C  
ATOM    121  N   ASP A  17     -18.117  -3.700  11.504  1.00 56.61           N  
ATOM    122  CA  ASP A  17     -16.986  -3.986  10.627  1.00 56.61           C  
ATOM    123  C   ASP A  17     -15.719  -4.256  11.435  1.00 56.61           C  
ATOM    124  CB  ASP A  17     -16.754  -2.827   9.655  1.00 56.61           C  
ATOM    125  O   ASP A  17     -15.257  -3.391  12.182  1.00 56.61           O  
ATOM    126  CG  ASP A  17     -16.780  -3.259   8.200  1.00 56.61           C  
ATOM    127  OD1 ASP A  17     -16.587  -4.461   7.917  1.00 56.61           O  
ATOM    128  OD2 ASP A  17     -16.992  -2.388   7.328  1.00 56.61           O  
ATOM    129  N   LEU A  18     -15.778  -5.165  12.501  1.00 57.73           N  
ATOM    130  CA  LEU A  18     -14.499  -5.535  13.096  1.00 57.73           C  
ATOM    131  C   LEU A  18     -13.341  -5.138  12.187  1.00 57.73           C  
ATOM    132  CB  LEU A  18     -14.452  -7.040  13.373  1.00 57.73           C  
ATOM    133  O   LEU A  18     -13.241  -5.620  11.056  1.00 57.73           O  
ATOM    134  CG  LEU A  18     -14.920  -7.489  14.758  1.00 57.73           C  
ATOM    135  CD1 LEU A  18     -16.213  -8.290  14.647  1.00 57.73           C  
ATOM    136  CD2 LEU A  18     -13.836  -8.308  15.450  1.00 57.73           C  
ATOM    137  N   GLY A  19     -13.290  -3.811  11.747  1.00 61.82           N  
ATOM    138  CA  GLY A  19     -12.211  -3.020  11.176  1.00 61.82           C  
ATOM    139  C   GLY A  19     -11.008  -3.852  10.776  1.00 61.82           C  
ATOM    140  O   GLY A  19     -10.200  -4.234  11.626  1.00 61.82           O  
ATOM    141  N   HIS A  20     -11.291  -5.011  10.014  1.00 67.62           N  
ATOM    142  CA  HIS A  20     -10.136  -5.701   9.449  1.00 67.62           C  
ATOM    143  C   HIS A  20      -9.107  -4.708   8.917  1.00 67.62           C  
ATOM    144  CB  HIS A  20     -10.573  -6.653   8.334  1.00 67.62           C  
ATOM    145  O   HIS A  20      -9.442  -3.828   8.122  1.00 67.62           O  
ATOM    146  CG  HIS A  20     -10.671  -8.080   8.769  1.00 67.62           C  
ATOM    147  CD2 HIS A  20     -10.219  -9.219   8.191  1.00 67.62           C  
ATOM    148  ND1 HIS A  20     -11.302  -8.462   9.933  1.00 67.62           N  
ATOM    149  CE1 HIS A  20     -11.233  -9.778  10.053  1.00 67.62           C  
ATOM    150  NE2 HIS A  20     -10.581 -10.261   9.009  1.00 67.62           N  
ATOM    151  N   THR A  21      -8.104  -4.513   9.880  1.00 85.45           N  
ATOM    152  CA  THR A  21      -6.993  -3.667   9.459  1.00 85.45           C  
ATOM    153  C   THR A  21      -6.088  -4.410   8.480  1.00 85.45           C  
ATOM    154  CB  THR A  21      -6.165  -3.189  10.666  1.00 85.45           C  
ATOM    155  O   THR A  21      -5.716  -5.561   8.722  1.00 85.45           O  
ATOM    156  CG2 THR A  21      -6.991  -2.287  11.577  1.00 85.45           C  
ATOM    157  OG1 THR A  21      -5.722  -4.328  11.415  1.00 85.45           O  
ATOM    158  N   LEU A  22      -6.054  -4.056   7.242  1.00 94.91           N  
ATOM    159  CA  LEU A  22      -5.192  -4.602   6.199  1.00 94.91           C  
ATOM    160  C   LEU A  22      -3.732  -4.245   6.458  1.00 94.91           C  
ATOM    161  CB  LEU A  22      -5.620  -4.084   4.824  1.00 94.91           C  
ATOM    162  O   LEU A  22      -3.413  -3.089   6.747  1.00 94.91           O  
ATOM    163  CG  LEU A  22      -4.855  -4.638   3.622  1.00 94.91           C  
ATOM    164  CD1 LEU A  22      -5.141  -6.127   3.452  1.00 94.91           C  
ATOM    165  CD2 LEU A  22      -5.218  -3.870   2.355  1.00 94.91           C  
ATOM    166  N   ILE A  23      -2.871  -5.300   6.499  1.00 96.64           N  
ATOM    167  CA  ILE A  23      -1.431  -5.125   6.659  1.00 96.64           C  
ATOM    168  C   ILE A  23      -0.732  -5.360   5.322  1.00 96.64           C  
ATOM    169  CB  ILE A  23      -0.862  -6.075   7.736  1.00 96.64           C  
ATOM    170  O   ILE A  23      -0.868  -6.429   4.722  1.00 96.64           O  
ATOM    171  CG1 ILE A  23      -1.586  -5.864   9.071  1.00 96.64           C  
ATOM    172  CG2 ILE A  23       0.647  -5.870   7.894  1.00 96.64           C  
ATOM    173  CD1 ILE A  23      -1.274  -6.923  10.119  1.00 96.64           C  
ATOM    174  N   CYS A  24       0.080  -4.327   4.833  1.00 97.30           N  
ATOM    175  CA  CYS A  24       0.828  -4.406   3.583  1.00 97.30           C  
ATOM    176  C   CYS A  24       2.324  -4.258   3.833  1.00 97.30           C  
ATOM    177  CB  CYS A  24       0.356  -3.328   2.607  1.00 97.30           C  
ATOM    178  O   CYS A  24       2.737  -3.782   4.892  1.00 97.30           O  
ATOM    179  SG  CYS A  24      -1.369  -3.508   2.103  1.00 97.30           S  
ATOM    180  N   VAL A  25       3.101  -4.650   2.796  1.00 97.11           N  
ATOM    181  CA  VAL A  25       4.547  -4.470   2.876  1.00 97.11           C  
ATOM    182  C   VAL A  25       4.930  -3.104   2.311  1.00 97.11           C  
ATOM    183  CB  VAL A  25       5.300  -5.589   2.123  1.00 97.11           C  
ATOM    184  O   VAL A  25       4.540  -2.756   1.194  1.00 97.11           O  
ATOM    185  CG1 VAL A  25       6.803  -5.314   2.108  1.00 97.11           C  
ATOM    186  CG2 VAL A  25       5.009  -6.948   2.757  1.00 97.11           C  
ATOM    187  N   LYS A  26       5.671  -2.338   3.095  1.00 95.23           N  
ATOM    188  CA  LYS A  26       6.110  -1.002   2.703  1.00 95.23           C  
ATOM    189  C   LYS A  26       7.480  -1.048   2.032  1.00 95.23           C  
ATOM    190  CB  LYS A  26       6.153  -0.072   3.916  1.00 95.23           C  
ATOM    191  O   LYS A  26       7.707  -0.375   1.024  1.00 95.23           O  
ATOM    192  CG  LYS A  26       6.530   1.364   3.583  1.00 95.23           C  
ATOM    193  CD  LYS A  26       6.525   2.245   4.826  1.00 95.23           C  
ATOM    194  CE  LYS A  26       6.917   3.679   4.496  1.00 95.23           C  
ATOM    195  NZ  LYS A  26       6.918   4.547   5.712  1.00 95.23           N  
ATOM    196  N   GLN A  27       8.303  -1.844   2.617  1.00 91.96           N  
ATOM    197  CA  GLN A  27       9.676  -1.920   2.128  1.00 91.96           C  
ATOM    198  C   GLN A  27      10.190  -3.357   2.152  1.00 91.96           C  
ATOM    199  CB  GLN A  27      10.592  -1.021   2.959  1.00 91.96           C  
ATOM    200  O   GLN A  27       9.833  -4.134   3.040  1.00 91.96           O  
ATOM    201  CG  GLN A  27      11.962  -0.794   2.334  1.00 91.96           C  
ATOM    202  CD  GLN A  27      12.698   0.384   2.945  1.00 91.96           C  
ATOM    203  NE2 GLN A  27      13.912   0.637   2.467  1.00 91.96           N  
ATOM    204  OE1 GLN A  27      12.180   1.062   3.838  1.00 91.96           O  
ATOM    205  N   TYR A  28      10.999  -3.684   1.097  1.00 87.95           N  
ATOM    206  CA  TYR A  28      11.747  -4.936   1.047  1.00 87.95           C  
ATOM    207  C   TYR A  28      13.248  -4.673   1.023  1.00 87.95           C  
ATOM    208  CB  TYR A  28      11.341  -5.755  -0.182  1.00 87.95           C  
ATOM    209  O   TYR A  28      13.755  -4.013   0.113  1.00 87.95           O  
ATOM    210  CG  TYR A  28      11.956  -7.133  -0.223  1.00 87.95           C  
ATOM    211  CD1 TYR A  28      13.153  -7.363  -0.899  1.00 87.95           C  
ATOM    212  CD2 TYR A  28      11.343  -8.207   0.413  1.00 87.95           C  
ATOM    213  CE1 TYR A  28      13.723  -8.632  -0.941  1.00 87.95           C  
ATOM    214  CE2 TYR A  28      11.904  -9.480   0.377  1.00 87.95           C  
ATOM    215  OH  TYR A  28      13.651 -10.939  -0.339  1.00 87.95           O  
ATOM    216  CZ  TYR A  28      13.092  -9.682  -0.300  1.00 87.95           C  
ATOM    217  N   THR A  29      13.882  -5.085   2.130  1.00 84.53           N  
ATOM    218  CA  THR A  29      15.328  -4.915   2.230  1.00 84.53           C  
ATOM    219  C   THR A  29      16.017  -6.261   2.438  1.00 84.53           C  
ATOM    220  CB  THR A  29      15.700  -3.962   3.381  1.00 84.53           C  
ATOM    221  O   THR A  29      15.353  -7.293   2.552  1.00 84.53           O  
ATOM    222  CG2 THR A  29      14.911  -2.659   3.293  1.00 84.53           C  
ATOM    223  OG1 THR A  29      15.412  -4.597   4.633  1.00 84.53           O  
ATOM    224  N   ILE A  30      17.317  -6.175   2.433  1.00 84.87           N  
ATOM    225  CA  ILE A  30      18.124  -7.373   2.637  1.00 84.87           C  
ATOM    226  C   ILE A  30      17.853  -7.947   4.025  1.00 84.87           C  
ATOM    227  CB  ILE A  30      19.630  -7.075   2.465  1.00 84.87           C  
ATOM    228  O   ILE A  30      18.127  -9.122   4.282  1.00 84.87           O  
ATOM    229  CG1 ILE A  30      20.081  -6.004   3.465  1.00 84.87           C  
ATOM    230  CG2 ILE A  30      19.935  -6.645   1.027  1.00 84.87           C  
ATOM    231  CD1 ILE A  30      21.591  -5.837   3.555  1.00 84.87           C  
ATOM    232  N   PHE A  31      17.242  -7.211   4.884  1.00 86.42           N  
ATOM    233  CA  PHE A  31      17.036  -7.587   6.278  1.00 86.42           C  
ATOM    234  C   PHE A  31      15.600  -8.042   6.510  1.00 86.42           C  
ATOM    235  CB  PHE A  31      17.372  -6.417   7.208  1.00 86.42           C  
ATOM    236  O   PHE A  31      15.227  -8.390   7.632  1.00 86.42           O  
ATOM    237  CG  PHE A  31      18.801  -5.955   7.110  1.00 86.42           C  
ATOM    238  CD1 PHE A  31      19.835  -6.743   7.599  1.00 86.42           C  
ATOM    239  CD2 PHE A  31      19.110  -4.732   6.529  1.00 86.42           C  
ATOM    240  CE1 PHE A  31      21.159  -6.319   7.510  1.00 86.42           C  
ATOM    241  CE2 PHE A  31      20.430  -4.301   6.437  1.00 86.42           C  
ATOM    242  CZ  PHE A  31      21.453  -5.095   6.929  1.00 86.42           C  
ATOM    243  N   GLY A  32      14.816  -8.077   5.378  1.00 90.32           N  
ATOM    244  CA  GLY A  32      13.436  -8.519   5.493  1.00 90.32           C  
ATOM    245  C   GLY A  32      12.439  -7.514   4.947  1.00 90.32           C  
ATOM    246  O   GLY A  32      12.783  -6.692   4.095  1.00 90.32           O  
ATOM    247  N   VAL A  33      11.108  -7.734   5.467  1.00 92.66           N  
ATOM    248  CA  VAL A  33      10.028  -6.881   4.983  1.00 92.66           C  
ATOM    249  C   VAL A  33       9.518  -5.998   6.119  1.00 92.66           C  
ATOM    250  CB  VAL A  33       8.868  -7.713   4.392  1.00 92.66           C  
ATOM    251  O   VAL A  33       9.562  -6.391   7.287  1.00 92.66           O  
ATOM    252  CG1 VAL A  33       9.343  -8.522   3.187  1.00 92.66           C  
ATOM    253  CG2 VAL A  33       8.276  -8.633   5.458  1.00 92.66           C  
ATOM    254  N   THR A  34       9.215  -4.754   5.759  1.00 94.88           N  
ATOM    255  CA  THR A  34       8.602  -3.820   6.696  1.00 94.88           C  
ATOM    256  C   THR A  34       7.094  -3.745   6.476  1.00 94.88           C  
ATOM    257  CB  THR A  34       9.214  -2.413   6.564  1.00 94.88           C  
ATOM    258  O   THR A  34       6.635  -3.228   5.455  1.00 94.88           O  
ATOM    259  CG2 THR A  34       8.663  -1.471   7.629  1.00 94.88           C  
ATOM    260  OG1 THR A  34      10.636  -2.502   6.709  1.00 94.88           O  
ATOM    261  N   PRO A  35       6.404  -4.343   7.467  1.00 95.62           N  
ATOM    262  CA  PRO A  35       4.944  -4.278   7.367  1.00 95.62           C  
ATOM    263  C   PRO A  35       4.387  -2.911   7.756  1.00 95.62           C  
ATOM    264  CB  PRO A  35       4.475  -5.358   8.345  1.00 95.62           C  
ATOM    265  O   PRO A  35       5.008  -2.187   8.539  1.00 95.62           O  
ATOM    266  CG  PRO A  35       5.548  -5.425   9.384  1.00 95.62           C  
ATOM    267  CD  PRO A  35       6.864  -5.113   8.731  1.00 95.62           C  
ATOM    268  N   GLU A  36       3.172  -2.557   7.137  1.00 95.40           N  
ATOM    269  CA  GLU A  36       2.461  -1.324   7.460  1.00 95.40           C  
ATOM    270  C   GLU A  36       0.957  -1.563   7.558  1.00 95.40           C  
ATOM    271  CB  GLU A  36       2.755  -0.244   6.416  1.00 95.40           C  
ATOM    272  O   GLU A  36       0.375  -2.243   6.710  1.00 95.40           O  
ATOM    273  CG  GLU A  36       1.991   1.053   6.640  1.00 95.40           C  
ATOM    274  CD  GLU A  36       2.234   2.088   5.553  1.00 95.40           C  
ATOM    275  OE1 GLU A  36       1.860   3.267   5.743  1.00 95.40           O  
ATOM    276  OE2 GLU A  36       2.803   1.716   4.502  1.00 95.40           O  
ATOM    277  N   ILE A  37       0.406  -1.066   8.708  1.00 96.34           N  
ATOM    278  CA  ILE A  37      -1.045  -1.095   8.854  1.00 96.34           C  
ATOM    279  C   ILE A  37      -1.674  -0.019   7.972  1.00 96.34           C  
ATOM    280  CB  ILE A  37      -1.469  -0.896  10.327  1.00 96.34           C  
ATOM    281  O   ILE A  37      -1.338   1.162   8.087  1.00 96.34           O  
ATOM    282  CG1 ILE A  37      -0.885  -2.008  11.206  1.00 96.34           C  
ATOM    283  CG2 ILE A  37      -2.995  -0.847  10.447  1.00 96.34           C  
ATOM    284  CD1 ILE A  37      -1.082  -1.785  12.699  1.00 96.34           C  
ATOM    285  N   CYS A  38      -2.658  -0.438   7.072  1.00 95.52           N  
ATOM    286  CA  CYS A  38      -3.267   0.507   6.143  1.00 95.52           C  
ATOM    287  C   CYS A  38      -4.293   1.383   6.851  1.00 95.52           C  
ATOM    288  CB  CYS A  38      -3.929  -0.234   4.982  1.00 95.52           C  
ATOM    289  O   CYS A  38      -5.004   0.917   7.743  1.00 95.52           O  
ATOM    290  SG  CYS A  38      -2.781  -1.221   3.997  1.00 95.52           S  
ATOM    291  N   ALA A  39      -4.223   2.667   6.476  1.00 94.32           N  
ATOM    292  CA  ALA A  39      -5.195   3.610   7.024  1.00 94.32           C  
ATOM    293  C   ALA A  39      -6.614   3.245   6.597  1.00 94.32           C  
ATOM    294  CB  ALA A  39      -4.860   5.034   6.586  1.00 94.32           C  
ATOM    295  O   ALA A  39      -6.807   2.492   5.640  1.00 94.32           O  
ATOM    296  N   ASP A  40      -7.587   3.784   7.322  1.00 91.14           N  
ATOM    297  CA  ASP A  40      -8.980   3.597   6.929  1.00 91.14           C  
ATOM    298  C   ASP A  40      -9.207   4.037   5.484  1.00 91.14           C  
ATOM    299  CB  ASP A  40      -9.911   4.369   7.867  1.00 91.14           C  
ATOM    300  O   ASP A  40      -8.706   5.081   5.062  1.00 91.14           O  
ATOM    301  CG  ASP A  40     -10.014   3.744   9.247  1.00 91.14           C  
ATOM    302  OD1 ASP A  40      -9.644   2.561   9.410  1.00 91.14           O  
ATOM    303  OD2 ASP A  40     -10.473   4.439  10.179  1.00 91.14           O  
ATOM    304  N   GLY A  41      -9.893   3.184   4.702  1.00 90.38           N  
ATOM    305  CA  GLY A  41     -10.165   3.584   3.330  1.00 90.38           C  
ATOM    306  C   GLY A  41      -9.134   3.070   2.344  1.00 90.38           C  
ATOM    307  O   GLY A  41      -9.325   3.169   1.130  1.00 90.38           O  
ATOM    308  N   GLN A  42      -7.978   2.511   2.859  1.00 95.00           N  
ATOM    309  CA  GLN A  42      -6.960   1.844   2.054  1.00 95.00           C  
ATOM    310  C   GLN A  42      -7.083   0.326   2.160  1.00 95.00           C  
ATOM    311  CB  GLN A  42      -5.560   2.288   2.482  1.00 95.00           C  
ATOM    312  O   GLN A  42      -6.499  -0.288   3.055  1.00 95.00           O  
ATOM    313  CG  GLN A  42      -5.302   3.776   2.290  1.00 95.00           C  
ATOM    314  CD  GLN A  42      -3.891   4.181   2.674  1.00 95.00           C  
ATOM    315  NE2 GLN A  42      -3.371   5.213   2.018  1.00 95.00           N  
ATOM    316  OE1 GLN A  42      -3.274   3.573   3.554  1.00 95.00           O  
ATOM    317  N   ASN A  43      -7.837  -0.221   1.222  1.00 94.58           N  
ATOM    318  CA  ASN A  43      -8.221  -1.624   1.327  1.00 94.58           C  
ATOM    319  C   ASN A  43      -7.461  -2.491   0.327  1.00 94.58           C  
ATOM    320  CB  ASN A  43      -9.730  -1.783   1.127  1.00 94.58           C  
ATOM    321  O   ASN A  43      -7.905  -3.588  -0.014  1.00 94.58           O  
ATOM    322  CG  ASN A  43     -10.539  -1.057   2.184  1.00 94.58           C  
ATOM    323  ND2 ASN A  43     -11.553  -0.317   1.750  1.00 94.58           N  
ATOM    324  OD1 ASN A  43     -10.254  -1.159   3.380  1.00 94.58           O  
ATOM    325  N   LEU A  44      -6.310  -1.921  -0.159  1.00 96.89           N  
ATOM    326  CA  LEU A  44      -5.495  -2.632  -1.137  1.00 96.89           C  
ATOM    327  C   LEU A  44      -4.015  -2.541  -0.780  1.00 96.89           C  
ATOM    328  CB  LEU A  44      -5.728  -2.069  -2.541  1.00 96.89           C  
ATOM    329  O   LEU A  44      -3.555  -1.514  -0.277  1.00 96.89           O  
ATOM    330  CG  LEU A  44      -7.155  -2.169  -3.084  1.00 96.89           C  
ATOM    331  CD1 LEU A  44      -7.322  -1.273  -4.307  1.00 96.89           C  
ATOM    332  CD2 LEU A  44      -7.498  -3.615  -3.423  1.00 96.89           C  
ATOM    333  N   CYS A  45      -3.332  -3.645  -1.025  1.00 97.70           N  
ATOM    334  CA  CYS A  45      -1.877  -3.619  -1.126  1.00 97.70           C  
ATOM    335  C   CYS A  45      -1.434  -3.475  -2.577  1.00 97.70           C  
ATOM    336  CB  CYS A  45      -1.275  -4.888  -0.524  1.00 97.70           C  
ATOM    337  O   CYS A  45      -2.086  -3.996  -3.484  1.00 97.70           O  
ATOM    338  SG  CYS A  45      -1.649  -5.110   1.229  1.00 97.70           S  
ATOM    339  N   TYR A  46      -0.365  -2.695  -2.815  1.00 97.18           N  
ATOM    340  CA  TYR A  46       0.113  -2.607  -4.191  1.00 97.18           C  
ATOM    341  C   TYR A  46       1.623  -2.803  -4.257  1.00 97.18           C  
ATOM    342  CB  TYR A  46      -0.266  -1.256  -4.806  1.00 97.18           C  
ATOM    343  O   TYR A  46       2.337  -2.505  -3.297  1.00 97.18           O  
ATOM    344  CG  TYR A  46       0.574  -0.105  -4.307  1.00 97.18           C  
ATOM    345  CD1 TYR A  46       0.168   0.656  -3.213  1.00 97.18           C  
ATOM    346  CD2 TYR A  46       1.773   0.224  -4.928  1.00 97.18           C  
ATOM    347  CE1 TYR A  46       0.937   1.719  -2.751  1.00 97.18           C  
ATOM    348  CE2 TYR A  46       2.551   1.285  -4.475  1.00 97.18           C  
ATOM    349  OH  TYR A  46       2.891   3.076  -2.934  1.00 97.18           O  
ATOM    350  CZ  TYR A  46       2.125   2.025  -3.387  1.00 97.18           C  
ATOM    351  N   LYS A  47       2.092  -3.331  -5.346  1.00 96.03           N  
ATOM    352  CA  LYS A  47       3.491  -3.406  -5.756  1.00 96.03           C  
ATOM    353  C   LYS A  47       3.664  -2.959  -7.205  1.00 96.03           C  
ATOM    354  CB  LYS A  47       4.027  -4.827  -5.578  1.00 96.03           C  
ATOM    355  O   LYS A  47       3.003  -3.482  -8.104  1.00 96.03           O  
ATOM    356  CG  LYS A  47       5.511  -4.971  -5.884  1.00 96.03           C  
ATOM    357  CD  LYS A  47       5.999  -6.391  -5.628  1.00 96.03           C  
ATOM    358  CE  LYS A  47       7.489  -6.531  -5.911  1.00 96.03           C  
ATOM    359  NZ  LYS A  47       7.980  -7.911  -5.621  1.00 96.03           N  
ATOM    360  N   THR A  48       4.559  -1.930  -7.358  1.00 94.38           N  
ATOM    361  CA  THR A  48       4.814  -1.439  -8.708  1.00 94.38           C  
ATOM    362  C   THR A  48       6.241  -1.763  -9.141  1.00 94.38           C  
ATOM    363  CB  THR A  48       4.578   0.080  -8.804  1.00 94.38           C  
ATOM    364  O   THR A  48       7.154  -1.798  -8.314  1.00 94.38           O  
ATOM    365  CG2 THR A  48       3.153   0.442  -8.399  1.00 94.38           C  
ATOM    366  OG1 THR A  48       5.496   0.756  -7.936  1.00 94.38           O  
ATOM    367  N   TRP A  49       6.353  -2.157 -10.400  1.00 92.83           N  
ATOM    368  CA  TRP A  49       7.645  -2.360 -11.048  1.00 92.83           C  
ATOM    369  C   TRP A  49       7.896  -1.293 -12.108  1.00 92.83           C  
ATOM    370  CB  TRP A  49       7.716  -3.753 -11.681  1.00 92.83           C  
ATOM    371  O   TRP A  49       7.172  -1.216 -13.104  1.00 92.83           O  
ATOM    372  CG  TRP A  49       7.679  -4.875 -10.688  1.00 92.83           C  
ATOM    373  CD1 TRP A  49       8.746  -5.573 -10.193  1.00 92.83           C  
ATOM    374  CD2 TRP A  49       6.514  -5.433 -10.073  1.00 92.83           C  
ATOM    375  CE2 TRP A  49       6.949  -6.467  -9.214  1.00 92.83           C  
ATOM    376  CE3 TRP A  49       5.143  -5.159 -10.164  1.00 92.83           C  
ATOM    377  NE1 TRP A  49       8.314  -6.531  -9.306  1.00 92.83           N  
ATOM    378  CH2 TRP A  49       4.725  -6.938  -8.558  1.00 92.83           C  
ATOM    379  CZ2 TRP A  49       6.060  -7.227  -8.450  1.00 92.83           C  
ATOM    380  CZ3 TRP A  49       4.260  -5.917  -9.403  1.00 92.83           C  
ATOM    381  N   HIS A  50       8.924  -0.493 -11.772  1.00 90.44           N  
ATOM    382  CA  HIS A  50       9.297   0.559 -12.710  1.00 90.44           C  
ATOM    383  C   HIS A  50      10.656   0.278 -13.341  1.00 90.44           C  
ATOM    384  CB  HIS A  50       9.315   1.920 -12.010  1.00 90.44           C  
ATOM    385  O   HIS A  50      11.659   0.147 -12.635  1.00 90.44           O  
ATOM    386  CG  HIS A  50       9.655   3.058 -12.919  1.00 90.44           C  
ATOM    387  CD2 HIS A  50      10.733   3.877 -12.954  1.00 90.44           C  
ATOM    388  ND1 HIS A  50       8.828   3.464 -13.944  1.00 90.44           N  
ATOM    389  CE1 HIS A  50       9.385   4.486 -14.572  1.00 90.44           C  
ATOM    390  NE2 HIS A  50      10.541   4.756 -13.991  1.00 90.44           N  
ATOM    391  N   MET A  51      10.614   0.120 -14.639  1.00 89.44           N  
ATOM    392  CA  MET A  51      11.866  -0.150 -15.339  1.00 89.44           C  
ATOM    393  C   MET A  51      12.726   1.107 -15.421  1.00 89.44           C  
ATOM    394  CB  MET A  51      11.592  -0.688 -16.745  1.00 89.44           C  
ATOM    395  O   MET A  51      12.318   2.106 -16.016  1.00 89.44           O  
ATOM    396  CG  MET A  51      12.833  -1.201 -17.457  1.00 89.44           C  
ATOM    397  SD  MET A  51      12.461  -1.860 -19.129  1.00 89.44           S  
ATOM    398  CE  MET A  51      13.954  -1.336 -20.018  1.00 89.44           C  
ATOM    399  N   VAL A  52      13.872   1.141 -14.789  1.00 89.48           N  
ATOM    400  CA  VAL A  52      14.782   2.282 -14.778  1.00 89.48           C  
ATOM    401  C   VAL A  52      15.808   2.135 -15.899  1.00 89.48           C  
ATOM    402  CB  VAL A  52      15.497   2.425 -13.416  1.00 89.48           C  
ATOM    403  O   VAL A  52      16.173   3.118 -16.548  1.00 89.48           O  
ATOM    404  CG1 VAL A  52      16.378   3.672 -13.397  1.00 89.48           C  
ATOM    405  CG2 VAL A  52      14.476   2.471 -12.281  1.00 89.48           C  
ATOM    406  N   TYR A  53      16.373   0.931 -16.254  1.00 89.80           N  
ATOM    407  CA  TYR A  53      17.219   0.492 -17.358  1.00 89.80           C  
ATOM    408  C   TYR A  53      16.957  -0.971 -17.697  1.00 89.80           C  
ATOM    409  CB  TYR A  53      18.698   0.692 -17.015  1.00 89.80           C  
ATOM    410  O   TYR A  53      16.305  -1.685 -16.932  1.00 89.80           O  
ATOM    411  CG  TYR A  53      19.138  -0.046 -15.774  1.00 89.80           C  
ATOM    412  CD1 TYR A  53      19.054   0.553 -14.518  1.00 89.80           C  
ATOM    413  CD2 TYR A  53      19.639  -1.340 -15.853  1.00 89.80           C  
ATOM    414  CE1 TYR A  53      19.460  -0.122 -13.372  1.00 89.80           C  
ATOM    415  CE2 TYR A  53      20.049  -2.024 -14.713  1.00 89.80           C  
ATOM    416  OH  TYR A  53      20.359  -2.080 -12.347  1.00 89.80           O  
ATOM    417  CZ  TYR A  53      19.955  -1.408 -13.479  1.00 89.80           C  
ATOM    418  N   PRO A  54      17.371  -1.388 -18.963  1.00 87.34           N  
ATOM    419  CA  PRO A  54      17.101  -2.775 -19.351  1.00 87.34           C  
ATOM    420  C   PRO A  54      17.560  -3.782 -18.300  1.00 87.34           C  
ATOM    421  CB  PRO A  54      17.896  -2.939 -20.649  1.00 87.34           C  
ATOM    422  O   PRO A  54      18.736  -3.800 -17.928  1.00 87.34           O  
ATOM    423  CG  PRO A  54      18.028  -1.553 -21.194  1.00 87.34           C  
ATOM    424  CD  PRO A  54      18.133  -0.596 -20.041  1.00 87.34           C  
ATOM    425  N   GLY A  55      16.507  -4.380 -17.612  1.00 83.76           N  
ATOM    426  CA  GLY A  55      16.815  -5.402 -16.625  1.00 83.76           C  
ATOM    427  C   GLY A  55      16.854  -4.869 -15.205  1.00 83.76           C  
ATOM    428  O   GLY A  55      17.001  -5.636 -14.252  1.00 83.76           O  
ATOM    429  N   GLY A  56      16.768  -3.501 -15.047  1.00 88.74           N  
ATOM    430  CA  GLY A  56      16.741  -2.847 -13.748  1.00 88.74           C  
ATOM    431  C   GLY A  56      15.388  -2.253 -13.407  1.00 88.74           C  
ATOM    432  O   GLY A  56      14.890  -1.380 -14.121  1.00 88.74           O  
ATOM    433  N   TYR A  57      14.759  -2.807 -12.366  1.00 89.45           N  
ATOM    434  CA  TYR A  57      13.435  -2.346 -11.962  1.00 89.45           C  
ATOM    435  C   TYR A  57      13.479  -1.706 -10.579  1.00 89.45           C  
ATOM    436  CB  TYR A  57      12.437  -3.508 -11.968  1.00 89.45           C  
ATOM    437  O   TYR A  57      14.205  -2.170  -9.696  1.00 89.45           O  
ATOM    438  CG  TYR A  57      12.185  -4.084 -13.340  1.00 89.45           C  
ATOM    439  CD1 TYR A  57      11.119  -3.640 -14.119  1.00 89.45           C  
ATOM    440  CD2 TYR A  57      13.012  -5.075 -13.860  1.00 89.45           C  
ATOM    441  CE1 TYR A  57      10.882  -4.170 -15.383  1.00 89.45           C  
ATOM    442  CE2 TYR A  57      12.784  -5.612 -15.123  1.00 89.45           C  
ATOM    443  OH  TYR A  57      11.489  -5.681 -17.127  1.00 89.45           O  
ATOM    444  CZ  TYR A  57      11.719  -5.153 -15.876  1.00 89.45           C  
ATOM    445  N   ASP A  58      12.797  -0.644 -10.508  1.00 89.77           N  
ATOM    446  CA  ASP A  58      12.487  -0.088  -9.194  1.00 89.77           C  
ATOM    447  C   ASP A  58      11.123  -0.568  -8.703  1.00 89.77           C  
ATOM    448  CB  ASP A  58      12.522   1.442  -9.237  1.00 89.77           C  
ATOM    449  O   ASP A  58      10.157  -0.599  -9.468  1.00 89.77           O  
ATOM    450  CG  ASP A  58      13.886   2.013  -8.891  1.00 89.77           C  
ATOM    451  OD1 ASP A  58      14.769   1.253  -8.441  1.00 89.77           O  
ATOM    452  OD2 ASP A  58      14.077   3.236  -9.067  1.00 89.77           O  
ATOM    453  N   HIS A  59      11.091  -0.955  -7.358  1.00 90.96           N  
ATOM    454  CA  HIS A  59       9.845  -1.459  -6.792  1.00 90.96           C  
ATOM    455  C   HIS A  59       9.300  -0.511  -5.729  1.00 90.96           C  
ATOM    456  CB  HIS A  59      10.052  -2.853  -6.196  1.00 90.96           C  
ATOM    457  O   HIS A  59      10.066   0.068  -4.956  1.00 90.96           O  
ATOM    458  CG  HIS A  59      10.756  -3.799  -7.116  1.00 90.96           C  
ATOM    459  CD2 HIS A  59      12.047  -4.206  -7.155  1.00 90.96           C  
ATOM    460  ND1 HIS A  59      10.116  -4.446  -8.151  1.00 90.96           N  
ATOM    461  CE1 HIS A  59      10.985  -5.211  -8.789  1.00 90.96           C  
ATOM    462  NE2 HIS A  59      12.164  -5.084  -8.204  1.00 90.96           N  
ATOM    463  N   THR A  60       8.043  -0.345  -5.878  1.00 92.91           N  
ATOM    464  CA  THR A  60       7.333   0.392  -4.839  1.00 92.91           C  
ATOM    465  C   THR A  60       6.153  -0.419  -4.310  1.00 92.91           C  
ATOM    466  CB  THR A  60       6.831   1.751  -5.361  1.00 92.91           C  
ATOM    467  O   THR A  60       5.446  -1.070  -5.082  1.00 92.91           O  
ATOM    468  CG2 THR A  60       7.996   2.654  -5.755  1.00 92.91           C  
ATOM    469  OG1 THR A  60       5.998   1.538  -6.508  1.00 92.91           O  
ATOM    470  N   ARG A  61       6.033  -0.441  -2.933  1.00 95.70           N  
ATOM    471  CA  ARG A  61       4.970  -1.179  -2.257  1.00 95.70           C  
ATOM    472  C   ARG A  61       4.221  -0.284  -1.275  1.00 95.70           C  
ATOM    473  CB  ARG A  61       5.541  -2.396  -1.527  1.00 95.70           C  
ATOM    474  O   ARG A  61       4.768   0.709  -0.791  1.00 95.70           O  
ATOM    475  CG  ARG A  61       6.376  -3.309  -2.411  1.00 95.70           C  
ATOM    476  CD  ARG A  61       6.990  -4.454  -1.618  1.00 95.70           C  
ATOM    477  NE  ARG A  61       7.754  -5.355  -2.477  1.00 95.70           N  
ATOM    478  NH1 ARG A  61       9.626  -4.006  -2.579  1.00 95.70           N  
ATOM    479  NH2 ARG A  61       9.590  -6.010  -3.691  1.00 95.70           N  
ATOM    480  CZ  ARG A  61       8.988  -5.122  -2.914  1.00 95.70           C  
ATOM    481  N   GLY A  62       2.934  -0.687  -0.996  1.00 96.39           N  
ATOM    482  CA  GLY A  62       2.226   0.060   0.032  1.00 96.39           C  
ATOM    483  C   GLY A  62       0.727  -0.169   0.011  1.00 96.39           C  
ATOM    484  O   GLY A  62       0.251  -1.149  -0.567  1.00 96.39           O  
ATOM    485  N   CYS A  63       0.096   0.681   0.760  1.00 97.24           N  
ATOM    486  CA  CYS A  63      -1.357   0.666   0.890  1.00 97.24           C  
ATOM    487  C   CYS A  63      -2.001   1.656  -0.074  1.00 97.24           C  
ATOM    488  CB  CYS A  63      -1.770   0.994   2.324  1.00 97.24           C  
ATOM    489  O   CYS A  63      -1.455   2.733  -0.321  1.00 97.24           O  
ATOM    490  SG  CYS A  63      -1.094  -0.142   3.555  1.00 97.24           S  
ATOM    491  N   ALA A  64      -3.206   1.247  -0.624  1.00 96.88           N  
ATOM    492  CA  ALA A  64      -3.889   2.153  -1.543  1.00 96.88           C  
ATOM    493  C   ALA A  64      -5.403   1.981  -1.458  1.00 96.88           C  
ATOM    494  CB  ALA A  64      -3.410   1.921  -2.974  1.00 96.88           C  
ATOM    495  O   ALA A  64      -5.895   0.884  -1.185  1.00 96.88           O  
ATOM    496  N   ALA A  65      -6.063   3.120  -1.578  1.00 96.30           N  
ATOM    497  CA  ALA A  65      -7.517   3.067  -1.699  1.00 96.30           C  
ATOM    498  C   ALA A  65      -7.935   2.496  -3.051  1.00 96.30           C  
ATOM    499  CB  ALA A  65      -8.118   4.456  -1.502  1.00 96.30           C  
ATOM    500  O   ALA A  65      -8.911   1.748  -3.142  1.00 96.30           O  
ATOM    501  N   THR A  66      -7.249   2.933  -4.053  1.00 96.27           N  
ATOM    502  CA  THR A  66      -7.400   2.474  -5.429  1.00 96.27           C  
ATOM    503  C   THR A  66      -6.066   1.990  -5.988  1.00 96.27           C  
ATOM    504  CB  THR A  66      -7.964   3.588  -6.331  1.00 96.27           C  
ATOM    505  O   THR A  66      -5.010   2.517  -5.633  1.00 96.27           O  
ATOM    506  CG2 THR A  66      -9.398   3.935  -5.946  1.00 96.27           C  
ATOM    507  OG1 THR A  66      -7.149   4.759  -6.199  1.00 96.27           O  
ATOM    508  N   CYS A  67      -6.211   0.892  -6.874  1.00 95.32           N  
ATOM    509  CA  CYS A  67      -4.990   0.365  -7.472  1.00 95.32           C  
ATOM    510  C   CYS A  67      -4.339   1.399  -8.384  1.00 95.32           C  
ATOM    511  CB  CYS A  67      -5.287  -0.909  -8.262  1.00 95.32           C  
ATOM    512  O   CYS A  67      -4.994   1.952  -9.269  1.00 95.32           O  
ATOM    513  SG  CYS A  67      -3.810  -1.841  -8.722  1.00 95.32           S  
ATOM    514  N   PRO A  68      -3.034   1.760  -8.083  1.00 93.11           N  
ATOM    515  CA  PRO A  68      -2.329   2.747  -8.904  1.00 93.11           C  
ATOM    516  C   PRO A  68      -2.399   2.431 -10.397  1.00 93.11           C  
ATOM    517  CB  PRO A  68      -0.887   2.664  -8.395  1.00 93.11           C  
ATOM    518  O   PRO A  68      -2.446   1.260 -10.782  1.00 93.11           O  
ATOM    519  CG  PRO A  68      -0.997   2.058  -7.034  1.00 93.11           C  
ATOM    520  CD  PRO A  68      -2.188   1.143  -7.013  1.00 93.11           C  
ATOM    521  N   LYS A  69      -2.471   3.476 -11.138  1.00 89.48           N  
ATOM    522  CA  LYS A  69      -2.532   3.339 -12.591  1.00 89.48           C  
ATOM    523  C   LYS A  69      -1.155   3.029 -13.172  1.00 89.48           C  
ATOM    524  CB  LYS A  69      -3.096   4.610 -13.227  1.00 89.48           C  
ATOM    525  O   LYS A  69      -0.143   3.541 -12.689  1.00 89.48           O  
ATOM    526  CG  LYS A  69      -4.567   4.855 -12.923  1.00 89.48           C  
ATOM    527  CD  LYS A  69      -5.107   6.049 -13.699  1.00 89.48           C  
ATOM    528  CE  LYS A  69      -6.571   6.313 -13.373  1.00 89.48           C  
ATOM    529  NZ  LYS A  69      -7.098   7.499 -14.112  1.00 89.48           N  
ATOM    530  N   MET A  70      -1.211   2.177 -14.195  1.00 84.86           N  
ATOM    531  CA  MET A  70       0.023   1.846 -14.903  1.00 84.86           C  
ATOM    532  C   MET A  70       0.541   3.047 -15.686  1.00 84.86           C  
ATOM    533  CB  MET A  70      -0.199   0.662 -15.846  1.00 84.86           C  
ATOM    534  O   MET A  70      -0.230   3.733 -16.359  1.00 84.86           O  
ATOM    535  CG  MET A  70      -0.456  -0.653 -15.129  1.00 84.86           C  
ATOM    536  SD  MET A  70      -0.588  -2.071 -16.287  1.00 84.86           S  
ATOM    537  CE  MET A  70      -0.967  -3.405 -15.118  1.00 84.86           C  
ATOM    538  N   LYS A  71       1.791   3.512 -15.425  1.00 81.07           N  
ATOM    539  CA  LYS A  71       2.488   4.479 -16.269  1.00 81.07           C  
ATOM    540  C   LYS A  71       3.482   3.785 -17.194  1.00 81.07           C  
ATOM    541  CB  LYS A  71       3.209   5.519 -15.410  1.00 81.07           C  
ATOM    542  O   LYS A  71       3.779   2.601 -17.020  1.00 81.07           O  
ATOM    543  CG  LYS A  71       2.280   6.363 -14.549  1.00 81.07           C  
ATOM    544  CD  LYS A  71       3.048   7.427 -13.775  1.00 81.07           C  
ATOM    545  CE  LYS A  71       2.122   8.258 -12.898  1.00 81.07           C  
ATOM    546  NZ  LYS A  71       2.871   9.297 -12.130  1.00 81.07           N  
ATOM    547  N   ASN A  72       3.858   4.348 -18.392  1.00 74.80           N  
ATOM    548  CA  ASN A  72       4.721   3.734 -19.394  1.00 74.80           C  
ATOM    549  C   ASN A  72       5.917   3.035 -18.752  1.00 74.80           C  
ATOM    550  CB  ASN A  72       5.197   4.778 -20.406  1.00 74.80           C  
ATOM    551  O   ASN A  72       6.576   3.602 -17.879  1.00 74.80           O  
ATOM    552  CG  ASN A  72       4.078   5.280 -21.298  1.00 74.80           C  
ATOM    553  ND2 ASN A  72       4.255   6.470 -21.859  1.00 74.80           N  
ATOM    554  OD1 ASN A  72       3.063   4.603 -21.480  1.00 74.80           O  
ATOM    555  N   HIS A  73       5.940   1.584 -18.918  1.00 75.33           N  
ATOM    556  CA  HIS A  73       7.048   0.705 -18.562  1.00 75.33           C  
ATOM    557  C   HIS A  73       6.934   0.234 -17.116  1.00 75.33           C  
ATOM    558  CB  HIS A  73       8.386   1.415 -18.779  1.00 75.33           C  
ATOM    559  O   HIS A  73       7.925  -0.191 -16.517  1.00 75.33           O  
ATOM    560  CG  HIS A  73       8.626   1.821 -20.198  1.00 75.33           C  
ATOM    561  CD2 HIS A  73       8.667   3.043 -20.778  1.00 75.33           C  
ATOM    562  ND1 HIS A  73       8.858   0.908 -21.204  1.00 75.33           N  
ATOM    563  CE1 HIS A  73       9.032   1.554 -22.345  1.00 75.33           C  
ATOM    564  NE2 HIS A  73       8.921   2.851 -22.114  1.00 75.33           N  
ATOM    565  N   ASP A  74       5.657   0.465 -16.477  1.00 85.97           N  
ATOM    566  CA  ASP A  74       5.373  -0.004 -15.124  1.00 85.97           C  
ATOM    567  C   ASP A  74       4.442  -1.215 -15.147  1.00 85.97           C  
ATOM    568  CB  ASP A  74       4.755   1.118 -14.287  1.00 85.97           C  
ATOM    569  O   ASP A  74       3.625  -1.359 -16.058  1.00 85.97           O  
ATOM    570  CG  ASP A  74       5.725   2.254 -14.011  1.00 85.97           C  
ATOM    571  OD1 ASP A  74       6.932   2.109 -14.299  1.00 85.97           O  
ATOM    572  OD2 ASP A  74       5.277   3.303 -13.499  1.00 85.97           O  
ATOM    573  N   THR A  75       4.670  -2.203 -14.318  1.00 91.08           N  
ATOM    574  CA  THR A  75       3.711  -3.241 -13.956  1.00 91.08           C  
ATOM    575  C   THR A  75       3.185  -3.021 -12.541  1.00 91.08           C  
ATOM    576  CB  THR A  75       4.339  -4.643 -14.062  1.00 91.08           C  
ATOM    577  O   THR A  75       3.917  -2.551 -11.667  1.00 91.08           O  
ATOM    578  CG2 THR A  75       3.282  -5.732 -13.905  1.00 91.08           C  
ATOM    579  OG1 THR A  75       4.967  -4.783 -15.343  1.00 91.08           O  
ATOM    580  N   VAL A  76       1.859  -3.161 -12.443  1.00 94.44           N  
ATOM    581  CA  VAL A  76       1.252  -2.948 -11.133  1.00 94.44           C  
ATOM    582  C   VAL A  76       0.531  -4.217 -10.685  1.00 94.44           C  
ATOM    583  CB  VAL A  76       0.270  -1.755 -11.150  1.00 94.44           C  
ATOM    584  O   VAL A  76      -0.134  -4.877 -11.487  1.00 94.44           O  
ATOM    585  CG1 VAL A  76      -0.882  -2.017 -12.119  1.00 94.44           C  
ATOM    586  CG2 VAL A  76      -0.262  -1.482  -9.744  1.00 94.44           C  
ATOM    587  N   HIS A  77       0.751  -4.618  -9.432  1.00 94.96           N  
ATOM    588  CA  HIS A  77       0.036  -5.695  -8.758  1.00 94.96           C  
ATOM    589  C   HIS A  77      -0.718  -5.177  -7.538  1.00 94.96           C  
ATOM    590  CB  HIS A  77       1.005  -6.804  -8.344  1.00 94.96           C  
ATOM    591  O   HIS A  77      -0.146  -4.475  -6.701  1.00 94.96           O  
ATOM    592  CG  HIS A  77       0.360  -7.902  -7.560  1.00 94.96           C  
ATOM    593  CD2 HIS A  77       0.439  -8.222  -6.247  1.00 94.96           C  
ATOM    594  ND1 HIS A  77      -0.483  -8.830  -8.133  1.00 94.96           N  
ATOM    595  CE1 HIS A  77      -0.897  -9.674  -7.203  1.00 94.96           C  
ATOM    596  NE2 HIS A  77      -0.352  -9.327  -6.049  1.00 94.96           N  
ATOM    597  N   CYS A  78      -1.992  -5.513  -7.492  1.00 97.03           N  
ATOM    598  CA  CYS A  78      -2.813  -5.157  -6.339  1.00 97.03           C  
ATOM    599  C   CYS A  78      -3.475  -6.391  -5.739  1.00 97.03           C  
ATOM    600  CB  CYS A  78      -3.880  -4.137  -6.736  1.00 97.03           C  
ATOM    601  O   CYS A  78      -3.876  -7.301  -6.466  1.00 97.03           O  
ATOM    602  SG  CYS A  78      -3.206  -2.544  -7.258  1.00 97.03           S  
ATOM    603  N   CYS A  79      -3.615  -6.368  -4.447  1.00 97.32           N  
ATOM    604  CA  CYS A  79      -4.247  -7.487  -3.757  1.00 97.32           C  
ATOM    605  C   CYS A  79      -4.882  -7.032  -2.448  1.00 97.32           C  
ATOM    606  CB  CYS A  79      -3.228  -8.592  -3.483  1.00 97.32           C  
ATOM    607  O   CYS A  79      -4.618  -5.923  -1.978  1.00 97.32           O  
ATOM    608  SG  CYS A  79      -1.881  -8.086  -2.391  1.00 97.32           S  
ATOM    609  N   THR A  80      -5.781  -7.877  -1.805  1.00 96.29           N  
ATOM    610  CA  THR A  80      -6.623  -7.398  -0.714  1.00 96.29           C  
ATOM    611  C   THR A  80      -6.343  -8.176   0.568  1.00 96.29           C  
ATOM    612  CB  THR A  80      -8.116  -7.511  -1.071  1.00 96.29           C  
ATOM    613  O   THR A  80      -7.031  -7.994   1.574  1.00 96.29           O  
ATOM    614  CG2 THR A  80      -8.485  -6.558  -2.204  1.00 96.29           C  
ATOM    615  OG1 THR A  80      -8.404  -8.854  -1.478  1.00 96.29           O  
ATOM    616  N   THR A  81      -5.325  -9.051   0.530  1.00 95.50           N  
ATOM    617  CA  THR A  81      -5.015  -9.827   1.725  1.00 95.50           C  
ATOM    618  C   THR A  81      -3.738  -9.317   2.386  1.00 95.50           C  
ATOM    619  CB  THR A  81      -4.864 -11.323   1.396  1.00 95.50           C  
ATOM    620  O   THR A  81      -2.967  -8.577   1.770  1.00 95.50           O  
ATOM    621  CG2 THR A  81      -6.126 -11.872   0.739  1.00 95.50           C  
ATOM    622  OG1 THR A  81      -3.758 -11.501   0.503  1.00 95.50           O  
ATOM    623  N   ASP A  82      -3.494  -9.689   3.681  1.00 96.04           N  
ATOM    624  CA  ASP A  82      -2.335  -9.218   4.433  1.00 96.04           C  
ATOM    625  C   ASP A  82      -1.033  -9.621   3.744  1.00 96.04           C  
ATOM    626  CB  ASP A  82      -2.365  -9.763   5.862  1.00 96.04           C  
ATOM    627  O   ASP A  82      -0.866 -10.777   3.349  1.00 96.04           O  
ATOM    628  CG  ASP A  82      -3.419  -9.098   6.729  1.00 96.04           C  
ATOM    629  OD1 ASP A  82      -3.978  -8.057   6.319  1.00 96.04           O  
ATOM    630  OD2 ASP A  82      -3.693  -9.618   7.832  1.00 96.04           O  
ATOM    631  N   LYS A  83      -0.173  -8.564   3.553  1.00 95.53           N  
ATOM    632  CA  LYS A  83       1.186  -8.757   3.056  1.00 95.53           C  
ATOM    633  C   LYS A  83       1.179  -9.425   1.683  1.00 95.53           C  
ATOM    634  CB  LYS A  83       2.005  -9.592   4.041  1.00 95.53           C  
ATOM    635  O   LYS A  83       2.109 -10.156   1.339  1.00 95.53           O  
ATOM    636  CG  LYS A  83       2.171  -8.948   5.409  1.00 95.53           C  
ATOM    637  CD  LYS A  83       2.942  -9.853   6.363  1.00 95.53           C  
ATOM    638  CE  LYS A  83       2.977  -9.279   7.773  1.00 95.53           C  
ATOM    639  NZ  LYS A  83       3.707 -10.177   8.718  1.00 95.53           N  
ATOM    640  N   CYS A  84       0.269  -9.397   0.839  1.00 96.11           N  
ATOM    641  CA  CYS A  84       0.094 -10.011  -0.472  1.00 96.11           C  
ATOM    642  C   CYS A  84       1.015  -9.369  -1.502  1.00 96.11           C  
ATOM    643  CB  CYS A  84      -1.360  -9.893  -0.930  1.00 96.11           C  
ATOM    644  O   CYS A  84       1.225  -9.921  -2.584  1.00 96.11           O  
ATOM    645  SG  CYS A  84      -1.884  -8.195  -1.255  1.00 96.11           S  
ATOM    646  N   ASN A  85       1.527  -8.186  -1.130  1.00 95.13           N  
ATOM    647  CA  ASN A  85       2.390  -7.478  -2.070  1.00 95.13           C  
ATOM    648  C   ASN A  85       3.863  -7.794  -1.826  1.00 95.13           C  
ATOM    649  CB  ASN A  85       2.149  -5.970  -1.989  1.00 95.13           C  
ATOM    650  O   ASN A  85       4.731  -6.954  -2.069  1.00 95.13           O  
ATOM    651  CG  ASN A  85       2.475  -5.399  -0.623  1.00 95.13           C  
ATOM    652  ND2 ASN A  85       2.874  -4.133  -0.588  1.00 95.13           N  
ATOM    653  OD1 ASN A  85       2.370  -6.091   0.394  1.00 95.13           O  
ATOM    654  N   LEU A  86       4.189  -8.930  -1.181  1.00 91.17           N  
ATOM    655  CA  LEU A  86       5.573  -9.367  -1.029  1.00 91.17           C  
ATOM    656  C   LEU A  86       6.202  -9.663  -2.387  1.00 91.17           C  
ATOM    657  CB  LEU A  86       5.649 -10.609  -0.137  1.00 91.17           C  
ATOM    658  O   LEU A  86       5.525 -10.148  -3.297  1.00 91.17           O  
ATOM    659  CG  LEU A  86       6.273 -10.414   1.245  1.00 91.17           C  
ATOM    660  CD1 LEU A  86       5.290 -10.828   2.335  1.00 91.17           C  
ATOM    661  CD2 LEU A  86       7.572 -11.203   1.362  1.00 91.17           C  
TER     662      ALA A   1                                                      
ENDMDL                                                                          
END                                                                             
