# Supplementary material for: Domain loss enabled evolution of novel functions in the snake three-finger toxin gene superfamily
Source: Nat Commun. 2023 Aug 11;14:4861. doi: 10.1038/s41467-023-40550-0 (PMC10421932; doi:10.1038/s41467-023-40550-0)
Supplement: Supplementary file 5 — Supplementary Data 2 [file 41467_2023_40550_MOESM5_ESM.zip › SD2_structure_predictions/full_sequence/SP|P79810|Naja_atra.pdb]

MODEL     1                                                                     
ATOM      1  N   MET A   1     -37.626  12.905  26.526  1.00 62.97           N  
ATOM      2  CA  MET A   1     -37.048  11.582  26.312  1.00 62.97           C  
ATOM      3  C   MET A   1     -36.761  11.347  24.832  1.00 62.97           C  
ATOM      4  CB  MET A   1     -37.982  10.494  26.843  1.00 62.97           C  
ATOM      5  O   MET A   1     -36.027  10.424  24.477  1.00 62.97           O  
ATOM      6  CG  MET A   1     -39.371  10.998  27.198  1.00 62.97           C  
ATOM      7  SD  MET A   1     -40.370   9.740  28.086  1.00 62.97           S  
ATOM      8  CE  MET A   1     -42.043  10.321  27.688  1.00 62.97           C  
ATOM      9  N   LYS A   2     -37.086  12.310  23.941  1.00 72.08           N  
ATOM     10  CA  LYS A   2     -36.974  12.309  22.485  1.00 72.08           C  
ATOM     11  C   LYS A   2     -35.726  13.059  22.029  1.00 72.08           C  
ATOM     12  CB  LYS A   2     -38.219  12.931  21.851  1.00 72.08           C  
ATOM     13  O   LYS A   2     -35.116  12.704  21.019  1.00 72.08           O  
ATOM     14  CG  LYS A   2     -39.433  12.013  21.843  1.00 72.08           C  
ATOM     15  CD  LYS A   2     -40.704  12.770  21.478  1.00 72.08           C  
ATOM     16  CE  LYS A   2     -41.891  11.829  21.323  1.00 72.08           C  
ATOM     17  NZ  LYS A   2     -43.184  12.517  21.615  1.00 72.08           N  
ATOM     18  N   THR A   3     -35.247  13.955  22.934  1.00 71.43           N  
ATOM     19  CA  THR A   3     -34.052  14.734  22.632  1.00 71.43           C  
ATOM     20  C   THR A   3     -32.792  13.962  23.015  1.00 71.43           C  
ATOM     21  CB  THR A   3     -34.069  16.089  23.362  1.00 71.43           C  
ATOM     22  O   THR A   3     -31.742  14.129  22.391  1.00 71.43           O  
ATOM     23  CG2 THR A   3     -34.977  17.086  22.650  1.00 71.43           C  
ATOM     24  OG1 THR A   3     -34.543  15.898  24.701  1.00 71.43           O  
ATOM     25  N   LEU A   4     -32.924  13.031  23.882  1.00 71.36           N  
ATOM     26  CA  LEU A   4     -31.854  12.141  24.319  1.00 71.36           C  
ATOM     27  C   LEU A   4     -31.641  11.013  23.315  1.00 71.36           C  
ATOM     28  CB  LEU A   4     -32.173  11.559  25.699  1.00 71.36           C  
ATOM     29  O   LEU A   4     -30.503  10.615  23.056  1.00 71.36           O  
ATOM     30  CG  LEU A   4     -31.303  12.048  26.858  1.00 71.36           C  
ATOM     31  CD1 LEU A   4     -32.156  12.270  28.103  1.00 71.36           C  
ATOM     32  CD2 LEU A   4     -30.181  11.055  27.142  1.00 71.36           C  
ATOM     33  N   LEU A   5     -32.644  10.578  22.638  1.00 72.24           N  
ATOM     34  CA  LEU A   5     -32.626   9.547  21.606  1.00 72.24           C  
ATOM     35  C   LEU A   5     -32.084  10.101  20.294  1.00 72.24           C  
ATOM     36  CB  LEU A   5     -34.031   8.978  21.392  1.00 72.24           C  
ATOM     37  O   LEU A   5     -31.337   9.419  19.588  1.00 72.24           O  
ATOM     38  CG  LEU A   5     -34.363   7.689  22.145  1.00 72.24           C  
ATOM     39  CD1 LEU A   5     -35.856   7.625  22.453  1.00 72.24           C  
ATOM     40  CD2 LEU A   5     -33.925   6.471  21.339  1.00 72.24           C  
ATOM     41  N   LEU A   6     -32.260  11.380  20.000  1.00 70.74           N  
ATOM     42  CA  LEU A   6     -31.810  12.071  18.797  1.00 70.74           C  
ATOM     43  C   LEU A   6     -30.329  12.421  18.892  1.00 70.74           C  
ATOM     44  CB  LEU A   6     -32.633  13.342  18.569  1.00 70.74           C  
ATOM     45  O   LEU A   6     -29.598  12.320  17.904  1.00 70.74           O  
ATOM     46  CG  LEU A   6     -33.936  13.174  17.785  1.00 70.74           C  
ATOM     47  CD1 LEU A   6     -34.967  14.198  18.246  1.00 70.74           C  
ATOM     48  CD2 LEU A   6     -33.678  13.304  16.287  1.00 70.74           C  
ATOM     49  N   THR A   7     -29.841  12.677  20.033  1.00 74.92           N  
ATOM     50  CA  THR A   7     -28.437  12.957  20.314  1.00 74.92           C  
ATOM     51  C   THR A   7     -27.620  11.668  20.322  1.00 74.92           C  
ATOM     52  CB  THR A   7     -28.271  13.682  21.662  1.00 74.92           C  
ATOM     53  O   THR A   7     -26.462  11.659  19.902  1.00 74.92           O  
ATOM     54  CG2 THR A   7     -28.778  15.118  21.580  1.00 74.92           C  
ATOM     55  OG1 THR A   7     -29.013  12.982  22.669  1.00 74.92           O  
ATOM     56  N   LEU A   8     -28.096  10.532  20.654  1.00 70.54           N  
ATOM     57  CA  LEU A   8     -27.489   9.205  20.657  1.00 70.54           C  
ATOM     58  C   LEU A   8     -27.395   8.647  19.241  1.00 70.54           C  
ATOM     59  CB  LEU A   8     -28.293   8.250  21.543  1.00 70.54           C  
ATOM     60  O   LEU A   8     -26.396   8.020  18.882  1.00 70.54           O  
ATOM     61  CG  LEU A   8     -27.621   6.921  21.892  1.00 70.54           C  
ATOM     62  CD1 LEU A   8     -26.728   7.085  23.118  1.00 70.54           C  
ATOM     63  CD2 LEU A   8     -28.668   5.837  22.128  1.00 70.54           C  
ATOM     64  N   VAL A   9     -28.303   8.983  18.338  1.00 72.74           N  
ATOM     65  CA  VAL A   9     -28.342   8.601  16.930  1.00 72.74           C  
ATOM     66  C   VAL A   9     -27.350   9.448  16.136  1.00 72.74           C  
ATOM     67  CB  VAL A   9     -29.763   8.750  16.341  1.00 72.74           C  
ATOM     68  O   VAL A   9     -26.637   8.933  15.273  1.00 72.74           O  
ATOM     69  CG1 VAL A   9     -29.751   8.499  14.834  1.00 72.74           C  
ATOM     70  CG2 VAL A   9     -30.732   7.797  17.037  1.00 72.74           C  
ATOM     71  N   VAL A  10     -27.166  10.703  16.534  1.00 70.07           N  
ATOM     72  CA  VAL A  10     -26.251  11.646  15.899  1.00 70.07           C  
ATOM     73  C   VAL A  10     -24.818  11.351  16.336  1.00 70.07           C  
ATOM     74  CB  VAL A  10     -26.621  13.108  16.235  1.00 70.07           C  
ATOM     75  O   VAL A  10     -23.892  11.399  15.524  1.00 70.07           O  
ATOM     76  CG1 VAL A  10     -25.568  14.071  15.686  1.00 70.07           C  
ATOM     77  CG2 VAL A  10     -28.002  13.450  15.680  1.00 70.07           C  
ATOM     78  N   VAL A  11     -24.495  10.831  17.588  1.00 66.64           N  
ATOM     79  CA  VAL A  11     -23.215  10.428  18.163  1.00 66.64           C  
ATOM     80  C   VAL A  11     -22.826   9.047  17.639  1.00 66.64           C  
ATOM     81  CB  VAL A  11     -23.265  10.417  19.707  1.00 66.64           C  
ATOM     82  O   VAL A  11     -21.653   8.793  17.353  1.00 66.64           O  
ATOM     83  CG1 VAL A  11     -21.975   9.837  20.284  1.00 66.64           C  
ATOM     84  CG2 VAL A  11     -23.506  11.828  20.242  1.00 66.64           C  
ATOM     85  N   THR A  12     -23.702   8.159  17.355  1.00 65.33           N  
ATOM     86  CA  THR A  12     -23.506   6.834  16.776  1.00 65.33           C  
ATOM     87  C   THR A  12     -23.231   6.934  15.278  1.00 65.33           C  
ATOM     88  CB  THR A  12     -24.730   5.932  17.016  1.00 65.33           C  
ATOM     89  O   THR A  12     -22.430   6.169  14.736  1.00 65.33           O  
ATOM     90  CG2 THR A  12     -24.932   5.664  18.504  1.00 65.33           C  
ATOM     91  OG1 THR A  12     -25.900   6.576  16.496  1.00 65.33           O  
ATOM     92  N   ILE A  13     -23.700   7.902  14.517  1.00 65.39           N  
ATOM     93  CA  ILE A  13     -23.541   8.165  13.091  1.00 65.39           C  
ATOM     94  C   ILE A  13     -22.247   8.939  12.851  1.00 65.39           C  
ATOM     95  CB  ILE A  13     -24.746   8.947  12.523  1.00 65.39           C  
ATOM     96  O   ILE A  13     -21.544   8.696  11.867  1.00 65.39           O  
ATOM     97  CG1 ILE A  13     -26.014   8.086  12.574  1.00 65.39           C  
ATOM     98  CG2 ILE A  13     -24.460   9.416  11.093  1.00 65.39           C  
ATOM     99  CD1 ILE A  13     -27.293   8.848  12.258  1.00 65.39           C  
ATOM    100  N   VAL A  14     -21.791   9.862  13.768  1.00 63.17           N  
ATOM    101  CA  VAL A  14     -20.544  10.618  13.772  1.00 63.17           C  
ATOM    102  C   VAL A  14     -19.399   9.724  14.242  1.00 63.17           C  
ATOM    103  CB  VAL A  14     -20.643  11.873  14.669  1.00 63.17           C  
ATOM    104  O   VAL A  14     -18.270   9.845  13.760  1.00 63.17           O  
ATOM    105  CG1 VAL A  14     -19.288  12.571  14.774  1.00 63.17           C  
ATOM    106  CG2 VAL A  14     -21.701  12.832  14.129  1.00 63.17           C  
ATOM    107  N   CYS A  15     -19.650   8.640  14.996  1.00 61.48           N  
ATOM    108  CA  CYS A  15     -18.692   7.651  15.477  1.00 61.48           C  
ATOM    109  C   CYS A  15     -18.597   6.472  14.517  1.00 61.48           C  
ATOM    110  CB  CYS A  15     -19.085   7.157  16.869  1.00 61.48           C  
ATOM    111  O   CYS A  15     -17.730   5.609  14.670  1.00 61.48           O  
ATOM    112  SG  CYS A  15     -18.581   8.265  18.203  1.00 61.48           S  
ATOM    113  N   LEU A  16     -19.458   6.378  13.545  1.00 56.82           N  
ATOM    114  CA  LEU A  16     -19.403   5.404  12.459  1.00 56.82           C  
ATOM    115  C   LEU A  16     -18.362   5.806  11.420  1.00 56.82           C  
ATOM    116  CB  LEU A  16     -20.776   5.263  11.796  1.00 56.82           C  
ATOM    117  O   LEU A  16     -18.625   5.745  10.216  1.00 56.82           O  
ATOM    118  CG  LEU A  16     -21.827   4.471  12.575  1.00 56.82           C  
ATOM    119  CD1 LEU A  16     -23.230   4.881  12.139  1.00 56.82           C  
ATOM    120  CD2 LEU A  16     -21.618   2.973  12.384  1.00 56.82           C  
ATOM    121  N   ASP A  17     -17.509   6.762  11.813  1.00 54.17           N  
ATOM    122  CA  ASP A  17     -16.361   6.739  10.912  1.00 54.17           C  
ATOM    123  C   ASP A  17     -15.811   5.323  10.759  1.00 54.17           C  
ATOM    124  CB  ASP A  17     -15.264   7.678  11.416  1.00 54.17           C  
ATOM    125  O   ASP A  17     -15.160   4.803  11.668  1.00 54.17           O  
ATOM    126  CG  ASP A  17     -14.752   8.623  10.343  1.00 54.17           C  
ATOM    127  OD1 ASP A  17     -14.656   8.214   9.166  1.00 54.17           O  
ATOM    128  OD2 ASP A  17     -14.438   9.785  10.678  1.00 54.17           O  
ATOM    129  N   LEU A  18     -16.685   4.364  10.784  1.00 53.48           N  
ATOM    130  CA  LEU A  18     -16.335   2.991  10.438  1.00 53.48           C  
ATOM    131  C   LEU A  18     -15.133   2.955   9.501  1.00 53.48           C  
ATOM    132  CB  LEU A  18     -17.526   2.283   9.786  1.00 53.48           C  
ATOM    133  O   LEU A  18     -15.192   3.481   8.387  1.00 53.48           O  
ATOM    134  CG  LEU A  18     -18.580   1.713  10.736  1.00 53.48           C  
ATOM    135  CD1 LEU A  18     -19.981   2.021  10.219  1.00 53.48           C  
ATOM    136  CD2 LEU A  18     -18.387   0.211  10.911  1.00 53.48           C  
ATOM    137  N   GLY A  19     -13.992   3.568   9.911  1.00 60.53           N  
ATOM    138  CA  GLY A  19     -12.638   3.308   9.448  1.00 60.53           C  
ATOM    139  C   GLY A  19     -12.590   2.653   8.081  1.00 60.53           C  
ATOM    140  O   GLY A  19     -12.758   1.437   7.964  1.00 60.53           O  
ATOM    141  N   TYR A  20     -13.361   3.287   7.094  1.00 70.35           N  
ATOM    142  CA  TYR A  20     -13.195   2.776   5.738  1.00 70.35           C  
ATOM    143  C   TYR A  20     -11.720   2.577   5.407  1.00 70.35           C  
ATOM    144  CB  TYR A  20     -13.834   3.728   4.723  1.00 70.35           C  
ATOM    145  O   TYR A  20     -10.924   3.514   5.504  1.00 70.35           O  
ATOM    146  CG  TYR A  20     -15.311   3.494   4.519  1.00 70.35           C  
ATOM    147  CD1 TYR A  20     -15.767   2.548   3.603  1.00 70.35           C  
ATOM    148  CD2 TYR A  20     -16.254   4.219   5.239  1.00 70.35           C  
ATOM    149  CE1 TYR A  20     -17.127   2.331   3.410  1.00 70.35           C  
ATOM    150  CE2 TYR A  20     -17.617   4.010   5.055  1.00 70.35           C  
ATOM    151  OH  TYR A  20     -19.391   2.854   3.953  1.00 70.35           O  
ATOM    152  CZ  TYR A  20     -18.043   3.065   4.140  1.00 70.35           C  
ATOM    153  N   THR A  21     -11.334   1.277   5.683  1.00 86.19           N  
ATOM    154  CA  THR A  21      -9.965   0.930   5.317  1.00 86.19           C  
ATOM    155  C   THR A  21      -9.855   0.670   3.818  1.00 86.19           C  
ATOM    156  CB  THR A  21      -9.477  -0.307   6.093  1.00 86.19           C  
ATOM    157  O   THR A  21     -10.762   0.092   3.214  1.00 86.19           O  
ATOM    158  CG2 THR A  21      -9.470  -0.047   7.596  1.00 86.19           C  
ATOM    159  OG1 THR A  21     -10.346  -1.412   5.815  1.00 86.19           O  
ATOM    160  N   LEU A  22      -9.011   1.333   3.149  1.00 94.63           N  
ATOM    161  CA  LEU A  22      -8.750   1.225   1.718  1.00 94.63           C  
ATOM    162  C   LEU A  22      -8.156  -0.138   1.376  1.00 94.63           C  
ATOM    163  CB  LEU A  22      -7.803   2.337   1.260  1.00 94.63           C  
ATOM    164  O   LEU A  22      -7.200  -0.582   2.016  1.00 94.63           O  
ATOM    165  CG  LEU A  22      -7.555   2.439  -0.246  1.00 94.63           C  
ATOM    166  CD1 LEU A  22      -8.847   2.795  -0.973  1.00 94.63           C  
ATOM    167  CD2 LEU A  22      -6.469   3.468  -0.541  1.00 94.63           C  
ATOM    168  N   LYS A  23      -8.867  -0.915   0.423  1.00 96.33           N  
ATOM    169  CA  LYS A  23      -8.385  -2.197  -0.084  1.00 96.33           C  
ATOM    170  C   LYS A  23      -7.696  -2.029  -1.435  1.00 96.33           C  
ATOM    171  CB  LYS A  23      -9.537  -3.195  -0.203  1.00 96.33           C  
ATOM    172  O   LYS A  23      -8.229  -1.373  -2.332  1.00 96.33           O  
ATOM    173  CG  LYS A  23     -10.123  -3.626   1.134  1.00 96.33           C  
ATOM    174  CD  LYS A  23     -11.182  -4.707   0.957  1.00 96.33           C  
ATOM    175  CE  LYS A  23     -11.755  -5.153   2.295  1.00 96.33           C  
ATOM    176  NZ  LYS A  23     -12.791  -6.216   2.128  1.00 96.33           N  
ATOM    177  N   CYS A  24      -6.407  -2.724  -1.651  1.00 97.56           N  
ATOM    178  CA  CYS A  24      -5.653  -2.615  -2.895  1.00 97.56           C  
ATOM    179  C   CYS A  24      -5.252  -3.992  -3.411  1.00 97.56           C  
ATOM    180  CB  CYS A  24      -4.407  -1.754  -2.693  1.00 97.56           C  
ATOM    181  O   CYS A  24      -5.123  -4.938  -2.632  1.00 97.56           O  
ATOM    182  SG  CYS A  24      -4.771  -0.040  -2.254  1.00 97.56           S  
ATOM    183  N   ASN A  25      -5.099  -4.136  -4.789  1.00 97.30           N  
ATOM    184  CA  ASN A  25      -4.667  -5.380  -5.418  1.00 97.30           C  
ATOM    185  C   ASN A  25      -3.174  -5.622  -5.214  1.00 97.30           C  
ATOM    186  CB  ASN A  25      -5.005  -5.372  -6.910  1.00 97.30           C  
ATOM    187  O   ASN A  25      -2.399  -4.673  -5.088  1.00 97.30           O  
ATOM    188  CG  ASN A  25      -6.498  -5.346  -7.171  1.00 97.30           C  
ATOM    189  ND2 ASN A  25      -6.925  -4.482  -8.085  1.00 97.30           N  
ATOM    190  OD1 ASN A  25      -7.262  -6.094  -6.556  1.00 97.30           O  
ATOM    191  N   LYS A  26      -2.763  -6.956  -5.128  1.00 95.02           N  
ATOM    192  CA  LYS A  26      -1.386  -7.439  -5.123  1.00 95.02           C  
ATOM    193  C   LYS A  26      -1.095  -8.285  -6.359  1.00 95.02           C  
ATOM    194  CB  LYS A  26      -1.105  -8.249  -3.856  1.00 95.02           C  
ATOM    195  O   LYS A  26      -1.971  -9.002  -6.848  1.00 95.02           O  
ATOM    196  CG  LYS A  26      -1.164  -7.432  -2.574  1.00 95.02           C  
ATOM    197  CD  LYS A  26      -0.752  -8.261  -1.364  1.00 95.02           C  
ATOM    198  CE  LYS A  26      -0.770  -7.433  -0.086  1.00 95.02           C  
ATOM    199  NZ  LYS A  26      -0.391  -8.248   1.107  1.00 95.02           N  
ATOM    200  N   LEU A  27       0.056  -8.038  -6.824  1.00 93.06           N  
ATOM    201  CA  LEU A  27       0.406  -8.761  -8.042  1.00 93.06           C  
ATOM    202  C   LEU A  27       0.671 -10.233  -7.745  1.00 93.06           C  
ATOM    203  CB  LEU A  27       1.636  -8.132  -8.704  1.00 93.06           C  
ATOM    204  O   LEU A  27       0.218 -11.111  -8.482  1.00 93.06           O  
ATOM    205  CG  LEU A  27       1.925  -8.562 -10.143  1.00 93.06           C  
ATOM    206  CD1 LEU A  27       0.824  -8.068 -11.075  1.00 93.06           C  
ATOM    207  CD2 LEU A  27       3.286  -8.042 -10.593  1.00 93.06           C  
ATOM    208  N   ILE A  28       1.425 -10.538  -6.487  1.00 90.49           N  
ATOM    209  CA  ILE A  28       1.786 -11.913  -6.162  1.00 90.49           C  
ATOM    210  C   ILE A  28       1.617 -12.152  -4.664  1.00 90.49           C  
ATOM    211  CB  ILE A  28       3.233 -12.235  -6.596  1.00 90.49           C  
ATOM    212  O   ILE A  28       2.355 -11.588  -3.852  1.00 90.49           O  
ATOM    213  CG1 ILE A  28       3.420 -11.946  -8.090  1.00 90.49           C  
ATOM    214  CG2 ILE A  28       3.583 -13.690  -6.272  1.00 90.49           C  
ATOM    215  CD1 ILE A  28       4.863 -12.042  -8.564  1.00 90.49           C  
ATOM    216  N   PRO A  29       0.736 -13.046  -4.205  1.00 90.71           N  
ATOM    217  CA  PRO A  29      -0.346 -13.705  -4.942  1.00 90.71           C  
ATOM    218  C   PRO A  29      -1.440 -12.733  -5.378  1.00 90.71           C  
ATOM    219  CB  PRO A  29      -0.889 -14.722  -3.935  1.00 90.71           C  
ATOM    220  O   PRO A  29      -1.508 -11.608  -4.875  1.00 90.71           O  
ATOM    221  CG  PRO A  29      -0.679 -14.087  -2.599  1.00 90.71           C  
ATOM    222  CD  PRO A  29       0.567 -13.251  -2.658  1.00 90.71           C  
ATOM    223  N   ILE A  30      -2.067 -13.060  -6.464  1.00 89.87           N  
ATOM    224  CA  ILE A  30      -3.185 -12.236  -6.912  1.00 89.87           C  
ATOM    225  C   ILE A  30      -4.262 -12.197  -5.831  1.00 89.87           C  
ATOM    226  CB  ILE A  30      -3.776 -12.758  -8.240  1.00 89.87           C  
ATOM    227  O   ILE A  30      -4.904 -13.212  -5.548  1.00 89.87           O  
ATOM    228  CG1 ILE A  30      -2.701 -12.778  -9.332  1.00 89.87           C  
ATOM    229  CG2 ILE A  30      -4.976 -11.909  -8.668  1.00 89.87           C  
ATOM    230  CD1 ILE A  30      -3.148 -13.436 -10.630  1.00 89.87           C  
ATOM    231  N   ALA A  31      -4.295 -11.164  -5.085  1.00 93.59           N  
ATOM    232  CA  ALA A  31      -5.253 -10.970  -3.999  1.00 93.59           C  
ATOM    233  C   ALA A  31      -5.378  -9.494  -3.635  1.00 93.59           C  
ATOM    234  CB  ALA A  31      -4.841 -11.784  -2.775  1.00 93.59           C  
ATOM    235  O   ALA A  31      -4.706  -8.643  -4.224  1.00 93.59           O  
ATOM    236  N   SER A  32      -6.368  -9.166  -2.882  1.00 94.33           N  
ATOM    237  CA  SER A  32      -6.539  -7.826  -2.331  1.00 94.33           C  
ATOM    238  C   SER A  32      -6.214  -7.795  -0.842  1.00 94.33           C  
ATOM    239  CB  SER A  32      -7.968  -7.330  -2.560  1.00 94.33           C  
ATOM    240  O   SER A  32      -6.382  -8.796  -0.143  1.00 94.33           O  
ATOM    241  OG  SER A  32      -8.892  -8.094  -1.805  1.00 94.33           O  
ATOM    242  N   LYS A  33      -5.599  -6.538  -0.379  1.00 93.91           N  
ATOM    243  CA  LYS A  33      -5.274  -6.368   1.034  1.00 93.91           C  
ATOM    244  C   LYS A  33      -5.737  -5.007   1.544  1.00 93.91           C  
ATOM    245  CB  LYS A  33      -3.770  -6.529   1.262  1.00 93.91           C  
ATOM    246  O   LYS A  33      -5.798  -4.040   0.782  1.00 93.91           O  
ATOM    247  CG  LYS A  33      -2.930  -5.413   0.660  1.00 93.91           C  
ATOM    248  CD  LYS A  33      -1.447  -5.610   0.951  1.00 93.91           C  
ATOM    249  CE  LYS A  33      -0.616  -4.443   0.436  1.00 93.91           C  
ATOM    250  NZ  LYS A  33       0.832  -4.608   0.762  1.00 93.91           N  
ATOM    251  N   THR A  34      -6.146  -5.021   2.865  1.00 95.84           N  
ATOM    252  CA  THR A  34      -6.474  -3.766   3.533  1.00 95.84           C  
ATOM    253  C   THR A  34      -5.210  -2.962   3.824  1.00 95.84           C  
ATOM    254  CB  THR A  34      -7.240  -4.015   4.845  1.00 95.84           C  
ATOM    255  O   THR A  34      -4.239  -3.496   4.365  1.00 95.84           O  
ATOM    256  CG2 THR A  34      -7.617  -2.700   5.520  1.00 95.84           C  
ATOM    257  OG1 THR A  34      -8.436  -4.753   4.561  1.00 95.84           O  
ATOM    258  N   CYS A  35      -5.223  -1.514   3.383  1.00 95.16           N  
ATOM    259  CA  CYS A  35      -4.051  -0.683   3.631  1.00 95.16           C  
ATOM    260  C   CYS A  35      -3.896  -0.387   5.118  1.00 95.16           C  
ATOM    261  CB  CYS A  35      -4.146   0.626   2.849  1.00 95.16           C  
ATOM    262  O   CYS A  35      -4.885  -0.150   5.814  1.00 95.16           O  
ATOM    263  SG  CYS A  35      -4.005   0.417   1.060  1.00 95.16           S  
ATOM    264  N   PRO A  36      -2.655  -0.561   5.570  1.00 94.46           N  
ATOM    265  CA  PRO A  36      -2.410  -0.187   6.965  1.00 94.46           C  
ATOM    266  C   PRO A  36      -2.674   1.292   7.235  1.00 94.46           C  
ATOM    267  CB  PRO A  36      -0.930  -0.523   7.165  1.00 94.46           C  
ATOM    268  O   PRO A  36      -2.828   2.077   6.296  1.00 94.46           O  
ATOM    269  CG  PRO A  36      -0.322  -0.395   5.805  1.00 94.46           C  
ATOM    270  CD  PRO A  36      -1.364  -0.747   4.782  1.00 94.46           C  
ATOM    271  N   ALA A  37      -2.793   1.702   8.477  1.00 92.18           N  
ATOM    272  CA  ALA A  37      -2.978   3.104   8.843  1.00 92.18           C  
ATOM    273  C   ALA A  37      -1.871   3.975   8.257  1.00 92.18           C  
ATOM    274  CB  ALA A  37      -3.022   3.256  10.362  1.00 92.18           C  
ATOM    275  O   ALA A  37      -0.700   3.587   8.259  1.00 92.18           O  
ATOM    276  N   GLY A  38      -2.205   5.074   7.644  1.00 91.75           N  
ATOM    277  CA  GLY A  38      -1.191   5.981   7.130  1.00 91.75           C  
ATOM    278  C   GLY A  38      -0.912   5.789   5.651  1.00 91.75           C  
ATOM    279  O   GLY A  38      -0.235   6.611   5.030  1.00 91.75           O  
ATOM    280  N   LYS A  39      -1.450   4.670   5.069  1.00 95.50           N  
ATOM    281  CA  LYS A  39      -1.396   4.415   3.633  1.00 95.50           C  
ATOM    282  C   LYS A  39      -2.772   4.576   2.993  1.00 95.50           C  
ATOM    283  CB  LYS A  39      -0.851   3.013   3.357  1.00 95.50           C  
ATOM    284  O   LYS A  39      -3.607   3.671   3.067  1.00 95.50           O  
ATOM    285  CG  LYS A  39       0.476   2.719   4.042  1.00 95.50           C  
ATOM    286  CD  LYS A  39       1.627   3.456   3.371  1.00 95.50           C  
ATOM    287  CE  LYS A  39       2.969   3.066   3.974  1.00 95.50           C  
ATOM    288  NZ  LYS A  39       4.091   3.860   3.389  1.00 95.50           N  
ATOM    289  N   ASN A  40      -2.970   5.640   2.292  1.00 94.37           N  
ATOM    290  CA  ASN A  40      -4.321   6.002   1.878  1.00 94.37           C  
ATOM    291  C   ASN A  40      -4.457   6.018   0.358  1.00 94.37           C  
ATOM    292  CB  ASN A  40      -4.716   7.360   2.461  1.00 94.37           C  
ATOM    293  O   ASN A  40      -5.379   6.633  -0.181  1.00 94.37           O  
ATOM    294  CG  ASN A  40      -4.778   7.350   3.975  1.00 94.37           C  
ATOM    295  ND2 ASN A  40      -4.206   8.373   4.599  1.00 94.37           N  
ATOM    296  OD1 ASN A  40      -5.335   6.430   4.580  1.00 94.37           O  
ATOM    297  N   LEU A  41      -3.473   5.359  -0.376  1.00 97.25           N  
ATOM    298  CA  LEU A  41      -3.516   5.270  -1.831  1.00 97.25           C  
ATOM    299  C   LEU A  41      -3.175   3.860  -2.300  1.00 97.25           C  
ATOM    300  CB  LEU A  41      -2.547   6.277  -2.458  1.00 97.25           C  
ATOM    301  O   LEU A  41      -2.351   3.179  -1.685  1.00 97.25           O  
ATOM    302  CG  LEU A  41      -2.777   7.748  -2.108  1.00 97.25           C  
ATOM    303  CD1 LEU A  41      -1.598   8.594  -2.575  1.00 97.25           C  
ATOM    304  CD2 LEU A  41      -4.078   8.248  -2.725  1.00 97.25           C  
ATOM    305  N   CYS A  42      -3.878   3.487  -3.378  1.00 97.89           N  
ATOM    306  CA  CYS A  42      -3.468   2.314  -4.141  1.00 97.89           C  
ATOM    307  C   CYS A  42      -2.560   2.707  -5.301  1.00 97.89           C  
ATOM    308  CB  CYS A  42      -4.690   1.564  -4.670  1.00 97.89           C  
ATOM    309  O   CYS A  42      -2.737   3.770  -5.900  1.00 97.89           O  
ATOM    310  SG  CYS A  42      -5.722   0.846  -3.373  1.00 97.89           S  
ATOM    311  N   TYR A  43      -1.477   1.818  -5.545  1.00 97.99           N  
ATOM    312  CA  TYR A  43      -0.607   2.179  -6.659  1.00 97.99           C  
ATOM    313  C   TYR A  43      -0.356   0.981  -7.566  1.00 97.99           C  
ATOM    314  CB  TYR A  43       0.725   2.732  -6.143  1.00 97.99           C  
ATOM    315  O   TYR A  43      -0.408  -0.167  -7.118  1.00 97.99           O  
ATOM    316  CG  TYR A  43       1.680   1.665  -5.665  1.00 97.99           C  
ATOM    317  CD1 TYR A  43       1.626   1.191  -4.356  1.00 97.99           C  
ATOM    318  CD2 TYR A  43       2.638   1.130  -6.519  1.00 97.99           C  
ATOM    319  CE1 TYR A  43       2.505   0.209  -3.910  1.00 97.99           C  
ATOM    320  CE2 TYR A  43       3.522   0.148  -6.084  1.00 97.99           C  
ATOM    321  OH  TYR A  43       4.320  -1.277  -4.343  1.00 97.99           O  
ATOM    322  CZ  TYR A  43       3.448  -0.306  -4.780  1.00 97.99           C  
ATOM    323  N   LYS A  44      -0.142   1.215  -8.951  1.00 97.48           N  
ATOM    324  CA  LYS A  44       0.499   0.369  -9.954  1.00 97.48           C  
ATOM    325  C   LYS A  44       1.840   0.953 -10.390  1.00 97.48           C  
ATOM    326  CB  LYS A  44      -0.414   0.189 -11.167  1.00 97.48           C  
ATOM    327  O   LYS A  44       1.918   2.123 -10.771  1.00 97.48           O  
ATOM    328  CG  LYS A  44      -1.668  -0.624 -10.882  1.00 97.48           C  
ATOM    329  CD  LYS A  44      -2.534  -0.771 -12.127  1.00 97.48           C  
ATOM    330  CE  LYS A  44      -3.869  -1.429 -11.806  1.00 97.48           C  
ATOM    331  NZ  LYS A  44      -4.755  -1.499 -13.007  1.00 97.48           N  
ATOM    332  N   MET A  45       2.923   0.137 -10.242  1.00 97.08           N  
ATOM    333  CA  MET A  45       4.256   0.561 -10.659  1.00 97.08           C  
ATOM    334  C   MET A  45       4.684  -0.162 -11.931  1.00 97.08           C  
ATOM    335  CB  MET A  45       5.275   0.308  -9.546  1.00 97.08           C  
ATOM    336  O   MET A  45       4.638  -1.392 -11.997  1.00 97.08           O  
ATOM    337  CG  MET A  45       6.686   0.753  -9.893  1.00 97.08           C  
ATOM    338  SD  MET A  45       7.957  -0.055  -8.845  1.00 97.08           S  
ATOM    339  CE  MET A  45       9.463   0.443  -9.726  1.00 97.08           C  
ATOM    340  N   PHE A  46       5.091   0.678 -12.935  1.00 96.90           N  
ATOM    341  CA  PHE A  46       5.602   0.163 -14.200  1.00 96.90           C  
ATOM    342  C   PHE A  46       7.061   0.557 -14.395  1.00 96.90           C  
ATOM    343  CB  PHE A  46       4.758   0.676 -15.371  1.00 96.90           C  
ATOM    344  O   PHE A  46       7.466   1.660 -14.025  1.00 96.90           O  
ATOM    345  CG  PHE A  46       3.287   0.392 -15.229  1.00 96.90           C  
ATOM    346  CD1 PHE A  46       2.722  -0.736 -15.812  1.00 96.90           C  
ATOM    347  CD2 PHE A  46       2.467   1.255 -14.512  1.00 96.90           C  
ATOM    348  CE1 PHE A  46       1.361  -1.000 -15.682  1.00 96.90           C  
ATOM    349  CE2 PHE A  46       1.106   0.997 -14.378  1.00 96.90           C  
ATOM    350  CZ  PHE A  46       0.555  -0.130 -14.965  1.00 96.90           C  
ATOM    351  N   MET A  47       7.791  -0.445 -15.068  1.00 95.82           N  
ATOM    352  CA  MET A  47       9.067  -0.030 -15.644  1.00 95.82           C  
ATOM    353  C   MET A  47       8.854   0.731 -16.948  1.00 95.82           C  
ATOM    354  CB  MET A  47       9.968  -1.242 -15.887  1.00 95.82           C  
ATOM    355  O   MET A  47       8.008   0.353 -17.761  1.00 95.82           O  
ATOM    356  CG  MET A  47      10.365  -1.976 -14.616  1.00 95.82           C  
ATOM    357  SD  MET A  47      11.476  -0.982 -13.548  1.00 95.82           S  
ATOM    358  CE  MET A  47      13.059  -1.254 -14.392  1.00 95.82           C  
ATOM    359  N   MET A  48       9.516   1.815 -17.162  1.00 92.51           N  
ATOM    360  CA  MET A  48       9.319   2.655 -18.340  1.00 92.51           C  
ATOM    361  C   MET A  48       9.529   1.854 -19.621  1.00 92.51           C  
ATOM    362  CB  MET A  48      10.269   3.853 -18.312  1.00 92.51           C  
ATOM    363  O   MET A  48       8.868   2.104 -20.630  1.00 92.51           O  
ATOM    364  CG  MET A  48       9.784   5.039 -19.130  1.00 92.51           C  
ATOM    365  SD  MET A  48       7.988   5.349 -18.924  1.00 92.51           S  
ATOM    366  CE  MET A  48       7.980   6.103 -17.274  1.00 92.51           C  
ATOM    367  N   SER A  49      10.380   0.859 -19.542  1.00 93.13           N  
ATOM    368  CA  SER A  49      10.667   0.033 -20.709  1.00 93.13           C  
ATOM    369  C   SER A  49       9.493  -0.882 -21.042  1.00 93.13           C  
ATOM    370  CB  SER A  49      11.926  -0.804 -20.477  1.00 93.13           C  
ATOM    371  O   SER A  49       9.333  -1.302 -22.190  1.00 93.13           O  
ATOM    372  OG  SER A  49      11.777  -1.631 -19.336  1.00 93.13           O  
ATOM    373  N   ASP A  50       8.598  -1.041 -20.046  1.00 89.63           N  
ATOM    374  CA  ASP A  50       7.431  -1.900 -20.224  1.00 89.63           C  
ATOM    375  C   ASP A  50       6.247  -1.395 -19.402  1.00 89.63           C  
ATOM    376  CB  ASP A  50       7.762  -3.343 -19.839  1.00 89.63           C  
ATOM    377  O   ASP A  50       6.023  -1.855 -18.280  1.00 89.63           O  
ATOM    378  CG  ASP A  50       6.720  -4.338 -20.316  1.00 89.63           C  
ATOM    379  OD1 ASP A  50       5.666  -3.915 -20.839  1.00 89.63           O  
ATOM    380  OD2 ASP A  50       6.952  -5.557 -20.166  1.00 89.63           O  
ATOM    381  N   LEU A  51       5.333  -0.521 -20.073  1.00 90.40           N  
ATOM    382  CA  LEU A  51       4.253   0.195 -19.403  1.00 90.40           C  
ATOM    383  C   LEU A  51       2.978  -0.641 -19.382  1.00 90.40           C  
ATOM    384  CB  LEU A  51       3.987   1.535 -20.094  1.00 90.40           C  
ATOM    385  O   LEU A  51       1.964  -0.221 -18.819  1.00 90.40           O  
ATOM    386  CG  LEU A  51       5.110   2.571 -20.019  1.00 90.40           C  
ATOM    387  CD1 LEU A  51       4.712   3.839 -20.767  1.00 90.40           C  
ATOM    388  CD2 LEU A  51       5.451   2.886 -18.566  1.00 90.40           C  
ATOM    389  N   THR A  52       3.105  -1.859 -19.932  1.00 89.73           N  
ATOM    390  CA  THR A  52       1.899  -2.665 -20.094  1.00 89.73           C  
ATOM    391  C   THR A  52       1.760  -3.665 -18.949  1.00 89.73           C  
ATOM    392  CB  THR A  52       1.905  -3.416 -21.438  1.00 89.73           C  
ATOM    393  O   THR A  52       0.647  -4.058 -18.594  1.00 89.73           O  
ATOM    394  CG2 THR A  52       1.901  -2.443 -22.612  1.00 89.73           C  
ATOM    395  OG1 THR A  52       3.078  -4.236 -21.515  1.00 89.73           O  
ATOM    396  N   ILE A  53       2.922  -3.975 -18.280  1.00 90.88           N  
ATOM    397  CA  ILE A  53       2.881  -4.964 -17.209  1.00 90.88           C  
ATOM    398  C   ILE A  53       3.332  -4.324 -15.898  1.00 90.88           C  
ATOM    399  CB  ILE A  53       3.762  -6.190 -17.537  1.00 90.88           C  
ATOM    400  O   ILE A  53       4.491  -3.926 -15.760  1.00 90.88           O  
ATOM    401  CG1 ILE A  53       3.324  -6.822 -18.863  1.00 90.88           C  
ATOM    402  CG2 ILE A  53       3.709  -7.213 -16.399  1.00 90.88           C  
ATOM    403  CD1 ILE A  53       4.298  -7.859 -19.406  1.00 90.88           C  
ATOM    404  N   PRO A  54       2.348  -4.260 -14.974  1.00 94.22           N  
ATOM    405  CA  PRO A  54       2.785  -3.731 -13.680  1.00 94.22           C  
ATOM    406  C   PRO A  54       3.825  -4.619 -13.000  1.00 94.22           C  
ATOM    407  CB  PRO A  54       1.491  -3.683 -12.863  1.00 94.22           C  
ATOM    408  O   PRO A  54       3.739  -5.847 -13.077  1.00 94.22           O  
ATOM    409  CG  PRO A  54       0.568  -4.635 -13.554  1.00 94.22           C  
ATOM    410  CD  PRO A  54       1.007  -4.771 -14.983  1.00 94.22           C  
ATOM    411  N   VAL A  55       4.803  -3.942 -12.399  1.00 95.24           N  
ATOM    412  CA  VAL A  55       5.874  -4.636 -11.692  1.00 95.24           C  
ATOM    413  C   VAL A  55       5.482  -4.838 -10.230  1.00 95.24           C  
ATOM    414  CB  VAL A  55       7.209  -3.864 -11.783  1.00 95.24           C  
ATOM    415  O   VAL A  55       5.834  -5.851  -9.620  1.00 95.24           O  
ATOM    416  CG1 VAL A  55       8.295  -4.563 -10.967  1.00 95.24           C  
ATOM    417  CG2 VAL A  55       7.642  -3.719 -13.241  1.00 95.24           C  
ATOM    418  N   LYS A  56       4.597  -3.831  -9.733  1.00 95.79           N  
ATOM    419  CA  LYS A  56       4.155  -3.864  -8.342  1.00 95.79           C  
ATOM    420  C   LYS A  56       2.810  -3.164  -8.175  1.00 95.79           C  
ATOM    421  CB  LYS A  56       5.199  -3.216  -7.431  1.00 95.79           C  
ATOM    422  O   LYS A  56       2.501  -2.219  -8.905  1.00 95.79           O  
ATOM    423  CG  LYS A  56       6.487  -4.016  -7.300  1.00 95.79           C  
ATOM    424  CD  LYS A  56       7.443  -3.377  -6.300  1.00 95.79           C  
ATOM    425  CE  LYS A  56       8.751  -4.150  -6.202  1.00 95.79           C  
ATOM    426  NZ  LYS A  56       9.695  -3.520  -5.232  1.00 95.79           N  
ATOM    427  N   ARG A  57       1.990  -3.738  -7.299  1.00 97.09           N  
ATOM    428  CA  ARG A  57       0.746  -3.128  -6.842  1.00 97.09           C  
ATOM    429  C   ARG A  57       0.652  -3.151  -5.320  1.00 97.09           C  
ATOM    430  CB  ARG A  57      -0.461  -3.846  -7.452  1.00 97.09           C  
ATOM    431  O   ARG A  57       1.223  -4.029  -4.670  1.00 97.09           O  
ATOM    432  CG  ARG A  57      -0.448  -3.890  -8.971  1.00 97.09           C  
ATOM    433  CD  ARG A  57      -1.604  -4.714  -9.521  1.00 97.09           C  
ATOM    434  NE  ARG A  57      -1.608  -4.729 -10.981  1.00 97.09           N  
ATOM    435  NH1 ARG A  57      -3.426  -6.143 -11.168  1.00 97.09           N  
ATOM    436  NH2 ARG A  57      -2.386  -5.351 -13.051  1.00 97.09           N  
ATOM    437  CZ  ARG A  57      -2.473  -5.407 -11.730  1.00 97.09           C  
ATOM    438  N   GLY A  58       0.024  -2.050  -4.728  1.00 96.75           N  
ATOM    439  CA  GLY A  58      -0.123  -2.082  -3.282  1.00 96.75           C  
ATOM    440  C   GLY A  58      -0.569  -0.755  -2.698  1.00 96.75           C  
ATOM    441  O   GLY A  58      -1.288   0.006  -3.349  1.00 96.75           O  
ATOM    442  N   CYS A  59      -0.332  -0.660  -1.385  1.00 97.01           N  
ATOM    443  CA  CYS A  59      -0.714   0.523  -0.622  1.00 97.01           C  
ATOM    444  C   CYS A  59       0.467   1.474  -0.463  1.00 97.01           C  
ATOM    445  CB  CYS A  59      -1.248   0.125   0.753  1.00 97.01           C  
ATOM    446  O   CYS A  59       1.601   1.035  -0.265  1.00 97.01           O  
ATOM    447  SG  CYS A  59      -2.683  -0.970   0.687  1.00 97.01           S  
ATOM    448  N   ILE A  60       0.147   2.792  -0.555  1.00 97.22           N  
ATOM    449  CA  ILE A  60       1.203   3.779  -0.353  1.00 97.22           C  
ATOM    450  C   ILE A  60       0.621   5.030   0.302  1.00 97.22           C  
ATOM    451  CB  ILE A  60       1.896   4.144  -1.685  1.00 97.22           C  
ATOM    452  O   ILE A  60      -0.584   5.280   0.216  1.00 97.22           O  
ATOM    453  CG1 ILE A  60       3.195   4.913  -1.417  1.00 97.22           C  
ATOM    454  CG2 ILE A  60       0.954   4.955  -2.580  1.00 97.22           C  
ATOM    455  CD1 ILE A  60       4.125   4.996  -2.619  1.00 97.22           C  
ATOM    456  N   ASP A  61       1.422   5.790   1.063  1.00 96.69           N  
ATOM    457  CA  ASP A  61       0.925   6.978   1.752  1.00 96.69           C  
ATOM    458  C   ASP A  61       1.020   8.211   0.857  1.00 96.69           C  
ATOM    459  CB  ASP A  61       1.699   7.209   3.051  1.00 96.69           C  
ATOM    460  O   ASP A  61       0.178   9.108   0.935  1.00 96.69           O  
ATOM    461  CG  ASP A  61       3.201   7.283   2.841  1.00 96.69           C  
ATOM    462  OD1 ASP A  61       3.676   6.987   1.723  1.00 96.69           O  
ATOM    463  OD2 ASP A  61       3.916   7.637   3.803  1.00 96.69           O  
ATOM    464  N   VAL A  62       1.953   8.309  -0.001  1.00 97.16           N  
ATOM    465  CA  VAL A  62       2.158   9.392  -0.957  1.00 97.16           C  
ATOM    466  C   VAL A  62       2.470   8.814  -2.335  1.00 97.16           C  
ATOM    467  CB  VAL A  62       3.294  10.338  -0.506  1.00 97.16           C  
ATOM    468  O   VAL A  62       3.287   7.898  -2.461  1.00 97.16           O  
ATOM    469  CG1 VAL A  62       3.490  11.466  -1.518  1.00 97.16           C  
ATOM    470  CG2 VAL A  62       2.996  10.906   0.880  1.00 97.16           C  
ATOM    471  N   CYS A  63       1.804   9.434  -3.333  1.00 97.14           N  
ATOM    472  CA  CYS A  63       2.094   8.984  -4.690  1.00 97.14           C  
ATOM    473  C   CYS A  63       3.386   9.605  -5.206  1.00 97.14           C  
ATOM    474  CB  CYS A  63       0.939   9.332  -5.629  1.00 97.14           C  
ATOM    475  O   CYS A  63       3.445  10.811  -5.452  1.00 97.14           O  
ATOM    476  SG  CYS A  63       1.008   8.475  -7.217  1.00 97.14           S  
ATOM    477  N   PRO A  64       4.449   8.753  -5.408  1.00 96.39           N  
ATOM    478  CA  PRO A  64       5.720   9.277  -5.914  1.00 96.39           C  
ATOM    479  C   PRO A  64       5.591   9.895  -7.304  1.00 96.39           C  
ATOM    480  CB  PRO A  64       6.622   8.040  -5.948  1.00 96.39           C  
ATOM    481  O   PRO A  64       4.671   9.555  -8.053  1.00 96.39           O  
ATOM    482  CG  PRO A  64       5.975   7.070  -5.014  1.00 96.39           C  
ATOM    483  CD  PRO A  64       4.490   7.288  -5.052  1.00 96.39           C  
ATOM    484  N   LYS A  65       6.521  10.741  -7.607  1.00 96.36           N  
ATOM    485  CA  LYS A  65       6.602  11.272  -8.964  1.00 96.36           C  
ATOM    486  C   LYS A  65       7.191  10.241  -9.923  1.00 96.36           C  
ATOM    487  CB  LYS A  65       7.439  12.552  -8.991  1.00 96.36           C  
ATOM    488  O   LYS A  65       8.048   9.444  -9.537  1.00 96.36           O  
ATOM    489  CG  LYS A  65       6.797  13.727  -8.268  1.00 96.36           C  
ATOM    490  CD  LYS A  65       7.624  14.997  -8.422  1.00 96.36           C  
ATOM    491  CE  LYS A  65       6.979  16.175  -7.705  1.00 96.36           C  
ATOM    492  NZ  LYS A  65       7.825  17.403  -7.786  1.00 96.36           N  
ATOM    493  N   ASN A  66       6.742  10.315 -11.048  1.00 96.03           N  
ATOM    494  CA  ASN A  66       7.333   9.472 -12.082  1.00 96.03           C  
ATOM    495  C   ASN A  66       8.796   9.830 -12.328  1.00 96.03           C  
ATOM    496  CB  ASN A  66       6.535   9.578 -13.383  1.00 96.03           C  
ATOM    497  O   ASN A  66       9.212  10.964 -12.081  1.00 96.03           O  
ATOM    498  CG  ASN A  66       5.102   9.108 -13.228  1.00 96.03           C  
ATOM    499  ND2 ASN A  66       4.231   9.555 -14.126  1.00 96.03           N  
ATOM    500  OD1 ASN A  66       4.779   8.351 -12.309  1.00 96.03           O  
ATOM    501  N   SER A  67       9.548   8.813 -12.835  1.00 95.81           N  
ATOM    502  CA  SER A  67      10.929   9.023 -13.258  1.00 95.81           C  
ATOM    503  C   SER A  67      11.182   8.425 -14.638  1.00 95.81           C  
ATOM    504  CB  SER A  67      11.898   8.414 -12.244  1.00 95.81           C  
ATOM    505  O   SER A  67      10.257   7.925 -15.282  1.00 95.81           O  
ATOM    506  OG  SER A  67      11.917   7.001 -12.352  1.00 95.81           O  
ATOM    507  N   HIS A  68      12.505   8.525 -15.042  1.00 95.18           N  
ATOM    508  CA  HIS A  68      12.885   7.972 -16.337  1.00 95.18           C  
ATOM    509  C   HIS A  68      12.801   6.449 -16.332  1.00 95.18           C  
ATOM    510  CB  HIS A  68      14.298   8.418 -16.716  1.00 95.18           C  
ATOM    511  O   HIS A  68      12.673   5.827 -17.388  1.00 95.18           O  
ATOM    512  CG  HIS A  68      14.411   9.885 -16.987  1.00 95.18           C  
ATOM    513  CD2 HIS A  68      14.960  10.884 -16.256  1.00 95.18           C  
ATOM    514  ND1 HIS A  68      13.918  10.470 -18.133  1.00 95.18           N  
ATOM    515  CE1 HIS A  68      14.160  11.770 -18.095  1.00 95.18           C  
ATOM    516  NE2 HIS A  68      14.791  12.047 -16.967  1.00 95.18           N  
ATOM    517  N   LEU A  69      12.749   5.862 -15.147  1.00 95.45           N  
ATOM    518  CA  LEU A  69      12.837   4.409 -15.048  1.00 95.45           C  
ATOM    519  C   LEU A  69      11.495   3.810 -14.640  1.00 95.45           C  
ATOM    520  CB  LEU A  69      13.917   4.004 -14.041  1.00 95.45           C  
ATOM    521  O   LEU A  69      11.155   2.699 -15.052  1.00 95.45           O  
ATOM    522  CG  LEU A  69      15.363   4.300 -14.442  1.00 95.45           C  
ATOM    523  CD1 LEU A  69      16.287   4.152 -13.239  1.00 95.45           C  
ATOM    524  CD2 LEU A  69      15.802   3.380 -15.577  1.00 95.45           C  
ATOM    525  N   VAL A  70      10.655   4.614 -13.865  1.00 96.74           N  
ATOM    526  CA  VAL A  70       9.467   4.006 -13.275  1.00 96.74           C  
ATOM    527  C   VAL A  70       8.277   4.953 -13.414  1.00 96.74           C  
ATOM    528  CB  VAL A  70       9.692   3.648 -11.788  1.00 96.74           C  
ATOM    529  O   VAL A  70       8.442   6.175 -13.384  1.00 96.74           O  
ATOM    530  CG1 VAL A  70      10.805   2.611 -11.645  1.00 96.74           C  
ATOM    531  CG2 VAL A  70      10.020   4.903 -10.982  1.00 96.74           C  
ATOM    532  N   LYS A  71       7.114   4.373 -13.625  1.00 97.04           N  
ATOM    533  CA  LYS A  71       5.831   5.068 -13.650  1.00 97.04           C  
ATOM    534  C   LYS A  71       4.911   4.563 -12.542  1.00 97.04           C  
ATOM    535  CB  LYS A  71       5.154   4.897 -15.011  1.00 97.04           C  
ATOM    536  O   LYS A  71       4.798   3.355 -12.323  1.00 97.04           O  
ATOM    537  CG  LYS A  71       3.816   5.613 -15.131  1.00 97.04           C  
ATOM    538  CD  LYS A  71       3.231   5.473 -16.530  1.00 97.04           C  
ATOM    539  CE  LYS A  71       1.900   6.202 -16.656  1.00 97.04           C  
ATOM    540  NZ  LYS A  71       1.344   6.105 -18.039  1.00 97.04           N  
ATOM    541  N   TYR A  72       4.257   5.643 -11.820  1.00 97.61           N  
ATOM    542  CA  TYR A  72       3.282   5.305 -10.789  1.00 97.61           C  
ATOM    543  C   TYR A  72       1.888   5.781 -11.179  1.00 97.61           C  
ATOM    544  CB  TYR A  72       3.686   5.918  -9.445  1.00 97.61           C  
ATOM    545  O   TYR A  72       1.721   6.905 -11.660  1.00 97.61           O  
ATOM    546  CG  TYR A  72       4.849   5.219  -8.784  1.00 97.61           C  
ATOM    547  CD1 TYR A  72       4.640   4.195  -7.863  1.00 97.61           C  
ATOM    548  CD2 TYR A  72       6.159   5.581  -9.079  1.00 97.61           C  
ATOM    549  CE1 TYR A  72       5.709   3.549  -7.250  1.00 97.61           C  
ATOM    550  CE2 TYR A  72       7.236   4.942  -8.472  1.00 97.61           C  
ATOM    551  OH  TYR A  72       8.063   3.293  -6.957  1.00 97.61           O  
ATOM    552  CZ  TYR A  72       7.001   3.929  -7.561  1.00 97.61           C  
ATOM    553  N   VAL A  73       0.899   4.905 -11.055  1.00 97.07           N  
ATOM    554  CA  VAL A  73      -0.513   5.268 -11.115  1.00 97.07           C  
ATOM    555  C   VAL A  73      -1.165   5.029  -9.755  1.00 97.07           C  
ATOM    556  CB  VAL A  73      -1.258   4.473 -12.210  1.00 97.07           C  
ATOM    557  O   VAL A  73      -1.199   3.898  -9.265  1.00 97.07           O  
ATOM    558  CG1 VAL A  73      -2.732   4.871 -12.259  1.00 97.07           C  
ATOM    559  CG2 VAL A  73      -0.596   4.690 -13.570  1.00 97.07           C  
ATOM    560  N   CYS A  74      -1.654   6.125  -9.177  1.00 97.81           N  
ATOM    561  CA  CYS A  74      -2.197   6.035  -7.826  1.00 97.81           C  
ATOM    562  C   CYS A  74      -3.678   6.395  -7.808  1.00 97.81           C  
ATOM    563  CB  CYS A  74      -1.428   6.952  -6.876  1.00 97.81           C  
ATOM    564  O   CYS A  74      -4.133   7.207  -8.616  1.00 97.81           O  
ATOM    565  SG  CYS A  74       0.349   6.631  -6.834  1.00 97.81           S  
ATOM    566  N   CYS A  75      -4.396   5.700  -7.003  1.00 97.62           N  
ATOM    567  CA  CYS A  75      -5.806   6.016  -6.804  1.00 97.62           C  
ATOM    568  C   CYS A  75      -6.217   5.785  -5.355  1.00 97.62           C  
ATOM    569  CB  CYS A  75      -6.681   5.174  -7.732  1.00 97.62           C  
ATOM    570  O   CYS A  75      -5.546   5.054  -4.624  1.00 97.62           O  
ATOM    571  SG  CYS A  75      -6.590   3.400  -7.407  1.00 97.62           S  
ATOM    572  N   ASN A  76      -7.280   6.525  -4.873  1.00 96.01           N  
ATOM    573  CA  ASN A  76      -7.666   6.485  -3.467  1.00 96.01           C  
ATOM    574  C   ASN A  76      -9.008   5.784  -3.274  1.00 96.01           C  
ATOM    575  CB  ASN A  76      -7.717   7.899  -2.883  1.00 96.01           C  
ATOM    576  O   ASN A  76      -9.710   6.037  -2.293  1.00 96.01           O  
ATOM    577  CG  ASN A  76      -8.783   8.760  -3.531  1.00 96.01           C  
ATOM    578  ND2 ASN A  76      -9.065   9.908  -2.927  1.00 96.01           N  
ATOM    579  OD1 ASN A  76      -9.350   8.395  -4.565  1.00 96.01           O  
ATOM    580  N   THR A  77      -9.391   4.904  -4.155  1.00 95.28           N  
ATOM    581  CA  THR A  77     -10.590   4.081  -4.038  1.00 95.28           C  
ATOM    582  C   THR A  77     -10.226   2.602  -3.959  1.00 95.28           C  
ATOM    583  CB  THR A  77     -11.545   4.315  -5.223  1.00 95.28           C  
ATOM    584  O   THR A  77      -9.109   2.213  -4.307  1.00 95.28           O  
ATOM    585  CG2 THR A  77     -11.972   5.776  -5.306  1.00 95.28           C  
ATOM    586  OG1 THR A  77     -10.884   3.952  -6.441  1.00 95.28           O  
ATOM    587  N   ASP A  78     -11.107   1.686  -3.517  1.00 95.77           N  
ATOM    588  CA  ASP A  78     -10.847   0.263  -3.323  1.00 95.77           C  
ATOM    589  C   ASP A  78     -10.540  -0.425  -4.651  1.00 95.77           C  
ATOM    590  CB  ASP A  78     -12.040  -0.413  -2.644  1.00 95.77           C  
ATOM    591  O   ASP A  78     -11.259  -0.238  -5.634  1.00 95.77           O  
ATOM    592  CG  ASP A  78     -12.131  -0.105  -1.160  1.00 95.77           C  
ATOM    593  OD1 ASP A  78     -11.102   0.252  -0.547  1.00 95.77           O  
ATOM    594  OD2 ASP A  78     -13.242  -0.223  -0.598  1.00 95.77           O  
ATOM    595  N   ARG A  79      -9.485  -1.183  -4.623  1.00 94.74           N  
ATOM    596  CA  ARG A  79      -9.117  -2.068  -5.723  1.00 94.74           C  
ATOM    597  C   ARG A  79      -9.008  -1.297  -7.034  1.00 94.74           C  
ATOM    598  CB  ARG A  79     -10.135  -3.202  -5.864  1.00 94.74           C  
ATOM    599  O   ARG A  79      -9.307  -1.834  -8.103  1.00 94.74           O  
ATOM    600  CG  ARG A  79     -10.259  -4.077  -4.627  1.00 94.74           C  
ATOM    601  CD  ARG A  79     -11.289  -5.181  -4.818  1.00 94.74           C  
ATOM    602  NE  ARG A  79     -11.400  -6.026  -3.632  1.00 94.74           N  
ATOM    603  NH1 ARG A  79     -13.168  -7.278  -4.436  1.00 94.74           N  
ATOM    604  NH2 ARG A  79     -12.303  -7.709  -2.357  1.00 94.74           N  
ATOM    605  CZ  ARG A  79     -12.290  -7.002  -3.478  1.00 94.74           C  
ATOM    606  N   CYS A  80      -8.697  -0.118  -7.090  1.00 94.69           N  
ATOM    607  CA  CYS A  80      -8.632   0.738  -8.270  1.00 94.69           C  
ATOM    608  C   CYS A  80      -7.387   0.436  -9.094  1.00 94.69           C  
ATOM    609  CB  CYS A  80      -8.642   2.211  -7.865  1.00 94.69           C  
ATOM    610  O   CYS A  80      -7.343   0.727 -10.291  1.00 94.69           O  
ATOM    611  SG  CYS A  80      -7.118   2.756  -7.063  1.00 94.69           S  
ATOM    612  N   ASN A  81      -6.287  -0.041  -8.266  1.00 94.41           N  
ATOM    613  CA  ASN A  81      -5.041  -0.335  -8.966  1.00 94.41           C  
ATOM    614  C   ASN A  81      -5.004  -1.777  -9.463  1.00 94.41           C  
ATOM    615  CB  ASN A  81      -3.839  -0.053  -8.062  1.00 94.41           C  
ATOM    616  O   ASN A  81      -5.743  -2.628  -8.967  1.00 94.41           O  
ATOM    617  CG  ASN A  81      -3.807  -0.946  -6.837  1.00 94.41           C  
ATOM    618  ND2 ASN A  81      -2.706  -0.899  -6.097  1.00 94.41           N  
ATOM    619  OD1 ASN A  81      -4.764  -1.674  -6.559  1.00 94.41           O  
TER     620      ALA A   1                                                      
ENDMDL                                                                          
END                                                                             
