# Supplementary material for: Domain loss enabled evolution of novel functions in the snake three-finger toxin gene superfamily
Source: Nat Commun. 2023 Aug 11;14:4861. doi: 10.1038/s41467-023-40550-0 (PMC10421932; doi:10.1038/s41467-023-40550-0)
Supplement: Supplementary file 5 — Supplementary Data 2 [file 41467_2023_40550_MOESM5_ESM.zip › SD2_structure_predictions/full_sequence/None|Phci_4|Phascolarctos_cinereus.pdb]

MODEL     1                                                                     
ATOM      1  N   MET A   1     -39.734  -0.903  35.882  1.00 56.56           N  
ATOM      2  CA  MET A   1     -39.405  -1.821  34.795  1.00 56.56           C  
ATOM      3  C   MET A   1     -39.049  -1.055  33.526  1.00 56.56           C  
ATOM      4  CB  MET A   1     -40.570  -2.773  34.523  1.00 56.56           C  
ATOM      5  O   MET A   1     -39.451  -1.444  32.428  1.00 56.56           O  
ATOM      6  CG  MET A   1     -40.880  -3.710  35.679  1.00 56.56           C  
ATOM      7  SD  MET A   1     -42.297  -4.820  35.324  1.00 56.56           S  
ATOM      8  CE  MET A   1     -41.460  -6.430  35.364  1.00 56.56           C  
ATOM      9  N   LYS A   2     -38.503   0.250  33.699  1.00 63.94           N  
ATOM     10  CA  LYS A   2     -38.243   1.223  32.642  1.00 63.94           C  
ATOM     11  C   LYS A   2     -36.758   1.276  32.296  1.00 63.94           C  
ATOM     12  CB  LYS A   2     -38.734   2.611  33.057  1.00 63.94           C  
ATOM     13  O   LYS A   2     -36.338   2.078  31.459  1.00 63.94           O  
ATOM     14  CG  LYS A   2     -40.243   2.709  33.225  1.00 63.94           C  
ATOM     15  CD  LYS A   2     -40.644   3.995  33.936  1.00 63.94           C  
ATOM     16  CE  LYS A   2     -42.150   4.217  33.886  1.00 63.94           C  
ATOM     17  NZ  LYS A   2     -42.546   5.484  34.569  1.00 63.94           N  
ATOM     18  N   PHE A   3     -36.040   0.324  32.996  1.00 69.79           N  
ATOM     19  CA  PHE A   3     -34.604   0.417  32.760  1.00 69.79           C  
ATOM     20  C   PHE A   3     -34.195  -0.437  31.566  1.00 69.79           C  
ATOM     21  CB  PHE A   3     -33.824  -0.014  34.006  1.00 69.79           C  
ATOM     22  O   PHE A   3     -33.198  -0.147  30.901  1.00 69.79           O  
ATOM     23  CG  PHE A   3     -33.478   1.122  34.930  1.00 69.79           C  
ATOM     24  CD1 PHE A   3     -32.412   1.967  34.647  1.00 69.79           C  
ATOM     25  CD2 PHE A   3     -34.221   1.346  36.082  1.00 69.79           C  
ATOM     26  CE1 PHE A   3     -32.089   3.019  35.500  1.00 69.79           C  
ATOM     27  CE2 PHE A   3     -33.905   2.396  36.939  1.00 69.79           C  
ATOM     28  CZ  PHE A   3     -32.838   3.231  36.647  1.00 69.79           C  
ATOM     29  N   PHE A   4     -35.141  -1.279  31.203  1.00 75.21           N  
ATOM     30  CA  PHE A   4     -34.772  -2.269  30.198  1.00 75.21           C  
ATOM     31  C   PHE A   4     -34.647  -1.624  28.823  1.00 75.21           C  
ATOM     32  CB  PHE A   4     -35.800  -3.403  30.155  1.00 75.21           C  
ATOM     33  O   PHE A   4     -33.700  -1.901  28.085  1.00 75.21           O  
ATOM     34  CG  PHE A   4     -35.501  -4.530  31.106  1.00 75.21           C  
ATOM     35  CD1 PHE A   4     -34.554  -5.495  30.786  1.00 75.21           C  
ATOM     36  CD2 PHE A   4     -36.169  -4.626  32.320  1.00 75.21           C  
ATOM     37  CE1 PHE A   4     -34.275  -6.540  31.664  1.00 75.21           C  
ATOM     38  CE2 PHE A   4     -35.896  -5.667  33.203  1.00 75.21           C  
ATOM     39  CZ  PHE A   4     -34.949  -6.623  32.872  1.00 75.21           C  
ATOM     40  N   PRO A   5     -35.475  -0.621  28.501  1.00 78.84           N  
ATOM     41  CA  PRO A   5     -35.339  -0.041  27.163  1.00 78.84           C  
ATOM     42  C   PRO A   5     -34.118   0.867  27.036  1.00 78.84           C  
ATOM     43  CB  PRO A   5     -36.634   0.757  26.992  1.00 78.84           C  
ATOM     44  O   PRO A   5     -33.480   0.905  25.980  1.00 78.84           O  
ATOM     45  CG  PRO A   5     -37.144   0.961  28.382  1.00 78.84           C  
ATOM     46  CD  PRO A   5     -36.615  -0.143  29.251  1.00 78.84           C  
ATOM     47  N   ILE A   6     -33.752   1.474  28.210  1.00 83.08           N  
ATOM     48  CA  ILE A   6     -32.596   2.364  28.185  1.00 83.08           C  
ATOM     49  C   ILE A   6     -31.316   1.543  28.042  1.00 83.08           C  
ATOM     50  CB  ILE A   6     -32.531   3.241  29.455  1.00 83.08           C  
ATOM     51  O   ILE A   6     -30.418   1.911  27.281  1.00 83.08           O  
ATOM     52  CG1 ILE A   6     -33.774   4.133  29.553  1.00 83.08           C  
ATOM     53  CG2 ILE A   6     -31.251   4.083  29.465  1.00 83.08           C  
ATOM     54  CD1 ILE A   6     -33.897   4.882  30.873  1.00 83.08           C  
ATOM     55  N   LEU A   7     -31.312   0.435  28.749  1.00 81.87           N  
ATOM     56  CA  LEU A   7     -30.145  -0.437  28.672  1.00 81.87           C  
ATOM     57  C   LEU A   7     -30.015  -1.049  27.281  1.00 81.87           C  
ATOM     58  CB  LEU A   7     -30.234  -1.546  29.723  1.00 81.87           C  
ATOM     59  O   LEU A   7     -28.907  -1.171  26.753  1.00 81.87           O  
ATOM     60  CG  LEU A   7     -28.941  -2.310  30.015  1.00 81.87           C  
ATOM     61  CD1 LEU A   7     -28.280  -1.769  31.279  1.00 81.87           C  
ATOM     62  CD2 LEU A   7     -29.219  -3.803  30.148  1.00 81.87           C  
ATOM     63  N   LEU A   8     -31.114  -1.323  26.667  1.00 80.80           N  
ATOM     64  CA  LEU A   8     -31.143  -1.883  25.321  1.00 80.80           C  
ATOM     65  C   LEU A   8     -30.681  -0.854  24.294  1.00 80.80           C  
ATOM     66  CB  LEU A   8     -32.551  -2.372  24.973  1.00 80.80           C  
ATOM     67  O   LEU A   8     -29.912  -1.177  23.386  1.00 80.80           O  
ATOM     68  CG  LEU A   8     -32.696  -3.145  23.661  1.00 80.80           C  
ATOM     69  CD1 LEU A   8     -32.711  -4.646  23.931  1.00 80.80           C  
ATOM     70  CD2 LEU A   8     -33.959  -2.716  22.924  1.00 80.80           C  
ATOM     71  N   LEU A   9     -31.070   0.381  24.419  1.00 80.52           N  
ATOM     72  CA  LEU A   9     -30.672   1.459  23.520  1.00 80.52           C  
ATOM     73  C   LEU A   9     -29.178   1.741  23.639  1.00 80.52           C  
ATOM     74  CB  LEU A   9     -31.469   2.731  23.821  1.00 80.52           C  
ATOM     75  O   LEU A   9     -28.506   1.985  22.634  1.00 80.52           O  
ATOM     76  CG  LEU A   9     -31.431   3.824  22.752  1.00 80.52           C  
ATOM     77  CD1 LEU A   9     -32.318   3.442  21.572  1.00 80.52           C  
ATOM     78  CD2 LEU A   9     -31.863   5.163  23.340  1.00 80.52           C  
ATOM     79  N   MET A  10     -28.599   1.650  24.811  1.00 78.62           N  
ATOM     80  CA  MET A  10     -27.174   1.864  25.044  1.00 78.62           C  
ATOM     81  C   MET A  10     -26.345   0.759  24.399  1.00 78.62           C  
ATOM     82  CB  MET A  10     -26.878   1.932  26.544  1.00 78.62           C  
ATOM     83  O   MET A  10     -25.252   1.014  23.889  1.00 78.62           O  
ATOM     84  CG  MET A  10     -27.401   3.192  27.215  1.00 78.62           C  
ATOM     85  SD  MET A  10     -26.528   4.704  26.652  1.00 78.62           S  
ATOM     86  CE  MET A  10     -25.776   5.240  28.213  1.00 78.62           C  
ATOM     87  N   THR A  11     -26.912  -0.470  24.430  1.00 79.12           N  
ATOM     88  CA  THR A  11     -26.235  -1.602  23.807  1.00 79.12           C  
ATOM     89  C   THR A  11     -26.182  -1.433  22.292  1.00 79.12           C  
ATOM     90  CB  THR A  11     -26.933  -2.930  24.154  1.00 79.12           C  
ATOM     91  O   THR A  11     -25.175  -1.761  21.660  1.00 79.12           O  
ATOM     92  CG2 THR A  11     -26.580  -3.385  25.566  1.00 79.12           C  
ATOM     93  OG1 THR A  11     -28.352  -2.756  24.061  1.00 79.12           O  
ATOM     94  N   ILE A  12     -27.303  -0.894  21.730  1.00 78.03           N  
ATOM     95  CA  ILE A  12     -27.380  -0.739  20.281  1.00 78.03           C  
ATOM     96  C   ILE A  12     -26.397   0.336  19.824  1.00 78.03           C  
ATOM     97  CB  ILE A  12     -28.813  -0.384  19.826  1.00 78.03           C  
ATOM     98  O   ILE A  12     -25.753   0.195  18.782  1.00 78.03           O  
ATOM     99  CG1 ILE A  12     -29.779  -1.525  20.165  1.00 78.03           C  
ATOM    100  CG2 ILE A  12     -28.841  -0.070  18.327  1.00 78.03           C  
ATOM    101  CD1 ILE A  12     -31.242  -1.199  19.892  1.00 78.03           C  
ATOM    102  N   MET A  13     -26.246   1.316  20.644  1.00 75.17           N  
ATOM    103  CA  MET A  13     -25.374   2.428  20.277  1.00 75.17           C  
ATOM    104  C   MET A  13     -23.908   2.063  20.489  1.00 75.17           C  
ATOM    105  CB  MET A  13     -25.725   3.677  21.087  1.00 75.17           C  
ATOM    106  O   MET A  13     -23.017   2.714  19.943  1.00 75.17           O  
ATOM    107  CG  MET A  13     -27.118   4.216  20.809  1.00 75.17           C  
ATOM    108  SD  MET A  13     -27.264   4.961  19.138  1.00 75.17           S  
ATOM    109  CE  MET A  13     -27.684   6.669  19.584  1.00 75.17           C  
ATOM    110  N   ALA A  14     -23.702   0.973  21.306  1.00 76.14           N  
ATOM    111  CA  ALA A  14     -22.328   0.570  21.595  1.00 76.14           C  
ATOM    112  C   ALA A  14     -21.777  -0.330  20.492  1.00 76.14           C  
ATOM    113  CB  ALA A  14     -22.254  -0.141  22.944  1.00 76.14           C  
ATOM    114  O   ALA A  14     -20.619  -0.752  20.548  1.00 76.14           O  
ATOM    115  N   GLN A  15     -22.493  -0.609  19.342  1.00 69.92           N  
ATOM    116  CA  GLN A  15     -21.919  -1.464  18.308  1.00 69.92           C  
ATOM    117  C   GLN A  15     -20.904  -0.700  17.462  1.00 69.92           C  
ATOM    118  CB  GLN A  15     -23.020  -2.040  17.415  1.00 69.92           C  
ATOM    119  O   GLN A  15     -21.121   0.467  17.128  1.00 69.92           O  
ATOM    120  CG  GLN A  15     -23.929  -3.034  18.123  1.00 69.92           C  
ATOM    121  CD  GLN A  15     -25.102  -3.471  17.265  1.00 69.92           C  
ATOM    122  NE2 GLN A  15     -24.920  -4.556  16.519  1.00 69.92           N  
ATOM    123  OE1 GLN A  15     -26.163  -2.840  17.274  1.00 69.92           O  
ATOM    124  N   PRO A  16     -19.722  -1.194  17.486  1.00 66.43           N  
ATOM    125  CA  PRO A  16     -18.738  -0.617  16.567  1.00 66.43           C  
ATOM    126  C   PRO A  16     -19.240  -0.557  15.126  1.00 66.43           C  
ATOM    127  CB  PRO A  16     -17.543  -1.567  16.689  1.00 66.43           C  
ATOM    128  O   PRO A  16     -19.952  -1.460  14.679  1.00 66.43           O  
ATOM    129  CG  PRO A  16     -18.107  -2.816  17.287  1.00 66.43           C  
ATOM    130  CD  PRO A  16     -19.415  -2.481  17.946  1.00 66.43           C  
ATOM    131  N   LEU A  17     -19.767   0.500  14.693  1.00 67.30           N  
ATOM    132  CA  LEU A  17     -20.009   0.685  13.267  1.00 67.30           C  
ATOM    133  C   LEU A  17     -18.915   0.021  12.438  1.00 67.30           C  
ATOM    134  CB  LEU A  17     -20.089   2.176  12.926  1.00 67.30           C  
ATOM    135  O   LEU A  17     -17.727   0.180  12.729  1.00 67.30           O  
ATOM    136  CG  LEU A  17     -21.487   2.736  12.661  1.00 67.30           C  
ATOM    137  CD1 LEU A  17     -22.224   2.967  13.976  1.00 67.30           C  
ATOM    138  CD2 LEU A  17     -21.402   4.029  11.857  1.00 67.30           C  
ATOM    139  N   THR A  18     -19.111  -1.308  12.058  1.00 67.00           N  
ATOM    140  CA  THR A  18     -18.135  -1.924  11.166  1.00 67.00           C  
ATOM    141  C   THR A  18     -18.004  -1.124   9.873  1.00 67.00           C  
ATOM    142  CB  THR A  18     -18.518  -3.378  10.837  1.00 67.00           C  
ATOM    143  O   THR A  18     -18.978  -0.964   9.135  1.00 67.00           O  
ATOM    144  CG2 THR A  18     -18.715  -4.196  12.109  1.00 67.00           C  
ATOM    145  OG1 THR A  18     -19.737  -3.386  10.083  1.00 67.00           O  
ATOM    146  N   HIS A  19     -17.351  -0.059   9.921  1.00 76.33           N  
ATOM    147  CA  HIS A  19     -17.144   0.701   8.693  1.00 76.33           C  
ATOM    148  C   HIS A  19     -16.081   0.051   7.815  1.00 76.33           C  
ATOM    149  CB  HIS A  19     -16.748   2.143   9.016  1.00 76.33           C  
ATOM    150  O   HIS A  19     -15.129  -0.546   8.323  1.00 76.33           O  
ATOM    151  CG  HIS A  19     -17.916   3.051   9.237  1.00 76.33           C  
ATOM    152  CD2 HIS A  19     -18.686   3.259  10.331  1.00 76.33           C  
ATOM    153  ND1 HIS A  19     -18.412   3.878   8.253  1.00 76.33           N  
ATOM    154  CE1 HIS A  19     -19.440   4.557   8.734  1.00 76.33           C  
ATOM    155  NE2 HIS A  19     -19.627   4.200   9.993  1.00 76.33           N  
ATOM    156  N   ALA A  20     -16.470  -0.298   6.547  1.00 89.07           N  
ATOM    157  CA  ALA A  20     -15.514  -0.742   5.536  1.00 89.07           C  
ATOM    158  C   ALA A  20     -14.458   0.328   5.273  1.00 89.07           C  
ATOM    159  CB  ALA A  20     -16.237  -1.101   4.240  1.00 89.07           C  
ATOM    160  O   ALA A  20     -14.752   1.525   5.322  1.00 89.07           O  
ATOM    161  N   LEU A  21     -13.171  -0.031   5.231  1.00 94.96           N  
ATOM    162  CA  LEU A  21     -12.018   0.823   4.967  1.00 94.96           C  
ATOM    163  C   LEU A  21     -12.151   1.513   3.614  1.00 94.96           C  
ATOM    164  CB  LEU A  21     -10.724   0.006   5.012  1.00 94.96           C  
ATOM    165  O   LEU A  21     -12.526   0.881   2.624  1.00 94.96           O  
ATOM    166  CG  LEU A  21      -9.423   0.786   4.818  1.00 94.96           C  
ATOM    167  CD1 LEU A  21      -9.194   1.736   5.989  1.00 94.96           C  
ATOM    168  CD2 LEU A  21      -8.245  -0.170   4.660  1.00 94.96           C  
ATOM    169  N   GLU A  22     -11.972   2.773   3.594  1.00 95.99           N  
ATOM    170  CA  GLU A  22     -11.963   3.571   2.372  1.00 95.99           C  
ATOM    171  C   GLU A  22     -10.556   4.063   2.045  1.00 95.99           C  
ATOM    172  CB  GLU A  22     -12.920   4.759   2.498  1.00 95.99           C  
ATOM    173  O   GLU A  22      -9.892   4.667   2.890  1.00 95.99           O  
ATOM    174  CG  GLU A  22     -14.380   4.359   2.651  1.00 95.99           C  
ATOM    175  CD  GLU A  22     -15.328   5.547   2.673  1.00 95.99           C  
ATOM    176  OE1 GLU A  22     -16.456   5.434   2.141  1.00 95.99           O  
ATOM    177  OE2 GLU A  22     -14.940   6.600   3.227  1.00 95.99           O  
ATOM    178  N   CYS A  23     -10.104   3.778   0.782  1.00 97.10           N  
ATOM    179  CA  CYS A  23      -8.761   4.142   0.345  1.00 97.10           C  
ATOM    180  C   CYS A  23      -8.804   4.910  -0.970  1.00 97.10           C  
ATOM    181  CB  CYS A  23      -7.891   2.894   0.188  1.00 97.10           C  
ATOM    182  O   CYS A  23      -9.807   4.868  -1.686  1.00 97.10           O  
ATOM    183  SG  CYS A  23      -7.748   1.913   1.698  1.00 97.10           S  
ATOM    184  N   TYR A  24      -7.789   5.678  -1.247  1.00 97.21           N  
ATOM    185  CA  TYR A  24      -7.591   6.213  -2.589  1.00 97.21           C  
ATOM    186  C   TYR A  24      -6.935   5.179  -3.497  1.00 97.21           C  
ATOM    187  CB  TYR A  24      -6.735   7.483  -2.541  1.00 97.21           C  
ATOM    188  O   TYR A  24      -5.990   4.499  -3.092  1.00 97.21           O  
ATOM    189  CG  TYR A  24      -7.442   8.668  -1.929  1.00 97.21           C  
ATOM    190  CD1 TYR A  24      -8.619   9.165  -2.484  1.00 97.21           C  
ATOM    191  CD2 TYR A  24      -6.933   9.294  -0.796  1.00 97.21           C  
ATOM    192  CE1 TYR A  24      -9.272  10.258  -1.925  1.00 97.21           C  
ATOM    193  CE2 TYR A  24      -7.578  10.388  -0.229  1.00 97.21           C  
ATOM    194  OH  TYR A  24      -9.388  11.944  -0.241  1.00 97.21           O  
ATOM    195  CZ  TYR A  24      -8.746  10.862  -0.799  1.00 97.21           C  
ATOM    196  N   VAL A  25      -7.547   5.031  -4.762  1.00 96.39           N  
ATOM    197  CA  VAL A  25      -6.994   4.102  -5.742  1.00 96.39           C  
ATOM    198  C   VAL A  25      -6.715   4.838  -7.051  1.00 96.39           C  
ATOM    199  CB  VAL A  25      -7.943   2.909  -5.993  1.00 96.39           C  
ATOM    200  O   VAL A  25      -7.273   5.909  -7.299  1.00 96.39           O  
ATOM    201  CG1 VAL A  25      -8.175   2.123  -4.704  1.00 96.39           C  
ATOM    202  CG2 VAL A  25      -9.270   3.397  -6.571  1.00 96.39           C  
ATOM    203  N   CYS A  26      -5.741   4.344  -7.788  1.00 95.27           N  
ATOM    204  CA  CYS A  26      -5.469   4.918  -9.101  1.00 95.27           C  
ATOM    205  C   CYS A  26      -6.450   4.389 -10.140  1.00 95.27           C  
ATOM    206  CB  CYS A  26      -4.037   4.610  -9.535  1.00 95.27           C  
ATOM    207  O   CYS A  26      -6.823   3.215 -10.108  1.00 95.27           O  
ATOM    208  SG  CYS A  26      -2.779   5.281  -8.426  1.00 95.27           S  
ATOM    209  N   GLU A  27      -6.912   5.253 -10.972  1.00 90.47           N  
ATOM    210  CA  GLU A  27      -7.847   4.859 -12.022  1.00 90.47           C  
ATOM    211  C   GLU A  27      -7.161   3.993 -13.075  1.00 90.47           C  
ATOM    212  CB  GLU A  27      -8.469   6.093 -12.679  1.00 90.47           C  
ATOM    213  O   GLU A  27      -7.702   2.966 -13.490  1.00 90.47           O  
ATOM    214  CG  GLU A  27      -9.599   5.771 -13.647  1.00 90.47           C  
ATOM    215  CD  GLU A  27     -10.353   7.003 -14.120  1.00 90.47           C  
ATOM    216  OE1 GLU A  27     -11.287   6.865 -14.942  1.00 90.47           O  
ATOM    217  OE2 GLU A  27     -10.007   8.116 -13.666  1.00 90.47           O  
ATOM    218  N   TYR A  28      -5.992   4.451 -13.499  1.00 84.96           N  
ATOM    219  CA  TYR A  28      -5.258   3.792 -14.574  1.00 84.96           C  
ATOM    220  C   TYR A  28      -3.755   3.969 -14.397  1.00 84.96           C  
ATOM    221  CB  TYR A  28      -5.691   4.343 -15.937  1.00 84.96           C  
ATOM    222  O   TYR A  28      -3.241   5.087 -14.482  1.00 84.96           O  
ATOM    223  CG  TYR A  28      -5.046   3.642 -17.107  1.00 84.96           C  
ATOM    224  CD1 TYR A  28      -4.043   4.263 -17.849  1.00 84.96           C  
ATOM    225  CD2 TYR A  28      -5.437   2.359 -17.475  1.00 84.96           C  
ATOM    226  CE1 TYR A  28      -3.446   3.622 -18.930  1.00 84.96           C  
ATOM    227  CE2 TYR A  28      -4.847   1.709 -18.554  1.00 84.96           C  
ATOM    228  OH  TYR A  28      -3.267   1.708 -20.343  1.00 84.96           O  
ATOM    229  CZ  TYR A  28      -3.854   2.347 -19.274  1.00 84.96           C  
ATOM    230  N   LYS A  29      -3.001   2.847 -14.420  1.00 82.59           N  
ATOM    231  CA  LYS A  29      -1.545   2.748 -14.418  1.00 82.59           C  
ATOM    232  C   LYS A  29      -0.907   4.017 -13.860  1.00 82.59           C  
ATOM    233  CB  LYS A  29      -1.024   2.477 -15.831  1.00 82.59           C  
ATOM    234  O   LYS A  29      -0.062   4.632 -14.513  1.00 82.59           O  
ATOM    235  CG  LYS A  29      -1.408   1.112 -16.381  1.00 82.59           C  
ATOM    236  CD  LYS A  29      -0.739   0.841 -17.723  1.00 82.59           C  
ATOM    237  CE  LYS A  29      -1.087  -0.543 -18.253  1.00 82.59           C  
ATOM    238  NZ  LYS A  29      -0.469  -0.796 -19.589  1.00 82.59           N  
ATOM    239  N   GLY A  30      -1.276   4.492 -12.710  1.00 83.14           N  
ATOM    240  CA  GLY A  30      -0.614   5.603 -12.044  1.00 83.14           C  
ATOM    241  C   GLY A  30      -1.325   6.928 -12.245  1.00 83.14           C  
ATOM    242  O   GLY A  30      -0.934   7.942 -11.664  1.00 83.14           O  
ATOM    243  N   TYR A  31      -2.396   6.928 -13.083  1.00 87.34           N  
ATOM    244  CA  TYR A  31      -3.126   8.157 -13.374  1.00 87.34           C  
ATOM    245  C   TYR A  31      -4.324   8.313 -12.444  1.00 87.34           C  
ATOM    246  CB  TYR A  31      -3.592   8.173 -14.833  1.00 87.34           C  
ATOM    247  O   TYR A  31      -4.975   7.328 -12.090  1.00 87.34           O  
ATOM    248  CG  TYR A  31      -2.466   8.311 -15.828  1.00 87.34           C  
ATOM    249  CD1 TYR A  31      -1.972   9.565 -16.182  1.00 87.34           C  
ATOM    250  CD2 TYR A  31      -1.894   7.188 -16.418  1.00 87.34           C  
ATOM    251  CE1 TYR A  31      -0.936   9.696 -17.101  1.00 87.34           C  
ATOM    252  CE2 TYR A  31      -0.857   7.308 -17.337  1.00 87.34           C  
ATOM    253  OH  TYR A  31       0.641   8.689 -18.581  1.00 87.34           O  
ATOM    254  CZ  TYR A  31      -0.385   8.564 -17.671  1.00 87.34           C  
ATOM    255  N   ASN A  32      -4.609   9.567 -12.067  1.00 89.62           N  
ATOM    256  CA  ASN A  32      -5.724   9.909 -11.191  1.00 89.62           C  
ATOM    257  C   ASN A  32      -5.753   9.025  -9.947  1.00 89.62           C  
ATOM    258  CB  ASN A  32      -7.051   9.805 -11.947  1.00 89.62           C  
ATOM    259  O   ASN A  32      -6.661   8.209  -9.781  1.00 89.62           O  
ATOM    260  CG  ASN A  32      -8.189  10.500 -11.226  1.00 89.62           C  
ATOM    261  ND2 ASN A  32      -9.419  10.141 -11.574  1.00 89.62           N  
ATOM    262  OD1 ASN A  32      -7.965  11.354 -10.364  1.00 89.62           O  
ATOM    263  N   CYS A  33      -4.851   9.220  -8.958  1.00 93.83           N  
ATOM    264  CA  CYS A  33      -4.681   8.367  -7.787  1.00 93.83           C  
ATOM    265  C   CYS A  33      -5.391   8.958  -6.575  1.00 93.83           C  
ATOM    266  CB  CYS A  33      -3.197   8.172  -7.476  1.00 93.83           C  
ATOM    267  O   CYS A  33      -4.961   8.754  -5.438  1.00 93.83           O  
ATOM    268  SG  CYS A  33      -2.308   7.227  -8.733  1.00 93.83           S  
ATOM    269  N   PHE A  34      -6.418   9.710  -6.853  1.00 92.86           N  
ATOM    270  CA  PHE A  34      -7.193  10.299  -5.767  1.00 92.86           C  
ATOM    271  C   PHE A  34      -8.634   9.806  -5.801  1.00 92.86           C  
ATOM    272  CB  PHE A  34      -7.159  11.829  -5.849  1.00 92.86           C  
ATOM    273  O   PHE A  34      -9.526  10.440  -5.232  1.00 92.86           O  
ATOM    274  CG  PHE A  34      -5.780  12.414  -5.709  1.00 92.86           C  
ATOM    275  CD1 PHE A  34      -5.219  12.614  -4.454  1.00 92.86           C  
ATOM    276  CD2 PHE A  34      -5.043  12.764  -6.834  1.00 92.86           C  
ATOM    277  CE1 PHE A  34      -3.942  13.156  -4.321  1.00 92.86           C  
ATOM    278  CE2 PHE A  34      -3.767  13.305  -6.709  1.00 92.86           C  
ATOM    279  CZ  PHE A  34      -3.219  13.501  -5.452  1.00 92.86           C  
ATOM    280  N   LYS A  35      -8.840   8.737  -6.526  1.00 94.56           N  
ATOM    281  CA  LYS A  35     -10.188   8.183  -6.607  1.00 94.56           C  
ATOM    282  C   LYS A  35     -10.552   7.434  -5.329  1.00 94.56           C  
ATOM    283  CB  LYS A  35     -10.315   7.253  -7.815  1.00 94.56           C  
ATOM    284  O   LYS A  35      -9.940   6.414  -5.005  1.00 94.56           O  
ATOM    285  CG  LYS A  35     -11.722   6.719  -8.040  1.00 94.56           C  
ATOM    286  CD  LYS A  35     -11.778   5.777  -9.235  1.00 94.56           C  
ATOM    287  CE  LYS A  35     -13.179   5.215  -9.440  1.00 94.56           C  
ATOM    288  NZ  LYS A  35     -13.208   4.181 -10.518  1.00 94.56           N  
ATOM    289  N   PRO A  36     -11.555   7.935  -4.659  1.00 95.39           N  
ATOM    290  CA  PRO A  36     -12.007   7.233  -3.456  1.00 95.39           C  
ATOM    291  C   PRO A  36     -12.692   5.905  -3.770  1.00 95.39           C  
ATOM    292  CB  PRO A  36     -12.992   8.219  -2.821  1.00 95.39           C  
ATOM    293  O   PRO A  36     -13.477   5.820  -4.719  1.00 95.39           O  
ATOM    294  CG  PRO A  36     -13.483   9.054  -3.959  1.00 95.39           C  
ATOM    295  CD  PRO A  36     -12.424   9.080  -5.023  1.00 95.39           C  
ATOM    296  N   MET A  37     -12.360   4.897  -2.963  1.00 95.13           N  
ATOM    297  CA  MET A  37     -12.954   3.577  -3.152  1.00 95.13           C  
ATOM    298  C   MET A  37     -13.185   2.888  -1.811  1.00 95.13           C  
ATOM    299  CB  MET A  37     -12.063   2.708  -4.040  1.00 95.13           C  
ATOM    300  O   MET A  37     -12.324   2.928  -0.931  1.00 95.13           O  
ATOM    301  CG  MET A  37     -12.594   1.299  -4.250  1.00 95.13           C  
ATOM    302  SD  MET A  37     -11.463   0.264  -5.258  1.00 95.13           S  
ATOM    303  CE  MET A  37     -12.377  -1.303  -5.257  1.00 95.13           C  
ATOM    304  N   ARG A  38     -14.428   2.299  -1.680  1.00 96.18           N  
ATOM    305  CA  ARG A  38     -14.729   1.441  -0.538  1.00 96.18           C  
ATOM    306  C   ARG A  38     -14.106   0.060  -0.711  1.00 96.18           C  
ATOM    307  CB  ARG A  38     -16.242   1.313  -0.347  1.00 96.18           C  
ATOM    308  O   ARG A  38     -14.422  -0.654  -1.664  1.00 96.18           O  
ATOM    309  CG  ARG A  38     -16.644   0.665   0.968  1.00 96.18           C  
ATOM    310  CD  ARG A  38     -18.152   0.694   1.174  1.00 96.18           C  
ATOM    311  NE  ARG A  38     -18.547  -0.043   2.371  1.00 96.18           N  
ATOM    312  NH1 ARG A  38     -20.678   0.846   2.466  1.00 96.18           N  
ATOM    313  NH2 ARG A  38     -19.992  -0.670   4.043  1.00 96.18           N  
ATOM    314  CZ  ARG A  38     -19.738   0.046   2.957  1.00 96.18           C  
ATOM    315  N   CYS A  39     -13.198  -0.339   0.268  1.00 95.65           N  
ATOM    316  CA  CYS A  39     -12.489  -1.610   0.168  1.00 95.65           C  
ATOM    317  C   CYS A  39     -13.370  -2.764   0.632  1.00 95.65           C  
ATOM    318  CB  CYS A  39     -11.204  -1.573   0.995  1.00 95.65           C  
ATOM    319  O   CYS A  39     -14.261  -2.575   1.462  1.00 95.65           O  
ATOM    320  SG  CYS A  39     -10.044  -0.287   0.481  1.00 95.65           S  
ATOM    321  N   PRO A  40     -13.188  -3.866   0.010  1.00 95.06           N  
ATOM    322  CA  PRO A  40     -13.905  -5.046   0.499  1.00 95.06           C  
ATOM    323  C   PRO A  40     -13.617  -5.345   1.968  1.00 95.06           C  
ATOM    324  CB  PRO A  40     -13.386  -6.171  -0.400  1.00 95.06           C  
ATOM    325  O   PRO A  40     -12.611  -4.880   2.511  1.00 95.06           O  
ATOM    326  CG  PRO A  40     -12.791  -5.474  -1.580  1.00 95.06           C  
ATOM    327  CD  PRO A  40     -12.303  -4.124  -1.140  1.00 95.06           C  
ATOM    328  N   ASN A  41     -14.422  -6.050   2.665  1.00 91.18           N  
ATOM    329  CA  ASN A  41     -14.378  -6.309   4.101  1.00 91.18           C  
ATOM    330  C   ASN A  41     -13.110  -7.059   4.497  1.00 91.18           C  
ATOM    331  CB  ASN A  41     -15.618  -7.090   4.543  1.00 91.18           C  
ATOM    332  O   ASN A  41     -12.609  -6.894   5.611  1.00 91.18           O  
ATOM    333  CG  ASN A  41     -16.884  -6.257   4.486  1.00 91.18           C  
ATOM    334  ND2 ASN A  41     -18.027  -6.924   4.375  1.00 91.18           N  
ATOM    335  OD1 ASN A  41     -16.834  -5.026   4.541  1.00 91.18           O  
ATOM    336  N   TYR A  42     -12.473  -7.842   3.580  1.00 91.92           N  
ATOM    337  CA  TYR A  42     -11.307  -8.650   3.919  1.00 91.92           C  
ATOM    338  C   TYR A  42     -10.022  -7.846   3.761  1.00 91.92           C  
ATOM    339  CB  TYR A  42     -11.249  -9.906   3.044  1.00 91.92           C  
ATOM    340  O   TYR A  42      -8.930  -8.349   4.037  1.00 91.92           O  
ATOM    341  CG  TYR A  42     -11.221  -9.613   1.563  1.00 91.92           C  
ATOM    342  CD1 TYR A  42     -12.400  -9.533   0.827  1.00 91.92           C  
ATOM    343  CD2 TYR A  42     -10.015  -9.416   0.898  1.00 91.92           C  
ATOM    344  CE1 TYR A  42     -12.379  -9.265  -0.538  1.00 91.92           C  
ATOM    345  CE2 TYR A  42      -9.982  -9.147  -0.466  1.00 91.92           C  
ATOM    346  OH  TYR A  42     -11.140  -8.808  -2.525  1.00 91.92           O  
ATOM    347  CZ  TYR A  42     -11.167  -9.074  -1.175  1.00 91.92           C  
ATOM    348  N   VAL A  43     -10.171  -6.580   3.309  1.00 95.70           N  
ATOM    349  CA  VAL A  43      -9.029  -5.692   3.119  1.00 95.70           C  
ATOM    350  C   VAL A  43      -8.834  -4.827   4.362  1.00 95.70           C  
ATOM    351  CB  VAL A  43      -9.208  -4.798   1.871  1.00 95.70           C  
ATOM    352  O   VAL A  43      -9.789  -4.231   4.867  1.00 95.70           O  
ATOM    353  CG1 VAL A  43      -8.090  -3.761   1.785  1.00 95.70           C  
ATOM    354  CG2 VAL A  43      -9.246  -5.653   0.605  1.00 95.70           C  
ATOM    355  N   ASN A  44      -7.508  -4.724   4.725  1.00 95.39           N  
ATOM    356  CA  ASN A  44      -7.240  -4.043   5.988  1.00 95.39           C  
ATOM    357  C   ASN A  44      -6.281  -2.872   5.801  1.00 95.39           C  
ATOM    358  CB  ASN A  44      -6.684  -5.026   7.020  1.00 95.39           C  
ATOM    359  O   ASN A  44      -6.015  -2.125   6.744  1.00 95.39           O  
ATOM    360  CG  ASN A  44      -7.676  -6.111   7.387  1.00 95.39           C  
ATOM    361  ND2 ASN A  44      -7.211  -7.354   7.422  1.00 95.39           N  
ATOM    362  OD1 ASN A  44      -8.852  -5.835   7.638  1.00 95.39           O  
ATOM    363  N   TYR A  45      -5.824  -2.682   4.491  1.00 97.37           N  
ATOM    364  CA  TYR A  45      -4.778  -1.679   4.328  1.00 97.37           C  
ATOM    365  C   TYR A  45      -5.008  -0.850   3.070  1.00 97.37           C  
ATOM    366  CB  TYR A  45      -3.399  -2.344   4.270  1.00 97.37           C  
ATOM    367  O   TYR A  45      -5.498  -1.364   2.061  1.00 97.37           O  
ATOM    368  CG  TYR A  45      -3.029  -3.085   5.532  1.00 97.37           C  
ATOM    369  CD1 TYR A  45      -2.358  -2.441   6.570  1.00 97.37           C  
ATOM    370  CD2 TYR A  45      -3.349  -4.429   5.689  1.00 97.37           C  
ATOM    371  CE1 TYR A  45      -2.014  -3.121   7.733  1.00 97.37           C  
ATOM    372  CE2 TYR A  45      -3.009  -5.118   6.848  1.00 97.37           C  
ATOM    373  OH  TYR A  45      -2.004  -5.134   9.013  1.00 97.37           O  
ATOM    374  CZ  TYR A  45      -2.343  -4.457   7.864  1.00 97.37           C  
ATOM    375  N   CYS A  46      -4.717   0.392   3.194  1.00 97.31           N  
ATOM    376  CA  CYS A  46      -4.479   1.242   2.032  1.00 97.31           C  
ATOM    377  C   CYS A  46      -3.002   1.248   1.655  1.00 97.31           C  
ATOM    378  CB  CYS A  46      -4.951   2.669   2.305  1.00 97.31           C  
ATOM    379  O   CYS A  46      -2.146   1.556   2.486  1.00 97.31           O  
ATOM    380  SG  CYS A  46      -6.702   2.787   2.733  1.00 97.31           S  
ATOM    381  N   MET A  47      -2.680   0.878   0.426  1.00 97.18           N  
ATOM    382  CA  MET A  47      -1.290   0.733   0.004  1.00 97.18           C  
ATOM    383  C   MET A  47      -0.929   1.778  -1.047  1.00 97.18           C  
ATOM    384  CB  MET A  47      -1.038  -0.671  -0.548  1.00 97.18           C  
ATOM    385  O   MET A  47      -1.727   2.070  -1.939  1.00 97.18           O  
ATOM    386  CG  MET A  47       0.399  -0.910  -0.983  1.00 97.18           C  
ATOM    387  SD  MET A  47       0.656  -2.595  -1.663  1.00 97.18           S  
ATOM    388  CE  MET A  47       2.208  -2.342  -2.568  1.00 97.18           C  
ATOM    389  N   THR A  48       0.244   2.369  -0.854  1.00 96.12           N  
ATOM    390  CA  THR A  48       0.855   3.244  -1.849  1.00 96.12           C  
ATOM    391  C   THR A  48       2.221   2.712  -2.271  1.00 96.12           C  
ATOM    392  CB  THR A  48       1.002   4.681  -1.315  1.00 96.12           C  
ATOM    393  O   THR A  48       3.084   2.464  -1.426  1.00 96.12           O  
ATOM    394  CG2 THR A  48       1.584   5.606  -2.379  1.00 96.12           C  
ATOM    395  OG1 THR A  48      -0.285   5.172  -0.921  1.00 96.12           O  
ATOM    396  N   THR A  49       2.392   2.498  -3.577  1.00 94.38           N  
ATOM    397  CA  THR A  49       3.680   2.072  -4.114  1.00 94.38           C  
ATOM    398  C   THR A  49       4.244   3.124  -5.065  1.00 94.38           C  
ATOM    399  CB  THR A  49       3.562   0.724  -4.847  1.00 94.38           C  
ATOM    400  O   THR A  49       3.567   3.545  -6.005  1.00 94.38           O  
ATOM    401  CG2 THR A  49       4.918   0.262  -5.370  1.00 94.38           C  
ATOM    402  OG1 THR A  49       3.050  -0.263  -3.942  1.00 94.38           O  
ATOM    403  N   ARG A  50       5.420   3.505  -4.755  1.00 92.18           N  
ATOM    404  CA  ARG A  50       6.156   4.423  -5.618  1.00 92.18           C  
ATOM    405  C   ARG A  50       7.302   3.708  -6.326  1.00 92.18           C  
ATOM    406  CB  ARG A  50       6.695   5.606  -4.811  1.00 92.18           C  
ATOM    407  O   ARG A  50       8.224   3.208  -5.678  1.00 92.18           O  
ATOM    408  CG  ARG A  50       5.611   6.462  -4.176  1.00 92.18           C  
ATOM    409  CD  ARG A  50       6.200   7.617  -3.377  1.00 92.18           C  
ATOM    410  NE  ARG A  50       5.159   8.489  -2.843  1.00 92.18           N  
ATOM    411  NH1 ARG A  50       6.582   9.701  -1.485  1.00 92.18           N  
ATOM    412  NH2 ARG A  50       4.344  10.195  -1.538  1.00 92.18           N  
ATOM    413  CZ  ARG A  50       5.364   9.460  -1.957  1.00 92.18           C  
ATOM    414  N   THR A  51       7.163   3.606  -7.622  1.00 90.65           N  
ATOM    415  CA  THR A  51       8.166   2.939  -8.446  1.00 90.65           C  
ATOM    416  C   THR A  51       9.044   3.961  -9.161  1.00 90.65           C  
ATOM    417  CB  THR A  51       7.508   2.009  -9.482  1.00 90.65           C  
ATOM    418  O   THR A  51       8.541   4.821  -9.887  1.00 90.65           O  
ATOM    419  CG2 THR A  51       8.558   1.232 -10.269  1.00 90.65           C  
ATOM    420  OG1 THR A  51       6.651   1.081  -8.806  1.00 90.65           O  
ATOM    421  N   TYR A  52      10.324   3.838  -8.920  1.00 88.07           N  
ATOM    422  CA  TYR A  52      11.296   4.769  -9.481  1.00 88.07           C  
ATOM    423  C   TYR A  52      11.878   4.230 -10.783  1.00 88.07           C  
ATOM    424  CB  TYR A  52      12.422   5.041  -8.479  1.00 88.07           C  
ATOM    425  O   TYR A  52      12.678   3.291 -10.770  1.00 88.07           O  
ATOM    426  CG  TYR A  52      11.942   5.620  -7.170  1.00 88.07           C  
ATOM    427  CD1 TYR A  52      11.914   6.998  -6.965  1.00 88.07           C  
ATOM    428  CD2 TYR A  52      11.518   4.792  -6.137  1.00 88.07           C  
ATOM    429  CE1 TYR A  52      11.475   7.536  -5.760  1.00 88.07           C  
ATOM    430  CE2 TYR A  52      11.076   5.319  -4.928  1.00 88.07           C  
ATOM    431  OH  TYR A  52      10.623   7.218  -3.554  1.00 88.07           O  
ATOM    432  CZ  TYR A  52      11.058   6.690  -4.749  1.00 88.07           C  
ATOM    433  N   ILE A  53      11.296   4.619 -11.933  1.00 85.56           N  
ATOM    434  CA  ILE A  53      11.807   4.268 -13.253  1.00 85.56           C  
ATOM    435  C   ILE A  53      13.156   4.944 -13.482  1.00 85.56           C  
ATOM    436  CB  ILE A  53      10.813   4.665 -14.368  1.00 85.56           C  
ATOM    437  O   ILE A  53      14.102   4.312 -13.958  1.00 85.56           O  
ATOM    438  CG1 ILE A  53       9.459   3.980 -14.146  1.00 85.56           C  
ATOM    439  CG2 ILE A  53      11.381   4.320 -15.747  1.00 85.56           C  
ATOM    440  CD1 ILE A  53       8.333   4.542 -15.002  1.00 85.56           C  
ATOM    441  N   THR A  54      13.301   6.203 -13.114  1.00 82.80           N  
ATOM    442  CA  THR A  54      14.495   7.029 -12.968  1.00 82.80           C  
ATOM    443  C   THR A  54      14.450   7.818 -11.663  1.00 82.80           C  
ATOM    444  CB  THR A  54      14.650   7.999 -14.154  1.00 82.80           C  
ATOM    445  O   THR A  54      13.435   7.815 -10.964  1.00 82.80           O  
ATOM    446  CG2 THR A  54      14.584   7.257 -15.484  1.00 82.80           C  
ATOM    447  OG1 THR A  54      13.598   8.972 -14.109  1.00 82.80           O  
ATOM    448  N   PRO A  55      15.625   8.296 -11.218  1.00 77.94           N  
ATOM    449  CA  PRO A  55      15.613   9.097  -9.992  1.00 77.94           C  
ATOM    450  C   PRO A  55      14.594  10.233 -10.040  1.00 77.94           C  
ATOM    451  CB  PRO A  55      17.040   9.646  -9.916  1.00 77.94           C  
ATOM    452  O   PRO A  55      14.106  10.674  -8.996  1.00 77.94           O  
ATOM    453  CG  PRO A  55      17.859   8.695 -10.727  1.00 77.94           C  
ATOM    454  CD  PRO A  55      16.990   8.117 -11.807  1.00 77.94           C  
ATOM    455  N   THR A  56      14.132  10.616 -11.203  1.00 81.79           N  
ATOM    456  CA  THR A  56      13.233  11.755 -11.349  1.00 81.79           C  
ATOM    457  C   THR A  56      11.853  11.299 -11.814  1.00 81.79           C  
ATOM    458  CB  THR A  56      13.796  12.788 -12.343  1.00 81.79           C  
ATOM    459  O   THR A  56      10.874  12.039 -11.692  1.00 81.79           O  
ATOM    460  CG2 THR A  56      15.095  13.397 -11.826  1.00 81.79           C  
ATOM    461  OG1 THR A  56      14.049  12.147 -13.599  1.00 81.79           O  
ATOM    462  N   ARG A  57      11.850  10.176 -12.439  1.00 87.20           N  
ATOM    463  CA  ARG A  57      10.580   9.664 -12.942  1.00 87.20           C  
ATOM    464  C   ARG A  57      10.022   8.583 -12.022  1.00 87.20           C  
ATOM    465  CB  ARG A  57      10.746   9.112 -14.359  1.00 87.20           C  
ATOM    466  O   ARG A  57      10.592   7.496 -11.916  1.00 87.20           O  
ATOM    467  CG  ARG A  57       9.431   8.824 -15.066  1.00 87.20           C  
ATOM    468  CD  ARG A  57       9.653   8.255 -16.460  1.00 87.20           C  
ATOM    469  NE  ARG A  57       8.390   8.030 -17.158  1.00 87.20           N  
ATOM    470  NH1 ARG A  57       9.308   6.732 -18.833  1.00 87.20           N  
ATOM    471  NH2 ARG A  57       7.059   7.173 -18.822  1.00 87.20           N  
ATOM    472  CZ  ARG A  57       8.255   7.312 -18.269  1.00 87.20           C  
ATOM    473  N   VAL A  58       8.852   8.919 -11.417  1.00 88.15           N  
ATOM    474  CA  VAL A  58       8.249   8.030 -10.430  1.00 88.15           C  
ATOM    475  C   VAL A  58       6.803   7.732 -10.817  1.00 88.15           C  
ATOM    476  CB  VAL A  58       8.307   8.637  -9.010  1.00 88.15           C  
ATOM    477  O   VAL A  58       6.068   8.630 -11.235  1.00 88.15           O  
ATOM    478  CG1 VAL A  58       7.668   7.693  -7.993  1.00 88.15           C  
ATOM    479  CG2 VAL A  58       9.751   8.947  -8.621  1.00 88.15           C  
ATOM    480  N   THR A  59       6.487   6.499 -10.759  1.00 90.90           N  
ATOM    481  CA  THR A  59       5.092   6.101 -10.918  1.00 90.90           C  
ATOM    482  C   THR A  59       4.491   5.688  -9.578  1.00 90.90           C  
ATOM    483  CB  THR A  59       4.952   4.945 -11.925  1.00 90.90           C  
ATOM    484  O   THR A  59       5.150   5.026  -8.774  1.00 90.90           O  
ATOM    485  CG2 THR A  59       3.487   4.590 -12.156  1.00 90.90           C  
ATOM    486  OG1 THR A  59       5.541   5.331 -13.173  1.00 90.90           O  
ATOM    487  N   VAL A  60       3.229   6.108  -9.405  1.00 93.10           N  
ATOM    488  CA  VAL A  60       2.557   5.855  -8.135  1.00 93.10           C  
ATOM    489  C   VAL A  60       1.354   4.942  -8.360  1.00 93.10           C  
ATOM    490  CB  VAL A  60       2.110   7.170  -7.458  1.00 93.10           C  
ATOM    491  O   VAL A  60       0.623   5.098  -9.341  1.00 93.10           O  
ATOM    492  CG1 VAL A  60       1.301   6.878  -6.195  1.00 93.10           C  
ATOM    493  CG2 VAL A  60       3.322   8.040  -7.130  1.00 93.10           C  
ATOM    494  N   SER A  61       1.196   3.975  -7.512  1.00 95.26           N  
ATOM    495  CA  SER A  61       0.016   3.118  -7.471  1.00 95.26           C  
ATOM    496  C   SER A  61      -0.588   3.076  -6.071  1.00 95.26           C  
ATOM    497  CB  SER A  61       0.365   1.701  -7.928  1.00 95.26           C  
ATOM    498  O   SER A  61       0.138   3.102  -5.075  1.00 95.26           O  
ATOM    499  OG  SER A  61       1.246   1.079  -7.008  1.00 95.26           O  
ATOM    500  N   LYS A  62      -1.925   3.131  -6.053  1.00 96.76           N  
ATOM    501  CA  LYS A  62      -2.685   3.017  -4.812  1.00 96.76           C  
ATOM    502  C   LYS A  62      -3.739   1.918  -4.911  1.00 96.76           C  
ATOM    503  CB  LYS A  62      -3.349   4.350  -4.464  1.00 96.76           C  
ATOM    504  O   LYS A  62      -4.423   1.797  -5.929  1.00 96.76           O  
ATOM    505  CG  LYS A  62      -2.366   5.483  -4.205  1.00 96.76           C  
ATOM    506  CD  LYS A  62      -3.079   6.748  -3.745  1.00 96.76           C  
ATOM    507  CE  LYS A  62      -2.092   7.801  -3.257  1.00 96.76           C  
ATOM    508  NZ  LYS A  62      -2.789   9.023  -2.758  1.00 96.76           N  
ATOM    509  N   SER A  63      -3.905   1.152  -3.817  1.00 96.03           N  
ATOM    510  CA  SER A  63      -4.842   0.034  -3.857  1.00 96.03           C  
ATOM    511  C   SER A  63      -5.297  -0.357  -2.455  1.00 96.03           C  
ATOM    512  CB  SER A  63      -4.208  -1.172  -4.551  1.00 96.03           C  
ATOM    513  O   SER A  63      -4.761   0.138  -1.462  1.00 96.03           O  
ATOM    514  OG  SER A  63      -3.043  -1.594  -3.863  1.00 96.03           O  
ATOM    515  N   CYS A  64      -6.348  -1.146  -2.445  1.00 96.92           N  
ATOM    516  CA  CYS A  64      -6.815  -1.854  -1.258  1.00 96.92           C  
ATOM    517  C   CYS A  64      -6.238  -3.263  -1.200  1.00 96.92           C  
ATOM    518  CB  CYS A  64      -8.342  -1.917  -1.239  1.00 96.92           C  
ATOM    519  O   CYS A  64      -6.427  -4.055  -2.126  1.00 96.92           O  
ATOM    520  SG  CYS A  64      -9.139  -0.296  -1.256  1.00 96.92           S  
ATOM    521  N   VAL A  65      -5.546  -3.560  -0.060  1.00 97.38           N  
ATOM    522  CA  VAL A  65      -4.937  -4.885  -0.009  1.00 97.38           C  
ATOM    523  C   VAL A  65      -5.178  -5.512   1.362  1.00 97.38           C  
ATOM    524  CB  VAL A  65      -3.422  -4.824  -0.308  1.00 97.38           C  
ATOM    525  O   VAL A  65      -5.299  -4.803   2.364  1.00 97.38           O  
ATOM    526  CG1 VAL A  65      -3.174  -4.402  -1.755  1.00 97.38           C  
ATOM    527  CG2 VAL A  65      -2.726  -3.868   0.659  1.00 97.38           C  
ATOM    528  N   PRO A  66      -5.293  -6.844   1.434  1.00 97.11           N  
ATOM    529  CA  PRO A  66      -5.482  -7.530   2.715  1.00 97.11           C  
ATOM    530  C   PRO A  66      -4.240  -7.477   3.602  1.00 97.11           C  
ATOM    531  CB  PRO A  66      -5.796  -8.970   2.300  1.00 97.11           C  
ATOM    532  O   PRO A  66      -4.355  -7.388   4.827  1.00 97.11           O  
ATOM    533  CG  PRO A  66      -5.266  -9.091   0.908  1.00 97.11           C  
ATOM    534  CD  PRO A  66      -5.303  -7.735   0.264  1.00 97.11           C  
ATOM    535  N   THR A  67      -3.102  -7.614   2.964  1.00 96.58           N  
ATOM    536  CA  THR A  67      -1.806  -7.560   3.632  1.00 96.58           C  
ATOM    537  C   THR A  67      -0.884  -6.558   2.943  1.00 96.58           C  
ATOM    538  CB  THR A  67      -1.134  -8.945   3.660  1.00 96.58           C  
ATOM    539  O   THR A  67      -1.022  -6.301   1.745  1.00 96.58           O  
ATOM    540  CG2 THR A  67      -1.984  -9.954   4.424  1.00 96.58           C  
ATOM    541  OG1 THR A  67      -0.953  -9.409   2.316  1.00 96.58           O  
ATOM    542  N   CYS A  68      -0.034  -5.985   3.753  1.00 95.56           N  
ATOM    543  CA  CYS A  68       0.864  -4.964   3.225  1.00 95.56           C  
ATOM    544  C   CYS A  68       2.235  -5.050   3.884  1.00 95.56           C  
ATOM    545  CB  CYS A  68       0.274  -3.570   3.434  1.00 95.56           C  
ATOM    546  O   CYS A  68       2.337  -5.091   5.111  1.00 95.56           O  
ATOM    547  SG  CYS A  68       1.286  -2.240   2.750  1.00 95.56           S  
ATOM    548  N   PHE A  69       3.291  -4.994   2.997  1.00 93.39           N  
ATOM    549  CA  PHE A  69       4.673  -4.984   3.463  1.00 93.39           C  
ATOM    550  C   PHE A  69       5.383  -3.710   3.022  1.00 93.39           C  
ATOM    551  CB  PHE A  69       5.426  -6.212   2.942  1.00 93.39           C  
ATOM    552  O   PHE A  69       5.536  -3.461   1.824  1.00 93.39           O  
ATOM    553  CG  PHE A  69       4.855  -7.521   3.418  1.00 93.39           C  
ATOM    554  CD1 PHE A  69       5.194  -8.031   4.665  1.00 93.39           C  
ATOM    555  CD2 PHE A  69       3.979  -8.242   2.617  1.00 93.39           C  
ATOM    556  CE1 PHE A  69       4.668  -9.242   5.108  1.00 93.39           C  
ATOM    557  CE2 PHE A  69       3.448  -9.452   3.053  1.00 93.39           C  
ATOM    558  CZ  PHE A  69       3.795  -9.951   4.298  1.00 93.39           C  
ATOM    559  N   GLU A  70       5.772  -2.970   4.070  1.00 92.68           N  
ATOM    560  CA  GLU A  70       6.437  -1.709   3.753  1.00 92.68           C  
ATOM    561  C   GLU A  70       7.847  -1.947   3.220  1.00 92.68           C  
ATOM    562  CB  GLU A  70       6.487  -0.803   4.986  1.00 92.68           C  
ATOM    563  O   GLU A  70       8.566  -2.816   3.718  1.00 92.68           O  
ATOM    564  CG  GLU A  70       5.134  -0.234   5.386  1.00 92.68           C  
ATOM    565  CD  GLU A  70       5.225   0.817   6.482  1.00 92.68           C  
ATOM    566  OE1 GLU A  70       4.401   1.759   6.488  1.00 92.68           O  
ATOM    567  OE2 GLU A  70       6.128   0.696   7.339  1.00 92.68           O  
ATOM    568  N   THR A  71       8.103  -1.303   2.147  1.00 90.78           N  
ATOM    569  CA  THR A  71       9.452  -1.370   1.594  1.00 90.78           C  
ATOM    570  C   THR A  71      10.030   0.030   1.410  1.00 90.78           C  
ATOM    571  CB  THR A  71       9.468  -2.116   0.248  1.00 90.78           C  
ATOM    572  O   THR A  71       9.285   1.001   1.263  1.00 90.78           O  
ATOM    573  CG2 THR A  71       8.986  -3.554   0.410  1.00 90.78           C  
ATOM    574  OG1 THR A  71       8.609  -1.439  -0.678  1.00 90.78           O  
ATOM    575  N   LEU A  72      11.301   0.043   1.644  1.00 85.45           N  
ATOM    576  CA  LEU A  72      12.045   1.277   1.418  1.00 85.45           C  
ATOM    577  C   LEU A  72      13.111   1.080   0.345  1.00 85.45           C  
ATOM    578  CB  LEU A  72      12.695   1.757   2.718  1.00 85.45           C  
ATOM    579  O   LEU A  72      13.709   0.007   0.249  1.00 85.45           O  
ATOM    580  CG  LEU A  72      13.355   3.136   2.677  1.00 85.45           C  
ATOM    581  CD1 LEU A  72      12.297   4.226   2.542  1.00 85.45           C  
ATOM    582  CD2 LEU A  72      14.204   3.361   3.924  1.00 85.45           C  
ATOM    583  N   TYR A  73      13.122   2.039  -0.531  1.00 80.53           N  
ATOM    584  CA  TYR A  73      14.168   2.047  -1.547  1.00 80.53           C  
ATOM    585  C   TYR A  73      15.489   2.536  -0.965  1.00 80.53           C  
ATOM    586  CB  TYR A  73      13.761   2.930  -2.731  1.00 80.53           C  
ATOM    587  O   TYR A  73      15.554   3.620  -0.381  1.00 80.53           O  
ATOM    588  CG  TYR A  73      14.798   2.991  -3.827  1.00 80.53           C  
ATOM    589  CD1 TYR A  73      15.439   4.188  -4.139  1.00 80.53           C  
ATOM    590  CD2 TYR A  73      15.137   1.854  -4.552  1.00 80.53           C  
ATOM    591  CE1 TYR A  73      16.393   4.250  -5.149  1.00 80.53           C  
ATOM    592  CE2 TYR A  73      16.090   1.905  -5.564  1.00 80.53           C  
ATOM    593  OH  TYR A  73      17.656   3.161  -6.856  1.00 80.53           O  
ATOM    594  CZ  TYR A  73      16.712   3.105  -5.855  1.00 80.53           C  
ATOM    595  N   ASP A  74      16.551   1.614  -0.902  1.00 77.10           N  
ATOM    596  CA  ASP A  74      17.838   1.934  -0.292  1.00 77.10           C  
ATOM    597  C   ASP A  74      18.792   2.549  -1.314  1.00 77.10           C  
ATOM    598  CB  ASP A  74      18.465   0.684   0.328  1.00 77.10           C  
ATOM    599  O   ASP A  74      19.915   2.927  -0.973  1.00 77.10           O  
ATOM    600  CG  ASP A  74      18.817  -0.375  -0.702  1.00 77.10           C  
ATOM    601  OD1 ASP A  74      18.539  -0.174  -1.904  1.00 77.10           O  
ATOM    602  OD2 ASP A  74      19.374  -1.423  -0.308  1.00 77.10           O  
ATOM    603  N   GLY A  75      18.414   2.782  -2.556  1.00 72.44           N  
ATOM    604  CA  GLY A  75      19.269   3.410  -3.551  1.00 72.44           C  
ATOM    605  C   GLY A  75      20.217   2.435  -4.223  1.00 72.44           C  
ATOM    606  O   GLY A  75      20.861   2.774  -5.219  1.00 72.44           O  
ATOM    607  N   TYR A  76      20.362   1.122  -3.748  1.00 69.07           N  
ATOM    608  CA  TYR A  76      21.388   0.197  -4.216  1.00 69.07           C  
ATOM    609  C   TYR A  76      20.762  -1.004  -4.913  1.00 69.07           C  
ATOM    610  CB  TYR A  76      22.261  -0.273  -3.049  1.00 69.07           C  
ATOM    611  O   TYR A  76      21.438  -1.721  -5.655  1.00 69.07           O  
ATOM    612  CG  TYR A  76      23.045   0.837  -2.392  1.00 69.07           C  
ATOM    613  CD1 TYR A  76      24.249   1.282  -2.935  1.00 69.07           C  
ATOM    614  CD2 TYR A  76      22.586   1.442  -1.227  1.00 69.07           C  
ATOM    615  CE1 TYR A  76      24.976   2.304  -2.332  1.00 69.07           C  
ATOM    616  CE2 TYR A  76      23.304   2.464  -0.615  1.00 69.07           C  
ATOM    617  OH  TYR A  76      25.211   3.899  -0.573  1.00 69.07           O  
ATOM    618  CZ  TYR A  76      24.496   2.888  -1.174  1.00 69.07           C  
ATOM    619  N   THR A  77      19.498  -1.268  -4.611  1.00 65.74           N  
ATOM    620  CA  THR A  77      18.831  -2.454  -5.135  1.00 65.74           C  
ATOM    621  C   THR A  77      18.068  -2.124  -6.415  1.00 65.74           C  
ATOM    622  CB  THR A  77      17.864  -3.056  -4.099  1.00 65.74           C  
ATOM    623  O   THR A  77      17.751  -0.961  -6.672  1.00 65.74           O  
ATOM    624  CG2 THR A  77      18.620  -3.845  -3.034  1.00 65.74           C  
ATOM    625  OG1 THR A  77      17.134  -1.999  -3.465  1.00 65.74           O  
ATOM    626  N   LYS A  78      18.231  -3.008  -7.386  1.00 62.24           N  
ATOM    627  CA  LYS A  78      17.583  -2.909  -8.691  1.00 62.24           C  
ATOM    628  C   LYS A  78      16.090  -2.630  -8.545  1.00 62.24           C  
ATOM    629  CB  LYS A  78      17.800  -4.191  -9.496  1.00 62.24           C  
ATOM    630  O   LYS A  78      15.498  -1.941  -9.378  1.00 62.24           O  
ATOM    631  CG  LYS A  78      19.146  -4.260 -10.201  1.00 62.24           C  
ATOM    632  CD  LYS A  78      19.201  -5.417 -11.190  1.00 62.24           C  
ATOM    633  CE  LYS A  78      20.564  -5.514 -11.864  1.00 62.24           C  
ATOM    634  NZ  LYS A  78      20.575  -6.544 -12.945  1.00 62.24           N  
ATOM    635  N   ASN A  79      15.511  -2.863  -7.266  1.00 63.64           N  
ATOM    636  CA  ASN A  79      14.076  -2.610  -7.193  1.00 63.64           C  
ATOM    637  C   ASN A  79      13.778  -1.237  -6.598  1.00 63.64           C  
ATOM    638  CB  ASN A  79      13.380  -3.704  -6.380  1.00 63.64           C  
ATOM    639  O   ASN A  79      14.042  -0.997  -5.418  1.00 63.64           O  
ATOM    640  CG  ASN A  79      13.483  -5.070  -7.030  1.00 63.64           C  
ATOM    641  ND2 ASN A  79      13.478  -6.117  -6.214  1.00 63.64           N  
ATOM    642  OD1 ASN A  79      13.566  -5.183  -8.256  1.00 63.64           O  
ATOM    643  N   ALA A  80      13.634  -0.204  -7.404  1.00 83.23           N  
ATOM    644  CA  ALA A  80      13.491   1.209  -7.064  1.00 83.23           C  
ATOM    645  C   ALA A  80      12.075   1.517  -6.586  1.00 83.23           C  
ATOM    646  CB  ALA A  80      13.847   2.084  -8.264  1.00 83.23           C  
ATOM    647  O   ALA A  80      11.387   2.360  -7.166  1.00 83.23           O  
ATOM    648  N   ALA A  81      11.486   0.598  -5.760  1.00 89.31           N  
ATOM    649  CA  ALA A  81      10.129   0.951  -5.349  1.00 89.31           C  
ATOM    650  C   ALA A  81      10.029   1.070  -3.831  1.00 89.31           C  
ATOM    651  CB  ALA A  81       9.131  -0.082  -5.866  1.00 89.31           C  
ATOM    652  O   ALA A  81      10.802   0.445  -3.101  1.00 89.31           O  
ATOM    653  N   THR A  82       9.223   1.947  -3.368  1.00 92.02           N  
ATOM    654  CA  THR A  82       8.867   2.102  -1.962  1.00 92.02           C  
ATOM    655  C   THR A  82       7.374   1.863  -1.754  1.00 92.02           C  
ATOM    656  CB  THR A  82       9.244   3.500  -1.440  1.00 92.02           C  
ATOM    657  O   THR A  82       6.549   2.339  -2.536  1.00 92.02           O  
ATOM    658  CG2 THR A  82       9.004   3.610   0.062  1.00 92.02           C  
ATOM    659  OG1 THR A  82      10.629   3.747  -1.711  1.00 92.02           O  
ATOM    660  N   THR A  83       7.101   1.135  -0.725  1.00 94.70           N  
ATOM    661  CA  THR A  83       5.716   0.827  -0.386  1.00 94.70           C  
ATOM    662  C   THR A  83       5.377   1.332   1.014  1.00 94.70           C  
ATOM    663  CB  THR A  83       5.445  -0.687  -0.467  1.00 94.70           C  
ATOM    664  O   THR A  83       6.157   1.150   1.951  1.00 94.70           O  
ATOM    665  CG2 THR A  83       3.996  -1.006  -0.113  1.00 94.70           C  
ATOM    666  OG1 THR A  83       5.711  -1.143  -1.799  1.00 94.70           O  
ATOM    667  N   SER A  84       4.236   1.967   1.163  1.00 95.11           N  
ATOM    668  CA  SER A  84       3.707   2.417   2.447  1.00 95.11           C  
ATOM    669  C   SER A  84       2.281   1.920   2.661  1.00 95.11           C  
ATOM    670  CB  SER A  84       3.742   3.943   2.537  1.00 95.11           C  
ATOM    671  O   SER A  84       1.504   1.818   1.710  1.00 95.11           O  
ATOM    672  OG  SER A  84       2.909   4.525   1.549  1.00 95.11           O  
ATOM    673  N   CYS A  85       2.022   1.628   3.920  1.00 96.01           N  
ATOM    674  CA  CYS A  85       0.721   1.073   4.278  1.00 96.01           C  
ATOM    675  C   CYS A  85       0.113   1.824   5.456  1.00 96.01           C  
ATOM    676  CB  CYS A  85       0.847  -0.412   4.618  1.00 96.01           C  
ATOM    677  O   CYS A  85       0.837   2.313   6.326  1.00 96.01           O  
ATOM    678  SG  CYS A  85       1.686  -1.381   3.346  1.00 96.01           S  
ATOM    679  N   CYS A  86      -1.212   1.925   5.469  1.00 95.66           N  
ATOM    680  CA  CYS A  86      -1.944   2.519   6.582  1.00 95.66           C  
ATOM    681  C   CYS A  86      -3.327   1.894   6.721  1.00 95.66           C  
ATOM    682  CB  CYS A  86      -2.074   4.030   6.392  1.00 95.66           C  
ATOM    683  O   CYS A  86      -3.786   1.186   5.823  1.00 95.66           O  
ATOM    684  SG  CYS A  86      -3.007   4.501   4.919  1.00 95.66           S  
ATOM    685  N   GLN A  87      -4.055   2.020   7.886  1.00 95.13           N  
ATOM    686  CA  GLN A  87      -5.254   1.233   8.155  1.00 95.13           C  
ATOM    687  C   GLN A  87      -6.428   2.131   8.532  1.00 95.13           C  
ATOM    688  CB  GLN A  87      -4.991   0.218   9.268  1.00 95.13           C  
ATOM    689  O   GLN A  87      -7.395   1.673   9.144  1.00 95.13           O  
ATOM    690  CG  GLN A  87      -4.024  -0.891   8.874  1.00 95.13           C  
ATOM    691  CD  GLN A  87      -3.727  -1.844  10.016  1.00 95.13           C  
ATOM    692  NE2 GLN A  87      -4.344  -3.021   9.982  1.00 95.13           N  
ATOM    693  OE1 GLN A  87      -2.948  -1.527  10.920  1.00 95.13           O  
ATOM    694  N   TYR A  88      -6.412   3.448   8.113  1.00 92.83           N  
ATOM    695  CA  TYR A  88      -7.583   4.280   8.368  1.00 92.83           C  
ATOM    696  C   TYR A  88      -8.064   4.952   7.087  1.00 92.83           C  
ATOM    697  CB  TYR A  88      -7.268   5.341   9.427  1.00 92.83           C  
ATOM    698  O   TYR A  88      -7.356   4.956   6.077  1.00 92.83           O  
ATOM    699  CG  TYR A  88      -6.090   6.217   9.077  1.00 92.83           C  
ATOM    700  CD1 TYR A  88      -4.795   5.853   9.439  1.00 92.83           C  
ATOM    701  CD2 TYR A  88      -6.268   7.410   8.385  1.00 92.83           C  
ATOM    702  CE1 TYR A  88      -3.706   6.658   9.121  1.00 92.83           C  
ATOM    703  CE2 TYR A  88      -5.187   8.223   8.061  1.00 92.83           C  
ATOM    704  OH  TYR A  88      -2.837   8.640   8.114  1.00 92.83           O  
ATOM    705  CZ  TYR A  88      -3.911   7.839   8.432  1.00 92.83           C  
ATOM    706  N   ASP A  89      -9.225   5.409   7.072  1.00 94.01           N  
ATOM    707  CA  ASP A  89      -9.862   5.924   5.864  1.00 94.01           C  
ATOM    708  C   ASP A  89      -9.002   7.001   5.206  1.00 94.01           C  
ATOM    709  CB  ASP A  89     -11.249   6.482   6.185  1.00 94.01           C  
ATOM    710  O   ASP A  89      -8.505   7.905   5.881  1.00 94.01           O  
ATOM    711  CG  ASP A  89     -12.250   5.404   6.561  1.00 94.01           C  
ATOM    712  OD1 ASP A  89     -12.053   4.230   6.181  1.00 94.01           O  
ATOM    713  OD2 ASP A  89     -13.247   5.732   7.241  1.00 94.01           O  
ATOM    714  N   TYR A  90      -8.753   6.797   3.955  1.00 94.95           N  
ATOM    715  CA  TYR A  90      -8.089   7.761   3.084  1.00 94.95           C  
ATOM    716  C   TYR A  90      -6.690   8.083   3.594  1.00 94.95           C  
ATOM    717  CB  TYR A  90      -8.915   9.047   2.978  1.00 94.95           C  
ATOM    718  O   TYR A  90      -6.166   9.171   3.342  1.00 94.95           O  
ATOM    719  CG  TYR A  90     -10.330   8.822   2.503  1.00 94.95           C  
ATOM    720  CD1 TYR A  90     -10.586   8.240   1.263  1.00 94.95           C  
ATOM    721  CD2 TYR A  90     -11.414   9.191   3.293  1.00 94.95           C  
ATOM    722  CE1 TYR A  90     -11.888   8.033   0.821  1.00 94.95           C  
ATOM    723  CE2 TYR A  90     -12.720   8.988   2.861  1.00 94.95           C  
ATOM    724  OH  TYR A  90     -14.239   8.206   1.193  1.00 94.95           O  
ATOM    725  CZ  TYR A  90     -12.947   8.409   1.626  1.00 94.95           C  
ATOM    726  N   CYS A  91      -6.127   7.246   4.371  1.00 94.90           N  
ATOM    727  CA  CYS A  91      -4.825   7.454   4.994  1.00 94.90           C  
ATOM    728  C   CYS A  91      -3.720   7.499   3.945  1.00 94.90           C  
ATOM    729  CB  CYS A  91      -4.533   6.349   6.009  1.00 94.90           C  
ATOM    730  O   CYS A  91      -2.640   8.038   4.197  1.00 94.90           O  
ATOM    731  SG  CYS A  91      -4.371   4.708   5.272  1.00 94.90           S  
ATOM    732  N   ASN A  92      -3.963   6.864   2.760  1.00 95.75           N  
ATOM    733  CA  ASN A  92      -2.929   6.846   1.731  1.00 95.75           C  
ATOM    734  C   ASN A  92      -2.989   8.093   0.853  1.00 95.75           C  
ATOM    735  CB  ASN A  92      -3.048   5.586   0.871  1.00 95.75           C  
ATOM    736  O   ASN A  92      -2.508   8.083  -0.281  1.00 95.75           O  
ATOM    737  CG  ASN A  92      -4.353   5.525   0.102  1.00 95.75           C  
ATOM    738  ND2 ASN A  92      -4.345   4.822  -1.025  1.00 95.75           N  
ATOM    739  OD1 ASN A  92      -5.360   6.105   0.517  1.00 95.75           O  
ATOM    740  N   GLY A  93      -3.665   9.138   1.307  1.00 91.46           N  
ATOM    741  CA  GLY A  93      -3.698  10.432   0.643  1.00 91.46           C  
ATOM    742  C   GLY A  93      -2.513  11.312   0.992  1.00 91.46           C  
ATOM    743  O   GLY A  93      -1.668  10.931   1.805  1.00 91.46           O  
ATOM    744  N   ALA A  94      -2.196  12.356   0.174  1.00 77.70           N  
ATOM    745  CA  ALA A  94      -1.100  13.294   0.403  1.00 77.70           C  
ATOM    746  C   ALA A  94      -1.117  13.819   1.835  1.00 77.70           C  
ATOM    747  CB  ALA A  94      -1.176  14.453  -0.587  1.00 77.70           C  
ATOM    748  O   ALA A  94      -2.187  14.038   2.410  1.00 77.70           O  
ATOM    749  N   SER A  95      -0.193  13.338   2.738  1.00 59.91           N  
ATOM    750  CA  SER A  95       0.047  13.725   4.124  1.00 59.91           C  
ATOM    751  C   SER A  95       0.038  15.241   4.285  1.00 59.91           C  
ATOM    752  CB  SER A  95       1.381  13.160   4.615  1.00 59.91           C  
ATOM    753  O   SER A  95       0.916  15.932   3.763  1.00 59.91           O  
ATOM    754  OG  SER A  95       2.415  13.432   3.685  1.00 59.91           O  
ATOM    755  N   LEU A  96      -1.034  16.081   4.068  1.00 50.80           N  
ATOM    756  CA  LEU A  96      -0.834  17.397   4.666  1.00 50.80           C  
ATOM    757  C   LEU A  96      -1.600  17.518   5.979  1.00 50.80           C  
ATOM    758  CB  LEU A  96      -1.278  18.498   3.700  1.00 50.80           C  
ATOM    759  O   LEU A  96      -2.802  17.246   6.030  1.00 50.80           O  
ATOM    760  CG  LEU A  96      -0.355  18.769   2.510  1.00 50.80           C  
ATOM    761  CD1 LEU A  96      -1.175  19.008   1.247  1.00 50.80           C  
ATOM    762  CD2 LEU A  96       0.554  19.959   2.798  1.00 50.80           C  
ATOM    763  N   GLY A  97      -1.306  16.711   7.102  1.00 44.62           N  
ATOM    764  CA  GLY A  97      -1.651  17.240   8.412  1.00 44.62           C  
ATOM    765  C   GLY A  97      -3.020  16.798   8.893  1.00 44.62           C  
ATOM    766  O   GLY A  97      -3.806  17.613   9.381  1.00 44.62           O  
ATOM    767  N   ALA A  98      -3.385  15.518   8.853  1.00 50.88           N  
ATOM    768  CA  ALA A  98      -4.688  15.196   9.430  1.00 50.88           C  
ATOM    769  C   ALA A  98      -4.536  14.345  10.687  1.00 50.88           C  
ATOM    770  CB  ALA A  98      -5.560  14.476   8.405  1.00 50.88           C  
ATOM    771  O   ALA A  98      -5.165  13.291  10.811  1.00 50.88           O  
ATOM    772  N   GLN A  99      -3.459  14.503  11.453  1.00 47.62           N  
ATOM    773  CA  GLN A  99      -3.390  13.900  12.780  1.00 47.62           C  
ATOM    774  C   GLN A  99      -3.959  14.837  13.841  1.00 47.62           C  
ATOM    775  CB  GLN A  99      -1.947  13.528  13.126  1.00 47.62           C  
ATOM    776  O   GLN A  99      -3.383  15.892  14.118  1.00 47.62           O  
ATOM    777  CG  GLN A  99      -1.574  12.099  12.756  1.00 47.62           C  
ATOM    778  CD  GLN A  99      -0.081  11.842  12.837  1.00 47.62           C  
ATOM    779  NE2 GLN A  99       0.558  11.690  11.682  1.00 47.62           N  
ATOM    780  OE1 GLN A  99       0.493  11.782  13.928  1.00 47.62           O  
ATOM    781  N   ALA A 100      -5.173  15.426  13.719  1.00 51.12           N  
ATOM    782  CA  ALA A 100      -5.629  15.889  15.027  1.00 51.12           C  
ATOM    783  C   ALA A 100      -7.153  15.959  15.083  1.00 51.12           C  
ATOM    784  CB  ALA A 100      -5.025  17.254  15.349  1.00 51.12           C  
ATOM    785  O   ALA A 100      -7.717  16.911  15.629  1.00 51.12           O  
ATOM    786  N   SER A 101      -7.921  15.026  14.472  1.00 53.63           N  
ATOM    787  CA  SER A 101      -9.318  15.294  14.794  1.00 53.63           C  
ATOM    788  C   SER A 101      -9.877  14.243  15.748  1.00 53.63           C  
ATOM    789  CB  SER A 101     -10.164  15.338  13.521  1.00 53.63           C  
ATOM    790  O   SER A 101     -10.977  14.402  16.280  1.00 53.63           O  
ATOM    791  OG  SER A 101      -9.440  15.933  12.457  1.00 53.63           O  
ATOM    792  N   SER A 102      -9.014  13.255  16.212  1.00 53.61           N  
ATOM    793  CA  SER A 102      -9.715  12.363  17.130  1.00 53.61           C  
ATOM    794  C   SER A 102      -9.561  12.825  18.576  1.00 53.61           C  
ATOM    795  CB  SER A 102      -9.197  10.931  16.986  1.00 53.61           C  
ATOM    796  O   SER A 102     -10.321  12.406  19.451  1.00 53.61           O  
ATOM    797  OG  SER A 102      -7.780  10.909  16.958  1.00 53.61           O  
ATOM    798  N   ALA A 103      -8.836  13.882  18.839  1.00 53.71           N  
ATOM    799  CA  ALA A 103      -8.720  14.266  20.244  1.00 53.71           C  
ATOM    800  C   ALA A 103      -9.796  15.279  20.626  1.00 53.71           C  
ATOM    801  CB  ALA A 103      -7.332  14.837  20.526  1.00 53.71           C  
ATOM    802  O   ALA A 103     -10.193  15.362  21.791  1.00 53.71           O  
ATOM    803  N   LEU A 104     -10.615  15.731  19.695  1.00 55.39           N  
ATOM    804  CA  LEU A 104     -11.549  16.729  20.206  1.00 55.39           C  
ATOM    805  C   LEU A 104     -12.909  16.104  20.493  1.00 55.39           C  
ATOM    806  CB  LEU A 104     -11.704  17.879  19.207  1.00 55.39           C  
ATOM    807  O   LEU A 104     -13.708  16.664  21.248  1.00 55.39           O  
ATOM    808  CG  LEU A 104     -10.511  18.828  19.075  1.00 55.39           C  
ATOM    809  CD1 LEU A 104     -10.623  19.644  17.791  1.00 55.39           C  
ATOM    810  CD2 LEU A 104     -10.420  19.744  20.291  1.00 55.39           C  
ATOM    811  N   ALA A 105     -13.104  14.831  20.176  1.00 56.86           N  
ATOM    812  CA  ALA A 105     -14.452  14.346  20.456  1.00 56.86           C  
ATOM    813  C   ALA A 105     -14.514  13.651  21.814  1.00 56.86           C  
ATOM    814  CB  ALA A 105     -14.917  13.396  19.355  1.00 56.86           C  
ATOM    815  O   ALA A 105     -15.563  13.632  22.462  1.00 56.86           O  
ATOM    816  N   LEU A 106     -13.412  13.316  22.446  1.00 56.35           N  
ATOM    817  CA  LEU A 106     -13.487  12.622  23.727  1.00 56.35           C  
ATOM    818  C   LEU A 106     -13.611  13.616  24.877  1.00 56.35           C  
ATOM    819  CB  LEU A 106     -12.253  11.739  23.931  1.00 56.35           C  
ATOM    820  O   LEU A 106     -14.216  13.308  25.906  1.00 56.35           O  
ATOM    821  CG  LEU A 106     -12.253  10.394  23.202  1.00 56.35           C  
ATOM    822  CD1 LEU A 106     -10.837  10.021  22.778  1.00 56.35           C  
ATOM    823  CD2 LEU A 106     -12.857   9.307  24.085  1.00 56.35           C  
ATOM    824  N   THR A 107     -13.472  14.898  24.700  1.00 59.82           N  
ATOM    825  CA  THR A 107     -13.634  15.765  25.862  1.00 59.82           C  
ATOM    826  C   THR A 107     -15.070  16.271  25.964  1.00 59.82           C  
ATOM    827  CB  THR A 107     -12.667  16.963  25.804  1.00 59.82           C  
ATOM    828  O   THR A 107     -15.554  16.564  27.059  1.00 59.82           O  
ATOM    829  CG2 THR A 107     -11.217  16.505  25.911  1.00 59.82           C  
ATOM    830  OG1 THR A 107     -12.848  17.655  24.563  1.00 59.82           O  
ATOM    831  N   THR A 108     -15.815  16.145  24.909  1.00 59.89           N  
ATOM    832  CA  THR A 108     -17.171  16.641  25.118  1.00 59.89           C  
ATOM    833  C   THR A 108     -18.060  15.551  25.710  1.00 59.89           C  
ATOM    834  CB  THR A 108     -17.788  17.152  23.803  1.00 59.89           C  
ATOM    835  O   THR A 108     -18.990  15.844  26.464  1.00 59.89           O  
ATOM    836  CG2 THR A 108     -17.034  18.371  23.280  1.00 59.89           C  
ATOM    837  OG1 THR A 108     -17.732  16.111  22.820  1.00 59.89           O  
ATOM    838  N   ILE A 109     -17.655  14.345  25.633  1.00 60.11           N  
ATOM    839  CA  ILE A 109     -18.567  13.340  26.167  1.00 60.11           C  
ATOM    840  C   ILE A 109     -18.282  13.122  27.651  1.00 60.11           C  
ATOM    841  CB  ILE A 109     -18.451  12.005  25.397  1.00 60.11           C  
ATOM    842  O   ILE A 109     -19.206  12.930  28.445  1.00 60.11           O  
ATOM    843  CG1 ILE A 109     -18.759  12.218  23.911  1.00 60.11           C  
ATOM    844  CG2 ILE A 109     -19.381  10.950  26.004  1.00 60.11           C  
ATOM    845  CD1 ILE A 109     -18.428  11.019  23.032  1.00 60.11           C  
ATOM    846  N   LEU A 110     -17.091  13.411  28.132  1.00 58.14           N  
ATOM    847  CA  LEU A 110     -16.862  13.231  29.561  1.00 58.14           C  
ATOM    848  C   LEU A 110     -17.431  14.403  30.355  1.00 58.14           C  
ATOM    849  CB  LEU A 110     -15.365  13.084  29.850  1.00 58.14           C  
ATOM    850  O   LEU A 110     -17.895  14.226  31.483  1.00 58.14           O  
ATOM    851  CG  LEU A 110     -14.932  11.788  30.538  1.00 58.14           C  
ATOM    852  CD1 LEU A 110     -14.564  10.734  29.499  1.00 58.14           C  
ATOM    853  CD2 LEU A 110     -13.763  12.049  31.482  1.00 58.14           C  
ATOM    854  N   SER A 111     -17.655  15.533  29.662  1.00 59.64           N  
ATOM    855  CA  SER A 111     -18.245  16.604  30.459  1.00 59.64           C  
ATOM    856  C   SER A 111     -19.763  16.477  30.518  1.00 59.64           C  
ATOM    857  CB  SER A 111     -17.861  17.970  29.888  1.00 59.64           C  
ATOM    858  O   SER A 111     -20.387  16.880  31.502  1.00 59.64           O  
ATOM    859  OG  SER A 111     -18.300  18.096  28.546  1.00 59.64           O  
ATOM    860  N   THR A 112     -20.258  15.852  29.506  1.00 60.75           N  
ATOM    861  CA  THR A 112     -21.706  15.753  29.659  1.00 60.75           C  
ATOM    862  C   THR A 112     -22.074  14.588  30.573  1.00 60.75           C  
ATOM    863  CB  THR A 112     -22.400  15.579  28.296  1.00 60.75           C  
ATOM    864  O   THR A 112     -23.117  14.613  31.230  1.00 60.75           O  
ATOM    865  CG2 THR A 112     -22.228  16.821  27.428  1.00 60.75           C  
ATOM    866  OG1 THR A 112     -21.832  14.452  27.616  1.00 60.75           O  
ATOM    867  N   LEU A 113     -21.172  13.711  30.747  1.00 57.14           N  
ATOM    868  CA  LEU A 113     -21.525  12.572  31.588  1.00 57.14           C  
ATOM    869  C   LEU A 113     -21.266  12.880  33.058  1.00 57.14           C  
ATOM    870  CB  LEU A 113     -20.735  11.330  31.167  1.00 57.14           C  
ATOM    871  O   LEU A 113     -22.001  12.417  33.933  1.00 57.14           O  
ATOM    872  CG  LEU A 113     -21.553  10.153  30.633  1.00 57.14           C  
ATOM    873  CD1 LEU A 113     -21.266   9.937  29.151  1.00 57.14           C  
ATOM    874  CD2 LEU A 113     -21.255   8.888  31.431  1.00 57.14           C  
ATOM    875  N   TRP A 114     -20.470  13.871  33.393  1.00 58.83           N  
ATOM    876  CA  TRP A 114     -20.382  14.320  34.778  1.00 58.83           C  
ATOM    877  C   TRP A 114     -21.542  15.247  35.126  1.00 58.83           C  
ATOM    878  CB  TRP A 114     -19.050  15.033  35.029  1.00 58.83           C  
ATOM    879  O   TRP A 114     -21.914  15.375  36.295  1.00 58.83           O  
ATOM    880  CG  TRP A 114     -17.887  14.104  35.210  1.00 58.83           C  
ATOM    881  CD1 TRP A 114     -17.700  12.890  34.609  1.00 58.83           C  
ATOM    882  CD2 TRP A 114     -16.750  14.313  36.053  1.00 58.83           C  
ATOM    883  CE2 TRP A 114     -15.913  13.184  35.913  1.00 58.83           C  
ATOM    884  CE3 TRP A 114     -16.357  15.347  36.913  1.00 58.83           C  
ATOM    885  NE1 TRP A 114     -16.515  12.332  35.028  1.00 58.83           N  
ATOM    886  CH2 TRP A 114     -14.344  14.086  37.439  1.00 58.83           C  
ATOM    887  CZ2 TRP A 114     -14.704  13.060  36.604  1.00 58.83           C  
ATOM    888  CZ3 TRP A 114     -15.154  15.222  37.599  1.00 58.83           C  
ATOM    889  N   GLY A 115     -22.232  15.785  34.168  1.00 60.52           N  
ATOM    890  CA  GLY A 115     -23.376  16.603  34.538  1.00 60.52           C  
ATOM    891  C   GLY A 115     -24.655  15.803  34.695  1.00 60.52           C  
ATOM    892  O   GLY A 115     -25.609  16.266  35.325  1.00 60.52           O  
ATOM    893  N   LEU A 116     -24.612  14.586  34.309  1.00 54.90           N  
ATOM    894  CA  LEU A 116     -25.887  13.898  34.476  1.00 54.90           C  
ATOM    895  C   LEU A 116     -25.805  12.864  35.594  1.00 54.90           C  
ATOM    896  CB  LEU A 116     -26.306  13.221  33.168  1.00 54.90           C  
ATOM    897  O   LEU A 116     -26.773  12.147  35.854  1.00 54.90           O  
ATOM    898  CG  LEU A 116     -26.707  14.150  32.022  1.00 54.90           C  
ATOM    899  CD1 LEU A 116     -26.817  13.366  30.718  1.00 54.90           C  
ATOM    900  CD2 LEU A 116     -28.021  14.856  32.339  1.00 54.90           C  
ATOM    901  N   LEU A 117     -24.673  12.833  36.471  1.00 57.11           N  
ATOM    902  CA  LEU A 117     -24.842  12.012  37.665  1.00 57.11           C  
ATOM    903  C   LEU A 117     -25.506  12.809  38.783  1.00 57.11           C  
ATOM    904  CB  LEU A 117     -23.491  11.472  38.141  1.00 57.11           C  
ATOM    905  O   LEU A 117     -25.080  13.923  39.095  1.00 57.11           O  
ATOM    906  CG  LEU A 117     -23.143  10.045  37.714  1.00 57.11           C  
ATOM    907  CD1 LEU A 117     -22.007  10.059  36.697  1.00 57.11           C  
ATOM    908  CD2 LEU A 117     -22.771   9.200  38.927  1.00 57.11           C  
ATOM    909  N   PRO A 118     -26.854  12.542  39.049  1.00 57.13           N  
ATOM    910  CA  PRO A 118     -27.642  13.188  40.102  1.00 57.13           C  
ATOM    911  C   PRO A 118     -26.951  13.150  41.463  1.00 57.13           C  
ATOM    912  CB  PRO A 118     -28.937  12.371  40.124  1.00 57.13           C  
ATOM    913  O   PRO A 118     -26.196  12.218  41.751  1.00 57.13           O  
ATOM    914  CG  PRO A 118     -28.626  11.140  39.335  1.00 57.13           C  
ATOM    915  CD  PRO A 118     -27.315  11.344  38.630  1.00 57.13           C  
ATOM    916  N   PRO A 119     -26.814  14.393  42.168  1.00 56.44           N  
ATOM    917  CA  PRO A 119     -26.188  14.544  43.484  1.00 56.44           C  
ATOM    918  C   PRO A 119     -26.764  13.586  44.524  1.00 56.44           C  
ATOM    919  CB  PRO A 119     -26.492  15.998  43.853  1.00 56.44           C  
ATOM    920  O   PRO A 119     -27.956  13.269  44.484  1.00 56.44           O  
ATOM    921  CG  PRO A 119     -27.615  16.395  42.951  1.00 56.44           C  
ATOM    922  CD  PRO A 119     -27.722  15.382  41.848  1.00 56.44           C  
ATOM    923  N   SER A 120     -26.033  12.444  44.839  1.00 57.86           N  
ATOM    924  CA  SER A 120     -26.097  11.629  46.048  1.00 57.86           C  
ATOM    925  C   SER A 120     -26.611  12.438  47.234  1.00 57.86           C  
ATOM    926  CB  SER A 120     -24.722  11.046  46.375  1.00 57.86           C  
ATOM    927  O   SER A 120     -26.095  13.519  47.524  1.00 57.86           O  
ATOM    928  OG  SER A 120     -23.692  11.944  45.999  1.00 57.86           O  
ATOM    929  N   LEU A 121     -27.984  12.752  47.381  1.00 50.45           N  
ATOM    930  CA  LEU A 121     -28.607  13.059  48.663  1.00 50.45           C  
ATOM    931  C   LEU A 121     -28.236  12.015  49.711  1.00 50.45           C  
ATOM    932  CB  LEU A 121     -30.129  13.133  48.516  1.00 50.45           C  
ATOM    933  O   LEU A 121     -28.231  10.816  49.425  1.00 50.45           O  
ATOM    934  CG  LEU A 121     -30.775  14.486  48.819  1.00 50.45           C  
ATOM    935  CD1 LEU A 121     -30.855  15.331  47.551  1.00 50.45           C  
ATOM    936  CD2 LEU A 121     -32.159  14.294  49.428  1.00 50.45           C  
TER     937      ALA A   1                                                      
ENDMDL                                                                          
END                                                                             
