# Supplementary material for: Domain loss enabled evolution of novel functions in the snake three-finger toxin gene superfamily
Source: Nat Commun. 2023 Aug 11;14:4861. doi: 10.1038/s41467-023-40550-0 (PMC10421932; doi:10.1038/s41467-023-40550-0)
Supplement: Supplementary file 5 — Supplementary Data 2 [file 41467_2023_40550_MOESM5_ESM.zip › SD2_structure_predictions/full_sequence/NCBI|BOITR_GGUG01000007.1_1_330|Boiga_trigonata.pdb]

MODEL     1                                                                     
ATOM      1  N   MET A   1     -55.328 -19.751  31.003  1.00 70.42           N  
ATOM      2  CA  MET A   1     -55.207 -19.784  29.549  1.00 70.42           C  
ATOM      3  C   MET A   1     -54.329 -18.642  29.049  1.00 70.42           C  
ATOM      4  CB  MET A   1     -56.586 -19.710  28.892  1.00 70.42           C  
ATOM      5  O   MET A   1     -53.919 -18.631  27.887  1.00 70.42           O  
ATOM      6  CG  MET A   1     -57.594 -18.884  29.675  1.00 70.42           C  
ATOM      7  SD  MET A   1     -59.280 -18.965  28.954  1.00 70.42           S  
ATOM      8  CE  MET A   1     -59.403 -17.301  28.241  1.00 70.42           C  
ATOM      9  N   LYS A   2     -53.791 -17.924  30.084  1.00 76.50           N  
ATOM     10  CA  LYS A   2     -52.970 -16.745  29.826  1.00 76.50           C  
ATOM     11  C   LYS A   2     -51.484 -17.085  29.893  1.00 76.50           C  
ATOM     12  CB  LYS A   2     -53.299 -15.632  30.822  1.00 76.50           C  
ATOM     13  O   LYS A   2     -50.677 -16.513  29.156  1.00 76.50           O  
ATOM     14  CG  LYS A   2     -54.667 -14.999  30.614  1.00 76.50           C  
ATOM     15  CD  LYS A   2     -54.982 -13.980  31.702  1.00 76.50           C  
ATOM     16  CE  LYS A   2     -56.323 -13.301  31.460  1.00 76.50           C  
ATOM     17  NZ  LYS A   2     -56.702 -12.405  32.594  1.00 76.50           N  
ATOM     18  N   THR A   3     -51.139 -18.103  30.576  1.00 84.23           N  
ATOM     19  CA  THR A   3     -49.740 -18.470  30.766  1.00 84.23           C  
ATOM     20  C   THR A   3     -49.185 -19.148  29.517  1.00 84.23           C  
ATOM     21  CB  THR A   3     -49.567 -19.401  31.980  1.00 84.23           C  
ATOM     22  O   THR A   3     -48.035 -18.917  29.138  1.00 84.23           O  
ATOM     23  CG2 THR A   3     -49.212 -18.610  33.234  1.00 84.23           C  
ATOM     24  OG1 THR A   3     -50.790 -20.113  32.207  1.00 84.23           O  
ATOM     25  N   LEU A   4     -50.067 -19.845  28.902  1.00 84.14           N  
ATOM     26  CA  LEU A   4     -49.655 -20.588  27.717  1.00 84.14           C  
ATOM     27  C   LEU A   4     -49.460 -19.652  26.529  1.00 84.14           C  
ATOM     28  CB  LEU A   4     -50.690 -21.662  27.371  1.00 84.14           C  
ATOM     29  O   LEU A   4     -48.530 -19.829  25.739  1.00 84.14           O  
ATOM     30  CG  LEU A   4     -50.144 -22.966  26.787  1.00 84.14           C  
ATOM     31  CD1 LEU A   4     -50.410 -24.126  27.741  1.00 84.14           C  
ATOM     32  CD2 LEU A   4     -50.761 -23.239  25.419  1.00 84.14           C  
ATOM     33  N   LEU A   5     -50.210 -18.585  26.559  1.00 82.82           N  
ATOM     34  CA  LEU A   5     -50.098 -17.601  25.488  1.00 82.82           C  
ATOM     35  C   LEU A   5     -48.818 -16.784  25.632  1.00 82.82           C  
ATOM     36  CB  LEU A   5     -51.313 -16.670  25.485  1.00 82.82           C  
ATOM     37  O   LEU A   5     -48.166 -16.463  24.636  1.00 82.82           O  
ATOM     38  CG  LEU A   5     -52.535 -17.154  24.702  1.00 82.82           C  
ATOM     39  CD1 LEU A   5     -53.785 -16.408  25.158  1.00 82.82           C  
ATOM     40  CD2 LEU A   5     -52.316 -16.975  23.204  1.00 82.82           C  
ATOM     41  N   LEU A   6     -48.473 -16.586  26.915  1.00 78.50           N  
ATOM     42  CA  LEU A   6     -47.257 -15.822  27.170  1.00 78.50           C  
ATOM     43  C   LEU A   6     -46.018 -16.632  26.803  1.00 78.50           C  
ATOM     44  CB  LEU A   6     -47.188 -15.400  28.640  1.00 78.50           C  
ATOM     45  O   LEU A   6     -45.059 -16.090  26.248  1.00 78.50           O  
ATOM     46  CG  LEU A   6     -47.637 -13.973  28.958  1.00 78.50           C  
ATOM     47  CD1 LEU A   6     -48.425 -13.943  30.264  1.00 78.50           C  
ATOM     48  CD2 LEU A   6     -46.435 -13.037  29.032  1.00 78.50           C  
ATOM     49  N   THR A   7     -46.084 -17.865  27.041  1.00 80.34           N  
ATOM     50  CA  THR A   7     -44.963 -18.751  26.748  1.00 80.34           C  
ATOM     51  C   THR A   7     -44.763 -18.889  25.241  1.00 80.34           C  
ATOM     52  CB  THR A   7     -45.174 -20.144  27.370  1.00 80.34           C  
ATOM     53  O   THR A   7     -43.629 -18.892  24.758  1.00 80.34           O  
ATOM     54  CG2 THR A   7     -44.804 -20.147  28.850  1.00 80.34           C  
ATOM     55  OG1 THR A   7     -46.550 -20.519  27.233  1.00 80.34           O  
ATOM     56  N   LEU A   8     -45.793 -19.021  24.524  1.00 78.29           N  
ATOM     57  CA  LEU A   8     -45.746 -19.149  23.071  1.00 78.29           C  
ATOM     58  C   LEU A   8     -45.236 -17.863  22.429  1.00 78.29           C  
ATOM     59  CB  LEU A   8     -47.131 -19.495  22.519  1.00 78.29           C  
ATOM     60  O   LEU A   8     -44.482 -17.908  21.454  1.00 78.29           O  
ATOM     61  CG  LEU A   8     -47.163 -20.416  21.298  1.00 78.29           C  
ATOM     62  CD1 LEU A   8     -47.288 -21.872  21.736  1.00 78.29           C  
ATOM     63  CD2 LEU A   8     -48.308 -20.032  20.368  1.00 78.29           C  
ATOM     64  N   ALA A   9     -45.584 -16.725  23.009  1.00 79.34           N  
ATOM     65  CA  ALA A   9     -45.128 -15.431  22.509  1.00 79.34           C  
ATOM     66  C   ALA A   9     -43.626 -15.261  22.718  1.00 79.34           C  
ATOM     67  CB  ALA A   9     -45.889 -14.298  23.192  1.00 79.34           C  
ATOM     68  O   ALA A   9     -42.921 -14.767  21.834  1.00 79.34           O  
ATOM     69  N   VAL A  10     -43.163 -15.736  23.849  1.00 76.69           N  
ATOM     70  CA  VAL A  10     -41.747 -15.623  24.181  1.00 76.69           C  
ATOM     71  C   VAL A  10     -40.929 -16.539  23.273  1.00 76.69           C  
ATOM     72  CB  VAL A  10     -41.482 -15.968  25.664  1.00 76.69           C  
ATOM     73  O   VAL A  10     -39.876 -16.143  22.768  1.00 76.69           O  
ATOM     74  CG1 VAL A  10     -39.982 -15.976  25.956  1.00 76.69           C  
ATOM     75  CG2 VAL A  10     -42.203 -14.979  26.578  1.00 76.69           C  
ATOM     76  N   VAL A  11     -41.460 -17.724  23.027  1.00 76.98           N  
ATOM     77  CA  VAL A  11     -40.785 -18.706  22.185  1.00 76.98           C  
ATOM     78  C   VAL A  11     -40.749 -18.211  20.741  1.00 76.98           C  
ATOM     79  CB  VAL A  11     -41.475 -20.087  22.257  1.00 76.98           C  
ATOM     80  O   VAL A  11     -39.728 -18.337  20.060  1.00 76.98           O  
ATOM     81  CG1 VAL A  11     -40.846 -21.058  21.260  1.00 76.98           C  
ATOM     82  CG2 VAL A  11     -41.395 -20.648  23.676  1.00 76.98           C  
ATOM     83  N   ALA A  12     -41.809 -17.613  20.276  1.00 73.82           N  
ATOM     84  CA  ALA A  12     -41.877 -17.058  18.927  1.00 73.82           C  
ATOM     85  C   ALA A  12     -40.903 -15.894  18.763  1.00 73.82           C  
ATOM     86  CB  ALA A  12     -43.300 -16.605  18.608  1.00 73.82           C  
ATOM     87  O   ALA A  12     -40.259 -15.757  17.720  1.00 73.82           O  
ATOM     88  N   PHE A  13     -40.712 -15.076  19.788  1.00 67.43           N  
ATOM     89  CA  PHE A  13     -39.787 -13.951  19.721  1.00 67.43           C  
ATOM     90  C   PHE A  13     -38.343 -14.438  19.705  1.00 67.43           C  
ATOM     91  CB  PHE A  13     -40.007 -13.001  20.903  1.00 67.43           C  
ATOM     92  O   PHE A  13     -37.517 -13.923  18.948  1.00 67.43           O  
ATOM     93  CG  PHE A  13     -40.815 -11.779  20.557  1.00 67.43           C  
ATOM     94  CD1 PHE A  13     -40.219 -10.686  19.940  1.00 67.43           C  
ATOM     95  CD2 PHE A  13     -42.172 -11.724  20.848  1.00 67.43           C  
ATOM     96  CE1 PHE A  13     -40.964  -9.554  19.618  1.00 67.43           C  
ATOM     97  CE2 PHE A  13     -42.923 -10.596  20.530  1.00 67.43           C  
ATOM     98  CZ  PHE A  13     -42.317  -9.512  19.916  1.00 67.43           C  
ATOM     99  N   VAL A  14     -38.046 -15.544  20.432  1.00 69.82           N  
ATOM    100  CA  VAL A  14     -36.688 -16.074  20.485  1.00 69.82           C  
ATOM    101  C   VAL A  14     -36.405 -16.899  19.232  1.00 69.82           C  
ATOM    102  CB  VAL A  14     -36.462 -16.932  21.750  1.00 69.82           C  
ATOM    103  O   VAL A  14     -35.296 -16.864  18.695  1.00 69.82           O  
ATOM    104  CG1 VAL A  14     -35.055 -17.528  21.754  1.00 69.82           C  
ATOM    105  CG2 VAL A  14     -36.697 -16.099  23.009  1.00 69.82           C  
ATOM    106  N   CYS A  15     -37.466 -17.620  18.694  1.00 72.29           N  
ATOM    107  CA  CYS A  15     -37.203 -18.464  17.534  1.00 72.29           C  
ATOM    108  C   CYS A  15     -37.322 -17.666  16.241  1.00 72.29           C  
ATOM    109  CB  CYS A  15     -38.167 -19.649  17.503  1.00 72.29           C  
ATOM    110  O   CYS A  15     -36.697 -18.008  15.236  1.00 72.29           O  
ATOM    111  SG  CYS A  15     -37.861 -20.870  18.799  1.00 72.29           S  
ATOM    112  N   LEU A  16     -38.246 -16.640  16.278  1.00 60.51           N  
ATOM    113  CA  LEU A  16     -38.293 -15.870  15.040  1.00 60.51           C  
ATOM    114  C   LEU A  16     -37.281 -14.730  15.069  1.00 60.51           C  
ATOM    115  CB  LEU A  16     -39.701 -15.313  14.809  1.00 60.51           C  
ATOM    116  O   LEU A  16     -37.166 -13.971  14.104  1.00 60.51           O  
ATOM    117  CG  LEU A  16     -40.715 -16.271  14.183  1.00 60.51           C  
ATOM    118  CD1 LEU A  16     -41.831 -16.583  15.175  1.00 60.51           C  
ATOM    119  CD2 LEU A  16     -41.285 -15.682  12.897  1.00 60.51           C  
ATOM    120  N   GLY A  17     -36.112 -15.021  15.791  1.00 45.84           N  
ATOM    121  CA  GLY A  17     -34.919 -14.276  15.423  1.00 45.84           C  
ATOM    122  C   GLY A  17     -35.130 -12.774  15.417  1.00 45.84           C  
ATOM    123  O   GLY A  17     -34.991 -12.127  14.377  1.00 45.84           O  
ATOM    124  N   SER A  18     -35.919 -12.153  16.307  1.00 45.69           N  
ATOM    125  CA  SER A  18     -35.796 -10.713  16.504  1.00 45.69           C  
ATOM    126  C   SER A  18     -34.375 -10.329  16.906  1.00 45.69           C  
ATOM    127  CB  SER A  18     -36.783 -10.230  17.567  1.00 45.69           C  
ATOM    128  O   SER A  18     -34.116  -9.179  17.267  1.00 45.69           O  
ATOM    129  OG  SER A  18     -37.834 -11.165  17.739  1.00 45.69           O  
ATOM    130  N   ALA A  19     -33.371 -11.167  16.570  1.00 43.06           N  
ATOM    131  CA  ALA A  19     -32.001 -10.703  16.771  1.00 43.06           C  
ATOM    132  C   ALA A  19     -31.528  -9.863  15.588  1.00 43.06           C  
ATOM    133  CB  ALA A  19     -31.064 -11.889  16.986  1.00 43.06           C  
ATOM    134  O   ALA A  19     -30.429  -9.303  15.616  1.00 43.06           O  
ATOM    135  N   ASN A  20     -32.481  -9.472  14.665  1.00 45.43           N  
ATOM    136  CA  ASN A  20     -31.851  -8.550  13.726  1.00 45.43           C  
ATOM    137  C   ASN A  20     -32.501  -7.170  13.773  1.00 45.43           C  
ATOM    138  CB  ASN A  20     -31.904  -9.113  12.304  1.00 45.43           C  
ATOM    139  O   ASN A  20     -32.066  -6.250  13.078  1.00 45.43           O  
ATOM    140  CG  ASN A  20     -30.723 -10.009  11.986  1.00 45.43           C  
ATOM    141  ND2 ASN A  20     -30.274  -9.978  10.737  1.00 45.43           N  
ATOM    142  OD1 ASN A  20     -30.220 -10.725  12.856  1.00 45.43           O  
ATOM    143  N   GLN A  21     -33.222  -6.782  14.892  1.00 46.01           N  
ATOM    144  CA  GLN A  21     -33.543  -5.363  14.777  1.00 46.01           C  
ATOM    145  C   GLN A  21     -33.130  -4.602  16.033  1.00 46.01           C  
ATOM    146  CB  GLN A  21     -35.037  -5.171  14.513  1.00 46.01           C  
ATOM    147  O   GLN A  21     -33.290  -3.381  16.106  1.00 46.01           O  
ATOM    148  CG  GLN A  21     -35.342  -4.380  13.248  1.00 46.01           C  
ATOM    149  CD  GLN A  21     -36.816  -4.388  12.891  1.00 46.01           C  
ATOM    150  NE2 GLN A  21     -37.352  -3.219  12.557  1.00 46.01           N  
ATOM    151  OE1 GLN A  21     -37.469  -5.437  12.915  1.00 46.01           O  
ATOM    152  N   LEU A  22     -32.576  -5.367  17.020  1.00 42.34           N  
ATOM    153  CA  LEU A  22     -31.989  -4.533  18.063  1.00 42.34           C  
ATOM    154  C   LEU A  22     -30.525  -4.233  17.759  1.00 42.34           C  
ATOM    155  CB  LEU A  22     -32.110  -5.216  19.428  1.00 42.34           C  
ATOM    156  O   LEU A  22     -29.691  -5.141  17.744  1.00 42.34           O  
ATOM    157  CG  LEU A  22     -33.519  -5.316  20.014  1.00 42.34           C  
ATOM    158  CD1 LEU A  22     -33.625  -6.528  20.934  1.00 42.34           C  
ATOM    159  CD2 LEU A  22     -33.880  -4.037  20.761  1.00 42.34           C  
ATOM    160  N   GLY A  23     -30.239  -3.956  16.407  1.00 43.65           N  
ATOM    161  CA  GLY A  23     -29.119  -3.087  16.085  1.00 43.65           C  
ATOM    162  C   GLY A  23     -28.102  -2.983  17.207  1.00 43.65           C  
ATOM    163  O   GLY A  23     -27.429  -1.960  17.349  1.00 43.65           O  
ATOM    164  N   LEU A  24     -27.921  -4.006  18.072  1.00 44.22           N  
ATOM    165  CA  LEU A  24     -26.830  -3.979  19.040  1.00 44.22           C  
ATOM    166  C   LEU A  24     -25.553  -4.552  18.434  1.00 44.22           C  
ATOM    167  CB  LEU A  24     -27.209  -4.765  20.298  1.00 44.22           C  
ATOM    168  O   LEU A  24     -24.739  -5.149  19.142  1.00 44.22           O  
ATOM    169  CG  LEU A  24     -28.232  -4.107  21.225  1.00 44.22           C  
ATOM    170  CD1 LEU A  24     -28.848  -5.146  22.156  1.00 44.22           C  
ATOM    171  CD2 LEU A  24     -27.583  -2.983  22.026  1.00 44.22           C  
ATOM    172  N   GLY A  25     -25.517  -4.573  17.024  1.00 46.36           N  
ATOM    173  CA  GLY A  25     -24.114  -4.551  16.642  1.00 46.36           C  
ATOM    174  C   GLY A  25     -23.466  -3.193  16.833  1.00 46.36           C  
ATOM    175  O   GLY A  25     -24.106  -2.159  16.630  1.00 46.36           O  
ATOM    176  N   ARG A  26     -23.414  -2.727  18.085  1.00 48.25           N  
ATOM    177  CA  ARG A  26     -22.574  -1.602  18.482  1.00 48.25           C  
ATOM    178  C   ARG A  26     -22.132  -0.793  17.267  1.00 48.25           C  
ATOM    179  CB  ARG A  26     -21.349  -2.093  19.258  1.00 48.25           C  
ATOM    180  O   ARG A  26     -21.252  -1.220  16.517  1.00 48.25           O  
ATOM    181  CG  ARG A  26     -21.321  -1.646  20.711  1.00 48.25           C  
ATOM    182  CD  ARG A  26     -20.089  -2.167  21.437  1.00 48.25           C  
ATOM    183  NE  ARG A  26     -20.278  -2.171  22.885  1.00 48.25           N  
ATOM    184  NH1 ARG A  26     -18.219  -1.239  23.364  1.00 48.25           N  
ATOM    185  NH2 ARG A  26     -19.661  -1.780  25.062  1.00 48.25           N  
ATOM    186  CZ  ARG A  26     -19.386  -1.730  23.767  1.00 48.25           C  
ATOM    187  N   GLN A  27     -23.003  -0.552  16.328  1.00 47.88           N  
ATOM    188  CA  GLN A  27     -22.701   0.365  15.234  1.00 47.88           C  
ATOM    189  C   GLN A  27     -22.887   1.817  15.666  1.00 47.88           C  
ATOM    190  CB  GLN A  27     -23.582   0.062  14.021  1.00 47.88           C  
ATOM    191  O   GLN A  27     -23.889   2.159  16.297  1.00 47.88           O  
ATOM    192  CG  GLN A  27     -22.914  -0.832  12.984  1.00 47.88           C  
ATOM    193  CD  GLN A  27     -23.815  -1.133  11.801  1.00 47.88           C  
ATOM    194  NE2 GLN A  27     -23.249  -1.745  10.766  1.00 47.88           N  
ATOM    195  OE1 GLN A  27     -25.009  -0.820  11.818  1.00 47.88           O  
ATOM    196  N   LEU A  28     -22.071   2.343  16.501  1.00 49.71           N  
ATOM    197  CA  LEU A  28     -21.910   3.749  16.858  1.00 49.71           C  
ATOM    198  C   LEU A  28     -22.698   4.645  15.909  1.00 49.71           C  
ATOM    199  CB  LEU A  28     -20.430   4.141  16.839  1.00 49.71           C  
ATOM    200  O   LEU A  28     -22.455   4.642  14.700  1.00 49.71           O  
ATOM    201  CG  LEU A  28     -19.601   3.717  18.052  1.00 49.71           C  
ATOM    202  CD1 LEU A  28     -18.114   3.748  17.714  1.00 49.71           C  
ATOM    203  CD2 LEU A  28     -19.902   4.616  19.246  1.00 49.71           C  
ATOM    204  N   ILE A  29     -23.957   4.582  15.810  1.00 46.38           N  
ATOM    205  CA  ILE A  29     -24.866   5.537  15.187  1.00 46.38           C  
ATOM    206  C   ILE A  29     -24.553   6.947  15.682  1.00 46.38           C  
ATOM    207  CB  ILE A  29     -26.342   5.183  15.476  1.00 46.38           C  
ATOM    208  O   ILE A  29     -24.456   7.181  16.889  1.00 46.38           O  
ATOM    209  CG1 ILE A  29     -26.635   3.736  15.062  1.00 46.38           C  
ATOM    210  CG2 ILE A  29     -27.282   6.158  14.760  1.00 46.38           C  
ATOM    211  CD1 ILE A  29     -28.011   3.239  15.482  1.00 46.38           C  
ATOM    212  N   ASP A  30     -23.682   7.752  15.041  1.00 48.19           N  
ATOM    213  CA  ASP A  30     -23.704   9.205  15.177  1.00 48.19           C  
ATOM    214  C   ASP A  30     -25.069   9.773  14.795  1.00 48.19           C  
ATOM    215  CB  ASP A  30     -22.610   9.841  14.315  1.00 48.19           C  
ATOM    216  O   ASP A  30     -25.567   9.519  13.696  1.00 48.19           O  
ATOM    217  CG  ASP A  30     -22.451  11.331  14.563  1.00 48.19           C  
ATOM    218  OD1 ASP A  30     -22.889  11.823  15.625  1.00 48.19           O  
ATOM    219  OD2 ASP A  30     -21.886  12.019  13.686  1.00 48.19           O  
ATOM    220  N   TRP A  31     -26.042   9.956  15.723  1.00 50.28           N  
ATOM    221  CA  TRP A  31     -27.390  10.516  15.750  1.00 50.28           C  
ATOM    222  C   TRP A  31     -27.460  11.805  14.937  1.00 50.28           C  
ATOM    223  CB  TRP A  31     -27.833  10.782  17.191  1.00 50.28           C  
ATOM    224  O   TRP A  31     -28.550  12.289  14.624  1.00 50.28           O  
ATOM    225  CG  TRP A  31     -28.556   9.633  17.828  1.00 50.28           C  
ATOM    226  CD1 TRP A  31     -28.070   8.374  18.047  1.00 50.28           C  
ATOM    227  CD2 TRP A  31     -29.898   9.637  18.323  1.00 50.28           C  
ATOM    228  CE2 TRP A  31     -30.161   8.345  18.830  1.00 50.28           C  
ATOM    229  CE3 TRP A  31     -30.906  10.609  18.388  1.00 50.28           C  
ATOM    230  NE1 TRP A  31     -29.031   7.594  18.650  1.00 50.28           N  
ATOM    231  CH2 TRP A  31     -32.359   8.970  19.446  1.00 50.28           C  
ATOM    232  CZ2 TRP A  31     -31.391   8.001  19.395  1.00 50.28           C  
ATOM    233  CZ3 TRP A  31     -32.129  10.264  18.951  1.00 50.28           C  
ATOM    234  N   GLY A  32     -26.386  12.282  14.312  1.00 51.43           N  
ATOM    235  CA  GLY A  32     -26.620  13.516  13.578  1.00 51.43           C  
ATOM    236  C   GLY A  32     -26.631  13.322  12.074  1.00 51.43           C  
ATOM    237  O   GLY A  32     -27.316  14.052  11.354  1.00 51.43           O  
ATOM    238  N   LYS A  33     -26.445  12.038  11.562  1.00 51.71           N  
ATOM    239  CA  LYS A  33     -26.511  11.907  10.110  1.00 51.71           C  
ATOM    240  C   LYS A  33     -26.891  10.486   9.702  1.00 51.71           C  
ATOM    241  CB  LYS A  33     -25.175  12.295   9.474  1.00 51.71           C  
ATOM    242  O   LYS A  33     -26.504  10.018   8.629  1.00 51.71           O  
ATOM    243  CG  LYS A  33     -25.111  13.740   9.002  1.00 51.71           C  
ATOM    244  CD  LYS A  33     -24.279  13.878   7.734  1.00 51.71           C  
ATOM    245  CE  LYS A  33     -23.976  15.337   7.419  1.00 51.71           C  
ATOM    246  NZ  LYS A  33     -23.407  15.500   6.047  1.00 51.71           N  
ATOM    247  N   GLY A  34     -27.835   9.875  10.447  1.00 50.39           N  
ATOM    248  CA  GLY A  34     -28.519   8.689   9.958  1.00 50.39           C  
ATOM    249  C   GLY A  34     -27.629   7.789   9.122  1.00 50.39           C  
ATOM    250  O   GLY A  34     -28.118   6.902   8.419  1.00 50.39           O  
ATOM    251  N   GLN A  35     -26.208   7.852   9.319  1.00 52.24           N  
ATOM    252  CA  GLN A  35     -25.357   6.967   8.530  1.00 52.24           C  
ATOM    253  C   GLN A  35     -24.573   6.015   9.428  1.00 52.24           C  
ATOM    254  CB  GLN A  35     -24.397   7.780   7.660  1.00 52.24           C  
ATOM    255  O   GLN A  35     -24.179   6.381  10.537  1.00 52.24           O  
ATOM    256  CG  GLN A  35     -24.964   8.144   6.295  1.00 52.24           C  
ATOM    257  CD  GLN A  35     -24.036   9.039   5.494  1.00 52.24           C  
ATOM    258  NE2 GLN A  35     -23.453   8.492   4.433  1.00 52.24           N  
ATOM    259  OE1 GLN A  35     -23.846  10.214   5.826  1.00 52.24           O  
ATOM    260  N   ALA A  36     -24.724   4.747   9.302  1.00 52.54           N  
ATOM    261  CA  ALA A  36     -23.912   3.671   9.863  1.00 52.54           C  
ATOM    262  C   ALA A  36     -22.432   4.043   9.863  1.00 52.54           C  
ATOM    263  CB  ALA A  36     -24.131   2.376   9.084  1.00 52.54           C  
ATOM    264  O   ALA A  36     -21.912   4.545   8.863  1.00 52.54           O  
ATOM    265  N   VAL A  37     -21.843   4.669  10.962  1.00 55.68           N  
ATOM    266  CA  VAL A  37     -20.417   4.979  10.991  1.00 55.68           C  
ATOM    267  C   VAL A  37     -19.607   3.700  10.794  1.00 55.68           C  
ATOM    268  CB  VAL A  37     -20.013   5.668  12.313  1.00 55.68           C  
ATOM    269  O   VAL A  37     -19.681   2.779  11.611  1.00 55.68           O  
ATOM    270  CG1 VAL A  37     -18.556   6.124  12.260  1.00 55.68           C  
ATOM    271  CG2 VAL A  37     -20.936   6.851  12.601  1.00 55.68           C  
ATOM    272  N   GLY A  38     -19.760   3.053   9.677  1.00 65.93           N  
ATOM    273  CA  GLY A  38     -18.882   1.932   9.383  1.00 65.93           C  
ATOM    274  C   GLY A  38     -17.465   2.135   9.884  1.00 65.93           C  
ATOM    275  O   GLY A  38     -17.154   3.169  10.479  1.00 65.93           O  
ATOM    276  N   LEU A  39     -16.736   1.119  10.327  1.00 74.54           N  
ATOM    277  CA  LEU A  39     -15.332   1.136  10.723  1.00 74.54           C  
ATOM    278  C   LEU A  39     -14.552   2.168   9.915  1.00 74.54           C  
ATOM    279  CB  LEU A  39     -14.707  -0.250  10.541  1.00 74.54           C  
ATOM    280  O   LEU A  39     -14.878   2.432   8.756  1.00 74.54           O  
ATOM    281  CG  LEU A  39     -15.018  -1.282  11.626  1.00 74.54           C  
ATOM    282  CD1 LEU A  39     -15.908  -2.387  11.067  1.00 74.54           C  
ATOM    283  CD2 LEU A  39     -13.729  -1.863  12.197  1.00 74.54           C  
ATOM    284  N   PRO A  40     -13.743   2.997  10.566  1.00 77.23           N  
ATOM    285  CA  PRO A  40     -12.923   3.927   9.787  1.00 77.23           C  
ATOM    286  C   PRO A  40     -12.272   3.265   8.574  1.00 77.23           C  
ATOM    287  CB  PRO A  40     -11.863   4.389  10.790  1.00 77.23           C  
ATOM    288  O   PRO A  40     -11.662   2.200   8.700  1.00 77.23           O  
ATOM    289  CG  PRO A  40     -11.882   3.354  11.869  1.00 77.23           C  
ATOM    290  CD  PRO A  40     -13.196   2.629  11.811  1.00 77.23           C  
ATOM    291  N   HIS A  41     -12.571   3.859   7.396  1.00 82.66           N  
ATOM    292  CA  HIS A  41     -11.960   3.322   6.186  1.00 82.66           C  
ATOM    293  C   HIS A  41     -11.411   4.439   5.304  1.00 82.66           C  
ATOM    294  CB  HIS A  41     -12.970   2.483   5.402  1.00 82.66           C  
ATOM    295  O   HIS A  41     -11.786   5.603   5.463  1.00 82.66           O  
ATOM    296  CG  HIS A  41     -14.043   3.293   4.746  1.00 82.66           C  
ATOM    297  CD2 HIS A  41     -14.202   3.682   3.459  1.00 82.66           C  
ATOM    298  ND1 HIS A  41     -15.119   3.803   5.440  1.00 82.66           N  
ATOM    299  CE1 HIS A  41     -15.896   4.472   4.605  1.00 82.66           C  
ATOM    300  NE2 HIS A  41     -15.362   4.414   3.397  1.00 82.66           N  
ATOM    301  N   LYS A  42     -10.373   4.096   4.370  1.00 89.07           N  
ATOM    302  CA  LYS A  42      -9.694   4.947   3.398  1.00 89.07           C  
ATOM    303  C   LYS A  42      -9.767   4.349   1.996  1.00 89.07           C  
ATOM    304  CB  LYS A  42      -8.234   5.162   3.800  1.00 89.07           C  
ATOM    305  O   LYS A  42      -9.938   3.138   1.840  1.00 89.07           O  
ATOM    306  CG  LYS A  42      -7.534   6.269   3.025  1.00 89.07           C  
ATOM    307  CD  LYS A  42      -6.276   6.744   3.741  1.00 89.07           C  
ATOM    308  CE  LYS A  42      -5.723   8.017   3.115  1.00 89.07           C  
ATOM    309  NZ  LYS A  42      -4.457   8.454   3.775  1.00 89.07           N  
ATOM    310  N   ARG A  43      -9.756   5.244   1.110  1.00 91.38           N  
ATOM    311  CA  ARG A  43      -9.693   4.795  -0.277  1.00 91.38           C  
ATOM    312  C   ARG A  43      -8.356   5.164  -0.912  1.00 91.38           C  
ATOM    313  CB  ARG A  43     -10.842   5.395  -1.090  1.00 91.38           C  
ATOM    314  O   ARG A  43      -7.923   6.315  -0.836  1.00 91.38           O  
ATOM    315  CG  ARG A  43     -12.212   4.854  -0.713  1.00 91.38           C  
ATOM    316  CD  ARG A  43     -13.291   5.334  -1.673  1.00 91.38           C  
ATOM    317  NE  ARG A  43     -13.985   4.216  -2.306  1.00 91.38           N  
ATOM    318  NH1 ARG A  43     -15.395   5.537  -3.571  1.00 91.38           N  
ATOM    319  NH2 ARG A  43     -15.529   3.253  -3.707  1.00 91.38           N  
ATOM    320  CZ  ARG A  43     -14.968   4.338  -3.193  1.00 91.38           C  
ATOM    321  N   CYS A  44      -7.684   4.137  -1.523  1.00 93.13           N  
ATOM    322  CA  CYS A  44      -6.388   4.340  -2.160  1.00 93.13           C  
ATOM    323  C   CYS A  44      -6.339   3.666  -3.525  1.00 93.13           C  
ATOM    324  CB  CYS A  44      -5.265   3.800  -1.274  1.00 93.13           C  
ATOM    325  O   CYS A  44      -7.126   2.759  -3.803  1.00 93.13           O  
ATOM    326  SG  CYS A  44      -5.212   4.546   0.370  1.00 93.13           S  
ATOM    327  N   GLN A  45      -5.462   4.199  -4.385  1.00 93.68           N  
ATOM    328  CA  GLN A  45      -5.137   3.412  -5.570  1.00 93.68           C  
ATOM    329  C   GLN A  45      -4.426   2.116  -5.191  1.00 93.68           C  
ATOM    330  CB  GLN A  45      -4.270   4.225  -6.533  1.00 93.68           C  
ATOM    331  O   GLN A  45      -3.475   2.130  -4.408  1.00 93.68           O  
ATOM    332  CG  GLN A  45      -5.003   5.388  -7.188  1.00 93.68           C  
ATOM    333  CD  GLN A  45      -4.094   6.243  -8.051  1.00 93.68           C  
ATOM    334  NE2 GLN A  45      -4.651   7.299  -8.634  1.00 93.68           N  
ATOM    335  OE1 GLN A  45      -2.901   5.957  -8.192  1.00 93.68           O  
ATOM    336  N   GLN A  46      -4.966   1.087  -5.726  1.00 94.48           N  
ATOM    337  CA  GLN A  46      -4.398  -0.238  -5.507  1.00 94.48           C  
ATOM    338  C   GLN A  46      -4.078  -0.925  -6.832  1.00 94.48           C  
ATOM    339  CB  GLN A  46      -5.353  -1.104  -4.685  1.00 94.48           C  
ATOM    340  O   GLN A  46      -4.957  -1.522  -7.456  1.00 94.48           O  
ATOM    341  CG  GLN A  46      -5.722  -0.502  -3.336  1.00 94.48           C  
ATOM    342  CD  GLN A  46      -6.678  -1.376  -2.545  1.00 94.48           C  
ATOM    343  NE2 GLN A  46      -7.882  -0.869  -2.304  1.00 94.48           N  
ATOM    344  OE1 GLN A  46      -6.337  -2.497  -2.154  1.00 94.48           O  
ATOM    345  N   CYS A  47      -2.762  -0.876  -7.149  1.00 95.14           N  
ATOM    346  CA  CYS A  47      -2.398  -1.367  -8.473  1.00 95.14           C  
ATOM    347  C   CYS A  47      -0.939  -1.806  -8.510  1.00 95.14           C  
ATOM    348  CB  CYS A  47      -2.642  -0.290  -9.530  1.00 95.14           C  
ATOM    349  O   CYS A  47      -0.145  -1.409  -7.656  1.00 95.14           O  
ATOM    350  SG  CYS A  47      -2.079   1.354  -9.038  1.00 95.14           S  
ATOM    351  N   ASP A  48      -0.717  -2.602  -9.492  1.00 95.87           N  
ATOM    352  CA  ASP A  48       0.621  -3.007  -9.911  1.00 95.87           C  
ATOM    353  C   ASP A  48       0.946  -2.471 -11.303  1.00 95.87           C  
ATOM    354  CB  ASP A  48       0.752  -4.531  -9.890  1.00 95.87           C  
ATOM    355  O   ASP A  48       0.217  -2.735 -12.262  1.00 95.87           O  
ATOM    356  CG  ASP A  48       2.178  -5.007 -10.111  1.00 95.87           C  
ATOM    357  OD1 ASP A  48       2.911  -4.386 -10.910  1.00 95.87           O  
ATOM    358  OD2 ASP A  48       2.570  -6.014  -9.483  1.00 95.87           O  
ATOM    359  N   ARG A  49       1.973  -1.731 -11.296  1.00 94.95           N  
ATOM    360  CA  ARG A  49       2.323  -1.068 -12.548  1.00 94.95           C  
ATOM    361  C   ARG A  49       2.385  -2.068 -13.698  1.00 94.95           C  
ATOM    362  CB  ARG A  49       3.662  -0.339 -12.415  1.00 94.95           C  
ATOM    363  O   ARG A  49       2.059  -1.732 -14.839  1.00 94.95           O  
ATOM    364  CG  ARG A  49       4.048   0.468 -13.644  1.00 94.95           C  
ATOM    365  CD  ARG A  49       5.285   1.320 -13.393  1.00 94.95           C  
ATOM    366  NE  ARG A  49       5.643   2.109 -14.568  1.00 94.95           N  
ATOM    367  NH1 ARG A  49       7.406   3.203 -13.552  1.00 94.95           N  
ATOM    368  NH2 ARG A  49       6.881   3.650 -15.738  1.00 94.95           N  
ATOM    369  CZ  ARG A  49       6.643   2.986 -14.616  1.00 94.95           C  
ATOM    370  N   ARG A  50       2.782  -3.245 -13.439  1.00 94.97           N  
ATOM    371  CA  ARG A  50       2.924  -4.280 -14.458  1.00 94.97           C  
ATOM    372  C   ARG A  50       1.579  -4.606 -15.099  1.00 94.97           C  
ATOM    373  CB  ARG A  50       3.539  -5.546 -13.857  1.00 94.97           C  
ATOM    374  O   ARG A  50       1.498  -4.813 -16.311  1.00 94.97           O  
ATOM    375  CG  ARG A  50       3.762  -6.661 -14.866  1.00 94.97           C  
ATOM    376  CD  ARG A  50       4.397  -7.886 -14.222  1.00 94.97           C  
ATOM    377  NE  ARG A  50       5.436  -8.463 -15.070  1.00 94.97           N  
ATOM    378  NH1 ARG A  50       5.169 -10.619 -14.286  1.00 94.97           N  
ATOM    379  NH2 ARG A  50       6.739 -10.166 -15.893  1.00 94.97           N  
ATOM    380  CZ  ARG A  50       5.779  -9.748 -15.081  1.00 94.97           C  
ATOM    381  N   TYR A  51       0.517  -4.533 -14.336  1.00 96.14           N  
ATOM    382  CA  TYR A  51      -0.794  -4.961 -14.810  1.00 96.14           C  
ATOM    383  C   TYR A  51      -1.660  -3.761 -15.175  1.00 96.14           C  
ATOM    384  CB  TYR A  51      -1.500  -5.811 -13.749  1.00 96.14           C  
ATOM    385  O   TYR A  51      -2.489  -3.839 -16.085  1.00 96.14           O  
ATOM    386  CG  TYR A  51      -0.765  -7.083 -13.403  1.00 96.14           C  
ATOM    387  CD1 TYR A  51      -0.636  -8.112 -14.333  1.00 96.14           C  
ATOM    388  CD2 TYR A  51      -0.197  -7.258 -12.145  1.00 96.14           C  
ATOM    389  CE1 TYR A  51       0.039  -9.286 -14.017  1.00 96.14           C  
ATOM    390  CE2 TYR A  51       0.480  -8.428 -11.818  1.00 96.14           C  
ATOM    391  OH  TYR A  51       1.262 -10.596 -12.442  1.00 96.14           O  
ATOM    392  CZ  TYR A  51       0.593  -9.435 -12.760  1.00 96.14           C  
ATOM    393  N   SER A  52      -1.350  -2.650 -14.492  1.00 94.60           N  
ATOM    394  CA  SER A  52      -2.132  -1.438 -14.711  1.00 94.60           C  
ATOM    395  C   SER A  52      -1.245  -0.197 -14.697  1.00 94.60           C  
ATOM    396  CB  SER A  52      -3.225  -1.305 -13.650  1.00 94.60           C  
ATOM    397  O   SER A  52      -1.148   0.491 -13.679  1.00 94.60           O  
ATOM    398  OG  SER A  52      -4.125  -0.263 -13.982  1.00 94.60           O  
ATOM    399  N   PRO A  53      -0.664   0.100 -15.833  1.00 91.33           N  
ATOM    400  CA  PRO A  53       0.291   1.209 -15.905  1.00 91.33           C  
ATOM    401  C   PRO A  53      -0.371   2.571 -15.708  1.00 91.33           C  
ATOM    402  CB  PRO A  53       0.873   1.083 -17.315  1.00 91.33           C  
ATOM    403  O   PRO A  53       0.283   3.522 -15.271  1.00 91.33           O  
ATOM    404  CG  PRO A  53       0.561  -0.318 -17.733  1.00 91.33           C  
ATOM    405  CD  PRO A  53      -0.655  -0.780 -16.982  1.00 91.33           C  
ATOM    406  N   ASP A  54      -1.649   2.694 -16.075  1.00 90.66           N  
ATOM    407  CA  ASP A  54      -2.353   3.969 -15.969  1.00 90.66           C  
ATOM    408  C   ASP A  54      -2.918   4.168 -14.565  1.00 90.66           C  
ATOM    409  CB  ASP A  54      -3.476   4.050 -17.005  1.00 90.66           C  
ATOM    410  O   ASP A  54      -3.276   5.286 -14.187  1.00 90.66           O  
ATOM    411  CG  ASP A  54      -2.965   4.045 -18.435  1.00 90.66           C  
ATOM    412  OD1 ASP A  54      -1.895   4.633 -18.702  1.00 90.66           O  
ATOM    413  OD2 ASP A  54      -3.641   3.451 -19.303  1.00 90.66           O  
ATOM    414  N   CYS A  55      -2.881   3.195 -13.703  1.00 91.19           N  
ATOM    415  CA  CYS A  55      -3.404   3.140 -12.343  1.00 91.19           C  
ATOM    416  C   CYS A  55      -4.230   4.380 -12.025  1.00 91.19           C  
ATOM    417  CB  CYS A  55      -2.263   3.004 -11.335  1.00 91.19           C  
ATOM    418  O   CYS A  55      -3.694   5.383 -11.551  1.00 91.19           O  
ATOM    419  SG  CYS A  55      -2.818   2.705  -9.643  1.00 91.19           S  
ATOM    420  N   THR A  56      -5.521   4.359 -12.257  1.00 87.94           N  
ATOM    421  CA  THR A  56      -6.340   5.547 -12.047  1.00 87.94           C  
ATOM    422  C   THR A  56      -7.504   5.243 -11.108  1.00 87.94           C  
ATOM    423  CB  THR A  56      -6.882   6.095 -13.380  1.00 87.94           C  
ATOM    424  O   THR A  56      -8.188   6.156 -10.642  1.00 87.94           O  
ATOM    425  CG2 THR A  56      -5.748   6.578 -14.278  1.00 87.94           C  
ATOM    426  OG1 THR A  56      -7.605   5.059 -14.057  1.00 87.94           O  
ATOM    427  N   TYR A  57      -7.608   4.019 -10.742  1.00 88.13           N  
ATOM    428  CA  TYR A  57      -8.792   3.685  -9.959  1.00 88.13           C  
ATOM    429  C   TYR A  57      -8.465   3.624  -8.472  1.00 88.13           C  
ATOM    430  CB  TYR A  57      -9.381   2.348 -10.419  1.00 88.13           C  
ATOM    431  O   TYR A  57      -7.324   3.350  -8.092  1.00 88.13           O  
ATOM    432  CG  TYR A  57      -8.467   1.169 -10.185  1.00 88.13           C  
ATOM    433  CD1 TYR A  57      -7.528   0.790 -11.142  1.00 88.13           C  
ATOM    434  CD2 TYR A  57      -8.540   0.433  -9.007  1.00 88.13           C  
ATOM    435  CE1 TYR A  57      -6.685  -0.297 -10.931  1.00 88.13           C  
ATOM    436  CE2 TYR A  57      -7.702  -0.655  -8.786  1.00 88.13           C  
ATOM    437  OH  TYR A  57      -5.947  -2.087  -9.537  1.00 88.13           O  
ATOM    438  CZ  TYR A  57      -6.779  -1.011  -9.751  1.00 88.13           C  
ATOM    439  N   TYR A  58      -9.513   3.888  -7.673  1.00 91.18           N  
ATOM    440  CA  TYR A  58      -9.431   3.846  -6.218  1.00 91.18           C  
ATOM    441  C   TYR A  58     -10.307   2.733  -5.655  1.00 91.18           C  
ATOM    442  CB  TYR A  58      -9.845   5.192  -5.616  1.00 91.18           C  
ATOM    443  O   TYR A  58     -11.399   2.475  -6.167  1.00 91.18           O  
ATOM    444  CG  TYR A  58      -8.833   6.291  -5.832  1.00 91.18           C  
ATOM    445  CD1 TYR A  58      -7.937   6.645  -4.826  1.00 91.18           C  
ATOM    446  CD2 TYR A  58      -8.771   6.976  -7.040  1.00 91.18           C  
ATOM    447  CE1 TYR A  58      -7.003   7.659  -5.019  1.00 91.18           C  
ATOM    448  CE2 TYR A  58      -7.842   7.991  -7.244  1.00 91.18           C  
ATOM    449  OH  TYR A  58      -6.041   9.328  -6.427  1.00 91.18           O  
ATOM    450  CZ  TYR A  58      -6.963   8.324  -6.230  1.00 91.18           C  
ATOM    451  N   ASP A  59      -9.719   2.044  -4.682  1.00 91.68           N  
ATOM    452  CA  ASP A  59     -10.513   1.007  -4.030  1.00 91.68           C  
ATOM    453  C   ASP A  59     -10.487   1.169  -2.511  1.00 91.68           C  
ATOM    454  CB  ASP A  59     -10.005  -0.382  -4.419  1.00 91.68           C  
ATOM    455  O   ASP A  59      -9.593   1.820  -1.966  1.00 91.68           O  
ATOM    456  CG  ASP A  59     -11.099  -1.436  -4.414  1.00 91.68           C  
ATOM    457  OD1 ASP A  59     -12.236  -1.133  -3.993  1.00 91.68           O  
ATOM    458  OD2 ASP A  59     -10.820  -2.581  -4.833  1.00 91.68           O  
ATOM    459  N   ARG A  60     -11.555   0.569  -1.934  1.00 92.30           N  
ATOM    460  CA  ARG A  60     -11.670   0.626  -0.481  1.00 92.30           C  
ATOM    461  C   ARG A  60     -10.575  -0.198   0.188  1.00 92.30           C  
ATOM    462  CB  ARG A  60     -13.046   0.132  -0.030  1.00 92.30           C  
ATOM    463  O   ARG A  60     -10.327  -1.341  -0.199  1.00 92.30           O  
ATOM    464  CG  ARG A  60     -13.334   0.369   1.444  1.00 92.30           C  
ATOM    465  CD  ARG A  60     -14.722  -0.118   1.834  1.00 92.30           C  
ATOM    466  NE  ARG A  60     -15.753   0.855   1.482  1.00 92.30           N  
ATOM    467  NH1 ARG A  60     -17.528  -0.527   2.010  1.00 92.30           N  
ATOM    468  NH2 ARG A  60     -17.913   1.593   1.227  1.00 92.30           N  
ATOM    469  CZ  ARG A  60     -17.062   0.638   1.574  1.00 92.30           C  
ATOM    470  N   CYS A  61      -9.903   0.437   1.219  1.00 93.03           N  
ATOM    471  CA  CYS A  61      -8.893  -0.268   2.002  1.00 93.03           C  
ATOM    472  C   CYS A  61      -9.537  -1.075   3.122  1.00 93.03           C  
ATOM    473  CB  CYS A  61      -7.884   0.719   2.587  1.00 93.03           C  
ATOM    474  O   CYS A  61     -10.649  -0.768   3.555  1.00 93.03           O  
ATOM    475  SG  CYS A  61      -6.960   1.642   1.339  1.00 93.03           S  
ATOM    476  N   PRO A  62      -8.800  -2.067   3.574  1.00 93.22           N  
ATOM    477  CA  PRO A  62      -9.275  -2.763   4.772  1.00 93.22           C  
ATOM    478  C   PRO A  62      -9.402  -1.838   5.981  1.00 93.22           C  
ATOM    479  CB  PRO A  62      -8.201  -3.827   5.010  1.00 93.22           C  
ATOM    480  O   PRO A  62      -8.750  -0.793   6.034  1.00 93.22           O  
ATOM    481  CG  PRO A  62      -7.514  -3.979   3.691  1.00 93.22           C  
ATOM    482  CD  PRO A  62      -7.551  -2.657   2.980  1.00 93.22           C  
ATOM    483  N   PRO A  63     -10.298  -2.217   6.931  1.00 90.20           N  
ATOM    484  CA  PRO A  63     -10.463  -1.351   8.101  1.00 90.20           C  
ATOM    485  C   PRO A  63      -9.143  -1.067   8.815  1.00 90.20           C  
ATOM    486  CB  PRO A  63     -11.409  -2.151   9.001  1.00 90.20           C  
ATOM    487  O   PRO A  63      -8.286  -1.949   8.911  1.00 90.20           O  
ATOM    488  CG  PRO A  63     -12.148  -3.056   8.069  1.00 90.20           C  
ATOM    489  CD  PRO A  63     -11.244  -3.400   6.920  1.00 90.20           C  
ATOM    490  N   TYR A  64      -8.942   0.220   9.169  1.00 89.50           N  
ATOM    491  CA  TYR A  64      -7.836   0.710   9.984  1.00 89.50           C  
ATOM    492  C   TYR A  64      -6.561   0.831   9.158  1.00 89.50           C  
ATOM    493  CB  TYR A  64      -7.597  -0.217  11.180  1.00 89.50           C  
ATOM    494  O   TYR A  64      -5.490   1.121   9.696  1.00 89.50           O  
ATOM    495  CG  TYR A  64      -8.798  -0.364  12.083  1.00 89.50           C  
ATOM    496  CD1 TYR A  64      -9.234   0.698  12.872  1.00 89.50           C  
ATOM    497  CD2 TYR A  64      -9.496  -1.564  12.151  1.00 89.50           C  
ATOM    498  CE1 TYR A  64     -10.339   0.567  13.707  1.00 89.50           C  
ATOM    499  CE2 TYR A  64     -10.602  -1.707  12.982  1.00 89.50           C  
ATOM    500  OH  TYR A  64     -12.110  -0.773  14.580  1.00 89.50           O  
ATOM    501  CZ  TYR A  64     -11.016  -0.637  13.755  1.00 89.50           C  
ATOM    502  N   HIS A  65      -6.614   0.496   7.888  1.00 93.89           N  
ATOM    503  CA  HIS A  65      -5.546   0.842   6.957  1.00 93.89           C  
ATOM    504  C   HIS A  65      -5.737   2.248   6.398  1.00 93.89           C  
ATOM    505  CB  HIS A  65      -5.482  -0.173   5.814  1.00 93.89           C  
ATOM    506  O   HIS A  65      -6.275   2.416   5.301  1.00 93.89           O  
ATOM    507  CG  HIS A  65      -4.949  -1.508   6.227  1.00 93.89           C  
ATOM    508  CD2 HIS A  65      -5.324  -2.347   7.222  1.00 93.89           C  
ATOM    509  ND1 HIS A  65      -3.895  -2.120   5.583  1.00 93.89           N  
ATOM    510  CE1 HIS A  65      -3.645  -3.281   6.166  1.00 93.89           C  
ATOM    511  NE2 HIS A  65      -4.498  -3.442   7.163  1.00 93.89           N  
ATOM    512  N   MET A  66      -5.147   3.158   7.157  1.00 92.09           N  
ATOM    513  CA  MET A  66      -5.502   4.555   6.927  1.00 92.09           C  
ATOM    514  C   MET A  66      -4.397   5.278   6.164  1.00 92.09           C  
ATOM    515  CB  MET A  66      -5.774   5.267   8.253  1.00 92.09           C  
ATOM    516  O   MET A  66      -4.361   6.510   6.133  1.00 92.09           O  
ATOM    517  CG  MET A  66      -6.972   4.716   9.010  1.00 92.09           C  
ATOM    518  SD  MET A  66      -8.530   4.842   8.049  1.00 92.09           S  
ATOM    519  CE  MET A  66      -8.808   6.633   8.123  1.00 92.09           C  
ATOM    520  N   THR A  67      -3.478   4.453   5.563  1.00 93.98           N  
ATOM    521  CA  THR A  67      -2.348   5.035   4.846  1.00 93.98           C  
ATOM    522  C   THR A  67      -2.263   4.479   3.428  1.00 93.98           C  
ATOM    523  CB  THR A  67      -1.023   4.772   5.585  1.00 93.98           C  
ATOM    524  O   THR A  67      -2.320   3.264   3.227  1.00 93.98           O  
ATOM    525  CG2 THR A  67       0.146   5.444   4.873  1.00 93.98           C  
ATOM    526  OG1 THR A  67      -1.115   5.286   6.919  1.00 93.98           O  
ATOM    527  N   CYS A  68      -2.298   5.343   2.469  1.00 95.31           N  
ATOM    528  CA  CYS A  68      -1.975   4.967   1.097  1.00 95.31           C  
ATOM    529  C   CYS A  68      -0.477   5.084   0.838  1.00 95.31           C  
ATOM    530  CB  CYS A  68      -2.742   5.843   0.107  1.00 95.31           C  
ATOM    531  O   CYS A  68       0.171   6.012   1.324  1.00 95.31           O  
ATOM    532  SG  CYS A  68      -4.532   5.822   0.352  1.00 95.31           S  
ATOM    533  N   TYR A  69       0.084   4.142   0.039  1.00 95.60           N  
ATOM    534  CA  TYR A  69       1.514   4.248  -0.224  1.00 95.60           C  
ATOM    535  C   TYR A  69       1.819   3.983  -1.694  1.00 95.60           C  
ATOM    536  CB  TYR A  69       2.297   3.268   0.656  1.00 95.60           C  
ATOM    537  O   TYR A  69       1.033   3.337  -2.390  1.00 95.60           O  
ATOM    538  CG  TYR A  69       2.120   1.823   0.261  1.00 95.60           C  
ATOM    539  CD1 TYR A  69       1.118   1.042   0.831  1.00 95.60           C  
ATOM    540  CD2 TYR A  69       2.955   1.234  -0.683  1.00 95.60           C  
ATOM    541  CE1 TYR A  69       0.952  -0.292   0.472  1.00 95.60           C  
ATOM    542  CE2 TYR A  69       2.799  -0.098  -1.051  1.00 95.60           C  
ATOM    543  OH  TYR A  69       1.636  -2.171  -0.829  1.00 95.60           O  
ATOM    544  CZ  TYR A  69       1.796  -0.852  -0.469  1.00 95.60           C  
ATOM    545  N   THR A  70       2.871   4.549  -2.140  1.00 96.29           N  
ATOM    546  CA  THR A  70       3.471   4.260  -3.438  1.00 96.29           C  
ATOM    547  C   THR A  70       4.891   3.728  -3.271  1.00 96.29           C  
ATOM    548  CB  THR A  70       3.492   5.512  -4.335  1.00 96.29           C  
ATOM    549  O   THR A  70       5.724   4.359  -2.617  1.00 96.29           O  
ATOM    550  CG2 THR A  70       3.999   5.179  -5.734  1.00 96.29           C  
ATOM    551  OG1 THR A  70       2.165   6.044  -4.433  1.00 96.29           O  
ATOM    552  N   LEU A  71       5.086   2.544  -3.809  1.00 97.32           N  
ATOM    553  CA  LEU A  71       6.420   1.954  -3.815  1.00 97.32           C  
ATOM    554  C   LEU A  71       7.136   2.240  -5.132  1.00 97.32           C  
ATOM    555  CB  LEU A  71       6.339   0.443  -3.584  1.00 97.32           C  
ATOM    556  O   LEU A  71       6.586   1.994  -6.208  1.00 97.32           O  
ATOM    557  CG  LEU A  71       7.662  -0.323  -3.630  1.00 97.32           C  
ATOM    558  CD1 LEU A  71       8.528   0.042  -2.429  1.00 97.32           C  
ATOM    559  CD2 LEU A  71       7.409  -1.826  -3.677  1.00 97.32           C  
ATOM    560  N   TYR A  72       8.357   2.724  -4.977  1.00 97.21           N  
ATOM    561  CA  TYR A  72       9.182   3.028  -6.141  1.00 97.21           C  
ATOM    562  C   TYR A  72      10.372   2.079  -6.229  1.00 97.21           C  
ATOM    563  CB  TYR A  72       9.673   4.478  -6.087  1.00 97.21           C  
ATOM    564  O   TYR A  72      11.020   1.792  -5.220  1.00 97.21           O  
ATOM    565  CG  TYR A  72       8.563   5.498  -6.159  1.00 97.21           C  
ATOM    566  CD1 TYR A  72       8.226   6.106  -7.367  1.00 97.21           C  
ATOM    567  CD2 TYR A  72       7.850   5.857  -5.021  1.00 97.21           C  
ATOM    568  CE1 TYR A  72       7.205   7.048  -7.437  1.00 97.21           C  
ATOM    569  CE2 TYR A  72       6.827   6.798  -5.080  1.00 97.21           C  
ATOM    570  OH  TYR A  72       5.501   8.318  -6.355  1.00 97.21           O  
ATOM    571  CZ  TYR A  72       6.512   7.386  -6.291  1.00 97.21           C  
ATOM    572  N   LYS A  73      10.598   1.597  -7.444  1.00 97.33           N  
ATOM    573  CA  LYS A  73      11.738   0.741  -7.756  1.00 97.33           C  
ATOM    574  C   LYS A  73      12.497   1.258  -8.974  1.00 97.33           C  
ATOM    575  CB  LYS A  73      11.279  -0.698  -7.996  1.00 97.33           C  
ATOM    576  O   LYS A  73      11.911   1.891  -9.855  1.00 97.33           O  
ATOM    577  CG  LYS A  73      10.646  -1.357  -6.780  1.00 97.33           C  
ATOM    578  CD  LYS A  73      10.278  -2.809  -7.059  1.00 97.33           C  
ATOM    579  CE  LYS A  73       9.680  -3.481  -5.830  1.00 97.33           C  
ATOM    580  NZ  LYS A  73       9.319  -4.906  -6.098  1.00 97.33           N  
ATOM    581  N   PRO A  74      13.802   0.979  -8.928  1.00 97.27           N  
ATOM    582  CA  PRO A  74      14.565   1.406 -10.103  1.00 97.27           C  
ATOM    583  C   PRO A  74      14.237   0.586 -11.349  1.00 97.27           C  
ATOM    584  CB  PRO A  74      16.019   1.191  -9.676  1.00 97.27           C  
ATOM    585  O   PRO A  74      14.004  -0.621 -11.254  1.00 97.27           O  
ATOM    586  CG  PRO A  74      15.955   0.143  -8.613  1.00 97.27           C  
ATOM    587  CD  PRO A  74      14.632   0.257  -7.910  1.00 97.27           C  
ATOM    588  N   ASP A  75      14.151   1.200 -12.399  1.00 93.30           N  
ATOM    589  CA  ASP A  75      13.990   0.499 -13.669  1.00 93.30           C  
ATOM    590  C   ASP A  75      15.340   0.043 -14.219  1.00 93.30           C  
ATOM    591  CB  ASP A  75      13.280   1.392 -14.689  1.00 93.30           C  
ATOM    592  O   ASP A  75      16.355   0.111 -13.523  1.00 93.30           O  
ATOM    593  CG  ASP A  75      14.129   2.566 -15.141  1.00 93.30           C  
ATOM    594  OD1 ASP A  75      15.327   2.625 -14.788  1.00 93.30           O  
ATOM    595  OD2 ASP A  75      13.595   3.443 -15.855  1.00 93.30           O  
ATOM    596  N   GLN A  76      15.333  -0.472 -15.496  1.00 93.67           N  
ATOM    597  CA  GLN A  76      16.534  -1.028 -16.110  1.00 93.67           C  
ATOM    598  C   GLN A  76      17.628   0.028 -16.235  1.00 93.67           C  
ATOM    599  CB  GLN A  76      16.212  -1.615 -17.485  1.00 93.67           C  
ATOM    600  O   GLN A  76      18.815  -0.302 -16.279  1.00 93.67           O  
ATOM    601  CG  GLN A  76      15.185  -2.739 -17.449  1.00 93.67           C  
ATOM    602  CD  GLN A  76      14.889  -3.308 -18.824  1.00 93.67           C  
ATOM    603  NE2 GLN A  76      14.138  -4.404 -18.863  1.00 93.67           N  
ATOM    604  OE1 GLN A  76      15.330  -2.767 -19.842  1.00 93.67           O  
ATOM    605  N   ASN A  77      17.238   1.306 -16.245  1.00 95.27           N  
ATOM    606  CA  ASN A  77      18.189   2.404 -16.378  1.00 95.27           C  
ATOM    607  C   ASN A  77      18.551   3.001 -15.021  1.00 95.27           C  
ATOM    608  CB  ASN A  77      17.630   3.488 -17.303  1.00 95.27           C  
ATOM    609  O   ASN A  77      19.313   3.966 -14.946  1.00 95.27           O  
ATOM    610  CG  ASN A  77      17.360   2.978 -18.704  1.00 95.27           C  
ATOM    611  ND2 ASN A  77      16.399   3.593 -19.384  1.00 95.27           N  
ATOM    612  OD1 ASN A  77      18.008   2.038 -19.172  1.00 95.27           O  
ATOM    613  N   GLY A  78      18.050   2.402 -13.934  1.00 93.76           N  
ATOM    614  CA  GLY A  78      18.348   2.878 -12.592  1.00 93.76           C  
ATOM    615  C   GLY A  78      17.458   4.026 -12.155  1.00 93.76           C  
ATOM    616  O   GLY A  78      17.667   4.610 -11.090  1.00 93.76           O  
ATOM    617  N   GLU A  79      16.494   4.369 -12.935  1.00 95.78           N  
ATOM    618  CA  GLU A  79      15.567   5.439 -12.578  1.00 95.78           C  
ATOM    619  C   GLU A  79      14.410   4.909 -11.737  1.00 95.78           C  
ATOM    620  CB  GLU A  79      15.032   6.129 -13.835  1.00 95.78           C  
ATOM    621  O   GLU A  79      13.839   3.861 -12.047  1.00 95.78           O  
ATOM    622  CG  GLU A  79      16.083   6.925 -14.594  1.00 95.78           C  
ATOM    623  CD  GLU A  79      15.519   7.677 -15.789  1.00 95.78           C  
ATOM    624  OE1 GLU A  79      16.240   8.516 -16.374  1.00 95.78           O  
ATOM    625  OE2 GLU A  79      14.345   7.425 -16.143  1.00 95.78           O  
ATOM    626  N   MET A  80      14.140   5.699 -10.707  1.00 95.53           N  
ATOM    627  CA  MET A  80      13.069   5.261  -9.818  1.00 95.53           C  
ATOM    628  C   MET A  80      11.706   5.437 -10.479  1.00 95.53           C  
ATOM    629  CB  MET A  80      13.114   6.034  -8.499  1.00 95.53           C  
ATOM    630  O   MET A  80      11.374   6.529 -10.944  1.00 95.53           O  
ATOM    631  CG  MET A  80      14.335   5.724  -7.648  1.00 95.53           C  
ATOM    632  SD  MET A  80      14.379   3.976  -7.092  1.00 95.53           S  
ATOM    633  CE  MET A  80      13.081   4.011  -5.824  1.00 95.53           C  
ATOM    634  N   GLN A  81      10.980   4.351 -10.523  1.00 95.81           N  
ATOM    635  CA  GLN A  81       9.617   4.369 -11.043  1.00 95.81           C  
ATOM    636  C   GLN A  81       8.640   3.755 -10.045  1.00 95.81           C  
ATOM    637  CB  GLN A  81       9.541   3.627 -12.377  1.00 95.81           C  
ATOM    638  O   GLN A  81       9.007   2.863  -9.277  1.00 95.81           O  
ATOM    639  CG  GLN A  81      10.391   4.250 -13.477  1.00 95.81           C  
ATOM    640  CD  GLN A  81       9.765   5.500 -14.065  1.00 95.81           C  
ATOM    641  NE2 GLN A  81      10.554   6.264 -14.812  1.00 95.81           N  
ATOM    642  OE1 GLN A  81       8.580   5.778 -13.850  1.00 95.81           O  
ATOM    643  N   TRP A  82       7.443   4.298 -10.071  1.00 95.40           N  
ATOM    644  CA  TRP A  82       6.489   3.661  -9.169  1.00 95.40           C  
ATOM    645  C   TRP A  82       6.175   2.240  -9.623  1.00 95.40           C  
ATOM    646  CB  TRP A  82       5.198   4.481  -9.086  1.00 95.40           C  
ATOM    647  O   TRP A  82       5.996   1.988 -10.817  1.00 95.40           O  
ATOM    648  CG  TRP A  82       4.392   4.478 -10.350  1.00 95.40           C  
ATOM    649  CD1 TRP A  82       4.464   5.379 -11.375  1.00 95.40           C  
ATOM    650  CD2 TRP A  82       3.387   3.528 -10.720  1.00 95.40           C  
ATOM    651  CE2 TRP A  82       2.891   3.916 -11.984  1.00 95.40           C  
ATOM    652  CE3 TRP A  82       2.858   2.386 -10.104  1.00 95.40           C  
ATOM    653  NE1 TRP A  82       3.564   5.047 -12.362  1.00 95.40           N  
ATOM    654  CH2 TRP A  82       1.390   2.087 -12.021  1.00 95.40           C  
ATOM    655  CZ2 TRP A  82       1.890   3.200 -12.645  1.00 95.40           C  
ATOM    656  CZ3 TRP A  82       1.862   1.675 -10.763  1.00 95.40           C  
ATOM    657  N   ALA A  83       6.049   1.356  -8.673  1.00 96.07           N  
ATOM    658  CA  ALA A  83       5.850  -0.068  -8.927  1.00 96.07           C  
ATOM    659  C   ALA A  83       4.526  -0.550  -8.340  1.00 96.07           C  
ATOM    660  CB  ALA A  83       7.009  -0.879  -8.352  1.00 96.07           C  
ATOM    661  O   ALA A  83       3.784  -1.289  -8.991  1.00 96.07           O  
ATOM    662  N   PHE A  84       4.241  -0.079  -7.092  1.00 96.29           N  
ATOM    663  CA  PHE A  84       3.025  -0.507  -6.411  1.00 96.29           C  
ATOM    664  C   PHE A  84       2.391   0.653  -5.654  1.00 96.29           C  
ATOM    665  CB  PHE A  84       3.325  -1.661  -5.448  1.00 96.29           C  
ATOM    666  O   PHE A  84       3.096   1.495  -5.093  1.00 96.29           O  
ATOM    667  CG  PHE A  84       3.858  -2.894  -6.126  1.00 96.29           C  
ATOM    668  CD1 PHE A  84       2.993  -3.822  -6.693  1.00 96.29           C  
ATOM    669  CD2 PHE A  84       5.226  -3.126  -6.196  1.00 96.29           C  
ATOM    670  CE1 PHE A  84       3.484  -4.964  -7.321  1.00 96.29           C  
ATOM    671  CE2 PHE A  84       5.724  -4.265  -6.821  1.00 96.29           C  
ATOM    672  CZ  PHE A  84       4.851  -5.183  -7.383  1.00 96.29           C  
ATOM    673  N   LYS A  85       1.018   0.644  -5.712  1.00 95.79           N  
ATOM    674  CA  LYS A  85       0.215   1.516  -4.860  1.00 95.79           C  
ATOM    675  C   LYS A  85      -0.787   0.711  -4.038  1.00 95.79           C  
ATOM    676  CB  LYS A  85      -0.518   2.562  -5.701  1.00 95.79           C  
ATOM    677  O   LYS A  85      -1.362  -0.262  -4.530  1.00 95.79           O  
ATOM    678  CG  LYS A  85       0.404   3.467  -6.505  1.00 95.79           C  
ATOM    679  CD  LYS A  85      -0.383   4.486  -7.319  1.00 95.79           C  
ATOM    680  CE  LYS A  85       0.540   5.410  -8.103  1.00 95.79           C  
ATOM    681  NZ  LYS A  85      -0.216   6.512  -8.769  1.00 95.79           N  
ATOM    682  N   GLY A  86      -0.888   1.151  -2.817  1.00 95.38           N  
ATOM    683  CA  GLY A  86      -1.828   0.382  -2.017  1.00 95.38           C  
ATOM    684  C   GLY A  86      -2.080   0.986  -0.649  1.00 95.38           C  
ATOM    685  O   GLY A  86      -1.751   2.149  -0.407  1.00 95.38           O  
ATOM    686  N   CYS A  87      -2.729   0.061   0.189  1.00 95.72           N  
ATOM    687  CA  CYS A  87      -3.121   0.460   1.536  1.00 95.72           C  
ATOM    688  C   CYS A  87      -2.183  -0.139   2.577  1.00 95.72           C  
ATOM    689  CB  CYS A  87      -4.559   0.030   1.826  1.00 95.72           C  
ATOM    690  O   CYS A  87      -1.660  -1.239   2.388  1.00 95.72           O  
ATOM    691  SG  CYS A  87      -5.753   0.609   0.600  1.00 95.72           S  
ATOM    692  N   SER A  88      -2.049   0.606   3.627  1.00 96.03           N  
ATOM    693  CA  SER A  88      -1.262   0.075   4.735  1.00 96.03           C  
ATOM    694  C   SER A  88      -1.696   0.683   6.064  1.00 96.03           C  
ATOM    695  CB  SER A  88       0.228   0.336   4.508  1.00 96.03           C  
ATOM    696  O   SER A  88      -2.366   1.718   6.089  1.00 96.03           O  
ATOM    697  OG  SER A  88       0.519   1.718   4.619  1.00 96.03           O  
ATOM    698  N   LYS A  89      -1.433   0.027   7.174  1.00 94.55           N  
ATOM    699  CA  LYS A  89      -1.727   0.558   8.502  1.00 94.55           C  
ATOM    700  C   LYS A  89      -0.768   1.689   8.866  1.00 94.55           C  
ATOM    701  CB  LYS A  89      -1.652  -0.551   9.552  1.00 94.55           C  
ATOM    702  O   LYS A  89      -1.141   2.617   9.586  1.00 94.55           O  
ATOM    703  CG  LYS A  89      -2.811  -1.535   9.497  1.00 94.55           C  
ATOM    704  CD  LYS A  89      -2.718  -2.572  10.609  1.00 94.55           C  
ATOM    705  CE  LYS A  89      -3.837  -3.600  10.511  1.00 94.55           C  
ATOM    706  NZ  LYS A  89      -3.742  -4.626  11.592  1.00 94.55           N  
ATOM    707  N   GLY A  90       0.299   1.715   8.364  1.00 94.67           N  
ATOM    708  CA  GLY A  90       1.387   2.674   8.479  1.00 94.67           C  
ATOM    709  C   GLY A  90       2.214   2.793   7.212  1.00 94.67           C  
ATOM    710  O   GLY A  90       1.967   2.083   6.235  1.00 94.67           O  
ATOM    711  N   CYS A  91       3.164   3.732   7.368  1.00 95.80           N  
ATOM    712  CA  CYS A  91       4.028   3.898   6.205  1.00 95.80           C  
ATOM    713  C   CYS A  91       5.077   2.795   6.143  1.00 95.80           C  
ATOM    714  CB  CYS A  91       4.713   5.264   6.236  1.00 95.80           C  
ATOM    715  O   CYS A  91       5.922   2.684   7.033  1.00 95.80           O  
ATOM    716  SG  CYS A  91       5.513   5.714   4.680  1.00 95.80           S  
ATOM    717  N   PRO A  92       4.956   1.921   5.121  1.00 96.84           N  
ATOM    718  CA  PRO A  92       5.915   0.819   5.017  1.00 96.84           C  
ATOM    719  C   PRO A  92       7.360   1.302   4.918  1.00 96.84           C  
ATOM    720  CB  PRO A  92       5.490   0.102   3.733  1.00 96.84           C  
ATOM    721  O   PRO A  92       7.617   2.392   4.401  1.00 96.84           O  
ATOM    722  CG  PRO A  92       4.095   0.574   3.476  1.00 96.84           C  
ATOM    723  CD  PRO A  92       3.940   1.948   4.063  1.00 96.84           C  
ATOM    724  N   VAL A  93       8.258   0.485   5.370  1.00 97.43           N  
ATOM    725  CA  VAL A  93       9.689   0.748   5.257  1.00 97.43           C  
ATOM    726  C   VAL A  93      10.194   0.281   3.894  1.00 97.43           C  
ATOM    727  CB  VAL A  93      10.484   0.054   6.386  1.00 97.43           C  
ATOM    728  O   VAL A  93       9.881  -0.829   3.455  1.00 97.43           O  
ATOM    729  CG1 VAL A  93      11.982   0.307   6.225  1.00 97.43           C  
ATOM    730  CG2 VAL A  93      10.001   0.537   7.752  1.00 97.43           C  
ATOM    731  N   ALA A  94      10.911   1.068   3.280  1.00 96.84           N  
ATOM    732  CA  ALA A  94      11.449   0.747   1.961  1.00 96.84           C  
ATOM    733  C   ALA A  94      12.543  -0.313   2.058  1.00 96.84           C  
ATOM    734  CB  ALA A  94      11.989   2.005   1.286  1.00 96.84           C  
ATOM    735  O   ALA A  94      13.339  -0.307   3.000  1.00 96.84           O  
ATOM    736  N   GLY A  95      12.531  -1.208   1.189  1.00 95.92           N  
ATOM    737  CA  GLY A  95      13.639  -2.140   1.049  1.00 95.92           C  
ATOM    738  C   GLY A  95      14.840  -1.537   0.345  1.00 95.92           C  
ATOM    739  O   GLY A  95      14.799  -0.382  -0.085  1.00 95.92           O  
ATOM    740  N   PRO A  96      15.942  -2.284   0.246  1.00 96.50           N  
ATOM    741  CA  PRO A  96      17.138  -1.788  -0.438  1.00 96.50           C  
ATOM    742  C   PRO A  96      16.867  -1.391  -1.887  1.00 96.50           C  
ATOM    743  CB  PRO A  96      18.102  -2.975  -0.367  1.00 96.50           C  
ATOM    744  O   PRO A  96      16.264  -2.161  -2.639  1.00 96.50           O  
ATOM    745  CG  PRO A  96      17.581  -3.824   0.746  1.00 96.50           C  
ATOM    746  CD  PRO A  96      16.095  -3.629   0.840  1.00 96.50           C  
ATOM    747  N   GLY A  97      17.229  -0.182  -2.143  1.00 95.62           N  
ATOM    748  CA  GLY A  97      17.110   0.329  -3.500  1.00 95.62           C  
ATOM    749  C   GLY A  97      15.708   0.799  -3.840  1.00 95.62           C  
ATOM    750  O   GLY A  97      15.410   1.091  -5.000  1.00 95.62           O  
ATOM    751  N   GLU A  98      14.857   0.759  -2.824  1.00 97.40           N  
ATOM    752  CA  GLU A  98      13.471   1.184  -2.994  1.00 97.40           C  
ATOM    753  C   GLU A  98      13.185   2.460  -2.208  1.00 97.40           C  
ATOM    754  CB  GLU A  98      12.511   0.073  -2.560  1.00 97.40           C  
ATOM    755  O   GLU A  98      13.943   2.824  -1.307  1.00 97.40           O  
ATOM    756  CG  GLU A  98      12.649  -1.210  -3.366  1.00 97.40           C  
ATOM    757  CD  GLU A  98      11.746  -2.329  -2.874  1.00 97.40           C  
ATOM    758  OE1 GLU A  98      11.631  -3.366  -3.566  1.00 97.40           O  
ATOM    759  OE2 GLU A  98      11.147  -2.167  -1.787  1.00 97.40           O  
ATOM    760  N   SER A  99      12.190   3.072  -2.636  1.00 97.39           N  
ATOM    761  CA  SER A  99      11.672   4.198  -1.866  1.00 97.39           C  
ATOM    762  C   SER A  99      10.153   4.134  -1.746  1.00 97.39           C  
ATOM    763  CB  SER A  99      12.085   5.523  -2.508  1.00 97.39           C  
ATOM    764  O   SER A  99       9.482   3.542  -2.594  1.00 97.39           O  
ATOM    765  OG  SER A  99      11.488   5.671  -3.785  1.00 97.39           O  
ATOM    766  N   VAL A 100       9.647   4.645  -0.609  1.00 97.17           N  
ATOM    767  CA  VAL A 100       8.213   4.595  -0.345  1.00 97.17           C  
ATOM    768  C   VAL A 100       7.699   5.994  -0.014  1.00 97.17           C  
ATOM    769  CB  VAL A 100       7.882   3.620   0.807  1.00 97.17           C  
ATOM    770  O   VAL A 100       8.329   6.729   0.751  1.00 97.17           O  
ATOM    771  CG1 VAL A 100       6.401   3.700   1.173  1.00 97.17           C  
ATOM    772  CG2 VAL A 100       8.264   2.192   0.423  1.00 97.17           C  
ATOM    773  N   LYS A 101       6.617   6.344  -0.656  1.00 95.39           N  
ATOM    774  CA  LYS A 101       5.908   7.573  -0.313  1.00 95.39           C  
ATOM    775  C   LYS A 101       4.526   7.268   0.260  1.00 95.39           C  
ATOM    776  CB  LYS A 101       5.778   8.478  -1.538  1.00 95.39           C  
ATOM    777  O   LYS A 101       3.772   6.478  -0.311  1.00 95.39           O  
ATOM    778  CG  LYS A 101       7.070   9.183  -1.926  1.00 95.39           C  
ATOM    779  CD  LYS A 101       6.845  10.181  -3.054  1.00 95.39           C  
ATOM    780  CE  LYS A 101       8.148  10.840  -3.487  1.00 95.39           C  
ATOM    781  NZ  LYS A 101       7.930  11.832  -4.582  1.00 95.39           N  
ATOM    782  N   CYS A 102       4.320   7.923   1.370  1.00 95.00           N  
ATOM    783  CA  CYS A 102       3.047   7.668   2.036  1.00 95.00           C  
ATOM    784  C   CYS A 102       2.180   8.921   2.052  1.00 95.00           C  
ATOM    785  CB  CYS A 102       3.279   7.178   3.465  1.00 95.00           C  
ATOM    786  O   CYS A 102       2.697  10.039   2.037  1.00 95.00           O  
ATOM    787  SG  CYS A 102       4.169   5.609   3.562  1.00 95.00           S  
ATOM    788  N   CYS A 103       0.926   8.536   2.131  1.00 91.02           N  
ATOM    789  CA  CYS A 103      -0.090   9.571   2.283  1.00 91.02           C  
ATOM    790  C   CYS A 103      -1.129   9.167   3.322  1.00 91.02           C  
ATOM    791  CB  CYS A 103      -0.774   9.851   0.946  1.00 91.02           C  
ATOM    792  O   CYS A 103      -1.825   8.164   3.152  1.00 91.02           O  
ATOM    793  SG  CYS A 103      -2.059  11.118   1.036  1.00 91.02           S  
ATOM    794  N   THR A 104      -1.310  10.059   4.312  1.00 86.92           N  
ATOM    795  CA  THR A 104      -2.207   9.690   5.401  1.00 86.92           C  
ATOM    796  C   THR A 104      -3.414  10.622   5.447  1.00 86.92           C  
ATOM    797  CB  THR A 104      -1.480   9.720   6.758  1.00 86.92           C  
ATOM    798  O   THR A 104      -4.418  10.315   6.093  1.00 86.92           O  
ATOM    799  CG2 THR A 104      -0.438   8.610   6.849  1.00 86.92           C  
ATOM    800  OG1 THR A 104      -0.827  10.986   6.916  1.00 86.92           O  
ATOM    801  N   THR A 105      -3.352  11.684   4.619  1.00 82.24           N  
ATOM    802  CA  THR A 105      -4.424  12.671   4.695  1.00 82.24           C  
ATOM    803  C   THR A 105      -5.560  12.309   3.743  1.00 82.24           C  
ATOM    804  CB  THR A 105      -3.907  14.084   4.369  1.00 82.24           C  
ATOM    805  O   THR A 105      -5.369  11.530   2.807  1.00 82.24           O  
ATOM    806  CG2 THR A 105      -2.833  14.519   5.361  1.00 82.24           C  
ATOM    807  OG1 THR A 105      -3.353  14.090   3.048  1.00 82.24           O  
ATOM    808  N   LYS A 106      -6.800  12.753   3.969  1.00 69.42           N  
ATOM    809  CA  LYS A 106      -8.012  12.436   3.218  1.00 69.42           C  
ATOM    810  C   LYS A 106      -7.908  12.924   1.776  1.00 69.42           C  
ATOM    811  CB  LYS A 106      -9.238  13.051   3.893  1.00 69.42           C  
ATOM    812  O   LYS A 106      -8.468  12.310   0.865  1.00 69.42           O  
ATOM    813  CG  LYS A 106      -9.625  12.381   5.203  1.00 69.42           C  
ATOM    814  CD  LYS A 106     -10.974  12.877   5.708  1.00 69.42           C  
ATOM    815  CE  LYS A 106     -11.337  12.247   7.046  1.00 69.42           C  
ATOM    816  NZ  LYS A 106     -12.636  12.768   7.569  1.00 69.42           N  
ATOM    817  N   GLY A 107      -7.002  13.928   1.401  1.00 67.37           N  
ATOM    818  CA  GLY A 107      -6.952  14.587   0.105  1.00 67.37           C  
ATOM    819  C   GLY A 107      -5.808  14.102  -0.766  1.00 67.37           C  
ATOM    820  O   GLY A 107      -5.553  14.665  -1.833  1.00 67.37           O  
ATOM    821  N   CYS A 108      -5.273  13.033  -0.425  1.00 71.75           N  
ATOM    822  CA  CYS A 108      -4.104  12.602  -1.183  1.00 71.75           C  
ATOM    823  C   CYS A 108      -4.517  11.852  -2.444  1.00 71.75           C  
ATOM    824  CB  CYS A 108      -3.204  11.715  -0.323  1.00 71.75           C  
ATOM    825  O   CYS A 108      -5.445  11.042  -2.413  1.00 71.75           O  
ATOM    826  SG  CYS A 108      -2.497  12.564   1.106  1.00 71.75           S  
ATOM    827  N   ARG A 109      -3.897  12.222  -3.555  1.00 65.22           N  
ATOM    828  CA  ARG A 109      -4.073  11.587  -4.856  1.00 65.22           C  
ATOM    829  C   ARG A 109      -2.824  10.811  -5.261  1.00 65.22           C  
ATOM    830  CB  ARG A 109      -4.410  12.630  -5.924  1.00 65.22           C  
ATOM    831  O   ARG A 109      -1.729  11.374  -5.318  1.00 65.22           O  
ATOM    832  CG  ARG A 109      -5.845  12.560  -6.423  1.00 65.22           C  
ATOM    833  CD  ARG A 109      -6.122  13.607  -7.493  1.00 65.22           C  
ATOM    834  NE  ARG A 109      -7.338  14.363  -7.206  1.00 65.22           N  
ATOM    835  NH1 ARG A 109      -7.404  15.431  -9.253  1.00 65.22           N  
ATOM    836  NH2 ARG A 109      -9.023  15.847  -7.685  1.00 65.22           N  
ATOM    837  CZ  ARG A 109      -7.919  15.212  -8.048  1.00 65.22           C  
ATOM    838  N   ASN A 110      -2.310   9.822  -4.670  1.00 60.55           N  
ATOM    839  CA  ASN A 110      -1.124   9.001  -4.890  1.00 60.55           C  
ATOM    840  C   ASN A 110      -0.468   9.310  -6.232  1.00 60.55           C  
ATOM    841  CB  ASN A 110      -1.476   7.515  -4.801  1.00 60.55           C  
ATOM    842  O   ASN A 110      -0.891   8.794  -7.268  1.00 60.55           O  
ATOM    843  CG  ASN A 110      -2.007   7.121  -3.436  1.00 60.55           C  
ATOM    844  ND2 ASN A 110      -2.936   6.172  -3.413  1.00 60.55           N  
ATOM    845  OD1 ASN A 110      -1.587   7.665  -2.412  1.00 60.55           O  
ATOM    846  N   GLU A 111      -0.047  10.543  -6.634  1.00 53.77           N  
ATOM    847  CA  GLU A 111       0.537  10.873  -7.931  1.00 53.77           C  
ATOM    848  C   GLU A 111       2.002  10.450  -7.999  1.00 53.77           C  
ATOM    849  CB  GLU A 111       0.409  12.372  -8.213  1.00 53.77           C  
ATOM    850  O   GLU A 111       2.712  10.487  -6.992  1.00 53.77           O  
ATOM    851  CG  GLU A 111      -1.030  12.864  -8.283  1.00 53.77           C  
ATOM    852  CD  GLU A 111      -1.221  14.026  -9.245  1.00 53.77           C  
ATOM    853  OE1 GLU A 111      -2.369  14.272  -9.678  1.00 53.77           O  
ATOM    854  OE2 GLU A 111      -0.214  14.694  -9.569  1.00 53.77           O  
TER     855      ALA A   1                                                      
ENDMDL                                                                          
END                                                                             
