# Supplementary material for: Domain loss enabled evolution of novel functions in the snake three-finger toxin gene superfamily
Source: Nat Commun. 2023 Aug 11;14:4861. doi: 10.1038/s41467-023-40550-0 (PMC10421932; doi:10.1038/s41467-023-40550-0)
Supplement: Supplementary file 5 — Supplementary Data 2 [file 41467_2023_40550_MOESM5_ESM.zip › SD2_structure_predictions/full_sequence/SP|Q9YGW9|Laticauda_laticaudata.pdb]

MODEL     1                                                                     
ATOM      1  N   MET A   1     -34.333  -3.071  32.811  1.00 62.67           N  
ATOM      2  CA  MET A   1     -34.120  -3.633  31.480  1.00 62.67           C  
ATOM      3  C   MET A   1     -33.735  -2.543  30.485  1.00 62.67           C  
ATOM      4  CB  MET A   1     -35.374  -4.364  30.997  1.00 62.67           C  
ATOM      5  O   MET A   1     -33.281  -2.839  29.379  1.00 62.67           O  
ATOM      6  CG  MET A   1     -36.496  -4.398  32.022  1.00 62.67           C  
ATOM      7  SD  MET A   1     -37.894  -5.466  31.499  1.00 62.67           S  
ATOM      8  CE  MET A   1     -39.271  -4.613  32.316  1.00 62.67           C  
ATOM      9  N   LYS A   2     -33.706  -1.304  30.924  1.00 70.97           N  
ATOM     10  CA  LYS A   2     -33.400  -0.097  30.162  1.00 70.97           C  
ATOM     11  C   LYS A   2     -31.939   0.309  30.340  1.00 70.97           C  
ATOM     12  CB  LYS A   2     -34.318   1.051  30.583  1.00 70.97           C  
ATOM     13  O   LYS A   2     -31.328   0.864  29.424  1.00 70.97           O  
ATOM     14  CG  LYS A   2     -35.753   0.906  30.098  1.00 70.97           C  
ATOM     15  CD  LYS A   2     -36.653   1.986  30.683  1.00 70.97           C  
ATOM     16  CE  LYS A   2     -38.057   1.923  30.097  1.00 70.97           C  
ATOM     17  NZ  LYS A   2     -39.100   1.849  31.164  1.00 70.97           N  
ATOM     18  N   THR A   3     -31.338  -0.213  31.483  1.00 70.90           N  
ATOM     19  CA  THR A   3     -29.936   0.070  31.766  1.00 70.90           C  
ATOM     20  C   THR A   3     -29.029  -0.932  31.057  1.00 70.90           C  
ATOM     21  CB  THR A   3     -29.654   0.040  33.280  1.00 70.90           C  
ATOM     22  O   THR A   3     -27.896  -0.605  30.695  1.00 70.90           O  
ATOM     23  CG2 THR A   3     -30.215   1.279  33.968  1.00 70.90           C  
ATOM     24  OG1 THR A   3     -30.261  -1.126  33.850  1.00 70.90           O  
ATOM     25  N   LEU A   4     -29.558  -2.082  30.707  1.00 71.95           N  
ATOM     26  CA  LEU A   4     -28.872  -3.132  29.964  1.00 71.95           C  
ATOM     27  C   LEU A   4     -28.867  -2.827  28.470  1.00 71.95           C  
ATOM     28  CB  LEU A   4     -29.536  -4.489  30.216  1.00 71.95           C  
ATOM     29  O   LEU A   4     -27.860  -3.041  27.791  1.00 71.95           O  
ATOM     30  CG  LEU A   4     -28.650  -5.574  30.830  1.00 71.95           C  
ATOM     31  CD1 LEU A   4     -29.411  -6.331  31.913  1.00 71.95           C  
ATOM     32  CD2 LEU A   4     -28.150  -6.529  29.752  1.00 71.95           C  
ATOM     33  N   LEU A   5     -29.872  -2.184  27.932  1.00 73.46           N  
ATOM     34  CA  LEU A   5     -30.013  -1.768  26.541  1.00 73.46           C  
ATOM     35  C   LEU A   5     -29.172  -0.528  26.256  1.00 73.46           C  
ATOM     36  CB  LEU A   5     -31.482  -1.490  26.210  1.00 73.46           C  
ATOM     37  O   LEU A   5     -28.553  -0.423  25.195  1.00 73.46           O  
ATOM     38  CG  LEU A   5     -32.192  -2.534  25.348  1.00 73.46           C  
ATOM     39  CD1 LEU A   5     -33.651  -2.668  25.772  1.00 73.46           C  
ATOM     40  CD2 LEU A   5     -32.092  -2.166  23.871  1.00 73.46           C  
ATOM     41  N   LEU A   6     -28.944   0.303  27.257  1.00 70.31           N  
ATOM     42  CA  LEU A   6     -28.151   1.525  27.171  1.00 70.31           C  
ATOM     43  C   LEU A   6     -26.661   1.214  27.266  1.00 70.31           C  
ATOM     44  CB  LEU A   6     -28.552   2.504  28.277  1.00 70.31           C  
ATOM     45  O   LEU A   6     -25.850   1.817  26.559  1.00 70.31           O  
ATOM     46  CG  LEU A   6     -29.774   3.381  27.997  1.00 70.31           C  
ATOM     47  CD1 LEU A   6     -30.372   3.890  29.304  1.00 70.31           C  
ATOM     48  CD2 LEU A   6     -29.400   4.544  27.085  1.00 70.31           C  
ATOM     49  N   THR A   7     -26.245   0.209  27.912  1.00 74.63           N  
ATOM     50  CA  THR A   7     -24.878  -0.287  28.029  1.00 74.63           C  
ATOM     51  C   THR A   7     -24.481  -1.076  26.785  1.00 74.63           C  
ATOM     52  CB  THR A   7     -24.710  -1.172  29.278  1.00 74.63           C  
ATOM     53  O   THR A   7     -23.331  -1.015  26.345  1.00 74.63           O  
ATOM     54  CG2 THR A   7     -24.800  -0.345  30.555  1.00 74.63           C  
ATOM     55  OG1 THR A   7     -25.741  -2.168  29.293  1.00 74.63           O  
ATOM     56  N   LEU A   8     -25.330  -1.713  26.072  1.00 71.40           N  
ATOM     57  CA  LEU A   8     -25.116  -2.477  24.848  1.00 71.40           C  
ATOM     58  C   LEU A   8     -24.984  -1.549  23.644  1.00 71.40           C  
ATOM     59  CB  LEU A   8     -26.266  -3.462  24.623  1.00 71.40           C  
ATOM     60  O   LEU A   8     -24.149  -1.780  22.766  1.00 71.40           O  
ATOM     61  CG  LEU A   8     -25.995  -4.609  23.647  1.00 71.40           C  
ATOM     62  CD1 LEU A   8     -25.894  -5.932  24.398  1.00 71.40           C  
ATOM     63  CD2 LEU A   8     -27.086  -4.674  22.583  1.00 71.40           C  
ATOM     64  N   VAL A   9     -25.605  -0.364  23.690  1.00 73.30           N  
ATOM     65  CA  VAL A   9     -25.559   0.670  22.662  1.00 73.30           C  
ATOM     66  C   VAL A   9     -24.278   1.489  22.809  1.00 73.30           C  
ATOM     67  CB  VAL A   9     -26.794   1.596  22.732  1.00 73.30           C  
ATOM     68  O   VAL A   9     -23.622   1.811  21.815  1.00 73.30           O  
ATOM     69  CG1 VAL A   9     -26.661   2.750  21.740  1.00 73.30           C  
ATOM     70  CG2 VAL A   9     -28.071   0.802  22.464  1.00 73.30           C  
ATOM     71  N   VAL A  10     -23.821   1.690  24.000  1.00 69.37           N  
ATOM     72  CA  VAL A  10     -22.603   2.431  24.312  1.00 69.37           C  
ATOM     73  C   VAL A  10     -21.381   1.560  24.030  1.00 69.37           C  
ATOM     74  CB  VAL A  10     -22.589   2.907  25.782  1.00 69.37           C  
ATOM     75  O   VAL A  10     -20.379   2.040  23.495  1.00 69.37           O  
ATOM     76  CG1 VAL A  10     -21.251   3.561  26.126  1.00 69.37           C  
ATOM     77  CG2 VAL A  10     -23.742   3.875  26.040  1.00 69.37           C  
ATOM     78  N   VAL A  11     -21.400   0.195  24.108  1.00 65.57           N  
ATOM     79  CA  VAL A  11     -20.377  -0.806  23.823  1.00 65.57           C  
ATOM     80  C   VAL A  11     -20.318  -1.071  22.320  1.00 65.57           C  
ATOM     81  CB  VAL A  11     -20.643  -2.123  24.586  1.00 65.57           C  
ATOM     82  O   VAL A  11     -19.234  -1.225  21.752  1.00 65.57           O  
ATOM     83  CG1 VAL A  11     -19.669  -3.212  24.139  1.00 65.57           C  
ATOM     84  CG2 VAL A  11     -20.539  -1.895  26.093  1.00 65.57           C  
ATOM     85  N   THR A  12     -21.384  -0.933  21.573  1.00 66.20           N  
ATOM     86  CA  THR A  12     -21.481  -1.099  20.127  1.00 66.20           C  
ATOM     87  C   THR A  12     -21.002   0.158  19.405  1.00 66.20           C  
ATOM     88  CB  THR A  12     -22.924  -1.422  19.697  1.00 66.20           C  
ATOM     89  O   THR A  12     -20.364   0.072  18.354  1.00 66.20           O  
ATOM     90  CG2 THR A  12     -23.394  -2.742  20.299  1.00 66.20           C  
ATOM     91  OG1 THR A  12     -23.794  -0.372  20.137  1.00 66.20           O  
ATOM     92  N   ILE A  13     -21.090   1.338  19.962  1.00 64.61           N  
ATOM     93  CA  ILE A  13     -20.697   2.645  19.448  1.00 64.61           C  
ATOM     94  C   ILE A  13     -19.220   2.893  19.742  1.00 64.61           C  
ATOM     95  CB  ILE A  13     -21.561   3.774  20.053  1.00 64.61           C  
ATOM     96  O   ILE A  13     -18.498   3.444  18.908  1.00 64.61           O  
ATOM     97  CG1 ILE A  13     -23.020   3.630  19.603  1.00 64.61           C  
ATOM     98  CG2 ILE A  13     -21.003   5.147  19.669  1.00 64.61           C  
ATOM     99  CD1 ILE A  13     -23.983   4.567  20.319  1.00 64.61           C  
ATOM    100  N   VAL A  14     -18.630   2.441  20.794  1.00 61.98           N  
ATOM    101  CA  VAL A  14     -17.224   2.492  21.183  1.00 61.98           C  
ATOM    102  C   VAL A  14     -16.448   1.391  20.463  1.00 61.98           C  
ATOM    103  CB  VAL A  14     -17.053   2.351  22.712  1.00 61.98           C  
ATOM    104  O   VAL A  14     -15.292   1.586  20.082  1.00 61.98           O  
ATOM    105  CG1 VAL A  14     -15.574   2.278  23.086  1.00 61.98           C  
ATOM    106  CG2 VAL A  14     -17.734   3.513  23.434  1.00 61.98           C  
ATOM    107  N   CYS A  15     -17.153   0.348  19.949  1.00 61.06           N  
ATOM    108  CA  CYS A  15     -16.573  -0.789  19.243  1.00 61.06           C  
ATOM    109  C   CYS A  15     -16.696  -0.614  17.734  1.00 61.06           C  
ATOM    110  CB  CYS A  15     -17.251  -2.089  19.672  1.00 61.06           C  
ATOM    111  O   CYS A  15     -15.894  -1.159  16.974  1.00 61.06           O  
ATOM    112  SG  CYS A  15     -16.805  -2.627  21.338  1.00 61.06           S  
ATOM    113  N   LEU A  16     -17.497   0.363  17.234  1.00 60.89           N  
ATOM    114  CA  LEU A  16     -17.702   0.636  15.816  1.00 60.89           C  
ATOM    115  C   LEU A  16     -16.772   1.745  15.336  1.00 60.89           C  
ATOM    116  CB  LEU A  16     -19.159   1.025  15.550  1.00 60.89           C  
ATOM    117  O   LEU A  16     -16.402   1.785  14.160  1.00 60.89           O  
ATOM    118  CG  LEU A  16     -20.186  -0.107  15.617  1.00 60.89           C  
ATOM    119  CD1 LEU A  16     -21.592   0.462  15.773  1.00 60.89           C  
ATOM    120  CD2 LEU A  16     -20.094  -0.988  14.376  1.00 60.89           C  
ATOM    121  N   ASP A  17     -16.039   2.355  16.344  1.00 55.69           N  
ATOM    122  CA  ASP A  17     -15.087   3.430  16.085  1.00 55.69           C  
ATOM    123  C   ASP A  17     -13.649   2.941  16.244  1.00 55.69           C  
ATOM    124  CB  ASP A  17     -15.346   4.613  17.020  1.00 55.69           C  
ATOM    125  O   ASP A  17     -12.704   3.722  16.115  1.00 55.69           O  
ATOM    126  CG  ASP A  17     -15.625   5.907  16.276  1.00 55.69           C  
ATOM    127  OD1 ASP A  17     -14.911   6.214  15.297  1.00 55.69           O  
ATOM    128  OD2 ASP A  17     -16.564   6.629  16.675  1.00 55.69           O  
ATOM    129  N   LEU A  18     -13.370   1.641  16.417  1.00 55.39           N  
ATOM    130  CA  LEU A  18     -12.046   1.041  16.294  1.00 55.39           C  
ATOM    131  C   LEU A  18     -11.693   0.798  14.830  1.00 55.39           C  
ATOM    132  CB  LEU A  18     -11.979  -0.276  17.072  1.00 55.39           C  
ATOM    133  O   LEU A  18     -11.700  -0.345  14.367  1.00 55.39           O  
ATOM    134  CG  LEU A  18     -11.541  -0.177  18.534  1.00 55.39           C  
ATOM    135  CD1 LEU A  18     -12.713  -0.485  19.460  1.00 55.39           C  
ATOM    136  CD2 LEU A  18     -10.375  -1.120  18.808  1.00 55.39           C  
ATOM    137  N   GLY A  19     -12.026   1.775  13.964  1.00 59.00           N  
ATOM    138  CA  GLY A  19     -11.477   2.321  12.733  1.00 59.00           C  
ATOM    139  C   GLY A  19     -10.668   1.311  11.941  1.00 59.00           C  
ATOM    140  O   GLY A  19      -9.672   0.780  12.437  1.00 59.00           O  
ATOM    141  N   TYR A  20     -11.293   0.271  11.416  1.00 66.96           N  
ATOM    142  CA  TYR A  20     -10.673  -0.565  10.395  1.00 66.96           C  
ATOM    143  C   TYR A  20      -9.511   0.162   9.727  1.00 66.96           C  
ATOM    144  CB  TYR A  20     -11.704  -0.981   9.341  1.00 66.96           C  
ATOM    145  O   TYR A  20      -9.711   1.173   9.049  1.00 66.96           O  
ATOM    146  CG  TYR A  20     -12.765  -1.917   9.866  1.00 66.96           C  
ATOM    147  CD1 TYR A  20     -12.518  -3.283   9.988  1.00 66.96           C  
ATOM    148  CD2 TYR A  20     -14.016  -1.439  10.241  1.00 66.96           C  
ATOM    149  CE1 TYR A  20     -13.493  -4.150  10.469  1.00 66.96           C  
ATOM    150  CE2 TYR A  20     -14.998  -2.297  10.724  1.00 66.96           C  
ATOM    151  OH  TYR A  20     -15.697  -4.502  11.312  1.00 66.96           O  
ATOM    152  CZ  TYR A  20     -14.728  -3.648  10.835  1.00 66.96           C  
ATOM    153  N   THR A  21      -8.347   0.075  10.488  1.00 79.20           N  
ATOM    154  CA  THR A  21      -7.161   0.680   9.890  1.00 79.20           C  
ATOM    155  C   THR A  21      -6.698  -0.123   8.678  1.00 79.20           C  
ATOM    156  CB  THR A  21      -6.012   0.784  10.910  1.00 79.20           C  
ATOM    157  O   THR A  21      -6.723  -1.356   8.697  1.00 79.20           O  
ATOM    158  CG2 THR A  21      -6.365   1.745  12.040  1.00 79.20           C  
ATOM    159  OG1 THR A  21      -5.754  -0.513  11.464  1.00 79.20           O  
ATOM    160  N   ARG A  22      -6.788   0.483   7.539  1.00 89.54           N  
ATOM    161  CA  ARG A  22      -6.337  -0.101   6.280  1.00 89.54           C  
ATOM    162  C   ARG A  22      -4.850  -0.435   6.332  1.00 89.54           C  
ATOM    163  CB  ARG A  22      -6.619   0.850   5.114  1.00 89.54           C  
ATOM    164  O   ARG A  22      -4.047   0.361   6.823  1.00 89.54           O  
ATOM    165  CG  ARG A  22      -6.296   0.264   3.749  1.00 89.54           C  
ATOM    166  CD  ARG A  22      -7.454  -0.556   3.198  1.00 89.54           C  
ATOM    167  NE  ARG A  22      -8.493   0.295   2.626  1.00 89.54           N  
ATOM    168  NH1 ARG A  22     -10.169  -1.286   2.794  1.00 89.54           N  
ATOM    169  NH2 ARG A  22     -10.622   0.783   1.917  1.00 89.54           N  
ATOM    170  CZ  ARG A  22      -9.759  -0.072   2.447  1.00 89.54           C  
ATOM    171  N   ARG A  23      -4.535  -1.697   5.816  1.00 93.67           N  
ATOM    172  CA  ARG A  23      -3.143  -2.123   5.720  1.00 93.67           C  
ATOM    173  C   ARG A  23      -2.607  -1.927   4.306  1.00 93.67           C  
ATOM    174  CB  ARG A  23      -2.999  -3.589   6.136  1.00 93.67           C  
ATOM    175  O   ARG A  23      -3.210  -2.393   3.337  1.00 93.67           O  
ATOM    176  CG  ARG A  23      -3.280  -3.841   7.609  1.00 93.67           C  
ATOM    177  CD  ARG A  23      -3.001  -5.286   7.997  1.00 93.67           C  
ATOM    178  NE  ARG A  23      -3.849  -5.721   9.104  1.00 93.67           N  
ATOM    179  NH1 ARG A  23      -2.596  -7.597   9.598  1.00 93.67           N  
ATOM    180  NH2 ARG A  23      -4.472  -7.110  10.823  1.00 93.67           N  
ATOM    181  CZ  ARG A  23      -3.637  -6.808   9.839  1.00 93.67           C  
ATOM    182  N   CYS A  24      -1.440  -1.213   4.185  1.00 94.92           N  
ATOM    183  CA  CYS A  24      -0.852  -0.903   2.887  1.00 94.92           C  
ATOM    184  C   CYS A  24       0.641  -1.205   2.878  1.00 94.92           C  
ATOM    185  CB  CYS A  24      -1.087   0.564   2.529  1.00 94.92           C  
ATOM    186  O   CYS A  24       1.287  -1.197   3.928  1.00 94.92           O  
ATOM    187  SG  CYS A  24      -2.832   1.021   2.435  1.00 94.92           S  
ATOM    188  N   PHE A  25       1.136  -1.532   1.691  1.00 94.51           N  
ATOM    189  CA  PHE A  25       2.583  -1.650   1.552  1.00 94.51           C  
ATOM    190  C   PHE A  25       3.243  -0.277   1.582  1.00 94.51           C  
ATOM    191  CB  PHE A  25       2.942  -2.377   0.253  1.00 94.51           C  
ATOM    192  O   PHE A  25       2.694   0.694   1.056  1.00 94.51           O  
ATOM    193  CG  PHE A  25       2.578  -3.837   0.253  1.00 94.51           C  
ATOM    194  CD1 PHE A  25       3.227  -4.729   1.098  1.00 94.51           C  
ATOM    195  CD2 PHE A  25       1.586  -4.318  -0.592  1.00 94.51           C  
ATOM    196  CE1 PHE A  25       2.892  -6.082   1.100  1.00 94.51           C  
ATOM    197  CE2 PHE A  25       1.246  -5.667  -0.595  1.00 94.51           C  
ATOM    198  CZ  PHE A  25       1.901  -6.548   0.251  1.00 94.51           C  
ATOM    199  N   ASN A  26       4.378  -0.244   2.404  1.00 87.25           N  
ATOM    200  CA  ASN A  26       5.134   0.995   2.549  1.00 87.25           C  
ATOM    201  C   ASN A  26       6.554   0.852   2.009  1.00 87.25           C  
ATOM    202  CB  ASN A  26       5.164   1.438   4.013  1.00 87.25           C  
ATOM    203  O   ASN A  26       7.213  -0.163   2.245  1.00 87.25           O  
ATOM    204  CG  ASN A  26       5.809   2.798   4.199  1.00 87.25           C  
ATOM    205  ND2 ASN A  26       6.385   3.025   5.374  1.00 87.25           N  
ATOM    206  OD1 ASN A  26       5.789   3.637   3.295  1.00 87.25           O  
ATOM    207  N   GLN A  27       6.780   1.353   0.803  1.00 86.41           N  
ATOM    208  CA  GLN A  27       8.198   1.337   0.461  1.00 86.41           C  
ATOM    209  C   GLN A  27       8.459   2.089  -0.842  1.00 86.41           C  
ATOM    210  CB  GLN A  27       8.707  -0.101   0.347  1.00 86.41           C  
ATOM    211  O   GLN A  27       7.614   2.096  -1.740  1.00 86.41           O  
ATOM    212  CG  GLN A  27       8.800  -0.828   1.682  1.00 86.41           C  
ATOM    213  CD  GLN A  27       9.595  -2.117   1.594  1.00 86.41           C  
ATOM    214  NE2 GLN A  27       9.368  -3.020   2.543  1.00 86.41           N  
ATOM    215  OE1 GLN A  27      10.405  -2.302   0.680  1.00 86.41           O  
ATOM    216  N   GLN A  28       9.588   2.636  -0.839  1.00 85.82           N  
ATOM    217  CA  GLN A  28      10.288   3.169  -2.003  1.00 85.82           C  
ATOM    218  C   GLN A  28      11.179   2.108  -2.643  1.00 85.82           C  
ATOM    219  CB  GLN A  28      11.123   4.391  -1.615  1.00 85.82           C  
ATOM    220  O   GLN A  28      11.534   1.118  -2.000  1.00 85.82           O  
ATOM    221  CG  GLN A  28      10.291   5.622  -1.279  1.00 85.82           C  
ATOM    222  CD  GLN A  28      11.143   6.822  -0.909  1.00 85.82           C  
ATOM    223  NE2 GLN A  28      10.529   7.808  -0.265  1.00 85.82           N  
ATOM    224  OE1 GLN A  28      12.343   6.862  -1.200  1.00 85.82           O  
ATOM    225  N   SER A  29      11.218   2.142  -3.907  1.00 83.95           N  
ATOM    226  CA  SER A  29      11.969   1.164  -4.687  1.00 83.95           C  
ATOM    227  C   SER A  29      13.328   0.879  -4.056  1.00 83.95           C  
ATOM    228  CB  SER A  29      12.157   1.652  -6.124  1.00 83.95           C  
ATOM    229  O   SER A  29      13.866  -0.221  -4.197  1.00 83.95           O  
ATOM    230  OG  SER A  29      12.794   2.918  -6.145  1.00 83.95           O  
ATOM    231  N   SER A  30      13.892   1.631  -3.124  1.00 82.55           N  
ATOM    232  CA  SER A  30      15.221   1.503  -2.536  1.00 82.55           C  
ATOM    233  C   SER A  30      15.159   0.826  -1.171  1.00 82.55           C  
ATOM    234  CB  SER A  30      15.884   2.875  -2.404  1.00 82.55           C  
ATOM    235  O   SER A  30      16.192   0.460  -0.606  1.00 82.55           O  
ATOM    236  OG  SER A  30      15.063   3.761  -1.662  1.00 82.55           O  
ATOM    237  N   GLU A  31      13.854   0.458  -0.656  1.00 85.40           N  
ATOM    238  CA  GLU A  31      13.671  -0.140   0.663  1.00 85.40           C  
ATOM    239  C   GLU A  31      12.873  -1.438   0.574  1.00 85.40           C  
ATOM    240  CB  GLU A  31      12.975   0.842   1.608  1.00 85.40           C  
ATOM    241  O   GLU A  31      12.112  -1.641  -0.375  1.00 85.40           O  
ATOM    242  CG  GLU A  31      13.764   2.119   1.858  1.00 85.40           C  
ATOM    243  CD  GLU A  31      13.090   3.057   2.846  1.00 85.40           C  
ATOM    244  OE1 GLU A  31      13.758   3.985   3.356  1.00 85.40           O  
ATOM    245  OE2 GLU A  31      11.883   2.862   3.114  1.00 85.40           O  
ATOM    246  N   PRO A  32      13.185  -2.303   1.533  1.00 86.87           N  
ATOM    247  CA  PRO A  32      12.364  -3.516   1.580  1.00 86.87           C  
ATOM    248  C   PRO A  32      10.881  -3.217   1.782  1.00 86.87           C  
ATOM    249  CB  PRO A  32      12.935  -4.282   2.775  1.00 86.87           C  
ATOM    250  O   PRO A  32      10.529  -2.257   2.472  1.00 86.87           O  
ATOM    251  CG  PRO A  32      14.261  -3.643   3.040  1.00 86.87           C  
ATOM    252  CD  PRO A  32      14.233  -2.244   2.496  1.00 86.87           C  
ATOM    253  N   GLN A  33      10.081  -4.055   1.029  1.00 88.34           N  
ATOM    254  CA  GLN A  33       8.631  -3.947   1.145  1.00 88.34           C  
ATOM    255  C   GLN A  33       8.155  -4.394   2.524  1.00 88.34           C  
ATOM    256  CB  GLN A  33       7.942  -4.774   0.058  1.00 88.34           C  
ATOM    257  O   GLN A  33       8.532  -5.466   3.000  1.00 88.34           O  
ATOM    258  CG  GLN A  33       6.424  -4.652   0.062  1.00 88.34           C  
ATOM    259  CD  GLN A  33       5.766  -5.476  -1.028  1.00 88.34           C  
ATOM    260  NE2 GLN A  33       4.983  -6.472  -0.628  1.00 88.34           N  
ATOM    261  OE1 GLN A  33       5.958  -5.219  -2.221  1.00 88.34           O  
ATOM    262  N   THR A  34       7.450  -3.462   3.244  1.00 91.36           N  
ATOM    263  CA  THR A  34       6.827  -3.789   4.521  1.00 91.36           C  
ATOM    264  C   THR A  34       5.376  -3.317   4.553  1.00 91.36           C  
ATOM    265  CB  THR A  34       7.599  -3.163   5.697  1.00 91.36           C  
ATOM    266  O   THR A  34       5.001  -2.400   3.819  1.00 91.36           O  
ATOM    267  CG2 THR A  34       9.039  -3.665   5.739  1.00 91.36           C  
ATOM    268  OG1 THR A  34       7.607  -1.737   5.550  1.00 91.36           O  
ATOM    269  N   ASN A  35       4.524  -4.016   5.237  1.00 92.55           N  
ATOM    270  CA  ASN A  35       3.138  -3.596   5.416  1.00 92.55           C  
ATOM    271  C   ASN A  35       2.948  -2.832   6.723  1.00 92.55           C  
ATOM    272  CB  ASN A  35       2.201  -4.805   5.367  1.00 92.55           C  
ATOM    273  O   ASN A  35       3.574  -3.156   7.734  1.00 92.55           O  
ATOM    274  CG  ASN A  35       2.489  -5.812   6.462  1.00 92.55           C  
ATOM    275  ND2 ASN A  35       2.088  -7.059   6.241  1.00 92.55           N  
ATOM    276  OD1 ASN A  35       3.066  -5.473   7.499  1.00 92.55           O  
ATOM    277  N   LYS A  36       2.109  -1.725   6.633  1.00 90.84           N  
ATOM    278  CA  LYS A  36       1.797  -0.934   7.820  1.00 90.84           C  
ATOM    279  C   LYS A  36       0.331  -0.507   7.826  1.00 90.84           C  
ATOM    280  CB  LYS A  36       2.701   0.297   7.898  1.00 90.84           C  
ATOM    281  O   LYS A  36      -0.289  -0.382   6.768  1.00 90.84           O  
ATOM    282  CG  LYS A  36       2.482   1.298   6.773  1.00 90.84           C  
ATOM    283  CD  LYS A  36       3.423   2.490   6.894  1.00 90.84           C  
ATOM    284  CE  LYS A  36       3.122   3.550   5.843  1.00 90.84           C  
ATOM    285  NZ  LYS A  36       4.015   4.739   5.985  1.00 90.84           N  
ATOM    286  N   SER A  37      -0.209  -0.342   9.143  1.00 92.87           N  
ATOM    287  CA  SER A  37      -1.557   0.202   9.271  1.00 92.87           C  
ATOM    288  C   SER A  37      -1.587   1.689   8.933  1.00 92.87           C  
ATOM    289  CB  SER A  37      -2.091  -0.017  10.687  1.00 92.87           C  
ATOM    290  O   SER A  37      -0.689   2.438   9.322  1.00 92.87           O  
ATOM    291  OG  SER A  37      -2.165  -1.400  10.988  1.00 92.87           O  
ATOM    292  N   CYS A  38      -2.696   2.089   8.039  1.00 90.95           N  
ATOM    293  CA  CYS A  38      -2.818   3.501   7.694  1.00 90.95           C  
ATOM    294  C   CYS A  38      -3.368   4.304   8.868  1.00 90.95           C  
ATOM    295  CB  CYS A  38      -3.721   3.680   6.475  1.00 90.95           C  
ATOM    296  O   CYS A  38      -4.119   3.775   9.689  1.00 90.95           O  
ATOM    297  SG  CYS A  38      -3.051   2.960   4.960  1.00 90.95           S  
ATOM    298  N   PRO A  39      -2.860   5.572   8.918  1.00 90.20           N  
ATOM    299  CA  PRO A  39      -3.431   6.449   9.943  1.00 90.20           C  
ATOM    300  C   PRO A  39      -4.943   6.612   9.804  1.00 90.20           C  
ATOM    301  CB  PRO A  39      -2.714   7.781   9.706  1.00 90.20           C  
ATOM    302  O   PRO A  39      -5.496   6.379   8.726  1.00 90.20           O  
ATOM    303  CG  PRO A  39      -1.556   7.440   8.825  1.00 90.20           C  
ATOM    304  CD  PRO A  39      -1.857   6.147   8.121  1.00 90.20           C  
ATOM    305  N   PRO A  40      -5.559   6.956  10.964  1.00 87.04           N  
ATOM    306  CA  PRO A  40      -6.995   7.231  10.867  1.00 87.04           C  
ATOM    307  C   PRO A  40      -7.325   8.278   9.806  1.00 87.04           C  
ATOM    308  CB  PRO A  40      -7.352   7.738  12.266  1.00 87.04           C  
ATOM    309  O   PRO A  40      -6.597   9.263   9.658  1.00 87.04           O  
ATOM    310  CG  PRO A  40      -6.236   7.266  13.140  1.00 87.04           C  
ATOM    311  CD  PRO A  40      -4.994   7.144  12.305  1.00 87.04           C  
ATOM    312  N   GLY A  41      -8.306   7.954   8.938  1.00 84.93           N  
ATOM    313  CA  GLY A  41      -8.688   8.948   7.948  1.00 84.93           C  
ATOM    314  C   GLY A  41      -8.160   8.641   6.560  1.00 84.93           C  
ATOM    315  O   GLY A  41      -8.561   9.276   5.582  1.00 84.93           O  
ATOM    316  N   GLU A  42      -7.202   7.657   6.512  1.00 89.84           N  
ATOM    317  CA  GLU A  42      -6.694   7.160   5.237  1.00 89.84           C  
ATOM    318  C   GLU A  42      -7.255   5.776   4.921  1.00 89.84           C  
ATOM    319  CB  GLU A  42      -5.163   7.116   5.247  1.00 89.84           C  
ATOM    320  O   GLU A  42      -6.899   4.792   5.573  1.00 89.84           O  
ATOM    321  CG  GLU A  42      -4.510   8.487   5.354  1.00 89.84           C  
ATOM    322  CD  GLU A  42      -3.023   8.469   5.037  1.00 89.84           C  
ATOM    323  OE1 GLU A  42      -2.340   9.491   5.274  1.00 89.84           O  
ATOM    324  OE2 GLU A  42      -2.538   7.424   4.548  1.00 89.84           O  
ATOM    325  N   ASN A  43      -8.072   5.785   3.856  1.00 90.55           N  
ATOM    326  CA  ASN A  43      -8.793   4.542   3.602  1.00 90.55           C  
ATOM    327  C   ASN A  43      -8.399   3.930   2.260  1.00 90.55           C  
ATOM    328  CB  ASN A  43     -10.304   4.777   3.655  1.00 90.55           C  
ATOM    329  O   ASN A  43      -9.107   3.069   1.735  1.00 90.55           O  
ATOM    330  CG  ASN A  43     -10.792   5.124   5.048  1.00 90.55           C  
ATOM    331  ND2 ASN A  43     -11.827   5.951   5.125  1.00 90.55           N  
ATOM    332  OD1 ASN A  43     -10.242   4.652   6.047  1.00 90.55           O  
ATOM    333  N   SER A  44      -7.262   4.445   1.726  1.00 93.60           N  
ATOM    334  CA  SER A  44      -6.803   3.954   0.431  1.00 93.60           C  
ATOM    335  C   SER A  44      -5.302   3.683   0.443  1.00 93.60           C  
ATOM    336  CB  SER A  44      -7.139   4.957  -0.673  1.00 93.60           C  
ATOM    337  O   SER A  44      -4.565   4.278   1.231  1.00 93.60           O  
ATOM    338  OG  SER A  44      -8.535   5.196  -0.727  1.00 93.60           O  
ATOM    339  N   CYS A  45      -4.948   2.761  -0.482  1.00 95.31           N  
ATOM    340  CA  CYS A  45      -3.538   2.497  -0.750  1.00 95.31           C  
ATOM    341  C   CYS A  45      -3.144   2.990  -2.136  1.00 95.31           C  
ATOM    342  CB  CYS A  45      -3.241   1.003  -0.627  1.00 95.31           C  
ATOM    343  O   CYS A  45      -3.983   3.059  -3.037  1.00 95.31           O  
ATOM    344  SG  CYS A  45      -3.613   0.318   1.003  1.00 95.31           S  
ATOM    345  N   TYR A  46      -1.861   3.399  -2.209  1.00 96.21           N  
ATOM    346  CA  TYR A  46      -1.461   3.834  -3.543  1.00 96.21           C  
ATOM    347  C   TYR A  46      -0.154   3.173  -3.963  1.00 96.21           C  
ATOM    348  CB  TYR A  46      -1.316   5.358  -3.591  1.00 96.21           C  
ATOM    349  O   TYR A  46       0.652   2.783  -3.115  1.00 96.21           O  
ATOM    350  CG  TYR A  46      -0.073   5.870  -2.905  1.00 96.21           C  
ATOM    351  CD1 TYR A  46      -0.118   6.323  -1.588  1.00 96.21           C  
ATOM    352  CD2 TYR A  46       1.147   5.905  -3.571  1.00 96.21           C  
ATOM    353  CE1 TYR A  46       1.024   6.798  -0.952  1.00 96.21           C  
ATOM    354  CE2 TYR A  46       2.296   6.378  -2.945  1.00 96.21           C  
ATOM    355  OH  TYR A  46       3.358   7.291  -1.012  1.00 96.21           O  
ATOM    356  CZ  TYR A  46       2.224   6.821  -1.637  1.00 96.21           C  
ATOM    357  N   ASN A  47       0.051   3.058  -5.295  1.00 95.47           N  
ATOM    358  CA  ASN A  47       1.262   2.723  -6.036  1.00 95.47           C  
ATOM    359  C   ASN A  47       1.613   3.803  -7.055  1.00 95.47           C  
ATOM    360  CB  ASN A  47       1.108   1.368  -6.731  1.00 95.47           C  
ATOM    361  O   ASN A  47       0.871   4.023  -8.014  1.00 95.47           O  
ATOM    362  CG  ASN A  47       2.379   0.920  -7.425  1.00 95.47           C  
ATOM    363  ND2 ASN A  47       3.029  -0.098  -6.873  1.00 95.47           N  
ATOM    364  OD1 ASN A  47       2.775   1.485  -8.448  1.00 95.47           O  
ATOM    365  N   LYS A  48       2.671   4.458  -6.746  1.00 94.67           N  
ATOM    366  CA  LYS A  48       3.117   5.601  -7.538  1.00 94.67           C  
ATOM    367  C   LYS A  48       4.447   5.308  -8.225  1.00 94.67           C  
ATOM    368  CB  LYS A  48       3.244   6.846  -6.659  1.00 94.67           C  
ATOM    369  O   LYS A  48       5.411   4.898  -7.575  1.00 94.67           O  
ATOM    370  CG  LYS A  48       3.703   8.089  -7.408  1.00 94.67           C  
ATOM    371  CD  LYS A  48       3.764   9.303  -6.491  1.00 94.67           C  
ATOM    372  CE  LYS A  48       5.019   9.292  -5.629  1.00 94.67           C  
ATOM    373  NZ  LYS A  48       5.123  10.521  -4.786  1.00 94.67           N  
ATOM    374  N   GLN A  49       4.405   5.519  -9.652  1.00 94.44           N  
ATOM    375  CA  GLN A  49       5.610   5.210 -10.415  1.00 94.44           C  
ATOM    376  C   GLN A  49       6.005   6.376 -11.316  1.00 94.44           C  
ATOM    377  CB  GLN A  49       5.406   3.946 -11.252  1.00 94.44           C  
ATOM    378  O   GLN A  49       5.149   6.989 -11.958  1.00 94.44           O  
ATOM    379  CG  GLN A  49       5.183   2.689 -10.422  1.00 94.44           C  
ATOM    380  CD  GLN A  49       4.976   1.451 -11.276  1.00 94.44           C  
ATOM    381  NE2 GLN A  49       3.857   0.767 -11.067  1.00 94.44           N  
ATOM    382  OE1 GLN A  49       5.816   1.113 -12.116  1.00 94.44           O  
ATOM    383  N   TRP A  50       7.335   6.704 -11.269  1.00 93.97           N  
ATOM    384  CA  TRP A  50       7.863   7.734 -12.157  1.00 93.97           C  
ATOM    385  C   TRP A  50       9.316   7.446 -12.521  1.00 93.97           C  
ATOM    386  CB  TRP A  50       7.751   9.115 -11.506  1.00 93.97           C  
ATOM    387  O   TRP A  50       9.982   6.647 -11.859  1.00 93.97           O  
ATOM    388  CG  TRP A  50       8.755   9.360 -10.420  1.00 93.97           C  
ATOM    389  CD1 TRP A  50       9.949  10.014 -10.534  1.00 93.97           C  
ATOM    390  CD2 TRP A  50       8.652   8.947  -9.054  1.00 93.97           C  
ATOM    391  CE2 TRP A  50       9.822   9.387  -8.395  1.00 93.97           C  
ATOM    392  CE3 TRP A  50       7.683   8.248  -8.321  1.00 93.97           C  
ATOM    393  NE1 TRP A  50      10.596  10.034  -9.320  1.00 93.97           N  
ATOM    394  CH2 TRP A  50       9.085   8.464  -6.344  1.00 93.97           C  
ATOM    395  CZ2 TRP A  50      10.049   9.149  -7.037  1.00 93.97           C  
ATOM    396  CZ3 TRP A  50       7.911   8.013  -6.970  1.00 93.97           C  
ATOM    397  N   ARG A  51       9.754   8.092 -13.661  1.00 92.21           N  
ATOM    398  CA  ARG A  51      11.123   7.898 -14.127  1.00 92.21           C  
ATOM    399  C   ARG A  51      12.020   9.049 -13.684  1.00 92.21           C  
ATOM    400  CB  ARG A  51      11.159   7.763 -15.651  1.00 92.21           C  
ATOM    401  O   ARG A  51      11.637  10.217 -13.786  1.00 92.21           O  
ATOM    402  CG  ARG A  51      10.715   6.401 -16.159  1.00 92.21           C  
ATOM    403  CD  ARG A  51      11.670   5.853 -17.211  1.00 92.21           C  
ATOM    404  NE  ARG A  51      11.057   5.830 -18.536  1.00 92.21           N  
ATOM    405  NH1 ARG A  51      10.820   3.533 -18.614  1.00 92.21           N  
ATOM    406  NH2 ARG A  51      10.121   4.823 -20.375  1.00 92.21           N  
ATOM    407  CZ  ARG A  51      10.667   4.729 -19.172  1.00 92.21           C  
ATOM    408  N   ASP A  52      13.171   8.741 -13.054  1.00 89.21           N  
ATOM    409  CA  ASP A  52      14.192   9.747 -12.779  1.00 89.21           C  
ATOM    410  C   ASP A  52      15.526   9.365 -13.417  1.00 89.21           C  
ATOM    411  CB  ASP A  52      14.365   9.937 -11.270  1.00 89.21           C  
ATOM    412  O   ASP A  52      15.585   8.457 -14.248  1.00 89.21           O  
ATOM    413  CG  ASP A  52      15.065   8.766 -10.602  1.00 89.21           C  
ATOM    414  OD1 ASP A  52      15.533   7.850 -11.312  1.00 89.21           O  
ATOM    415  OD2 ASP A  52      15.148   8.760  -9.355  1.00 89.21           O  
ATOM    416  N   HIS A  53      16.643  10.145 -13.110  1.00 89.85           N  
ATOM    417  CA  HIS A  53      17.949   9.957 -13.732  1.00 89.85           C  
ATOM    418  C   HIS A  53      18.519   8.580 -13.409  1.00 89.85           C  
ATOM    419  CB  HIS A  53      18.920  11.047 -13.277  1.00 89.85           C  
ATOM    420  O   HIS A  53      19.361   8.064 -14.147  1.00 89.85           O  
ATOM    421  CG  HIS A  53      19.141  11.076 -11.798  1.00 89.85           C  
ATOM    422  CD2 HIS A  53      20.214  10.721 -11.053  1.00 89.85           C  
ATOM    423  ND1 HIS A  53      18.180  11.509 -10.911  1.00 89.85           N  
ATOM    424  CE1 HIS A  53      18.654  11.420  -9.679  1.00 89.85           C  
ATOM    425  NE2 HIS A  53      19.886  10.945  -9.738  1.00 89.85           N  
ATOM    426  N   ARG A  54      17.991   7.891 -12.447  1.00 88.14           N  
ATOM    427  CA  ARG A  54      18.507   6.616 -11.958  1.00 88.14           C  
ATOM    428  C   ARG A  54      17.622   5.458 -12.408  1.00 88.14           C  
ATOM    429  CB  ARG A  54      18.617   6.630 -10.432  1.00 88.14           C  
ATOM    430  O   ARG A  54      17.963   4.292 -12.199  1.00 88.14           O  
ATOM    431  CG  ARG A  54      19.631   7.628  -9.897  1.00 88.14           C  
ATOM    432  CD  ARG A  54      19.727   7.575  -8.378  1.00 88.14           C  
ATOM    433  NE  ARG A  54      20.681   8.554  -7.864  1.00 88.14           N  
ATOM    434  NH1 ARG A  54      20.693   7.718  -5.710  1.00 88.14           N  
ATOM    435  NH2 ARG A  54      21.985   9.533  -6.247  1.00 88.14           N  
ATOM    436  CZ  ARG A  54      21.117   8.599  -6.608  1.00 88.14           C  
ATOM    437  N   GLY A  55      16.401   5.781 -13.109  1.00 90.32           N  
ATOM    438  CA  GLY A  55      15.460   4.751 -13.518  1.00 90.32           C  
ATOM    439  C   GLY A  55      14.062   4.969 -12.971  1.00 90.32           C  
ATOM    440  O   GLY A  55      13.671   6.103 -12.686  1.00 90.32           O  
ATOM    441  N   THR A  56      13.261   3.837 -13.049  1.00 91.38           N  
ATOM    442  CA  THR A  56      11.883   3.874 -12.571  1.00 91.38           C  
ATOM    443  C   THR A  56      11.838   3.841 -11.046  1.00 91.38           C  
ATOM    444  CB  THR A  56      11.064   2.699 -13.137  1.00 91.38           C  
ATOM    445  O   THR A  56      12.464   2.984 -10.420  1.00 91.38           O  
ATOM    446  CG2 THR A  56       9.620   2.749 -12.649  1.00 91.38           C  
ATOM    447  OG1 THR A  56      11.075   2.762 -14.569  1.00 91.38           O  
ATOM    448  N   ILE A  57      11.146   4.853 -10.472  1.00 92.44           N  
ATOM    449  CA  ILE A  57      10.944   4.941  -9.030  1.00 92.44           C  
ATOM    450  C   ILE A  57       9.523   4.502  -8.680  1.00 92.44           C  
ATOM    451  CB  ILE A  57      11.206   6.371  -8.508  1.00 92.44           C  
ATOM    452  O   ILE A  57       8.563   4.895  -9.347  1.00 92.44           O  
ATOM    453  CG1 ILE A  57      12.627   6.820  -8.871  1.00 92.44           C  
ATOM    454  CG2 ILE A  57      10.978   6.445  -6.996  1.00 92.44           C  
ATOM    455  CD1 ILE A  57      13.723   5.990  -8.218  1.00 92.44           C  
ATOM    456  N   THR A  58       9.427   3.550  -7.671  1.00 92.72           N  
ATOM    457  CA  THR A  58       8.129   3.111  -7.171  1.00 92.72           C  
ATOM    458  C   THR A  58       7.951   3.508  -5.708  1.00 92.72           C  
ATOM    459  CB  THR A  58       7.962   1.587  -7.316  1.00 92.72           C  
ATOM    460  O   THR A  58       8.831   3.262  -4.881  1.00 92.72           O  
ATOM    461  CG2 THR A  58       6.587   1.136  -6.833  1.00 92.72           C  
ATOM    462  OG1 THR A  58       8.115   1.224  -8.694  1.00 92.72           O  
ATOM    463  N   GLU A  59       6.832   4.206  -5.556  1.00 93.63           N  
ATOM    464  CA  GLU A  59       6.463   4.603  -4.200  1.00 93.63           C  
ATOM    465  C   GLU A  59       5.116   4.008  -3.799  1.00 93.63           C  
ATOM    466  CB  GLU A  59       6.422   6.128  -4.078  1.00 93.63           C  
ATOM    467  O   GLU A  59       4.155   4.058  -4.570  1.00 93.63           O  
ATOM    468  CG  GLU A  59       7.783   6.793  -4.221  1.00 93.63           C  
ATOM    469  CD  GLU A  59       7.742   8.297  -4.003  1.00 93.63           C  
ATOM    470  OE1 GLU A  59       8.768   8.974  -4.242  1.00 93.63           O  
ATOM    471  OE2 GLU A  59       6.675   8.803  -3.589  1.00 93.63           O  
ATOM    472  N   ARG A  60       5.050   3.517  -2.561  1.00 94.68           N  
ATOM    473  CA  ARG A  60       3.834   2.919  -2.020  1.00 94.68           C  
ATOM    474  C   ARG A  60       3.478   3.528  -0.668  1.00 94.68           C  
ATOM    475  CB  ARG A  60       3.993   1.403  -1.886  1.00 94.68           C  
ATOM    476  O   ARG A  60       4.362   3.955   0.078  1.00 94.68           O  
ATOM    477  CG  ARG A  60       4.323   0.701  -3.193  1.00 94.68           C  
ATOM    478  CD  ARG A  60       4.630  -0.775  -2.979  1.00 94.68           C  
ATOM    479  NE  ARG A  60       5.086  -1.415  -4.210  1.00 94.68           N  
ATOM    480  NH1 ARG A  60       7.328  -0.995  -3.842  1.00 94.68           N  
ATOM    481  NH2 ARG A  60       6.661  -2.109  -5.731  1.00 94.68           N  
ATOM    482  CZ  ARG A  60       6.357  -1.505  -4.591  1.00 94.68           C  
ATOM    483  N   GLY A  61       2.181   3.572  -0.418  1.00 93.95           N  
ATOM    484  CA  GLY A  61       1.801   4.149   0.862  1.00 93.95           C  
ATOM    485  C   GLY A  61       0.299   4.228   1.059  1.00 93.95           C  
ATOM    486  O   GLY A  61      -0.460   3.551   0.362  1.00 93.95           O  
ATOM    487  N   CYS A  62      -0.014   4.918   2.155  1.00 94.00           N  
ATOM    488  CA  CYS A  62      -1.411   5.121   2.524  1.00 94.00           C  
ATOM    489  C   CYS A  62      -1.954   6.408   1.915  1.00 94.00           C  
ATOM    490  CB  CYS A  62      -1.564   5.160   4.044  1.00 94.00           C  
ATOM    491  O   CYS A  62      -1.226   7.395   1.787  1.00 94.00           O  
ATOM    492  SG  CYS A  62      -1.060   3.633   4.866  1.00 94.00           S  
ATOM    493  N   GLY A  63      -3.146   6.283   1.503  1.00 93.17           N  
ATOM    494  CA  GLY A  63      -3.788   7.413   0.852  1.00 93.17           C  
ATOM    495  C   GLY A  63      -3.648   7.391  -0.658  1.00 93.17           C  
ATOM    496  O   GLY A  63      -3.039   6.475  -1.217  1.00 93.17           O  
ATOM    497  N   CYS A  64      -4.428   8.350  -1.280  1.00 94.04           N  
ATOM    498  CA  CYS A  64      -4.346   8.488  -2.729  1.00 94.04           C  
ATOM    499  C   CYS A  64      -4.021   9.924  -3.123  1.00 94.04           C  
ATOM    500  CB  CYS A  64      -5.656   8.054  -3.385  1.00 94.04           C  
ATOM    501  O   CYS A  64      -4.920  10.758  -3.244  1.00 94.04           O  
ATOM    502  SG  CYS A  64      -5.510   7.720  -5.154  1.00 94.04           S  
ATOM    503  N   PRO A  65      -2.609  10.143  -3.284  1.00 92.99           N  
ATOM    504  CA  PRO A  65      -2.166  11.508  -3.578  1.00 92.99           C  
ATOM    505  C   PRO A  65      -2.497  11.942  -5.004  1.00 92.99           C  
ATOM    506  CB  PRO A  65      -0.652  11.441  -3.364  1.00 92.99           C  
ATOM    507  O   PRO A  65      -2.705  11.096  -5.878  1.00 92.99           O  
ATOM    508  CG  PRO A  65      -0.284  10.027  -3.680  1.00 92.99           C  
ATOM    509  CD  PRO A  65      -1.418   9.135  -3.263  1.00 92.99           C  
ATOM    510  N   GLN A  66      -2.608  13.255  -5.120  1.00 93.95           N  
ATOM    511  CA  GLN A  66      -2.656  13.822  -6.464  1.00 93.95           C  
ATOM    512  C   GLN A  66      -1.262  13.895  -7.080  1.00 93.95           C  
ATOM    513  CB  GLN A  66      -3.291  15.213  -6.438  1.00 93.95           C  
ATOM    514  O   GLN A  66      -0.295  14.246  -6.401  1.00 93.95           O  
ATOM    515  CG  GLN A  66      -4.757  15.212  -6.024  1.00 93.95           C  
ATOM    516  CD  GLN A  66      -5.417  16.567  -6.200  1.00 93.95           C  
ATOM    517  NE2 GLN A  66      -6.598  16.576  -6.810  1.00 93.95           N  
ATOM    518  OE1 GLN A  66      -4.872  17.596  -5.790  1.00 93.95           O  
ATOM    519  N   VAL A  67      -1.099  13.520  -8.289  1.00 93.98           N  
ATOM    520  CA  VAL A  67       0.232  13.529  -8.888  1.00 93.98           C  
ATOM    521  C   VAL A  67       0.215  14.354 -10.173  1.00 93.98           C  
ATOM    522  CB  VAL A  67       0.732  12.097  -9.181  1.00 93.98           C  
ATOM    523  O   VAL A  67      -0.849  14.597 -10.748  1.00 93.98           O  
ATOM    524  CG1 VAL A  67       0.859  11.294  -7.888  1.00 93.98           C  
ATOM    525  CG2 VAL A  67      -0.207  11.394 -10.160  1.00 93.98           C  
ATOM    526  N   LYS A  68       1.407  14.919 -10.584  1.00 91.84           N  
ATOM    527  CA  LYS A  68       1.579  15.648 -11.837  1.00 91.84           C  
ATOM    528  C   LYS A  68       1.422  14.721 -13.039  1.00 91.84           C  
ATOM    529  CB  LYS A  68       2.947  16.331 -11.878  1.00 91.84           C  
ATOM    530  O   LYS A  68       1.542  13.501 -12.909  1.00 91.84           O  
ATOM    531  CG  LYS A  68       3.140  17.395 -10.808  1.00 91.84           C  
ATOM    532  CD  LYS A  68       4.510  18.053 -10.913  1.00 91.84           C  
ATOM    533  CE  LYS A  68       4.716  19.096  -9.824  1.00 91.84           C  
ATOM    534  NZ  LYS A  68       6.096  19.667  -9.857  1.00 91.84           N  
ATOM    535  N   SER A  69       1.233  15.335 -14.245  1.00 90.34           N  
ATOM    536  CA  SER A  69       1.160  14.585 -15.495  1.00 90.34           C  
ATOM    537  C   SER A  69       2.457  13.827 -15.760  1.00 90.34           C  
ATOM    538  CB  SER A  69       0.859  15.522 -16.665  1.00 90.34           C  
ATOM    539  O   SER A  69       3.542  14.309 -15.430  1.00 90.34           O  
ATOM    540  OG  SER A  69      -0.443  16.070 -16.549  1.00 90.34           O  
ATOM    541  N   GLY A  70       2.303  12.505 -16.091  1.00 90.22           N  
ATOM    542  CA  GLY A  70       3.504  11.745 -16.398  1.00 90.22           C  
ATOM    543  C   GLY A  70       3.901  10.784 -15.293  1.00 90.22           C  
ATOM    544  O   GLY A  70       4.904  10.076 -15.409  1.00 90.22           O  
ATOM    545  N   ILE A  71       3.095  10.775 -14.183  1.00 95.22           N  
ATOM    546  CA  ILE A  71       3.256   9.847 -13.069  1.00 95.22           C  
ATOM    547  C   ILE A  71       2.119   8.827 -13.080  1.00 95.22           C  
ATOM    548  CB  ILE A  71       3.296  10.591 -11.715  1.00 95.22           C  
ATOM    549  O   ILE A  71       0.945   9.197 -13.161  1.00 95.22           O  
ATOM    550  CG1 ILE A  71       4.496  11.543 -11.664  1.00 95.22           C  
ATOM    551  CG2 ILE A  71       3.337   9.594 -10.553  1.00 95.22           C  
ATOM    552  CD1 ILE A  71       4.524  12.438 -10.433  1.00 95.22           C  
ATOM    553  N   LYS A  72       2.544   7.544 -13.116  1.00 94.78           N  
ATOM    554  CA  LYS A  72       1.561   6.468 -13.024  1.00 94.78           C  
ATOM    555  C   LYS A  72       1.107   6.260 -11.582  1.00 94.78           C  
ATOM    556  CB  LYS A  72       2.136   5.167 -13.586  1.00 94.78           C  
ATOM    557  O   LYS A  72       1.931   6.044 -10.691  1.00 94.78           O  
ATOM    558  CG  LYS A  72       1.118   4.042 -13.706  1.00 94.78           C  
ATOM    559  CD  LYS A  72       1.726   2.804 -14.353  1.00 94.78           C  
ATOM    560  CE  LYS A  72       0.713   1.673 -14.459  1.00 94.78           C  
ATOM    561  NZ  LYS A  72       1.314   0.447 -15.066  1.00 94.78           N  
ATOM    562  N   LEU A  73      -0.250   6.407 -11.387  1.00 95.61           N  
ATOM    563  CA  LEU A  73      -0.801   6.294 -10.041  1.00 95.61           C  
ATOM    564  C   LEU A  73      -1.966   5.310 -10.011  1.00 95.61           C  
ATOM    565  CB  LEU A  73      -1.262   7.663  -9.534  1.00 95.61           C  
ATOM    566  O   LEU A  73      -2.899   5.421 -10.809  1.00 95.61           O  
ATOM    567  CG  LEU A  73      -1.940   7.685  -8.163  1.00 95.61           C  
ATOM    568  CD1 LEU A  73      -0.943   7.311  -7.072  1.00 95.61           C  
ATOM    569  CD2 LEU A  73      -2.550   9.056  -7.890  1.00 95.61           C  
ATOM    570  N   THR A  74      -1.841   4.295  -9.075  1.00 95.24           N  
ATOM    571  CA  THR A  74      -2.931   3.367  -8.795  1.00 95.24           C  
ATOM    572  C   THR A  74      -3.364   3.467  -7.335  1.00 95.24           C  
ATOM    573  CB  THR A  74      -2.526   1.917  -9.115  1.00 95.24           C  
ATOM    574  O   THR A  74      -2.540   3.335  -6.427  1.00 95.24           O  
ATOM    575  CG2 THR A  74      -3.692   0.959  -8.895  1.00 95.24           C  
ATOM    576  OG1 THR A  74      -2.107   1.835 -10.483  1.00 95.24           O  
ATOM    577  N   CYS A  75      -4.641   3.756  -7.261  1.00 95.42           N  
ATOM    578  CA  CYS A  75      -5.234   3.827  -5.930  1.00 95.42           C  
ATOM    579  C   CYS A  75      -6.244   2.704  -5.722  1.00 95.42           C  
ATOM    580  CB  CYS A  75      -5.911   5.180  -5.716  1.00 95.42           C  
ATOM    581  O   CYS A  75      -7.078   2.445  -6.591  1.00 95.42           O  
ATOM    582  SG  CYS A  75      -4.777   6.583  -5.800  1.00 95.42           S  
ATOM    583  N   CYS A  76      -6.058   2.030  -4.617  1.00 94.52           N  
ATOM    584  CA  CYS A  76      -7.028   0.974  -4.348  1.00 94.52           C  
ATOM    585  C   CYS A  76      -7.476   1.003  -2.892  1.00 94.52           C  
ATOM    586  CB  CYS A  76      -6.436  -0.395  -4.682  1.00 94.52           C  
ATOM    587  O   CYS A  76      -6.793   1.573  -2.039  1.00 94.52           O  
ATOM    588  SG  CYS A  76      -4.979  -0.817  -3.702  1.00 94.52           S  
ATOM    589  N   GLN A  77      -8.752   0.429  -2.644  1.00 92.94           N  
ATOM    590  CA  GLN A  77      -9.381   0.542  -1.332  1.00 92.94           C  
ATOM    591  C   GLN A  77      -9.327  -0.784  -0.579  1.00 92.94           C  
ATOM    592  CB  GLN A  77     -10.831   1.009  -1.470  1.00 92.94           C  
ATOM    593  O   GLN A  77      -9.901  -0.913   0.504  1.00 92.94           O  
ATOM    594  CG  GLN A  77     -10.972   2.434  -1.987  1.00 92.94           C  
ATOM    595  CD  GLN A  77     -12.419   2.873  -2.114  1.00 92.94           C  
ATOM    596  NE2 GLN A  77     -12.660   4.171  -1.964  1.00 92.94           N  
ATOM    597  OE1 GLN A  77     -13.312   2.052  -2.345  1.00 92.94           O  
ATOM    598  N   SER A  78      -8.580  -1.684  -1.098  1.00 92.53           N  
ATOM    599  CA  SER A  78      -8.420  -2.970  -0.426  1.00 92.53           C  
ATOM    600  C   SER A  78      -7.056  -3.075   0.249  1.00 92.53           C  
ATOM    601  CB  SER A  78      -8.596  -4.119  -1.420  1.00 92.53           C  
ATOM    602  O   SER A  78      -6.121  -2.360  -0.115  1.00 92.53           O  
ATOM    603  OG  SER A  78      -9.858  -4.041  -2.061  1.00 92.53           O  
ATOM    604  N   ASP A  79      -6.898  -3.991   1.283  1.00 92.91           N  
ATOM    605  CA  ASP A  79      -5.640  -4.204   1.993  1.00 92.91           C  
ATOM    606  C   ASP A  79      -4.565  -4.747   1.055  1.00 92.91           C  
ATOM    607  CB  ASP A  79      -5.844  -5.160   3.170  1.00 92.91           C  
ATOM    608  O   ASP A  79      -4.820  -5.666   0.275  1.00 92.91           O  
ATOM    609  CG  ASP A  79      -6.627  -4.537   4.312  1.00 92.91           C  
ATOM    610  OD1 ASP A  79      -6.427  -3.339   4.607  1.00 92.91           O  
ATOM    611  OD2 ASP A  79      -7.450  -5.252   4.925  1.00 92.91           O  
ATOM    612  N   ASP A  80      -3.409  -4.142   1.209  1.00 92.85           N  
ATOM    613  CA  ASP A  80      -2.226  -4.623   0.502  1.00 92.85           C  
ATOM    614  C   ASP A  80      -2.450  -4.622  -1.008  1.00 92.85           C  
ATOM    615  CB  ASP A  80      -1.853  -6.029   0.977  1.00 92.85           C  
ATOM    616  O   ASP A  80      -1.835  -5.406  -1.734  1.00 92.85           O  
ATOM    617  CG  ASP A  80      -1.661  -6.116   2.481  1.00 92.85           C  
ATOM    618  OD1 ASP A  80      -1.146  -5.152   3.087  1.00 92.85           O  
ATOM    619  OD2 ASP A  80      -2.027  -7.160   3.064  1.00 92.85           O  
ATOM    620  N   CYS A  81      -3.245  -3.926  -1.672  1.00 92.90           N  
ATOM    621  CA  CYS A  81      -3.595  -3.900  -3.087  1.00 92.90           C  
ATOM    622  C   CYS A  81      -2.505  -3.219  -3.906  1.00 92.90           C  
ATOM    623  CB  CYS A  81      -4.927  -3.180  -3.297  1.00 92.90           C  
ATOM    624  O   CYS A  81      -2.442  -3.387  -5.125  1.00 92.90           O  
ATOM    625  SG  CYS A  81      -4.848  -1.401  -2.998  1.00 92.90           S  
ATOM    626  N   ASN A  82      -1.644  -2.498  -3.164  1.00 93.18           N  
ATOM    627  CA  ASN A  82      -0.614  -1.735  -3.860  1.00 93.18           C  
ATOM    628  C   ASN A  82       0.642  -2.570  -4.093  1.00 93.18           C  
ATOM    629  CB  ASN A  82      -0.269  -0.464  -3.081  1.00 93.18           C  
ATOM    630  O   ASN A  82       1.758  -2.051  -4.035  1.00 93.18           O  
ATOM    631  CG  ASN A  82       0.166  -0.751  -1.658  1.00 93.18           C  
ATOM    632  ND2 ASN A  82       0.995   0.124  -1.102  1.00 93.18           N  
ATOM    633  OD1 ASN A  82      -0.240  -1.753  -1.062  1.00 93.18           O  
ATOM    634  N   ASN A  83       0.512  -3.893  -4.389  1.00 85.18           N  
ATOM    635  CA  ASN A  83       1.629  -4.776  -4.707  1.00 85.18           C  
ATOM    636  C   ASN A  83       2.145  -4.539  -6.124  1.00 85.18           C  
ATOM    637  CB  ASN A  83       1.224  -6.240  -4.527  1.00 85.18           C  
ATOM    638  O   ASN A  83       1.385  -4.134  -7.006  1.00 85.18           O  
ATOM    639  CG  ASN A  83       2.412  -7.182  -4.554  1.00 85.18           C  
ATOM    640  ND2 ASN A  83       2.175  -8.425  -4.956  1.00 85.18           N  
ATOM    641  OD1 ASN A  83       3.534  -6.795  -4.216  1.00 85.18           O  
TER     642      ASN A  83                                                      
ENDMDL                                                                          
END                                                                             
