# Supplementary material for: Domain loss enabled evolution of novel functions in the snake three-finger toxin gene superfamily
Source: Nat Commun. 2023 Aug 11;14:4861. doi: 10.1038/s41467-023-40550-0 (PMC10421932; doi:10.1038/s41467-023-40550-0)
Supplement: Supplementary file 5 — Supplementary Data 2 [file 41467_2023_40550_MOESM5_ESM.zip › SD2_structure_predictions/full_sequence/None|Povi_10|Pogona_vitticeps.pdb]

MODEL     1                                                                     
ATOM      1  N   MET A   1     -47.538 -11.437  29.674  1.00 54.58           N  
ATOM      2  CA  MET A   1     -47.142 -10.237  28.942  1.00 54.58           C  
ATOM      3  C   MET A   1     -45.742  -9.788  29.349  1.00 54.58           C  
ATOM      4  CB  MET A   1     -48.144  -9.106  29.178  1.00 54.58           C  
ATOM      5  O   MET A   1     -45.276  -8.730  28.923  1.00 54.58           O  
ATOM      6  CG  MET A   1     -49.106  -9.370  30.325  1.00 54.58           C  
ATOM      7  SD  MET A   1     -50.342  -8.029  30.528  1.00 54.58           S  
ATOM      8  CE  MET A   1     -49.254  -6.659  31.005  1.00 54.58           C  
ATOM      9  N   LYS A   2     -44.914 -10.794  29.973  1.00 59.60           N  
ATOM     10  CA  LYS A   2     -43.584 -10.592  30.539  1.00 59.60           C  
ATOM     11  C   LYS A   2     -42.539 -11.418  29.795  1.00 59.60           C  
ATOM     12  CB  LYS A   2     -43.572 -10.949  32.026  1.00 59.60           C  
ATOM     13  O   LYS A   2     -41.336 -11.238  29.999  1.00 59.60           O  
ATOM     14  CG  LYS A   2     -44.172  -9.878  32.924  1.00 59.60           C  
ATOM     15  CD  LYS A   2     -44.623 -10.456  34.259  1.00 59.60           C  
ATOM     16  CE  LYS A   2     -44.920  -9.359  35.273  1.00 59.60           C  
ATOM     17  NZ  LYS A   2     -45.406  -9.920  36.569  1.00 59.60           N  
ATOM     18  N   THR A   3     -43.167 -12.257  28.815  1.00 57.78           N  
ATOM     19  CA  THR A   3     -42.275 -13.123  28.052  1.00 57.78           C  
ATOM     20  C   THR A   3     -41.968 -12.515  26.687  1.00 57.78           C  
ATOM     21  CB  THR A   3     -42.882 -14.527  27.868  1.00 57.78           C  
ATOM     22  O   THR A   3     -40.972 -12.869  26.053  1.00 57.78           O  
ATOM     23  CG2 THR A   3     -42.956 -15.273  29.196  1.00 57.78           C  
ATOM     24  OG1 THR A   3     -44.203 -14.402  27.327  1.00 57.78           O  
ATOM     25  N   LEU A   4     -42.632 -11.322  26.458  1.00 56.52           N  
ATOM     26  CA  LEU A   4     -42.455 -10.581  25.214  1.00 56.52           C  
ATOM     27  C   LEU A   4     -41.429  -9.466  25.386  1.00 56.52           C  
ATOM     28  CB  LEU A   4     -43.789  -9.996  24.743  1.00 56.52           C  
ATOM     29  O   LEU A   4     -40.784  -9.055  24.419  1.00 56.52           O  
ATOM     30  CG  LEU A   4     -44.789 -10.985  24.142  1.00 56.52           C  
ATOM     31  CD1 LEU A   4     -46.174 -10.352  24.057  1.00 56.52           C  
ATOM     32  CD2 LEU A   4     -44.322 -11.449  22.767  1.00 56.52           C  
ATOM     33  N   LEU A   5     -40.937  -9.295  26.620  1.00 56.07           N  
ATOM     34  CA  LEU A   5     -39.980  -8.249  26.963  1.00 56.07           C  
ATOM     35  C   LEU A   5     -38.568  -8.817  27.065  1.00 56.07           C  
ATOM     36  CB  LEU A   5     -40.369  -7.577  28.282  1.00 56.07           C  
ATOM     37  O   LEU A   5     -37.595  -8.134  26.738  1.00 56.07           O  
ATOM     38  CG  LEU A   5     -41.499  -6.549  28.212  1.00 56.07           C  
ATOM     39  CD1 LEU A   5     -41.947  -6.157  29.616  1.00 56.07           C  
ATOM     40  CD2 LEU A   5     -41.058  -5.321  27.423  1.00 56.07           C  
ATOM     41  N   VAL A   6     -38.507 -10.215  27.078  1.00 56.92           N  
ATOM     42  CA  VAL A   6     -37.225 -10.896  27.228  1.00 56.92           C  
ATOM     43  C   VAL A   6     -36.736 -11.384  25.866  1.00 56.92           C  
ATOM     44  CB  VAL A   6     -37.324 -12.081  28.215  1.00 56.92           C  
ATOM     45  O   VAL A   6     -35.530 -11.425  25.611  1.00 56.92           O  
ATOM     46  CG1 VAL A   6     -35.976 -12.788  28.345  1.00 56.92           C  
ATOM     47  CG2 VAL A   6     -37.811 -11.598  29.580  1.00 56.92           C  
ATOM     48  N   ALA A   7     -37.638 -11.329  24.845  1.00 56.29           N  
ATOM     49  CA  ALA A   7     -37.322 -11.737  23.479  1.00 56.29           C  
ATOM     50  C   ALA A   7     -36.930 -10.534  22.625  1.00 56.29           C  
ATOM     51  CB  ALA A   7     -38.508 -12.466  22.853  1.00 56.29           C  
ATOM     52  O   ALA A   7     -36.120 -10.658  21.703  1.00 56.29           O  
ATOM     53  N   SER A   8     -37.173  -9.335  23.156  1.00 55.33           N  
ATOM     54  CA  SER A   8     -36.858  -8.060  22.521  1.00 55.33           C  
ATOM     55  C   SER A   8     -35.540  -7.494  23.039  1.00 55.33           C  
ATOM     56  CB  SER A   8     -37.983  -7.051  22.757  1.00 55.33           C  
ATOM     57  O   SER A   8     -34.818  -6.816  22.305  1.00 55.33           O  
ATOM     58  OG  SER A   8     -37.670  -5.801  22.165  1.00 55.33           O  
ATOM     59  N   LEU A   9     -35.064  -8.101  24.177  1.00 55.25           N  
ATOM     60  CA  LEU A   9     -33.805  -7.719  24.808  1.00 55.25           C  
ATOM     61  C   LEU A   9     -32.682  -8.667  24.398  1.00 55.25           C  
ATOM     62  CB  LEU A   9     -33.950  -7.710  26.332  1.00 55.25           C  
ATOM     63  O   LEU A   9     -31.518  -8.265  24.334  1.00 55.25           O  
ATOM     64  CG  LEU A   9     -34.047  -6.336  26.996  1.00 55.25           C  
ATOM     65  CD1 LEU A   9     -35.453  -6.110  27.542  1.00 55.25           C  
ATOM     66  CD2 LEU A   9     -33.009  -6.203  28.105  1.00 55.25           C  
ATOM     67  N   LEU A  10     -33.022  -9.830  23.726  1.00 55.86           N  
ATOM     68  CA  LEU A  10     -32.075 -10.816  23.219  1.00 55.86           C  
ATOM     69  C   LEU A  10     -31.860 -10.643  21.719  1.00 55.86           C  
ATOM     70  CB  LEU A  10     -32.569 -12.235  23.515  1.00 55.86           C  
ATOM     71  O   LEU A  10     -30.877 -11.141  21.166  1.00 55.86           O  
ATOM     72  CG  LEU A  10     -31.910 -12.950  24.695  1.00 55.86           C  
ATOM     73  CD1 LEU A  10     -32.841 -12.949  25.903  1.00 55.86           C  
ATOM     74  CD2 LEU A  10     -31.525 -14.374  24.311  1.00 55.86           C  
ATOM     75  N   GLY A  11     -32.626  -9.715  21.047  1.00 56.02           N  
ATOM     76  CA  GLY A  11     -32.564  -9.362  19.637  1.00 56.02           C  
ATOM     77  C   GLY A  11     -31.861  -8.042  19.384  1.00 56.02           C  
ATOM     78  O   GLY A  11     -31.345  -7.808  18.289  1.00 56.02           O  
ATOM     79  N   ALA A  12     -31.419  -7.368  20.445  1.00 57.09           N  
ATOM     80  CA  ALA A  12     -30.742  -6.074  20.401  1.00 57.09           C  
ATOM     81  C   ALA A  12     -29.274  -6.209  20.795  1.00 57.09           C  
ATOM     82  CB  ALA A  12     -31.446  -5.075  21.317  1.00 57.09           C  
ATOM     83  O   ALA A  12     -28.453  -5.353  20.457  1.00 57.09           O  
ATOM     84  N   VAL A  13     -28.805  -7.476  21.069  1.00 58.99           N  
ATOM     85  CA  VAL A  13     -27.454  -7.771  21.535  1.00 58.99           C  
ATOM     86  C   VAL A  13     -26.712  -8.592  20.483  1.00 58.99           C  
ATOM     87  CB  VAL A  13     -27.471  -8.524  22.884  1.00 58.99           C  
ATOM     88  O   VAL A  13     -25.481  -8.675  20.506  1.00 58.99           O  
ATOM     89  CG1 VAL A  13     -26.112  -9.164  23.163  1.00 58.99           C  
ATOM     90  CG2 VAL A  13     -27.862  -7.577  24.018  1.00 58.99           C  
ATOM     91  N   LEU A  14     -27.250  -8.649  19.221  1.00 56.56           N  
ATOM     92  CA  LEU A  14     -26.577  -9.390  18.160  1.00 56.56           C  
ATOM     93  C   LEU A  14     -26.219  -8.471  16.997  1.00 56.56           C  
ATOM     94  CB  LEU A  14     -27.460 -10.539  17.665  1.00 56.56           C  
ATOM     95  O   LEU A  14     -25.646  -8.917  16.000  1.00 56.56           O  
ATOM     96  CG  LEU A  14     -27.458 -11.810  18.514  1.00 56.56           C  
ATOM     97  CD1 LEU A  14     -28.814 -12.505  18.431  1.00 56.56           C  
ATOM     98  CD2 LEU A  14     -26.342 -12.749  18.070  1.00 56.56           C  
ATOM     99  N   CYS A  15     -26.192  -7.102  17.306  1.00 55.33           N  
ATOM    100  CA  CYS A  15     -25.811  -6.209  16.218  1.00 55.33           C  
ATOM    101  C   CYS A  15     -24.625  -5.339  16.616  1.00 55.33           C  
ATOM    102  CB  CYS A  15     -26.990  -5.325  15.813  1.00 55.33           C  
ATOM    103  O   CYS A  15     -24.486  -4.213  16.136  1.00 55.33           O  
ATOM    104  SG  CYS A  15     -27.714  -5.763  14.217  1.00 55.33           S  
ATOM    105  N   GLY A  16     -23.779  -5.800  17.597  1.00 50.56           N  
ATOM    106  CA  GLY A  16     -22.550  -5.065  17.850  1.00 50.56           C  
ATOM    107  C   GLY A  16     -21.437  -5.410  16.879  1.00 50.56           C  
ATOM    108  O   GLY A  16     -21.050  -6.575  16.759  1.00 50.56           O  
ATOM    109  N   GLU A  17     -21.639  -5.235  15.558  1.00 53.71           N  
ATOM    110  CA  GLU A  17     -20.572  -5.275  14.562  1.00 53.71           C  
ATOM    111  C   GLU A  17     -19.220  -4.943  15.187  1.00 53.71           C  
ATOM    112  CB  GLU A  17     -20.872  -4.307  13.414  1.00 53.71           C  
ATOM    113  O   GLU A  17     -19.038  -3.861  15.747  1.00 53.71           O  
ATOM    114  CG  GLU A  17     -21.738  -4.906  12.315  1.00 53.71           C  
ATOM    115  CD  GLU A  17     -22.237  -3.875  11.315  1.00 53.71           C  
ATOM    116  OE1 GLU A  17     -22.952  -4.253  10.359  1.00 53.71           O  
ATOM    117  OE2 GLU A  17     -21.909  -2.680  11.488  1.00 53.71           O  
ATOM    118  N   THR A  18     -18.766  -5.703  16.234  1.00 53.34           N  
ATOM    119  CA  THR A  18     -17.358  -5.515  16.565  1.00 53.34           C  
ATOM    120  C   THR A  18     -16.543  -5.212  15.311  1.00 53.34           C  
ATOM    121  CB  THR A  18     -16.780  -6.757  17.269  1.00 53.34           C  
ATOM    122  O   THR A  18     -16.630  -5.936  14.318  1.00 53.34           O  
ATOM    123  CG2 THR A  18     -17.403  -6.948  18.648  1.00 53.34           C  
ATOM    124  OG1 THR A  18     -17.046  -7.918  16.472  1.00 53.34           O  
ATOM    125  N   VAL A  19     -16.669  -3.950  14.680  1.00 61.28           N  
ATOM    126  CA  VAL A  19     -15.802  -3.589  13.563  1.00 61.28           C  
ATOM    127  C   VAL A  19     -14.342  -3.813  13.948  1.00 61.28           C  
ATOM    128  CB  VAL A  19     -16.020  -2.123  13.127  1.00 61.28           C  
ATOM    129  O   VAL A  19     -13.860  -3.249  14.933  1.00 61.28           O  
ATOM    130  CG1 VAL A  19     -15.147  -1.783  11.920  1.00 61.28           C  
ATOM    131  CG2 VAL A  19     -17.494  -1.874  12.811  1.00 61.28           C  
ATOM    132  N   LEU A  20     -13.919  -5.107  14.085  1.00 70.89           N  
ATOM    133  CA  LEU A  20     -12.493  -5.388  14.208  1.00 70.89           C  
ATOM    134  C   LEU A  20     -11.673  -4.427  13.353  1.00 70.89           C  
ATOM    135  CB  LEU A  20     -12.194  -6.833  13.801  1.00 70.89           C  
ATOM    136  O   LEU A  20     -12.045  -4.131  12.215  1.00 70.89           O  
ATOM    137  CG  LEU A  20     -12.458  -7.904  14.861  1.00 70.89           C  
ATOM    138  CD1 LEU A  20     -13.296  -9.035  14.275  1.00 70.89           C  
ATOM    139  CD2 LEU A  20     -11.143  -8.440  15.419  1.00 70.89           C  
ATOM    140  N   SER A  21     -11.043  -3.397  13.993  1.00 85.32           N  
ATOM    141  CA  SER A  21     -10.157  -2.429  13.355  1.00 85.32           C  
ATOM    142  C   SER A  21      -9.151  -3.119  12.441  1.00 85.32           C  
ATOM    143  CB  SER A  21      -9.418  -1.602  14.409  1.00 85.32           C  
ATOM    144  O   SER A  21      -8.656  -4.202  12.759  1.00 85.32           O  
ATOM    145  OG  SER A  21      -8.528  -0.686  13.796  1.00 85.32           O  
ATOM    146  N   LEU A  22      -9.020  -2.752  11.179  1.00 94.99           N  
ATOM    147  CA  LEU A  22      -8.070  -3.225  10.178  1.00 94.99           C  
ATOM    148  C   LEU A  22      -6.643  -3.168  10.713  1.00 94.99           C  
ATOM    149  CB  LEU A  22      -8.182  -2.393   8.898  1.00 94.99           C  
ATOM    150  O   LEU A  22      -6.238  -2.166  11.307  1.00 94.99           O  
ATOM    151  CG  LEU A  22      -7.372  -2.884   7.697  1.00 94.99           C  
ATOM    152  CD1 LEU A  22      -7.911  -4.224   7.206  1.00 94.99           C  
ATOM    153  CD2 LEU A  22      -7.395  -1.850   6.577  1.00 94.99           C  
ATOM    154  N   GLN A  23      -5.939  -4.266  10.603  1.00 96.31           N  
ATOM    155  CA  GLN A  23      -4.522  -4.347  10.943  1.00 96.31           C  
ATOM    156  C   GLN A  23      -3.667  -4.541   9.694  1.00 96.31           C  
ATOM    157  CB  GLN A  23      -4.271  -5.485  11.933  1.00 96.31           C  
ATOM    158  O   GLN A  23      -3.976  -5.384   8.849  1.00 96.31           O  
ATOM    159  CG  GLN A  23      -4.960  -5.294  13.277  1.00 96.31           C  
ATOM    160  CD  GLN A  23      -4.626  -6.391  14.270  1.00 96.31           C  
ATOM    161  NE2 GLN A  23      -5.641  -6.891  14.966  1.00 96.31           N  
ATOM    162  OE1 GLN A  23      -3.464  -6.788  14.409  1.00 96.31           O  
ATOM    163  N   CYS A  24      -2.488  -3.768   9.678  1.00 96.74           N  
ATOM    164  CA  CYS A  24      -1.629  -3.818   8.501  1.00 96.74           C  
ATOM    165  C   CYS A  24      -0.162  -3.918   8.899  1.00 96.74           C  
ATOM    166  CB  CYS A  24      -1.846  -2.583   7.627  1.00 96.74           C  
ATOM    167  O   CYS A  24       0.205  -3.574  10.024  1.00 96.74           O  
ATOM    168  SG  CYS A  24      -3.531  -2.423   6.996  1.00 96.74           S  
ATOM    169  N   TYR A  25       0.623  -4.406   7.933  1.00 95.82           N  
ATOM    170  CA  TYR A  25       2.067  -4.276   8.093  1.00 95.82           C  
ATOM    171  C   TYR A  25       2.530  -2.866   7.746  1.00 95.82           C  
ATOM    172  CB  TYR A  25       2.800  -5.296   7.216  1.00 95.82           C  
ATOM    173  O   TYR A  25       2.013  -2.249   6.812  1.00 95.82           O  
ATOM    174  CG  TYR A  25       2.591  -6.728   7.647  1.00 95.82           C  
ATOM    175  CD1 TYR A  25       2.895  -7.137   8.943  1.00 95.82           C  
ATOM    176  CD2 TYR A  25       2.091  -7.674   6.759  1.00 95.82           C  
ATOM    177  CE1 TYR A  25       2.707  -8.455   9.344  1.00 95.82           C  
ATOM    178  CE2 TYR A  25       1.898  -8.995   7.149  1.00 95.82           C  
ATOM    179  OH  TYR A  25       2.019 -10.682   8.833  1.00 95.82           O  
ATOM    180  CZ  TYR A  25       2.208  -9.376   8.441  1.00 95.82           C  
ATOM    181  N   LYS A  26       3.511  -2.381   8.572  1.00 94.46           N  
ATOM    182  CA  LYS A  26       4.022  -1.029   8.366  1.00 94.46           C  
ATOM    183  C   LYS A  26       5.547  -1.023   8.296  1.00 94.46           C  
ATOM    184  CB  LYS A  26       3.546  -0.099   9.482  1.00 94.46           C  
ATOM    185  O   LYS A  26       6.214  -1.648   9.124  1.00 94.46           O  
ATOM    186  CG  LYS A  26       3.987   1.348   9.313  1.00 94.46           C  
ATOM    187  CD  LYS A  26       3.454   2.230  10.435  1.00 94.46           C  
ATOM    188  CE  LYS A  26       3.909   3.674  10.276  1.00 94.46           C  
ATOM    189  NZ  LYS A  26       3.354   4.551  11.350  1.00 94.46           N  
ATOM    190  N   CYS A  27       6.019  -0.378   7.297  1.00 93.68           N  
ATOM    191  CA  CYS A  27       7.444  -0.109   7.142  1.00 93.68           C  
ATOM    192  C   CYS A  27       7.676   1.116   6.266  1.00 93.68           C  
ATOM    193  CB  CYS A  27       8.156  -1.320   6.540  1.00 93.68           C  
ATOM    194  O   CYS A  27       6.834   1.457   5.433  1.00 93.68           O  
ATOM    195  SG  CYS A  27       7.622  -1.719   4.862  1.00 93.68           S  
ATOM    196  N   GLU A  28       8.711   1.805   6.573  1.00 90.69           N  
ATOM    197  CA  GLU A  28       9.037   3.009   5.815  1.00 90.69           C  
ATOM    198  C   GLU A  28      10.413   2.896   5.164  1.00 90.69           C  
ATOM    199  CB  GLU A  28       8.983   4.244   6.717  1.00 90.69           C  
ATOM    200  O   GLU A  28      11.417   2.701   5.852  1.00 90.69           O  
ATOM    201  CG  GLU A  28       9.033   5.562   5.959  1.00 90.69           C  
ATOM    202  CD  GLU A  28       8.793   6.774   6.845  1.00 90.69           C  
ATOM    203  OE1 GLU A  28       8.832   7.917   6.335  1.00 90.69           O  
ATOM    204  OE2 GLU A  28       8.564   6.579   8.060  1.00 90.69           O  
ATOM    205  N   ASP A  29      10.431   2.954   3.862  1.00 85.74           N  
ATOM    206  CA  ASP A  29      11.624   3.085   3.032  1.00 85.74           C  
ATOM    207  C   ASP A  29      12.656   2.015   3.380  1.00 85.74           C  
ATOM    208  CB  ASP A  29      12.237   4.478   3.191  1.00 85.74           C  
ATOM    209  O   ASP A  29      13.821   2.328   3.636  1.00 85.74           O  
ATOM    210  CG  ASP A  29      11.377   5.577   2.593  1.00 85.74           C  
ATOM    211  OD1 ASP A  29      10.640   5.312   1.618  1.00 85.74           O  
ATOM    212  OD2 ASP A  29      11.438   6.719   3.098  1.00 85.74           O  
ATOM    213  N   GLN A  30      12.176   0.776   3.352  1.00 87.32           N  
ATOM    214  CA  GLN A  30      13.060  -0.351   3.631  1.00 87.32           C  
ATOM    215  C   GLN A  30      13.583  -0.974   2.340  1.00 87.32           C  
ATOM    216  CB  GLN A  30      12.336  -1.408   4.467  1.00 87.32           C  
ATOM    217  O   GLN A  30      12.877  -1.004   1.329  1.00 87.32           O  
ATOM    218  CG  GLN A  30      11.926  -0.922   5.851  1.00 87.32           C  
ATOM    219  CD  GLN A  30      13.108  -0.754   6.788  1.00 87.32           C  
ATOM    220  NE2 GLN A  30      12.956   0.111   7.785  1.00 87.32           N  
ATOM    221  OE1 GLN A  30      14.148  -1.397   6.618  1.00 87.32           O  
ATOM    222  N   SER A  31      14.890  -1.379   2.388  1.00 84.00           N  
ATOM    223  CA  SER A  31      15.590  -1.944   1.239  1.00 84.00           C  
ATOM    224  C   SER A  31      15.223  -3.409   1.034  1.00 84.00           C  
ATOM    225  CB  SER A  31      17.104  -1.808   1.413  1.00 84.00           C  
ATOM    226  O   SER A  31      15.454  -3.968  -0.041  1.00 84.00           O  
ATOM    227  OG  SER A  31      17.538  -2.483   2.582  1.00 84.00           O  
ATOM    228  N   SER A  32      14.620  -3.978   2.009  1.00 80.32           N  
ATOM    229  CA  SER A  32      14.095  -5.336   1.917  1.00 80.32           C  
ATOM    230  C   SER A  32      12.637  -5.398   2.359  1.00 80.32           C  
ATOM    231  CB  SER A  32      14.934  -6.294   2.764  1.00 80.32           C  
ATOM    232  O   SER A  32      12.179  -4.547   3.125  1.00 80.32           O  
ATOM    233  OG  SER A  32      14.684  -6.095   4.145  1.00 80.32           O  
ATOM    234  N   ASN A  33      11.891  -6.282   1.762  1.00 77.00           N  
ATOM    235  CA  ASN A  33      10.473  -6.472   2.048  1.00 77.00           C  
ATOM    236  C   ASN A  33      10.254  -7.037   3.448  1.00 77.00           C  
ATOM    237  CB  ASN A  33       9.831  -7.384   1.000  1.00 77.00           C  
ATOM    238  O   ASN A  33       9.221  -6.783   4.070  1.00 77.00           O  
ATOM    239  CG  ASN A  33       8.319  -7.408   1.094  1.00 77.00           C  
ATOM    240  ND2 ASN A  33       7.711  -8.483   0.606  1.00 77.00           N  
ATOM    241  OD1 ASN A  33       7.701  -6.468   1.600  1.00 77.00           O  
ATOM    242  N   SER A  34      11.266  -7.529   4.123  1.00 72.25           N  
ATOM    243  CA  SER A  34      11.190  -8.279   5.372  1.00 72.25           C  
ATOM    244  C   SER A  34      11.877  -7.530   6.509  1.00 72.25           C  
ATOM    245  CB  SER A  34      11.821  -9.662   5.207  1.00 72.25           C  
ATOM    246  O   SER A  34      11.599  -7.781   7.683  1.00 72.25           O  
ATOM    247  OG  SER A  34      12.385 -10.107   6.428  1.00 72.25           O  
ATOM    248  N   ASN A  35      12.661  -6.422   6.293  1.00 59.37           N  
ATOM    249  CA  ASN A  35      13.440  -5.776   7.345  1.00 59.37           C  
ATOM    250  C   ASN A  35      12.667  -4.629   7.991  1.00 59.37           C  
ATOM    251  CB  ASN A  35      14.775  -5.273   6.792  1.00 59.37           C  
ATOM    252  O   ASN A  35      11.939  -3.905   7.310  1.00 59.37           O  
ATOM    253  CG  ASN A  35      15.720  -6.401   6.432  1.00 59.37           C  
ATOM    254  ND2 ASN A  35      16.631  -6.138   5.502  1.00 59.37           N  
ATOM    255  OD1 ASN A  35      15.633  -7.501   6.984  1.00 59.37           O  
ATOM    256  N   SER A  36      12.018  -4.973   9.229  1.00 68.27           N  
ATOM    257  CA  SER A  36      11.431  -4.049  10.194  1.00 68.27           C  
ATOM    258  C   SER A  36       9.952  -3.815   9.905  1.00 68.27           C  
ATOM    259  CB  SER A  36      12.178  -2.715  10.182  1.00 68.27           C  
ATOM    260  O   SER A  36       9.505  -2.670   9.814  1.00 68.27           O  
ATOM    261  OG  SER A  36      13.563  -2.912  10.410  1.00 68.27           O  
ATOM    262  N   ILE A  37       9.283  -4.943   9.591  1.00 82.90           N  
ATOM    263  CA  ILE A  37       7.842  -4.896   9.363  1.00 82.90           C  
ATOM    264  C   ILE A  37       7.106  -4.975  10.699  1.00 82.90           C  
ATOM    265  CB  ILE A  37       7.381  -6.036   8.428  1.00 82.90           C  
ATOM    266  O   ILE A  37       7.351  -5.883  11.497  1.00 82.90           O  
ATOM    267  CG1 ILE A  37       8.073  -5.922   7.065  1.00 82.90           C  
ATOM    268  CG2 ILE A  37       5.857  -6.023   8.272  1.00 82.90           C  
ATOM    269  CD1 ILE A  37       7.890  -7.144   6.175  1.00 82.90           C  
ATOM    270  N   GLU A  38       6.566  -3.897  11.130  1.00 90.86           N  
ATOM    271  CA  GLU A  38       5.734  -3.828  12.328  1.00 90.86           C  
ATOM    272  C   GLU A  38       4.257  -4.004  11.985  1.00 90.86           C  
ATOM    273  CB  GLU A  38       5.950  -2.499  13.057  1.00 90.86           C  
ATOM    274  O   GLU A  38       3.816  -3.616  10.901  1.00 90.86           O  
ATOM    275  CG  GLU A  38       7.380  -2.283  13.531  1.00 90.86           C  
ATOM    276  CD  GLU A  38       7.594  -0.932  14.195  1.00 90.86           C  
ATOM    277  OE1 GLU A  38       8.726  -0.653  14.652  1.00 90.86           O  
ATOM    278  OE2 GLU A  38       6.622  -0.147  14.260  1.00 90.86           O  
ATOM    279  N   SER A  39       3.599  -4.673  12.827  1.00 93.99           N  
ATOM    280  CA  SER A  39       2.145  -4.737  12.722  1.00 93.99           C  
ATOM    281  C   SER A  39       1.485  -3.588  13.477  1.00 93.99           C  
ATOM    282  CB  SER A  39       1.626  -6.073  13.256  1.00 93.99           C  
ATOM    283  O   SER A  39       1.846  -3.301  14.620  1.00 93.99           O  
ATOM    284  OG  SER A  39       1.961  -6.232  14.624  1.00 93.99           O  
ATOM    285  N   VAL A  40       0.575  -2.904  12.748  1.00 95.32           N  
ATOM    286  CA  VAL A  40      -0.051  -1.750  13.384  1.00 95.32           C  
ATOM    287  C   VAL A  40      -1.569  -1.839  13.238  1.00 95.32           C  
ATOM    288  CB  VAL A  40       0.465  -0.422  12.786  1.00 95.32           C  
ATOM    289  O   VAL A  40      -2.072  -2.384  12.252  1.00 95.32           O  
ATOM    290  CG1 VAL A  40       1.967  -0.273  13.019  1.00 95.32           C  
ATOM    291  CG2 VAL A  40       0.143  -0.349  11.294  1.00 95.32           C  
ATOM    292  N   LYS A  41      -2.262  -1.345  14.311  1.00 96.11           N  
ATOM    293  CA  LYS A  41      -3.703  -1.130  14.212  1.00 96.11           C  
ATOM    294  C   LYS A  41      -4.017   0.134  13.417  1.00 96.11           C  
ATOM    295  CB  LYS A  41      -4.331  -1.044  15.604  1.00 96.11           C  
ATOM    296  O   LYS A  41      -3.508   1.212  13.730  1.00 96.11           O  
ATOM    297  CG  LYS A  41      -5.851  -0.988  15.595  1.00 96.11           C  
ATOM    298  CD  LYS A  41      -6.417  -0.949  17.009  1.00 96.11           C  
ATOM    299  CE  LYS A  41      -7.936  -0.843  17.001  1.00 96.11           C  
ATOM    300  NZ  LYS A  41      -8.500  -0.863  18.384  1.00 96.11           N  
ATOM    301  N   CYS A  42      -4.914  -0.007  12.359  1.00 95.40           N  
ATOM    302  CA  CYS A  42      -5.251   1.140  11.523  1.00 95.40           C  
ATOM    303  C   CYS A  42      -6.323   1.999  12.181  1.00 95.40           C  
ATOM    304  CB  CYS A  42      -5.728   0.678  10.147  1.00 95.40           C  
ATOM    305  O   CYS A  42      -7.061   1.523  13.046  1.00 95.40           O  
ATOM    306  SG  CYS A  42      -4.503  -0.290   9.238  1.00 95.40           S  
ATOM    307  N   ALA A  43      -6.313   3.294  11.783  1.00 95.27           N  
ATOM    308  CA  ALA A  43      -7.380   4.180  12.239  1.00 95.27           C  
ATOM    309  C   ALA A  43      -8.742   3.698  11.748  1.00 95.27           C  
ATOM    310  CB  ALA A  43      -7.123   5.609  11.767  1.00 95.27           C  
ATOM    311  O   ALA A  43      -8.828   2.959  10.764  1.00 95.27           O  
ATOM    312  N   GLU A  44      -9.746   4.086  12.361  1.00 92.25           N  
ATOM    313  CA  GLU A  44     -11.104   3.685  12.008  1.00 92.25           C  
ATOM    314  C   GLU A  44     -11.459   4.126  10.590  1.00 92.25           C  
ATOM    315  CB  GLU A  44     -12.112   4.262  13.005  1.00 92.25           C  
ATOM    316  O   GLU A  44     -12.258   3.476   9.914  1.00 92.25           O  
ATOM    317  CG  GLU A  44     -12.026   3.644  14.393  1.00 92.25           C  
ATOM    318  CD  GLU A  44     -13.124   4.120  15.331  1.00 92.25           C  
ATOM    319  OE1 GLU A  44     -13.189   3.637  16.484  1.00 92.25           O  
ATOM    320  OE2 GLU A  44     -13.927   4.982  14.909  1.00 92.25           O  
ATOM    321  N   THR A  45     -10.788   5.193  10.213  1.00 94.45           N  
ATOM    322  CA  THR A  45     -11.085   5.773   8.908  1.00 94.45           C  
ATOM    323  C   THR A  45     -10.318   5.047   7.806  1.00 94.45           C  
ATOM    324  CB  THR A  45     -10.742   7.274   8.872  1.00 94.45           C  
ATOM    325  O   THR A  45     -10.624   5.205   6.622  1.00 94.45           O  
ATOM    326  CG2 THR A  45     -11.650   8.068   9.806  1.00 94.45           C  
ATOM    327  OG1 THR A  45      -9.380   7.457   9.278  1.00 94.45           O  
ATOM    328  N   ASP A  46      -9.310   4.276   8.169  1.00 95.92           N  
ATOM    329  CA  ASP A  46      -8.507   3.532   7.205  1.00 95.92           C  
ATOM    330  C   ASP A  46      -9.254   2.300   6.702  1.00 95.92           C  
ATOM    331  CB  ASP A  46      -7.170   3.120   7.824  1.00 95.92           C  
ATOM    332  O   ASP A  46      -9.735   1.490   7.498  1.00 95.92           O  
ATOM    333  CG  ASP A  46      -6.243   4.297   8.071  1.00 95.92           C  
ATOM    334  OD1 ASP A  46      -6.310   5.295   7.321  1.00 95.92           O  
ATOM    335  OD2 ASP A  46      -5.435   4.225   9.023  1.00 95.92           O  
ATOM    336  N   LYS A  47      -9.229   2.176   5.365  1.00 95.90           N  
ATOM    337  CA  LYS A  47      -9.995   1.082   4.774  1.00 95.90           C  
ATOM    338  C   LYS A  47      -9.081   0.109   4.034  1.00 95.90           C  
ATOM    339  CB  LYS A  47     -11.062   1.625   3.823  1.00 95.90           C  
ATOM    340  O   LYS A  47      -9.510  -0.979   3.643  1.00 95.90           O  
ATOM    341  CG  LYS A  47     -12.091   2.523   4.495  1.00 95.90           C  
ATOM    342  CD  LYS A  47     -13.114   3.046   3.495  1.00 95.90           C  
ATOM    343  CE  LYS A  47     -14.148   3.938   4.167  1.00 95.90           C  
ATOM    344  NZ  LYS A  47     -15.123   4.495   3.183  1.00 95.90           N  
ATOM    345  N   PHE A  48      -7.740   0.556   3.899  1.00 97.61           N  
ATOM    346  CA  PHE A  48      -6.856  -0.226   3.042  1.00 97.61           C  
ATOM    347  C   PHE A  48      -5.505  -0.443   3.712  1.00 97.61           C  
ATOM    348  CB  PHE A  48      -6.666   0.466   1.689  1.00 97.61           C  
ATOM    349  O   PHE A  48      -5.016   0.430   4.432  1.00 97.61           O  
ATOM    350  CG  PHE A  48      -7.950   0.698   0.940  1.00 97.61           C  
ATOM    351  CD1 PHE A  48      -8.490  -0.297   0.133  1.00 97.61           C  
ATOM    352  CD2 PHE A  48      -8.618   1.911   1.042  1.00 97.61           C  
ATOM    353  CE1 PHE A  48      -9.679  -0.085  -0.561  1.00 97.61           C  
ATOM    354  CE2 PHE A  48      -9.807   2.130   0.351  1.00 97.61           C  
ATOM    355  CZ  PHE A  48     -10.335   1.131  -0.450  1.00 97.61           C  
ATOM    356  N   CYS A  49      -4.992  -1.542   3.486  1.00 97.36           N  
ATOM    357  CA  CYS A  49      -3.551  -1.738   3.598  1.00 97.36           C  
ATOM    358  C   CYS A  49      -2.854  -1.431   2.277  1.00 97.36           C  
ATOM    359  CB  CYS A  49      -3.237  -3.170   4.030  1.00 97.36           C  
ATOM    360  O   CYS A  49      -3.272  -1.915   1.224  1.00 97.36           O  
ATOM    361  SG  CYS A  49      -3.851  -3.584   5.677  1.00 97.36           S  
ATOM    362  N   VAL A  50      -1.778  -0.639   2.357  1.00 97.30           N  
ATOM    363  CA  VAL A  50      -1.110  -0.199   1.137  1.00 97.30           C  
ATOM    364  C   VAL A  50       0.347  -0.655   1.152  1.00 97.30           C  
ATOM    365  CB  VAL A  50      -1.187   1.335   0.970  1.00 97.30           C  
ATOM    366  O   VAL A  50       1.017  -0.582   2.185  1.00 97.30           O  
ATOM    367  CG1 VAL A  50      -0.509   1.772  -0.327  1.00 97.30           C  
ATOM    368  CG2 VAL A  50      -2.641   1.803   1.001  1.00 97.30           C  
ATOM    369  N   SER A  51       0.786  -1.093   0.009  1.00 96.10           N  
ATOM    370  CA  SER A  51       2.186  -1.437  -0.216  1.00 96.10           C  
ATOM    371  C   SER A  51       2.736  -0.734  -1.452  1.00 96.10           C  
ATOM    372  CB  SER A  51       2.349  -2.951  -0.365  1.00 96.10           C  
ATOM    373  O   SER A  51       2.129  -0.785  -2.524  1.00 96.10           O  
ATOM    374  OG  SER A  51       3.698  -3.287  -0.639  1.00 96.10           O  
ATOM    375  N   THR A  52       3.844  -0.072  -1.203  1.00 95.87           N  
ATOM    376  CA  THR A  52       4.514   0.608  -2.306  1.00 95.87           C  
ATOM    377  C   THR A  52       5.943   0.099  -2.466  1.00 95.87           C  
ATOM    378  CB  THR A  52       4.530   2.133  -2.095  1.00 95.87           C  
ATOM    379  O   THR A  52       6.697   0.032  -1.493  1.00 95.87           O  
ATOM    380  CG2 THR A  52       5.187   2.845  -3.273  1.00 95.87           C  
ATOM    381  OG1 THR A  52       3.183   2.605  -1.957  1.00 95.87           O  
ATOM    382  N   ILE A  53       6.213  -0.227  -3.722  1.00 95.05           N  
ATOM    383  CA  ILE A  53       7.558  -0.694  -4.041  1.00 95.05           C  
ATOM    384  C   ILE A  53       8.179   0.209  -5.104  1.00 95.05           C  
ATOM    385  CB  ILE A  53       7.547  -2.162  -4.523  1.00 95.05           C  
ATOM    386  O   ILE A  53       7.585   0.431  -6.162  1.00 95.05           O  
ATOM    387  CG1 ILE A  53       6.850  -3.058  -3.493  1.00 95.05           C  
ATOM    388  CG2 ILE A  53       8.972  -2.650  -4.799  1.00 95.05           C  
ATOM    389  CD1 ILE A  53       6.513  -4.449  -4.010  1.00 95.05           C  
ATOM    390  N   ILE A  54       9.337   0.685  -4.740  1.00 95.02           N  
ATOM    391  CA  ILE A  54      10.117   1.464  -5.697  1.00 95.02           C  
ATOM    392  C   ILE A  54      11.361   0.679  -6.109  1.00 95.02           C  
ATOM    393  CB  ILE A  54      10.518   2.837  -5.114  1.00 95.02           C  
ATOM    394  O   ILE A  54      12.154   0.270  -5.258  1.00 95.02           O  
ATOM    395  CG1 ILE A  54       9.271   3.628  -4.703  1.00 95.02           C  
ATOM    396  CG2 ILE A  54      11.359   3.627  -6.122  1.00 95.02           C  
ATOM    397  CD1 ILE A  54       9.573   4.896  -3.917  1.00 95.02           C  
ATOM    398  N   THR A  55      11.429   0.478  -7.385  1.00 95.20           N  
ATOM    399  CA  THR A  55      12.584  -0.222  -7.937  1.00 95.20           C  
ATOM    400  C   THR A  55      13.383   0.695  -8.859  1.00 95.20           C  
ATOM    401  CB  THR A  55      12.155  -1.484  -8.709  1.00 95.20           C  
ATOM    402  O   THR A  55      12.837   1.251  -9.814  1.00 95.20           O  
ATOM    403  CG2 THR A  55      13.368  -2.271  -9.194  1.00 95.20           C  
ATOM    404  OG1 THR A  55      11.370  -2.319  -7.849  1.00 95.20           O  
ATOM    405  N   VAL A  56      14.654   0.920  -8.490  1.00 94.76           N  
ATOM    406  CA  VAL A  56      15.545   1.751  -9.292  1.00 94.76           C  
ATOM    407  C   VAL A  56      16.634   0.885  -9.920  1.00 94.76           C  
ATOM    408  CB  VAL A  56      16.180   2.880  -8.450  1.00 94.76           C  
ATOM    409  O   VAL A  56      17.290   0.104  -9.228  1.00 94.76           O  
ATOM    410  CG1 VAL A  56      17.092   3.750  -9.313  1.00 94.76           C  
ATOM    411  CG2 VAL A  56      15.095   3.728  -7.789  1.00 94.76           C  
ATOM    412  N   GLY A  57      16.789   1.009 -11.246  1.00 93.23           N  
ATOM    413  CA  GLY A  57      17.802   0.239 -11.951  1.00 93.23           C  
ATOM    414  C   GLY A  57      17.251  -1.014 -12.605  1.00 93.23           C  
ATOM    415  O   GLY A  57      16.035  -1.214 -12.649  1.00 93.23           O  
ATOM    416  N   LYS A  58      18.170  -1.866 -13.177  1.00 88.41           N  
ATOM    417  CA  LYS A  58      17.771  -3.073 -13.895  1.00 88.41           C  
ATOM    418  C   LYS A  58      18.630  -4.266 -13.484  1.00 88.41           C  
ATOM    419  CB  LYS A  58      17.864  -2.855 -15.405  1.00 88.41           C  
ATOM    420  O   LYS A  58      19.767  -4.095 -13.039  1.00 88.41           O  
ATOM    421  CG  LYS A  58      16.894  -1.813 -15.941  1.00 88.41           C  
ATOM    422  CD  LYS A  58      17.002  -1.674 -17.454  1.00 88.41           C  
ATOM    423  CE  LYS A  58      16.051  -0.612 -17.989  1.00 88.41           C  
ATOM    424  NZ  LYS A  58      16.149  -0.477 -19.473  1.00 88.41           N  
ATOM    425  N   GLY A  59      18.002  -5.355 -13.492  1.00 85.60           N  
ATOM    426  CA  GLY A  59      18.782  -6.567 -13.294  1.00 85.60           C  
ATOM    427  C   GLY A  59      19.260  -6.742 -11.865  1.00 85.60           C  
ATOM    428  O   GLY A  59      18.551  -6.388 -10.921  1.00 85.60           O  
ATOM    429  N   GLU A  60      20.327  -7.338 -11.598  1.00 86.38           N  
ATOM    430  CA  GLU A  60      20.897  -7.728 -10.312  1.00 86.38           C  
ATOM    431  C   GLU A  60      21.329  -6.507  -9.506  1.00 86.38           C  
ATOM    432  CB  GLU A  60      22.086  -8.671 -10.515  1.00 86.38           C  
ATOM    433  O   GLU A  60      21.477  -6.583  -8.285  1.00 86.38           O  
ATOM    434  CG  GLU A  60      21.695 -10.054 -11.018  1.00 86.38           C  
ATOM    435  CD  GLU A  60      22.864 -11.024 -11.075  1.00 86.38           C  
ATOM    436  OE1 GLU A  60      22.633 -12.243 -11.240  1.00 86.38           O  
ATOM    437  OE2 GLU A  60      24.020 -10.561 -10.953  1.00 86.38           O  
ATOM    438  N   ASN A  61      21.413  -5.320 -10.186  1.00 88.60           N  
ATOM    439  CA  ASN A  61      21.846  -4.103  -9.508  1.00 88.60           C  
ATOM    440  C   ASN A  61      20.659  -3.225  -9.120  1.00 88.60           C  
ATOM    441  CB  ASN A  61      22.822  -3.317 -10.387  1.00 88.60           C  
ATOM    442  O   ASN A  61      20.841  -2.096  -8.660  1.00 88.60           O  
ATOM    443  CG  ASN A  61      24.113  -4.070 -10.642  1.00 88.60           C  
ATOM    444  ND2 ASN A  61      24.589  -4.028 -11.881  1.00 88.60           N  
ATOM    445  OD1 ASN A  61      24.678  -4.684  -9.733  1.00 88.60           O  
ATOM    446  N   ALA A  62      19.489  -3.735  -9.377  1.00 92.36           N  
ATOM    447  CA  ALA A  62      18.300  -2.955  -9.044  1.00 92.36           C  
ATOM    448  C   ALA A  62      18.158  -2.790  -7.533  1.00 92.36           C  
ATOM    449  CB  ALA A  62      17.051  -3.615  -9.623  1.00 92.36           C  
ATOM    450  O   ALA A  62      18.481  -3.703  -6.769  1.00 92.36           O  
ATOM    451  N   GLU A  63      17.795  -1.635  -7.161  1.00 93.32           N  
ATOM    452  CA  GLU A  63      17.516  -1.313  -5.765  1.00 93.32           C  
ATOM    453  C   GLU A  63      16.018  -1.148  -5.526  1.00 93.32           C  
ATOM    454  CB  GLU A  63      18.259  -0.041  -5.347  1.00 93.32           C  
ATOM    455  O   GLU A  63      15.328  -0.491  -6.308  1.00 93.32           O  
ATOM    456  CG  GLU A  63      19.774  -0.179  -5.367  1.00 93.32           C  
ATOM    457  CD  GLU A  63      20.499   1.102  -4.987  1.00 93.32           C  
ATOM    458  OE1 GLU A  63      21.743   1.157  -5.115  1.00 93.32           O  
ATOM    459  OE2 GLU A  63      19.816   2.059  -4.557  1.00 93.32           O  
ATOM    460  N   ARG A  64      15.622  -1.743  -4.374  1.00 93.13           N  
ATOM    461  CA  ARG A  64      14.196  -1.694  -4.066  1.00 93.13           C  
ATOM    462  C   ARG A  64      13.947  -0.999  -2.732  1.00 93.13           C  
ATOM    463  CB  ARG A  64      13.602  -3.104  -4.042  1.00 93.13           C  
ATOM    464  O   ARG A  64      14.746  -1.126  -1.801  1.00 93.13           O  
ATOM    465  CG  ARG A  64      13.596  -3.793  -5.397  1.00 93.13           C  
ATOM    466  CD  ARG A  64      12.923  -5.157  -5.332  1.00 93.13           C  
ATOM    467  NE  ARG A  64      13.825  -6.179  -4.809  1.00 93.13           N  
ATOM    468  NH1 ARG A  64      12.344  -7.929  -5.099  1.00 93.13           N  
ATOM    469  NH2 ARG A  64      14.425  -8.316  -4.219  1.00 93.13           N  
ATOM    470  CZ  ARG A  64      13.529  -7.472  -4.710  1.00 93.13           C  
ATOM    471  N   GLN A  65      12.866  -0.287  -2.779  1.00 93.62           N  
ATOM    472  CA  GLN A  65      12.376   0.352  -1.562  1.00 93.62           C  
ATOM    473  C   GLN A  65      10.915  -0.006  -1.303  1.00 93.62           C  
ATOM    474  CB  GLN A  65      12.538   1.870  -1.649  1.00 93.62           C  
ATOM    475  O   GLN A  65      10.082   0.070  -2.209  1.00 93.62           O  
ATOM    476  CG  GLN A  65      13.987   2.331  -1.713  1.00 93.62           C  
ATOM    477  CD  GLN A  65      14.119   3.838  -1.826  1.00 93.62           C  
ATOM    478  NE2 GLN A  65      15.338   4.341  -1.656  1.00 93.62           N  
ATOM    479  OE1 GLN A  65      13.135   4.545  -2.064  1.00 93.62           O  
ATOM    480  N   PHE A  66      10.696  -0.393  -0.054  1.00 94.01           N  
ATOM    481  CA  PHE A  66       9.355  -0.830   0.316  1.00 94.01           C  
ATOM    482  C   PHE A  66       8.738   0.120   1.335  1.00 94.01           C  
ATOM    483  CB  PHE A  66       9.389  -2.254   0.879  1.00 94.01           C  
ATOM    484  O   PHE A  66       9.381   0.484   2.322  1.00 94.01           O  
ATOM    485  CG  PHE A  66       9.921  -3.277  -0.088  1.00 94.01           C  
ATOM    486  CD1 PHE A  66       9.055  -4.018  -0.884  1.00 94.01           C  
ATOM    487  CD2 PHE A  66      11.287  -3.498  -0.201  1.00 94.01           C  
ATOM    488  CE1 PHE A  66       9.545  -4.965  -1.780  1.00 94.01           C  
ATOM    489  CE2 PHE A  66      11.784  -4.443  -1.094  1.00 94.01           C  
ATOM    490  CZ  PHE A  66      10.911  -5.176  -1.882  1.00 94.01           C  
ATOM    491  N   THR A  67       7.528   0.478   1.078  1.00 94.69           N  
ATOM    492  CA  THR A  67       6.705   1.243   2.008  1.00 94.69           C  
ATOM    493  C   THR A  67       5.326   0.607   2.159  1.00 94.69           C  
ATOM    494  CB  THR A  67       6.552   2.704   1.547  1.00 94.69           C  
ATOM    495  O   THR A  67       4.656   0.322   1.164  1.00 94.69           O  
ATOM    496  CG2 THR A  67       5.731   3.513   2.545  1.00 94.69           C  
ATOM    497  OG1 THR A  67       7.850   3.298   1.420  1.00 94.69           O  
ATOM    498  N   LYS A  68       5.006   0.354   3.388  1.00 95.75           N  
ATOM    499  CA  LYS A  68       3.719  -0.253   3.715  1.00 95.75           C  
ATOM    500  C   LYS A  68       2.998   0.538   4.801  1.00 95.75           C  
ATOM    501  CB  LYS A  68       3.909  -1.704   4.161  1.00 95.75           C  
ATOM    502  O   LYS A  68       3.637   1.172   5.643  1.00 95.75           O  
ATOM    503  CG  LYS A  68       4.621  -2.578   3.139  1.00 95.75           C  
ATOM    504  CD  LYS A  68       4.813  -3.998   3.656  1.00 95.75           C  
ATOM    505  CE  LYS A  68       5.418  -4.904   2.592  1.00 95.75           C  
ATOM    506  NZ  LYS A  68       6.896  -5.039   2.753  1.00 95.75           N  
ATOM    507  N   GLY A  69       1.639   0.403   4.810  1.00 95.92           N  
ATOM    508  CA  GLY A  69       0.897   1.088   5.856  1.00 95.92           C  
ATOM    509  C   GLY A  69      -0.601   1.094   5.620  1.00 95.92           C  
ATOM    510  O   GLY A  69      -1.092   0.441   4.696  1.00 95.92           O  
ATOM    511  N   CYS A  70      -1.258   1.851   6.509  1.00 97.23           N  
ATOM    512  CA  CYS A  70      -2.707   2.011   6.475  1.00 97.23           C  
ATOM    513  C   CYS A  70      -3.098   3.293   5.750  1.00 97.23           C  
ATOM    514  CB  CYS A  70      -3.279   2.021   7.893  1.00 97.23           C  
ATOM    515  O   CYS A  70      -2.435   4.321   5.897  1.00 97.23           O  
ATOM    516  SG  CYS A  70      -2.883   0.540   8.848  1.00 97.23           S  
ATOM    517  N   SER A  71      -4.237   3.241   4.992  1.00 97.20           N  
ATOM    518  CA  SER A  71      -4.701   4.428   4.282  1.00 97.20           C  
ATOM    519  C   SER A  71      -6.213   4.397   4.083  1.00 97.20           C  
ATOM    520  CB  SER A  71      -4.002   4.551   2.927  1.00 97.20           C  
ATOM    521  O   SER A  71      -6.787   3.339   3.817  1.00 97.20           O  
ATOM    522  OG  SER A  71      -4.398   5.739   2.263  1.00 97.20           O  
ATOM    523  N   PRO A  72      -6.837   5.605   4.220  1.00 97.10           N  
ATOM    524  CA  PRO A  72      -8.272   5.680   3.938  1.00 97.10           C  
ATOM    525  C   PRO A  72      -8.595   5.477   2.460  1.00 97.10           C  
ATOM    526  CB  PRO A  72      -8.646   7.094   4.390  1.00 97.10           C  
ATOM    527  O   PRO A  72      -9.681   5.000   2.121  1.00 97.10           O  
ATOM    528  CG  PRO A  72      -7.351   7.841   4.418  1.00 97.10           C  
ATOM    529  CD  PRO A  72      -6.242   6.862   4.674  1.00 97.10           C  
ATOM    530  N   ASN A  73      -7.693   5.839   1.669  1.00 96.75           N  
ATOM    531  CA  ASN A  73      -7.803   5.728   0.218  1.00 96.75           C  
ATOM    532  C   ASN A  73      -6.627   4.959  -0.377  1.00 96.75           C  
ATOM    533  CB  ASN A  73      -7.908   7.115  -0.420  1.00 96.75           C  
ATOM    534  O   ASN A  73      -5.537   4.940   0.199  1.00 96.75           O  
ATOM    535  CG  ASN A  73      -9.052   7.933   0.146  1.00 96.75           C  
ATOM    536  ND2 ASN A  73      -8.721   8.973   0.901  1.00 96.75           N  
ATOM    537  OD1 ASN A  73     -10.225   7.631  -0.094  1.00 96.75           O  
ATOM    538  N   CYS A  74      -6.899   4.387  -1.543  1.00 95.70           N  
ATOM    539  CA  CYS A  74      -5.838   3.634  -2.202  1.00 95.70           C  
ATOM    540  C   CYS A  74      -6.046   3.605  -3.712  1.00 95.70           C  
ATOM    541  CB  CYS A  74      -5.778   2.206  -1.659  1.00 95.70           C  
ATOM    542  O   CYS A  74      -7.116   3.222  -4.188  1.00 95.70           O  
ATOM    543  SG  CYS A  74      -4.492   1.191  -2.421  1.00 95.70           S  
ATOM    544  N   THR A  75      -4.938   4.027  -4.370  1.00 95.41           N  
ATOM    545  CA  THR A  75      -4.920   3.910  -5.824  1.00 95.41           C  
ATOM    546  C   THR A  75      -3.804   2.973  -6.277  1.00 95.41           C  
ATOM    547  CB  THR A  75      -4.743   5.286  -6.493  1.00 95.41           C  
ATOM    548  O   THR A  75      -2.625   3.243  -6.039  1.00 95.41           O  
ATOM    549  CG2 THR A  75      -4.828   5.174  -8.011  1.00 95.41           C  
ATOM    550  OG1 THR A  75      -5.771   6.171  -6.032  1.00 95.41           O  
ATOM    551  N   GLU A  76      -4.289   1.900  -6.829  1.00 95.97           N  
ATOM    552  CA  GLU A  76      -3.285   0.993  -7.378  1.00 95.97           C  
ATOM    553  C   GLU A  76      -2.628   1.584  -8.622  1.00 95.97           C  
ATOM    554  CB  GLU A  76      -3.910  -0.365  -7.708  1.00 95.97           C  
ATOM    555  O   GLU A  76      -3.315   2.090  -9.512  1.00 95.97           O  
ATOM    556  CG  GLU A  76      -4.338  -1.159  -6.482  1.00 95.97           C  
ATOM    557  CD  GLU A  76      -4.754  -2.585  -6.807  1.00 95.97           C  
ATOM    558  OE1 GLU A  76      -5.044  -3.361  -5.868  1.00 95.97           O  
ATOM    559  OE2 GLU A  76      -4.791  -2.929  -8.009  1.00 95.97           O  
ATOM    560  N   ARG A  77      -1.341   1.529  -8.566  1.00 95.08           N  
ATOM    561  CA  ARG A  77      -0.638   2.095  -9.713  1.00 95.08           C  
ATOM    562  C   ARG A  77       0.677   1.366  -9.964  1.00 95.08           C  
ATOM    563  CB  ARG A  77      -0.378   3.588  -9.501  1.00 95.08           C  
ATOM    564  O   ARG A  77       1.301   0.859  -9.028  1.00 95.08           O  
ATOM    565  CG  ARG A  77       0.290   4.270 -10.685  1.00 95.08           C  
ATOM    566  CD  ARG A  77       0.491   5.759 -10.437  1.00 95.08           C  
ATOM    567  NE  ARG A  77       0.974   6.444 -11.633  1.00 95.08           N  
ATOM    568  NH1 ARG A  77       1.318   8.473 -10.584  1.00 95.08           N  
ATOM    569  NH2 ARG A  77       1.779   8.240 -12.817  1.00 95.08           N  
ATOM    570  CZ  ARG A  77       1.356   7.717 -11.675  1.00 95.08           C  
ATOM    571  N   GLU A  78       0.978   1.389 -11.246  1.00 96.32           N  
ATOM    572  CA  GLU A  78       2.289   0.938 -11.703  1.00 96.32           C  
ATOM    573  C   GLU A  78       2.875   1.900 -12.733  1.00 96.32           C  
ATOM    574  CB  GLU A  78       2.198  -0.471 -12.292  1.00 96.32           C  
ATOM    575  O   GLU A  78       2.286   2.117 -13.793  1.00 96.32           O  
ATOM    576  CG  GLU A  78       3.547  -1.079 -12.647  1.00 96.32           C  
ATOM    577  CD  GLU A  78       3.455  -2.532 -13.085  1.00 96.32           C  
ATOM    578  OE1 GLU A  78       4.395  -3.027 -13.747  1.00 96.32           O  
ATOM    579  OE2 GLU A  78       2.434  -3.180 -12.765  1.00 96.32           O  
ATOM    580  N   VAL A  79       3.902   2.520 -12.329  1.00 95.68           N  
ATOM    581  CA  VAL A  79       4.581   3.478 -13.196  1.00 95.68           C  
ATOM    582  C   VAL A  79       5.992   2.984 -13.506  1.00 95.68           C  
ATOM    583  CB  VAL A  79       4.636   4.883 -12.556  1.00 95.68           C  
ATOM    584  O   VAL A  79       6.748   2.634 -12.597  1.00 95.68           O  
ATOM    585  CG1 VAL A  79       5.354   5.868 -13.476  1.00 95.68           C  
ATOM    586  CG2 VAL A  79       3.227   5.377 -12.233  1.00 95.68           C  
ATOM    587  N   ASP A  80       6.249   3.003 -14.799  1.00 95.51           N  
ATOM    588  CA  ASP A  80       7.556   2.556 -15.270  1.00 95.51           C  
ATOM    589  C   ASP A  80       8.217   3.618 -16.146  1.00 95.51           C  
ATOM    590  CB  ASP A  80       7.428   1.242 -16.042  1.00 95.51           C  
ATOM    591  O   ASP A  80       7.745   3.901 -17.249  1.00 95.51           O  
ATOM    592  CG  ASP A  80       8.771   0.644 -16.423  1.00 95.51           C  
ATOM    593  OD1 ASP A  80       9.804   1.337 -16.299  1.00 95.51           O  
ATOM    594  OD2 ASP A  80       8.796  -0.530 -16.853  1.00 95.51           O  
ATOM    595  N   THR A  81       9.293   4.192 -15.743  1.00 93.65           N  
ATOM    596  CA  THR A  81       9.969   5.271 -16.456  1.00 93.65           C  
ATOM    597  C   THR A  81      11.185   4.742 -17.211  1.00 93.65           C  
ATOM    598  CB  THR A  81      10.406   6.389 -15.492  1.00 93.65           C  
ATOM    599  O   THR A  81      11.858   5.493 -17.919  1.00 93.65           O  
ATOM    600  CG2 THR A  81       9.214   6.951 -14.725  1.00 93.65           C  
ATOM    601  OG1 THR A  81      11.357   5.863 -14.558  1.00 93.65           O  
ATOM    602  N   GLY A  82      11.382   3.401 -17.187  1.00 90.20           N  
ATOM    603  CA  GLY A  82      12.574   2.861 -17.821  1.00 90.20           C  
ATOM    604  C   GLY A  82      13.783   2.848 -16.904  1.00 90.20           C  
ATOM    605  O   GLY A  82      14.693   2.035 -17.080  1.00 90.20           O  
ATOM    606  N   VAL A  83      13.779   3.722 -15.944  1.00 91.80           N  
ATOM    607  CA  VAL A  83      14.853   3.829 -14.962  1.00 91.80           C  
ATOM    608  C   VAL A  83      14.342   3.397 -13.589  1.00 91.80           C  
ATOM    609  CB  VAL A  83      15.418   5.265 -14.893  1.00 91.80           C  
ATOM    610  O   VAL A  83      15.066   2.754 -12.825  1.00 91.80           O  
ATOM    611  CG1 VAL A  83      16.529   5.359 -13.848  1.00 91.80           C  
ATOM    612  CG2 VAL A  83      15.931   5.703 -16.264  1.00 91.80           C  
ATOM    613  N   ALA A  84      13.160   3.602 -13.376  1.00 94.41           N  
ATOM    614  CA  ALA A  84      12.547   3.257 -12.097  1.00 94.41           C  
ATOM    615  C   ALA A  84      11.112   2.775 -12.288  1.00 94.41           C  
ATOM    616  CB  ALA A  84      12.581   4.455 -11.150  1.00 94.41           C  
ATOM    617  O   ALA A  84      10.427   3.199 -13.222  1.00 94.41           O  
ATOM    618  N   THR A  85      10.756   1.865 -11.364  1.00 96.16           N  
ATOM    619  CA  THR A  85       9.373   1.403 -11.321  1.00 96.16           C  
ATOM    620  C   THR A  85       8.760   1.656  -9.946  1.00 96.16           C  
ATOM    621  CB  THR A  85       9.273  -0.095 -11.663  1.00 96.16           C  
ATOM    622  O   THR A  85       9.421   1.469  -8.923  1.00 96.16           O  
ATOM    623  CG2 THR A  85       7.819  -0.550 -11.726  1.00 96.16           C  
ATOM    624  OG1 THR A  85       9.892  -0.331 -12.934  1.00 96.16           O  
ATOM    625  N   VAL A  86       7.558   2.164 -10.017  1.00 95.72           N  
ATOM    626  CA  VAL A  86       6.785   2.338  -8.792  1.00 95.72           C  
ATOM    627  C   VAL A  86       5.500   1.518  -8.870  1.00 95.72           C  
ATOM    628  CB  VAL A  86       6.453   3.826  -8.536  1.00 95.72           C  
ATOM    629  O   VAL A  86       4.725   1.656  -9.819  1.00 95.72           O  
ATOM    630  CG1 VAL A  86       5.674   3.989  -7.233  1.00 95.72           C  
ATOM    631  CG2 VAL A  86       7.733   4.660  -8.506  1.00 95.72           C  
ATOM    632  N   THR A  87       5.357   0.686  -7.858  1.00 96.39           N  
ATOM    633  CA  THR A  87       4.162  -0.147  -7.784  1.00 96.39           C  
ATOM    634  C   THR A  87       3.457   0.035  -6.443  1.00 96.39           C  
ATOM    635  CB  THR A  87       4.505  -1.635  -7.988  1.00 96.39           C  
ATOM    636  O   THR A  87       4.090  -0.040  -5.387  1.00 96.39           O  
ATOM    637  CG2 THR A  87       3.245  -2.494  -7.995  1.00 96.39           C  
ATOM    638  OG1 THR A  87       5.186  -1.795  -9.239  1.00 96.39           O  
ATOM    639  N   SER A  88       2.150   0.287  -6.556  1.00 96.54           N  
ATOM    640  CA  SER A  88       1.315   0.396  -5.365  1.00 96.54           C  
ATOM    641  C   SER A  88       0.178  -0.621  -5.390  1.00 96.54           C  
ATOM    642  CB  SER A  88       0.742   1.809  -5.239  1.00 96.54           C  
ATOM    643  O   SER A  88      -0.520  -0.754  -6.398  1.00 96.54           O  
ATOM    644  OG  SER A  88       0.041   1.961  -4.017  1.00 96.54           O  
ATOM    645  N   LYS A  89       0.053  -1.334  -4.360  1.00 96.83           N  
ATOM    646  CA  LYS A  89      -1.011  -2.322  -4.206  1.00 96.83           C  
ATOM    647  C   LYS A  89      -1.831  -2.055  -2.947  1.00 96.83           C  
ATOM    648  CB  LYS A  89      -0.429  -3.735  -4.163  1.00 96.83           C  
ATOM    649  O   LYS A  89      -1.295  -1.596  -1.937  1.00 96.83           O  
ATOM    650  CG  LYS A  89       0.327  -4.133  -5.422  1.00 96.83           C  
ATOM    651  CD  LYS A  89      -0.620  -4.372  -6.591  1.00 96.83           C  
ATOM    652  CE  LYS A  89       0.119  -4.905  -7.811  1.00 96.83           C  
ATOM    653  NZ  LYS A  89      -0.802  -5.123  -8.966  1.00 96.83           N  
ATOM    654  N   CYS A  90      -3.136  -2.427  -3.076  1.00 97.11           N  
ATOM    655  CA  CYS A  90      -4.051  -2.197  -1.963  1.00 97.11           C  
ATOM    656  C   CYS A  90      -4.820  -3.466  -1.618  1.00 97.11           C  
ATOM    657  CB  CYS A  90      -5.030  -1.072  -2.298  1.00 97.11           C  
ATOM    658  O   CYS A  90      -5.111  -4.279  -2.498  1.00 97.11           O  
ATOM    659  SG  CYS A  90      -4.230   0.437  -2.887  1.00 97.11           S  
ATOM    660  N   CYS A  91      -5.146  -3.625  -0.407  1.00 96.87           N  
ATOM    661  CA  CYS A  91      -6.019  -4.701   0.048  1.00 96.87           C  
ATOM    662  C   CYS A  91      -6.815  -4.275   1.276  1.00 96.87           C  
ATOM    663  CB  CYS A  91      -5.205  -5.954   0.365  1.00 96.87           C  
ATOM    664  O   CYS A  91      -6.456  -3.307   1.949  1.00 96.87           O  
ATOM    665  SG  CYS A  91      -3.991  -5.720   1.682  1.00 96.87           S  
ATOM    666  N   THR A  92      -7.944  -4.989   1.643  1.00 96.11           N  
ATOM    667  CA  THR A  92      -8.895  -4.455   2.611  1.00 96.11           C  
ATOM    668  C   THR A  92      -9.034  -5.392   3.807  1.00 96.11           C  
ATOM    669  CB  THR A  92     -10.277  -4.227   1.971  1.00 96.11           C  
ATOM    670  O   THR A  92      -9.852  -5.154   4.698  1.00 96.11           O  
ATOM    671  CG2 THR A  92     -10.220  -3.127   0.916  1.00 96.11           C  
ATOM    672  OG1 THR A  92     -10.717  -5.443   1.353  1.00 96.11           O  
ATOM    673  N   PHE A  93      -8.175  -6.432   3.846  1.00 94.54           N  
ATOM    674  CA  PHE A  93      -8.255  -7.304   5.012  1.00 94.54           C  
ATOM    675  C   PHE A  93      -6.960  -7.256   5.815  1.00 94.54           C  
ATOM    676  CB  PHE A  93      -8.557  -8.745   4.589  1.00 94.54           C  
ATOM    677  O   PHE A  93      -5.924  -6.824   5.305  1.00 94.54           O  
ATOM    678  CG  PHE A  93      -7.511  -9.344   3.688  1.00 94.54           C  
ATOM    679  CD1 PHE A  93      -7.617  -9.233   2.307  1.00 94.54           C  
ATOM    680  CD2 PHE A  93      -6.421 -10.019   4.223  1.00 94.54           C  
ATOM    681  CE1 PHE A  93      -6.650  -9.787   1.471  1.00 94.54           C  
ATOM    682  CE2 PHE A  93      -5.451 -10.575   3.393  1.00 94.54           C  
ATOM    683  CZ  PHE A  93      -5.568 -10.459   2.018  1.00 94.54           C  
ATOM    684  N   SER A  94      -7.008  -7.599   7.136  1.00 95.13           N  
ATOM    685  CA  SER A  94      -5.883  -7.456   8.055  1.00 95.13           C  
ATOM    686  C   SER A  94      -4.667  -8.236   7.566  1.00 95.13           C  
ATOM    687  CB  SER A  94      -6.272  -7.927   9.456  1.00 95.13           C  
ATOM    688  O   SER A  94      -4.797  -9.371   7.102  1.00 95.13           O  
ATOM    689  OG  SER A  94      -7.250  -7.072  10.022  1.00 95.13           O  
ATOM    690  N   PHE A  95      -3.507  -7.541   7.554  1.00 94.13           N  
ATOM    691  CA  PHE A  95      -2.186  -8.082   7.257  1.00 94.13           C  
ATOM    692  C   PHE A  95      -2.102  -8.538   5.806  1.00 94.13           C  
ATOM    693  CB  PHE A  95      -1.858  -9.248   8.194  1.00 94.13           C  
ATOM    694  O   PHE A  95      -1.365  -9.473   5.485  1.00 94.13           O  
ATOM    695  CG  PHE A  95      -1.961  -8.901   9.655  1.00 94.13           C  
ATOM    696  CD1 PHE A  95      -1.233  -7.843  10.186  1.00 94.13           C  
ATOM    697  CD2 PHE A  95      -2.787  -9.633  10.498  1.00 94.13           C  
ATOM    698  CE1 PHE A  95      -1.327  -7.520  11.537  1.00 94.13           C  
ATOM    699  CE2 PHE A  95      -2.886  -9.316  11.849  1.00 94.13           C  
ATOM    700  CZ  PHE A  95      -2.155  -8.260  12.367  1.00 94.13           C  
ATOM    701  N   CYS A  96      -2.755  -8.044   4.915  1.00 94.99           N  
ATOM    702  CA  CYS A  96      -2.844  -8.432   3.512  1.00 94.99           C  
ATOM    703  C   CYS A  96      -1.700  -7.827   2.706  1.00 94.99           C  
ATOM    704  CB  CYS A  96      -4.183  -7.997   2.919  1.00 94.99           C  
ATOM    705  O   CYS A  96      -1.441  -8.248   1.577  1.00 94.99           O  
ATOM    706  SG  CYS A  96      -4.388  -6.205   2.819  1.00 94.99           S  
ATOM    707  N   ASN A  97      -1.021  -6.889   3.272  1.00 93.68           N  
ATOM    708  CA  ASN A  97       0.055  -6.218   2.550  1.00 93.68           C  
ATOM    709  C   ASN A  97       1.411  -6.848   2.854  1.00 93.68           C  
ATOM    710  CB  ASN A  97       0.076  -4.725   2.884  1.00 93.68           C  
ATOM    711  O   ASN A  97       2.395  -6.139   3.072  1.00 93.68           O  
ATOM    712  CG  ASN A  97       0.251  -4.460   4.366  1.00 93.68           C  
ATOM    713  ND2 ASN A  97       0.969  -3.394   4.698  1.00 93.68           N  
ATOM    714  OD1 ASN A  97      -0.255  -5.209   5.207  1.00 93.68           O  
ATOM    715  N   LYS A  98       1.584  -8.201   2.751  1.00 83.99           N  
ATOM    716  CA  LYS A  98       2.806  -8.965   2.985  1.00 83.99           C  
ATOM    717  C   LYS A  98       3.823  -8.732   1.872  1.00 83.99           C  
ATOM    718  CB  LYS A  98       2.492 -10.458   3.104  1.00 83.99           C  
ATOM    719  O   LYS A  98       3.450  -8.416   0.740  1.00 83.99           O  
ATOM    720  CG  LYS A  98       1.613 -10.813   4.294  1.00 83.99           C  
ATOM    721  CD  LYS A  98       1.417 -12.318   4.415  1.00 83.99           C  
ATOM    722  CE  LYS A  98       0.532 -12.674   5.602  1.00 83.99           C  
ATOM    723  NZ  LYS A  98       0.317 -14.148   5.710  1.00 83.99           N  
TER     724      ALA A   1                                                      
ENDMDL                                                                          
END                                                                             
