# Supplementary material for: Domain loss enabled evolution of novel functions in the snake three-finger toxin gene superfamily
Source: Nat Commun. 2023 Aug 11;14:4861. doi: 10.1038/s41467-023-40550-0 (PMC10421932; doi:10.1038/s41467-023-40550-0)
Supplement: Supplementary file 5 — Supplementary Data 2 [file 41467_2023_40550_MOESM5_ESM.zip › SD2_structure_predictions/full_sequence/TR|A0A898ILP2|Calliophis_bivirgatus.pdb]

MODEL     1                                                                     
ATOM      1  N   MET A   1      27.168  15.332 -36.657  1.00 63.06           N  
ATOM      2  CA  MET A   1      26.676  15.985 -35.448  1.00 63.06           C  
ATOM      3  C   MET A   1      25.280  15.487 -35.089  1.00 63.06           C  
ATOM      4  CB  MET A   1      26.660  17.505 -35.625  1.00 63.06           C  
ATOM      5  O   MET A   1      24.794  15.732 -33.984  1.00 63.06           O  
ATOM      6  CG  MET A   1      27.015  17.961 -37.031  1.00 63.06           C  
ATOM      7  SD  MET A   1      27.176  19.784 -37.159  1.00 63.06           S  
ATOM      8  CE  MET A   1      26.457  20.055 -38.803  1.00 63.06           C  
ATOM      9  N   LYS A   2      24.694  14.577 -35.851  1.00 71.53           N  
ATOM     10  CA  LYS A   2      23.361  13.988 -35.760  1.00 71.53           C  
ATOM     11  C   LYS A   2      23.408  12.624 -35.078  1.00 71.53           C  
ATOM     12  CB  LYS A   2      22.736  13.859 -37.150  1.00 71.53           C  
ATOM     13  O   LYS A   2      22.464  12.237 -34.387  1.00 71.53           O  
ATOM     14  CG  LYS A   2      22.334  15.187 -37.775  1.00 71.53           C  
ATOM     15  CD  LYS A   2      22.092  15.049 -39.272  1.00 71.53           C  
ATOM     16  CE  LYS A   2      21.611  16.358 -39.884  1.00 71.53           C  
ATOM     17  NZ  LYS A   2      21.944  16.446 -41.337  1.00 71.53           N  
ATOM     18  N   THR A   3      24.630  12.016 -35.146  1.00 71.59           N  
ATOM     19  CA  THR A   3      24.830  10.714 -34.519  1.00 71.59           C  
ATOM     20  C   THR A   3      25.171  10.872 -33.040  1.00 71.59           C  
ATOM     21  CB  THR A   3      25.946   9.920 -35.224  1.00 71.59           C  
ATOM     22  O   THR A   3      24.843  10.007 -32.226  1.00 71.59           O  
ATOM     23  CG2 THR A   3      25.510   9.477 -36.617  1.00 71.59           C  
ATOM     24  OG1 THR A   3      27.111  10.745 -35.340  1.00 71.59           O  
ATOM     25  N   LEU A   4      25.689  12.030 -32.687  1.00 71.09           N  
ATOM     26  CA  LEU A   4      26.006  12.407 -31.314  1.00 71.09           C  
ATOM     27  C   LEU A   4      24.748  12.828 -30.562  1.00 71.09           C  
ATOM     28  CB  LEU A   4      27.032  13.543 -31.293  1.00 71.09           C  
ATOM     29  O   LEU A   4      24.594  12.519 -29.378  1.00 71.09           O  
ATOM     30  CG  LEU A   4      28.402  13.209 -30.701  1.00 71.09           C  
ATOM     31  CD1 LEU A   4      29.480  14.083 -31.334  1.00 71.09           C  
ATOM     32  CD2 LEU A   4      28.387  13.382 -29.186  1.00 71.09           C  
ATOM     33  N   LEU A   5      23.796  13.399 -31.262  1.00 72.65           N  
ATOM     34  CA  LEU A   5      22.509  13.838 -30.733  1.00 72.65           C  
ATOM     35  C   LEU A   5      21.571  12.653 -30.531  1.00 72.65           C  
ATOM     36  CB  LEU A   5      21.864  14.860 -31.673  1.00 72.65           C  
ATOM     37  O   LEU A   5      20.827  12.606 -29.549  1.00 72.65           O  
ATOM     38  CG  LEU A   5      22.442  16.276 -31.636  1.00 72.65           C  
ATOM     39  CD1 LEU A   5      21.866  17.114 -32.772  1.00 72.65           C  
ATOM     40  CD2 LEU A   5      22.166  16.931 -30.287  1.00 72.65           C  
ATOM     41  N   LEU A   6      21.701  11.613 -31.340  1.00 70.88           N  
ATOM     42  CA  LEU A   6      20.894  10.398 -31.298  1.00 70.88           C  
ATOM     43  C   LEU A   6      21.381   9.460 -30.199  1.00 70.88           C  
ATOM     44  CB  LEU A   6      20.931   9.682 -32.651  1.00 70.88           C  
ATOM     45  O   LEU A   6      20.575   8.828 -29.513  1.00 70.88           O  
ATOM     46  CG  LEU A   6      20.111  10.317 -33.776  1.00 70.88           C  
ATOM     47  CD1 LEU A   6      20.436   9.650 -35.108  1.00 70.88           C  
ATOM     48  CD2 LEU A   6      18.620  10.218 -33.472  1.00 70.88           C  
ATOM     49  N   THR A   7      22.613   9.491 -29.883  1.00 73.26           N  
ATOM     50  CA  THR A   7      23.246   8.713 -28.825  1.00 73.26           C  
ATOM     51  C   THR A   7      23.010   9.359 -27.463  1.00 73.26           C  
ATOM     52  CB  THR A   7      24.759   8.563 -29.070  1.00 73.26           C  
ATOM     53  O   THR A   7      22.833   8.662 -26.462  1.00 73.26           O  
ATOM     54  CG2 THR A   7      25.034   7.713 -30.306  1.00 73.26           C  
ATOM     55  OG1 THR A   7      25.337   9.861 -29.258  1.00 73.26           O  
ATOM     56  N   LEU A   8      22.847  10.600 -27.337  1.00 69.73           N  
ATOM     57  CA  LEU A   8      22.562  11.385 -26.141  1.00 69.73           C  
ATOM     58  C   LEU A   8      21.096  11.252 -25.740  1.00 69.73           C  
ATOM     59  CB  LEU A   8      22.909  12.858 -26.371  1.00 69.73           C  
ATOM     60  O   LEU A   8      20.778  11.162 -24.552  1.00 69.73           O  
ATOM     61  CG  LEU A   8      23.357  13.650 -25.141  1.00 69.73           C  
ATOM     62  CD1 LEU A   8      24.847  13.964 -25.228  1.00 69.73           C  
ATOM     63  CD2 LEU A   8      22.542  14.931 -25.003  1.00 69.73           C  
ATOM     64  N   VAL A   9      20.182  11.074 -26.672  1.00 71.78           N  
ATOM     65  CA  VAL A   9      18.746  10.888 -26.491  1.00 71.78           C  
ATOM     66  C   VAL A   9      18.460   9.448 -26.073  1.00 71.78           C  
ATOM     67  CB  VAL A   9      17.962  11.235 -27.777  1.00 71.78           C  
ATOM     68  O   VAL A   9      17.628   9.203 -25.196  1.00 71.78           O  
ATOM     69  CG1 VAL A   9      16.482  10.893 -27.616  1.00 71.78           C  
ATOM     70  CG2 VAL A   9      18.138  12.712 -28.126  1.00 71.78           C  
ATOM     71  N   VAL A  10      19.210   8.468 -26.497  1.00 69.31           N  
ATOM     72  CA  VAL A  10      19.108   7.045 -26.191  1.00 69.31           C  
ATOM     73  C   VAL A  10      19.689   6.771 -24.806  1.00 69.31           C  
ATOM     74  CB  VAL A  10      19.829   6.184 -27.252  1.00 69.31           C  
ATOM     75  O   VAL A  10      19.123   5.997 -24.031  1.00 69.31           O  
ATOM     76  CG1 VAL A  10      19.830   4.712 -26.843  1.00 69.31           C  
ATOM     77  CG2 VAL A  10      19.170   6.360 -28.619  1.00 69.31           C  
ATOM     78  N   VAL A  11      20.745   7.474 -24.323  1.00 66.44           N  
ATOM     79  CA  VAL A  11      21.415   7.383 -23.030  1.00 66.44           C  
ATOM     80  C   VAL A  11      20.591   8.109 -21.969  1.00 66.44           C  
ATOM     81  CB  VAL A  11      22.844   7.967 -23.088  1.00 66.44           C  
ATOM     82  O   VAL A  11      20.466   7.634 -20.838  1.00 66.44           O  
ATOM     83  CG1 VAL A  11      23.467   8.010 -21.694  1.00 66.44           C  
ATOM     84  CG2 VAL A  11      23.715   7.150 -24.041  1.00 66.44           C  
ATOM     85  N   THR A  12      19.851   9.113 -22.304  1.00 63.06           N  
ATOM     86  CA  THR A  12      18.982   9.896 -21.432  1.00 63.06           C  
ATOM     87  C   THR A  12      17.621   9.222 -21.279  1.00 63.06           C  
ATOM     88  CB  THR A  12      18.793  11.326 -21.970  1.00 63.06           C  
ATOM     89  O   THR A  12      16.990   9.320 -20.225  1.00 63.06           O  
ATOM     90  CG2 THR A  12      20.109  12.096 -21.962  1.00 63.06           C  
ATOM     91  OG1 THR A  12      18.296  11.264 -23.313  1.00 63.06           O  
ATOM     92  N   SER A  13      17.070   8.477 -22.192  1.00 64.37           N  
ATOM     93  CA  SER A  13      15.827   7.713 -22.185  1.00 64.37           C  
ATOM     94  C   SER A  13      15.995   6.391 -21.444  1.00 64.37           C  
ATOM     95  CB  SER A  13      15.352   7.448 -23.614  1.00 64.37           C  
ATOM     96  O   SER A  13      15.070   5.927 -20.774  1.00 64.37           O  
ATOM     97  OG  SER A  13      16.336   6.740 -24.349  1.00 64.37           O  
ATOM     98  N   LEU A  14      17.212   5.792 -21.381  1.00 62.09           N  
ATOM     99  CA  LEU A  14      17.595   4.576 -20.674  1.00 62.09           C  
ATOM    100  C   LEU A  14      17.933   4.877 -19.217  1.00 62.09           C  
ATOM    101  CB  LEU A  14      18.791   3.910 -21.360  1.00 62.09           C  
ATOM    102  O   LEU A  14      17.792   4.011 -18.351  1.00 62.09           O  
ATOM    103  CG  LEU A  14      18.506   3.211 -22.690  1.00 62.09           C  
ATOM    104  CD1 LEU A  14      19.812   2.846 -23.388  1.00 62.09           C  
ATOM    105  CD2 LEU A  14      17.647   1.970 -22.469  1.00 62.09           C  
ATOM    106  N   CYS A  15      18.048   6.168 -18.924  1.00 61.27           N  
ATOM    107  CA  CYS A  15      18.315   6.656 -17.575  1.00 61.27           C  
ATOM    108  C   CYS A  15      17.041   7.182 -16.924  1.00 61.27           C  
ATOM    109  CB  CYS A  15      19.375   7.757 -17.603  1.00 61.27           C  
ATOM    110  O   CYS A  15      17.020   7.454 -15.722  1.00 61.27           O  
ATOM    111  SG  CYS A  15      21.056   7.142 -17.849  1.00 61.27           S  
ATOM    112  N   LEU A  16      15.929   7.188 -17.697  1.00 57.20           N  
ATOM    113  CA  LEU A  16      14.644   7.686 -17.219  1.00 57.20           C  
ATOM    114  C   LEU A  16      13.822   6.560 -16.599  1.00 57.20           C  
ATOM    115  CB  LEU A  16      13.861   8.335 -18.363  1.00 57.20           C  
ATOM    116  O   LEU A  16      12.683   6.776 -16.180  1.00 57.20           O  
ATOM    117  CG  LEU A  16      14.300   9.741 -18.773  1.00 57.20           C  
ATOM    118  CD1 LEU A  16      13.986   9.986 -20.245  1.00 57.20           C  
ATOM    119  CD2 LEU A  16      13.626  10.790 -17.895  1.00 57.20           C  
ATOM    120  N   ASP A  17      14.537   5.400 -16.542  1.00 55.18           N  
ATOM    121  CA  ASP A  17      13.908   4.386 -15.701  1.00 55.18           C  
ATOM    122  C   ASP A  17      14.222   4.626 -14.225  1.00 55.18           C  
ATOM    123  CB  ASP A  17      14.365   2.986 -16.115  1.00 55.18           C  
ATOM    124  O   ASP A  17      14.603   3.698 -13.508  1.00 55.18           O  
ATOM    125  CG  ASP A  17      13.277   2.190 -16.814  1.00 55.18           C  
ATOM    126  OD1 ASP A  17      12.106   2.249 -16.383  1.00 55.18           O  
ATOM    127  OD2 ASP A  17      13.595   1.495 -17.804  1.00 55.18           O  
ATOM    128  N   LEU A  18      14.611   5.787 -13.892  1.00 55.53           N  
ATOM    129  CA  LEU A  18      14.767   6.206 -12.504  1.00 55.53           C  
ATOM    130  C   LEU A  18      13.493   5.938 -11.710  1.00 55.53           C  
ATOM    131  CB  LEU A  18      15.125   7.692 -12.429  1.00 55.53           C  
ATOM    132  O   LEU A  18      12.418   6.426 -12.068  1.00 55.53           O  
ATOM    133  CG  LEU A  18      16.518   8.028 -11.892  1.00 55.53           C  
ATOM    134  CD1 LEU A  18      17.434   8.464 -13.031  1.00 55.53           C  
ATOM    135  CD2 LEU A  18      16.432   9.111 -10.823  1.00 55.53           C  
ATOM    136  N   GLY A  19      13.017   4.634 -11.713  1.00 60.41           N  
ATOM    137  CA  GLY A  19      12.319   3.883 -10.682  1.00 60.41           C  
ATOM    138  C   GLY A  19      11.211   4.675 -10.013  1.00 60.41           C  
ATOM    139  O   GLY A  19      11.480   5.605  -9.249  1.00 60.41           O  
ATOM    140  N   TYR A  20      10.223   5.190 -10.853  1.00 68.62           N  
ATOM    141  CA  TYR A  20       9.020   5.724 -10.224  1.00 68.62           C  
ATOM    142  C   TYR A  20       8.775   5.068  -8.870  1.00 68.62           C  
ATOM    143  CB  TYR A  20       7.803   5.521 -11.131  1.00 68.62           C  
ATOM    144  O   TYR A  20       8.537   3.860  -8.793  1.00 68.62           O  
ATOM    145  CG  TYR A  20       6.565   6.241 -10.656  1.00 68.62           C  
ATOM    146  CD1 TYR A  20       5.556   5.559  -9.979  1.00 68.62           C  
ATOM    147  CD2 TYR A  20       6.401   7.603 -10.883  1.00 68.62           C  
ATOM    148  CE1 TYR A  20       4.412   6.218  -9.541  1.00 68.62           C  
ATOM    149  CE2 TYR A  20       5.261   8.272 -10.449  1.00 68.62           C  
ATOM    150  OH  TYR A  20       3.143   8.230  -9.348  1.00 68.62           O  
ATOM    151  CZ  TYR A  20       4.274   7.573  -9.780  1.00 68.62           C  
ATOM    152  N   THR A  21       9.555   5.734  -7.873  1.00 83.28           N  
ATOM    153  CA  THR A  21       9.353   5.210  -6.527  1.00 83.28           C  
ATOM    154  C   THR A  21       8.241   5.972  -5.811  1.00 83.28           C  
ATOM    155  CB  THR A  21      10.647   5.286  -5.697  1.00 83.28           C  
ATOM    156  O   THR A  21       8.135   7.194  -5.942  1.00 83.28           O  
ATOM    157  CG2 THR A  21      11.758   4.456  -6.332  1.00 83.28           C  
ATOM    158  OG1 THR A  21      11.075   6.651  -5.613  1.00 83.28           O  
ATOM    159  N   ILE A  22       7.195   5.381  -5.402  1.00 93.73           N  
ATOM    160  CA  ILE A  22       6.080   5.966  -4.666  1.00 93.73           C  
ATOM    161  C   ILE A  22       6.321   5.822  -3.165  1.00 93.73           C  
ATOM    162  CB  ILE A  22       4.738   5.310  -5.058  1.00 93.73           C  
ATOM    163  O   ILE A  22       6.894   4.828  -2.714  1.00 93.73           O  
ATOM    164  CG1 ILE A  22       3.564   6.095  -4.461  1.00 93.73           C  
ATOM    165  CG2 ILE A  22       4.701   3.846  -4.610  1.00 93.73           C  
ATOM    166  CD1 ILE A  22       2.203   5.680  -5.000  1.00 93.73           C  
ATOM    167  N   LYS A  23       5.965   6.909  -2.434  1.00 95.51           N  
ATOM    168  CA  LYS A  23       6.034   6.930  -0.975  1.00 95.51           C  
ATOM    169  C   LYS A  23       4.653   6.738  -0.357  1.00 95.51           C  
ATOM    170  CB  LYS A  23       6.651   8.241  -0.486  1.00 95.51           C  
ATOM    171  O   LYS A  23       3.689   7.392  -0.761  1.00 95.51           O  
ATOM    172  CG  LYS A  23       8.096   8.444  -0.915  1.00 95.51           C  
ATOM    173  CD  LYS A  23       8.663   9.748  -0.370  1.00 95.51           C  
ATOM    174  CE  LYS A  23      10.089   9.983  -0.850  1.00 95.51           C  
ATOM    175  NZ  LYS A  23      10.634  11.282  -0.353  1.00 95.51           N  
ATOM    176  N   CYS A  24       4.607   5.797   0.729  1.00 96.91           N  
ATOM    177  CA  CYS A  24       3.335   5.483   1.368  1.00 96.91           C  
ATOM    178  C   CYS A  24       3.457   5.546   2.886  1.00 96.91           C  
ATOM    179  CB  CYS A  24       2.848   4.098   0.944  1.00 96.91           C  
ATOM    180  O   CYS A  24       4.526   5.281   3.438  1.00 96.91           O  
ATOM    181  SG  CYS A  24       2.583   3.933  -0.835  1.00 96.91           S  
ATOM    182  N   TYR A  25       2.423   5.898   3.531  1.00 96.87           N  
ATOM    183  CA  TYR A  25       2.384   5.766   4.983  1.00 96.87           C  
ATOM    184  C   TYR A  25       2.407   4.300   5.399  1.00 96.87           C  
ATOM    185  CB  TYR A  25       1.137   6.450   5.552  1.00 96.87           C  
ATOM    186  O   TYR A  25       1.737   3.464   4.786  1.00 96.87           O  
ATOM    187  CG  TYR A  25       1.173   7.956   5.453  1.00 96.87           C  
ATOM    188  CD1 TYR A  25       2.021   8.707   6.264  1.00 96.87           C  
ATOM    189  CD2 TYR A  25       0.358   8.630   4.550  1.00 96.87           C  
ATOM    190  CE1 TYR A  25       2.056  10.095   6.178  1.00 96.87           C  
ATOM    191  CE2 TYR A  25       0.385  10.018   4.455  1.00 96.87           C  
ATOM    192  OH  TYR A  25       1.266  12.114   5.182  1.00 96.87           O  
ATOM    193  CZ  TYR A  25       1.236  10.740   5.271  1.00 96.87           C  
ATOM    194  N   ASN A  26       3.163   4.006   6.431  1.00 91.97           N  
ATOM    195  CA  ASN A  26       3.354   2.636   6.896  1.00 91.97           C  
ATOM    196  C   ASN A  26       2.728   2.418   8.271  1.00 91.97           C  
ATOM    197  CB  ASN A  26       4.843   2.284   6.929  1.00 91.97           C  
ATOM    198  O   ASN A  26       2.617   1.282   8.734  1.00 91.97           O  
ATOM    199  CG  ASN A  26       5.094   0.796   6.783  1.00 91.97           C  
ATOM    200  ND2 ASN A  26       6.281   0.353   7.180  1.00 91.97           N  
ATOM    201  OD1 ASN A  26       4.229   0.051   6.315  1.00 91.97           O  
ATOM    202  N   THR A  27       2.296   3.463   8.827  1.00 89.14           N  
ATOM    203  CA  THR A  27       1.601   3.437  10.109  1.00 89.14           C  
ATOM    204  C   THR A  27       0.478   4.469  10.136  1.00 89.14           C  
ATOM    205  CB  THR A  27       2.571   3.700  11.276  1.00 89.14           C  
ATOM    206  O   THR A  27       0.407   5.341   9.268  1.00 89.14           O  
ATOM    207  CG2 THR A  27       3.861   2.904  11.108  1.00 89.14           C  
ATOM    208  OG1 THR A  27       2.888   5.097  11.321  1.00 89.14           O  
ATOM    209  N   PRO A  28      -0.367   4.283  11.093  1.00 85.83           N  
ATOM    210  CA  PRO A  28      -1.446   5.258  11.263  1.00 85.83           C  
ATOM    211  C   PRO A  28      -0.947   6.608  11.774  1.00 85.83           C  
ATOM    212  CB  PRO A  28      -2.365   4.591  12.290  1.00 85.83           C  
ATOM    213  O   PRO A  28      -1.689   7.593  11.751  1.00 85.83           O  
ATOM    214  CG  PRO A  28      -1.998   3.143  12.247  1.00 85.83           C  
ATOM    215  CD  PRO A  28      -0.573   3.025  11.786  1.00 85.83           C  
ATOM    216  N   LEU A  29       0.378   6.677  12.181  1.00 86.20           N  
ATOM    217  CA  LEU A  29       0.987   7.916  12.653  1.00 86.20           C  
ATOM    218  C   LEU A  29       1.345   8.825  11.482  1.00 86.20           C  
ATOM    219  CB  LEU A  29       2.237   7.617  13.483  1.00 86.20           C  
ATOM    220  O   LEU A  29       1.859   8.359  10.463  1.00 86.20           O  
ATOM    221  CG  LEU A  29       2.015   6.869  14.799  1.00 86.20           C  
ATOM    222  CD1 LEU A  29       3.350   6.432  15.392  1.00 86.20           C  
ATOM    223  CD2 LEU A  29       1.245   7.740  15.786  1.00 86.20           C  
ATOM    224  N   PRO A  30       1.000  10.064  11.656  1.00 78.71           N  
ATOM    225  CA  PRO A  30       1.323  11.050  10.622  1.00 78.71           C  
ATOM    226  C   PRO A  30       2.826  11.276  10.470  1.00 78.71           C  
ATOM    227  CB  PRO A  30       0.627  12.321  11.117  1.00 78.71           C  
ATOM    228  O   PRO A  30       3.586  11.050  11.415  1.00 78.71           O  
ATOM    229  CG  PRO A  30       0.500  12.136  12.595  1.00 78.71           C  
ATOM    230  CD  PRO A  30       0.443  10.664  12.888  1.00 78.71           C  
ATOM    231  N   PHE A  31       3.394  11.160   9.245  1.00 85.25           N  
ATOM    232  CA  PHE A  31       4.754  11.595   8.947  1.00 85.25           C  
ATOM    233  C   PHE A  31       5.706  10.406   8.911  1.00 85.25           C  
ATOM    234  CB  PHE A  31       5.231  12.619   9.981  1.00 85.25           C  
ATOM    235  O   PHE A  31       6.926  10.581   8.899  1.00 85.25           O  
ATOM    236  CG  PHE A  31       4.341  13.827  10.094  1.00 85.25           C  
ATOM    237  CD1 PHE A  31       4.257  14.746   9.055  1.00 85.25           C  
ATOM    238  CD2 PHE A  31       3.588  14.045  11.241  1.00 85.25           C  
ATOM    239  CE1 PHE A  31       3.434  15.865   9.157  1.00 85.25           C  
ATOM    240  CE2 PHE A  31       2.764  15.161  11.350  1.00 85.25           C  
ATOM    241  CZ  PHE A  31       2.689  16.070  10.308  1.00 85.25           C  
ATOM    242  N   ILE A  32       5.121   9.203   9.284  1.00 91.17           N  
ATOM    243  CA  ILE A  32       5.915   7.989   9.128  1.00 91.17           C  
ATOM    244  C   ILE A  32       5.554   7.301   7.813  1.00 91.17           C  
ATOM    245  CB  ILE A  32       5.706   7.022  10.314  1.00 91.17           C  
ATOM    246  O   ILE A  32       4.458   6.753   7.673  1.00 91.17           O  
ATOM    247  CG1 ILE A  32       6.048   7.717  11.637  1.00 91.17           C  
ATOM    248  CG2 ILE A  32       6.544   5.753  10.130  1.00 91.17           C  
ATOM    249  CD1 ILE A  32       5.776   6.868  12.871  1.00 91.17           C  
ATOM    250  N   TYR A  33       6.529   7.479   6.815  1.00 94.52           N  
ATOM    251  CA  TYR A  33       6.340   6.905   5.488  1.00 94.52           C  
ATOM    252  C   TYR A  33       7.614   6.224   5.002  1.00 94.52           C  
ATOM    253  CB  TYR A  33       5.912   7.985   4.491  1.00 94.52           C  
ATOM    254  O   TYR A  33       8.682   6.395   5.595  1.00 94.52           O  
ATOM    255  CG  TYR A  33       6.818   9.193   4.477  1.00 94.52           C  
ATOM    256  CD1 TYR A  33       6.529  10.313   5.253  1.00 94.52           C  
ATOM    257  CD2 TYR A  33       7.964   9.216   3.690  1.00 94.52           C  
ATOM    258  CE1 TYR A  33       7.360  11.429   5.242  1.00 94.52           C  
ATOM    259  CE2 TYR A  33       8.802  10.326   3.671  1.00 94.52           C  
ATOM    260  OH  TYR A  33       9.318  12.527   4.436  1.00 94.52           O  
ATOM    261  CZ  TYR A  33       8.492  11.426   4.450  1.00 94.52           C  
ATOM    262  N   LYS A  34       7.354   5.361   3.984  1.00 94.22           N  
ATOM    263  CA  LYS A  34       8.474   4.628   3.399  1.00 94.22           C  
ATOM    264  C   LYS A  34       8.394   4.626   1.875  1.00 94.22           C  
ATOM    265  CB  LYS A  34       8.507   3.192   3.924  1.00 94.22           C  
ATOM    266  O   LYS A  34       7.313   4.786   1.305  1.00 94.22           O  
ATOM    267  CG  LYS A  34       7.334   2.338   3.466  1.00 94.22           C  
ATOM    268  CD  LYS A  34       7.423   0.922   4.021  1.00 94.22           C  
ATOM    269  CE  LYS A  34       6.280   0.050   3.518  1.00 94.22           C  
ATOM    270  NZ  LYS A  34       6.360  -1.337   4.064  1.00 94.22           N  
ATOM    271  N   THR A  35       9.564   4.588   1.310  1.00 95.50           N  
ATOM    272  CA  THR A  35       9.630   4.363  -0.130  1.00 95.50           C  
ATOM    273  C   THR A  35       9.261   2.922  -0.470  1.00 95.50           C  
ATOM    274  CB  THR A  35      11.033   4.680  -0.681  1.00 95.50           C  
ATOM    275  O   THR A  35       9.794   1.982   0.123  1.00 95.50           O  
ATOM    276  CG2 THR A  35      11.081   4.507  -2.196  1.00 95.50           C  
ATOM    277  OG1 THR A  35      11.374   6.033  -0.355  1.00 95.50           O  
ATOM    278  N   CYS A  36       8.278   2.756  -1.468  1.00 94.03           N  
ATOM    279  CA  CYS A  36       7.832   1.415  -1.828  1.00 94.03           C  
ATOM    280  C   CYS A  36       8.900   0.681  -2.629  1.00 94.03           C  
ATOM    281  CB  CYS A  36       6.533   1.479  -2.631  1.00 94.03           C  
ATOM    282  O   CYS A  36       9.582   1.283  -3.460  1.00 94.03           O  
ATOM    283  SG  CYS A  36       5.138   2.160  -1.708  1.00 94.03           S  
ATOM    284  N   PRO A  37       9.068  -0.614  -2.242  1.00 93.00           N  
ATOM    285  CA  PRO A  37      10.021  -1.419  -3.011  1.00 93.00           C  
ATOM    286  C   PRO A  37       9.654  -1.515  -4.490  1.00 93.00           C  
ATOM    287  CB  PRO A  37       9.944  -2.793  -2.339  1.00 93.00           C  
ATOM    288  O   PRO A  37       8.525  -1.198  -4.872  1.00 93.00           O  
ATOM    289  CG  PRO A  37       8.579  -2.845  -1.731  1.00 93.00           C  
ATOM    290  CD  PRO A  37       8.159  -1.446  -1.382  1.00 93.00           C  
ATOM    291  N   GLU A  38      10.589  -1.914  -5.225  1.00 90.60           N  
ATOM    292  CA  GLU A  38      10.334  -2.139  -6.645  1.00 90.60           C  
ATOM    293  C   GLU A  38       9.186  -3.122  -6.851  1.00 90.60           C  
ATOM    294  CB  GLU A  38      11.596  -2.650  -7.344  1.00 90.60           C  
ATOM    295  O   GLU A  38       9.102  -4.140  -6.160  1.00 90.60           O  
ATOM    296  CG  GLU A  38      11.528  -2.586  -8.863  1.00 90.60           C  
ATOM    297  CD  GLU A  38      12.824  -3.000  -9.540  1.00 90.60           C  
ATOM    298  OE1 GLU A  38      12.899  -2.952 -10.789  1.00 90.60           O  
ATOM    299  OE2 GLU A  38      13.773  -3.377  -8.816  1.00 90.60           O  
ATOM    300  N   GLY A  39       8.223  -2.746  -7.716  1.00 89.88           N  
ATOM    301  CA  GLY A  39       7.140  -3.681  -7.977  1.00 89.88           C  
ATOM    302  C   GLY A  39       5.874  -3.357  -7.207  1.00 89.88           C  
ATOM    303  O   GLY A  39       4.798  -3.867  -7.528  1.00 89.88           O  
ATOM    304  N   GLU A  40       6.013  -2.498  -6.207  1.00 94.18           N  
ATOM    305  CA  GLU A  40       4.865  -1.984  -5.467  1.00 94.18           C  
ATOM    306  C   GLU A  40       4.568  -0.536  -5.845  1.00 94.18           C  
ATOM    307  CB  GLU A  40       5.105  -2.095  -3.959  1.00 94.18           C  
ATOM    308  O   GLU A  40       5.213   0.387  -5.345  1.00 94.18           O  
ATOM    309  CG  GLU A  40       5.286  -3.524  -3.468  1.00 94.18           C  
ATOM    310  CD  GLU A  40       5.361  -3.634  -1.954  1.00 94.18           C  
ATOM    311  OE1 GLU A  40       5.598  -4.749  -1.437  1.00 94.18           O  
ATOM    312  OE2 GLU A  40       5.179  -2.596  -1.278  1.00 94.18           O  
ATOM    313  N   LYS A  41       3.548  -0.418  -6.611  1.00 93.78           N  
ATOM    314  CA  LYS A  41       3.338   0.875  -7.256  1.00 93.78           C  
ATOM    315  C   LYS A  41       2.102   1.574  -6.698  1.00 93.78           C  
ATOM    316  CB  LYS A  41       3.206   0.705  -8.770  1.00 93.78           C  
ATOM    317  O   LYS A  41       1.585   2.512  -7.307  1.00 93.78           O  
ATOM    318  CG  LYS A  41       4.444   0.127  -9.439  1.00 93.78           C  
ATOM    319  CD  LYS A  41       4.302   0.105 -10.955  1.00 93.78           C  
ATOM    320  CE  LYS A  41       5.564  -0.418 -11.629  1.00 93.78           C  
ATOM    321  NZ  LYS A  41       5.437  -0.421 -13.117  1.00 93.78           N  
ATOM    322  N   MET A  42       1.561   1.022  -5.529  1.00 95.55           N  
ATOM    323  CA  MET A  42       0.345   1.569  -4.934  1.00 95.55           C  
ATOM    324  C   MET A  42       0.480   1.671  -3.418  1.00 95.55           C  
ATOM    325  CB  MET A  42      -0.866   0.707  -5.294  1.00 95.55           C  
ATOM    326  O   MET A  42       1.263   0.941  -2.809  1.00 95.55           O  
ATOM    327  CG  MET A  42      -1.130   0.616  -6.788  1.00 95.55           C  
ATOM    328  SD  MET A  42      -2.541  -0.488  -7.187  1.00 95.55           S  
ATOM    329  CE  MET A  42      -1.737  -2.106  -7.023  1.00 95.55           C  
ATOM    330  N   CYS A  43      -0.273   2.588  -2.865  1.00 96.94           N  
ATOM    331  CA  CYS A  43      -0.476   2.666  -1.423  1.00 96.94           C  
ATOM    332  C   CYS A  43      -1.813   2.052  -1.026  1.00 96.94           C  
ATOM    333  CB  CYS A  43      -0.411   4.117  -0.949  1.00 96.94           C  
ATOM    334  O   CYS A  43      -2.779   2.112  -1.788  1.00 96.94           O  
ATOM    335  SG  CYS A  43       1.170   4.924  -1.288  1.00 96.94           S  
ATOM    336  N   PHE A  44      -1.854   1.389   0.148  1.00 96.83           N  
ATOM    337  CA  PHE A  44      -3.141   0.894   0.621  1.00 96.83           C  
ATOM    338  C   PHE A  44      -3.395   1.333   2.058  1.00 96.83           C  
ATOM    339  CB  PHE A  44      -3.202  -0.633   0.519  1.00 96.83           C  
ATOM    340  O   PHE A  44      -2.452   1.534   2.827  1.00 96.83           O  
ATOM    341  CG  PHE A  44      -2.495  -1.345   1.640  1.00 96.83           C  
ATOM    342  CD1 PHE A  44      -1.139  -1.637   1.551  1.00 96.83           C  
ATOM    343  CD2 PHE A  44      -3.186  -1.722   2.784  1.00 96.83           C  
ATOM    344  CE1 PHE A  44      -0.482  -2.295   2.588  1.00 96.83           C  
ATOM    345  CE2 PHE A  44      -2.536  -2.380   3.824  1.00 96.83           C  
ATOM    346  CZ  PHE A  44      -1.185  -2.667   3.724  1.00 96.83           C  
ATOM    347  N   GLU A  45      -4.661   1.475   2.391  1.00 95.58           N  
ATOM    348  CA  GLU A  45      -5.194   1.664   3.737  1.00 95.58           C  
ATOM    349  C   GLU A  45      -6.344   0.700   4.016  1.00 95.58           C  
ATOM    350  CB  GLU A  45      -5.660   3.109   3.933  1.00 95.58           C  
ATOM    351  O   GLU A  45      -7.334   0.677   3.282  1.00 95.58           O  
ATOM    352  CG  GLU A  45      -6.263   3.380   5.304  1.00 95.58           C  
ATOM    353  CD  GLU A  45      -6.869   4.769   5.429  1.00 95.58           C  
ATOM    354  OE1 GLU A  45      -7.735   4.976   6.309  1.00 95.58           O  
ATOM    355  OE2 GLU A  45      -6.475   5.656   4.640  1.00 95.58           O  
ATOM    356  N   LYS A  46      -6.144  -0.004   4.983  1.00 93.82           N  
ATOM    357  CA  LYS A  46      -7.157  -0.983   5.366  1.00 93.82           C  
ATOM    358  C   LYS A  46      -7.584  -0.793   6.819  1.00 93.82           C  
ATOM    359  CB  LYS A  46      -6.634  -2.405   5.156  1.00 93.82           C  
ATOM    360  O   LYS A  46      -6.743  -0.752   7.719  1.00 93.82           O  
ATOM    361  CG  LYS A  46      -7.668  -3.490   5.419  1.00 93.82           C  
ATOM    362  CD  LYS A  46      -7.092  -4.881   5.183  1.00 93.82           C  
ATOM    363  CE  LYS A  46      -8.140  -5.964   5.397  1.00 93.82           C  
ATOM    364  NZ  LYS A  46      -7.594  -7.326   5.117  1.00 93.82           N  
ATOM    365  N   SER A  47      -8.905  -0.706   6.974  1.00 91.88           N  
ATOM    366  CA  SER A  47      -9.472  -0.552   8.310  1.00 91.88           C  
ATOM    367  C   SER A  47     -10.238  -1.800   8.733  1.00 91.88           C  
ATOM    368  CB  SER A  47     -10.396   0.666   8.363  1.00 91.88           C  
ATOM    369  O   SER A  47     -11.010  -2.357   7.949  1.00 91.88           O  
ATOM    370  OG  SER A  47      -9.698   1.843   7.994  1.00 91.88           O  
ATOM    371  N   PHE A  48      -9.908  -2.297   9.933  1.00 89.11           N  
ATOM    372  CA  PHE A  48     -10.652  -3.446  10.437  1.00 89.11           C  
ATOM    373  C   PHE A  48     -10.914  -3.307  11.932  1.00 89.11           C  
ATOM    374  CB  PHE A  48      -9.892  -4.746  10.156  1.00 89.11           C  
ATOM    375  O   PHE A  48     -10.174  -2.618  12.636  1.00 89.11           O  
ATOM    376  CG  PHE A  48      -8.476  -4.743  10.665  1.00 89.11           C  
ATOM    377  CD1 PHE A  48      -7.446  -4.220   9.892  1.00 89.11           C  
ATOM    378  CD2 PHE A  48      -8.174  -5.264  11.916  1.00 89.11           C  
ATOM    379  CE1 PHE A  48      -6.134  -4.217  10.361  1.00 89.11           C  
ATOM    380  CE2 PHE A  48      -6.866  -5.264  12.391  1.00 89.11           C  
ATOM    381  CZ  PHE A  48      -5.847  -4.741  11.611  1.00 89.11           C  
ATOM    382  N   LYS A  49     -12.027  -3.824  12.296  1.00 88.50           N  
ATOM    383  CA  LYS A  49     -12.467  -3.796  13.688  1.00 88.50           C  
ATOM    384  C   LYS A  49     -12.113  -5.098  14.402  1.00 88.50           C  
ATOM    385  CB  LYS A  49     -13.973  -3.546  13.770  1.00 88.50           C  
ATOM    386  O   LYS A  49     -12.358  -6.186  13.877  1.00 88.50           O  
ATOM    387  CG  LYS A  49     -14.380  -2.113  13.462  1.00 88.50           C  
ATOM    388  CD  LYS A  49     -15.868  -1.890  13.704  1.00 88.50           C  
ATOM    389  CE  LYS A  49     -16.291  -0.476  13.329  1.00 88.50           C  
ATOM    390  NZ  LYS A  49     -17.767  -0.289  13.451  1.00 88.50           N  
ATOM    391  N   ILE A  50     -11.371  -4.995  15.474  1.00 84.51           N  
ATOM    392  CA  ILE A  50     -11.161  -6.142  16.351  1.00 84.51           C  
ATOM    393  C   ILE A  50     -12.011  -5.990  17.611  1.00 84.51           C  
ATOM    394  CB  ILE A  50      -9.671  -6.301  16.726  1.00 84.51           C  
ATOM    395  O   ILE A  50     -11.787  -5.081  18.414  1.00 84.51           O  
ATOM    396  CG1 ILE A  50      -8.815  -6.450  15.463  1.00 84.51           C  
ATOM    397  CG2 ILE A  50      -9.475  -7.495  17.665  1.00 84.51           C  
ATOM    398  CD1 ILE A  50      -7.316  -6.377  15.719  1.00 84.51           C  
ATOM    399  N   GLY A  51     -13.193  -6.707  17.622  1.00 85.70           N  
ATOM    400  CA  GLY A  51     -14.108  -6.584  18.746  1.00 85.70           C  
ATOM    401  C   GLY A  51     -15.064  -5.415  18.612  1.00 85.70           C  
ATOM    402  O   GLY A  51     -15.331  -4.948  17.502  1.00 85.70           O  
ATOM    403  N   LYS A  52     -15.600  -4.952  19.711  1.00 81.18           N  
ATOM    404  CA  LYS A  52     -16.699  -3.991  19.724  1.00 81.18           C  
ATOM    405  C   LYS A  52     -16.175  -2.558  19.751  1.00 81.18           C  
ATOM    406  CB  LYS A  52     -17.614  -4.237  20.925  1.00 81.18           C  
ATOM    407  O   LYS A  52     -16.820  -1.645  19.230  1.00 81.18           O  
ATOM    408  CG  LYS A  52     -18.837  -5.084  20.607  1.00 81.18           C  
ATOM    409  CD  LYS A  52     -19.776  -5.180  21.803  1.00 81.18           C  
ATOM    410  CE  LYS A  52     -20.931  -6.134  21.533  1.00 81.18           C  
ATOM    411  NZ  LYS A  52     -21.714  -6.422  22.772  1.00 81.18           N  
ATOM    412  N   PHE A  53     -14.788  -2.384  19.857  1.00 78.39           N  
ATOM    413  CA  PHE A  53     -14.439  -0.988  20.094  1.00 78.39           C  
ATOM    414  C   PHE A  53     -13.077  -0.661  19.492  1.00 78.39           C  
ATOM    415  CB  PHE A  53     -14.437  -0.681  21.595  1.00 78.39           C  
ATOM    416  O   PHE A  53     -12.643   0.492  19.517  1.00 78.39           O  
ATOM    417  CG  PHE A  53     -15.781  -0.849  22.251  1.00 78.39           C  
ATOM    418  CD1 PHE A  53     -16.783   0.095  22.067  1.00 78.39           C  
ATOM    419  CD2 PHE A  53     -16.042  -1.954  23.052  1.00 78.39           C  
ATOM    420  CE1 PHE A  53     -18.028  -0.058  22.673  1.00 78.39           C  
ATOM    421  CE2 PHE A  53     -17.283  -2.114  23.660  1.00 78.39           C  
ATOM    422  CZ  PHE A  53     -18.274  -1.164  23.471  1.00 78.39           C  
ATOM    423  N   LYS A  54     -12.505  -1.665  18.841  1.00 83.49           N  
ATOM    424  CA  LYS A  54     -11.154  -1.327  18.403  1.00 83.49           C  
ATOM    425  C   LYS A  54     -11.059  -1.305  16.880  1.00 83.49           C  
ATOM    426  CB  LYS A  54     -10.140  -2.318  18.977  1.00 83.49           C  
ATOM    427  O   LYS A  54     -11.423  -2.278  16.216  1.00 83.49           O  
ATOM    428  CG  LYS A  54      -9.916  -2.175  20.476  1.00 83.49           C  
ATOM    429  CD  LYS A  54      -8.825  -3.117  20.970  1.00 83.49           C  
ATOM    430  CE  LYS A  54      -8.660  -3.038  22.481  1.00 83.49           C  
ATOM    431  NZ  LYS A  54      -7.613  -3.983  22.974  1.00 83.49           N  
ATOM    432  N   LEU A  55     -10.744  -0.060  16.360  1.00 87.14           N  
ATOM    433  CA  LEU A  55     -10.488   0.151  14.939  1.00 87.14           C  
ATOM    434  C   LEU A  55      -8.992   0.120  14.646  1.00 87.14           C  
ATOM    435  CB  LEU A  55     -11.083   1.484  14.480  1.00 87.14           C  
ATOM    436  O   LEU A  55      -8.216   0.843  15.277  1.00 87.14           O  
ATOM    437  CG  LEU A  55     -10.995   1.786  12.983  1.00 87.14           C  
ATOM    438  CD1 LEU A  55     -11.913   0.853  12.199  1.00 87.14           C  
ATOM    439  CD2 LEU A  55     -11.346   3.244  12.709  1.00 87.14           C  
ATOM    440  N   TYR A  56      -8.660  -0.790  13.755  1.00 89.56           N  
ATOM    441  CA  TYR A  56      -7.277  -0.908  13.307  1.00 89.56           C  
ATOM    442  C   TYR A  56      -7.130  -0.444  11.863  1.00 89.56           C  
ATOM    443  CB  TYR A  56      -6.789  -2.353  13.443  1.00 89.56           C  
ATOM    444  O   TYR A  56      -7.999  -0.708  11.028  1.00 89.56           O  
ATOM    445  CG  TYR A  56      -6.572  -2.789  14.872  1.00 89.56           C  
ATOM    446  CD1 TYR A  56      -5.317  -2.690  15.469  1.00 89.56           C  
ATOM    447  CD2 TYR A  56      -7.621  -3.300  15.628  1.00 89.56           C  
ATOM    448  CE1 TYR A  56      -5.112  -3.092  16.784  1.00 89.56           C  
ATOM    449  CE2 TYR A  56      -7.428  -3.705  16.945  1.00 89.56           C  
ATOM    450  OH  TYR A  56      -5.976  -3.996  18.817  1.00 89.56           O  
ATOM    451  CZ  TYR A  56      -6.172  -3.597  17.513  1.00 89.56           C  
ATOM    452  N   VAL A  57      -6.040   0.325  11.734  1.00 91.65           N  
ATOM    453  CA  VAL A  57      -5.745   0.804  10.388  1.00 91.65           C  
ATOM    454  C   VAL A  57      -4.364   0.316   9.956  1.00 91.65           C  
ATOM    455  CB  VAL A  57      -5.816   2.345  10.305  1.00 91.65           C  
ATOM    456  O   VAL A  57      -3.383   0.488  10.684  1.00 91.65           O  
ATOM    457  CG1 VAL A  57      -5.496   2.825   8.891  1.00 91.65           C  
ATOM    458  CG2 VAL A  57      -7.194   2.839  10.741  1.00 91.65           C  
ATOM    459  N   SER A  58      -4.440  -0.414   8.873  1.00 92.41           N  
ATOM    460  CA  SER A  58      -3.198  -0.858   8.250  1.00 92.41           C  
ATOM    461  C   SER A  58      -2.902  -0.065   6.981  1.00 92.41           C  
ATOM    462  CB  SER A  58      -3.264  -2.351   7.924  1.00 92.41           C  
ATOM    463  O   SER A  58      -3.793   0.158   6.160  1.00 92.41           O  
ATOM    464  OG  SER A  58      -2.041  -2.798   7.364  1.00 92.41           O  
ATOM    465  N   ARG A  59      -1.613   0.392   6.872  1.00 95.29           N  
ATOM    466  CA  ARG A  59      -1.154   1.158   5.718  1.00 95.29           C  
ATOM    467  C   ARG A  59       0.125   0.562   5.139  1.00 95.29           C  
ATOM    468  CB  ARG A  59      -0.923   2.621   6.102  1.00 95.29           C  
ATOM    469  O   ARG A  59       0.908  -0.060   5.859  1.00 95.29           O  
ATOM    470  CG  ARG A  59      -2.163   3.323   6.631  1.00 95.29           C  
ATOM    471  CD  ARG A  59      -1.863   4.751   7.062  1.00 95.29           C  
ATOM    472  NE  ARG A  59      -3.082   5.478   7.408  1.00 95.29           N  
ATOM    473  NH1 ARG A  59      -2.280   6.280   9.420  1.00 95.29           N  
ATOM    474  NH2 ARG A  59      -4.402   6.809   8.734  1.00 95.29           N  
ATOM    475  CZ  ARG A  59      -3.252   6.187   8.520  1.00 95.29           C  
ATOM    476  N   GLY A  60       0.302   0.810   3.802  1.00 95.44           N  
ATOM    477  CA  GLY A  60       1.556   0.317   3.255  1.00 95.44           C  
ATOM    478  C   GLY A  60       1.580   0.300   1.738  1.00 95.44           C  
ATOM    479  O   GLY A  60       0.746   0.939   1.092  1.00 95.44           O  
ATOM    480  N   CYS A  61       2.660  -0.286   1.256  1.00 96.13           N  
ATOM    481  CA  CYS A  61       2.892  -0.447  -0.175  1.00 96.13           C  
ATOM    482  C   CYS A  61       2.330  -1.774  -0.672  1.00 96.13           C  
ATOM    483  CB  CYS A  61       4.386  -0.367  -0.488  1.00 96.13           C  
ATOM    484  O   CYS A  61       2.403  -2.785   0.028  1.00 96.13           O  
ATOM    485  SG  CYS A  61       5.162   1.170   0.058  1.00 96.13           S  
ATOM    486  N   THR A  62       1.772  -1.711  -1.942  1.00 96.01           N  
ATOM    487  CA  THR A  62       1.248  -2.960  -2.484  1.00 96.01           C  
ATOM    488  C   THR A  62       1.326  -2.962  -4.008  1.00 96.01           C  
ATOM    489  CB  THR A  62      -0.208  -3.194  -2.042  1.00 96.01           C  
ATOM    490  O   THR A  62       1.290  -1.903  -4.638  1.00 96.01           O  
ATOM    491  CG2 THR A  62      -1.137  -2.131  -2.620  1.00 96.01           C  
ATOM    492  OG1 THR A  62      -0.637  -4.484  -2.493  1.00 96.01           O  
ATOM    493  N   ASP A  63       1.541  -4.114  -4.552  1.00 95.53           N  
ATOM    494  CA  ASP A  63       1.507  -4.258  -6.005  1.00 95.53           C  
ATOM    495  C   ASP A  63       0.079  -4.472  -6.502  1.00 95.53           C  
ATOM    496  CB  ASP A  63       2.399  -5.419  -6.450  1.00 95.53           C  
ATOM    497  O   ASP A  63      -0.240  -4.147  -7.647  1.00 95.53           O  
ATOM    498  CG  ASP A  63       2.002  -6.745  -5.826  1.00 95.53           C  
ATOM    499  OD1 ASP A  63       1.288  -6.747  -4.799  1.00 95.53           O  
ATOM    500  OD2 ASP A  63       2.408  -7.798  -6.363  1.00 95.53           O  
ATOM    501  N   LYS A  64      -0.690  -4.979  -5.636  1.00 95.55           N  
ATOM    502  CA  LYS A  64      -2.111  -5.208  -5.881  1.00 95.55           C  
ATOM    503  C   LYS A  64      -2.955  -4.738  -4.700  1.00 95.55           C  
ATOM    504  CB  LYS A  64      -2.376  -6.688  -6.159  1.00 95.55           C  
ATOM    505  O   LYS A  64      -2.638  -5.036  -3.546  1.00 95.55           O  
ATOM    506  CG  LYS A  64      -3.787  -6.983  -6.648  1.00 95.55           C  
ATOM    507  CD  LYS A  64      -3.968  -8.460  -6.972  1.00 95.55           C  
ATOM    508  CE  LYS A  64      -5.386  -8.761  -7.439  1.00 95.55           C  
ATOM    509  NZ  LYS A  64      -5.556 -10.200  -7.803  1.00 95.55           N  
ATOM    510  N   CYS A  65      -4.041  -4.005  -5.086  1.00 94.96           N  
ATOM    511  CA  CYS A  65      -4.912  -3.485  -4.038  1.00 94.96           C  
ATOM    512  C   CYS A  65      -5.640  -4.617  -3.322  1.00 94.96           C  
ATOM    513  CB  CYS A  65      -5.926  -2.502  -4.621  1.00 94.96           C  
ATOM    514  O   CYS A  65      -6.344  -5.405  -3.955  1.00 94.96           O  
ATOM    515  SG  CYS A  65      -6.798  -1.529  -3.374  1.00 94.96           S  
ATOM    516  N   PRO A  66      -5.390  -4.724  -1.931  1.00 92.91           N  
ATOM    517  CA  PRO A  66      -6.071  -5.770  -1.165  1.00 92.91           C  
ATOM    518  C   PRO A  66      -7.589  -5.720  -1.319  1.00 92.91           C  
ATOM    519  CB  PRO A  66      -5.658  -5.475   0.279  1.00 92.91           C  
ATOM    520  O   PRO A  66      -8.157  -4.646  -1.532  1.00 92.91           O  
ATOM    521  CG  PRO A  66      -4.427  -4.636   0.160  1.00 92.91           C  
ATOM    522  CD  PRO A  66      -4.520  -3.827  -1.102  1.00 92.91           C  
ATOM    523  N   LYS A  67      -8.165  -6.892  -1.198  1.00 91.28           N  
ATOM    524  CA  LYS A  67      -9.620  -7.001  -1.263  1.00 91.28           C  
ATOM    525  C   LYS A  67     -10.249  -6.780   0.110  1.00 91.28           C  
ATOM    526  CB  LYS A  67     -10.032  -8.366  -1.814  1.00 91.28           C  
ATOM    527  O   LYS A  67      -9.627  -7.060   1.136  1.00 91.28           O  
ATOM    528  CG  LYS A  67      -9.605  -8.606  -3.255  1.00 91.28           C  
ATOM    529  CD  LYS A  67     -10.131  -9.936  -3.780  1.00 91.28           C  
ATOM    530  CE  LYS A  67      -9.695 -10.182  -5.218  1.00 91.28           C  
ATOM    531  NZ  LYS A  67     -10.136 -11.523  -5.709  1.00 91.28           N  
ATOM    532  N   GLY A  68     -11.466  -6.147   0.187  1.00 86.93           N  
ATOM    533  CA  GLY A  68     -12.155  -6.008   1.460  1.00 86.93           C  
ATOM    534  C   GLY A  68     -12.973  -4.734   1.559  1.00 86.93           C  
ATOM    535  O   GLY A  68     -12.797  -3.813   0.759  1.00 86.93           O  
ATOM    536  N   LYS A  69     -13.925  -4.763   2.557  1.00 77.34           N  
ATOM    537  CA  LYS A  69     -14.998  -3.788   2.730  1.00 77.34           C  
ATOM    538  C   LYS A  69     -14.525  -2.589   3.547  1.00 77.34           C  
ATOM    539  CB  LYS A  69     -16.209  -4.436   3.403  1.00 77.34           C  
ATOM    540  O   LYS A  69     -14.998  -1.469   3.345  1.00 77.34           O  
ATOM    541  CG  LYS A  69     -17.020  -5.337   2.484  1.00 77.34           C  
ATOM    542  CD  LYS A  69     -18.319  -5.784   3.142  1.00 77.34           C  
ATOM    543  CE  LYS A  69     -19.120  -6.705   2.232  1.00 77.34           C  
ATOM    544  NZ  LYS A  69     -20.381  -7.169   2.885  1.00 77.34           N  
ATOM    545  N   ALA A  70     -13.188  -2.200   3.305  1.00 90.49           N  
ATOM    546  CA  ALA A  70     -12.618  -1.015   3.940  1.00 90.49           C  
ATOM    547  C   ALA A  70     -11.153  -0.836   3.552  1.00 90.49           C  
ATOM    548  CB  ALA A  70     -12.755  -1.107   5.458  1.00 90.49           C  
ATOM    549  O   ALA A  70     -10.296  -0.632   4.415  1.00 90.49           O  
ATOM    550  N   VAL A  71     -11.026  -1.028   2.229  1.00 94.87           N  
ATOM    551  CA  VAL A  71      -9.692  -0.877   1.660  1.00 94.87           C  
ATOM    552  C   VAL A  71      -9.682   0.283   0.666  1.00 94.87           C  
ATOM    553  CB  VAL A  71      -9.219  -2.175   0.968  1.00 94.87           C  
ATOM    554  O   VAL A  71     -10.589   0.408  -0.160  1.00 94.87           O  
ATOM    555  CG1 VAL A  71      -7.877  -1.958   0.271  1.00 94.87           C  
ATOM    556  CG2 VAL A  71      -9.121  -3.314   1.981  1.00 94.87           C  
ATOM    557  N   LYS A  72      -8.699   1.134   0.810  1.00 94.78           N  
ATOM    558  CA  LYS A  72      -8.435   2.212  -0.138  1.00 94.78           C  
ATOM    559  C   LYS A  72      -7.042   2.080  -0.747  1.00 94.78           C  
ATOM    560  CB  LYS A  72      -8.582   3.574   0.543  1.00 94.78           C  
ATOM    561  O   LYS A  72      -6.073   1.802  -0.038  1.00 94.78           O  
ATOM    562  CG  LYS A  72      -9.983   3.858   1.064  1.00 94.78           C  
ATOM    563  CD  LYS A  72     -10.058   5.211   1.759  1.00 94.78           C  
ATOM    564  CE  LYS A  72     -11.441   5.465   2.343  1.00 94.78           C  
ATOM    565  NZ  LYS A  72     -11.501   6.762   3.082  1.00 94.78           N  
ATOM    566  N   CYS A  73      -7.043   2.260  -2.023  1.00 96.59           N  
ATOM    567  CA  CYS A  73      -5.764   2.234  -2.725  1.00 96.59           C  
ATOM    568  C   CYS A  73      -5.575   3.495  -3.560  1.00 96.59           C  
ATOM    569  CB  CYS A  73      -5.669   0.999  -3.620  1.00 96.59           C  
ATOM    570  O   CYS A  73      -6.545   4.060  -4.068  1.00 96.59           O  
ATOM    571  SG  CYS A  73      -5.663  -0.561  -2.711  1.00 96.59           S  
ATOM    572  N   CYS A  74      -4.369   3.842  -3.673  1.00 96.63           N  
ATOM    573  CA  CYS A  74      -4.051   5.004  -4.496  1.00 96.63           C  
ATOM    574  C   CYS A  74      -2.621   4.929  -5.017  1.00 96.63           C  
ATOM    575  CB  CYS A  74      -4.247   6.294  -3.701  1.00 96.63           C  
ATOM    576  O   CYS A  74      -1.800   4.181  -4.482  1.00 96.63           O  
ATOM    577  SG  CYS A  74      -3.198   6.412  -2.235  1.00 96.63           S  
ATOM    578  N   GLU A  75      -2.267   5.654  -6.137  1.00 95.45           N  
ATOM    579  CA  GLU A  75      -1.005   5.472  -6.848  1.00 95.45           C  
ATOM    580  C   GLU A  75      -0.152   6.736  -6.791  1.00 95.45           C  
ATOM    581  CB  GLU A  75      -1.260   5.075  -8.304  1.00 95.45           C  
ATOM    582  O   GLU A  75       0.774   6.903  -7.587  1.00 95.45           O  
ATOM    583  CG  GLU A  75      -1.900   3.704  -8.465  1.00 95.45           C  
ATOM    584  CD  GLU A  75      -2.189   3.342  -9.913  1.00 95.45           C  
ATOM    585  OE1 GLU A  75      -2.787   2.271 -10.163  1.00 95.45           O  
ATOM    586  OE2 GLU A  75      -1.814   4.136 -10.804  1.00 95.45           O  
ATOM    587  N   THR A  76      -0.507   7.619  -5.815  1.00 94.47           N  
ATOM    588  CA  THR A  76       0.293   8.827  -5.653  1.00 94.47           C  
ATOM    589  C   THR A  76       1.012   8.823  -4.307  1.00 94.47           C  
ATOM    590  CB  THR A  76      -0.576  10.093  -5.769  1.00 94.47           C  
ATOM    591  O   THR A  76       0.675   8.036  -3.420  1.00 94.47           O  
ATOM    592  CG2 THR A  76      -1.266  10.163  -7.128  1.00 94.47           C  
ATOM    593  OG1 THR A  76      -1.573  10.077  -4.740  1.00 94.47           O  
ATOM    594  N   ASN A  77       2.004   9.749  -4.108  1.00 94.88           N  
ATOM    595  CA  ASN A  77       2.792   9.808  -2.881  1.00 94.88           C  
ATOM    596  C   ASN A  77       1.923  10.143  -1.672  1.00 94.88           C  
ATOM    597  CB  ASN A  77       3.925  10.827  -3.020  1.00 94.88           C  
ATOM    598  O   ASN A  77       1.136  11.090  -1.712  1.00 94.88           O  
ATOM    599  CG  ASN A  77       5.062  10.322  -3.886  1.00 94.88           C  
ATOM    600  ND2 ASN A  77       5.343  11.035  -4.971  1.00 94.88           N  
ATOM    601  OD1 ASN A  77       5.682   9.299  -3.584  1.00 94.88           O  
ATOM    602  N   LYS A  78       2.090   9.234  -0.678  1.00 94.72           N  
ATOM    603  CA  LYS A  78       1.470   9.496   0.618  1.00 94.72           C  
ATOM    604  C   LYS A  78      -0.037   9.686   0.477  1.00 94.72           C  
ATOM    605  CB  LYS A  78       2.095  10.729   1.272  1.00 94.72           C  
ATOM    606  O   LYS A  78      -0.624  10.546   1.138  1.00 94.72           O  
ATOM    607  CG  LYS A  78       3.600  10.626   1.475  1.00 94.72           C  
ATOM    608  CD  LYS A  78       4.183  11.931   2.002  1.00 94.72           C  
ATOM    609  CE  LYS A  78       5.705  11.894   2.028  1.00 94.72           C  
ATOM    610  NZ  LYS A  78       6.284  13.197   2.474  1.00 94.72           N  
ATOM    611  N   CYS A  79      -0.742   9.004  -0.318  1.00 95.29           N  
ATOM    612  CA  CYS A  79      -2.160   9.129  -0.636  1.00 95.29           C  
ATOM    613  C   CYS A  79      -3.010   8.318   0.334  1.00 95.29           C  
ATOM    614  CB  CYS A  79      -2.430   8.673  -2.069  1.00 95.29           C  
ATOM    615  O   CYS A  79      -4.228   8.492   0.394  1.00 95.29           O  
ATOM    616  SG  CYS A  79      -2.161   6.907  -2.334  1.00 95.29           S  
ATOM    617  N   ASN A  80      -2.309   7.441   1.102  1.00 94.22           N  
ATOM    618  CA  ASN A  80      -3.024   6.579   2.037  1.00 94.22           C  
ATOM    619  C   ASN A  80      -3.105   7.204   3.427  1.00 94.22           C  
ATOM    620  CB  ASN A  80      -2.362   5.202   2.112  1.00 94.22           C  
ATOM    621  O   ASN A  80      -2.619   6.627   4.401  1.00 94.22           O  
ATOM    622  CG  ASN A  80      -0.900   5.278   2.508  1.00 94.22           C  
ATOM    623  ND2 ASN A  80      -0.422   4.257   3.210  1.00 94.22           N  
ATOM    624  OD1 ASN A  80      -0.207   6.246   2.187  1.00 94.22           O  
ATOM    625  N   LYS A  81      -3.697   8.426   3.619  1.00 86.81           N  
ATOM    626  CA  LYS A  81      -3.877   9.134   4.882  1.00 86.81           C  
ATOM    627  C   LYS A  81      -4.978   8.491   5.721  1.00 86.81           C  
ATOM    628  CB  LYS A  81      -4.203  10.607   4.630  1.00 86.81           C  
ATOM    629  O   LYS A  81      -5.912   7.897   5.179  1.00 86.81           O  
ATOM    630  CG  LYS A  81      -3.087  11.379   3.941  1.00 86.81           C  
ATOM    631  CD  LYS A  81      -3.464  12.840   3.732  1.00 86.81           C  
ATOM    632  CE  LYS A  81      -2.382  13.595   2.972  1.00 86.81           C  
ATOM    633  NZ  LYS A  81      -2.755  15.024   2.750  1.00 86.81           N  
TER     634      ALA A   1                                                      
ENDMDL                                                                          
END                                                                             
