# Supplementary material for: Domain loss enabled evolution of novel functions in the snake three-finger toxin gene superfamily
Source: Nat Commun. 2023 Aug 11;14:4861. doi: 10.1038/s41467-023-40550-0 (PMC10421932; doi:10.1038/s41467-023-40550-0)
Supplement: Supplementary file 5 — Supplementary Data 2 [file 41467_2023_40550_MOESM5_ESM.zip › SD2_structure_predictions/full_sequence/TR|R4G321|Pseudonaja_modesta.pdb]

MODEL     1                                                                     
ATOM      1  N   MET A   1     -38.991  -9.235  31.809  1.00 60.73           N  
ATOM      2  CA  MET A   1     -38.941  -8.790  30.419  1.00 60.73           C  
ATOM      3  C   MET A   1     -37.819  -7.778  30.212  1.00 60.73           C  
ATOM      4  CB  MET A   1     -40.280  -8.178  30.002  1.00 60.73           C  
ATOM      5  O   MET A   1     -37.525  -7.394  29.079  1.00 60.73           O  
ATOM      6  CG  MET A   1     -40.758  -7.064  30.919  1.00 60.73           C  
ATOM      7  SD  MET A   1     -42.449  -6.487  30.502  1.00 60.73           S  
ATOM      8  CE  MET A   1     -42.063  -4.884  29.746  1.00 60.73           C  
ATOM      9  N   LYS A   2     -37.197  -7.389  31.330  1.00 69.74           N  
ATOM     10  CA  LYS A   2     -36.120  -6.403  31.368  1.00 69.74           C  
ATOM     11  C   LYS A   2     -34.763  -7.062  31.136  1.00 69.74           C  
ATOM     12  CB  LYS A   2     -36.120  -5.659  32.704  1.00 69.74           C  
ATOM     13  O   LYS A   2     -33.871  -6.462  30.532  1.00 69.74           O  
ATOM     14  CG  LYS A   2     -37.328  -4.756  32.910  1.00 69.74           C  
ATOM     15  CD  LYS A   2     -37.303  -4.094  34.282  1.00 69.74           C  
ATOM     16  CE  LYS A   2     -38.266  -2.916  34.352  1.00 69.74           C  
ATOM     17  NZ  LYS A   2     -39.263  -3.080  35.452  1.00 69.74           N  
ATOM     18  N   THR A   3     -34.772  -8.361  31.516  1.00 72.44           N  
ATOM     19  CA  THR A   3     -33.505  -9.068  31.360  1.00 72.44           C  
ATOM     20  C   THR A   3     -33.266  -9.434  29.898  1.00 72.44           C  
ATOM     21  CB  THR A   3     -33.467 -10.342  32.224  1.00 72.44           C  
ATOM     22  O   THR A   3     -32.125  -9.434  29.431  1.00 72.44           O  
ATOM     23  CG2 THR A   3     -33.490 -10.000  33.710  1.00 72.44           C  
ATOM     24  OG1 THR A   3     -34.606 -11.156  31.916  1.00 72.44           O  
ATOM     25  N   LEU A   4     -34.379  -9.707  29.267  1.00 73.24           N  
ATOM     26  CA  LEU A   4     -34.293 -10.078  27.859  1.00 73.24           C  
ATOM     27  C   LEU A   4     -33.864  -8.886  27.008  1.00 73.24           C  
ATOM     28  CB  LEU A   4     -35.637 -10.617  27.362  1.00 73.24           C  
ATOM     29  O   LEU A   4     -33.049  -9.031  26.095  1.00 73.24           O  
ATOM     30  CG  LEU A   4     -35.820 -12.134  27.415  1.00 73.24           C  
ATOM     31  CD1 LEU A   4     -37.272 -12.503  27.133  1.00 73.24           C  
ATOM     32  CD2 LEU A   4     -34.886 -12.820  26.423  1.00 73.24           C  
ATOM     33  N   LEU A   5     -34.351  -7.697  27.425  1.00 74.68           N  
ATOM     34  CA  LEU A   5     -34.026  -6.463  26.718  1.00 74.68           C  
ATOM     35  C   LEU A   5     -32.558  -6.097  26.911  1.00 74.68           C  
ATOM     36  CB  LEU A   5     -34.918  -5.317  27.203  1.00 74.68           C  
ATOM     37  O   LEU A   5     -31.888  -5.680  25.964  1.00 74.68           O  
ATOM     38  CG  LEU A   5     -36.297  -5.209  26.551  1.00 74.68           C  
ATOM     39  CD1 LEU A   5     -37.250  -4.432  27.453  1.00 74.68           C  
ATOM     40  CD2 LEU A   5     -36.191  -4.549  25.181  1.00 74.68           C  
ATOM     41  N   LEU A   6     -32.090  -6.415  28.151  1.00 74.81           N  
ATOM     42  CA  LEU A   6     -30.697  -6.090  28.439  1.00 74.81           C  
ATOM     43  C   LEU A   6     -29.755  -7.011  27.672  1.00 74.81           C  
ATOM     44  CB  LEU A   6     -30.422  -6.196  29.942  1.00 74.81           C  
ATOM     45  O   LEU A   6     -28.725  -6.566  27.159  1.00 74.81           O  
ATOM     46  CG  LEU A   6     -30.870  -5.010  30.798  1.00 74.81           C  
ATOM     47  CD1 LEU A   6     -30.882  -5.396  32.273  1.00 74.81           C  
ATOM     48  CD2 LEU A   6     -29.962  -3.807  30.562  1.00 74.81           C  
ATOM     49  N   THR A   7     -30.151  -8.233  27.563  1.00 77.69           N  
ATOM     50  CA  THR A   7     -29.338  -9.203  26.837  1.00 77.69           C  
ATOM     51  C   THR A   7     -29.286  -8.861  25.351  1.00 77.69           C  
ATOM     52  CB  THR A   7     -29.880 -10.633  27.018  1.00 77.69           C  
ATOM     53  O   THR A   7     -28.241  -9.001  24.712  1.00 77.69           O  
ATOM     54  CG2 THR A   7     -29.749 -11.091  28.467  1.00 77.69           C  
ATOM     55  OG1 THR A   7     -31.263 -10.665  26.642  1.00 77.69           O  
ATOM     56  N   LEU A   8     -30.351  -8.448  24.747  1.00 77.02           N  
ATOM     57  CA  LEU A   8     -30.426  -8.087  23.335  1.00 77.02           C  
ATOM     58  C   LEU A   8     -29.568  -6.861  23.042  1.00 77.02           C  
ATOM     59  CB  LEU A   8     -31.877  -7.818  22.927  1.00 77.02           C  
ATOM     60  O   LEU A   8     -28.888  -6.805  22.014  1.00 77.02           O  
ATOM     61  CG  LEU A   8     -32.215  -8.027  21.450  1.00 77.02           C  
ATOM     62  CD1 LEU A   8     -33.385  -8.996  21.307  1.00 77.02           C  
ATOM     63  CD2 LEU A   8     -32.532  -6.695  20.780  1.00 77.02           C  
ATOM     64  N   VAL A   9     -29.474  -5.902  23.954  1.00 78.51           N  
ATOM     65  CA  VAL A   9     -28.680  -4.686  23.813  1.00 78.51           C  
ATOM     66  C   VAL A   9     -27.193  -5.029  23.874  1.00 78.51           C  
ATOM     67  CB  VAL A   9     -29.033  -3.648  24.903  1.00 78.51           C  
ATOM     68  O   VAL A   9     -26.400  -4.524  23.076  1.00 78.51           O  
ATOM     69  CG1 VAL A   9     -28.096  -2.444  24.826  1.00 78.51           C  
ATOM     70  CG2 VAL A   9     -30.488  -3.206  24.767  1.00 78.51           C  
ATOM     71  N   VAL A  10     -26.864  -5.971  24.753  1.00 75.99           N  
ATOM     72  CA  VAL A  10     -25.471  -6.380  24.898  1.00 75.99           C  
ATOM     73  C   VAL A  10     -25.025  -7.146  23.655  1.00 75.99           C  
ATOM     74  CB  VAL A  10     -25.263  -7.246  26.161  1.00 75.99           C  
ATOM     75  O   VAL A  10     -23.916  -6.940  23.156  1.00 75.99           O  
ATOM     76  CG1 VAL A  10     -23.824  -7.754  26.236  1.00 75.99           C  
ATOM     77  CG2 VAL A  10     -25.619  -6.452  27.417  1.00 75.99           C  
ATOM     78  N   VAL A  11     -25.870  -7.993  23.091  1.00 74.02           N  
ATOM     79  CA  VAL A  11     -25.576  -8.781  21.898  1.00 74.02           C  
ATOM     80  C   VAL A  11     -25.424  -7.858  20.692  1.00 74.02           C  
ATOM     81  CB  VAL A  11     -26.674  -9.834  21.629  1.00 74.02           C  
ATOM     82  O   VAL A  11     -24.526  -8.045  19.868  1.00 74.02           O  
ATOM     83  CG1 VAL A  11     -26.440 -10.529  20.289  1.00 74.02           C  
ATOM     84  CG2 VAL A  11     -26.723 -10.856  22.763  1.00 74.02           C  
ATOM     85  N   THR A  12     -26.280  -6.823  20.589  1.00 70.85           N  
ATOM     86  CA  THR A  12     -26.196  -5.868  19.489  1.00 70.85           C  
ATOM     87  C   THR A  12     -24.912  -5.048  19.581  1.00 70.85           C  
ATOM     88  CB  THR A  12     -27.412  -4.923  19.477  1.00 70.85           C  
ATOM     89  O   THR A  12     -24.302  -4.725  18.560  1.00 70.85           O  
ATOM     90  CG2 THR A  12     -28.706  -5.695  19.242  1.00 70.85           C  
ATOM     91  OG1 THR A  12     -27.495  -4.245  20.737  1.00 70.85           O  
ATOM     92  N   ILE A  13     -24.497  -4.713  20.798  1.00 68.63           N  
ATOM     93  CA  ILE A  13     -23.290  -3.920  21.000  1.00 68.63           C  
ATOM     94  C   ILE A  13     -22.057  -4.773  20.708  1.00 68.63           C  
ATOM     95  CB  ILE A  13     -23.221  -3.352  22.435  1.00 68.63           C  
ATOM     96  O   ILE A  13     -21.106  -4.305  20.078  1.00 68.63           O  
ATOM     97  CG1 ILE A  13     -24.367  -2.362  22.673  1.00 68.63           C  
ATOM     98  CG2 ILE A  13     -21.863  -2.689  22.688  1.00 68.63           C  
ATOM     99  CD1 ILE A  13     -24.478  -1.879  24.113  1.00 68.63           C  
ATOM    100  N   VAL A  14     -22.076  -6.020  21.148  1.00 66.26           N  
ATOM    101  CA  VAL A  14     -20.959  -6.933  20.927  1.00 66.26           C  
ATOM    102  C   VAL A  14     -20.872  -7.294  19.446  1.00 66.26           C  
ATOM    103  CB  VAL A  14     -21.097  -8.214  21.780  1.00 66.26           C  
ATOM    104  O   VAL A  14     -19.776  -7.422  18.895  1.00 66.26           O  
ATOM    105  CG1 VAL A  14     -19.998  -9.216  21.431  1.00 66.26           C  
ATOM    106  CG2 VAL A  14     -21.057  -7.870  23.268  1.00 66.26           C  
ATOM    107  N   CYS A  15     -22.031  -7.315  18.810  1.00 65.87           N  
ATOM    108  CA  CYS A  15     -22.037  -7.673  17.396  1.00 65.87           C  
ATOM    109  C   CYS A  15     -21.574  -6.504  16.535  1.00 65.87           C  
ATOM    110  CB  CYS A  15     -23.434  -8.117  16.961  1.00 65.87           C  
ATOM    111  O   CYS A  15     -21.024  -6.705  15.451  1.00 65.87           O  
ATOM    112  SG  CYS A  15     -23.949  -9.696  17.669  1.00 65.87           S  
ATOM    113  N   LEU A  16     -21.645  -5.288  17.051  1.00 61.83           N  
ATOM    114  CA  LEU A  16     -21.218  -4.130  16.273  1.00 61.83           C  
ATOM    115  C   LEU A  16     -19.698  -4.005  16.274  1.00 61.83           C  
ATOM    116  CB  LEU A  16     -21.848  -2.849  16.828  1.00 61.83           C  
ATOM    117  O   LEU A  16     -19.111  -3.506  15.311  1.00 61.83           O  
ATOM    118  CG  LEU A  16     -23.353  -2.687  16.614  1.00 61.83           C  
ATOM    119  CD1 LEU A  16     -23.883  -1.521  17.442  1.00 61.83           C  
ATOM    120  CD2 LEU A  16     -23.665  -2.485  15.135  1.00 61.83           C  
ATOM    121  N   ASP A  17     -19.038  -4.609  17.251  1.00 59.34           N  
ATOM    122  CA  ASP A  17     -17.585  -4.480  17.288  1.00 59.34           C  
ATOM    123  C   ASP A  17     -16.918  -5.529  16.402  1.00 59.34           C  
ATOM    124  CB  ASP A  17     -17.072  -4.600  18.724  1.00 59.34           C  
ATOM    125  O   ASP A  17     -15.707  -5.481  16.178  1.00 59.34           O  
ATOM    126  CG  ASP A  17     -17.278  -3.334  19.536  1.00 59.34           C  
ATOM    127  OD1 ASP A  17     -17.125  -2.223  18.983  1.00 59.34           O  
ATOM    128  OD2 ASP A  17     -17.593  -3.447  20.740  1.00 59.34           O  
ATOM    129  N   LEU A  18     -17.773  -6.454  15.931  1.00 60.61           N  
ATOM    130  CA  LEU A  18     -17.123  -7.352  14.982  1.00 60.61           C  
ATOM    131  C   LEU A  18     -16.876  -6.650  13.651  1.00 60.61           C  
ATOM    132  CB  LEU A  18     -17.974  -8.605  14.761  1.00 60.61           C  
ATOM    133  O   LEU A  18     -17.266  -7.155  12.596  1.00 60.61           O  
ATOM    134  CG  LEU A  18     -17.938  -9.654  15.874  1.00 60.61           C  
ATOM    135  CD1 LEU A  18     -19.341 -10.183  16.149  1.00 60.61           C  
ATOM    136  CD2 LEU A  18     -16.994 -10.794  15.505  1.00 60.61           C  
ATOM    137  N   GLY A  19     -16.646  -5.364  13.643  1.00 66.86           N  
ATOM    138  CA  GLY A  19     -16.294  -4.444  12.574  1.00 66.86           C  
ATOM    139  C   GLY A  19     -15.436  -5.081  11.497  1.00 66.86           C  
ATOM    140  O   GLY A  19     -14.615  -5.954  11.786  1.00 66.86           O  
ATOM    141  N   TYR A  20     -16.066  -5.658  10.529  1.00 73.11           N  
ATOM    142  CA  TYR A  20     -15.375  -6.081   9.316  1.00 73.11           C  
ATOM    143  C   TYR A  20     -14.057  -5.334   9.151  1.00 73.11           C  
ATOM    144  CB  TYR A  20     -16.260  -5.856   8.087  1.00 73.11           C  
ATOM    145  O   TYR A  20     -14.032  -4.101   9.132  1.00 73.11           O  
ATOM    146  CG  TYR A  20     -15.702  -6.455   6.819  1.00 73.11           C  
ATOM    147  CD1 TYR A  20     -15.018  -5.667   5.895  1.00 73.11           C  
ATOM    148  CD2 TYR A  20     -15.858  -7.809   6.542  1.00 73.11           C  
ATOM    149  CE1 TYR A  20     -14.504  -6.215   4.725  1.00 73.11           C  
ATOM    150  CE2 TYR A  20     -15.347  -8.367   5.374  1.00 73.11           C  
ATOM    151  OH  TYR A  20     -14.166  -8.111   3.316  1.00 73.11           O  
ATOM    152  CZ  TYR A  20     -14.673  -7.563   4.473  1.00 73.11           C  
ATOM    153  N   THR A  21     -13.016  -6.092   9.471  1.00 85.03           N  
ATOM    154  CA  THR A  21     -11.695  -5.513   9.254  1.00 85.03           C  
ATOM    155  C   THR A  21     -11.135  -5.937   7.899  1.00 85.03           C  
ATOM    156  CB  THR A  21     -10.715  -5.924  10.369  1.00 85.03           C  
ATOM    157  O   THR A  21     -11.305  -7.085   7.483  1.00 85.03           O  
ATOM    158  CG2 THR A  21     -10.554  -7.439  10.429  1.00 85.03           C  
ATOM    159  OG1 THR A  21      -9.436  -5.328  10.116  1.00 85.03           O  
ATOM    160  N   ARG A  22     -10.705  -4.990   7.089  1.00 93.51           N  
ATOM    161  CA  ARG A  22     -10.032  -5.207   5.812  1.00 93.51           C  
ATOM    162  C   ARG A  22      -8.748  -6.009   6.000  1.00 93.51           C  
ATOM    163  CB  ARG A  22      -9.721  -3.872   5.133  1.00 93.51           C  
ATOM    164  O   ARG A  22      -8.026  -5.814   6.979  1.00 93.51           O  
ATOM    165  CG  ARG A  22      -9.201  -4.010   3.712  1.00 93.51           C  
ATOM    166  CD  ARG A  22     -10.250  -4.604   2.782  1.00 93.51           C  
ATOM    167  NE  ARG A  22     -11.505  -3.861   2.841  1.00 93.51           N  
ATOM    168  NH1 ARG A  22     -12.638  -5.255   1.389  1.00 93.51           N  
ATOM    169  NH2 ARG A  22     -13.698  -3.440   2.304  1.00 93.51           N  
ATOM    170  CZ  ARG A  22     -12.611  -4.187   2.178  1.00 93.51           C  
ATOM    171  N   THR A  23      -8.540  -6.958   5.159  1.00 96.18           N  
ATOM    172  CA  THR A  23      -7.287  -7.706   5.179  1.00 96.18           C  
ATOM    173  C   THR A  23      -6.430  -7.357   3.966  1.00 96.18           C  
ATOM    174  CB  THR A  23      -7.544  -9.224   5.211  1.00 96.18           C  
ATOM    175  O   THR A  23      -6.946  -7.211   2.856  1.00 96.18           O  
ATOM    176  CG2 THR A  23      -8.255  -9.634   6.496  1.00 96.18           C  
ATOM    177  OG1 THR A  23      -8.357  -9.589   4.089  1.00 96.18           O  
ATOM    178  N   CYS A  24      -5.123  -7.130   4.170  1.00 97.12           N  
ATOM    179  CA  CYS A  24      -4.155  -6.781   3.135  1.00 97.12           C  
ATOM    180  C   CYS A  24      -2.869  -7.582   3.300  1.00 97.12           C  
ATOM    181  CB  CYS A  24      -3.844  -5.286   3.175  1.00 97.12           C  
ATOM    182  O   CYS A  24      -2.563  -8.056   4.395  1.00 97.12           O  
ATOM    183  SG  CYS A  24      -5.288  -4.234   2.907  1.00 97.12           S  
ATOM    184  N   PHE A  25      -2.178  -7.833   2.243  1.00 96.33           N  
ATOM    185  CA  PHE A  25      -0.815  -8.340   2.360  1.00 96.33           C  
ATOM    186  C   PHE A  25       0.127  -7.250   2.856  1.00 96.33           C  
ATOM    187  CB  PHE A  25      -0.326  -8.885   1.015  1.00 96.33           C  
ATOM    188  O   PHE A  25       0.035  -6.099   2.426  1.00 96.33           O  
ATOM    189  CG  PHE A  25      -0.978 -10.179   0.611  1.00 96.33           C  
ATOM    190  CD1 PHE A  25      -0.716 -11.353   1.307  1.00 96.33           C  
ATOM    191  CD2 PHE A  25      -1.855 -10.223  -0.466  1.00 96.33           C  
ATOM    192  CE1 PHE A  25      -1.318 -12.553   0.935  1.00 96.33           C  
ATOM    193  CE2 PHE A  25      -2.460 -11.418  -0.843  1.00 96.33           C  
ATOM    194  CZ  PHE A  25      -2.190 -12.582  -0.142  1.00 96.33           C  
ATOM    195  N   LYS A  26       1.024  -7.613   3.862  1.00 95.07           N  
ATOM    196  CA  LYS A  26       1.925  -6.648   4.487  1.00 95.07           C  
ATOM    197  C   LYS A  26       3.375  -7.115   4.401  1.00 95.07           C  
ATOM    198  CB  LYS A  26       1.534  -6.416   5.947  1.00 95.07           C  
ATOM    199  O   LYS A  26       3.660  -8.305   4.551  1.00 95.07           O  
ATOM    200  CG  LYS A  26       0.123  -5.878   6.133  1.00 95.07           C  
ATOM    201  CD  LYS A  26      -0.193  -5.633   7.602  1.00 95.07           C  
ATOM    202  CE  LYS A  26      -1.623  -5.145   7.794  1.00 95.07           C  
ATOM    203  NZ  LYS A  26      -1.930  -4.880   9.231  1.00 95.07           N  
ATOM    204  N   THR A  27       4.224  -6.264   3.900  1.00 91.14           N  
ATOM    205  CA  THR A  27       5.662  -6.443   4.068  1.00 91.14           C  
ATOM    206  C   THR A  27       6.095  -6.050   5.478  1.00 91.14           C  
ATOM    207  CB  THR A  27       6.452  -5.618   3.036  1.00 91.14           C  
ATOM    208  O   THR A  27       5.369  -5.344   6.181  1.00 91.14           O  
ATOM    209  CG2 THR A  27       6.137  -6.068   1.614  1.00 91.14           C  
ATOM    210  OG1 THR A  27       6.107  -4.234   3.175  1.00 91.14           O  
ATOM    211  N   PRO A  28       7.362  -6.581   5.726  1.00 84.26           N  
ATOM    212  CA  PRO A  28       8.372  -7.370   5.017  1.00 84.26           C  
ATOM    213  C   PRO A  28       8.068  -8.866   5.029  1.00 84.26           C  
ATOM    214  CB  PRO A  28       9.660  -7.068   5.787  1.00 84.26           C  
ATOM    215  O   PRO A  28       7.067  -9.292   5.611  1.00 84.26           O  
ATOM    216  CG  PRO A  28       9.211  -6.781   7.184  1.00 84.26           C  
ATOM    217  CD  PRO A  28       7.831  -6.192   7.129  1.00 84.26           C  
ATOM    218  N   ALA A  29       9.032  -9.710   4.255  1.00 78.61           N  
ATOM    219  CA  ALA A  29       8.955 -11.167   4.190  1.00 78.61           C  
ATOM    220  C   ALA A  29       8.993 -11.781   5.586  1.00 78.61           C  
ATOM    221  CB  ALA A  29      10.092 -11.723   3.336  1.00 78.61           C  
ATOM    222  O   ALA A  29       9.789 -11.365   6.432  1.00 78.61           O  
ATOM    223  N   PRO A  30       8.226 -12.771   5.722  1.00 84.18           N  
ATOM    224  CA  PRO A  30       7.292 -13.289   4.720  1.00 84.18           C  
ATOM    225  C   PRO A  30       6.024 -12.446   4.604  1.00 84.18           C  
ATOM    226  CB  PRO A  30       6.967 -14.694   5.234  1.00 84.18           C  
ATOM    227  O   PRO A  30       5.595 -11.832   5.584  1.00 84.18           O  
ATOM    228  CG  PRO A  30       7.116 -14.602   6.718  1.00 84.18           C  
ATOM    229  CD  PRO A  30       8.163 -13.572   7.030  1.00 84.18           C  
ATOM    230  N   VAL A  31       5.681 -12.202   3.377  1.00 88.75           N  
ATOM    231  CA  VAL A  31       4.443 -11.488   3.083  1.00 88.75           C  
ATOM    232  C   VAL A  31       3.247 -12.307   3.563  1.00 88.75           C  
ATOM    233  CB  VAL A  31       4.308 -11.182   1.575  1.00 88.75           C  
ATOM    234  O   VAL A  31       3.088 -13.468   3.179  1.00 88.75           O  
ATOM    235  CG1 VAL A  31       2.979 -10.488   1.281  1.00 88.75           C  
ATOM    236  CG2 VAL A  31       5.479 -10.325   1.098  1.00 88.75           C  
ATOM    237  N   ARG A  32       2.479 -11.663   4.482  1.00 92.22           N  
ATOM    238  CA  ARG A  32       1.322 -12.347   5.050  1.00 92.22           C  
ATOM    239  C   ARG A  32       0.071 -11.479   4.952  1.00 92.22           C  
ATOM    240  CB  ARG A  32       1.584 -12.726   6.509  1.00 92.22           C  
ATOM    241  O   ARG A  32       0.162 -10.250   4.939  1.00 92.22           O  
ATOM    242  CG  ARG A  32       2.749 -13.684   6.697  1.00 92.22           C  
ATOM    243  CD  ARG A  32       2.936 -14.065   8.158  1.00 92.22           C  
ATOM    244  NE  ARG A  32       3.921 -15.132   8.316  1.00 92.22           N  
ATOM    245  NH1 ARG A  32       3.815 -15.171  10.623  1.00 92.22           N  
ATOM    246  NH2 ARG A  32       5.219 -16.603   9.511  1.00 92.22           N  
ATOM    247  CZ  ARG A  32       4.316 -15.633   9.483  1.00 92.22           C  
ATOM    248  N   SER A  33      -0.999 -12.196   4.774  1.00 94.91           N  
ATOM    249  CA  SER A  33      -2.303 -11.546   4.856  1.00 94.91           C  
ATOM    250  C   SER A  33      -2.712 -11.307   6.305  1.00 94.91           C  
ATOM    251  CB  SER A  33      -3.367 -12.387   4.149  1.00 94.91           C  
ATOM    252  O   SER A  33      -2.810 -12.252   7.092  1.00 94.91           O  
ATOM    253  OG  SER A  33      -4.631 -11.747   4.200  1.00 94.91           O  
ATOM    254  N   GLU A  34      -2.901  -9.984   6.644  1.00 94.81           N  
ATOM    255  CA  GLU A  34      -3.253  -9.599   8.008  1.00 94.81           C  
ATOM    256  C   GLU A  34      -4.365  -8.554   8.016  1.00 94.81           C  
ATOM    257  CB  GLU A  34      -2.025  -9.066   8.750  1.00 94.81           C  
ATOM    258  O   GLU A  34      -4.489  -7.764   7.078  1.00 94.81           O  
ATOM    259  CG  GLU A  34      -0.904 -10.086   8.896  1.00 94.81           C  
ATOM    260  CD  GLU A  34       0.312  -9.540   9.626  1.00 94.81           C  
ATOM    261  OE1 GLU A  34       1.090 -10.341  10.193  1.00 94.81           O  
ATOM    262  OE2 GLU A  34       0.489  -8.301   9.632  1.00 94.81           O  
ATOM    263  N   PRO A  35      -5.195  -8.603   9.123  1.00 95.36           N  
ATOM    264  CA  PRO A  35      -6.206  -7.550   9.239  1.00 95.36           C  
ATOM    265  C   PRO A  35      -5.595  -6.157   9.377  1.00 95.36           C  
ATOM    266  CB  PRO A  35      -6.975  -7.937  10.504  1.00 95.36           C  
ATOM    267  O   PRO A  35      -4.551  -5.998  10.014  1.00 95.36           O  
ATOM    268  CG  PRO A  35      -6.601  -9.361  10.758  1.00 95.36           C  
ATOM    269  CD  PRO A  35      -5.275  -9.630  10.106  1.00 95.36           C  
ATOM    270  N   CYS A  36      -6.270  -5.181   8.761  1.00 94.87           N  
ATOM    271  CA  CYS A  36      -5.832  -3.794   8.869  1.00 94.87           C  
ATOM    272  C   CYS A  36      -6.356  -3.154  10.149  1.00 94.87           C  
ATOM    273  CB  CYS A  36      -6.300  -2.988   7.657  1.00 94.87           C  
ATOM    274  O   CYS A  36      -7.396  -3.561  10.671  1.00 94.87           O  
ATOM    275  SG  CYS A  36      -5.509  -3.477   6.109  1.00 94.87           S  
ATOM    276  N   PRO A  37      -5.529  -2.251  10.730  1.00 93.78           N  
ATOM    277  CA  PRO A  37      -6.021  -1.503  11.889  1.00 93.78           C  
ATOM    278  C   PRO A  37      -7.309  -0.737  11.593  1.00 93.78           C  
ATOM    279  CB  PRO A  37      -4.873  -0.540  12.201  1.00 93.78           C  
ATOM    280  O   PRO A  37      -7.616  -0.463  10.430  1.00 93.78           O  
ATOM    281  CG  PRO A  37      -3.683  -1.129  11.514  1.00 93.78           C  
ATOM    282  CD  PRO A  37      -4.157  -1.893  10.311  1.00 93.78           C  
ATOM    283  N   PRO A  38      -8.097  -0.510  12.625  1.00 91.59           N  
ATOM    284  CA  PRO A  38      -9.308   0.287  12.414  1.00 91.59           C  
ATOM    285  C   PRO A  38      -9.027   1.614  11.713  1.00 91.59           C  
ATOM    286  CB  PRO A  38      -9.829   0.519  13.834  1.00 91.59           C  
ATOM    287  O   PRO A  38      -8.060   2.302  12.050  1.00 91.59           O  
ATOM    288  CG  PRO A  38      -9.268  -0.610  14.636  1.00 91.59           C  
ATOM    289  CD  PRO A  38      -7.928  -0.979  14.068  1.00 91.59           C  
ATOM    290  N   GLY A  39      -9.774   1.955  10.708  1.00 91.38           N  
ATOM    291  CA  GLY A  39      -9.613   3.211   9.994  1.00 91.38           C  
ATOM    292  C   GLY A  39      -8.790   3.075   8.727  1.00 91.38           C  
ATOM    293  O   GLY A  39      -8.726   4.005   7.919  1.00 91.38           O  
ATOM    294  N   GLU A  40      -8.135   1.907   8.577  1.00 95.56           N  
ATOM    295  CA  GLU A  40      -7.352   1.642   7.374  1.00 95.56           C  
ATOM    296  C   GLU A  40      -8.047   0.623   6.476  1.00 95.56           C  
ATOM    297  CB  GLU A  40      -5.950   1.150   7.742  1.00 95.56           C  
ATOM    298  O   GLU A  40      -7.796  -0.579   6.583  1.00 95.56           O  
ATOM    299  CG  GLU A  40      -5.138   2.152   8.550  1.00 95.56           C  
ATOM    300  CD  GLU A  40      -3.677   1.761   8.697  1.00 95.56           C  
ATOM    301  OE1 GLU A  40      -2.896   2.541   9.288  1.00 95.56           O  
ATOM    302  OE2 GLU A  40      -3.309   0.665   8.218  1.00 95.56           O  
ATOM    303  N   ASP A  41      -8.800   1.126   5.543  1.00 94.78           N  
ATOM    304  CA  ASP A  41      -9.674   0.251   4.768  1.00 94.78           C  
ATOM    305  C   ASP A  41      -9.148   0.069   3.346  1.00 94.78           C  
ATOM    306  CB  ASP A  41     -11.099   0.807   4.735  1.00 94.78           C  
ATOM    307  O   ASP A  41      -9.884  -0.365   2.457  1.00 94.78           O  
ATOM    308  CG  ASP A  41     -11.768   0.805   6.098  1.00 94.78           C  
ATOM    309  OD1 ASP A  41     -11.556  -0.147   6.880  1.00 94.78           O  
ATOM    310  OD2 ASP A  41     -12.516   1.763   6.392  1.00 94.78           O  
ATOM    311  N   LEU A  42      -7.867   0.485   3.151  1.00 97.28           N  
ATOM    312  CA  LEU A  42      -7.241   0.351   1.840  1.00 97.28           C  
ATOM    313  C   LEU A  42      -5.970  -0.488   1.928  1.00 97.28           C  
ATOM    314  CB  LEU A  42      -6.917   1.729   1.257  1.00 97.28           C  
ATOM    315  O   LEU A  42      -5.282  -0.475   2.951  1.00 97.28           O  
ATOM    316  CG  LEU A  42      -8.109   2.648   0.986  1.00 97.28           C  
ATOM    317  CD1 LEU A  42      -7.627   4.048   0.622  1.00 97.28           C  
ATOM    318  CD2 LEU A  42      -8.986   2.074  -0.121  1.00 97.28           C  
ATOM    319  N   CYS A  43      -5.747  -1.207   0.870  1.00 97.34           N  
ATOM    320  CA  CYS A  43      -4.459  -1.867   0.687  1.00 97.34           C  
ATOM    321  C   CYS A  43      -3.580  -1.087  -0.284  1.00 97.34           C  
ATOM    322  CB  CYS A  43      -4.656  -3.294   0.177  1.00 97.34           C  
ATOM    323  O   CYS A  43      -4.065  -0.580  -1.297  1.00 97.34           O  
ATOM    324  SG  CYS A  43      -5.665  -4.324   1.265  1.00 97.34           S  
ATOM    325  N   PHE A  44      -2.295  -0.917   0.055  1.00 97.17           N  
ATOM    326  CA  PHE A  44      -1.429  -0.218  -0.888  1.00 97.17           C  
ATOM    327  C   PHE A  44      -0.263  -1.103  -1.311  1.00 97.17           C  
ATOM    328  CB  PHE A  44      -0.904   1.084  -0.273  1.00 97.17           C  
ATOM    329  O   PHE A  44       0.137  -2.007  -0.575  1.00 97.17           O  
ATOM    330  CG  PHE A  44       0.130   0.875   0.800  1.00 97.17           C  
ATOM    331  CD1 PHE A  44      -0.239   0.810   2.138  1.00 97.17           C  
ATOM    332  CD2 PHE A  44       1.473   0.742   0.470  1.00 97.17           C  
ATOM    333  CE1 PHE A  44       0.716   0.617   3.133  1.00 97.17           C  
ATOM    334  CE2 PHE A  44       2.433   0.548   1.459  1.00 97.17           C  
ATOM    335  CZ  PHE A  44       2.052   0.487   2.790  1.00 97.17           C  
ATOM    336  N   THR A  45       0.170  -0.895  -2.513  1.00 96.12           N  
ATOM    337  CA  THR A  45       1.401  -1.439  -3.075  1.00 96.12           C  
ATOM    338  C   THR A  45       2.342  -0.317  -3.502  1.00 96.12           C  
ATOM    339  CB  THR A  45       1.110  -2.355  -4.278  1.00 96.12           C  
ATOM    340  O   THR A  45       1.981   0.521  -4.332  1.00 96.12           O  
ATOM    341  CG2 THR A  45       2.388  -3.002  -4.799  1.00 96.12           C  
ATOM    342  OG1 THR A  45       0.195  -3.383  -3.878  1.00 96.12           O  
ATOM    343  N   ARG A  46       3.526  -0.291  -2.883  1.00 94.96           N  
ATOM    344  CA  ARG A  46       4.565   0.679  -3.211  1.00 94.96           C  
ATOM    345  C   ARG A  46       5.795  -0.011  -3.791  1.00 94.96           C  
ATOM    346  CB  ARG A  46       4.954   1.490  -1.973  1.00 94.96           C  
ATOM    347  O   ARG A  46       6.368  -0.902  -3.161  1.00 94.96           O  
ATOM    348  CG  ARG A  46       5.951   2.604  -2.255  1.00 94.96           C  
ATOM    349  CD  ARG A  46       6.189   3.471  -1.026  1.00 94.96           C  
ATOM    350  NE  ARG A  46       6.970   2.767  -0.013  1.00 94.96           N  
ATOM    351  NH1 ARG A  46       6.720   4.395   1.607  1.00 94.96           N  
ATOM    352  NH2 ARG A  46       7.928   2.499   2.057  1.00 94.96           N  
ATOM    353  CZ  ARG A  46       7.204   3.222   1.215  1.00 94.96           C  
ATOM    354  N   THR A  47       6.169   0.479  -5.045  1.00 93.46           N  
ATOM    355  CA  THR A  47       7.305  -0.134  -5.726  1.00 93.46           C  
ATOM    356  C   THR A  47       8.318   0.926  -6.149  1.00 93.46           C  
ATOM    357  CB  THR A  47       6.850  -0.934  -6.961  1.00 93.46           C  
ATOM    358  O   THR A  47       7.940   2.010  -6.598  1.00 93.46           O  
ATOM    359  CG2 THR A  47       5.940  -2.091  -6.562  1.00 93.46           C  
ATOM    360  OG1 THR A  47       6.137  -0.065  -7.850  1.00 93.46           O  
ATOM    361  N   TRP A  48       9.588   0.684  -5.908  1.00 92.92           N  
ATOM    362  CA  TRP A  48      10.653   1.579  -6.351  1.00 92.92           C  
ATOM    363  C   TRP A  48      11.946   0.807  -6.595  1.00 92.92           C  
ATOM    364  CB  TRP A  48      10.891   2.684  -5.319  1.00 92.92           C  
ATOM    365  O   TRP A  48      12.112  -0.310  -6.100  1.00 92.92           O  
ATOM    366  CG  TRP A  48      11.544   2.209  -4.056  1.00 92.92           C  
ATOM    367  CD1 TRP A  48      12.876   2.254  -3.749  1.00 92.92           C  
ATOM    368  CD2 TRP A  48      10.893   1.610  -2.931  1.00 92.92           C  
ATOM    369  CE2 TRP A  48      11.893   1.318  -1.976  1.00 92.92           C  
ATOM    370  CE3 TRP A  48       9.560   1.294  -2.636  1.00 92.92           C  
ATOM    371  NE1 TRP A  48      13.092   1.720  -2.500  1.00 92.92           N  
ATOM    372  CH2 TRP A  48      10.289   0.424  -0.484  1.00 92.92           C  
ATOM    373  CZ2 TRP A  48      11.600   0.723  -0.747  1.00 92.92           C  
ATOM    374  CZ3 TRP A  48       9.271   0.702  -1.411  1.00 92.92           C  
ATOM    375  N   ARG A  49      12.812   1.402  -7.430  1.00 92.17           N  
ATOM    376  CA  ARG A  49      14.102   0.805  -7.757  1.00 92.17           C  
ATOM    377  C   ARG A  49      15.238   1.527  -7.040  1.00 92.17           C  
ATOM    378  CB  ARG A  49      14.339   0.829  -9.269  1.00 92.17           C  
ATOM    379  O   ARG A  49      15.253   2.757  -6.971  1.00 92.17           O  
ATOM    380  CG  ARG A  49      13.464  -0.142 -10.045  1.00 92.17           C  
ATOM    381  CD  ARG A  49      13.824  -0.169 -11.524  1.00 92.17           C  
ATOM    382  NE  ARG A  49      12.897  -0.997 -12.290  1.00 92.17           N  
ATOM    383  NH1 ARG A  49      14.042  -2.971 -11.933  1.00 92.17           N  
ATOM    384  NH2 ARG A  49      12.120  -2.965 -13.183  1.00 92.17           N  
ATOM    385  CZ  ARG A  49      13.022  -2.309 -12.467  1.00 92.17           C  
ATOM    386  N   ASP A  50      16.057   0.744  -6.392  1.00 89.52           N  
ATOM    387  CA  ASP A  50      17.257   1.307  -5.782  1.00 89.52           C  
ATOM    388  C   ASP A  50      18.517   0.810  -6.487  1.00 89.52           C  
ATOM    389  CB  ASP A  50      17.317   0.961  -4.293  1.00 89.52           C  
ATOM    390  O   ASP A  50      18.436   0.192  -7.551  1.00 89.52           O  
ATOM    391  CG  ASP A  50      17.471  -0.528  -4.036  1.00 89.52           C  
ATOM    392  OD1 ASP A  50      17.884  -1.266  -4.956  1.00 89.52           O  
ATOM    393  OD2 ASP A  50      17.173  -0.968  -2.904  1.00 89.52           O  
ATOM    394  N   ALA A  51      19.677   1.177  -5.995  1.00 90.69           N  
ATOM    395  CA  ALA A  51      20.955   0.891  -6.643  1.00 90.69           C  
ATOM    396  C   ALA A  51      21.163  -0.612  -6.806  1.00 90.69           C  
ATOM    397  CB  ALA A  51      22.105   1.501  -5.845  1.00 90.69           C  
ATOM    398  O   ALA A  51      21.888  -1.051  -7.702  1.00 90.69           O  
ATOM    399  N   HIS A  52      20.479  -1.407  -6.061  1.00 89.46           N  
ATOM    400  CA  HIS A  52      20.681  -2.851  -6.066  1.00 89.46           C  
ATOM    401  C   HIS A  52      19.568  -3.561  -6.829  1.00 89.46           C  
ATOM    402  CB  HIS A  52      20.760  -3.386  -4.635  1.00 89.46           C  
ATOM    403  O   HIS A  52      19.474  -4.791  -6.797  1.00 89.46           O  
ATOM    404  CG  HIS A  52      21.930  -2.865  -3.863  1.00 89.46           C  
ATOM    405  CD2 HIS A  52      23.193  -3.336  -3.735  1.00 89.46           C  
ATOM    406  ND1 HIS A  52      21.867  -1.718  -3.100  1.00 89.46           N  
ATOM    407  CE1 HIS A  52      23.045  -1.507  -2.536  1.00 89.46           C  
ATOM    408  NE2 HIS A  52      23.867  -2.475  -2.905  1.00 89.46           N  
ATOM    409  N   SER A  53      18.680  -2.826  -7.373  1.00 87.90           N  
ATOM    410  CA  SER A  53      17.499  -3.390  -8.019  1.00 87.90           C  
ATOM    411  C   SER A  53      17.879  -4.208  -9.248  1.00 87.90           C  
ATOM    412  CB  SER A  53      16.524  -2.280  -8.416  1.00 87.90           C  
ATOM    413  O   SER A  53      17.120  -5.078  -9.680  1.00 87.90           O  
ATOM    414  OG  SER A  53      16.009  -1.628  -7.268  1.00 87.90           O  
ATOM    415  N   GLY A  54      19.024  -4.009  -9.839  1.00 88.43           N  
ATOM    416  CA  GLY A  54      19.504  -4.780 -10.975  1.00 88.43           C  
ATOM    417  C   GLY A  54      19.649  -6.260 -10.674  1.00 88.43           C  
ATOM    418  O   GLY A  54      19.339  -7.104 -11.517  1.00 88.43           O  
ATOM    419  N   ASN A  55      19.983  -6.593  -9.467  1.00 90.48           N  
ATOM    420  CA  ASN A  55      20.224  -7.977  -9.074  1.00 90.48           C  
ATOM    421  C   ASN A  55      18.998  -8.591  -8.405  1.00 90.48           C  
ATOM    422  CB  ASN A  55      21.437  -8.068  -8.145  1.00 90.48           C  
ATOM    423  O   ASN A  55      18.691  -9.765  -8.620  1.00 90.48           O  
ATOM    424  CG  ASN A  55      22.732  -7.693  -8.837  1.00 90.48           C  
ATOM    425  ND2 ASN A  55      23.737  -7.321  -8.054  1.00 90.48           N  
ATOM    426  OD1 ASN A  55      22.828  -7.737 -10.067  1.00 90.48           O  
ATOM    427  N   ARG A  56      18.124  -7.750  -7.665  1.00 86.31           N  
ATOM    428  CA  ARG A  56      17.064  -8.318  -6.838  1.00 86.31           C  
ATOM    429  C   ARG A  56      15.688  -7.935  -7.372  1.00 86.31           C  
ATOM    430  CB  ARG A  56      17.209  -7.856  -5.386  1.00 86.31           C  
ATOM    431  O   ARG A  56      14.672  -8.476  -6.929  1.00 86.31           O  
ATOM    432  CG  ARG A  56      18.119  -6.651  -5.211  1.00 86.31           C  
ATOM    433  CD  ARG A  56      18.416  -6.377  -3.743  1.00 86.31           C  
ATOM    434  NE  ARG A  56      17.360  -5.586  -3.118  1.00 86.31           N  
ATOM    435  NH1 ARG A  56      18.630  -3.666  -2.920  1.00 86.31           N  
ATOM    436  NH2 ARG A  56      16.460  -3.692  -2.181  1.00 86.31           N  
ATOM    437  CZ  ARG A  56      17.486  -4.317  -2.741  1.00 86.31           C  
ATOM    438  N   GLY A  57      15.667  -7.022  -8.336  1.00 87.51           N  
ATOM    439  CA  GLY A  57      14.381  -6.478  -8.741  1.00 87.51           C  
ATOM    440  C   GLY A  57      13.951  -5.283  -7.912  1.00 87.51           C  
ATOM    441  O   GLY A  57      14.699  -4.815  -7.052  1.00 87.51           O  
ATOM    442  N   PRO A  58      12.746  -4.760  -8.261  1.00 89.35           N  
ATOM    443  CA  PRO A  58      12.272  -3.580  -7.534  1.00 89.35           C  
ATOM    444  C   PRO A  58      11.926  -3.883  -6.078  1.00 89.35           C  
ATOM    445  CB  PRO A  58      11.025  -3.162  -8.316  1.00 89.35           C  
ATOM    446  O   PRO A  58      11.640  -5.033  -5.734  1.00 89.35           O  
ATOM    447  CG  PRO A  58      10.509  -4.429  -8.919  1.00 89.35           C  
ATOM    448  CD  PRO A  58      11.679  -5.317  -9.236  1.00 89.35           C  
ATOM    449  N   ARG A  59      12.044  -2.894  -5.286  1.00 90.95           N  
ATOM    450  CA  ARG A  59      11.541  -2.989  -3.920  1.00 90.95           C  
ATOM    451  C   ARG A  59      10.020  -2.880  -3.887  1.00 90.95           C  
ATOM    452  CB  ARG A  59      12.163  -1.902  -3.041  1.00 90.95           C  
ATOM    453  O   ARG A  59       9.428  -2.149  -4.684  1.00 90.95           O  
ATOM    454  CG  ARG A  59      13.678  -1.983  -2.941  1.00 90.95           C  
ATOM    455  CD  ARG A  59      14.125  -3.162  -2.087  1.00 90.95           C  
ATOM    456  NE  ARG A  59      15.560  -3.120  -1.819  1.00 90.95           N  
ATOM    457  NH1 ARG A  59      15.588  -5.048  -0.547  1.00 90.95           N  
ATOM    458  NH2 ARG A  59      17.527  -3.882  -0.913  1.00 90.95           N  
ATOM    459  CZ  ARG A  59      16.222  -4.017  -1.094  1.00 90.95           C  
ATOM    460  N   VAL A  60       9.522  -3.718  -2.986  1.00 92.18           N  
ATOM    461  CA  VAL A  60       8.067  -3.716  -2.887  1.00 92.18           C  
ATOM    462  C   VAL A  60       7.648  -3.591  -1.424  1.00 92.18           C  
ATOM    463  CB  VAL A  60       7.454  -4.990  -3.510  1.00 92.18           C  
ATOM    464  O   VAL A  60       8.141  -4.327  -0.566  1.00 92.18           O  
ATOM    465  CG1 VAL A  60       5.930  -4.959  -3.415  1.00 92.18           C  
ATOM    466  CG2 VAL A  60       7.899  -5.140  -4.964  1.00 92.18           C  
ATOM    467  N   ASP A  61       6.737  -2.632  -1.199  1.00 94.82           N  
ATOM    468  CA  ASP A  61       6.109  -2.447   0.105  1.00 94.82           C  
ATOM    469  C   ASP A  61       4.593  -2.600   0.011  1.00 94.82           C  
ATOM    470  CB  ASP A  61       6.465  -1.076   0.683  1.00 94.82           C  
ATOM    471  O   ASP A  61       3.950  -1.959  -0.824  1.00 94.82           O  
ATOM    472  CG  ASP A  61       6.150  -0.956   2.163  1.00 94.82           C  
ATOM    473  OD1 ASP A  61       5.992  -1.995   2.840  1.00 94.82           O  
ATOM    474  OD2 ASP A  61       6.054   0.188   2.657  1.00 94.82           O  
ATOM    475  N   LEU A  62       4.059  -3.520   0.827  1.00 96.17           N  
ATOM    476  CA  LEU A  62       2.622  -3.764   0.904  1.00 96.17           C  
ATOM    477  C   LEU A  62       2.083  -3.400   2.284  1.00 96.17           C  
ATOM    478  CB  LEU A  62       2.310  -5.229   0.592  1.00 96.17           C  
ATOM    479  O   LEU A  62       2.784  -3.548   3.288  1.00 96.17           O  
ATOM    480  CG  LEU A  62       2.947  -5.803  -0.675  1.00 96.17           C  
ATOM    481  CD1 LEU A  62       2.745  -7.314  -0.732  1.00 96.17           C  
ATOM    482  CD2 LEU A  62       2.368  -5.133  -1.916  1.00 96.17           C  
ATOM    483  N   GLY A  63       0.845  -2.906   2.312  1.00 96.60           N  
ATOM    484  CA  GLY A  63       0.299  -2.596   3.623  1.00 96.60           C  
ATOM    485  C   GLY A  63      -1.093  -1.996   3.564  1.00 96.60           C  
ATOM    486  O   GLY A  63      -1.762  -2.070   2.531  1.00 96.60           O  
ATOM    487  N   CYS A  64      -1.514  -1.557   4.765  1.00 97.11           N  
ATOM    488  CA  CYS A  64      -2.812  -0.920   4.952  1.00 97.11           C  
ATOM    489  C   CYS A  64      -2.668   0.594   5.052  1.00 97.11           C  
ATOM    490  CB  CYS A  64      -3.498  -1.460   6.207  1.00 97.11           C  
ATOM    491  O   CYS A  64      -1.649   1.094   5.531  1.00 97.11           O  
ATOM    492  SG  CYS A  64      -3.738  -3.250   6.193  1.00 97.11           S  
ATOM    493  N   ALA A  65      -3.699   1.251   4.522  1.00 97.18           N  
ATOM    494  CA  ALA A  65      -3.677   2.709   4.603  1.00 97.18           C  
ATOM    495  C   ALA A  65      -5.087   3.272   4.754  1.00 97.18           C  
ATOM    496  CB  ALA A  65      -3.000   3.300   3.368  1.00 97.18           C  
ATOM    497  O   ALA A  65      -6.054   2.680   4.268  1.00 97.18           O  
ATOM    498  N   ALA A  66      -5.157   4.277   5.526  1.00 96.58           N  
ATOM    499  CA  ALA A  66      -6.420   5.006   5.615  1.00 96.58           C  
ATOM    500  C   ALA A  66      -6.709   5.762   4.322  1.00 96.58           C  
ATOM    501  CB  ALA A  66      -6.396   5.970   6.798  1.00 96.58           C  
ATOM    502  O   ALA A  66      -7.852   5.803   3.861  1.00 96.58           O  
ATOM    503  N   THR A  67      -5.692   6.384   3.842  1.00 96.95           N  
ATOM    504  CA  THR A  67      -5.680   7.087   2.565  1.00 96.95           C  
ATOM    505  C   THR A  67      -4.525   6.603   1.692  1.00 96.95           C  
ATOM    506  CB  THR A  67      -5.571   8.610   2.766  1.00 96.95           C  
ATOM    507  O   THR A  67      -3.462   6.245   2.202  1.00 96.95           O  
ATOM    508  CG2 THR A  67      -5.869   9.359   1.472  1.00 96.95           C  
ATOM    509  OG1 THR A  67      -6.507   9.021   3.770  1.00 96.95           O  
ATOM    510  N   CYS A  68      -4.839   6.524   0.412  1.00 96.48           N  
ATOM    511  CA  CYS A  68      -3.800   6.066  -0.504  1.00 96.48           C  
ATOM    512  C   CYS A  68      -2.587   6.986  -0.456  1.00 96.48           C  
ATOM    513  CB  CYS A  68      -4.340   5.992  -1.932  1.00 96.48           C  
ATOM    514  O   CYS A  68      -2.698   8.182  -0.732  1.00 96.48           O  
ATOM    515  SG  CYS A  68      -3.278   5.067  -3.064  1.00 96.48           S  
ATOM    516  N   PRO A  69      -1.425   6.445  -0.078  1.00 95.67           N  
ATOM    517  CA  PRO A  69      -0.205   7.250   0.011  1.00 95.67           C  
ATOM    518  C   PRO A  69       0.177   7.891  -1.321  1.00 95.67           C  
ATOM    519  CB  PRO A  69       0.854   6.238   0.454  1.00 95.67           C  
ATOM    520  O   PRO A  69      -0.123   7.341  -2.384  1.00 95.67           O  
ATOM    521  CG  PRO A  69       0.077   5.100   1.033  1.00 95.67           C  
ATOM    522  CD  PRO A  69      -1.252   5.027   0.336  1.00 95.67           C  
ATOM    523  N   THR A  70       0.723   9.107  -1.164  1.00 95.07           N  
ATOM    524  CA  THR A  70       1.229   9.827  -2.328  1.00 95.07           C  
ATOM    525  C   THR A  70       2.704  10.176  -2.149  1.00 95.07           C  
ATOM    526  CB  THR A  70       0.422  11.114  -2.583  1.00 95.07           C  
ATOM    527  O   THR A  70       3.213  10.186  -1.026  1.00 95.07           O  
ATOM    528  CG2 THR A  70      -1.049  10.800  -2.833  1.00 95.07           C  
ATOM    529  OG1 THR A  70       0.529  11.972  -1.440  1.00 95.07           O  
ATOM    530  N   THR A  71       3.362  10.245  -3.212  1.00 93.04           N  
ATOM    531  CA  THR A  71       4.770  10.626  -3.196  1.00 93.04           C  
ATOM    532  C   THR A  71       5.093  11.550  -4.366  1.00 93.04           C  
ATOM    533  CB  THR A  71       5.684   9.388  -3.247  1.00 93.04           C  
ATOM    534  O   THR A  71       4.428  11.503  -5.403  1.00 93.04           O  
ATOM    535  CG2 THR A  71       5.481   8.608  -4.542  1.00 93.04           C  
ATOM    536  OG1 THR A  71       7.052   9.808  -3.165  1.00 93.04           O  
ATOM    537  N   ASP A  72       6.111  12.488  -4.061  1.00 92.90           N  
ATOM    538  CA  ASP A  72       6.552  13.396  -5.115  1.00 92.90           C  
ATOM    539  C   ASP A  72       7.683  12.778  -5.934  1.00 92.90           C  
ATOM    540  CB  ASP A  72       7.004  14.731  -4.520  1.00 92.90           C  
ATOM    541  O   ASP A  72       8.114  13.349  -6.938  1.00 92.90           O  
ATOM    542  CG  ASP A  72       5.871  15.503  -3.867  1.00 92.90           C  
ATOM    543  OD1 ASP A  72       4.712  15.384  -4.319  1.00 92.90           O  
ATOM    544  OD2 ASP A  72       6.140  16.239  -2.893  1.00 92.90           O  
ATOM    545  N   LYS A  73       8.064  11.634  -5.529  1.00 91.56           N  
ATOM    546  CA  LYS A  73       9.134  10.936  -6.235  1.00 91.56           C  
ATOM    547  C   LYS A  73       8.586  10.139  -7.415  1.00 91.56           C  
ATOM    548  CB  LYS A  73       9.889  10.007  -5.282  1.00 91.56           C  
ATOM    549  O   LYS A  73       7.715   9.284  -7.243  1.00 91.56           O  
ATOM    550  CG  LYS A  73      10.615  10.732  -4.158  1.00 91.56           C  
ATOM    551  CD  LYS A  73      11.384   9.760  -3.272  1.00 91.56           C  
ATOM    552  CE  LYS A  73      12.082  10.480  -2.126  1.00 91.56           C  
ATOM    553  NZ  LYS A  73      12.889   9.540  -1.291  1.00 91.56           N  
ATOM    554  N   THR A  74       9.077  10.423  -8.550  1.00 87.55           N  
ATOM    555  CA  THR A  74       8.555   9.858  -9.790  1.00 87.55           C  
ATOM    556  C   THR A  74       8.955   8.392  -9.926  1.00 87.55           C  
ATOM    557  CB  THR A  74       9.053  10.645 -11.016  1.00 87.55           C  
ATOM    558  O   THR A  74       8.295   7.625 -10.630  1.00 87.55           O  
ATOM    559  CG2 THR A  74       8.436  12.039 -11.062  1.00 87.55           C  
ATOM    560  OG1 THR A  74      10.479  10.768 -10.951  1.00 87.55           O  
ATOM    561  N   GLU A  75       9.960   7.996  -9.161  1.00 90.38           N  
ATOM    562  CA  GLU A  75      10.479   6.638  -9.285  1.00 90.38           C  
ATOM    563  C   GLU A  75       9.676   5.660  -8.432  1.00 90.38           C  
ATOM    564  CB  GLU A  75      11.957   6.589  -8.890  1.00 90.38           C  
ATOM    565  O   GLU A  75       9.840   4.444  -8.552  1.00 90.38           O  
ATOM    566  CG  GLU A  75      12.209   6.859  -7.414  1.00 90.38           C  
ATOM    567  CD  GLU A  75      13.666   7.159  -7.099  1.00 90.38           C  
ATOM    568  OE1 GLU A  75      14.001   7.361  -5.909  1.00 90.38           O  
ATOM    569  OE2 GLU A  75      14.480   7.191  -8.049  1.00 90.38           O  
ATOM    570  N   ILE A  76       8.803   6.260  -7.647  1.00 94.04           N  
ATOM    571  CA  ILE A  76       7.996   5.433  -6.757  1.00 94.04           C  
ATOM    572  C   ILE A  76       6.583   5.297  -7.319  1.00 94.04           C  
ATOM    573  CB  ILE A  76       7.951   6.019  -5.328  1.00 94.04           C  
ATOM    574  O   ILE A  76       5.946   6.296  -7.663  1.00 94.04           O  
ATOM    575  CG1 ILE A  76       9.362   6.080  -4.730  1.00 94.04           C  
ATOM    576  CG2 ILE A  76       7.014   5.199  -4.437  1.00 94.04           C  
ATOM    577  CD1 ILE A  76       9.426   6.742  -3.361  1.00 94.04           C  
ATOM    578  N   ARG A  77       6.171   4.085  -7.471  1.00 93.50           N  
ATOM    579  CA  ARG A  77       4.811   3.799  -7.915  1.00 93.50           C  
ATOM    580  C   ARG A  77       3.960   3.268  -6.766  1.00 93.50           C  
ATOM    581  CB  ARG A  77       4.821   2.793  -9.068  1.00 93.50           C  
ATOM    582  O   ARG A  77       4.367   2.341  -6.063  1.00 93.50           O  
ATOM    583  CG  ARG A  77       5.471   3.318 -10.338  1.00 93.50           C  
ATOM    584  CD  ARG A  77       5.443   2.284 -11.455  1.00 93.50           C  
ATOM    585  NE  ARG A  77       6.096   2.779 -12.664  1.00 93.50           N  
ATOM    586  NH1 ARG A  77       5.716   0.865 -13.901  1.00 93.50           N  
ATOM    587  NH2 ARG A  77       6.824   2.640 -14.838  1.00 93.50           N  
ATOM    588  CZ  ARG A  77       6.211   2.093 -13.798  1.00 93.50           C  
ATOM    589  N   ILE A  78       2.796   3.918  -6.600  1.00 95.47           N  
ATOM    590  CA  ILE A  78       1.896   3.495  -5.532  1.00 95.47           C  
ATOM    591  C   ILE A  78       0.516   3.190  -6.112  1.00 95.47           C  
ATOM    592  CB  ILE A  78       1.787   4.568  -4.426  1.00 95.47           C  
ATOM    593  O   ILE A  78      -0.021   3.974  -6.898  1.00 95.47           O  
ATOM    594  CG1 ILE A  78       3.169   4.865  -3.833  1.00 95.47           C  
ATOM    595  CG2 ILE A  78       0.808   4.123  -3.336  1.00 95.47           C  
ATOM    596  CD1 ILE A  78       3.191   6.048  -2.875  1.00 95.47           C  
ATOM    597  N   SER A  79      -0.041   2.042  -5.792  1.00 95.14           N  
ATOM    598  CA  SER A  79      -1.411   1.674  -6.135  1.00 95.14           C  
ATOM    599  C   SER A  79      -2.200   1.263  -4.897  1.00 95.14           C  
ATOM    600  CB  SER A  79      -1.420   0.535  -7.156  1.00 95.14           C  
ATOM    601  O   SER A  79      -1.635   0.710  -3.950  1.00 95.14           O  
ATOM    602  OG  SER A  79      -0.792  -0.620  -6.628  1.00 95.14           O  
ATOM    603  N   CYS A  80      -3.455   1.648  -4.917  1.00 96.49           N  
ATOM    604  CA  CYS A  80      -4.339   1.311  -3.806  1.00 96.49           C  
ATOM    605  C   CYS A  80      -5.590   0.597  -4.303  1.00 96.49           C  
ATOM    606  CB  CYS A  80      -4.732   2.570  -3.033  1.00 96.49           C  
ATOM    607  O   CYS A  80      -6.012   0.795  -5.443  1.00 96.49           O  
ATOM    608  SG  CYS A  80      -3.344   3.386  -2.216  1.00 96.49           S  
ATOM    609  N   CYS A  81      -6.094  -0.271  -3.524  1.00 96.11           N  
ATOM    610  CA  CYS A  81      -7.338  -0.980  -3.802  1.00 96.11           C  
ATOM    611  C   CYS A  81      -8.137  -1.202  -2.524  1.00 96.11           C  
ATOM    612  CB  CYS A  81      -7.051  -2.322  -4.474  1.00 96.11           C  
ATOM    613  O   CYS A  81      -7.608  -1.051  -1.422  1.00 96.11           O  
ATOM    614  SG  CYS A  81      -6.107  -3.465  -3.443  1.00 96.11           S  
ATOM    615  N   SER A  82      -9.447  -1.425  -2.608  1.00 95.09           N  
ATOM    616  CA  SER A  82     -10.322  -1.479  -1.442  1.00 95.09           C  
ATOM    617  C   SER A  82     -10.987  -2.846  -1.312  1.00 95.09           C  
ATOM    618  CB  SER A  82     -11.392  -0.389  -1.523  1.00 95.09           C  
ATOM    619  O   SER A  82     -12.083  -2.959  -0.761  1.00 95.09           O  
ATOM    620  OG  SER A  82     -12.122  -0.490  -2.733  1.00 95.09           O  
ATOM    621  N   GLU A  83     -10.226  -3.930  -1.713  1.00 94.93           N  
ATOM    622  CA  GLU A  83     -10.681  -5.302  -1.510  1.00 94.93           C  
ATOM    623  C   GLU A  83      -9.712  -6.080  -0.625  1.00 94.93           C  
ATOM    624  CB  GLU A  83     -10.854  -6.015  -2.854  1.00 94.93           C  
ATOM    625  O   GLU A  83      -8.545  -5.705  -0.494  1.00 94.93           O  
ATOM    626  CG  GLU A  83     -11.936  -5.409  -3.736  1.00 94.93           C  
ATOM    627  CD  GLU A  83     -12.064  -6.097  -5.086  1.00 94.93           C  
ATOM    628  OE1 GLU A  83     -12.805  -5.590  -5.958  1.00 94.93           O  
ATOM    629  OE2 GLU A  83     -11.419  -7.153  -5.273  1.00 94.93           O  
ATOM    630  N   ASP A  84     -10.271  -7.141   0.009  1.00 95.41           N  
ATOM    631  CA  ASP A  84      -9.400  -7.972   0.835  1.00 95.41           C  
ATOM    632  C   ASP A  84      -8.278  -8.588   0.002  1.00 95.41           C  
ATOM    633  CB  ASP A  84     -10.207  -9.073   1.526  1.00 95.41           C  
ATOM    634  O   ASP A  84      -8.524  -9.124  -1.080  1.00 95.41           O  
ATOM    635  CG  ASP A  84     -11.085  -8.548   2.649  1.00 95.41           C  
ATOM    636  OD1 ASP A  84     -10.848  -7.420   3.132  1.00 95.41           O  
ATOM    637  OD2 ASP A  84     -12.021  -9.271   3.056  1.00 95.41           O  
ATOM    638  N   ASP A  85      -7.102  -8.392   0.468  1.00 95.18           N  
ATOM    639  CA  ASP A  85      -5.926  -9.016  -0.131  1.00 95.18           C  
ATOM    640  C   ASP A  85      -5.787  -8.627  -1.601  1.00 95.18           C  
ATOM    641  CB  ASP A  85      -5.997 -10.538   0.006  1.00 95.18           C  
ATOM    642  O   ASP A  85      -5.427  -9.458  -2.437  1.00 95.18           O  
ATOM    643  CG  ASP A  85      -5.993 -11.004   1.451  1.00 95.18           C  
ATOM    644  OD1 ASP A  85      -5.443 -10.294   2.320  1.00 95.18           O  
ATOM    645  OD2 ASP A  85      -6.543 -12.094   1.723  1.00 95.18           O  
ATOM    646  N   CYS A  86      -6.114  -7.477  -2.019  1.00 95.25           N  
ATOM    647  CA  CYS A  86      -6.111  -7.010  -3.401  1.00 95.25           C  
ATOM    648  C   CYS A  86      -4.723  -6.535  -3.813  1.00 95.25           C  
ATOM    649  CB  CYS A  86      -7.122  -5.879  -3.586  1.00 95.25           C  
ATOM    650  O   CYS A  86      -4.469  -6.301  -4.996  1.00 95.25           O  
ATOM    651  SG  CYS A  86      -6.744  -4.399  -2.622  1.00 95.25           S  
ATOM    652  N   ASN A  87      -3.839  -6.319  -2.800  1.00 95.19           N  
ATOM    653  CA  ASN A  87      -2.511  -5.796  -3.101  1.00 95.19           C  
ATOM    654  C   ASN A  87      -1.495  -6.919  -3.291  1.00 95.19           C  
ATOM    655  CB  ASN A  87      -2.048  -4.842  -1.998  1.00 95.19           C  
ATOM    656  O   ASN A  87      -0.388  -6.857  -2.754  1.00 95.19           O  
ATOM    657  CG  ASN A  87      -1.879  -5.535  -0.660  1.00 95.19           C  
ATOM    658  ND2 ASN A  87      -0.984  -5.012   0.170  1.00 95.19           N  
ATOM    659  OD1 ASN A  87      -2.546  -6.532  -0.375  1.00 95.19           O  
ATOM    660  N   THR A  88      -1.798  -7.971  -4.166  1.00 87.04           N  
ATOM    661  CA  THR A  88      -0.886  -9.069  -4.467  1.00 87.04           C  
ATOM    662  C   THR A  88       0.243  -8.600  -5.379  1.00 87.04           C  
ATOM    663  CB  THR A  88      -1.628 -10.246  -5.127  1.00 87.04           C  
ATOM    664  O   THR A  88       0.060  -7.682  -6.181  1.00 87.04           O  
ATOM    665  CG2 THR A  88      -2.683 -10.827  -4.190  1.00 87.04           C  
ATOM    666  OG1 THR A  88      -2.268  -9.789  -6.324  1.00 87.04           O  
ATOM    667  N   PHE A  89       1.519  -9.072  -5.058  1.00 79.82           N  
ATOM    668  CA  PHE A  89       2.720  -8.792  -5.834  1.00 79.82           C  
ATOM    669  C   PHE A  89       3.594 -10.036  -5.947  1.00 79.82           C  
ATOM    670  CB  PHE A  89       3.517  -7.647  -5.201  1.00 79.82           C  
ATOM    671  O   PHE A  89       3.900 -10.679  -4.941  1.00 79.82           O  
ATOM    672  CG  PHE A  89       4.591  -7.088  -6.094  1.00 79.82           C  
ATOM    673  CD1 PHE A  89       5.894  -7.566  -6.020  1.00 79.82           C  
ATOM    674  CD2 PHE A  89       4.298  -6.085  -7.009  1.00 79.82           C  
ATOM    675  CE1 PHE A  89       6.891  -7.050  -6.846  1.00 79.82           C  
ATOM    676  CE2 PHE A  89       5.288  -5.565  -7.837  1.00 79.82           C  
ATOM    677  CZ  PHE A  89       6.584  -6.048  -7.753  1.00 79.82           C  
ATOM    678  N   PRO A  90       4.094 -10.157  -7.331  1.00 73.02           N  
ATOM    679  CA  PRO A  90       3.804  -9.422  -8.564  1.00 73.02           C  
ATOM    680  C   PRO A  90       2.372  -9.627  -9.051  1.00 73.02           C  
ATOM    681  CB  PRO A  90       4.809 -10.000  -9.563  1.00 73.02           C  
ATOM    682  O   PRO A  90       1.692 -10.555  -8.605  1.00 73.02           O  
ATOM    683  CG  PRO A  90       5.174 -11.339  -9.008  1.00 73.02           C  
ATOM    684  CD  PRO A  90       4.887 -11.338  -7.534  1.00 73.02           C  
ATOM    685  N   LYS A  91       1.705  -8.520  -9.696  1.00 69.34           N  
ATOM    686  CA  LYS A  91       0.369  -8.605 -10.278  1.00 69.34           C  
ATOM    687  C   LYS A  91       0.329  -9.622 -11.416  1.00 69.34           C  
ATOM    688  CB  LYS A  91      -0.085  -7.235 -10.784  1.00 69.34           C  
ATOM    689  O   LYS A  91       1.218  -9.641 -12.270  1.00 69.34           O  
ATOM    690  CG  LYS A  91      -0.503  -6.275  -9.679  1.00 69.34           C  
ATOM    691  CD  LYS A  91      -1.191  -5.039 -10.244  1.00 69.34           C  
ATOM    692  CE  LYS A  91      -1.567  -4.056  -9.144  1.00 69.34           C  
ATOM    693  NZ  LYS A  91      -2.353  -2.903  -9.676  1.00 69.34           N  
ATOM    694  N   TRP A  92      -0.027 -10.871 -11.172  1.00 58.91           N  
ATOM    695  CA  TRP A  92      -0.219 -11.835 -12.251  1.00 58.91           C  
ATOM    696  C   TRP A  92      -1.203 -11.303 -13.288  1.00 58.91           C  
ATOM    697  CB  TRP A  92      -0.719 -13.172 -11.695  1.00 58.91           C  
ATOM    698  O   TRP A  92      -2.224 -10.708 -12.936  1.00 58.91           O  
ATOM    699  CG  TRP A  92      -0.723 -14.285 -12.699  1.00 58.91           C  
ATOM    700  CD1 TRP A  92      -1.778 -14.701 -13.463  1.00 58.91           C  
ATOM    701  CD2 TRP A  92       0.379 -15.129 -13.043  1.00 58.91           C  
ATOM    702  CE2 TRP A  92      -0.078 -16.035 -14.025  1.00 58.91           C  
ATOM    703  CE3 TRP A  92       1.712 -15.207 -12.616  1.00 58.91           C  
ATOM    704  NE1 TRP A  92      -1.396 -15.753 -14.263  1.00 58.91           N  
ATOM    705  CH2 TRP A  92       2.050 -17.063 -14.153  1.00 58.91           C  
ATOM    706  CZ2 TRP A  92       0.751 -17.008 -14.588  1.00 58.91           C  
ATOM    707  CZ3 TRP A  92       2.536 -16.176 -13.178  1.00 58.91           C  
ATOM    708  N   GLU A  93      -0.734 -10.818 -14.482  1.00 54.31           N  
ATOM    709  CA  GLU A  93      -1.639 -10.545 -15.594  1.00 54.31           C  
ATOM    710  C   GLU A  93      -2.691 -11.641 -15.731  1.00 54.31           C  
ATOM    711  CB  GLU A  93      -0.856 -10.400 -16.901  1.00 54.31           C  
ATOM    712  O   GLU A  93      -2.375 -12.828 -15.631  1.00 54.31           O  
ATOM    713  CG  GLU A  93       0.002  -9.145 -16.968  1.00 54.31           C  
ATOM    714  CD  GLU A  93       0.793  -9.027 -18.262  1.00 54.31           C  
ATOM    715  OE1 GLU A  93       1.597  -8.077 -18.397  1.00 54.31           O  
ATOM    716  OE2 GLU A  93       0.605  -9.891 -19.147  1.00 54.31           O  
ATOM    717  N   ARG A  94      -3.952 -11.415 -15.282  1.00 54.80           N  
ATOM    718  CA  ARG A  94      -5.051 -12.309 -15.630  1.00 54.80           C  
ATOM    719  C   ARG A  94      -4.981 -12.718 -17.097  1.00 54.80           C  
ATOM    720  CB  ARG A  94      -6.399 -11.647 -15.334  1.00 54.80           C  
ATOM    721  O   ARG A  94      -4.579 -11.924 -17.950  1.00 54.80           O  
ATOM    722  CG  ARG A  94      -6.669 -11.434 -13.854  1.00 54.80           C  
ATOM    723  CD  ARG A  94      -8.146 -11.190 -13.579  1.00 54.80           C  
ATOM    724  NE  ARG A  94      -8.538  -9.824 -13.912  1.00 54.80           N  
ATOM    725  NH1 ARG A  94      -9.949  -9.567 -12.101  1.00 54.80           N  
ATOM    726  NH2 ARG A  94      -9.672  -7.852 -13.596  1.00 54.80           N  
ATOM    727  CZ  ARG A  94      -9.385  -9.084 -13.202  1.00 54.80           C  
ATOM    728  N   PRO A  95      -4.653 -14.039 -17.389  1.00 53.69           N  
ATOM    729  CA  PRO A  95      -4.741 -14.377 -18.811  1.00 53.69           C  
ATOM    730  C   PRO A  95      -5.938 -13.726 -19.500  1.00 53.69           C  
ATOM    731  CB  PRO A  95      -4.878 -15.902 -18.803  1.00 53.69           C  
ATOM    732  O   PRO A  95      -7.007 -13.597 -18.898  1.00 53.69           O  
ATOM    733  CG  PRO A  95      -4.620 -16.301 -17.386  1.00 53.69           C  
ATOM    734  CD  PRO A  95      -4.724 -15.078 -16.519  1.00 53.69           C  
ATOM    735  N   LYS A  96      -5.732 -12.741 -20.397  1.00 56.05           N  
ATOM    736  CA  LYS A  96      -6.713 -12.171 -21.316  1.00 56.05           C  
ATOM    737  C   LYS A  96      -7.729 -13.221 -21.758  1.00 56.05           C  
ATOM    738  CB  LYS A  96      -6.017 -11.569 -22.538  1.00 56.05           C  
ATOM    739  O   LYS A  96      -7.374 -14.380 -21.980  1.00 56.05           O  
ATOM    740  CG  LYS A  96      -5.452 -10.176 -22.305  1.00 56.05           C  
ATOM    741  CD  LYS A  96      -4.928  -9.561 -23.597  1.00 56.05           C  
ATOM    742  CE  LYS A  96      -3.945  -8.431 -23.321  1.00 56.05           C  
ATOM    743  NZ  LYS A  96      -3.392  -7.858 -24.584  1.00 56.05           N  
ATOM    744  N   PRO A  97      -9.070 -13.083 -21.321  1.00 57.41           N  
ATOM    745  CA  PRO A  97      -9.976 -14.037 -21.963  1.00 57.41           C  
ATOM    746  C   PRO A  97      -9.769 -14.123 -23.474  1.00 57.41           C  
ATOM    747  CB  PRO A  97     -11.364 -13.482 -21.634  1.00 57.41           C  
ATOM    748  O   PRO A  97      -9.469 -13.115 -24.118  1.00 57.41           O  
ATOM    749  CG  PRO A  97     -11.106 -12.316 -20.736  1.00 57.41           C  
ATOM    750  CD  PRO A  97      -9.632 -12.024 -20.744  1.00 57.41           C  
ATOM    751  N   ARG A  98      -9.264 -15.330 -23.955  1.00 53.38           N  
ATOM    752  CA  ARG A  98      -9.263 -15.662 -25.376  1.00 53.38           C  
ATOM    753  C   ARG A  98     -10.619 -15.365 -26.008  1.00 53.38           C  
ATOM    754  CB  ARG A  98      -8.899 -17.134 -25.584  1.00 53.38           C  
ATOM    755  O   ARG A  98     -11.661 -15.572 -25.382  1.00 53.38           O  
ATOM    756  CG  ARG A  98      -7.657 -17.347 -26.434  1.00 53.38           C  
ATOM    757  CD  ARG A  98      -7.411 -18.823 -26.715  1.00 53.38           C  
ATOM    758  NE  ARG A  98      -6.827 -19.500 -25.561  1.00 53.38           N  
ATOM    759  NH1 ARG A  98      -4.791 -19.910 -26.573  1.00 53.38           N  
ATOM    760  NH2 ARG A  98      -5.165 -20.599 -24.418  1.00 53.38           N  
ATOM    761  CZ  ARG A  98      -5.595 -20.002 -25.520  1.00 53.38           C  
ATOM    762  N   PRO A  99     -10.624 -14.396 -27.061  1.00 68.44           N  
ATOM    763  CA  PRO A  99     -11.862 -14.138 -27.801  1.00 68.44           C  
ATOM    764  C   PRO A  99     -12.758 -15.371 -27.899  1.00 68.44           C  
ATOM    765  CB  PRO A  99     -11.364 -13.714 -29.184  1.00 68.44           C  
ATOM    766  O   PRO A  99     -12.265 -16.501 -27.860  1.00 68.44           O  
ATOM    767  CG  PRO A  99      -9.877 -13.641 -29.049  1.00 68.44           C  
ATOM    768  CD  PRO A  99      -9.485 -14.267 -27.742  1.00 68.44           C  
TER     769      ALA A   1                                                      
ENDMDL                                                                          
END                                                                             
