# Supplementary material for: Domain loss enabled evolution of novel functions in the snake three-finger toxin gene superfamily
Source: Nat Commun. 2023 Aug 11;14:4861. doi: 10.1038/s41467-023-40550-0 (PMC10421932; doi:10.1038/s41467-023-40550-0)
Supplement: Supplementary file 5 — Supplementary Data 2 [file 41467_2023_40550_MOESM5_ESM.zip › SD2_structure_predictions/full_sequence/TR|A0A194APH0|Micrurus_tener.pdb]

MODEL     1                                                                     
ATOM      1  N   MET A   1     -32.279 -15.618  31.141  1.00 59.82           N  
ATOM      2  CA  MET A   1     -30.863 -15.842  30.861  1.00 59.82           C  
ATOM      3  C   MET A   1     -30.621 -15.980  29.362  1.00 59.82           C  
ATOM      4  CB  MET A   1     -30.362 -17.090  31.589  1.00 59.82           C  
ATOM      5  O   MET A   1     -29.473 -16.014  28.915  1.00 59.82           O  
ATOM      6  CG  MET A   1     -31.250 -17.524  32.744  1.00 59.82           C  
ATOM      7  SD  MET A   1     -30.596 -19.000  33.617  1.00 59.82           S  
ATOM      8  CE  MET A   1     -32.079 -19.519  34.524  1.00 59.82           C  
ATOM      9  N   LYS A   2     -31.721 -16.006  28.562  1.00 70.46           N  
ATOM     10  CA  LYS A   2     -31.752 -16.142  27.109  1.00 70.46           C  
ATOM     11  C   LYS A   2     -31.508 -14.800  26.426  1.00 70.46           C  
ATOM     12  CB  LYS A   2     -33.090 -16.726  26.653  1.00 70.46           C  
ATOM     13  O   LYS A   2     -30.914 -14.745  25.347  1.00 70.46           O  
ATOM     14  CG  LYS A   2     -33.316 -18.168  27.086  1.00 70.46           C  
ATOM     15  CD  LYS A   2     -34.693 -18.667  26.670  1.00 70.46           C  
ATOM     16  CE  LYS A   2     -34.895 -20.129  27.043  1.00 70.46           C  
ATOM     17  NZ  LYS A   2     -36.324 -20.543  26.910  1.00 70.46           N  
ATOM     18  N   THR A   3     -31.857 -13.750  27.208  1.00 70.30           N  
ATOM     19  CA  THR A   3     -31.703 -12.420  26.629  1.00 70.30           C  
ATOM     20  C   THR A   3     -30.244 -11.974  26.678  1.00 70.30           C  
ATOM     21  CB  THR A   3     -32.583 -11.388  27.359  1.00 70.30           C  
ATOM     22  O   THR A   3     -29.784 -11.240  25.801  1.00 70.30           O  
ATOM     23  CG2 THR A   3     -34.064 -11.711  27.191  1.00 70.30           C  
ATOM     24  OG1 THR A   3     -32.259 -11.394  28.755  1.00 70.30           O  
ATOM     25  N   LEU A   4     -29.534 -12.436  27.675  1.00 73.79           N  
ATOM     26  CA  LEU A   4     -28.122 -12.096  27.817  1.00 73.79           C  
ATOM     27  C   LEU A   4     -27.289 -12.770  26.732  1.00 73.79           C  
ATOM     28  CB  LEU A   4     -27.608 -12.506  29.199  1.00 73.79           C  
ATOM     29  O   LEU A   4     -26.365 -12.163  26.185  1.00 73.79           O  
ATOM     30  CG  LEU A   4     -27.992 -11.591  30.364  1.00 73.79           C  
ATOM     31  CD1 LEU A   4     -27.164 -11.930  31.599  1.00 73.79           C  
ATOM     32  CD2 LEU A   4     -27.810 -10.127  29.976  1.00 73.79           C  
ATOM     33  N   LEU A   5     -27.730 -14.012  26.366  1.00 74.91           N  
ATOM     34  CA  LEU A   5     -27.029 -14.782  25.344  1.00 74.91           C  
ATOM     35  C   LEU A   5     -27.225 -14.161  23.965  1.00 74.91           C  
ATOM     36  CB  LEU A   5     -27.517 -16.233  25.338  1.00 74.91           C  
ATOM     37  O   LEU A   5     -26.284 -14.090  23.172  1.00 74.91           O  
ATOM     38  CG  LEU A   5     -26.648 -17.244  26.087  1.00 74.91           C  
ATOM     39  CD1 LEU A   5     -27.428 -18.531  26.338  1.00 74.91           C  
ATOM     40  CD2 LEU A   5     -25.369 -17.531  25.309  1.00 74.91           C  
ATOM     41  N   LEU A   6     -28.455 -13.602  23.784  1.00 73.54           N  
ATOM     42  CA  LEU A   6     -28.765 -12.989  22.498  1.00 73.54           C  
ATOM     43  C   LEU A   6     -27.997 -11.684  22.318  1.00 73.54           C  
ATOM     44  CB  LEU A   6     -30.269 -12.730  22.376  1.00 73.54           C  
ATOM     45  O   LEU A   6     -27.504 -11.394  21.226  1.00 73.54           O  
ATOM     46  CG  LEU A   6     -31.072 -13.759  21.579  1.00 73.54           C  
ATOM     47  CD1 LEU A   6     -32.561 -13.616  21.877  1.00 73.54           C  
ATOM     48  CD2 LEU A   6     -30.803 -13.608  20.086  1.00 73.54           C  
ATOM     49  N   THR A   7     -27.846 -10.955  23.403  1.00 77.91           N  
ATOM     50  CA  THR A   7     -27.120  -9.691  23.349  1.00 77.91           C  
ATOM     51  C   THR A   7     -25.634  -9.930  23.096  1.00 77.91           C  
ATOM     52  CB  THR A   7     -27.299  -8.887  24.650  1.00 77.91           C  
ATOM     53  O   THR A   7     -24.993  -9.172  22.367  1.00 77.91           O  
ATOM     54  CG2 THR A   7     -28.737  -8.402  24.804  1.00 77.91           C  
ATOM     55  OG1 THR A   7     -26.965  -9.718  25.768  1.00 77.91           O  
ATOM     56  N   LEU A   8     -25.054 -10.915  23.630  1.00 76.69           N  
ATOM     57  CA  LEU A   8     -23.641 -11.240  23.469  1.00 76.69           C  
ATOM     58  C   LEU A   8     -23.341 -11.662  22.034  1.00 76.69           C  
ATOM     59  CB  LEU A   8     -23.234 -12.354  24.437  1.00 76.69           C  
ATOM     60  O   LEU A   8     -22.301 -11.298  21.481  1.00 76.69           O  
ATOM     61  CG  LEU A   8     -21.732 -12.586  24.610  1.00 76.69           C  
ATOM     62  CD1 LEU A   8     -21.263 -12.039  25.953  1.00 76.69           C  
ATOM     63  CD2 LEU A   8     -21.403 -14.070  24.487  1.00 76.69           C  
ATOM     64  N   VAL A   9     -24.252 -12.344  21.372  1.00 78.55           N  
ATOM     65  CA  VAL A   9     -24.111 -12.799  19.993  1.00 78.55           C  
ATOM     66  C   VAL A   9     -24.160 -11.602  19.046  1.00 78.55           C  
ATOM     67  CB  VAL A   9     -25.209 -13.820  19.618  1.00 78.55           C  
ATOM     68  O   VAL A   9     -23.376 -11.521  18.098  1.00 78.55           O  
ATOM     69  CG1 VAL A   9     -25.130 -14.177  18.135  1.00 78.55           C  
ATOM     70  CG2 VAL A   9     -25.086 -15.076  20.480  1.00 78.55           C  
ATOM     71  N   VAL A  10     -24.976 -10.620  19.342  1.00 76.31           N  
ATOM     72  CA  VAL A  10     -25.123  -9.429  18.511  1.00 76.31           C  
ATOM     73  C   VAL A  10     -23.875  -8.558  18.629  1.00 76.31           C  
ATOM     74  CB  VAL A  10     -26.379  -8.617  18.901  1.00 76.31           C  
ATOM     75  O   VAL A  10     -23.390  -8.019  17.632  1.00 76.31           O  
ATOM     76  CG1 VAL A  10     -26.451  -7.317  18.102  1.00 76.31           C  
ATOM     77  CG2 VAL A  10     -27.641  -9.451  18.686  1.00 76.31           C  
ATOM     78  N   VAL A  11     -23.319  -8.444  19.848  1.00 75.03           N  
ATOM     79  CA  VAL A  11     -22.125  -7.643  20.096  1.00 75.03           C  
ATOM     80  C   VAL A  11     -20.921  -8.283  19.409  1.00 75.03           C  
ATOM     81  CB  VAL A  11     -21.853  -7.483  21.609  1.00 75.03           C  
ATOM     82  O   VAL A  11     -20.077  -7.584  18.843  1.00 75.03           O  
ATOM     83  CG1 VAL A  11     -20.506  -6.803  21.846  1.00 75.03           C  
ATOM     84  CG2 VAL A  11     -22.979  -6.692  22.272  1.00 75.03           C  
ATOM     85  N   THR A  12     -20.888  -9.615  19.417  1.00 70.53           N  
ATOM     86  CA  THR A  12     -19.776 -10.314  18.783  1.00 70.53           C  
ATOM     87  C   THR A  12     -19.820 -10.138  17.268  1.00 70.53           C  
ATOM     88  CB  THR A  12     -19.790 -11.815  19.129  1.00 70.53           C  
ATOM     89  O   THR A  12     -18.778  -9.997  16.624  1.00 70.53           O  
ATOM     90  CG2 THR A  12     -19.380 -12.049  20.579  1.00 70.53           C  
ATOM     91  OG1 THR A  12     -21.110 -12.333  18.927  1.00 70.53           O  
ATOM     92  N   PHE A  13     -21.010 -10.130  16.682  1.00 68.20           N  
ATOM     93  CA  PHE A  13     -21.164  -9.975  15.240  1.00 68.20           C  
ATOM     94  C   PHE A  13     -20.841  -8.549  14.812  1.00 68.20           C  
ATOM     95  CB  PHE A  13     -22.587 -10.343  14.808  1.00 68.20           C  
ATOM     96  O   PHE A  13     -20.213  -8.335  13.773  1.00 68.20           O  
ATOM     97  CG  PHE A  13     -22.761 -11.798  14.467  1.00 68.20           C  
ATOM     98  CD1 PHE A  13     -22.382 -12.285  13.221  1.00 68.20           C  
ATOM     99  CD2 PHE A  13     -23.303 -12.681  15.392  1.00 68.20           C  
ATOM    100  CE1 PHE A  13     -22.541 -13.631  12.903  1.00 68.20           C  
ATOM    101  CE2 PHE A  13     -23.465 -14.028  15.081  1.00 68.20           C  
ATOM    102  CZ  PHE A  13     -23.085 -14.501  13.836  1.00 68.20           C  
ATOM    103  N   VAL A  14     -21.221  -7.590  15.607  1.00 67.53           N  
ATOM    104  CA  VAL A  14     -20.970  -6.185  15.302  1.00 67.53           C  
ATOM    105  C   VAL A  14     -19.477  -5.888  15.429  1.00 67.53           C  
ATOM    106  CB  VAL A  14     -21.781  -5.249  16.225  1.00 67.53           C  
ATOM    107  O   VAL A  14     -18.928  -5.095  14.661  1.00 67.53           O  
ATOM    108  CG1 VAL A  14     -21.395  -3.790  15.989  1.00 67.53           C  
ATOM    109  CG2 VAL A  14     -23.279  -5.452  16.006  1.00 67.53           C  
ATOM    110  N   CYS A  15     -18.846  -6.633  16.290  1.00 64.86           N  
ATOM    111  CA  CYS A  15     -17.422  -6.385  16.491  1.00 64.86           C  
ATOM    112  C   CYS A  15     -16.592  -7.066  15.410  1.00 64.86           C  
ATOM    113  CB  CYS A  15     -16.982  -6.877  17.870  1.00 64.86           C  
ATOM    114  O   CYS A  15     -15.488  -6.619  15.095  1.00 64.86           O  
ATOM    115  SG  CYS A  15     -17.554  -5.835  19.231  1.00 64.86           S  
ATOM    116  N   LEU A  16     -17.231  -8.058  14.751  1.00 61.90           N  
ATOM    117  CA  LEU A  16     -16.460  -8.755  13.727  1.00 61.90           C  
ATOM    118  C   LEU A  16     -16.399  -7.938  12.441  1.00 61.90           C  
ATOM    119  CB  LEU A  16     -17.067 -10.131  13.444  1.00 61.90           C  
ATOM    120  O   LEU A  16     -15.421  -8.018  11.695  1.00 61.90           O  
ATOM    121  CG  LEU A  16     -16.864 -11.198  14.521  1.00 61.90           C  
ATOM    122  CD1 LEU A  16     -17.787 -12.386  14.272  1.00 61.90           C  
ATOM    123  CD2 LEU A  16     -15.407 -11.646  14.561  1.00 61.90           C  
ATOM    124  N   ASP A  17     -17.382  -7.050  12.311  1.00 58.94           N  
ATOM    125  CA  ASP A  17     -17.382  -6.232  11.102  1.00 58.94           C  
ATOM    126  C   ASP A  17     -16.470  -5.017  11.261  1.00 58.94           C  
ATOM    127  CB  ASP A  17     -18.803  -5.780  10.760  1.00 58.94           C  
ATOM    128  O   ASP A  17     -16.160  -4.335  10.282  1.00 58.94           O  
ATOM    129  CG  ASP A  17     -19.462  -6.648   9.702  1.00 58.94           C  
ATOM    130  OD1 ASP A  17     -18.782  -7.050   8.733  1.00 58.94           O  
ATOM    131  OD2 ASP A  17     -20.672  -6.930   9.836  1.00 58.94           O  
ATOM    132  N   LEU A  18     -16.101  -4.776  12.496  1.00 60.36           N  
ATOM    133  CA  LEU A  18     -15.096  -3.734  12.671  1.00 60.36           C  
ATOM    134  C   LEU A  18     -13.730  -4.209  12.187  1.00 60.36           C  
ATOM    135  CB  LEU A  18     -15.011  -3.313  14.141  1.00 60.36           C  
ATOM    136  O   LEU A  18     -12.718  -3.988  12.855  1.00 60.36           O  
ATOM    137  CG  LEU A  18     -15.899  -2.142  14.563  1.00 60.36           C  
ATOM    138  CD1 LEU A  18     -17.116  -2.650  15.330  1.00 60.36           C  
ATOM    139  CD2 LEU A  18     -15.108  -1.146  15.404  1.00 60.36           C  
ATOM    140  N   GLY A  19     -13.580  -4.915  11.115  1.00 60.97           N  
ATOM    141  CA  GLY A  19     -13.021  -4.508   9.836  1.00 60.97           C  
ATOM    142  C   GLY A  19     -11.513  -4.664   9.767  1.00 60.97           C  
ATOM    143  O   GLY A  19     -10.777  -3.921  10.420  1.00 60.97           O  
ATOM    144  N   ASN A  20     -11.069  -5.833   9.805  1.00 69.32           N  
ATOM    145  CA  ASN A  20      -9.721  -6.075   9.303  1.00 69.32           C  
ATOM    146  C   ASN A  20      -9.391  -5.168   8.121  1.00 69.32           C  
ATOM    147  CB  ASN A  20      -9.551  -7.544   8.908  1.00 69.32           C  
ATOM    148  O   ASN A  20      -9.947  -5.331   7.034  1.00 69.32           O  
ATOM    149  CG  ASN A  20      -9.315  -8.447  10.102  1.00 69.32           C  
ATOM    150  ND2 ASN A  20      -9.214  -9.747   9.852  1.00 69.32           N  
ATOM    151  OD1 ASN A  20      -9.226  -7.980  11.241  1.00 69.32           O  
ATOM    152  N   SER A  21      -9.176  -3.871   8.423  1.00 87.31           N  
ATOM    153  CA  SER A  21      -8.765  -2.988   7.337  1.00 87.31           C  
ATOM    154  C   SER A  21      -7.321  -3.256   6.923  1.00 87.31           C  
ATOM    155  CB  SER A  21      -8.923  -1.523   7.746  1.00 87.31           C  
ATOM    156  O   SER A  21      -6.459  -3.487   7.774  1.00 87.31           O  
ATOM    157  OG  SER A  21      -7.977  -1.175   8.743  1.00 87.31           O  
ATOM    158  N   LEU A  22      -7.170  -3.635   5.715  1.00 95.13           N  
ATOM    159  CA  LEU A  22      -5.865  -3.903   5.119  1.00 95.13           C  
ATOM    160  C   LEU A  22      -4.969  -2.671   5.196  1.00 95.13           C  
ATOM    161  CB  LEU A  22      -6.022  -4.344   3.662  1.00 95.13           C  
ATOM    162  O   LEU A  22      -5.397  -1.565   4.859  1.00 95.13           O  
ATOM    163  CG  LEU A  22      -4.737  -4.726   2.927  1.00 95.13           C  
ATOM    164  CD1 LEU A  22      -4.137  -5.991   3.532  1.00 95.13           C  
ATOM    165  CD2 LEU A  22      -5.007  -4.916   1.438  1.00 95.13           C  
ATOM    166  N   LYS A  23      -3.782  -2.844   5.752  1.00 96.83           N  
ATOM    167  CA  LYS A  23      -2.763  -1.800   5.814  1.00 96.83           C  
ATOM    168  C   LYS A  23      -1.651  -2.055   4.800  1.00 96.83           C  
ATOM    169  CB  LYS A  23      -2.176  -1.706   7.223  1.00 96.83           C  
ATOM    170  O   LYS A  23      -1.111  -3.161   4.729  1.00 96.83           O  
ATOM    171  CG  LYS A  23      -3.131  -1.121   8.254  1.00 96.83           C  
ATOM    172  CD  LYS A  23      -2.435  -0.880   9.587  1.00 96.83           C  
ATOM    173  CE  LYS A  23      -3.388  -0.292  10.618  1.00 96.83           C  
ATOM    174  NZ  LYS A  23      -2.701  -0.019  11.916  1.00 96.83           N  
ATOM    175  N   CYS A  24      -1.363  -1.013   3.996  1.00 97.48           N  
ATOM    176  CA  CYS A  24      -0.332  -1.121   2.971  1.00 97.48           C  
ATOM    177  C   CYS A  24       0.684   0.009   3.098  1.00 97.48           C  
ATOM    178  CB  CYS A  24      -0.957  -1.102   1.577  1.00 97.48           C  
ATOM    179  O   CYS A  24       0.407   1.029   3.731  1.00 97.48           O  
ATOM    180  SG  CYS A  24      -2.109  -2.462   1.277  1.00 97.48           S  
ATOM    181  N   TYR A  25       1.831  -0.186   2.514  1.00 97.15           N  
ATOM    182  CA  TYR A  25       2.777   0.919   2.401  1.00 97.15           C  
ATOM    183  C   TYR A  25       2.322   1.920   1.345  1.00 97.15           C  
ATOM    184  CB  TYR A  25       4.175   0.396   2.057  1.00 97.15           C  
ATOM    185  O   TYR A  25       1.863   1.531   0.269  1.00 97.15           O  
ATOM    186  CG  TYR A  25       4.928  -0.149   3.246  1.00 97.15           C  
ATOM    187  CD1 TYR A  25       5.625   0.699   4.103  1.00 97.15           C  
ATOM    188  CD2 TYR A  25       4.946  -1.514   3.513  1.00 97.15           C  
ATOM    189  CE1 TYR A  25       6.322   0.201   5.199  1.00 97.15           C  
ATOM    190  CE2 TYR A  25       5.639  -2.024   4.606  1.00 97.15           C  
ATOM    191  OH  TYR A  25       7.011  -1.659   6.525  1.00 97.15           O  
ATOM    192  CZ  TYR A  25       6.323  -1.160   5.442  1.00 97.15           C  
ATOM    193  N   SER A  26       2.355   3.232   1.689  1.00 96.22           N  
ATOM    194  CA  SER A  26       2.043   4.300   0.744  1.00 96.22           C  
ATOM    195  C   SER A  26       3.313   4.927   0.180  1.00 96.22           C  
ATOM    196  CB  SER A  26       1.188   5.376   1.415  1.00 96.22           C  
ATOM    197  O   SER A  26       3.253   5.737  -0.748  1.00 96.22           O  
ATOM    198  OG  SER A  26       1.880   5.962   2.504  1.00 96.22           O  
ATOM    199  N   SER A  27       4.393   4.653   0.770  1.00 93.39           N  
ATOM    200  CA  SER A  27       5.763   4.962   0.375  1.00 93.39           C  
ATOM    201  C   SER A  27       6.755   4.003   1.025  1.00 93.39           C  
ATOM    202  CB  SER A  27       6.117   6.403   0.747  1.00 93.39           C  
ATOM    203  O   SER A  27       6.358   2.994   1.611  1.00 93.39           O  
ATOM    204  OG  SER A  27       6.301   6.530   2.146  1.00 93.39           O  
ATOM    205  N   ARG A  28       7.965   4.288   0.930  1.00 89.11           N  
ATOM    206  CA  ARG A  28       8.991   3.411   1.484  1.00 89.11           C  
ATOM    207  C   ARG A  28       8.914   3.371   3.007  1.00 89.11           C  
ATOM    208  CB  ARG A  28      10.383   3.865   1.041  1.00 89.11           C  
ATOM    209  O   ARG A  28       9.227   2.351   3.623  1.00 89.11           O  
ATOM    210  CG  ARG A  28      10.688   3.581  -0.421  1.00 89.11           C  
ATOM    211  CD  ARG A  28      12.124   3.936  -0.777  1.00 89.11           C  
ATOM    212  NE  ARG A  28      12.351   3.884  -2.219  1.00 89.11           N  
ATOM    213  NH1 ARG A  28      14.034   2.305  -2.105  1.00 89.11           N  
ATOM    214  NH2 ARG A  28      13.375   3.141  -4.136  1.00 89.11           N  
ATOM    215  CZ  ARG A  28      13.253   3.110  -2.817  1.00 89.11           C  
ATOM    216  N   THR A  29       8.334   4.437   3.566  1.00 91.41           N  
ATOM    217  CA  THR A  29       8.420   4.497   5.021  1.00 91.41           C  
ATOM    218  C   THR A  29       7.039   4.709   5.636  1.00 91.41           C  
ATOM    219  CB  THR A  29       9.367   5.622   5.478  1.00 91.41           C  
ATOM    220  O   THR A  29       6.865   4.564   6.847  1.00 91.41           O  
ATOM    221  CG2 THR A  29      10.801   5.347   5.038  1.00 91.41           C  
ATOM    222  OG1 THR A  29       8.934   6.864   4.909  1.00 91.41           O  
ATOM    223  N   GLU A  30       6.126   5.095   4.826  1.00 95.68           N  
ATOM    224  CA  GLU A  30       4.806   5.417   5.360  1.00 95.68           C  
ATOM    225  C   GLU A  30       3.790   4.332   5.015  1.00 95.68           C  
ATOM    226  CB  GLU A  30       4.328   6.772   4.831  1.00 95.68           C  
ATOM    227  O   GLU A  30       3.935   3.637   4.007  1.00 95.68           O  
ATOM    228  CG  GLU A  30       5.196   7.943   5.267  1.00 95.68           C  
ATOM    229  CD  GLU A  30       4.720   9.279   4.720  1.00 95.68           C  
ATOM    230  OE1 GLU A  30       5.180  10.335   5.211  1.00 95.68           O  
ATOM    231  OE2 GLU A  30       3.880   9.270   3.792  1.00 95.68           O  
ATOM    232  N   THR A  31       2.829   4.240   5.907  1.00 97.11           N  
ATOM    233  CA  THR A  31       1.759   3.268   5.708  1.00 97.11           C  
ATOM    234  C   THR A  31       0.398   3.958   5.693  1.00 97.11           C  
ATOM    235  CB  THR A  31       1.776   2.186   6.804  1.00 97.11           C  
ATOM    236  O   THR A  31       0.279   5.118   6.093  1.00 97.11           O  
ATOM    237  CG2 THR A  31       3.147   1.525   6.902  1.00 97.11           C  
ATOM    238  OG1 THR A  31       1.457   2.786   8.065  1.00 97.11           O  
ATOM    239  N   MET A  32      -0.576   3.203   5.079  1.00 96.90           N  
ATOM    240  CA  MET A  32      -1.952   3.689   5.011  1.00 96.90           C  
ATOM    241  C   MET A  32      -2.942   2.538   5.145  1.00 96.90           C  
ATOM    242  CB  MET A  32      -2.194   4.438   3.700  1.00 96.90           C  
ATOM    243  O   MET A  32      -2.597   1.383   4.890  1.00 96.90           O  
ATOM    244  CG  MET A  32      -2.147   3.548   2.468  1.00 96.90           C  
ATOM    245  SD  MET A  32      -2.428   4.483   0.914  1.00 96.90           S  
ATOM    246  CE  MET A  32      -4.179   4.105   0.626  1.00 96.90           C  
ATOM    247  N   THR A  33      -4.088   2.884   5.732  1.00 96.80           N  
ATOM    248  CA  THR A  33      -5.209   1.951   5.739  1.00 96.80           C  
ATOM    249  C   THR A  33      -5.959   1.995   4.411  1.00 96.80           C  
ATOM    250  CB  THR A  33      -6.184   2.257   6.892  1.00 96.80           C  
ATOM    251  O   THR A  33      -6.324   3.072   3.934  1.00 96.80           O  
ATOM    252  CG2 THR A  33      -7.323   1.244   6.932  1.00 96.80           C  
ATOM    253  OG1 THR A  33      -5.473   2.211   8.135  1.00 96.80           O  
ATOM    254  N   CYS A  34      -6.162   0.812   3.823  1.00 95.90           N  
ATOM    255  CA  CYS A  34      -6.814   0.760   2.519  1.00 95.90           C  
ATOM    256  C   CYS A  34      -8.309   1.025   2.646  1.00 95.90           C  
ATOM    257  CB  CYS A  34      -6.582  -0.597   1.856  1.00 95.90           C  
ATOM    258  O   CYS A  34      -8.956   0.529   3.571  1.00 95.90           O  
ATOM    259  SG  CYS A  34      -4.856  -0.912   1.427  1.00 95.90           S  
ATOM    260  N   PRO A  35      -8.796   1.905   1.756  1.00 94.29           N  
ATOM    261  CA  PRO A  35     -10.242   2.134   1.735  1.00 94.29           C  
ATOM    262  C   PRO A  35     -11.031   0.889   1.335  1.00 94.29           C  
ATOM    263  CB  PRO A  35     -10.409   3.244   0.694  1.00 94.29           C  
ATOM    264  O   PRO A  35     -10.444  -0.104   0.897  1.00 94.29           O  
ATOM    265  CG  PRO A  35      -9.248   3.077  -0.232  1.00 94.29           C  
ATOM    266  CD  PRO A  35      -8.091   2.523   0.549  1.00 94.29           C  
ATOM    267  N   GLU A  36     -12.301   0.924   1.577  1.00 91.77           N  
ATOM    268  CA  GLU A  36     -13.180  -0.169   1.174  1.00 91.77           C  
ATOM    269  C   GLU A  36     -13.054  -0.457  -0.319  1.00 91.77           C  
ATOM    270  CB  GLU A  36     -14.635   0.152   1.527  1.00 91.77           C  
ATOM    271  O   GLU A  36     -12.977   0.468  -1.131  1.00 91.77           O  
ATOM    272  CG  GLU A  36     -14.949   0.029   3.011  1.00 91.77           C  
ATOM    273  CD  GLU A  36     -16.423   0.225   3.330  1.00 91.77           C  
ATOM    274  OE1 GLU A  36     -16.813   0.080   4.510  1.00 91.77           O  
ATOM    275  OE2 GLU A  36     -17.194   0.526   2.391  1.00 91.77           O  
ATOM    276  N   GLY A  37     -12.956  -1.663  -0.701  1.00 91.82           N  
ATOM    277  CA  GLY A  37     -12.872  -2.041  -2.103  1.00 91.82           C  
ATOM    278  C   GLY A  37     -11.447  -2.241  -2.582  1.00 91.82           C  
ATOM    279  O   GLY A  37     -11.221  -2.792  -3.662  1.00 91.82           O  
ATOM    280  N   LYS A  38     -10.525  -1.730  -1.771  1.00 96.08           N  
ATOM    281  CA  LYS A  38      -9.111  -1.940  -2.068  1.00 96.08           C  
ATOM    282  C   LYS A  38      -8.512  -3.014  -1.164  1.00 96.08           C  
ATOM    283  CB  LYS A  38      -8.330  -0.633  -1.918  1.00 96.08           C  
ATOM    284  O   LYS A  38      -8.009  -2.710  -0.080  1.00 96.08           O  
ATOM    285  CG  LYS A  38      -8.910   0.529  -2.711  1.00 96.08           C  
ATOM    286  CD  LYS A  38      -8.745   0.319  -4.211  1.00 96.08           C  
ATOM    287  CE  LYS A  38      -9.232   1.526  -5.002  1.00 96.08           C  
ATOM    288  NZ  LYS A  38      -9.224   1.265  -6.472  1.00 96.08           N  
ATOM    289  N   ASP A  39      -8.470  -4.237  -1.694  1.00 95.65           N  
ATOM    290  CA  ASP A  39      -8.176  -5.374  -0.827  1.00 95.65           C  
ATOM    291  C   ASP A  39      -6.777  -5.923  -1.096  1.00 95.65           C  
ATOM    292  CB  ASP A  39      -9.220  -6.477  -1.017  1.00 95.65           C  
ATOM    293  O   ASP A  39      -6.465  -7.054  -0.717  1.00 95.65           O  
ATOM    294  CG  ASP A  39      -9.370  -6.909  -2.465  1.00 95.65           C  
ATOM    295  OD1 ASP A  39      -8.823  -6.233  -3.363  1.00 95.65           O  
ATOM    296  OD2 ASP A  39     -10.045  -7.932  -2.711  1.00 95.65           O  
ATOM    297  N   LYS A  40      -5.969  -5.066  -1.794  1.00 96.80           N  
ATOM    298  CA  LYS A  40      -4.619  -5.512  -2.126  1.00 96.80           C  
ATOM    299  C   LYS A  40      -3.605  -4.389  -1.932  1.00 96.80           C  
ATOM    300  CB  LYS A  40      -4.563  -6.027  -3.566  1.00 96.80           C  
ATOM    301  O   LYS A  40      -3.940  -3.211  -2.076  1.00 96.80           O  
ATOM    302  CG  LYS A  40      -5.409  -7.267  -3.813  1.00 96.80           C  
ATOM    303  CD  LYS A  40      -5.299  -7.739  -5.257  1.00 96.80           C  
ATOM    304  CE  LYS A  40      -6.187  -8.948  -5.520  1.00 96.80           C  
ATOM    305  NZ  LYS A  40      -6.057  -9.436  -6.926  1.00 96.80           N  
ATOM    306  N   CYS A  41      -2.362  -4.779  -1.547  1.00 97.23           N  
ATOM    307  CA  CYS A  41      -1.213  -3.880  -1.542  1.00 97.23           C  
ATOM    308  C   CYS A  41      -0.383  -4.047  -2.809  1.00 97.23           C  
ATOM    309  CB  CYS A  41      -0.341  -4.132  -0.312  1.00 97.23           C  
ATOM    310  O   CYS A  41      -0.150  -5.170  -3.259  1.00 97.23           O  
ATOM    311  SG  CYS A  41      -1.218  -3.939   1.255  1.00 97.23           S  
ATOM    312  N   GLU A  42      -0.075  -2.933  -3.362  1.00 96.48           N  
ATOM    313  CA  GLU A  42       0.695  -3.026  -4.598  1.00 96.48           C  
ATOM    314  C   GLU A  42       1.915  -2.111  -4.559  1.00 96.48           C  
ATOM    315  CB  GLU A  42      -0.182  -2.682  -5.805  1.00 96.48           C  
ATOM    316  O   GLU A  42       1.840  -0.988  -4.056  1.00 96.48           O  
ATOM    317  CG  GLU A  42       0.528  -2.831  -7.143  1.00 96.48           C  
ATOM    318  CD  GLU A  42      -0.344  -2.454  -8.330  1.00 96.48           C  
ATOM    319  OE1 GLU A  42      -0.166  -3.037  -9.424  1.00 96.48           O  
ATOM    320  OE2 GLU A  42      -1.212  -1.568  -8.165  1.00 96.48           O  
ATOM    321  N   LYS A  43       3.026  -2.610  -4.986  1.00 94.87           N  
ATOM    322  CA  LYS A  43       4.250  -1.896  -5.337  1.00 94.87           C  
ATOM    323  C   LYS A  43       4.627  -2.137  -6.796  1.00 94.87           C  
ATOM    324  CB  LYS A  43       5.400  -2.319  -4.422  1.00 94.87           C  
ATOM    325  O   LYS A  43       4.798  -3.283  -7.218  1.00 94.87           O  
ATOM    326  CG  LYS A  43       6.741  -1.699  -4.786  1.00 94.87           C  
ATOM    327  CD  LYS A  43       7.877  -2.309  -3.974  1.00 94.87           C  
ATOM    328  CE  LYS A  43       8.727  -3.248  -4.819  1.00 94.87           C  
ATOM    329  NZ  LYS A  43       9.861  -3.824  -4.036  1.00 94.87           N  
ATOM    330  N   TYR A  44       4.654  -1.090  -7.571  1.00 92.91           N  
ATOM    331  CA  TYR A  44       4.998  -1.283  -8.976  1.00 92.91           C  
ATOM    332  C   TYR A  44       5.973  -0.212  -9.451  1.00 92.91           C  
ATOM    333  CB  TYR A  44       3.738  -1.266  -9.846  1.00 92.91           C  
ATOM    334  O   TYR A  44       6.031   0.880  -8.881  1.00 92.91           O  
ATOM    335  CG  TYR A  44       2.996   0.049  -9.813  1.00 92.91           C  
ATOM    336  CD1 TYR A  44       2.102   0.341  -8.786  1.00 92.91           C  
ATOM    337  CD2 TYR A  44       3.188   1.000 -10.809  1.00 92.91           C  
ATOM    338  CE1 TYR A  44       1.414   1.550  -8.753  1.00 92.91           C  
ATOM    339  CE2 TYR A  44       2.506   2.213 -10.786  1.00 92.91           C  
ATOM    340  OH  TYR A  44       0.946   3.676  -9.727  1.00 92.91           O  
ATOM    341  CZ  TYR A  44       1.623   2.478  -9.755  1.00 92.91           C  
ATOM    342  N   ALA A  45       6.795  -0.537 -10.462  1.00 90.76           N  
ATOM    343  CA  ALA A  45       7.844   0.324 -11.003  1.00 90.76           C  
ATOM    344  C   ALA A  45       7.306   1.202 -12.129  1.00 90.76           C  
ATOM    345  CB  ALA A  45       9.017  -0.516 -11.502  1.00 90.76           C  
ATOM    346  O   ALA A  45       6.544   0.735 -12.979  1.00 90.76           O  
ATOM    347  N   VAL A  46       7.657   2.477 -12.062  1.00 89.82           N  
ATOM    348  CA  VAL A  46       7.357   3.420 -13.133  1.00 89.82           C  
ATOM    349  C   VAL A  46       8.657   3.957 -13.729  1.00 89.82           C  
ATOM    350  CB  VAL A  46       6.478   4.588 -12.632  1.00 89.82           C  
ATOM    351  O   VAL A  46       9.530   4.434 -13.000  1.00 89.82           O  
ATOM    352  CG1 VAL A  46       6.140   5.540 -13.777  1.00 89.82           C  
ATOM    353  CG2 VAL A  46       5.203   4.054 -11.981  1.00 89.82           C  
ATOM    354  N   GLY A  47       8.743   3.820 -15.020  1.00 88.58           N  
ATOM    355  CA  GLY A  47       9.944   4.261 -15.711  1.00 88.58           C  
ATOM    356  C   GLY A  47      10.077   5.771 -15.772  1.00 88.58           C  
ATOM    357  O   GLY A  47       9.111   6.472 -16.080  1.00 88.58           O  
ATOM    358  N   LEU A  48      11.249   6.291 -15.416  1.00 87.58           N  
ATOM    359  CA  LEU A  48      11.559   7.710 -15.559  1.00 87.58           C  
ATOM    360  C   LEU A  48      12.380   7.962 -16.820  1.00 87.58           C  
ATOM    361  CB  LEU A  48      12.318   8.219 -14.331  1.00 87.58           C  
ATOM    362  O   LEU A  48      12.053   8.848 -17.612  1.00 87.58           O  
ATOM    363  CG  LEU A  48      11.469   8.578 -13.111  1.00 87.58           C  
ATOM    364  CD1 LEU A  48      11.662   7.543 -12.008  1.00 87.58           C  
ATOM    365  CD2 LEU A  48      11.820   9.974 -12.607  1.00 87.58           C  
ATOM    366  N   MET A  49      13.425   7.146 -17.090  1.00 89.08           N  
ATOM    367  CA  MET A  49      14.341   7.082 -18.226  1.00 89.08           C  
ATOM    368  C   MET A  49      14.875   5.666 -18.414  1.00 89.08           C  
ATOM    369  CB  MET A  49      15.503   8.059 -18.036  1.00 89.08           C  
ATOM    370  O   MET A  49      14.689   4.808 -17.551  1.00 89.08           O  
ATOM    371  CG  MET A  49      15.066   9.504 -17.855  1.00 89.08           C  
ATOM    372  SD  MET A  49      16.310  10.698 -18.480  1.00 89.08           S  
ATOM    373  CE  MET A  49      16.217  11.965 -17.185  1.00 89.08           C  
ATOM    374  N   PRO A  50      15.373   5.413 -19.650  1.00 86.98           N  
ATOM    375  CA  PRO A  50      15.897   4.066 -19.890  1.00 86.98           C  
ATOM    376  C   PRO A  50      16.848   3.599 -18.791  1.00 86.98           C  
ATOM    377  CB  PRO A  50      16.632   4.206 -21.225  1.00 86.98           C  
ATOM    378  O   PRO A  50      17.858   4.256 -18.523  1.00 86.98           O  
ATOM    379  CG  PRO A  50      16.013   5.399 -21.879  1.00 86.98           C  
ATOM    380  CD  PRO A  50      15.555   6.346 -20.807  1.00 86.98           C  
ATOM    381  N   GLY A  51      16.433   2.641 -18.026  1.00 83.60           N  
ATOM    382  CA  GLY A  51      17.250   2.026 -16.992  1.00 83.60           C  
ATOM    383  C   GLY A  51      16.963   2.567 -15.604  1.00 83.60           C  
ATOM    384  O   GLY A  51      17.591   2.152 -14.628  1.00 83.60           O  
ATOM    385  N   SER A  52      16.162   3.673 -15.543  1.00 86.80           N  
ATOM    386  CA  SER A  52      15.820   4.268 -14.255  1.00 86.80           C  
ATOM    387  C   SER A  52      14.328   4.141 -13.967  1.00 86.80           C  
ATOM    388  CB  SER A  52      16.231   5.740 -14.218  1.00 86.80           C  
ATOM    389  O   SER A  52      13.496   4.438 -14.827  1.00 86.80           O  
ATOM    390  OG  SER A  52      16.022   6.288 -12.927  1.00 86.80           O  
ATOM    391  N   PHE A  53      14.069   3.577 -12.675  1.00 87.49           N  
ATOM    392  CA  PHE A  53      12.678   3.409 -12.272  1.00 87.49           C  
ATOM    393  C   PHE A  53      12.441   3.993 -10.885  1.00 87.49           C  
ATOM    394  CB  PHE A  53      12.287   1.928 -12.292  1.00 87.49           C  
ATOM    395  O   PHE A  53      13.385   4.176 -10.113  1.00 87.49           O  
ATOM    396  CG  PHE A  53      12.589   1.237 -13.594  1.00 87.49           C  
ATOM    397  CD1 PHE A  53      11.633   1.171 -14.600  1.00 87.49           C  
ATOM    398  CD2 PHE A  53      13.830   0.654 -13.813  1.00 87.49           C  
ATOM    399  CE1 PHE A  53      11.910   0.533 -15.807  1.00 87.49           C  
ATOM    400  CE2 PHE A  53      14.114   0.014 -15.016  1.00 87.49           C  
ATOM    401  CZ  PHE A  53      13.152  -0.046 -16.011  1.00 87.49           C  
ATOM    402  N   PHE A  54      11.236   4.458 -10.725  1.00 89.82           N  
ATOM    403  CA  PHE A  54      10.795   4.699  -9.357  1.00 89.82           C  
ATOM    404  C   PHE A  54       9.600   3.818  -9.009  1.00 89.82           C  
ATOM    405  CB  PHE A  54      10.435   6.175  -9.158  1.00 89.82           C  
ATOM    406  O   PHE A  54       8.936   3.284  -9.900  1.00 89.82           O  
ATOM    407  CG  PHE A  54       9.169   6.590  -9.859  1.00 89.82           C  
ATOM    408  CD1 PHE A  54       9.190   6.969 -11.195  1.00 89.82           C  
ATOM    409  CD2 PHE A  54       7.957   6.601  -9.180  1.00 89.82           C  
ATOM    410  CE1 PHE A  54       8.020   7.354 -11.846  1.00 89.82           C  
ATOM    411  CE2 PHE A  54       6.784   6.984  -9.824  1.00 89.82           C  
ATOM    412  CZ  PHE A  54       6.818   7.361 -11.157  1.00 89.82           C  
ATOM    413  N   PHE A  55       9.441   3.588  -7.666  1.00 91.75           N  
ATOM    414  CA  PHE A  55       8.410   2.662  -7.212  1.00 91.75           C  
ATOM    415  C   PHE A  55       7.242   3.417  -6.588  1.00 91.75           C  
ATOM    416  CB  PHE A  55       8.988   1.664  -6.204  1.00 91.75           C  
ATOM    417  O   PHE A  55       7.443   4.396  -5.867  1.00 91.75           O  
ATOM    418  CG  PHE A  55       9.906   0.643  -6.819  1.00 91.75           C  
ATOM    419  CD1 PHE A  55       9.392  -0.480  -7.457  1.00 91.75           C  
ATOM    420  CD2 PHE A  55      11.284   0.806  -6.761  1.00 91.75           C  
ATOM    421  CE1 PHE A  55      10.240  -1.427  -8.027  1.00 91.75           C  
ATOM    422  CE2 PHE A  55      12.137  -0.135  -7.329  1.00 91.75           C  
ATOM    423  CZ  PHE A  55      11.613  -1.252  -7.961  1.00 91.75           C  
ATOM    424  N   ILE A  56       6.037   2.899  -6.939  1.00 94.01           N  
ATOM    425  CA  ILE A  56       4.796   3.405  -6.362  1.00 94.01           C  
ATOM    426  C   ILE A  56       4.191   2.353  -5.434  1.00 94.01           C  
ATOM    427  CB  ILE A  56       3.782   3.799  -7.459  1.00 94.01           C  
ATOM    428  O   ILE A  56       4.133   1.171  -5.781  1.00 94.01           O  
ATOM    429  CG1 ILE A  56       4.354   4.916  -8.339  1.00 94.01           C  
ATOM    430  CG2 ILE A  56       2.448   4.221  -6.836  1.00 94.01           C  
ATOM    431  CD1 ILE A  56       3.447   5.320  -9.494  1.00 94.01           C  
ATOM    432  N   TYR A  57       3.766   2.886  -4.271  1.00 96.15           N  
ATOM    433  CA  TYR A  57       3.078   2.064  -3.282  1.00 96.15           C  
ATOM    434  C   TYR A  57       1.620   2.485  -3.143  1.00 96.15           C  
ATOM    435  CB  TYR A  57       3.780   2.157  -1.924  1.00 96.15           C  
ATOM    436  O   TYR A  57       1.325   3.662  -2.924  1.00 96.15           O  
ATOM    437  CG  TYR A  57       5.227   1.730  -1.958  1.00 96.15           C  
ATOM    438  CD1 TYR A  57       5.631   0.522  -1.395  1.00 96.15           C  
ATOM    439  CD2 TYR A  57       6.194   2.534  -2.552  1.00 96.15           C  
ATOM    440  CE1 TYR A  57       6.964   0.125  -1.422  1.00 96.15           C  
ATOM    441  CE2 TYR A  57       7.530   2.148  -2.586  1.00 96.15           C  
ATOM    442  OH  TYR A  57       9.225   0.556  -2.049  1.00 96.15           O  
ATOM    443  CZ  TYR A  57       7.904   0.943  -2.019  1.00 96.15           C  
ATOM    444  N   THR A  58       0.754   1.476  -3.145  1.00 96.72           N  
ATOM    445  CA  THR A  58      -0.646   1.883  -3.097  1.00 96.72           C  
ATOM    446  C   THR A  58      -1.537   0.708  -2.707  1.00 96.72           C  
ATOM    447  CB  THR A  58      -1.109   2.455  -4.450  1.00 96.72           C  
ATOM    448  O   THR A  58      -1.093  -0.442  -2.706  1.00 96.72           O  
ATOM    449  CG2 THR A  58      -1.167   1.367  -5.516  1.00 96.72           C  
ATOM    450  OG1 THR A  58      -2.412   3.031  -4.298  1.00 96.72           O  
ATOM    451  N   CYS A  59      -2.787   1.085  -2.286  1.00 97.29           N  
ATOM    452  CA  CYS A  59      -3.897   0.145  -2.184  1.00 97.29           C  
ATOM    453  C   CYS A  59      -4.625   0.013  -3.516  1.00 97.29           C  
ATOM    454  CB  CYS A  59      -4.877   0.589  -1.099  1.00 97.29           C  
ATOM    455  O   CYS A  59      -4.869   1.011  -4.197  1.00 97.29           O  
ATOM    456  SG  CYS A  59      -4.155   0.648   0.556  1.00 97.29           S  
ATOM    457  N   THR A  60      -4.966  -1.228  -3.873  1.00 97.13           N  
ATOM    458  CA  THR A  60      -5.603  -1.414  -5.172  1.00 97.13           C  
ATOM    459  C   THR A  60      -6.537  -2.621  -5.149  1.00 97.13           C  
ATOM    460  CB  THR A  60      -4.556  -1.592  -6.288  1.00 97.13           C  
ATOM    461  O   THR A  60      -6.467  -3.449  -4.239  1.00 97.13           O  
ATOM    462  CG2 THR A  60      -3.783  -2.895  -6.112  1.00 97.13           C  
ATOM    463  OG1 THR A  60      -5.219  -1.610  -7.558  1.00 97.13           O  
ATOM    464  N   SER A  61      -7.493  -2.577  -6.045  1.00 96.74           N  
ATOM    465  CA  SER A  61      -8.341  -3.745  -6.260  1.00 96.74           C  
ATOM    466  C   SER A  61      -7.793  -4.627  -7.378  1.00 96.74           C  
ATOM    467  CB  SER A  61      -9.771  -3.317  -6.592  1.00 96.74           C  
ATOM    468  O   SER A  61      -8.149  -5.803  -7.479  1.00 96.74           O  
ATOM    469  OG  SER A  61      -9.795  -2.501  -7.751  1.00 96.74           O  
ATOM    470  N   LYS A  62      -6.915  -3.980  -8.149  1.00 95.73           N  
ATOM    471  CA  LYS A  62      -6.319  -4.666  -9.292  1.00 95.73           C  
ATOM    472  C   LYS A  62      -4.813  -4.430  -9.350  1.00 95.73           C  
ATOM    473  CB  LYS A  62      -6.973  -4.204 -10.595  1.00 95.73           C  
ATOM    474  O   LYS A  62      -4.349  -3.301  -9.175  1.00 95.73           O  
ATOM    475  CG  LYS A  62      -6.574  -5.026 -11.812  1.00 95.73           C  
ATOM    476  CD  LYS A  62      -7.314  -4.569 -13.062  1.00 95.73           C  
ATOM    477  CE  LYS A  62      -6.873  -5.351 -14.292  1.00 95.73           C  
ATOM    478  NZ  LYS A  62      -7.604  -4.913 -15.519  1.00 95.73           N  
ATOM    479  N   CYS A  63      -4.071  -5.501  -9.705  1.00 94.48           N  
ATOM    480  CA  CYS A  63      -2.615  -5.430  -9.753  1.00 94.48           C  
ATOM    481  C   CYS A  63      -2.129  -5.173 -11.175  1.00 94.48           C  
ATOM    482  CB  CYS A  63      -1.997  -6.721  -9.219  1.00 94.48           C  
ATOM    483  O   CYS A  63      -2.718  -5.669 -12.136  1.00 94.48           O  
ATOM    484  SG  CYS A  63      -2.342  -7.025  -7.472  1.00 94.48           S  
ATOM    485  N   HIS A  64      -1.072  -4.349 -11.136  1.00 92.98           N  
ATOM    486  CA  HIS A  64      -0.370  -4.189 -12.404  1.00 92.98           C  
ATOM    487  C   HIS A  64       0.513  -5.397 -12.701  1.00 92.98           C  
ATOM    488  CB  HIS A  64       0.473  -2.913 -12.393  1.00 92.98           C  
ATOM    489  O   HIS A  64       1.000  -6.057 -11.780  1.00 92.98           O  
ATOM    490  CG  HIS A  64      -0.340  -1.657 -12.406  1.00 92.98           C  
ATOM    491  CD2 HIS A  64      -0.678  -0.827 -13.421  1.00 92.98           C  
ATOM    492  ND1 HIS A  64      -0.906  -1.126 -11.268  1.00 92.98           N  
ATOM    493  CE1 HIS A  64      -1.560  -0.020 -11.584  1.00 92.98           C  
ATOM    494  NE2 HIS A  64      -1.437   0.183 -12.884  1.00 92.98           N  
ATOM    495  N   GLU A  65       0.630  -5.691 -14.021  1.00 89.81           N  
ATOM    496  CA  GLU A  65       1.561  -6.732 -14.444  1.00 89.81           C  
ATOM    497  C   GLU A  65       2.963  -6.167 -14.655  1.00 89.81           C  
ATOM    498  CB  GLU A  65       1.068  -7.407 -15.727  1.00 89.81           C  
ATOM    499  O   GLU A  65       3.119  -5.000 -15.019  1.00 89.81           O  
ATOM    500  CG  GLU A  65      -0.256  -8.140 -15.566  1.00 89.81           C  
ATOM    501  CD  GLU A  65      -0.667  -8.915 -16.807  1.00 89.81           C  
ATOM    502  OE1 GLU A  65      -1.599  -9.748 -16.722  1.00 89.81           O  
ATOM    503  OE2 GLU A  65      -0.052  -8.690 -17.873  1.00 89.81           O  
ATOM    504  N   GLY A  66       3.961  -6.868 -14.200  1.00 84.67           N  
ATOM    505  CA  GLY A  66       5.329  -6.430 -14.422  1.00 84.67           C  
ATOM    506  C   GLY A  66       6.344  -7.206 -13.603  1.00 84.67           C  
ATOM    507  O   GLY A  66       5.992  -7.834 -12.602  1.00 84.67           O  
ATOM    508  N   ALA A  67       7.561  -7.189 -14.172  1.00 82.95           N  
ATOM    509  CA  ALA A  67       8.639  -7.995 -13.603  1.00 82.95           C  
ATOM    510  C   ALA A  67       9.005  -7.510 -12.203  1.00 82.95           C  
ATOM    511  CB  ALA A  67       9.865  -7.961 -14.512  1.00 82.95           C  
ATOM    512  O   ALA A  67       9.398  -8.306 -11.347  1.00 82.95           O  
ATOM    513  N   TYR A  68       8.716  -6.276 -11.905  1.00 82.61           N  
ATOM    514  CA  TYR A  68       9.172  -5.727 -10.633  1.00 82.61           C  
ATOM    515  C   TYR A  68       7.991  -5.348  -9.748  1.00 82.61           C  
ATOM    516  CB  TYR A  68      10.064  -4.503 -10.865  1.00 82.61           C  
ATOM    517  O   TYR A  68       8.151  -4.614  -8.770  1.00 82.61           O  
ATOM    518  CG  TYR A  68      11.292  -4.795 -11.692  1.00 82.61           C  
ATOM    519  CD1 TYR A  68      12.393  -5.444 -11.136  1.00 82.61           C  
ATOM    520  CD2 TYR A  68      11.356  -4.423 -13.031  1.00 82.61           C  
ATOM    521  CE1 TYR A  68      13.527  -5.713 -11.894  1.00 82.61           C  
ATOM    522  CE2 TYR A  68      12.485  -4.687 -13.798  1.00 82.61           C  
ATOM    523  OH  TYR A  68      14.685  -5.597 -13.977  1.00 82.61           O  
ATOM    524  CZ  TYR A  68      13.564  -5.332 -13.222  1.00 82.61           C  
ATOM    525  N   ASN A  69       6.831  -5.851 -10.061  1.00 90.26           N  
ATOM    526  CA  ASN A  69       5.625  -5.496  -9.320  1.00 90.26           C  
ATOM    527  C   ASN A  69       5.328  -6.505  -8.215  1.00 90.26           C  
ATOM    528  CB  ASN A  69       4.429  -5.378 -10.267  1.00 90.26           C  
ATOM    529  O   ASN A  69       5.621  -7.693  -8.359  1.00 90.26           O  
ATOM    530  CG  ASN A  69       4.582  -4.245 -11.263  1.00 90.26           C  
ATOM    531  ND2 ASN A  69       3.634  -4.135 -12.186  1.00 90.26           N  
ATOM    532  OD1 ASN A  69       5.544  -3.476 -11.204  1.00 90.26           O  
ATOM    533  N   VAL A  70       4.968  -5.992  -7.123  1.00 92.87           N  
ATOM    534  CA  VAL A  70       4.494  -6.769  -5.983  1.00 92.87           C  
ATOM    535  C   VAL A  70       3.013  -6.484  -5.743  1.00 92.87           C  
ATOM    536  CB  VAL A  70       5.309  -6.461  -4.707  1.00 92.87           C  
ATOM    537  O   VAL A  70       2.592  -5.324  -5.727  1.00 92.87           O  
ATOM    538  CG1 VAL A  70       4.754  -7.233  -3.512  1.00 92.87           C  
ATOM    539  CG2 VAL A  70       6.784  -6.795  -4.924  1.00 92.87           C  
ATOM    540  N   CYS A  71       2.261  -7.615  -5.666  1.00 95.21           N  
ATOM    541  CA  CYS A  71       0.842  -7.532  -5.338  1.00 95.21           C  
ATOM    542  C   CYS A  71       0.453  -8.606  -4.329  1.00 95.21           C  
ATOM    543  CB  CYS A  71      -0.009  -7.671  -6.599  1.00 95.21           C  
ATOM    544  O   CYS A  71       0.644  -9.798  -4.579  1.00 95.21           O  
ATOM    545  SG  CYS A  71      -1.721  -7.136  -6.385  1.00 95.21           S  
ATOM    546  N   CYS A  72      -0.053  -8.120  -3.266  1.00 95.25           N  
ATOM    547  CA  CYS A  72      -0.337  -9.060  -2.187  1.00 95.25           C  
ATOM    548  C   CYS A  72      -1.545  -8.609  -1.375  1.00 95.25           C  
ATOM    549  CB  CYS A  72       0.878  -9.208  -1.272  1.00 95.25           C  
ATOM    550  O   CYS A  72      -2.038  -7.494  -1.554  1.00 95.25           O  
ATOM    551  SG  CYS A  72       1.419  -7.655  -0.523  1.00 95.25           S  
ATOM    552  N   SER A  73      -2.176  -9.515  -0.499  1.00 95.29           N  
ATOM    553  CA  SER A  73      -3.447  -9.225   0.156  1.00 95.29           C  
ATOM    554  C   SER A  73      -3.312  -9.281   1.674  1.00 95.29           C  
ATOM    555  CB  SER A  73      -4.524 -10.207  -0.305  1.00 95.29           C  
ATOM    556  O   SER A  73      -4.310  -9.405   2.387  1.00 95.29           O  
ATOM    557  OG  SER A  73      -4.736 -10.102  -1.703  1.00 95.29           O  
ATOM    558  N   THR A  74      -1.967  -9.216   2.125  1.00 94.36           N  
ATOM    559  CA  THR A  74      -1.777  -9.185   3.571  1.00 94.36           C  
ATOM    560  C   THR A  74      -1.211  -7.839   4.013  1.00 94.36           C  
ATOM    561  CB  THR A  74      -0.841 -10.316   4.035  1.00 94.36           C  
ATOM    562  O   THR A  74      -0.749  -7.052   3.185  1.00 94.36           O  
ATOM    563  CG2 THR A  74      -1.395 -11.683   3.648  1.00 94.36           C  
ATOM    564  OG1 THR A  74       0.445 -10.144   3.426  1.00 94.36           O  
ATOM    565  N   ASP A  75      -1.245  -7.530   5.340  1.00 95.54           N  
ATOM    566  CA  ASP A  75      -0.808  -6.236   5.856  1.00 95.54           C  
ATOM    567  C   ASP A  75       0.669  -5.995   5.552  1.00 95.54           C  
ATOM    568  CB  ASP A  75      -1.057  -6.147   7.363  1.00 95.54           C  
ATOM    569  O   ASP A  75       1.506  -6.872   5.777  1.00 95.54           O  
ATOM    570  CG  ASP A  75      -2.518  -5.924   7.710  1.00 95.54           C  
ATOM    571  OD1 ASP A  75      -3.319  -5.607   6.804  1.00 95.54           O  
ATOM    572  OD2 ASP A  75      -2.871  -6.063   8.901  1.00 95.54           O  
ATOM    573  N   LEU A  76       0.879  -4.818   4.961  1.00 95.40           N  
ATOM    574  CA  LEU A  76       2.228  -4.304   4.750  1.00 95.40           C  
ATOM    575  C   LEU A  76       3.056  -5.277   3.917  1.00 95.40           C  
ATOM    576  CB  LEU A  76       2.919  -4.047   6.092  1.00 95.40           C  
ATOM    577  O   LEU A  76       4.253  -5.446   4.159  1.00 95.40           O  
ATOM    578  CG  LEU A  76       2.157  -3.175   7.091  1.00 95.40           C  
ATOM    579  CD1 LEU A  76       2.943  -3.050   8.392  1.00 95.40           C  
ATOM    580  CD2 LEU A  76       1.877  -1.800   6.495  1.00 95.40           C  
ATOM    581  N   CYS A  77       2.512  -6.000   3.072  1.00 94.90           N  
ATOM    582  CA  CYS A  77       3.146  -7.050   2.284  1.00 94.90           C  
ATOM    583  C   CYS A  77       3.892  -6.463   1.092  1.00 94.90           C  
ATOM    584  CB  CYS A  77       2.105  -8.059   1.799  1.00 94.90           C  
ATOM    585  O   CYS A  77       4.649  -7.166   0.420  1.00 94.90           O  
ATOM    586  SG  CYS A  77       0.902  -7.365   0.644  1.00 94.90           S  
ATOM    587  N   ASN A  78       3.501  -5.151   0.810  1.00 94.60           N  
ATOM    588  CA  ASN A  78       4.143  -4.571  -0.365  1.00 94.60           C  
ATOM    589  C   ASN A  78       5.475  -3.917  -0.010  1.00 94.60           C  
ATOM    590  CB  ASN A  78       3.216  -3.556  -1.037  1.00 94.60           C  
ATOM    591  O   ASN A  78       5.919  -2.991  -0.692  1.00 94.60           O  
ATOM    592  CG  ASN A  78       2.893  -2.377  -0.141  1.00 94.60           C  
ATOM    593  ND2 ASN A  78       2.608  -1.231  -0.749  1.00 94.60           N  
ATOM    594  OD1 ASN A  78       2.900  -2.494   1.087  1.00 94.60           O  
ATOM    595  N   LYS A  79       5.931  -4.344   1.140  1.00 88.90           N  
ATOM    596  CA  LYS A  79       7.266  -3.895   1.524  1.00 88.90           C  
ATOM    597  C   LYS A  79       8.342  -4.799   0.929  1.00 88.90           C  
ATOM    598  CB  LYS A  79       7.401  -3.854   3.047  1.00 88.90           C  
ATOM    599  O   LYS A  79       8.326  -6.013   1.139  1.00 88.90           O  
ATOM    600  CG  LYS A  79       8.707  -3.246   3.537  1.00 88.90           C  
ATOM    601  CD  LYS A  79       8.730  -3.119   5.054  1.00 88.90           C  
ATOM    602  CE  LYS A  79      10.015  -2.463   5.542  1.00 88.90           C  
ATOM    603  NZ  LYS A  79      10.058  -2.367   7.032  1.00 88.90           N  
ATOM    604  N   SER A  80       8.614  -4.869  -0.234  1.00 73.74           N  
ATOM    605  CA  SER A  80       9.791  -5.650  -0.602  1.00 73.74           C  
ATOM    606  C   SER A  80      11.049  -4.788  -0.602  1.00 73.74           C  
ATOM    607  CB  SER A  80       9.602  -6.289  -1.979  1.00 73.74           C  
ATOM    608  O   SER A  80      11.035  -3.660  -1.099  1.00 73.74           O  
ATOM    609  OG  SER A  80      10.734  -7.064  -2.334  1.00 73.74           O  
ATOM    610  N   SER A  81      12.192  -5.263   0.062  1.00 57.41           N  
ATOM    611  CA  SER A  81      13.573  -5.417   0.505  1.00 57.41           C  
ATOM    612  C   SER A  81      14.425  -6.094  -0.563  1.00 57.41           C  
ATOM    613  CB  SER A  81      13.633  -6.222   1.804  1.00 57.41           C  
ATOM    614  O   SER A  81      13.959  -7.007  -1.249  1.00 57.41           O  
ATOM    615  OG  SER A  81      12.757  -5.677   2.775  1.00 57.41           O  
ATOM    616  N   THR A  82      15.233  -5.482  -1.613  1.00 46.87           N  
ATOM    617  CA  THR A  82      16.459  -6.156  -2.024  1.00 46.87           C  
ATOM    618  C   THR A  82      16.202  -7.064  -3.223  1.00 46.87           C  
ATOM    619  CB  THR A  82      17.056  -6.983  -0.869  1.00 46.87           C  
ATOM    620  O   THR A  82      15.532  -8.091  -3.099  1.00 46.87           O  
ATOM    621  CG2 THR A  82      18.538  -6.678  -0.683  1.00 46.87           C  
ATOM    622  OG1 THR A  82      16.359  -6.671   0.343  1.00 46.87           O  
ATOM    623  N   SER A  83      15.747  -6.541  -4.471  1.00 44.21           N  
ATOM    624  CA  SER A  83      16.357  -7.264  -5.582  1.00 44.21           C  
ATOM    625  C   SER A  83      17.879  -7.245  -5.485  1.00 44.21           C  
ATOM    626  CB  SER A  83      15.916  -6.666  -6.918  1.00 44.21           C  
ATOM    627  O   SER A  83      18.484  -6.180  -5.348  1.00 44.21           O  
ATOM    628  OG  SER A  83      14.768  -5.851  -6.751  1.00 44.21           O  
ATOM    629  N   GLY A  84      18.536  -7.819  -4.359  1.00 36.03           N  
ATOM    630  CA  GLY A  84      19.636  -8.594  -4.910  1.00 36.03           C  
ATOM    631  C   GLY A  84      19.879  -8.321  -6.383  1.00 36.03           C  
ATOM    632  O   GLY A  84      18.932  -8.185  -7.159  1.00 36.03           O  
TER     633      ALA A   1                                                      
ENDMDL                                                                          
END                                                                             
