# Supplementary material for: Domain loss enabled evolution of novel functions in the snake three-finger toxin gene superfamily
Source: Nat Commun. 2023 Aug 11;14:4861. doi: 10.1038/s41467-023-40550-0 (PMC10421932; doi:10.1038/s41467-023-40550-0)
Supplement: Supplementary file 5 — Supplementary Data 2 [file 41467_2023_40550_MOESM5_ESM.zip › SD2_structure_predictions/full_sequence/TR|A0A098LWQ5|Python_regius.pdb]

MODEL     1                                                                     
ATOM      1  N   MET A   1     -40.653   7.587  32.932  1.00 58.27           N  
ATOM      2  CA  MET A   1     -39.862   8.695  32.404  1.00 58.27           C  
ATOM      3  C   MET A   1     -38.383   8.327  32.344  1.00 58.27           C  
ATOM      4  CB  MET A   1     -40.055   9.949  33.258  1.00 58.27           C  
ATOM      5  O   MET A   1     -37.558   9.126  31.897  1.00 58.27           O  
ATOM      6  CG  MET A   1     -39.547   9.805  34.683  1.00 58.27           C  
ATOM      7  SD  MET A   1     -39.964  11.254  35.728  1.00 58.27           S  
ATOM      8  CE  MET A   1     -39.162  10.770  37.282  1.00 58.27           C  
ATOM      9  N   LYS A   2     -38.059   7.000  32.672  1.00 58.93           N  
ATOM     10  CA  LYS A   2     -36.736   6.403  32.830  1.00 58.93           C  
ATOM     11  C   LYS A   2     -36.382   5.528  31.631  1.00 58.93           C  
ATOM     12  CB  LYS A   2     -36.669   5.579  34.117  1.00 58.93           C  
ATOM     13  O   LYS A   2     -35.272   4.998  31.549  1.00 58.93           O  
ATOM     14  CG  LYS A   2     -37.007   6.367  35.374  1.00 58.93           C  
ATOM     15  CD  LYS A   2     -37.903   5.568  36.311  1.00 58.93           C  
ATOM     16  CE  LYS A   2     -37.751   6.023  37.756  1.00 58.93           C  
ATOM     17  NZ  LYS A   2     -38.618   5.232  38.680  1.00 58.93           N  
ATOM     18  N   ALA A   3     -37.444   5.371  30.795  1.00 58.92           N  
ATOM     19  CA  ALA A   3     -37.216   4.521  29.630  1.00 58.92           C  
ATOM     20  C   ALA A   3     -36.564   5.307  28.496  1.00 58.92           C  
ATOM     21  CB  ALA A   3     -38.530   3.902  29.157  1.00 58.92           C  
ATOM     22  O   ALA A   3     -35.824   4.743  27.687  1.00 58.92           O  
ATOM     23  N   TRP A   4     -36.665   6.600  28.632  1.00 64.05           N  
ATOM     24  CA  TRP A   4     -36.093   7.450  27.592  1.00 64.05           C  
ATOM     25  C   TRP A   4     -34.578   7.545  27.739  1.00 64.05           C  
ATOM     26  CB  TRP A   4     -36.712   8.850  27.640  1.00 64.05           C  
ATOM     27  O   TRP A   4     -33.853   7.585  26.742  1.00 64.05           O  
ATOM     28  CG  TRP A   4     -38.174   8.881  27.308  1.00 64.05           C  
ATOM     29  CD1 TRP A   4     -39.195   8.333  28.034  1.00 64.05           C  
ATOM     30  CD2 TRP A   4     -38.776   9.488  26.162  1.00 64.05           C  
ATOM     31  CE2 TRP A   4     -40.169   9.271  26.257  1.00 64.05           C  
ATOM     32  CE3 TRP A   4     -38.274  10.197  25.062  1.00 64.05           C  
ATOM     33  NE1 TRP A   4     -40.398   8.565  27.407  1.00 64.05           N  
ATOM     34  CH2 TRP A   4     -40.547  10.428  24.227  1.00 64.05           C  
ATOM     35  CZ2 TRP A   4     -41.065   9.738  25.292  1.00 64.05           C  
ATOM     36  CZ3 TRP A   4     -39.167  10.661  24.103  1.00 64.05           C  
ATOM     37  N   LEU A   5     -34.099   7.424  28.992  1.00 63.27           N  
ATOM     38  CA  LEU A   5     -32.655   7.482  29.196  1.00 63.27           C  
ATOM     39  C   LEU A   5     -31.984   6.206  28.697  1.00 63.27           C  
ATOM     40  CB  LEU A   5     -32.332   7.697  30.677  1.00 63.27           C  
ATOM     41  O   LEU A   5     -30.884   6.255  28.144  1.00 63.27           O  
ATOM     42  CG  LEU A   5     -32.594   9.098  31.232  1.00 63.27           C  
ATOM     43  CD1 LEU A   5     -32.522   9.087  32.755  1.00 63.27           C  
ATOM     44  CD2 LEU A   5     -31.599  10.097  30.652  1.00 63.27           C  
ATOM     45  N   LEU A   6     -32.770   5.196  28.720  1.00 60.00           N  
ATOM     46  CA  LEU A   6     -32.180   3.928  28.306  1.00 60.00           C  
ATOM     47  C   LEU A   6     -32.058   3.855  26.788  1.00 60.00           C  
ATOM     48  CB  LEU A   6     -33.019   2.754  28.819  1.00 60.00           C  
ATOM     49  O   LEU A   6     -31.082   3.312  26.265  1.00 60.00           O  
ATOM     50  CG  LEU A   6     -32.614   2.172  30.174  1.00 60.00           C  
ATOM     51  CD1 LEU A   6     -33.841   1.655  30.917  1.00 60.00           C  
ATOM     52  CD2 LEU A   6     -31.585   1.061  29.992  1.00 60.00           C  
ATOM     53  N   ALA A   7     -32.906   4.500  26.108  1.00 60.66           N  
ATOM     54  CA  ALA A   7     -32.900   4.526  24.648  1.00 60.66           C  
ATOM     55  C   ALA A   7     -31.755   5.384  24.119  1.00 60.66           C  
ATOM     56  CB  ALA A   7     -34.236   5.043  24.120  1.00 60.66           C  
ATOM     57  O   ALA A   7     -31.128   5.042  23.114  1.00 60.66           O  
ATOM     58  N   LEU A   8     -31.385   6.414  24.818  1.00 60.38           N  
ATOM     59  CA  LEU A   8     -30.294   7.294  24.415  1.00 60.38           C  
ATOM     60  C   LEU A   8     -28.946   6.598  24.574  1.00 60.38           C  
ATOM     61  CB  LEU A   8     -30.315   8.585  25.237  1.00 60.38           C  
ATOM     62  O   LEU A   8     -28.053   6.767  23.741  1.00 60.38           O  
ATOM     63  CG  LEU A   8     -31.179   9.723  24.691  1.00 60.38           C  
ATOM     64  CD1 LEU A   8     -31.465  10.745  25.786  1.00 60.38           C  
ATOM     65  CD2 LEU A   8     -30.500  10.386  23.497  1.00 60.38           C  
ATOM     66  N   VAL A   9     -28.797   5.745  25.491  1.00 65.43           N  
ATOM     67  CA  VAL A   9     -27.560   5.010  25.734  1.00 65.43           C  
ATOM     68  C   VAL A   9     -27.378   3.935  24.665  1.00 65.43           C  
ATOM     69  CB  VAL A   9     -27.548   4.369  27.141  1.00 65.43           C  
ATOM     70  O   VAL A   9     -26.273   3.740  24.154  1.00 65.43           O  
ATOM     71  CG1 VAL A   9     -26.359   3.422  27.292  1.00 65.43           C  
ATOM     72  CG2 VAL A   9     -27.515   5.451  28.219  1.00 65.43           C  
ATOM     73  N   VAL A  10     -28.442   3.381  24.145  1.00 64.38           N  
ATOM     74  CA  VAL A  10     -28.364   2.329  23.137  1.00 64.38           C  
ATOM     75  C   VAL A  10     -27.995   2.936  21.785  1.00 64.38           C  
ATOM     76  CB  VAL A  10     -29.693   1.549  23.026  1.00 64.38           C  
ATOM     77  O   VAL A  10     -27.202   2.360  21.035  1.00 64.38           O  
ATOM     78  CG1 VAL A  10     -29.647   0.567  21.857  1.00 64.38           C  
ATOM     79  CG2 VAL A  10     -29.991   0.816  24.333  1.00 64.38           C  
ATOM     80  N   VAL A  11     -28.469   4.152  21.534  1.00 64.77           N  
ATOM     81  CA  VAL A  11     -28.187   4.831  20.274  1.00 64.77           C  
ATOM     82  C   VAL A  11     -26.739   5.317  20.262  1.00 64.77           C  
ATOM     83  CB  VAL A  11     -29.149   6.018  20.041  1.00 64.77           C  
ATOM     84  O   VAL A  11     -26.072   5.275  19.226  1.00 64.77           O  
ATOM     85  CG1 VAL A  11     -28.730   6.818  18.809  1.00 64.77           C  
ATOM     86  CG2 VAL A  11     -30.585   5.518  19.895  1.00 64.77           C  
ATOM     87  N   ALA A  12     -26.204   5.615  21.458  1.00 62.25           N  
ATOM     88  CA  ALA A  12     -24.811   6.049  21.517  1.00 62.25           C  
ATOM     89  C   ALA A  12     -23.861   4.866  21.354  1.00 62.25           C  
ATOM     90  CB  ALA A  12     -24.534   6.772  22.832  1.00 62.25           C  
ATOM     91  O   ALA A  12     -22.768   5.011  20.801  1.00 62.25           O  
ATOM     92  N   LEU A  13     -24.345   3.671  21.600  1.00 60.76           N  
ATOM     93  CA  LEU A  13     -23.448   2.526  21.486  1.00 60.76           C  
ATOM     94  C   LEU A  13     -23.479   1.950  20.074  1.00 60.76           C  
ATOM     95  CB  LEU A  13     -23.828   1.444  22.499  1.00 60.76           C  
ATOM     96  O   LEU A  13     -22.492   1.372  19.613  1.00 60.76           O  
ATOM     97  CG  LEU A  13     -23.338   1.655  23.933  1.00 60.76           C  
ATOM     98  CD1 LEU A  13     -24.278   0.972  24.921  1.00 60.76           C  
ATOM     99  CD2 LEU A  13     -21.914   1.134  24.094  1.00 60.76           C  
ATOM    100  N   VAL A  14     -24.444   2.368  19.296  1.00 64.85           N  
ATOM    101  CA  VAL A  14     -24.584   1.765  17.974  1.00 64.85           C  
ATOM    102  C   VAL A  14     -23.928   2.661  16.926  1.00 64.85           C  
ATOM    103  CB  VAL A  14     -26.067   1.523  17.615  1.00 64.85           C  
ATOM    104  O   VAL A  14     -23.775   2.263  15.769  1.00 64.85           O  
ATOM    105  CG1 VAL A  14     -26.196   0.967  16.198  1.00 64.85           C  
ATOM    106  CG2 VAL A  14     -26.712   0.575  18.625  1.00 64.85           C  
ATOM    107  N   GLY A  15     -23.143   3.656  17.379  1.00 57.99           N  
ATOM    108  CA  GLY A  15     -22.540   4.431  16.306  1.00 57.99           C  
ATOM    109  C   GLY A  15     -21.042   4.219  16.187  1.00 57.99           C  
ATOM    110  O   GLY A  15     -20.328   5.079  15.665  1.00 57.99           O  
ATOM    111  N   THR A  16     -20.519   3.085  16.564  1.00 57.56           N  
ATOM    112  CA  THR A  16     -19.101   2.915  16.266  1.00 57.56           C  
ATOM    113  C   THR A  16     -18.910   2.306  14.880  1.00 57.56           C  
ATOM    114  CB  THR A  16     -18.412   2.027  17.319  1.00 57.56           C  
ATOM    115  O   THR A  16     -19.585   1.339  14.522  1.00 57.56           O  
ATOM    116  CG2 THR A  16     -18.436   2.687  18.694  1.00 57.56           C  
ATOM    117  OG1 THR A  16     -19.092   0.768  17.393  1.00 57.56           O  
ATOM    118  N   ASP A  17     -19.175   2.963  13.792  1.00 58.31           N  
ATOM    119  CA  ASP A  17     -18.790   2.622  12.426  1.00 58.31           C  
ATOM    120  C   ASP A  17     -17.636   1.622  12.414  1.00 58.31           C  
ATOM    121  CB  ASP A  17     -18.402   3.881  11.648  1.00 58.31           C  
ATOM    122  O   ASP A  17     -16.650   1.795  13.134  1.00 58.31           O  
ATOM    123  CG  ASP A  17     -19.604   4.698  11.206  1.00 58.31           C  
ATOM    124  OD1 ASP A  17     -20.580   4.115  10.686  1.00 58.31           O  
ATOM    125  OD2 ASP A  17     -19.573   5.936  11.376  1.00 58.31           O  
ATOM    126  N   PRO A  18     -17.895   0.287  12.460  1.00 59.76           N  
ATOM    127  CA  PRO A  18     -16.734  -0.591  12.297  1.00 59.76           C  
ATOM    128  C   PRO A  18     -15.642   0.031  11.429  1.00 59.76           C  
ATOM    129  CB  PRO A  18     -17.323  -1.834  11.626  1.00 59.76           C  
ATOM    130  O   PRO A  18     -15.943   0.716  10.448  1.00 59.76           O  
ATOM    131  CG  PRO A  18     -18.681  -1.413  11.166  1.00 59.76           C  
ATOM    132  CD  PRO A  18     -19.017  -0.099  11.812  1.00 59.76           C  
ATOM    133  N   GLY A  19     -14.985   1.029  11.886  1.00 63.66           N  
ATOM    134  CA  GLY A  19     -13.741   1.471  11.276  1.00 63.66           C  
ATOM    135  C   GLY A  19     -13.605   1.050   9.825  1.00 63.66           C  
ATOM    136  O   GLY A  19     -13.637  -0.143   9.514  1.00 63.66           O  
ATOM    137  N   HIS A  20     -14.406   1.467   8.891  1.00 69.60           N  
ATOM    138  CA  HIS A  20     -14.184   1.180   7.478  1.00 69.60           C  
ATOM    139  C   HIS A  20     -12.695   1.152   7.149  1.00 69.60           C  
ATOM    140  CB  HIS A  20     -14.895   2.214   6.603  1.00 69.60           C  
ATOM    141  O   HIS A  20     -11.973   2.110   7.435  1.00 69.60           O  
ATOM    142  CG  HIS A  20     -16.386   2.116   6.651  1.00 69.60           C  
ATOM    143  CD2 HIS A  20     -17.290   2.697   7.475  1.00 69.60           C  
ATOM    144  ND1 HIS A  20     -17.109   1.339   5.772  1.00 69.60           N  
ATOM    145  CE1 HIS A  20     -18.397   1.447   6.054  1.00 69.60           C  
ATOM    146  NE2 HIS A  20     -18.533   2.265   7.084  1.00 69.60           N  
ATOM    147  N   THR A  21     -12.154  -0.075   7.202  1.00 85.69           N  
ATOM    148  CA  THR A  21     -10.769  -0.227   6.771  1.00 85.69           C  
ATOM    149  C   THR A  21     -10.685  -0.335   5.251  1.00 85.69           C  
ATOM    150  CB  THR A  21     -10.117  -1.466   7.412  1.00 85.69           C  
ATOM    151  O   THR A  21     -11.569  -0.912   4.614  1.00 85.69           O  
ATOM    152  CG2 THR A  21     -10.320  -1.474   8.924  1.00 85.69           C  
ATOM    153  OG1 THR A  21     -10.703  -2.649   6.856  1.00 85.69           O  
ATOM    154  N   LEU A  22      -9.900   0.452   4.554  1.00 94.77           N  
ATOM    155  CA  LEU A  22      -9.612   0.463   3.124  1.00 94.77           C  
ATOM    156  C   LEU A  22      -9.168  -0.916   2.648  1.00 94.77           C  
ATOM    157  CB  LEU A  22      -8.532   1.499   2.802  1.00 94.77           C  
ATOM    158  O   LEU A  22      -8.340  -1.563   3.292  1.00 94.77           O  
ATOM    159  CG  LEU A  22      -8.183   1.679   1.324  1.00 94.77           C  
ATOM    160  CD1 LEU A  22      -9.366   2.276   0.569  1.00 94.77           C  
ATOM    161  CD2 LEU A  22      -6.946   2.557   1.169  1.00 94.77           C  
ATOM    162  N   LYS A  23      -9.801  -1.413   1.605  1.00 96.62           N  
ATOM    163  CA  LYS A  23      -9.433  -2.666   0.951  1.00 96.62           C  
ATOM    164  C   LYS A  23      -8.752  -2.406  -0.390  1.00 96.62           C  
ATOM    165  CB  LYS A  23     -10.664  -3.550   0.751  1.00 96.62           C  
ATOM    166  O   LYS A  23      -9.279  -1.671  -1.228  1.00 96.62           O  
ATOM    167  CG  LYS A  23     -11.321  -3.999   2.048  1.00 96.62           C  
ATOM    168  CD  LYS A  23     -12.522  -4.898   1.785  1.00 96.62           C  
ATOM    169  CE  LYS A  23     -13.208  -5.311   3.080  1.00 96.62           C  
ATOM    170  NZ  LYS A  23     -14.430  -6.130   2.823  1.00 96.62           N  
ATOM    171  N   CYS A  24      -7.552  -3.026  -0.559  1.00 97.16           N  
ATOM    172  CA  CYS A  24      -6.784  -2.814  -1.780  1.00 97.16           C  
ATOM    173  C   CYS A  24      -6.487  -4.138  -2.474  1.00 97.16           C  
ATOM    174  CB  CYS A  24      -5.476  -2.086  -1.472  1.00 97.16           C  
ATOM    175  O   CYS A  24      -6.500  -5.194  -1.839  1.00 97.16           O  
ATOM    176  SG  CYS A  24      -5.709  -0.405  -0.852  1.00 97.16           S  
ATOM    177  N   CYS A  25      -6.196  -4.120  -3.772  1.00 97.02           N  
ATOM    178  CA  CYS A  25      -5.829  -5.287  -4.566  1.00 97.02           C  
ATOM    179  C   CYS A  25      -4.328  -5.540  -4.502  1.00 97.02           C  
ATOM    180  CB  CYS A  25      -6.263  -5.104  -6.020  1.00 97.02           C  
ATOM    181  O   CYS A  25      -3.533  -4.600  -4.550  1.00 97.02           O  
ATOM    182  SG  CYS A  25      -8.046  -4.902  -6.229  1.00 97.02           S  
ATOM    183  N   THR A  26      -3.949  -6.752  -4.291  1.00 95.56           N  
ATOM    184  CA  THR A  26      -2.532  -7.099  -4.253  1.00 95.56           C  
ATOM    185  C   THR A  26      -2.113  -7.803  -5.540  1.00 95.56           C  
ATOM    186  CB  THR A  26      -2.209  -7.997  -3.045  1.00 95.56           C  
ATOM    187  O   THR A  26      -0.943  -8.153  -5.710  1.00 95.56           O  
ATOM    188  CG2 THR A  26      -2.431  -7.253  -1.732  1.00 95.56           C  
ATOM    189  OG1 THR A  26      -3.055  -9.152  -3.075  1.00 95.56           O  
ATOM    190  N   ASN A  27      -3.153  -8.091  -6.367  1.00 93.11           N  
ATOM    191  CA  ASN A  27      -2.938  -8.670  -7.689  1.00 93.11           C  
ATOM    192  C   ASN A  27      -3.953  -8.148  -8.701  1.00 93.11           C  
ATOM    193  CB  ASN A  27      -2.993 -10.198  -7.621  1.00 93.11           C  
ATOM    194  O   ASN A  27      -4.855  -7.387  -8.347  1.00 93.11           O  
ATOM    195  CG  ASN A  27      -4.320 -10.712  -7.099  1.00 93.11           C  
ATOM    196  ND2 ASN A  27      -4.266 -11.675  -6.187  1.00 93.11           N  
ATOM    197  OD1 ASN A  27      -5.386 -10.247  -7.513  1.00 93.11           O  
ATOM    198  N   LEU A  28      -3.821  -8.618  -9.931  1.00 89.95           N  
ATOM    199  CA  LEU A  28      -4.653  -8.135 -11.028  1.00 89.95           C  
ATOM    200  C   LEU A  28      -6.083  -8.644 -10.892  1.00 89.95           C  
ATOM    201  CB  LEU A  28      -4.069  -8.570 -12.375  1.00 89.95           C  
ATOM    202  O   LEU A  28      -7.029  -7.974 -11.312  1.00 89.95           O  
ATOM    203  CG  LEU A  28      -2.849  -7.792 -12.869  1.00 89.95           C  
ATOM    204  CD1 LEU A  28      -2.184  -8.528 -14.027  1.00 89.95           C  
ATOM    205  CD2 LEU A  28      -3.248  -6.380 -13.285  1.00 89.95           C  
ATOM    206  N   SER A  29      -6.197  -9.881 -10.281  1.00 92.67           N  
ATOM    207  CA  SER A  29      -7.525 -10.467 -10.129  1.00 92.67           C  
ATOM    208  C   SER A  29      -8.252  -9.884  -8.922  1.00 92.67           C  
ATOM    209  CB  SER A  29      -7.428 -11.987  -9.992  1.00 92.67           C  
ATOM    210  O   SER A  29      -9.461 -10.069  -8.769  1.00 92.67           O  
ATOM    211  OG  SER A  29      -6.854 -12.561 -11.154  1.00 92.67           O  
ATOM    212  N   CYS A  30      -7.564  -9.160  -8.109  1.00 94.46           N  
ATOM    213  CA  CYS A  30      -8.064  -8.525  -6.895  1.00 94.46           C  
ATOM    214  C   CYS A  30      -8.869  -9.511  -6.056  1.00 94.46           C  
ATOM    215  CB  CYS A  30      -8.928  -7.313  -7.241  1.00 94.46           C  
ATOM    216  O   CYS A  30      -9.931  -9.167  -5.535  1.00 94.46           O  
ATOM    217  SG  CYS A  30      -9.258  -6.229  -5.834  1.00 94.46           S  
ATOM    218  N   PHE A  31      -8.442 -10.716  -5.984  1.00 94.88           N  
ATOM    219  CA  PHE A  31      -9.106 -11.727  -5.168  1.00 94.88           C  
ATOM    220  C   PHE A  31      -8.086 -12.658  -4.524  1.00 94.88           C  
ATOM    221  CB  PHE A  31     -10.095 -12.536  -6.013  1.00 94.88           C  
ATOM    222  O   PHE A  31      -7.330 -13.337  -5.222  1.00 94.88           O  
ATOM    223  CG  PHE A  31     -11.019 -13.403  -5.201  1.00 94.88           C  
ATOM    224  CD1 PHE A  31     -10.765 -14.761  -5.047  1.00 94.88           C  
ATOM    225  CD2 PHE A  31     -12.142 -12.860  -4.590  1.00 94.88           C  
ATOM    226  CE1 PHE A  31     -11.618 -15.566  -4.296  1.00 94.88           C  
ATOM    227  CE2 PHE A  31     -12.999 -13.659  -3.838  1.00 94.88           C  
ATOM    228  CZ  PHE A  31     -12.736 -15.011  -3.693  1.00 94.88           C  
ATOM    229  N   PRO A  32      -8.056 -12.615  -3.121  1.00 94.31           N  
ATOM    230  CA  PRO A  32      -8.924 -11.754  -2.315  1.00 94.31           C  
ATOM    231  C   PRO A  32      -8.309 -10.383  -2.045  1.00 94.31           C  
ATOM    232  CB  PRO A  32      -9.093 -12.543  -1.014  1.00 94.31           C  
ATOM    233  O   PRO A  32      -7.085 -10.232  -2.088  1.00 94.31           O  
ATOM    234  CG  PRO A  32      -7.808 -13.290  -0.851  1.00 94.31           C  
ATOM    235  CD  PRO A  32      -7.295 -13.659  -2.214  1.00 94.31           C  
ATOM    236  N   PRO A  33      -9.278  -9.322  -1.950  1.00 95.11           N  
ATOM    237  CA  PRO A  33      -8.709  -8.051  -1.495  1.00 95.11           C  
ATOM    238  C   PRO A  33      -8.190  -8.117  -0.060  1.00 95.11           C  
ATOM    239  CB  PRO A  33      -9.886  -7.079  -1.605  1.00 95.11           C  
ATOM    240  O   PRO A  33      -8.573  -9.011   0.698  1.00 95.11           O  
ATOM    241  CG  PRO A  33     -11.104  -7.935  -1.464  1.00 95.11           C  
ATOM    242  CD  PRO A  33     -10.785  -9.307  -1.985  1.00 95.11           C  
ATOM    243  N   VAL A  34      -7.259  -7.103   0.197  1.00 96.36           N  
ATOM    244  CA  VAL A  34      -6.678  -7.078   1.535  1.00 96.36           C  
ATOM    245  C   VAL A  34      -7.115  -5.811   2.266  1.00 96.36           C  
ATOM    246  CB  VAL A  34      -5.135  -7.160   1.486  1.00 96.36           C  
ATOM    247  O   VAL A  34      -7.280  -4.756   1.648  1.00 96.36           O  
ATOM    248  CG1 VAL A  34      -4.684  -8.484   0.873  1.00 96.36           C  
ATOM    249  CG2 VAL A  34      -4.564  -5.981   0.699  1.00 96.36           C  
ATOM    250  N   GLU A  35      -7.377  -6.047   3.546  1.00 96.43           N  
ATOM    251  CA  GLU A  35      -7.660  -4.898   4.400  1.00 96.43           C  
ATOM    252  C   GLU A  35      -6.378  -4.159   4.775  1.00 96.43           C  
ATOM    253  CB  GLU A  35      -8.403  -5.338   5.665  1.00 96.43           C  
ATOM    254  O   GLU A  35      -5.400  -4.779   5.199  1.00 96.43           O  
ATOM    255  CG  GLU A  35      -9.808  -5.858   5.403  1.00 96.43           C  
ATOM    256  CD  GLU A  35     -10.560  -6.221   6.673  1.00 96.43           C  
ATOM    257  OE1 GLU A  35     -11.772  -6.527   6.595  1.00 96.43           O  
ATOM    258  OE2 GLU A  35      -9.933  -6.199   7.756  1.00 96.43           O  
ATOM    259  N   CYS A  36      -6.380  -2.864   4.598  1.00 95.01           N  
ATOM    260  CA  CYS A  36      -5.187  -2.086   4.915  1.00 95.01           C  
ATOM    261  C   CYS A  36      -5.092  -1.820   6.412  1.00 95.01           C  
ATOM    262  CB  CYS A  36      -5.192  -0.762   4.151  1.00 95.01           C  
ATOM    263  O   CYS A  36      -6.112  -1.687   7.090  1.00 95.01           O  
ATOM    264  SG  CYS A  36      -5.172  -0.957   2.356  1.00 95.01           S  
ATOM    265  N   ALA A  37      -3.865  -1.861   6.889  1.00 94.10           N  
ATOM    266  CA  ALA A  37      -3.611  -1.597   8.303  1.00 94.10           C  
ATOM    267  C   ALA A  37      -3.859  -0.130   8.641  1.00 94.10           C  
ATOM    268  CB  ALA A  37      -2.181  -1.989   8.669  1.00 94.10           C  
ATOM    269  O   ALA A  37      -3.983   0.708   7.744  1.00 94.10           O  
ATOM    270  N   GLU A  38      -4.011   0.142   9.918  1.00 91.32           N  
ATOM    271  CA  GLU A  38      -4.125   1.518  10.391  1.00 91.32           C  
ATOM    272  C   GLU A  38      -2.967   2.373   9.882  1.00 91.32           C  
ATOM    273  CB  GLU A  38      -4.177   1.560  11.920  1.00 91.32           C  
ATOM    274  O   GLU A  38      -1.809   1.955   9.936  1.00 91.32           O  
ATOM    275  CG  GLU A  38      -4.625   2.900  12.484  1.00 91.32           C  
ATOM    276  CD  GLU A  38      -4.668   2.928  14.003  1.00 91.32           C  
ATOM    277  OE1 GLU A  38      -4.842   4.022  14.586  1.00 91.32           O  
ATOM    278  OE2 GLU A  38      -4.524   1.846  14.617  1.00 91.32           O  
ATOM    279  N   GLY A  39      -3.202   3.437   9.262  1.00 90.53           N  
ATOM    280  CA  GLY A  39      -2.182   4.325   8.728  1.00 90.53           C  
ATOM    281  C   GLY A  39      -2.004   4.194   7.227  1.00 90.53           C  
ATOM    282  O   GLY A  39      -1.439   5.081   6.584  1.00 90.53           O  
ATOM    283  N   GLN A  40      -2.435   2.977   6.684  1.00 94.07           N  
ATOM    284  CA  GLN A  40      -2.410   2.776   5.239  1.00 94.07           C  
ATOM    285  C   GLN A  40      -3.700   3.273   4.592  1.00 94.07           C  
ATOM    286  CB  GLN A  40      -2.190   1.300   4.905  1.00 94.07           C  
ATOM    287  O   GLN A  40      -4.688   2.539   4.521  1.00 94.07           O  
ATOM    288  CG  GLN A  40      -0.863   0.747   5.408  1.00 94.07           C  
ATOM    289  CD  GLN A  40      -0.651  -0.706   5.027  1.00 94.07           C  
ATOM    290  NE2 GLN A  40       0.580  -1.051   4.666  1.00 94.07           N  
ATOM    291  OE1 GLN A  40      -1.586  -1.513   5.058  1.00 94.07           O  
ATOM    292  N   ASP A  41      -3.637   4.508   4.102  1.00 93.14           N  
ATOM    293  CA  ASP A  41      -4.885   5.146   3.693  1.00 93.14           C  
ATOM    294  C   ASP A  41      -4.996   5.208   2.171  1.00 93.14           C  
ATOM    295  CB  ASP A  41      -4.988   6.552   4.286  1.00 93.14           C  
ATOM    296  O   ASP A  41      -5.820   5.952   1.634  1.00 93.14           O  
ATOM    297  CG  ASP A  41      -3.795   7.428   3.946  1.00 93.14           C  
ATOM    298  OD1 ASP A  41      -2.789   6.910   3.414  1.00 93.14           O  
ATOM    299  OD2 ASP A  41      -3.860   8.647   4.214  1.00 93.14           O  
ATOM    300  N   SER A  42      -4.071   4.430   1.526  1.00 94.99           N  
ATOM    301  CA  SER A  42      -4.110   4.478   0.068  1.00 94.99           C  
ATOM    302  C   SER A  42      -3.799   3.115  -0.539  1.00 94.99           C  
ATOM    303  CB  SER A  42      -3.121   5.518  -0.461  1.00 94.99           C  
ATOM    304  O   SER A  42      -3.088   2.308   0.064  1.00 94.99           O  
ATOM    305  OG  SER A  42      -3.413   6.802   0.063  1.00 94.99           O  
ATOM    306  N   CYS A  43      -4.378   2.862  -1.692  1.00 95.73           N  
ATOM    307  CA  CYS A  43      -3.966   1.750  -2.542  1.00 95.73           C  
ATOM    308  C   CYS A  43      -2.893   2.188  -3.532  1.00 95.73           C  
ATOM    309  CB  CYS A  43      -5.166   1.179  -3.297  1.00 95.73           C  
ATOM    310  O   CYS A  43      -2.922   3.316  -4.026  1.00 95.73           O  
ATOM    311  SG  CYS A  43      -6.483   0.574  -2.219  1.00 95.73           S  
ATOM    312  N   ILE A  44      -1.912   1.292  -3.750  1.00 95.22           N  
ATOM    313  CA  ILE A  44      -0.812   1.693  -4.622  1.00 95.22           C  
ATOM    314  C   ILE A  44      -0.569   0.614  -5.675  1.00 95.22           C  
ATOM    315  CB  ILE A  44       0.480   1.957  -3.817  1.00 95.22           C  
ATOM    316  O   ILE A  44      -0.732  -0.577  -5.401  1.00 95.22           O  
ATOM    317  CG1 ILE A  44       1.592   2.461  -4.743  1.00 95.22           C  
ATOM    318  CG2 ILE A  44       0.919   0.694  -3.070  1.00 95.22           C  
ATOM    319  CD1 ILE A  44       2.801   3.026  -4.009  1.00 95.22           C  
ATOM    320  N   SER A  45      -0.271   1.051  -6.940  1.00 93.72           N  
ATOM    321  CA  SER A  45       0.281   0.240  -8.021  1.00 93.72           C  
ATOM    322  C   SER A  45       1.604   0.810  -8.520  1.00 93.72           C  
ATOM    323  CB  SER A  45      -0.712   0.144  -9.180  1.00 93.72           C  
ATOM    324  O   SER A  45       1.681   1.985  -8.886  1.00 93.72           O  
ATOM    325  OG  SER A  45      -0.942   1.420  -9.752  1.00 93.72           O  
ATOM    326  N   VAL A  46       2.638  -0.021  -8.412  1.00 92.18           N  
ATOM    327  CA  VAL A  46       3.975   0.423  -8.791  1.00 92.18           C  
ATOM    328  C   VAL A  46       4.378  -0.223 -10.115  1.00 92.18           C  
ATOM    329  CB  VAL A  46       5.015   0.089  -7.697  1.00 92.18           C  
ATOM    330  O   VAL A  46       4.288  -1.443 -10.270  1.00 92.18           O  
ATOM    331  CG1 VAL A  46       6.410   0.543  -8.122  1.00 92.18           C  
ATOM    332  CG2 VAL A  46       4.620   0.737  -6.371  1.00 92.18           C  
ATOM    333  N   HIS A  47       4.826   0.635 -11.046  1.00 91.06           N  
ATOM    334  CA  HIS A  47       5.304   0.199 -12.353  1.00 91.06           C  
ATOM    335  C   HIS A  47       6.749   0.628 -12.582  1.00 91.06           C  
ATOM    336  CB  HIS A  47       4.409   0.754 -13.463  1.00 91.06           C  
ATOM    337  O   HIS A  47       7.105   1.784 -12.338  1.00 91.06           O  
ATOM    338  CG  HIS A  47       2.990   0.290 -13.377  1.00 91.06           C  
ATOM    339  CD2 HIS A  47       1.979   0.670 -12.561  1.00 91.06           C  
ATOM    340  ND1 HIS A  47       2.475  -0.686 -14.202  1.00 91.06           N  
ATOM    341  CE1 HIS A  47       1.205  -0.888 -13.896  1.00 91.06           C  
ATOM    342  NE2 HIS A  47       0.879  -0.078 -12.904  1.00 91.06           N  
ATOM    343  N   VAL A  48       7.611  -0.320 -13.025  1.00 90.33           N  
ATOM    344  CA  VAL A  48       8.997  -0.040 -13.385  1.00 90.33           C  
ATOM    345  C   VAL A  48       9.220  -0.353 -14.863  1.00 90.33           C  
ATOM    346  CB  VAL A  48       9.985  -0.849 -12.514  1.00 90.33           C  
ATOM    347  O   VAL A  48       9.024  -1.489 -15.300  1.00 90.33           O  
ATOM    348  CG1 VAL A  48      11.429  -0.501 -12.870  1.00 90.33           C  
ATOM    349  CG2 VAL A  48       9.720  -0.594 -11.032  1.00 90.33           C  
ATOM    350  N   LYS A  49       9.587   0.659 -15.572  1.00 89.99           N  
ATOM    351  CA  LYS A  49       9.856   0.502 -16.998  1.00 89.99           C  
ATOM    352  C   LYS A  49       8.636  -0.049 -17.730  1.00 89.99           C  
ATOM    353  CB  LYS A  49      11.059  -0.416 -17.220  1.00 89.99           C  
ATOM    354  O   LYS A  49       8.764  -0.922 -18.592  1.00 89.99           O  
ATOM    355  CG  LYS A  49      12.366   0.132 -16.666  1.00 89.99           C  
ATOM    356  CD  LYS A  49      13.534  -0.798 -16.966  1.00 89.99           C  
ATOM    357  CE  LYS A  49      14.852  -0.224 -16.463  1.00 89.99           C  
ATOM    358  NZ  LYS A  49      15.993  -1.153 -16.714  1.00 89.99           N  
ATOM    359  N   GLY A  50       7.451   0.298 -17.208  1.00 85.81           N  
ATOM    360  CA  GLY A  50       6.230  -0.086 -17.899  1.00 85.81           C  
ATOM    361  C   GLY A  50       5.642  -1.389 -17.391  1.00 85.81           C  
ATOM    362  O   GLY A  50       4.570  -1.807 -17.834  1.00 85.81           O  
ATOM    363  N   PHE A  51       6.417  -2.060 -16.530  1.00 89.02           N  
ATOM    364  CA  PHE A  51       5.934  -3.324 -15.988  1.00 89.02           C  
ATOM    365  C   PHE A  51       5.492  -3.158 -14.539  1.00 89.02           C  
ATOM    366  CB  PHE A  51       7.018  -4.402 -16.086  1.00 89.02           C  
ATOM    367  O   PHE A  51       6.128  -2.436 -13.769  1.00 89.02           O  
ATOM    368  CG  PHE A  51       7.433  -4.718 -17.498  1.00 89.02           C  
ATOM    369  CD1 PHE A  51       6.711  -5.626 -18.262  1.00 89.02           C  
ATOM    370  CD2 PHE A  51       8.546  -4.107 -18.060  1.00 89.02           C  
ATOM    371  CE1 PHE A  51       7.093  -5.921 -19.569  1.00 89.02           C  
ATOM    372  CE2 PHE A  51       8.934  -4.396 -19.365  1.00 89.02           C  
ATOM    373  CZ  PHE A  51       8.207  -5.304 -20.118  1.00 89.02           C  
ATOM    374  N   GLU A  52       4.340  -3.877 -14.331  1.00 89.09           N  
ATOM    375  CA  GLU A  52       3.841  -3.838 -12.960  1.00 89.09           C  
ATOM    376  C   GLU A  52       4.761  -4.607 -12.016  1.00 89.09           C  
ATOM    377  CB  GLU A  52       2.421  -4.404 -12.887  1.00 89.09           C  
ATOM    378  O   GLU A  52       5.045  -5.785 -12.240  1.00 89.09           O  
ATOM    379  CG  GLU A  52       1.794  -4.317 -11.503  1.00 89.09           C  
ATOM    380  CD  GLU A  52       0.464  -5.047 -11.400  1.00 89.09           C  
ATOM    381  OE1 GLU A  52       0.463  -6.295 -11.299  1.00 89.09           O  
ATOM    382  OE2 GLU A  52      -0.585  -4.366 -11.420  1.00 89.09           O  
ATOM    383  N   ARG A  53       5.180  -3.947 -10.975  1.00 89.26           N  
ATOM    384  CA  ARG A  53       6.062  -4.539  -9.974  1.00 89.26           C  
ATOM    385  C   ARG A  53       5.281  -4.945  -8.728  1.00 89.26           C  
ATOM    386  CB  ARG A  53       7.179  -3.564  -9.597  1.00 89.26           C  
ATOM    387  O   ARG A  53       5.491  -6.032  -8.185  1.00 89.26           O  
ATOM    388  CG  ARG A  53       8.220  -4.152  -8.658  1.00 89.26           C  
ATOM    389  CD  ARG A  53       9.303  -3.140  -8.311  1.00 89.26           C  
ATOM    390  NE  ARG A  53      10.330  -3.722  -7.452  1.00 89.26           N  
ATOM    391  NH1 ARG A  53      11.657  -1.832  -7.408  1.00 89.26           N  
ATOM    392  NH2 ARG A  53      12.294  -3.713  -6.262  1.00 89.26           N  
ATOM    393  CZ  ARG A  53      11.425  -3.088  -7.043  1.00 89.26           C  
ATOM    394  N   PHE A  54       4.282  -3.927  -8.348  1.00 91.09           N  
ATOM    395  CA  PHE A  54       3.659  -4.144  -7.047  1.00 91.09           C  
ATOM    396  C   PHE A  54       2.304  -3.450  -6.974  1.00 91.09           C  
ATOM    397  CB  PHE A  54       4.569  -3.641  -5.923  1.00 91.09           C  
ATOM    398  O   PHE A  54       2.115  -2.382  -7.560  1.00 91.09           O  
ATOM    399  CG  PHE A  54       3.938  -3.701  -4.558  1.00 91.09           C  
ATOM    400  CD1 PHE A  54       3.340  -2.576  -4.003  1.00 91.09           C  
ATOM    401  CD2 PHE A  54       3.942  -4.883  -3.830  1.00 91.09           C  
ATOM    402  CE1 PHE A  54       2.755  -2.629  -2.740  1.00 91.09           C  
ATOM    403  CE2 PHE A  54       3.359  -4.944  -2.567  1.00 91.09           C  
ATOM    404  CZ  PHE A  54       2.767  -3.815  -2.024  1.00 91.09           C  
ATOM    405  N   ARG A  55       1.284  -4.173  -6.189  1.00 94.82           N  
ATOM    406  CA  ARG A  55       0.016  -3.589  -5.762  1.00 94.82           C  
ATOM    407  C   ARG A  55      -0.217  -3.816  -4.272  1.00 94.82           C  
ATOM    408  CB  ARG A  55      -1.144  -4.175  -6.569  1.00 94.82           C  
ATOM    409  O   ARG A  55       0.138  -4.868  -3.736  1.00 94.82           O  
ATOM    410  CG  ARG A  55      -1.106  -3.823  -8.048  1.00 94.82           C  
ATOM    411  CD  ARG A  55      -2.226  -4.506  -8.819  1.00 94.82           C  
ATOM    412  NE  ARG A  55      -2.204  -4.146 -10.234  1.00 94.82           N  
ATOM    413  NH1 ARG A  55      -4.463  -3.683 -10.365  1.00 94.82           N  
ATOM    414  NH2 ARG A  55      -3.134  -3.458 -12.218  1.00 94.82           N  
ATOM    415  CZ  ARG A  55      -3.267  -3.763 -10.936  1.00 94.82           C  
ATOM    416  N   GLY A  56      -0.815  -2.758  -3.640  1.00 95.42           N  
ATOM    417  CA  GLY A  56      -1.123  -2.981  -2.236  1.00 95.42           C  
ATOM    418  C   GLY A  56      -1.522  -1.714  -1.504  1.00 95.42           C  
ATOM    419  O   GLY A  56      -2.002  -0.759  -2.120  1.00 95.42           O  
ATOM    420  N   CYS A  57      -1.447  -1.842  -0.171  1.00 95.82           N  
ATOM    421  CA  CYS A  57      -1.763  -0.729   0.717  1.00 95.82           C  
ATOM    422  C   CYS A  57      -0.528   0.122   0.987  1.00 95.82           C  
ATOM    423  CB  CYS A  57      -2.337  -1.243   2.037  1.00 95.82           C  
ATOM    424  O   CYS A  57       0.585  -0.400   1.070  1.00 95.82           O  
ATOM    425  SG  CYS A  57      -3.859  -2.197   1.846  1.00 95.82           S  
ATOM    426  N   ALA A  58      -0.754   1.390   1.069  1.00 94.42           N  
ATOM    427  CA  ALA A  58       0.378   2.278   1.317  1.00 94.42           C  
ATOM    428  C   ALA A  58       0.003   3.384   2.299  1.00 94.42           C  
ATOM    429  CB  ALA A  58       0.878   2.881   0.006  1.00 94.42           C  
ATOM    430  O   ALA A  58      -1.150   3.817   2.346  1.00 94.42           O  
ATOM    431  N   GLN A  59       0.978   3.746   3.145  1.00 92.31           N  
ATOM    432  CA  GLN A  59       0.826   4.890   4.039  1.00 92.31           C  
ATOM    433  C   GLN A  59       1.039   6.203   3.292  1.00 92.31           C  
ATOM    434  CB  GLN A  59       1.803   4.788   5.211  1.00 92.31           C  
ATOM    435  O   GLN A  59       0.306   7.171   3.506  1.00 92.31           O  
ATOM    436  CG  GLN A  59       1.579   5.839   6.291  1.00 92.31           C  
ATOM    437  CD  GLN A  59       2.474   5.638   7.499  1.00 92.31           C  
ATOM    438  NE2 GLN A  59       2.103   6.249   8.620  1.00 92.31           N  
ATOM    439  OE1 GLN A  59       3.490   4.940   7.427  1.00 92.31           O  
ATOM    440  N   ASN A  60       2.001   6.242   2.436  1.00 84.87           N  
ATOM    441  CA  ASN A  60       2.384   7.378   1.603  1.00 84.87           C  
ATOM    442  C   ASN A  60       2.531   6.975   0.139  1.00 84.87           C  
ATOM    443  CB  ASN A  60       3.682   8.004   2.115  1.00 84.87           C  
ATOM    444  O   ASN A  60       3.026   5.887  -0.164  1.00 84.87           O  
ATOM    445  CG  ASN A  60       3.475   8.845   3.359  1.00 84.87           C  
ATOM    446  ND2 ASN A  60       4.523   8.986   4.161  1.00 84.87           N  
ATOM    447  OD1 ASN A  60       2.381   9.363   3.598  1.00 84.87           O  
ATOM    448  N   CYS A  61       1.866   7.749  -0.617  1.00 85.23           N  
ATOM    449  CA  CYS A  61       1.972   7.558  -2.059  1.00 85.23           C  
ATOM    450  C   CYS A  61       3.024   8.484  -2.656  1.00 85.23           C  
ATOM    451  CB  CYS A  61       0.622   7.802  -2.732  1.00 85.23           C  
ATOM    452  O   CYS A  61       2.716   9.615  -3.038  1.00 85.23           O  
ATOM    453  SG  CYS A  61       0.538   7.200  -4.433  1.00 85.23           S  
ATOM    454  N   THR A  62       4.291   8.353  -2.159  1.00 79.13           N  
ATOM    455  CA  THR A  62       5.317   9.281  -2.619  1.00 79.13           C  
ATOM    456  C   THR A  62       6.149   8.657  -3.736  1.00 79.13           C  
ATOM    457  CB  THR A  62       6.241   9.710  -1.465  1.00 79.13           C  
ATOM    458  O   THR A  62       6.137   7.438  -3.919  1.00 79.13           O  
ATOM    459  CG2 THR A  62       6.336  11.230  -1.371  1.00 79.13           C  
ATOM    460  OG1 THR A  62       5.723   9.198  -0.231  1.00 79.13           O  
ATOM    461  N   TYR A  63       6.886   9.549  -4.548  1.00 64.82           N  
ATOM    462  CA  TYR A  63       7.512   9.657  -5.861  1.00 64.82           C  
ATOM    463  C   TYR A  63       8.600   8.603  -6.034  1.00 64.82           C  
ATOM    464  CB  TYR A  63       8.103  11.055  -6.062  1.00 64.82           C  
ATOM    465  O   TYR A  63       9.454   8.434  -5.161  1.00 64.82           O  
ATOM    466  CG  TYR A  63       7.063  12.132  -6.255  1.00 64.82           C  
ATOM    467  CD1 TYR A  63       6.468  12.338  -7.498  1.00 64.82           C  
ATOM    468  CD2 TYR A  63       6.674  12.946  -5.197  1.00 64.82           C  
ATOM    469  CE1 TYR A  63       5.511  13.330  -7.682  1.00 64.82           C  
ATOM    470  CE2 TYR A  63       5.718  13.941  -5.369  1.00 64.82           C  
ATOM    471  OH  TYR A  63       4.195  15.109  -6.789  1.00 64.82           O  
ATOM    472  CZ  TYR A  63       5.142  14.125  -6.613  1.00 64.82           C  
ATOM    473  N   PRO A  64       8.484   7.821  -6.997  1.00 66.79           N  
ATOM    474  CA  PRO A  64       9.241   6.669  -7.492  1.00 66.79           C  
ATOM    475  C   PRO A  64      10.681   7.022  -7.858  1.00 66.79           C  
ATOM    476  CB  PRO A  64       8.454   6.237  -8.732  1.00 66.79           C  
ATOM    477  O   PRO A  64      10.986   8.187  -8.125  1.00 66.79           O  
ATOM    478  CG  PRO A  64       7.705   7.459  -9.155  1.00 66.79           C  
ATOM    479  CD  PRO A  64       7.546   8.357  -7.962  1.00 66.79           C  
ATOM    480  N   GLU A  65      11.560   6.297  -7.277  1.00 76.41           N  
ATOM    481  CA  GLU A  65      12.878   6.083  -7.867  1.00 76.41           C  
ATOM    482  C   GLU A  65      12.852   6.318  -9.374  1.00 76.41           C  
ATOM    483  CB  GLU A  65      13.380   4.669  -7.563  1.00 76.41           C  
ATOM    484  O   GLU A  65      11.780   6.399  -9.977  1.00 76.41           O  
ATOM    485  CG  GLU A  65      13.614   4.404  -6.083  1.00 76.41           C  
ATOM    486  CD  GLU A  65      14.903   5.018  -5.560  1.00 76.41           C  
ATOM    487  OE1 GLU A  65      14.891   5.602  -4.453  1.00 76.41           O  
ATOM    488  OE2 GLU A  65      15.933   4.914  -6.263  1.00 76.41           O  
ATOM    489  N   PRO A  66      13.953   6.717  -9.971  1.00 81.91           N  
ATOM    490  CA  PRO A  66      14.001   6.854 -11.428  1.00 81.91           C  
ATOM    491  C   PRO A  66      13.393   5.656 -12.154  1.00 81.91           C  
ATOM    492  CB  PRO A  66      15.499   6.968 -11.722  1.00 81.91           C  
ATOM    493  O   PRO A  66      13.630   4.509 -11.766  1.00 81.91           O  
ATOM    494  CG  PRO A  66      16.120   7.317 -10.409  1.00 81.91           C  
ATOM    495  CD  PRO A  66      15.203   6.861  -9.311  1.00 81.91           C  
ATOM    496  N   PHE A  67      12.397   5.934 -13.055  1.00 82.84           N  
ATOM    497  CA  PHE A  67      11.765   4.980 -13.960  1.00 82.84           C  
ATOM    498  C   PHE A  67      10.602   4.273 -13.275  1.00 82.84           C  
ATOM    499  CB  PHE A  67      12.786   3.952 -14.457  1.00 82.84           C  
ATOM    500  O   PHE A  67      10.154   3.219 -13.731  1.00 82.84           O  
ATOM    501  CG  PHE A  67      13.966   4.561 -15.165  1.00 82.84           C  
ATOM    502  CD1 PHE A  67      13.823   5.122 -16.428  1.00 82.84           C  
ATOM    503  CD2 PHE A  67      15.219   4.572 -14.567  1.00 82.84           C  
ATOM    504  CE1 PHE A  67      14.913   5.687 -17.086  1.00 82.84           C  
ATOM    505  CE2 PHE A  67      16.314   5.135 -15.218  1.00 82.84           C  
ATOM    506  CZ  PHE A  67      16.159   5.691 -16.477  1.00 82.84           C  
ATOM    507  N   GLU A  68      10.296   4.726 -12.083  1.00 88.68           N  
ATOM    508  CA  GLU A  68       9.171   4.176 -11.334  1.00 88.68           C  
ATOM    509  C   GLU A  68       7.953   5.092 -11.415  1.00 88.68           C  
ATOM    510  CB  GLU A  68       9.560   3.946  -9.871  1.00 88.68           C  
ATOM    511  O   GLU A  68       8.081   6.314 -11.314  1.00 88.68           O  
ATOM    512  CG  GLU A  68       8.477   3.263  -9.047  1.00 88.68           C  
ATOM    513  CD  GLU A  68       8.903   2.978  -7.616  1.00 88.68           C  
ATOM    514  OE1 GLU A  68       8.092   3.194  -6.687  1.00 88.68           O  
ATOM    515  OE2 GLU A  68      10.058   2.537  -7.421  1.00 88.68           O  
ATOM    516  N   LYS A  69       6.859   4.474 -11.761  1.00 88.91           N  
ATOM    517  CA  LYS A  69       5.574   5.167 -11.741  1.00 88.91           C  
ATOM    518  C   LYS A  69       4.651   4.582 -10.676  1.00 88.91           C  
ATOM    519  CB  LYS A  69       4.903   5.094 -13.114  1.00 88.91           C  
ATOM    520  O   LYS A  69       4.351   3.387 -10.695  1.00 88.91           O  
ATOM    521  CG  LYS A  69       3.629   5.917 -13.224  1.00 88.91           C  
ATOM    522  CD  LYS A  69       3.034   5.842 -14.625  1.00 88.91           C  
ATOM    523  CE  LYS A  69       1.730   6.622 -14.722  1.00 88.91           C  
ATOM    524  NZ  LYS A  69       1.154   6.568 -16.099  1.00 88.91           N  
ATOM    525  N   ASN A  70       4.318   5.397  -9.690  1.00 91.24           N  
ATOM    526  CA  ASN A  70       3.384   5.006  -8.640  1.00 91.24           C  
ATOM    527  C   ASN A  70       1.994   5.590  -8.881  1.00 91.24           C  
ATOM    528  CB  ASN A  70       3.909   5.432  -7.268  1.00 91.24           C  
ATOM    529  O   ASN A  70       1.858   6.782  -9.164  1.00 91.24           O  
ATOM    530  CG  ASN A  70       5.246   4.802  -6.933  1.00 91.24           C  
ATOM    531  ND2 ASN A  70       5.847   5.237  -5.832  1.00 91.24           N  
ATOM    532  OD1 ASN A  70       5.736   3.933  -7.659  1.00 91.24           O  
ATOM    533  N   CYS A  71       0.974   4.815  -8.832  1.00 91.90           N  
ATOM    534  CA  CYS A  71      -0.421   5.233  -8.896  1.00 91.90           C  
ATOM    535  C   CYS A  71      -1.148   4.908  -7.596  1.00 91.90           C  
ATOM    536  CB  CYS A  71      -1.130   4.557 -10.070  1.00 91.90           C  
ATOM    537  O   CYS A  71      -1.173   3.754  -7.165  1.00 91.90           O  
ATOM    538  SG  CYS A  71      -0.424   4.968 -11.681  1.00 91.90           S  
ATOM    539  N   CYS A  72      -1.754   5.982  -7.069  1.00 93.60           N  
ATOM    540  CA  CYS A  72      -2.426   5.819  -5.784  1.00 93.60           C  
ATOM    541  C   CYS A  72      -3.882   6.261  -5.871  1.00 93.60           C  
ATOM    542  CB  CYS A  72      -1.706   6.616  -4.698  1.00 93.60           C  
ATOM    543  O   CYS A  72      -4.228   7.118  -6.685  1.00 93.60           O  
ATOM    544  SG  CYS A  72       0.011   6.114  -4.444  1.00 93.60           S  
ATOM    545  N   CYS A  73      -4.666   5.619  -5.056  1.00 94.48           N  
ATOM    546  CA  CYS A  73      -6.074   5.975  -4.919  1.00 94.48           C  
ATOM    547  C   CYS A  73      -6.585   5.651  -3.520  1.00 94.48           C  
ATOM    548  CB  CYS A  73      -6.916   5.242  -5.962  1.00 94.48           C  
ATOM    549  O   CYS A  73      -5.909   4.964  -2.751  1.00 94.48           O  
ATOM    550  SG  CYS A  73      -6.912   3.446  -5.770  1.00 94.48           S  
ATOM    551  N   LYS A  74      -7.729   6.153  -3.059  1.00 94.05           N  
ATOM    552  CA  LYS A  74      -8.086   6.103  -1.644  1.00 94.05           C  
ATOM    553  C   LYS A  74      -9.443   5.434  -1.442  1.00 94.05           C  
ATOM    554  CB  LYS A  74      -8.102   7.510  -1.044  1.00 94.05           C  
ATOM    555  O   LYS A  74     -10.009   5.484  -0.348  1.00 94.05           O  
ATOM    556  CG  LYS A  74      -6.725   8.147  -0.925  1.00 94.05           C  
ATOM    557  CD  LYS A  74      -6.788   9.482  -0.194  1.00 94.05           C  
ATOM    558  CE  LYS A  74      -5.404  10.092  -0.021  1.00 94.05           C  
ATOM    559  NZ  LYS A  74      -5.454  11.369   0.751  1.00 94.05           N  
ATOM    560  N   THR A  75      -9.968   4.805  -2.489  1.00 94.17           N  
ATOM    561  CA  THR A  75     -11.222   4.082  -2.314  1.00 94.17           C  
ATOM    562  C   THR A  75     -10.994   2.576  -2.396  1.00 94.17           C  
ATOM    563  CB  THR A  75     -12.262   4.504  -3.369  1.00 94.17           C  
ATOM    564  O   THR A  75      -9.921   2.126  -2.804  1.00 94.17           O  
ATOM    565  CG2 THR A  75     -12.558   5.998  -3.283  1.00 94.17           C  
ATOM    566  OG1 THR A  75     -11.756   4.204  -4.676  1.00 94.17           O  
ATOM    567  N   ASP A  76     -11.965   1.779  -1.969  1.00 95.49           N  
ATOM    568  CA  ASP A  76     -11.829   0.326  -1.956  1.00 95.49           C  
ATOM    569  C   ASP A  76     -11.560  -0.213  -3.359  1.00 95.49           C  
ATOM    570  CB  ASP A  76     -13.084  -0.326  -1.373  1.00 95.49           C  
ATOM    571  O   ASP A  76     -12.268   0.131  -4.308  1.00 95.49           O  
ATOM    572  CG  ASP A  76     -13.199  -0.153   0.131  1.00 95.49           C  
ATOM    573  OD1 ASP A  76     -12.212   0.268   0.774  1.00 95.49           O  
ATOM    574  OD2 ASP A  76     -14.284  -0.442   0.680  1.00 95.49           O  
ATOM    575  N   LYS A  77     -10.480  -0.945  -3.448  1.00 95.67           N  
ATOM    576  CA  LYS A  77     -10.133  -1.668  -4.668  1.00 95.67           C  
ATOM    577  C   LYS A  77      -9.942  -0.710  -5.840  1.00 95.67           C  
ATOM    578  CB  LYS A  77     -11.211  -2.700  -5.005  1.00 95.67           C  
ATOM    579  O   LYS A  77     -10.221  -1.061  -6.988  1.00 95.67           O  
ATOM    580  CG  LYS A  77     -11.441  -3.734  -3.914  1.00 95.67           C  
ATOM    581  CD  LYS A  77     -12.595  -4.667  -4.261  1.00 95.67           C  
ATOM    582  CE  LYS A  77     -12.917  -5.611  -3.111  1.00 95.67           C  
ATOM    583  NZ  LYS A  77     -14.058  -6.516  -3.441  1.00 95.67           N  
ATOM    584  N   CYS A  78      -9.647   0.482  -5.591  1.00 94.99           N  
ATOM    585  CA  CYS A  78      -9.523   1.522  -6.606  1.00 94.99           C  
ATOM    586  C   CYS A  78      -8.338   1.250  -7.524  1.00 94.99           C  
ATOM    587  CB  CYS A  78      -9.368   2.895  -5.951  1.00 94.99           C  
ATOM    588  O   CYS A  78      -8.272   1.782  -8.634  1.00 94.99           O  
ATOM    589  SG  CYS A  78      -7.868   3.062  -4.959  1.00 94.99           S  
ATOM    590  N   ASN A  79      -7.353   0.356  -7.017  1.00 95.04           N  
ATOM    591  CA  ASN A  79      -6.175   0.113  -7.844  1.00 95.04           C  
ATOM    592  C   ASN A  79      -6.380  -1.078  -8.775  1.00 95.04           C  
ATOM    593  CB  ASN A  79      -4.940  -0.104  -6.967  1.00 95.04           C  
ATOM    594  O   ASN A  79      -5.413  -1.642  -9.291  1.00 95.04           O  
ATOM    595  CG  ASN A  79      -5.063  -1.324  -6.077  1.00 95.04           C  
ATOM    596  ND2 ASN A  79      -3.927  -1.890  -5.686  1.00 95.04           N  
ATOM    597  OD1 ASN A  79      -6.169  -1.756  -5.743  1.00 95.04           O  
ATOM    598  N   MET A  80      -7.560  -1.521  -9.163  1.00 92.23           N  
ATOM    599  CA  MET A  80      -7.855  -2.653 -10.038  1.00 92.23           C  
ATOM    600  C   MET A  80      -7.572  -2.302 -11.495  1.00 92.23           C  
ATOM    601  CB  MET A  80      -9.312  -3.091  -9.878  1.00 92.23           C  
ATOM    602  O   MET A  80      -7.052  -3.129 -12.247  1.00 92.23           O  
ATOM    603  CG  MET A  80      -9.669  -4.335 -10.676  1.00 92.23           C  
ATOM    604  SD  MET A  80     -11.419  -4.837 -10.449  1.00 92.23           S  
ATOM    605  CE  MET A  80     -11.447  -6.356 -11.442  1.00 92.23           C  
ATOM    606  N   LEU A  81      -7.793  -0.994 -11.876  1.00 82.91           N  
ATOM    607  CA  LEU A  81      -7.675  -0.600 -13.275  1.00 82.91           C  
ATOM    608  C   LEU A  81      -6.435   0.260 -13.495  1.00 82.91           C  
ATOM    609  CB  LEU A  81      -8.925   0.163 -13.724  1.00 82.91           C  
ATOM    610  O   LEU A  81      -6.229   0.793 -14.588  1.00 82.91           O  
ATOM    611  CG  LEU A  81     -10.231  -0.632 -13.748  1.00 82.91           C  
ATOM    612  CD1 LEU A  81     -11.409   0.293 -14.036  1.00 82.91           C  
ATOM    613  CD2 LEU A  81     -10.159  -1.750 -14.782  1.00 82.91           C  
ATOM    614  N   LEU A  82      -5.596   0.342 -12.418  1.00 76.08           N  
ATOM    615  CA  LEU A  82      -4.414   1.177 -12.605  1.00 76.08           C  
ATOM    616  C   LEU A  82      -3.311   0.405 -13.322  1.00 76.08           C  
ATOM    617  CB  LEU A  82      -3.901   1.691 -11.257  1.00 76.08           C  
ATOM    618  O   LEU A  82      -3.267  -0.826 -13.258  1.00 76.08           O  
ATOM    619  CG  LEU A  82      -4.834   2.628 -10.489  1.00 76.08           C  
ATOM    620  CD1 LEU A  82      -4.301   2.870  -9.081  1.00 76.08           C  
ATOM    621  CD2 LEU A  82      -5.001   3.947 -11.237  1.00 76.08           C  
TER     622      ALA A   1                                                      
ENDMDL                                                                          
END                                                                             
