# Supplementary material for: Domain loss enabled evolution of novel functions in the snake three-finger toxin gene superfamily
Source: Nat Commun. 2023 Aug 11;14:4861. doi: 10.1038/s41467-023-40550-0 (PMC10421932; doi:10.1038/s41467-023-40550-0)
Supplement: Supplementary file 5 — Supplementary Data 2 [file 41467_2023_40550_MOESM5_ESM.zip › SD2_structure_predictions/full_sequence/None|Bmul_scaffold9_G00036_t1|Bungarus_multicinctus.pdb]

MODEL     1                                                                     
ATOM      1  N   MET A   1     -33.587  -3.574  34.662  1.00 67.45           N  
ATOM      2  CA  MET A   1     -32.464  -4.355  34.150  1.00 67.45           C  
ATOM      3  C   MET A   1     -32.440  -4.340  32.626  1.00 67.45           C  
ATOM      4  CB  MET A   1     -32.534  -5.795  34.659  1.00 67.45           C  
ATOM      5  O   MET A   1     -31.476  -4.799  32.011  1.00 67.45           O  
ATOM      6  CG  MET A   1     -33.078  -5.920  36.073  1.00 67.45           C  
ATOM      7  SD  MET A   1     -33.141  -7.661  36.651  1.00 67.45           S  
ATOM      8  CE  MET A   1     -34.790  -7.688  37.407  1.00 67.45           C  
ATOM      9  N   LYS A   2     -33.418  -3.629  32.063  1.00 72.24           N  
ATOM     10  CA  LYS A   2     -33.590  -3.557  30.615  1.00 72.24           C  
ATOM     11  C   LYS A   2     -32.872  -2.341  30.036  1.00 72.24           C  
ATOM     12  CB  LYS A   2     -35.075  -3.511  30.252  1.00 72.24           C  
ATOM     13  O   LYS A   2     -32.357  -2.393  28.917  1.00 72.24           O  
ATOM     14  CG  LYS A   2     -35.821  -4.807  30.533  1.00 72.24           C  
ATOM     15  CD  LYS A   2     -37.293  -4.697  30.156  1.00 72.24           C  
ATOM     16  CE  LYS A   2     -38.013  -6.030  30.315  1.00 72.24           C  
ATOM     17  NZ  LYS A   2     -39.495  -5.855  30.379  1.00 72.24           N  
ATOM     18  N   THR A   3     -32.717  -1.356  30.998  1.00 76.02           N  
ATOM     19  CA  THR A   3     -32.092  -0.123  30.533  1.00 76.02           C  
ATOM     20  C   THR A   3     -30.583  -0.301  30.393  1.00 76.02           C  
ATOM     21  CB  THR A   3     -32.387   1.048  31.488  1.00 76.02           C  
ATOM     22  O   THR A   3     -29.969   0.255  29.479  1.00 76.02           O  
ATOM     23  CG2 THR A   3     -33.792   1.600  31.265  1.00 76.02           C  
ATOM     24  OG1 THR A   3     -32.275   0.593  32.842  1.00 76.02           O  
ATOM     25  N   LEU A   4     -30.057  -1.128  31.280  1.00 76.23           N  
ATOM     26  CA  LEU A   4     -28.618  -1.368  31.261  1.00 76.23           C  
ATOM     27  C   LEU A   4     -28.219  -2.183  30.036  1.00 76.23           C  
ATOM     28  CB  LEU A   4     -28.179  -2.093  32.536  1.00 76.23           C  
ATOM     29  O   LEU A   4     -27.204  -1.895  29.397  1.00 76.23           O  
ATOM     30  CG  LEU A   4     -27.517  -1.232  33.612  1.00 76.23           C  
ATOM     31  CD1 LEU A   4     -27.390  -2.015  34.915  1.00 76.23           C  
ATOM     32  CD2 LEU A   4     -26.151  -0.743  33.141  1.00 76.23           C  
ATOM     33  N   LEU A   5     -29.120  -3.116  29.702  1.00 78.15           N  
ATOM     34  CA  LEU A   5     -28.879  -3.977  28.549  1.00 78.15           C  
ATOM     35  C   LEU A   5     -28.948  -3.179  27.251  1.00 78.15           C  
ATOM     36  CB  LEU A   5     -29.897  -5.121  28.513  1.00 78.15           C  
ATOM     37  O   LEU A   5     -28.128  -3.378  26.352  1.00 78.15           O  
ATOM     38  CG  LEU A   5     -29.401  -6.485  28.996  1.00 78.15           C  
ATOM     39  CD1 LEU A   5     -30.571  -7.330  29.488  1.00 78.15           C  
ATOM     40  CD2 LEU A   5     -28.645  -7.204  27.884  1.00 78.15           C  
ATOM     41  N   LEU A   6     -29.908  -2.189  27.307  1.00 77.46           N  
ATOM     42  CA  LEU A   6     -30.067  -1.365  26.114  1.00 77.46           C  
ATOM     43  C   LEU A   6     -28.858  -0.457  25.915  1.00 77.46           C  
ATOM     44  CB  LEU A   6     -31.342  -0.523  26.209  1.00 77.46           C  
ATOM     45  O   LEU A   6     -28.390  -0.276  24.789  1.00 77.46           O  
ATOM     46  CG  LEU A   6     -32.447  -0.851  25.204  1.00 77.46           C  
ATOM     47  CD1 LEU A   6     -33.815  -0.769  25.874  1.00 77.46           C  
ATOM     48  CD2 LEU A   6     -32.377   0.090  24.006  1.00 77.46           C  
ATOM     49  N   THR A   7     -28.323   0.030  26.986  1.00 79.45           N  
ATOM     50  CA  THR A   7     -27.165   0.915  26.929  1.00 79.45           C  
ATOM     51  C   THR A   7     -25.928   0.158  26.454  1.00 79.45           C  
ATOM     52  CB  THR A   7     -26.883   1.555  28.301  1.00 79.45           C  
ATOM     53  O   THR A   7     -25.125   0.691  25.685  1.00 79.45           O  
ATOM     54  CG2 THR A   7     -27.955   2.577  28.662  1.00 79.45           C  
ATOM     55  OG1 THR A   7     -26.857   0.531  29.303  1.00 79.45           O  
ATOM     56  N   LEU A   8     -25.704  -1.080  26.833  1.00 78.66           N  
ATOM     57  CA  LEU A   8     -24.562  -1.904  26.454  1.00 78.66           C  
ATOM     58  C   LEU A   8     -24.609  -2.248  24.969  1.00 78.66           C  
ATOM     59  CB  LEU A   8     -24.528  -3.189  27.286  1.00 78.66           C  
ATOM     60  O   LEU A   8     -23.579  -2.230  24.290  1.00 78.66           O  
ATOM     61  CG  LEU A   8     -23.209  -3.964  27.283  1.00 78.66           C  
ATOM     62  CD1 LEU A   8     -22.343  -3.542  28.465  1.00 78.66           C  
ATOM     63  CD2 LEU A   8     -23.471  -5.466  27.315  1.00 78.66           C  
ATOM     64  N   VAL A   9     -25.800  -2.432  24.463  1.00 81.94           N  
ATOM     65  CA  VAL A   9     -25.982  -2.750  23.050  1.00 81.94           C  
ATOM     66  C   VAL A   9     -25.657  -1.525  22.198  1.00 81.94           C  
ATOM     67  CB  VAL A   9     -27.420  -3.236  22.759  1.00 81.94           C  
ATOM     68  O   VAL A   9     -24.976  -1.636  21.175  1.00 81.94           O  
ATOM     69  CG1 VAL A   9     -27.632  -3.424  21.258  1.00 81.94           C  
ATOM     70  CG2 VAL A   9     -27.706  -4.535  23.509  1.00 81.94           C  
ATOM     71  N   VAL A  10     -26.015  -0.344  22.667  1.00 78.71           N  
ATOM     72  CA  VAL A  10     -25.770   0.891  21.931  1.00 78.71           C  
ATOM     73  C   VAL A  10     -24.273   1.195  21.913  1.00 78.71           C  
ATOM     74  CB  VAL A  10     -26.547   2.079  22.540  1.00 78.71           C  
ATOM     75  O   VAL A  10     -23.726   1.592  20.882  1.00 78.71           O  
ATOM     76  CG1 VAL A  10     -26.163   3.387  21.851  1.00 78.71           C  
ATOM     77  CG2 VAL A  10     -28.053   1.840  22.438  1.00 78.71           C  
ATOM     78  N   VAL A  11     -23.543   0.969  23.003  1.00 76.87           N  
ATOM     79  CA  VAL A  11     -22.110   1.209  23.133  1.00 76.87           C  
ATOM     80  C   VAL A  11     -21.340   0.240  22.239  1.00 76.87           C  
ATOM     81  CB  VAL A  11     -21.641   1.070  24.598  1.00 76.87           C  
ATOM     82  O   VAL A  11     -20.374   0.628  21.578  1.00 76.87           O  
ATOM     83  CG1 VAL A  11     -20.120   1.175  24.691  1.00 76.87           C  
ATOM     84  CG2 VAL A  11     -22.307   2.130  25.474  1.00 76.87           C  
ATOM     85  N   THR A  12     -21.815  -0.996  22.168  1.00 72.30           N  
ATOM     86  CA  THR A  12     -21.171  -1.993  21.320  1.00 72.30           C  
ATOM     87  C   THR A  12     -21.365  -1.656  19.845  1.00 72.30           C  
ATOM     88  CB  THR A  12     -21.719  -3.404  21.604  1.00 72.30           C  
ATOM     89  O   THR A  12     -20.465  -1.872  19.030  1.00 72.30           O  
ATOM     90  CG2 THR A  12     -21.392  -3.846  23.027  1.00 72.30           C  
ATOM     91  OG1 THR A  12     -23.141  -3.402  21.431  1.00 72.30           O  
ATOM     92  N   ILE A  13     -22.532  -1.126  19.552  1.00 68.90           N  
ATOM     93  CA  ILE A  13     -22.808  -0.775  18.164  1.00 68.90           C  
ATOM     94  C   ILE A  13     -21.993   0.455  17.770  1.00 68.90           C  
ATOM     95  CB  ILE A  13     -24.314  -0.516  17.934  1.00 68.90           C  
ATOM     96  O   ILE A  13     -21.463   0.527  16.659  1.00 68.90           O  
ATOM     97  CG1 ILE A  13     -25.120  -1.796  18.184  1.00 68.90           C  
ATOM     98  CG2 ILE A  13     -24.561   0.019  16.521  1.00 68.90           C  
ATOM     99  CD1 ILE A  13     -26.629  -1.597  18.134  1.00 68.90           C  
ATOM    100  N   MET A  14     -21.889   1.371  18.704  1.00 66.81           N  
ATOM    101  CA  MET A  14     -21.131   2.586  18.420  1.00 66.81           C  
ATOM    102  C   MET A  14     -19.636   2.291  18.348  1.00 66.81           C  
ATOM    103  CB  MET A  14     -21.403   3.652  19.483  1.00 66.81           C  
ATOM    104  O   MET A  14     -18.907   2.938  17.594  1.00 66.81           O  
ATOM    105  CG  MET A  14     -22.858   4.085  19.558  1.00 66.81           C  
ATOM    106  SD  MET A  14     -23.424   4.917  18.023  1.00 66.81           S  
ATOM    107  CE  MET A  14     -25.210   4.986  18.337  1.00 66.81           C  
ATOM    108  N   SER A  15     -19.218   1.254  19.010  1.00 64.97           N  
ATOM    109  CA  SER A  15     -17.806   0.890  18.956  1.00 64.97           C  
ATOM    110  C   SER A  15     -17.493   0.071  17.709  1.00 64.97           C  
ATOM    111  CB  SER A  15     -17.407   0.103  20.206  1.00 64.97           C  
ATOM    112  O   SER A  15     -16.333  -0.038  17.306  1.00 64.97           O  
ATOM    113  OG  SER A  15     -17.932   0.713  21.373  1.00 64.97           O  
ATOM    114  N   LEU A  16     -18.507  -0.487  17.044  1.00 60.50           N  
ATOM    115  CA  LEU A  16     -18.236  -1.268  15.842  1.00 60.50           C  
ATOM    116  C   LEU A  16     -17.979  -0.356  14.647  1.00 60.50           C  
ATOM    117  CB  LEU A  16     -19.406  -2.208  15.539  1.00 60.50           C  
ATOM    118  O   LEU A  16     -17.277  -0.739  13.709  1.00 60.50           O  
ATOM    119  CG  LEU A  16     -19.426  -3.533  16.302  1.00 60.50           C  
ATOM    120  CD1 LEU A  16     -20.778  -3.735  16.978  1.00 60.50           C  
ATOM    121  CD2 LEU A  16     -19.112  -4.695  15.366  1.00 60.50           C  
ATOM    122  N   ASP A  17     -18.301   0.933  14.796  1.00 54.74           N  
ATOM    123  CA  ASP A  17     -18.110   1.797  13.635  1.00 54.74           C  
ATOM    124  C   ASP A  17     -16.714   2.416  13.635  1.00 54.74           C  
ATOM    125  CB  ASP A  17     -19.173   2.898  13.604  1.00 54.74           C  
ATOM    126  O   ASP A  17     -16.330   3.093  12.679  1.00 54.74           O  
ATOM    127  CG  ASP A  17     -20.484   2.439  12.989  1.00 54.74           C  
ATOM    128  OD1 ASP A  17     -20.466   1.558  12.103  1.00 54.74           O  
ATOM    129  OD2 ASP A  17     -21.543   2.965  13.393  1.00 54.74           O  
ATOM    130  N   LEU A  18     -15.954   2.049  14.658  1.00 55.21           N  
ATOM    131  CA  LEU A  18     -14.622   2.630  14.526  1.00 55.21           C  
ATOM    132  C   LEU A  18     -13.734   1.759  13.645  1.00 55.21           C  
ATOM    133  CB  LEU A  18     -13.977   2.808  15.903  1.00 55.21           C  
ATOM    134  O   LEU A  18     -12.569   1.522  13.972  1.00 55.21           O  
ATOM    135  CG  LEU A  18     -14.485   3.981  16.743  1.00 55.21           C  
ATOM    136  CD1 LEU A  18     -14.522   3.600  18.219  1.00 55.21           C  
ATOM    137  CD2 LEU A  18     -13.611   5.212  16.526  1.00 55.21           C  
ATOM    138  N   GLY A  19     -14.362   0.905  12.826  1.00 58.26           N  
ATOM    139  CA  GLY A  19     -13.605   0.122  11.862  1.00 58.26           C  
ATOM    140  C   GLY A  19     -12.593   0.946  11.088  1.00 58.26           C  
ATOM    141  O   GLY A  19     -12.895   2.058  10.650  1.00 58.26           O  
ATOM    142  N   TYR A  20     -11.648   1.536  11.695  1.00 61.18           N  
ATOM    143  CA  TYR A  20     -10.524   2.201  11.045  1.00 61.18           C  
ATOM    144  C   TYR A  20     -10.465   1.849   9.563  1.00 61.18           C  
ATOM    145  CB  TYR A  20      -9.206   1.818  11.725  1.00 61.18           C  
ATOM    146  O   TYR A  20     -10.308   0.680   9.202  1.00 61.18           O  
ATOM    147  CG  TYR A  20      -9.040   2.412  13.103  1.00 61.18           C  
ATOM    148  CD1 TYR A  20      -8.599   3.723  13.269  1.00 61.18           C  
ATOM    149  CD2 TYR A  20      -9.321   1.664  14.241  1.00 61.18           C  
ATOM    150  CE1 TYR A  20      -8.442   4.274  14.537  1.00 61.18           C  
ATOM    151  CE2 TYR A  20      -9.168   2.205  15.513  1.00 61.18           C  
ATOM    152  OH  TYR A  20      -8.575   4.049  16.908  1.00 61.18           O  
ATOM    153  CZ  TYR A  20      -8.729   3.509  15.651  1.00 61.18           C  
ATOM    154  N   THR A  21     -11.450   2.350   8.880  1.00 71.01           N  
ATOM    155  CA  THR A  21     -11.325   2.132   7.443  1.00 71.01           C  
ATOM    156  C   THR A  21     -10.072   2.813   6.900  1.00 71.01           C  
ATOM    157  CB  THR A  21     -12.563   2.653   6.690  1.00 71.01           C  
ATOM    158  O   THR A  21      -9.722   3.914   7.329  1.00 71.01           O  
ATOM    159  CG2 THR A  21     -13.826   1.924   7.136  1.00 71.01           C  
ATOM    160  OG1 THR A  21     -12.717   4.054   6.947  1.00 71.01           O  
ATOM    161  N   ARG A  22      -9.097   2.014   6.424  1.00 85.70           N  
ATOM    162  CA  ARG A  22      -7.857   2.465   5.801  1.00 85.70           C  
ATOM    163  C   ARG A  22      -8.135   3.185   4.486  1.00 85.70           C  
ATOM    164  CB  ARG A  22      -6.913   1.284   5.563  1.00 85.70           C  
ATOM    165  O   ARG A  22      -8.869   2.676   3.636  1.00 85.70           O  
ATOM    166  CG  ARG A  22      -5.492   1.693   5.209  1.00 85.70           C  
ATOM    167  CD  ARG A  22      -4.787   2.356   6.383  1.00 85.70           C  
ATOM    168  NE  ARG A  22      -3.417   2.734   6.046  1.00 85.70           N  
ATOM    169  NH1 ARG A  22      -2.960   3.702   8.093  1.00 85.70           N  
ATOM    170  NH2 ARG A  22      -1.356   3.660   6.456  1.00 85.70           N  
ATOM    171  CZ  ARG A  22      -2.581   3.364   6.865  1.00 85.70           C  
ATOM    172  N   MET A  23      -7.520   4.417   4.398  1.00 90.56           N  
ATOM    173  CA  MET A  23      -7.634   5.215   3.181  1.00 90.56           C  
ATOM    174  C   MET A  23      -6.291   5.307   2.463  1.00 90.56           C  
ATOM    175  CB  MET A  23      -8.152   6.618   3.503  1.00 90.56           C  
ATOM    176  O   MET A  23      -5.277   5.642   3.077  1.00 90.56           O  
ATOM    177  CG  MET A  23      -9.551   6.633   4.097  1.00 90.56           C  
ATOM    178  SD  MET A  23     -10.193   8.335   4.341  1.00 90.56           S  
ATOM    179  CE  MET A  23     -10.730   8.720   2.651  1.00 90.56           C  
ATOM    180  N   CYS A  24      -6.268   4.974   1.173  1.00 92.06           N  
ATOM    181  CA  CYS A  24      -5.054   5.032   0.366  1.00 92.06           C  
ATOM    182  C   CYS A  24      -5.321   5.709  -0.973  1.00 92.06           C  
ATOM    183  CB  CYS A  24      -4.497   3.627   0.135  1.00 92.06           C  
ATOM    184  O   CYS A  24      -6.458   5.730  -1.447  1.00 92.06           O  
ATOM    185  SG  CYS A  24      -3.977   2.792   1.650  1.00 92.06           S  
ATOM    186  N   ASN A  25      -4.304   6.326  -1.463  1.00 90.66           N  
ATOM    187  CA  ASN A  25      -4.400   6.866  -2.815  1.00 90.66           C  
ATOM    188  C   ASN A  25      -4.325   5.762  -3.866  1.00 90.66           C  
ATOM    189  CB  ASN A  25      -3.304   7.905  -3.058  1.00 90.66           C  
ATOM    190  O   ASN A  25      -3.466   4.882  -3.789  1.00 90.66           O  
ATOM    191  CG  ASN A  25      -3.548   9.198  -2.305  1.00 90.66           C  
ATOM    192  ND2 ASN A  25      -2.784   9.419  -1.241  1.00 90.66           N  
ATOM    193  OD1 ASN A  25      -4.417   9.992  -2.675  1.00 90.66           O  
ATOM    194  N   MET A  26      -5.316   5.796  -4.782  1.00 87.29           N  
ATOM    195  CA  MET A  26      -5.389   4.797  -5.844  1.00 87.29           C  
ATOM    196  C   MET A  26      -4.996   5.401  -7.188  1.00 87.29           C  
ATOM    197  CB  MET A  26      -6.797   4.204  -5.930  1.00 87.29           C  
ATOM    198  O   MET A  26      -5.560   6.413  -7.608  1.00 87.29           O  
ATOM    199  CG  MET A  26      -7.322   3.677  -4.604  1.00 87.29           C  
ATOM    200  SD  MET A  26      -6.558   2.077  -4.132  1.00 87.29           S  
ATOM    201  CE  MET A  26      -7.538   1.678  -2.657  1.00 87.29           C  
ATOM    202  N   CYS A  27      -3.967   4.823  -7.699  1.00 81.96           N  
ATOM    203  CA  CYS A  27      -3.492   5.284  -8.998  1.00 81.96           C  
ATOM    204  C   CYS A  27      -3.020   4.115  -9.854  1.00 81.96           C  
ATOM    205  CB  CYS A  27      -2.356   6.293  -8.826  1.00 81.96           C  
ATOM    206  O   CYS A  27      -2.265   3.262  -9.384  1.00 81.96           O  
ATOM    207  SG  CYS A  27      -1.712   6.938 -10.385  1.00 81.96           S  
ATOM    208  N   VAL A  28      -3.602   4.041 -11.029  1.00 72.54           N  
ATOM    209  CA  VAL A  28      -3.099   3.099 -12.023  1.00 72.54           C  
ATOM    210  C   VAL A  28      -2.660   3.854 -13.276  1.00 72.54           C  
ATOM    211  CB  VAL A  28      -4.159   2.035 -12.385  1.00 72.54           C  
ATOM    212  O   VAL A  28      -3.452   4.585 -13.876  1.00 72.54           O  
ATOM    213  CG1 VAL A  28      -3.601   1.040 -13.401  1.00 72.54           C  
ATOM    214  CG2 VAL A  28      -4.638   1.310 -11.129  1.00 72.54           C  
ATOM    215  N   ARG A  29      -1.296   4.006 -13.495  1.00 69.18           N  
ATOM    216  CA  ARG A  29      -0.867   4.574 -14.769  1.00 69.18           C  
ATOM    217  C   ARG A  29      -1.175   3.627 -15.923  1.00 69.18           C  
ATOM    218  CB  ARG A  29       0.630   4.893 -14.739  1.00 69.18           C  
ATOM    219  O   ARG A  29      -1.178   2.406 -15.748  1.00 69.18           O  
ATOM    220  CG  ARG A  29       0.986   6.096 -13.879  1.00 69.18           C  
ATOM    221  CD  ARG A  29       0.759   7.406 -14.620  1.00 69.18           C  
ATOM    222  NE  ARG A  29       1.452   8.517 -13.973  1.00 69.18           N  
ATOM    223  NH1 ARG A  29       1.032  10.033 -15.665  1.00 69.18           N  
ATOM    224  NH2 ARG A  29       2.218  10.676 -13.812  1.00 69.18           N  
ATOM    225  CZ  ARG A  29       1.566   9.740 -14.485  1.00 69.18           C  
ATOM    226  N   PRO A  30      -1.200   4.401 -17.113  1.00 58.84           N  
ATOM    227  CA  PRO A  30      -0.803   5.737 -17.563  1.00 58.84           C  
ATOM    228  C   PRO A  30      -1.870   6.794 -17.290  1.00 58.84           C  
ATOM    229  CB  PRO A  30      -0.590   5.552 -19.068  1.00 58.84           C  
ATOM    230  O   PRO A  30      -1.733   7.941 -17.721  1.00 58.84           O  
ATOM    231  CG  PRO A  30      -1.491   4.421 -19.445  1.00 58.84           C  
ATOM    232  CD  PRO A  30      -1.729   3.574 -18.228  1.00 58.84           C  
ATOM    233  N   TYR A  31      -2.907   6.512 -16.488  1.00 56.92           N  
ATOM    234  CA  TYR A  31      -3.962   7.485 -16.230  1.00 56.92           C  
ATOM    235  C   TYR A  31      -3.639   8.327 -15.002  1.00 56.92           C  
ATOM    236  CB  TYR A  31      -5.309   6.781 -16.041  1.00 56.92           C  
ATOM    237  O   TYR A  31      -4.206   8.112 -13.928  1.00 56.92           O  
ATOM    238  CG  TYR A  31      -5.783   6.038 -17.266  1.00 56.92           C  
ATOM    239  CD1 TYR A  31      -6.444   6.703 -18.296  1.00 56.92           C  
ATOM    240  CD2 TYR A  31      -5.570   4.670 -17.397  1.00 56.92           C  
ATOM    241  CE1 TYR A  31      -6.885   6.022 -19.426  1.00 56.92           C  
ATOM    242  CE2 TYR A  31      -6.006   3.979 -18.523  1.00 56.92           C  
ATOM    243  OH  TYR A  31      -7.094   3.983 -20.647  1.00 56.92           O  
ATOM    244  CZ  TYR A  31      -6.661   4.662 -19.531  1.00 56.92           C  
ATOM    245  N   PRO A  32      -2.465   9.081 -14.958  1.00 56.60           N  
ATOM    246  CA  PRO A  32      -2.054   9.799 -13.749  1.00 56.60           C  
ATOM    247  C   PRO A  32      -3.089  10.824 -13.292  1.00 56.60           C  
ATOM    248  CB  PRO A  32      -0.754  10.487 -14.172  1.00 56.60           C  
ATOM    249  O   PRO A  32      -3.008  11.330 -12.170  1.00 56.60           O  
ATOM    250  CG  PRO A  32      -0.757  10.425 -15.665  1.00 56.60           C  
ATOM    251  CD  PRO A  32      -1.756   9.391 -16.098  1.00 56.60           C  
ATOM    252  N   VAL A  33      -4.196  11.066 -14.132  1.00 56.99           N  
ATOM    253  CA  VAL A  33      -4.929  12.272 -13.764  1.00 56.99           C  
ATOM    254  C   VAL A  33      -6.002  11.931 -12.731  1.00 56.99           C  
ATOM    255  CB  VAL A  33      -5.572  12.945 -14.997  1.00 56.99           C  
ATOM    256  O   VAL A  33      -6.363  12.770 -11.902  1.00 56.99           O  
ATOM    257  CG1 VAL A  33      -6.135  14.317 -14.633  1.00 56.99           C  
ATOM    258  CG2 VAL A  33      -4.555  13.064 -16.130  1.00 56.99           C  
ATOM    259  N   ASP A  34      -5.925  10.724 -12.060  1.00 61.52           N  
ATOM    260  CA  ASP A  34      -7.020  10.660 -11.097  1.00 61.52           C  
ATOM    261  C   ASP A  34      -6.602   9.901  -9.840  1.00 61.52           C  
ATOM    262  CB  ASP A  34      -8.249  10.001 -11.726  1.00 61.52           C  
ATOM    263  O   ASP A  34      -6.902   8.714  -9.697  1.00 61.52           O  
ATOM    264  CG  ASP A  34      -8.938  10.886 -12.750  1.00 61.52           C  
ATOM    265  OD1 ASP A  34      -8.869  12.128 -12.628  1.00 61.52           O  
ATOM    266  OD2 ASP A  34      -9.557  10.335 -13.686  1.00 61.52           O  
ATOM    267  N   SER A  35      -5.377  10.159  -9.302  1.00 72.63           N  
ATOM    268  CA  SER A  35      -5.211   9.542  -7.990  1.00 72.63           C  
ATOM    269  C   SER A  35      -6.273  10.031  -7.011  1.00 72.63           C  
ATOM    270  CB  SER A  35      -3.818   9.836  -7.432  1.00 72.63           C  
ATOM    271  O   SER A  35      -6.608  11.217  -6.991  1.00 72.63           O  
ATOM    272  OG  SER A  35      -3.639  11.228  -7.233  1.00 72.63           O  
ATOM    273  N   GLU A  36      -7.174   9.128  -6.693  1.00 83.01           N  
ATOM    274  CA  GLU A  36      -8.220   9.405  -5.714  1.00 83.01           C  
ATOM    275  C   GLU A  36      -8.025   8.576  -4.448  1.00 83.01           C  
ATOM    276  CB  GLU A  36      -9.603   9.134  -6.312  1.00 83.01           C  
ATOM    277  O   GLU A  36      -7.566   7.433  -4.513  1.00 83.01           O  
ATOM    278  CG  GLU A  36      -9.981  10.083  -7.441  1.00 83.01           C  
ATOM    279  CD  GLU A  36     -11.367   9.818  -8.008  1.00 83.01           C  
ATOM    280  OE1 GLU A  36     -11.793  10.545  -8.934  1.00 83.01           O  
ATOM    281  OE2 GLU A  36     -12.032   8.876  -7.521  1.00 83.01           O  
ATOM    282  N   SER A  37      -8.203   9.268  -3.391  1.00 88.35           N  
ATOM    283  CA  SER A  37      -8.210   8.615  -2.087  1.00 88.35           C  
ATOM    284  C   SER A  37      -9.488   7.810  -1.878  1.00 88.35           C  
ATOM    285  CB  SER A  37      -8.059   9.647  -0.969  1.00 88.35           C  
ATOM    286  O   SER A  37     -10.592   8.341  -2.018  1.00 88.35           O  
ATOM    287  OG  SER A  37      -7.924   9.010   0.290  1.00 88.35           O  
ATOM    288  N   ARG A  38      -9.293   6.486  -1.674  1.00 88.39           N  
ATOM    289  CA  ARG A  38     -10.429   5.593  -1.466  1.00 88.39           C  
ATOM    290  C   ARG A  38     -10.217   4.715  -0.238  1.00 88.39           C  
ATOM    291  CB  ARG A  38     -10.660   4.720  -2.701  1.00 88.39           C  
ATOM    292  O   ARG A  38      -9.081   4.504   0.193  1.00 88.39           O  
ATOM    293  CG  ARG A  38     -10.990   5.508  -3.959  1.00 88.39           C  
ATOM    294  CD  ARG A  38     -11.315   4.591  -5.130  1.00 88.39           C  
ATOM    295  NE  ARG A  38     -11.597   5.348  -6.346  1.00 88.39           N  
ATOM    296  NH1 ARG A  38     -12.456   3.550  -7.515  1.00 88.39           N  
ATOM    297  NH2 ARG A  38     -12.346   5.616  -8.501  1.00 88.39           N  
ATOM    298  CZ  ARG A  38     -12.132   4.836  -7.451  1.00 88.39           C  
ATOM    299  N   CYS A  39     -11.473   4.305   0.307  1.00 89.35           N  
ATOM    300  CA  CYS A  39     -11.427   3.327   1.388  1.00 89.35           C  
ATOM    301  C   CYS A  39     -10.917   1.982   0.885  1.00 89.35           C  
ATOM    302  CB  CYS A  39     -12.811   3.155   2.014  1.00 89.35           C  
ATOM    303  O   CYS A  39     -11.366   1.490  -0.152  1.00 89.35           O  
ATOM    304  SG  CYS A  39     -12.806   2.177   3.532  1.00 89.35           S  
ATOM    305  N   CYS A  40      -9.948   1.399   1.701  1.00 88.45           N  
ATOM    306  CA  CYS A  40      -9.418   0.094   1.322  1.00 88.45           C  
ATOM    307  C   CYS A  40     -10.406  -1.016   1.660  1.00 88.45           C  
ATOM    308  CB  CYS A  40      -8.085  -0.166   2.022  1.00 88.45           C  
ATOM    309  O   CYS A  40     -11.153  -0.912   2.634  1.00 88.45           O  
ATOM    310  SG  CYS A  40      -6.745   0.906   1.460  1.00 88.45           S  
ATOM    311  N   PRO A  41     -10.467  -1.968   0.742  1.00 88.86           N  
ATOM    312  CA  PRO A  41     -11.298  -3.130   1.063  1.00 88.86           C  
ATOM    313  C   PRO A  41     -10.906  -3.789   2.384  1.00 88.86           C  
ATOM    314  CB  PRO A  41     -11.051  -4.077  -0.114  1.00 88.86           C  
ATOM    315  O   PRO A  41      -9.792  -3.586   2.873  1.00 88.86           O  
ATOM    316  CG  PRO A  41     -10.458  -3.213  -1.181  1.00 88.86           C  
ATOM    317  CD  PRO A  41      -9.744  -2.067  -0.524  1.00 88.86           C  
ATOM    318  N   GLU A  42     -11.841  -4.484   3.008  1.00 85.69           N  
ATOM    319  CA  GLU A  42     -11.587  -5.195   4.257  1.00 85.69           C  
ATOM    320  C   GLU A  42     -10.376  -6.115   4.132  1.00 85.69           C  
ATOM    321  CB  GLU A  42     -12.819  -6.003   4.676  1.00 85.69           C  
ATOM    322  O   GLU A  42     -10.236  -6.835   3.142  1.00 85.69           O  
ATOM    323  CG  GLU A  42     -12.800  -6.442   6.133  1.00 85.69           C  
ATOM    324  CD  GLU A  42     -14.024  -7.251   6.532  1.00 85.69           C  
ATOM    325  OE1 GLU A  42     -14.053  -7.792   7.661  1.00 85.69           O  
ATOM    326  OE2 GLU A  42     -14.961  -7.346   5.708  1.00 85.69           O  
ATOM    327  N   GLY A  43      -9.455  -6.037   4.995  1.00 85.61           N  
ATOM    328  CA  GLY A  43      -8.281  -6.894   5.014  1.00 85.61           C  
ATOM    329  C   GLY A  43      -7.054  -6.239   4.410  1.00 85.61           C  
ATOM    330  O   GLY A  43      -5.942  -6.756   4.536  1.00 85.61           O  
ATOM    331  N   GLN A  44      -7.262  -5.115   3.688  1.00 90.21           N  
ATOM    332  CA  GLN A  44      -6.161  -4.367   3.091  1.00 90.21           C  
ATOM    333  C   GLN A  44      -5.867  -3.096   3.882  1.00 90.21           C  
ATOM    334  CB  GLN A  44      -6.474  -4.019   1.635  1.00 90.21           C  
ATOM    335  O   GLN A  44      -6.365  -2.020   3.545  1.00 90.21           O  
ATOM    336  CG  GLN A  44      -6.655  -5.236   0.737  1.00 90.21           C  
ATOM    337  CD  GLN A  44      -6.803  -4.868  -0.727  1.00 90.21           C  
ATOM    338  NE2 GLN A  44      -7.222  -5.830  -1.541  1.00 90.21           N  
ATOM    339  OE1 GLN A  44      -6.543  -3.727  -1.123  1.00 90.21           O  
ATOM    340  N   ASP A  45      -4.981  -3.240   4.871  1.00 87.98           N  
ATOM    341  CA  ASP A  45      -4.802  -2.157   5.834  1.00 87.98           C  
ATOM    342  C   ASP A  45      -3.503  -1.398   5.573  1.00 87.98           C  
ATOM    343  CB  ASP A  45      -4.815  -2.703   7.263  1.00 87.98           C  
ATOM    344  O   ASP A  45      -3.019  -0.670   6.441  1.00 87.98           O  
ATOM    345  CG  ASP A  45      -6.153  -3.304   7.657  1.00 87.98           C  
ATOM    346  OD1 ASP A  45      -7.205  -2.785   7.226  1.00 87.98           O  
ATOM    347  OD2 ASP A  45      -6.155  -4.304   8.407  1.00 87.98           O  
ATOM    348  N   THR A  46      -2.886  -1.648   4.395  1.00 91.65           N  
ATOM    349  CA  THR A  46      -1.608  -1.013   4.090  1.00 91.65           C  
ATOM    350  C   THR A  46      -1.634  -0.389   2.697  1.00 91.65           C  
ATOM    351  CB  THR A  46      -0.447  -2.020   4.183  1.00 91.65           C  
ATOM    352  O   THR A  46      -2.128  -0.999   1.747  1.00 91.65           O  
ATOM    353  CG2 THR A  46       0.896  -1.333   3.959  1.00 91.65           C  
ATOM    354  OG1 THR A  46      -0.451  -2.627   5.481  1.00 91.65           O  
ATOM    355  N   CYS A  47      -1.164   0.797   2.628  1.00 92.31           N  
ATOM    356  CA  CYS A  47      -1.020   1.459   1.336  1.00 92.31           C  
ATOM    357  C   CYS A  47       0.289   1.063   0.664  1.00 92.31           C  
ATOM    358  CB  CYS A  47      -1.080   2.977   1.502  1.00 92.31           C  
ATOM    359  O   CYS A  47       1.284   0.799   1.340  1.00 92.31           O  
ATOM    360  SG  CYS A  47      -2.603   3.566   2.274  1.00 92.31           S  
ATOM    361  N   TYR A  48       0.238   0.949  -0.670  1.00 91.54           N  
ATOM    362  CA  TYR A  48       1.476   0.647  -1.380  1.00 91.54           C  
ATOM    363  C   TYR A  48       1.649   1.560  -2.588  1.00 91.54           C  
ATOM    364  CB  TYR A  48       1.497  -0.818  -1.826  1.00 91.54           C  
ATOM    365  O   TYR A  48       0.676   2.133  -3.085  1.00 91.54           O  
ATOM    366  CG  TYR A  48       0.663  -1.090  -3.055  1.00 91.54           C  
ATOM    367  CD1 TYR A  48      -0.687  -1.416  -2.946  1.00 91.54           C  
ATOM    368  CD2 TYR A  48       1.224  -1.024  -4.326  1.00 91.54           C  
ATOM    369  CE1 TYR A  48      -1.459  -1.670  -4.075  1.00 91.54           C  
ATOM    370  CE2 TYR A  48       0.461  -1.276  -5.462  1.00 91.54           C  
ATOM    371  OH  TYR A  48      -1.636  -1.848  -6.447  1.00 91.54           O  
ATOM    372  CZ  TYR A  48      -0.877  -1.597  -5.326  1.00 91.54           C  
ATOM    373  N   LYS A  49       2.886   1.661  -2.995  1.00 88.41           N  
ATOM    374  CA  LYS A  49       3.325   2.322  -4.221  1.00 88.41           C  
ATOM    375  C   LYS A  49       4.375   1.488  -4.949  1.00 88.41           C  
ATOM    376  CB  LYS A  49       3.882   3.712  -3.912  1.00 88.41           C  
ATOM    377  O   LYS A  49       5.355   1.048  -4.344  1.00 88.41           O  
ATOM    378  CG  LYS A  49       4.042   4.601  -5.137  1.00 88.41           C  
ATOM    379  CD  LYS A  49       4.527   5.994  -4.757  1.00 88.41           C  
ATOM    380  CE  LYS A  49       3.370   6.977  -4.637  1.00 88.41           C  
ATOM    381  NZ  LYS A  49       3.836   8.334  -4.224  1.00 88.41           N  
ATOM    382  N   ASN A  50       4.166   1.385  -6.289  1.00 86.36           N  
ATOM    383  CA  ASN A  50       5.068   0.597  -7.123  1.00 86.36           C  
ATOM    384  C   ASN A  50       5.686   1.442  -8.233  1.00 86.36           C  
ATOM    385  CB  ASN A  50       4.335  -0.607  -7.717  1.00 86.36           C  
ATOM    386  O   ASN A  50       4.972   2.110  -8.982  1.00 86.36           O  
ATOM    387  CG  ASN A  50       5.251  -1.512  -8.517  1.00 86.36           C  
ATOM    388  ND2 ASN A  50       5.654  -2.626  -7.918  1.00 86.36           N  
ATOM    389  OD1 ASN A  50       5.595  -1.212  -9.663  1.00 86.36           O  
ATOM    390  N   TYR A  51       7.062   1.310  -8.236  1.00 83.82           N  
ATOM    391  CA  TYR A  51       7.813   2.045  -9.247  1.00 83.82           C  
ATOM    392  C   TYR A  51       8.505   1.092 -10.213  1.00 83.82           C  
ATOM    393  CB  TYR A  51       8.847   2.963  -8.588  1.00 83.82           C  
ATOM    394  O   TYR A  51       8.886  -0.018  -9.834  1.00 83.82           O  
ATOM    395  CG  TYR A  51       8.246   3.976  -7.644  1.00 83.82           C  
ATOM    396  CD1 TYR A  51       7.836   5.226  -8.103  1.00 83.82           C  
ATOM    397  CD2 TYR A  51       8.088   3.687  -6.293  1.00 83.82           C  
ATOM    398  CE1 TYR A  51       7.283   6.164  -7.237  1.00 83.82           C  
ATOM    399  CE2 TYR A  51       7.536   4.617  -5.419  1.00 83.82           C  
ATOM    400  OH  TYR A  51       6.591   6.775  -5.037  1.00 83.82           O  
ATOM    401  CZ  TYR A  51       7.137   5.851  -5.899  1.00 83.82           C  
ATOM    402  N   TRP A  52       8.573   1.604 -11.534  1.00 80.44           N  
ATOM    403  CA  TRP A  52       9.407   0.899 -12.502  1.00 80.44           C  
ATOM    404  C   TRP A  52      10.887   1.148 -12.231  1.00 80.44           C  
ATOM    405  CB  TRP A  52       9.057   1.330 -13.929  1.00 80.44           C  
ATOM    406  O   TRP A  52      11.287   2.275 -11.927  1.00 80.44           O  
ATOM    407  CG  TRP A  52       9.471   0.346 -14.982  1.00 80.44           C  
ATOM    408  CD1 TRP A  52       8.891  -0.861 -15.256  1.00 80.44           C  
ATOM    409  CD2 TRP A  52      10.562   0.485 -15.898  1.00 80.44           C  
ATOM    410  CE2 TRP A  52      10.583  -0.677 -16.701  1.00 80.44           C  
ATOM    411  CE3 TRP A  52      11.523   1.480 -16.119  1.00 80.44           C  
ATOM    412  NE1 TRP A  52       9.555  -1.481 -16.289  1.00 80.44           N  
ATOM    413  CH2 TRP A  52      12.459   0.119 -17.905  1.00 80.44           C  
ATOM    414  CZ2 TRP A  52      11.530  -0.870 -17.710  1.00 80.44           C  
ATOM    415  CZ3 TRP A  52      12.464   1.286 -17.124  1.00 80.44           C  
ATOM    416  N   VAL A  53      11.675   0.007 -12.194  1.00 79.30           N  
ATOM    417  CA  VAL A  53      13.114   0.166 -12.017  1.00 79.30           C  
ATOM    418  C   VAL A  53      13.845  -0.304 -13.273  1.00 79.30           C  
ATOM    419  CB  VAL A  53      13.624  -0.610 -10.782  1.00 79.30           C  
ATOM    420  O   VAL A  53      13.300  -1.080 -14.062  1.00 79.30           O  
ATOM    421  CG1 VAL A  53      13.031  -0.032  -9.499  1.00 79.30           C  
ATOM    422  CG2 VAL A  53      13.286  -2.095 -10.910  1.00 79.30           C  
ATOM    423  N   ASN A  54      15.032   0.323 -13.623  1.00 80.26           N  
ATOM    424  CA  ASN A  54      15.888  -0.108 -14.723  1.00 80.26           C  
ATOM    425  C   ASN A  54      16.697  -1.347 -14.351  1.00 80.26           C  
ATOM    426  CB  ASN A  54      16.821   1.026 -15.153  1.00 80.26           C  
ATOM    427  O   ASN A  54      16.487  -1.935 -13.289  1.00 80.26           O  
ATOM    428  CG  ASN A  54      17.805   1.416 -14.067  1.00 80.26           C  
ATOM    429  ND2 ASN A  54      18.399   2.596 -14.201  1.00 80.26           N  
ATOM    430  OD1 ASN A  54      18.030   0.663 -13.117  1.00 80.26           O  
ATOM    431  N   GLU A  55      17.510  -1.862 -15.234  1.00 78.92           N  
ATOM    432  CA  GLU A  55      18.299  -3.080 -15.081  1.00 78.92           C  
ATOM    433  C   GLU A  55      19.225  -2.989 -13.871  1.00 78.92           C  
ATOM    434  CB  GLU A  55      19.114  -3.357 -16.347  1.00 78.92           C  
ATOM    435  O   GLU A  55      19.695  -4.010 -13.364  1.00 78.92           O  
ATOM    436  CG  GLU A  55      20.033  -2.213 -16.749  1.00 78.92           C  
ATOM    437  CD  GLU A  55      20.755  -2.457 -18.064  1.00 78.92           C  
ATOM    438  OE1 GLU A  55      21.448  -1.537 -18.556  1.00 78.92           O  
ATOM    439  OE2 GLU A  55      20.627  -3.576 -18.608  1.00 78.92           O  
ATOM    440  N   PHE A  56      19.395  -1.811 -13.377  1.00 80.14           N  
ATOM    441  CA  PHE A  56      20.298  -1.622 -12.248  1.00 80.14           C  
ATOM    442  C   PHE A  56      19.517  -1.490 -10.946  1.00 80.14           C  
ATOM    443  CB  PHE A  56      21.176  -0.386 -12.461  1.00 80.14           C  
ATOM    444  O   PHE A  56      20.108  -1.360  -9.871  1.00 80.14           O  
ATOM    445  CG  PHE A  56      22.052  -0.467 -13.682  1.00 80.14           C  
ATOM    446  CD1 PHE A  56      23.175  -1.284 -13.696  1.00 80.14           C  
ATOM    447  CD2 PHE A  56      21.751   0.276 -14.817  1.00 80.14           C  
ATOM    448  CE1 PHE A  56      23.988  -1.361 -14.825  1.00 80.14           C  
ATOM    449  CE2 PHE A  56      22.559   0.204 -15.949  1.00 80.14           C  
ATOM    450  CZ  PHE A  56      23.677  -0.614 -15.950  1.00 80.14           C  
ATOM    451  N   GLY A  57      18.139  -1.545 -11.011  1.00 74.87           N  
ATOM    452  CA  GLY A  57      17.320  -1.479  -9.812  1.00 74.87           C  
ATOM    453  C   GLY A  57      16.995  -0.058  -9.389  1.00 74.87           C  
ATOM    454  O   GLY A  57      16.561   0.175  -8.259  1.00 74.87           O  
ATOM    455  N   HIS A  58      17.357   0.871 -10.191  1.00 78.24           N  
ATOM    456  CA  HIS A  58      17.070   2.269  -9.889  1.00 78.24           C  
ATOM    457  C   HIS A  58      15.730   2.696 -10.478  1.00 78.24           C  
ATOM    458  CB  HIS A  58      18.187   3.171 -10.416  1.00 78.24           C  
ATOM    459  O   HIS A  58      15.321   2.197 -11.529  1.00 78.24           O  
ATOM    460  CG  HIS A  58      19.517   2.913  -9.782  1.00 78.24           C  
ATOM    461  CD2 HIS A  58      19.840   2.445  -8.554  1.00 78.24           C  
ATOM    462  ND1 HIS A  58      20.709   3.145 -10.433  1.00 78.24           N  
ATOM    463  CE1 HIS A  58      21.711   2.828  -9.630  1.00 78.24           C  
ATOM    464  NE2 HIS A  58      21.210   2.401  -8.483  1.00 78.24           N  
ATOM    465  N   LYS A  59      15.025   3.583  -9.688  1.00 74.87           N  
ATOM    466  CA  LYS A  59      13.768   4.135 -10.184  1.00 74.87           C  
ATOM    467  C   LYS A  59      13.969   4.845 -11.520  1.00 74.87           C  
ATOM    468  CB  LYS A  59      13.166   5.101  -9.163  1.00 74.87           C  
ATOM    469  O   LYS A  59      14.940   5.584 -11.697  1.00 74.87           O  
ATOM    470  CG  LYS A  59      12.774   4.446  -7.847  1.00 74.87           C  
ATOM    471  CD  LYS A  59      12.212   5.462  -6.861  1.00 74.87           C  
ATOM    472  CE  LYS A  59      11.946   4.834  -5.499  1.00 74.87           C  
ATOM    473  NZ  LYS A  59      11.415   5.832  -4.523  1.00 74.87           N  
ATOM    474  N   GLN A  60      13.206   4.385 -12.519  1.00 73.12           N  
ATOM    475  CA  GLN A  60      13.275   5.039 -13.821  1.00 73.12           C  
ATOM    476  C   GLN A  60      12.622   6.417 -13.780  1.00 73.12           C  
ATOM    477  CB  GLN A  60      12.610   4.174 -14.893  1.00 73.12           C  
ATOM    478  O   GLN A  60      11.489   6.559 -13.316  1.00 73.12           O  
ATOM    479  CG  GLN A  60      12.881   4.642 -16.317  1.00 73.12           C  
ATOM    480  CD  GLN A  60      12.459   3.624 -17.359  1.00 73.12           C  
ATOM    481  NE2 GLN A  60      13.317   3.398 -18.348  1.00 73.12           N  
ATOM    482  OE1 GLN A  60      11.371   3.045 -17.276  1.00 73.12           O  
ATOM    483  N   ILE A  61      13.411   7.421 -13.997  1.00 68.87           N  
ATOM    484  CA  ILE A  61      12.935   8.794 -14.126  1.00 68.87           C  
ATOM    485  C   ILE A  61      12.607   9.091 -15.587  1.00 68.87           C  
ATOM    486  CB  ILE A  61      13.975   9.805 -13.593  1.00 68.87           C  
ATOM    487  O   ILE A  61      13.402   8.792 -16.482  1.00 68.87           O  
ATOM    488  CG1 ILE A  61      14.341   9.479 -12.141  1.00 68.87           C  
ATOM    489  CG2 ILE A  61      13.447  11.237 -13.716  1.00 68.87           C  
ATOM    490  CD1 ILE A  61      15.536  10.261 -11.613  1.00 68.87           C  
ATOM    491  N   PRO A  62      11.329   9.421 -15.873  1.00 66.70           N  
ATOM    492  CA  PRO A  62      11.109   9.820 -17.265  1.00 66.70           C  
ATOM    493  C   PRO A  62      12.015  10.971 -17.699  1.00 66.70           C  
ATOM    494  CB  PRO A  62       9.639  10.247 -17.282  1.00 66.70           C  
ATOM    495  O   PRO A  62      12.524  11.713 -16.854  1.00 66.70           O  
ATOM    496  CG  PRO A  62       9.227  10.255 -15.846  1.00 66.70           C  
ATOM    497  CD  PRO A  62      10.344   9.676 -15.026  1.00 66.70           C  
ATOM    498  N   TYR A  63      12.620  10.865 -18.928  1.00 64.39           N  
ATOM    499  CA  TYR A  63      13.527  11.800 -19.583  1.00 64.39           C  
ATOM    500  C   TYR A  63      13.026  13.233 -19.445  1.00 64.39           C  
ATOM    501  CB  TYR A  63      13.690  11.444 -21.064  1.00 64.39           C  
ATOM    502  O   TYR A  63      13.810  14.149 -19.189  1.00 64.39           O  
ATOM    503  CG  TYR A  63      14.677  12.321 -21.794  1.00 64.39           C  
ATOM    504  CD1 TYR A  63      14.243  13.315 -22.668  1.00 64.39           C  
ATOM    505  CD2 TYR A  63      16.046  12.157 -21.613  1.00 64.39           C  
ATOM    506  CE1 TYR A  63      15.149  14.125 -23.344  1.00 64.39           C  
ATOM    507  CE2 TYR A  63      16.962  12.960 -22.285  1.00 64.39           C  
ATOM    508  OH  TYR A  63      17.407  14.738 -23.814  1.00 64.39           O  
ATOM    509  CZ  TYR A  63      16.505  13.940 -23.146  1.00 64.39           C  
ATOM    510  N   LYS A  64      11.683  13.462 -18.925  1.00 64.80           N  
ATOM    511  CA  LYS A  64      11.130  14.813 -18.970  1.00 64.80           C  
ATOM    512  C   LYS A  64      10.614  15.241 -17.599  1.00 64.80           C  
ATOM    513  CB  LYS A  64      10.006  14.899 -20.003  1.00 64.80           C  
ATOM    514  O   LYS A  64      10.664  16.422 -17.252  1.00 64.80           O  
ATOM    515  CG  LYS A  64      10.477  15.282 -21.399  1.00 64.80           C  
ATOM    516  CD  LYS A  64       9.304  15.627 -22.308  1.00 64.80           C  
ATOM    517  CE  LYS A  64       9.769  15.947 -23.723  1.00 64.80           C  
ATOM    518  NZ  LYS A  64       8.646  16.438 -24.577  1.00 64.80           N  
ATOM    519  N   LYS A  65      10.638  14.346 -16.653  1.00 60.28           N  
ATOM    520  CA  LYS A  65      10.100  14.649 -15.330  1.00 60.28           C  
ATOM    521  C   LYS A  65      10.988  14.073 -14.230  1.00 60.28           C  
ATOM    522  CB  LYS A  65       8.677  14.107 -15.192  1.00 60.28           C  
ATOM    523  O   LYS A  65      11.688  13.082 -14.446  1.00 60.28           O  
ATOM    524  CG  LYS A  65       7.605  15.033 -15.748  1.00 60.28           C  
ATOM    525  CD  LYS A  65       6.207  14.567 -15.361  1.00 60.28           C  
ATOM    526  CE  LYS A  65       5.135  15.504 -15.901  1.00 60.28           C  
ATOM    527  NZ  LYS A  65       3.760  15.001 -15.605  1.00 60.28           N  
ATOM    528  N   ASN A  66      11.604  14.913 -13.464  1.00 65.86           N  
ATOM    529  CA  ASN A  66      12.453  14.643 -12.309  1.00 65.86           C  
ATOM    530  C   ASN A  66      11.765  13.713 -11.313  1.00 65.86           C  
ATOM    531  CB  ASN A  66      12.857  15.949 -11.623  1.00 65.86           C  
ATOM    532  O   ASN A  66      12.095  13.715 -10.126  1.00 65.86           O  
ATOM    533  CG  ASN A  66      13.854  16.751 -12.436  1.00 65.86           C  
ATOM    534  ND2 ASN A  66      13.786  18.072 -12.322  1.00 65.86           N  
ATOM    535  OD1 ASN A  66      14.678  16.188 -13.161  1.00 65.86           O  
ATOM    536  N   TYR A  67      10.787  12.866 -11.733  1.00 66.36           N  
ATOM    537  CA  TYR A  67      10.214  11.922 -10.781  1.00 66.36           C  
ATOM    538  C   TYR A  67      10.212  10.508 -11.349  1.00 66.36           C  
ATOM    539  CB  TYR A  67       8.787  12.335 -10.406  1.00 66.36           C  
ATOM    540  O   TYR A  67      10.162  10.321 -12.567  1.00 66.36           O  
ATOM    541  CG  TYR A  67       8.708  13.659  -9.684  1.00 66.36           C  
ATOM    542  CD1 TYR A  67       8.815  13.725  -8.297  1.00 66.36           C  
ATOM    543  CD2 TYR A  67       8.527  14.844 -10.388  1.00 66.36           C  
ATOM    544  CE1 TYR A  67       8.741  14.942  -7.627  1.00 66.36           C  
ATOM    545  CE2 TYR A  67       8.451  16.067  -9.729  1.00 66.36           C  
ATOM    546  OH  TYR A  67       8.486  17.313  -7.693  1.00 66.36           O  
ATOM    547  CZ  TYR A  67       8.560  16.106  -8.351  1.00 66.36           C  
ATOM    548  N   PRO A  68      10.496   9.445 -10.427  1.00 70.65           N  
ATOM    549  CA  PRO A  68      10.378   8.051 -10.863  1.00 70.65           C  
ATOM    550  C   PRO A  68       8.993   7.722 -11.415  1.00 70.65           C  
ATOM    551  CB  PRO A  68      10.659   7.257  -9.585  1.00 70.65           C  
ATOM    552  O   PRO A  68       8.021   8.418 -11.112  1.00 70.65           O  
ATOM    553  CG  PRO A  68      10.367   8.210  -8.471  1.00 70.65           C  
ATOM    554  CD  PRO A  68      10.520   9.611  -8.989  1.00 70.65           C  
ATOM    555  N   VAL A  69       9.024   6.783 -12.477  1.00 76.07           N  
ATOM    556  CA  VAL A  69       7.763   6.342 -13.063  1.00 76.07           C  
ATOM    557  C   VAL A  69       7.001   5.477 -12.061  1.00 76.07           C  
ATOM    558  CB  VAL A  69       7.990   5.560 -14.377  1.00 76.07           C  
ATOM    559  O   VAL A  69       7.466   4.400 -11.681  1.00 76.07           O  
ATOM    560  CG1 VAL A  69       6.660   5.090 -14.962  1.00 76.07           C  
ATOM    561  CG2 VAL A  69       8.747   6.422 -15.386  1.00 76.07           C  
ATOM    562  N   MET A  70       5.962   6.157 -11.465  1.00 74.90           N  
ATOM    563  CA  MET A  70       5.041   5.408 -10.615  1.00 74.90           C  
ATOM    564  C   MET A  70       4.076   4.580 -11.456  1.00 74.90           C  
ATOM    565  CB  MET A  70       4.259   6.356  -9.703  1.00 74.90           C  
ATOM    566  O   MET A  70       3.406   5.111 -12.344  1.00 74.90           O  
ATOM    567  CG  MET A  70       3.358   5.643  -8.707  1.00 74.90           C  
ATOM    568  SD  MET A  70       2.337   6.809  -7.725  1.00 74.90           S  
ATOM    569  CE  MET A  70       1.374   5.634  -6.733  1.00 74.90           C  
ATOM    570  N   LEU A  71       3.995   3.249 -11.277  1.00 79.89           N  
ATOM    571  CA  LEU A  71       3.197   2.320 -12.070  1.00 79.89           C  
ATOM    572  C   LEU A  71       1.806   2.150 -11.470  1.00 79.89           C  
ATOM    573  CB  LEU A  71       3.894   0.960 -12.166  1.00 79.89           C  
ATOM    574  O   LEU A  71       0.802   2.265 -12.177  1.00 79.89           O  
ATOM    575  CG  LEU A  71       5.228   0.933 -12.914  1.00 79.89           C  
ATOM    576  CD1 LEU A  71       5.878  -0.440 -12.789  1.00 79.89           C  
ATOM    577  CD2 LEU A  71       5.026   1.303 -14.380  1.00 79.89           C  
ATOM    578  N   LYS A  72       1.870   1.993 -10.070  1.00 84.91           N  
ATOM    579  CA  LYS A  72       0.612   1.679  -9.400  1.00 84.91           C  
ATOM    580  C   LYS A  72       0.686   2.000  -7.910  1.00 84.91           C  
ATOM    581  CB  LYS A  72       0.249   0.207  -9.601  1.00 84.91           C  
ATOM    582  O   LYS A  72       1.747   1.874  -7.295  1.00 84.91           O  
ATOM    583  CG  LYS A  72      -1.145  -0.159  -9.114  1.00 84.91           C  
ATOM    584  CD  LYS A  72      -1.468  -1.622  -9.389  1.00 84.91           C  
ATOM    585  CE  LYS A  72      -2.856  -1.995  -8.885  1.00 84.91           C  
ATOM    586  NZ  LYS A  72      -3.172  -3.431  -9.143  1.00 84.91           N  
ATOM    587  N   SER A  73      -0.421   2.594  -7.364  1.00 88.98           N  
ATOM    588  CA  SER A  73      -0.589   2.746  -5.923  1.00 88.98           C  
ATOM    589  C   SER A  73      -1.973   2.289  -5.477  1.00 88.98           C  
ATOM    590  CB  SER A  73      -0.364   4.200  -5.506  1.00 88.98           C  
ATOM    591  O   SER A  73      -2.927   2.325  -6.257  1.00 88.98           O  
ATOM    592  OG  SER A  73      -1.274   5.060  -6.171  1.00 88.98           O  
ATOM    593  N   GLY A  74      -2.018   1.716  -4.287  1.00 90.48           N  
ATOM    594  CA  GLY A  74      -3.279   1.206  -3.771  1.00 90.48           C  
ATOM    595  C   GLY A  74      -3.152   0.587  -2.391  1.00 90.48           C  
ATOM    596  O   GLY A  74      -2.327   1.020  -1.584  1.00 90.48           O  
ATOM    597  N   CYS A  75      -4.155  -0.321  -2.170  1.00 91.47           N  
ATOM    598  CA  CYS A  75      -4.236  -1.014  -0.889  1.00 91.47           C  
ATOM    599  C   CYS A  75      -3.799  -2.468  -1.028  1.00 91.47           C  
ATOM    600  CB  CYS A  75      -5.659  -0.951  -0.334  1.00 91.47           C  
ATOM    601  O   CYS A  75      -4.087  -3.114  -2.037  1.00 91.47           O  
ATOM    602  SG  CYS A  75      -6.294   0.730  -0.151  1.00 91.47           S  
ATOM    603  N   VAL A  76      -3.076  -2.946   0.012  1.00 91.66           N  
ATOM    604  CA  VAL A  76      -2.628  -4.334  -0.023  1.00 91.66           C  
ATOM    605  C   VAL A  76      -2.729  -4.944   1.373  1.00 91.66           C  
ATOM    606  CB  VAL A  76      -1.182  -4.452  -0.553  1.00 91.66           C  
ATOM    607  O   VAL A  76      -2.674  -4.228   2.376  1.00 91.66           O  
ATOM    608  CG1 VAL A  76      -0.201  -3.767   0.397  1.00 91.66           C  
ATOM    609  CG2 VAL A  76      -0.804  -5.918  -0.750  1.00 91.66           C  
ATOM    610  N   THR A  77      -2.914  -6.244   1.429  1.00 90.03           N  
ATOM    611  CA  THR A  77      -2.943  -6.976   2.690  1.00 90.03           C  
ATOM    612  C   THR A  77      -1.529  -7.190   3.223  1.00 90.03           C  
ATOM    613  CB  THR A  77      -3.645  -8.337   2.530  1.00 90.03           C  
ATOM    614  O   THR A  77      -1.272  -6.990   4.412  1.00 90.03           O  
ATOM    615  CG2 THR A  77      -3.752  -9.062   3.867  1.00 90.03           C  
ATOM    616  OG1 THR A  77      -4.963  -8.129   2.005  1.00 90.03           O  
ATOM    617  N   THR A  78      -0.654  -7.645   2.328  1.00 88.49           N  
ATOM    618  CA  THR A  78       0.746  -7.904   2.645  1.00 88.49           C  
ATOM    619  C   THR A  78       1.665  -7.140   1.697  1.00 88.49           C  
ATOM    620  CB  THR A  78       1.065  -9.409   2.573  1.00 88.49           C  
ATOM    621  O   THR A  78       1.417  -7.088   0.491  1.00 88.49           O  
ATOM    622  CG2 THR A  78       2.457  -9.703   3.123  1.00 88.49           C  
ATOM    623  OG1 THR A  78       0.097 -10.135   3.341  1.00 88.49           O  
ATOM    624  N   CYS A  79       2.596  -6.530   2.328  1.00 87.02           N  
ATOM    625  CA  CYS A  79       3.563  -5.765   1.549  1.00 87.02           C  
ATOM    626  C   CYS A  79       4.691  -6.660   1.050  1.00 87.02           C  
ATOM    627  CB  CYS A  79       4.138  -4.620   2.383  1.00 87.02           C  
ATOM    628  O   CYS A  79       5.717  -6.802   1.718  1.00 87.02           O  
ATOM    629  SG  CYS A  79       4.950  -3.340   1.400  1.00 87.02           S  
ATOM    630  N   THR A  80       4.375  -7.445   0.103  1.00 83.32           N  
ATOM    631  CA  THR A  80       5.388  -8.316  -0.485  1.00 83.32           C  
ATOM    632  C   THR A  80       5.757  -7.845  -1.888  1.00 83.32           C  
ATOM    633  CB  THR A  80       4.904  -9.777  -0.541  1.00 83.32           C  
ATOM    634  O   THR A  80       4.894  -7.396  -2.646  1.00 83.32           O  
ATOM    635  CG2 THR A  80       4.974 -10.432   0.835  1.00 83.32           C  
ATOM    636  OG1 THR A  80       3.548  -9.807  -1.003  1.00 83.32           O  
ATOM    637  N   GLY A  81       6.987  -7.523  -2.115  1.00 68.91           N  
ATOM    638  CA  GLY A  81       7.680  -6.946  -3.256  1.00 68.91           C  
ATOM    639  C   GLY A  81       7.323  -7.613  -4.571  1.00 68.91           C  
ATOM    640  O   GLY A  81       6.795  -8.727  -4.585  1.00 68.91           O  
ATOM    641  N   PRO A  82       7.068  -6.777  -5.658  1.00 63.05           N  
ATOM    642  CA  PRO A  82       6.758  -7.365  -6.963  1.00 63.05           C  
ATOM    643  C   PRO A  82       7.722  -8.484  -7.350  1.00 63.05           C  
ATOM    644  CB  PRO A  82       6.885  -6.179  -7.923  1.00 63.05           C  
ATOM    645  O   PRO A  82       8.844  -8.541  -6.839  1.00 63.05           O  
ATOM    646  CG  PRO A  82       7.684  -5.163  -7.172  1.00 63.05           C  
ATOM    647  CD  PRO A  82       7.637  -5.505  -5.710  1.00 63.05           C  
ATOM    648  N   LYS A  83       7.208  -9.606  -7.881  1.00 62.01           N  
ATOM    649  CA  LYS A  83       7.973 -10.684  -8.501  1.00 62.01           C  
ATOM    650  C   LYS A  83       8.761 -10.176  -9.705  1.00 62.01           C  
ATOM    651  CB  LYS A  83       7.047 -11.825  -8.925  1.00 62.01           C  
ATOM    652  O   LYS A  83       9.836 -10.696 -10.014  1.00 62.01           O  
ATOM    653  CG  LYS A  83       6.514 -12.653  -7.765  1.00 62.01           C  
ATOM    654  CD  LYS A  83       5.665 -13.819  -8.255  1.00 62.01           C  
ATOM    655  CE  LYS A  83       5.044 -14.586  -7.094  1.00 62.01           C  
ATOM    656  NZ  LYS A  83       4.180 -15.707  -7.570  1.00 62.01           N  
ATOM    657  N   ALA A  84       8.567  -8.905 -10.146  1.00 64.79           N  
ATOM    658  CA  ALA A  84       9.167  -8.377 -11.368  1.00 64.79           C  
ATOM    659  C   ALA A  84       9.839  -7.031 -11.112  1.00 64.79           C  
ATOM    660  CB  ALA A  84       8.111  -8.241 -12.463  1.00 64.79           C  
ATOM    661  O   ALA A  84       9.879  -6.557  -9.974  1.00 64.79           O  
ATOM    662  N   LEU A  85      10.820  -6.507 -12.053  1.00 66.48           N  
ATOM    663  CA  LEU A  85      11.568  -5.255 -12.067  1.00 66.48           C  
ATOM    664  C   LEU A  85      10.710  -4.104 -11.552  1.00 66.48           C  
ATOM    665  CB  LEU A  85      12.065  -4.943 -13.481  1.00 66.48           C  
ATOM    666  O   LEU A  85       9.755  -3.691 -12.214  1.00 66.48           O  
ATOM    667  CG  LEU A  85      13.111  -5.898 -14.058  1.00 66.48           C  
ATOM    668  CD1 LEU A  85      13.312  -5.629 -15.545  1.00 66.48           C  
ATOM    669  CD2 LEU A  85      14.430  -5.766 -13.303  1.00 66.48           C  
ATOM    670  N   GLY A  86      10.538  -3.951 -10.178  1.00 75.72           N  
ATOM    671  CA  GLY A  86       9.898  -2.811  -9.541  1.00 75.72           C  
ATOM    672  C   GLY A  86      10.200  -2.709  -8.058  1.00 75.72           C  
ATOM    673  O   GLY A  86      10.848  -3.590  -7.489  1.00 75.72           O  
ATOM    674  N   ILE A  87      10.199  -1.407  -7.641  1.00 83.73           N  
ATOM    675  CA  ILE A  87      10.328  -1.095  -6.222  1.00 83.73           C  
ATOM    676  C   ILE A  87       8.944  -0.882  -5.613  1.00 83.73           C  
ATOM    677  CB  ILE A  87      11.211   0.152  -5.996  1.00 83.73           C  
ATOM    678  O   ILE A  87       8.140  -0.109  -6.139  1.00 83.73           O  
ATOM    679  CG1 ILE A  87      12.615  -0.077  -6.568  1.00 83.73           C  
ATOM    680  CG2 ILE A  87      11.278   0.503  -4.507  1.00 83.73           C  
ATOM    681  CD1 ILE A  87      13.482   1.174  -6.599  1.00 83.73           C  
ATOM    682  N   LEU A  88       8.649  -1.723  -4.573  1.00 87.61           N  
ATOM    683  CA  LEU A  88       7.396  -1.610  -3.835  1.00 87.61           C  
ATOM    684  C   LEU A  88       7.623  -0.962  -2.474  1.00 87.61           C  
ATOM    685  CB  LEU A  88       6.753  -2.988  -3.656  1.00 87.61           C  
ATOM    686  O   LEU A  88       8.472  -1.413  -1.701  1.00 87.61           O  
ATOM    687  CG  LEU A  88       5.450  -3.029  -2.857  1.00 87.61           C  
ATOM    688  CD1 LEU A  88       4.312  -2.416  -3.667  1.00 87.61           C  
ATOM    689  CD2 LEU A  88       5.115  -4.461  -2.453  1.00 87.61           C  
ATOM    690  N   ILE A  89       6.873   0.081  -2.249  1.00 89.51           N  
ATOM    691  CA  ILE A  89       6.929   0.778  -0.969  1.00 89.51           C  
ATOM    692  C   ILE A  89       5.564   0.714  -0.287  1.00 89.51           C  
ATOM    693  CB  ILE A  89       7.372   2.247  -1.144  1.00 89.51           C  
ATOM    694  O   ILE A  89       4.541   1.030  -0.901  1.00 89.51           O  
ATOM    695  CG1 ILE A  89       8.742   2.314  -1.830  1.00 89.51           C  
ATOM    696  CG2 ILE A  89       7.400   2.968   0.207  1.00 89.51           C  
ATOM    697  CD1 ILE A  89       9.149   3.714  -2.266  1.00 89.51           C  
ATOM    698  N   CYS A  90       5.662   0.280   0.963  1.00 92.01           N  
ATOM    699  CA  CYS A  90       4.440   0.219   1.757  1.00 92.01           C  
ATOM    700  C   CYS A  90       4.510   1.177   2.940  1.00 92.01           C  
ATOM    701  CB  CYS A  90       4.195  -1.205   2.255  1.00 92.01           C  
ATOM    702  O   CYS A  90       5.588   1.418   3.486  1.00 92.01           O  
ATOM    703  SG  CYS A  90       3.948  -2.407   0.931  1.00 92.01           S  
ATOM    704  N   CYS A  91       3.355   1.729   3.178  1.00 91.55           N  
ATOM    705  CA  CYS A  91       3.247   2.602   4.342  1.00 91.55           C  
ATOM    706  C   CYS A  91       1.896   2.433   5.026  1.00 91.55           C  
ATOM    707  CB  CYS A  91       3.445   4.062   3.937  1.00 91.55           C  
ATOM    708  O   CYS A  91       0.899   2.119   4.373  1.00 91.55           O  
ATOM    709  SG  CYS A  91       2.223   4.660   2.749  1.00 91.55           S  
ATOM    710  N   PRO A  92       1.825   2.580   6.329  1.00 86.74           N  
ATOM    711  CA  PRO A  92       0.630   2.177   7.074  1.00 86.74           C  
ATOM    712  C   PRO A  92      -0.276   3.356   7.419  1.00 86.74           C  
ATOM    713  CB  PRO A  92       1.204   1.539   8.342  1.00 86.74           C  
ATOM    714  O   PRO A  92      -1.366   3.163   7.964  1.00 86.74           O  
ATOM    715  CG  PRO A  92       2.495   2.254   8.578  1.00 86.74           C  
ATOM    716  CD  PRO A  92       3.087   2.621   7.247  1.00 86.74           C  
ATOM    717  N   THR A  93       0.109   4.561   6.912  1.00 89.42           N  
ATOM    718  CA  THR A  93      -0.691   5.712   7.317  1.00 89.42           C  
ATOM    719  C   THR A  93      -1.645   6.127   6.201  1.00 89.42           C  
ATOM    720  CB  THR A  93       0.202   6.906   7.703  1.00 89.42           C  
ATOM    721  O   THR A  93      -1.484   5.710   5.052  1.00 89.42           O  
ATOM    722  CG2 THR A  93       1.113   6.555   8.874  1.00 89.42           C  
ATOM    723  OG1 THR A  93       1.010   7.274   6.578  1.00 89.42           O  
ATOM    724  N   LYS A  94      -2.657   6.869   6.653  1.00 89.67           N  
ATOM    725  CA  LYS A  94      -3.657   7.353   5.706  1.00 89.67           C  
ATOM    726  C   LYS A  94      -3.004   8.131   4.567  1.00 89.67           C  
ATOM    727  CB  LYS A  94      -4.688   8.231   6.416  1.00 89.67           C  
ATOM    728  O   LYS A  94      -2.197   9.031   4.805  1.00 89.67           O  
ATOM    729  CG  LYS A  94      -5.817   8.712   5.516  1.00 89.67           C  
ATOM    730  CD  LYS A  94      -6.808   9.582   6.278  1.00 89.67           C  
ATOM    731  CE  LYS A  94      -7.908  10.108   5.366  1.00 89.67           C  
ATOM    732  NZ  LYS A  94      -8.911  10.919   6.119  1.00 89.67           N  
ATOM    733  N   ASP A  95      -3.245   7.697   3.356  1.00 89.11           N  
ATOM    734  CA  ASP A  95      -2.823   8.392   2.143  1.00 89.11           C  
ATOM    735  C   ASP A  95      -1.309   8.589   2.123  1.00 89.11           C  
ATOM    736  CB  ASP A  95      -3.531   9.742   2.024  1.00 89.11           C  
ATOM    737  O   ASP A  95      -0.818   9.617   1.650  1.00 89.11           O  
ATOM    738  CG  ASP A  95      -5.030   9.610   1.816  1.00 89.11           C  
ATOM    739  OD1 ASP A  95      -5.467   8.675   1.111  1.00 89.11           O  
ATOM    740  OD2 ASP A  95      -5.779  10.449   2.360  1.00 89.11           O  
ATOM    741  N   CYS A  96      -0.574   7.795   2.707  1.00 90.10           N  
ATOM    742  CA  CYS A  96       0.877   7.894   2.804  1.00 90.10           C  
ATOM    743  C   CYS A  96       1.534   7.619   1.456  1.00 90.10           C  
ATOM    744  CB  CYS A  96       1.413   6.919   3.852  1.00 90.10           C  
ATOM    745  O   CYS A  96       2.701   7.955   1.249  1.00 90.10           O  
ATOM    746  SG  CYS A  96       1.124   5.183   3.446  1.00 90.10           S  
ATOM    747  N   ASN A  97       0.699   7.084   0.517  1.00 88.69           N  
ATOM    748  CA  ASN A  97       1.273   6.753  -0.782  1.00 88.69           C  
ATOM    749  C   ASN A  97       1.029   7.861  -1.802  1.00 88.69           C  
ATOM    750  CB  ASN A  97       0.710   5.426  -1.296  1.00 88.69           C  
ATOM    751  O   ASN A  97       0.902   7.594  -2.998  1.00 88.69           O  
ATOM    752  CG  ASN A  97      -0.783   5.484  -1.550  1.00 88.69           C  
ATOM    753  ND2 ASN A  97      -1.264   4.640  -2.455  1.00 88.69           N  
ATOM    754  OD1 ASN A  97      -1.498   6.282  -0.938  1.00 88.69           O  
ATOM    755  N   SER A  98       0.899   9.152  -1.478  1.00 80.14           N  
ATOM    756  CA  SER A  98       0.571  10.272  -2.353  1.00 80.14           C  
ATOM    757  C   SER A  98       1.826  10.868  -2.981  1.00 80.14           C  
ATOM    758  CB  SER A  98      -0.185  11.353  -1.580  1.00 80.14           C  
ATOM    759  O   SER A  98       1.743  11.619  -3.956  1.00 80.14           O  
ATOM    760  OG  SER A  98       0.558  11.775  -0.449  1.00 80.14           O  
ATOM    761  N   SER A  99       3.027  10.589  -2.519  1.00 65.12           N  
ATOM    762  CA  SER A  99       4.214  11.246  -3.056  1.00 65.12           C  
ATOM    763  C   SER A  99       4.819  10.443  -4.203  1.00 65.12           C  
ATOM    764  CB  SER A  99       5.258  11.448  -1.958  1.00 65.12           C  
ATOM    765  O   SER A  99       4.598   9.234  -4.306  1.00 65.12           O  
ATOM    766  OG  SER A  99       5.653  10.205  -1.404  1.00 65.12           O  
TER     767      ALA A   1                                                      
ENDMDL                                                                          
END                                                                             
