# Supplementary material for: Domain loss enabled evolution of novel functions in the snake three-finger toxin gene superfamily
Source: Nat Commun. 2023 Aug 11;14:4861. doi: 10.1038/s41467-023-40550-0 (PMC10421932; doi:10.1038/s41467-023-40550-0)
Supplement: Supplementary file 5 — Supplementary Data 2 [file 41467_2023_40550_MOESM5_ESM.zip › SD2_structure_predictions/full_sequence/TR|U3FYQ0|Micrurus_fulvius.pdb]

MODEL     1                                                                     
ATOM      1  N   MET A   1     -27.181  -4.757  40.671  1.00 54.94           N  
ATOM      2  CA  MET A   1     -27.583  -3.774  39.670  1.00 54.94           C  
ATOM      3  C   MET A   1     -26.401  -2.904  39.255  1.00 54.94           C  
ATOM      4  CB  MET A   1     -28.717  -2.896  40.202  1.00 54.94           C  
ATOM      5  O   MET A   1     -26.558  -1.974  38.461  1.00 54.94           O  
ATOM      6  CG  MET A   1     -29.989  -3.664  40.522  1.00 54.94           C  
ATOM      7  SD  MET A   1     -30.992  -4.018  39.027  1.00 54.94           S  
ATOM      8  CE  MET A   1     -30.799  -5.820  38.931  1.00 54.94           C  
ATOM      9  N   LEU A   2     -25.104  -3.225  39.803  1.00 53.68           N  
ATOM     10  CA  LEU A   2     -23.805  -2.601  39.576  1.00 53.68           C  
ATOM     11  C   LEU A   2     -22.967  -3.427  38.605  1.00 53.68           C  
ATOM     12  CB  LEU A   2     -23.053  -2.430  40.898  1.00 53.68           C  
ATOM     13  O   LEU A   2     -22.079  -2.895  37.936  1.00 53.68           O  
ATOM     14  CG  LEU A   2     -22.653  -1.002  41.271  1.00 53.68           C  
ATOM     15  CD1 LEU A   2     -23.470  -0.517  42.464  1.00 53.68           C  
ATOM     16  CD2 LEU A   2     -21.160  -0.926  41.573  1.00 53.68           C  
ATOM     17  N   LEU A   3     -23.506  -4.751  38.363  1.00 51.96           N  
ATOM     18  CA  LEU A   3     -22.751  -5.667  37.513  1.00 51.96           C  
ATOM     19  C   LEU A   3     -23.195  -5.550  36.059  1.00 51.96           C  
ATOM     20  CB  LEU A   3     -22.921  -7.109  37.996  1.00 51.96           C  
ATOM     21  O   LEU A   3     -22.411  -5.809  35.144  1.00 51.96           O  
ATOM     22  CG  LEU A   3     -22.095  -7.517  39.217  1.00 51.96           C  
ATOM     23  CD1 LEU A   3     -22.802  -8.626  39.989  1.00 51.96           C  
ATOM     24  CD2 LEU A   3     -20.698  -7.960  38.794  1.00 51.96           C  
ATOM     25  N   THR A   4     -24.387  -4.933  35.854  1.00 54.82           N  
ATOM     26  CA  THR A   4     -24.956  -4.746  34.524  1.00 54.82           C  
ATOM     27  C   THR A   4     -24.411  -3.476  33.876  1.00 54.82           C  
ATOM     28  CB  THR A   4     -26.493  -4.679  34.578  1.00 54.82           C  
ATOM     29  O   THR A   4     -24.265  -3.410  32.654  1.00 54.82           O  
ATOM     30  CG2 THR A   4     -27.093  -6.044  34.897  1.00 54.82           C  
ATOM     31  OG1 THR A   4     -26.889  -3.747  35.592  1.00 54.82           O  
ATOM     32  N   LEU A   5     -23.822  -2.520  34.709  1.00 51.82           N  
ATOM     33  CA  LEU A   5     -23.300  -1.236  34.252  1.00 51.82           C  
ATOM     34  C   LEU A   5     -21.862  -1.376  33.765  1.00 51.82           C  
ATOM     35  CB  LEU A   5     -23.373  -0.198  35.374  1.00 51.82           C  
ATOM     36  O   LEU A   5     -21.438  -0.662  32.854  1.00 51.82           O  
ATOM     37  CG  LEU A   5     -24.497   0.834  35.272  1.00 51.82           C  
ATOM     38  CD1 LEU A   5     -25.182   1.008  36.624  1.00 51.82           C  
ATOM     39  CD2 LEU A   5     -23.956   2.167  34.766  1.00 51.82           C  
ATOM     40  N   VAL A   6     -21.203  -2.458  34.169  1.00 53.63           N  
ATOM     41  CA  VAL A   6     -19.804  -2.661  33.808  1.00 53.63           C  
ATOM     42  C   VAL A   6     -19.716  -3.396  32.472  1.00 53.63           C  
ATOM     43  CB  VAL A   6     -19.044  -3.447  34.900  1.00 53.63           C  
ATOM     44  O   VAL A   6     -18.818  -3.131  31.669  1.00 53.63           O  
ATOM     45  CG1 VAL A   6     -17.600  -3.705  34.473  1.00 53.63           C  
ATOM     46  CG2 VAL A   6     -19.085  -2.691  36.227  1.00 53.63           C  
ATOM     47  N   VAL A   7     -20.828  -4.010  32.074  1.00 53.79           N  
ATOM     48  CA  VAL A   7     -20.831  -4.837  30.872  1.00 53.79           C  
ATOM     49  C   VAL A   7     -21.205  -3.986  29.660  1.00 53.79           C  
ATOM     50  CB  VAL A   7     -21.803  -6.030  31.006  1.00 53.79           C  
ATOM     51  O   VAL A   7     -20.705  -4.214  28.556  1.00 53.79           O  
ATOM     52  CG1 VAL A   7     -21.822  -6.858  29.722  1.00 53.79           C  
ATOM     53  CG2 VAL A   7     -21.418  -6.900  32.201  1.00 53.79           C  
ATOM     54  N   VAL A   8     -21.725  -2.688  29.869  1.00 51.55           N  
ATOM     55  CA  VAL A   8     -22.195  -1.806  28.806  1.00 51.55           C  
ATOM     56  C   VAL A   8     -21.089  -0.828  28.418  1.00 51.55           C  
ATOM     57  CB  VAL A   8     -23.465  -1.034  29.229  1.00 51.55           C  
ATOM     58  O   VAL A   8     -21.048  -0.344  27.284  1.00 51.55           O  
ATOM     59  CG1 VAL A   8     -23.897  -0.063  28.132  1.00 51.55           C  
ATOM     60  CG2 VAL A   8     -24.595  -2.007  29.561  1.00 51.55           C  
ATOM     61  N   THR A   9     -19.915  -0.842  29.066  1.00 52.38           N  
ATOM     62  CA  THR A   9     -18.850   0.077  28.679  1.00 52.38           C  
ATOM     63  C   THR A   9     -17.783  -0.645  27.861  1.00 52.38           C  
ATOM     64  CB  THR A   9     -18.200   0.730  29.913  1.00 52.38           C  
ATOM     65  O   THR A   9     -17.005  -0.009  27.147  1.00 52.38           O  
ATOM     66  CG2 THR A   9     -19.187   1.640  30.637  1.00 52.38           C  
ATOM     67  OG1 THR A   9     -17.762  -0.295  30.813  1.00 52.38           O  
ATOM     68  N   ILE A  10     -17.915  -1.989  27.630  1.00 56.14           N  
ATOM     69  CA  ILE A  10     -16.864  -2.731  26.941  1.00 56.14           C  
ATOM     70  C   ILE A  10     -17.301  -3.035  25.510  1.00 56.14           C  
ATOM     71  CB  ILE A  10     -16.517  -4.041  27.684  1.00 56.14           C  
ATOM     72  O   ILE A  10     -16.495  -3.480  24.689  1.00 56.14           O  
ATOM     73  CG1 ILE A  10     -15.973  -3.732  29.084  1.00 56.14           C  
ATOM     74  CG2 ILE A  10     -15.513  -4.869  26.877  1.00 56.14           C  
ATOM     75  CD1 ILE A  10     -15.799  -4.961  29.966  1.00 56.14           C  
ATOM     76  N   VAL A  11     -18.503  -2.528  24.961  1.00 55.38           N  
ATOM     77  CA  VAL A  11     -19.044  -2.870  23.649  1.00 55.38           C  
ATOM     78  C   VAL A  11     -18.767  -1.736  22.665  1.00 55.38           C  
ATOM     79  CB  VAL A  11     -20.560  -3.158  23.718  1.00 55.38           C  
ATOM     80  O   VAL A  11     -18.790  -1.942  21.449  1.00 55.38           O  
ATOM     81  CG1 VAL A  11     -21.106  -3.509  22.335  1.00 55.38           C  
ATOM     82  CG2 VAL A  11     -20.844  -4.286  24.709  1.00 55.38           C  
ATOM     83  N   CYS A  12     -17.687  -0.854  22.980  1.00 55.86           N  
ATOM     84  CA  CYS A  12     -17.393   0.021  21.850  1.00 55.86           C  
ATOM     85  C   CYS A  12     -15.893   0.089  21.590  1.00 55.86           C  
ATOM     86  CB  CYS A  12     -17.940   1.425  22.103  1.00 55.86           C  
ATOM     87  O   CYS A  12     -15.394   1.088  21.069  1.00 55.86           O  
ATOM     88  SG  CYS A  12     -19.703   1.594  21.748  1.00 55.86           S  
ATOM     89  N   LEU A  13     -15.076  -0.920  22.024  1.00 53.79           N  
ATOM     90  CA  LEU A  13     -13.691  -0.772  21.590  1.00 53.79           C  
ATOM     91  C   LEU A  13     -13.491  -1.363  20.198  1.00 53.79           C  
ATOM     92  CB  LEU A  13     -12.743  -1.447  22.585  1.00 53.79           C  
ATOM     93  O   LEU A  13     -13.783  -2.540  19.971  1.00 53.79           O  
ATOM     94  CG  LEU A  13     -12.499  -0.705  23.900  1.00 53.79           C  
ATOM     95  CD1 LEU A  13     -12.197  -1.695  25.019  1.00 53.79           C  
ATOM     96  CD2 LEU A  13     -11.362   0.298  23.744  1.00 53.79           C  
ATOM     97  N   ASP A  14     -14.236  -0.902  19.178  1.00 54.67           N  
ATOM     98  CA  ASP A  14     -13.758  -1.152  17.822  1.00 54.67           C  
ATOM     99  C   ASP A  14     -12.235  -1.250  17.785  1.00 54.67           C  
ATOM    100  CB  ASP A  14     -14.237  -0.052  16.872  1.00 54.67           C  
ATOM    101  O   ASP A  14     -11.538  -0.257  18.007  1.00 54.67           O  
ATOM    102  CG  ASP A  14     -15.659  -0.267  16.385  1.00 54.67           C  
ATOM    103  OD1 ASP A  14     -15.889  -1.173  15.555  1.00 54.67           O  
ATOM    104  OD2 ASP A  14     -16.558   0.478  16.833  1.00 54.67           O  
ATOM    105  N   LEU A  15     -11.612  -2.084  18.696  1.00 55.12           N  
ATOM    106  CA  LEU A  15     -10.183  -2.276  18.473  1.00 55.12           C  
ATOM    107  C   LEU A  15      -9.877  -2.394  16.984  1.00 55.12           C  
ATOM    108  CB  LEU A  15      -9.689  -3.525  19.208  1.00 55.12           C  
ATOM    109  O   LEU A  15     -10.178  -3.415  16.362  1.00 55.12           O  
ATOM    110  CG  LEU A  15      -8.780  -3.286  20.414  1.00 55.12           C  
ATOM    111  CD1 LEU A  15      -9.611  -3.154  21.686  1.00 55.12           C  
ATOM    112  CD2 LEU A  15      -7.762  -4.414  20.549  1.00 55.12           C  
ATOM    113  N   GLY A  16     -10.535  -1.455  16.111  1.00 57.97           N  
ATOM    114  CA  GLY A  16     -10.126  -1.383  14.717  1.00 57.97           C  
ATOM    115  C   GLY A  16      -8.621  -1.330  14.538  1.00 57.97           C  
ATOM    116  O   GLY A  16      -7.942  -0.528  15.182  1.00 57.97           O  
ATOM    117  N   TYR A  17      -7.922  -2.391  14.778  1.00 64.77           N  
ATOM    118  CA  TYR A  17      -6.500  -2.428  14.459  1.00 64.77           C  
ATOM    119  C   TYR A  17      -6.182  -1.519  13.278  1.00 64.77           C  
ATOM    120  CB  TYR A  17      -6.054  -3.861  14.150  1.00 64.77           C  
ATOM    121  O   TYR A  17      -6.839  -1.590  12.237  1.00 64.77           O  
ATOM    122  CG  TYR A  17      -6.144  -4.793  15.333  1.00 64.77           C  
ATOM    123  CD1 TYR A  17      -5.106  -4.877  16.259  1.00 64.77           C  
ATOM    124  CD2 TYR A  17      -7.265  -5.593  15.528  1.00 64.77           C  
ATOM    125  CE1 TYR A  17      -5.184  -5.736  17.350  1.00 64.77           C  
ATOM    126  CE2 TYR A  17      -7.353  -6.455  16.615  1.00 64.77           C  
ATOM    127  OH  TYR A  17      -6.391  -7.372  18.598  1.00 64.77           O  
ATOM    128  CZ  TYR A  17      -6.309  -6.520  17.520  1.00 64.77           C  
ATOM    129  N   THR A  18      -5.770  -0.216  13.741  1.00 79.23           N  
ATOM    130  CA  THR A  18      -5.403   0.703  12.669  1.00 79.23           C  
ATOM    131  C   THR A  18      -4.039   0.340  12.089  1.00 79.23           C  
ATOM    132  CB  THR A  18      -5.382   2.160  13.165  1.00 79.23           C  
ATOM    133  O   THR A  18      -3.111   0.011  12.830  1.00 79.23           O  
ATOM    134  CG2 THR A  18      -6.769   2.609  13.614  1.00 79.23           C  
ATOM    135  OG1 THR A  18      -4.476   2.269  14.270  1.00 79.23           O  
ATOM    136  N   ARG A  19      -3.971  -0.087  10.843  1.00 93.06           N  
ATOM    137  CA  ARG A  19      -2.768  -0.414  10.084  1.00 93.06           C  
ATOM    138  C   ARG A  19      -1.987   0.846   9.725  1.00 93.06           C  
ATOM    139  CB  ARG A  19      -3.127  -1.187   8.814  1.00 93.06           C  
ATOM    140  O   ARG A  19      -2.564   1.825   9.248  1.00 93.06           O  
ATOM    141  CG  ARG A  19      -1.921  -1.629   8.000  1.00 93.06           C  
ATOM    142  CD  ARG A  19      -1.015  -2.560   8.794  1.00 93.06           C  
ATOM    143  NE  ARG A  19      -1.684  -3.817   9.117  1.00 93.06           N  
ATOM    144  NH1 ARG A  19       0.059  -4.659  10.377  1.00 93.06           N  
ATOM    145  NH2 ARG A  19      -1.855  -5.889  10.093  1.00 93.06           N  
ATOM    146  CZ  ARG A  19      -1.159  -4.785   9.862  1.00 93.06           C  
ATOM    147  N   LYS A  20      -0.620   0.774  10.026  1.00 96.20           N  
ATOM    148  CA  LYS A  20       0.262   1.857   9.601  1.00 96.20           C  
ATOM    149  C   LYS A  20       1.117   1.434   8.410  1.00 96.20           C  
ATOM    150  CB  LYS A  20       1.158   2.305  10.757  1.00 96.20           C  
ATOM    151  O   LYS A  20       1.760   0.382   8.443  1.00 96.20           O  
ATOM    152  CG  LYS A  20       0.406   2.972  11.900  1.00 96.20           C  
ATOM    153  CD  LYS A  20       1.360   3.485  12.971  1.00 96.20           C  
ATOM    154  CE  LYS A  20       0.606   4.091  14.148  1.00 96.20           C  
ATOM    155  NZ  LYS A  20       1.537   4.656  15.170  1.00 96.20           N  
ATOM    156  N   CYS A  21       1.119   2.295   7.314  1.00 97.55           N  
ATOM    157  CA  CYS A  21       1.892   2.021   6.108  1.00 97.55           C  
ATOM    158  C   CYS A  21       2.588   3.281   5.607  1.00 97.55           C  
ATOM    159  CB  CYS A  21       0.991   1.455   5.010  1.00 97.55           C  
ATOM    160  O   CYS A  21       2.279   4.386   6.057  1.00 97.55           O  
ATOM    161  SG  CYS A  21       0.169  -0.088   5.466  1.00 97.55           S  
ATOM    162  N   TYR A  22       3.558   3.088   4.724  1.00 97.60           N  
ATOM    163  CA  TYR A  22       4.077   4.220   3.966  1.00 97.60           C  
ATOM    164  C   TYR A  22       3.208   4.504   2.747  1.00 97.60           C  
ATOM    165  CB  TYR A  22       5.521   3.958   3.528  1.00 97.60           C  
ATOM    166  O   TYR A  22       2.740   3.578   2.081  1.00 97.60           O  
ATOM    167  CG  TYR A  22       6.508   3.940   4.670  1.00 97.60           C  
ATOM    168  CD1 TYR A  22       6.784   5.096   5.397  1.00 97.60           C  
ATOM    169  CD2 TYR A  22       7.167   2.767   5.025  1.00 97.60           C  
ATOM    170  CE1 TYR A  22       7.694   5.085   6.449  1.00 97.60           C  
ATOM    171  CE2 TYR A  22       8.079   2.744   6.075  1.00 97.60           C  
ATOM    172  OH  TYR A  22       9.237   3.889   7.820  1.00 97.60           O  
ATOM    173  CZ  TYR A  22       8.335   3.906   6.780  1.00 97.60           C  
ATOM    174  N   LYS A  23       2.948   5.849   2.490  1.00 96.51           N  
ATOM    175  CA  LYS A  23       2.117   6.284   1.371  1.00 96.51           C  
ATOM    176  C   LYS A  23       2.747   7.470   0.647  1.00 96.51           C  
ATOM    177  CB  LYS A  23       0.714   6.651   1.856  1.00 96.51           C  
ATOM    178  O   LYS A  23       3.331   8.352   1.280  1.00 96.51           O  
ATOM    179  CG  LYS A  23      -0.263   6.978   0.735  1.00 96.51           C  
ATOM    180  CD  LYS A  23      -1.650   7.294   1.277  1.00 96.51           C  
ATOM    181  CE  LYS A  23      -2.625   7.632   0.157  1.00 96.51           C  
ATOM    182  NZ  LYS A  23      -3.999   7.897   0.680  1.00 96.51           N  
ATOM    183  N   GLY A  24       2.744   7.380  -0.664  1.00 95.18           N  
ATOM    184  CA  GLY A  24       3.236   8.502  -1.449  1.00 95.18           C  
ATOM    185  C   GLY A  24       3.872   8.079  -2.760  1.00 95.18           C  
ATOM    186  O   GLY A  24       4.006   6.885  -3.034  1.00 95.18           O  
ATOM    187  N   LYS A  25       4.241   9.074  -3.647  1.00 93.29           N  
ATOM    188  CA  LYS A  25       4.924   8.927  -4.929  1.00 93.29           C  
ATOM    189  C   LYS A  25       6.238   9.702  -4.944  1.00 93.29           C  
ATOM    190  CB  LYS A  25       4.025   9.397  -6.074  1.00 93.29           C  
ATOM    191  O   LYS A  25       6.249  10.921  -4.761  1.00 93.29           O  
ATOM    192  CG  LYS A  25       2.818   8.504  -6.319  1.00 93.29           C  
ATOM    193  CD  LYS A  25       1.992   8.995  -7.502  1.00 93.29           C  
ATOM    194  CE  LYS A  25       0.740   8.150  -7.699  1.00 93.29           C  
ATOM    195  NZ  LYS A  25      -0.091   8.649  -8.835  1.00 93.29           N  
ATOM    196  N   GLY A  26       7.344   9.116  -4.911  1.00 82.10           N  
ATOM    197  CA  GLY A  26       8.614   9.823  -4.928  1.00 82.10           C  
ATOM    198  C   GLY A  26       9.169  10.088  -3.542  1.00 82.10           C  
ATOM    199  O   GLY A  26      10.381  10.026  -3.329  1.00 82.10           O  
ATOM    200  N   THR A  27       8.190  10.435  -2.649  1.00 88.17           N  
ATOM    201  CA  THR A  27       8.491  10.581  -1.229  1.00 88.17           C  
ATOM    202  C   THR A  27       7.485   9.808  -0.381  1.00 88.17           C  
ATOM    203  CB  THR A  27       8.491  12.062  -0.807  1.00 88.17           C  
ATOM    204  O   THR A  27       6.278   9.877  -0.623  1.00 88.17           O  
ATOM    205  CG2 THR A  27       9.018  12.228   0.614  1.00 88.17           C  
ATOM    206  OG1 THR A  27       9.323  12.808  -1.704  1.00 88.17           O  
ATOM    207  N   ARG A  28       7.941   9.084   0.566  1.00 92.58           N  
ATOM    208  CA  ARG A  28       7.020   8.308   1.390  1.00 92.58           C  
ATOM    209  C   ARG A  28       6.866   8.931   2.774  1.00 92.58           C  
ATOM    210  CB  ARG A  28       7.500   6.861   1.518  1.00 92.58           C  
ATOM    211  O   ARG A  28       7.785   9.585   3.271  1.00 92.58           O  
ATOM    212  CG  ARG A  28       8.875   6.722   2.150  1.00 92.58           C  
ATOM    213  CD  ARG A  28       9.360   5.279   2.133  1.00 92.58           C  
ATOM    214  NE  ARG A  28      10.640   5.132   2.821  1.00 92.58           N  
ATOM    215  NH1 ARG A  28      10.647   2.823   2.754  1.00 92.58           N  
ATOM    216  NH2 ARG A  28      12.387   3.951   3.730  1.00 92.58           N  
ATOM    217  CZ  ARG A  28      11.222   3.969   3.100  1.00 92.58           C  
ATOM    218  N   LYS A  29       5.633   8.858   3.292  1.00 95.88           N  
ATOM    219  CA  LYS A  29       5.294   9.252   4.657  1.00 95.88           C  
ATOM    220  C   LYS A  29       4.511   8.152   5.368  1.00 95.88           C  
ATOM    221  CB  LYS A  29       4.489  10.552   4.656  1.00 95.88           C  
ATOM    222  O   LYS A  29       3.754   7.413   4.735  1.00 95.88           O  
ATOM    223  CG  LYS A  29       5.242  11.746   4.087  1.00 95.88           C  
ATOM    224  CD  LYS A  29       4.403  13.016   4.146  1.00 95.88           C  
ATOM    225  CE  LYS A  29       5.155  14.211   3.576  1.00 95.88           C  
ATOM    226  NZ  LYS A  29       4.324  15.451   3.599  1.00 95.88           N  
ATOM    227  N   SER A  30       4.826   8.097   6.556  1.00 96.45           N  
ATOM    228  CA  SER A  30       4.097   7.141   7.384  1.00 96.45           C  
ATOM    229  C   SER A  30       2.710   7.665   7.740  1.00 96.45           C  
ATOM    230  CB  SER A  30       4.878   6.832   8.661  1.00 96.45           C  
ATOM    231  O   SER A  30       2.568   8.799   8.202  1.00 96.45           O  
ATOM    232  OG  SER A  30       4.151   5.946   9.494  1.00 96.45           O  
ATOM    233  N   VAL A  31       1.665   6.758   7.445  1.00 95.77           N  
ATOM    234  CA  VAL A  31       0.294   7.176   7.718  1.00 95.77           C  
ATOM    235  C   VAL A  31      -0.489   6.016   8.328  1.00 95.77           C  
ATOM    236  CB  VAL A  31      -0.411   7.681   6.439  1.00 95.77           C  
ATOM    237  O   VAL A  31      -0.112   4.853   8.168  1.00 95.77           O  
ATOM    238  CG1 VAL A  31       0.392   8.806   5.788  1.00 95.77           C  
ATOM    239  CG2 VAL A  31      -0.618   6.530   5.455  1.00 95.77           C  
ATOM    240  N   THR A  32      -1.495   6.404   9.122  1.00 96.50           N  
ATOM    241  CA  THR A  32      -2.483   5.413   9.534  1.00 96.50           C  
ATOM    242  C   THR A  32      -3.468   5.130   8.403  1.00 96.50           C  
ATOM    243  CB  THR A  32      -3.253   5.877  10.784  1.00 96.50           C  
ATOM    244  O   THR A  32      -4.065   6.054   7.847  1.00 96.50           O  
ATOM    245  CG2 THR A  32      -4.256   4.821  11.236  1.00 96.50           C  
ATOM    246  OG1 THR A  32      -2.323   6.122  11.847  1.00 96.50           O  
ATOM    247  N   CYS A  33      -3.612   3.741   7.962  1.00 95.09           N  
ATOM    248  CA  CYS A  33      -4.488   3.393   6.849  1.00 95.09           C  
ATOM    249  C   CYS A  33      -5.950   3.622   7.215  1.00 95.09           C  
ATOM    250  CB  CYS A  33      -4.278   1.937   6.436  1.00 95.09           C  
ATOM    251  O   CYS A  33      -6.334   3.477   8.377  1.00 95.09           O  
ATOM    252  SG  CYS A  33      -2.627   1.594   5.789  1.00 95.09           S  
ATOM    253  N   PRO A  34      -6.755   4.060   6.195  1.00 93.14           N  
ATOM    254  CA  PRO A  34      -8.192   4.197   6.440  1.00 93.14           C  
ATOM    255  C   PRO A  34      -8.839   2.893   6.904  1.00 93.14           C  
ATOM    256  CB  PRO A  34      -8.744   4.625   5.078  1.00 93.14           C  
ATOM    257  O   PRO A  34      -8.275   1.814   6.701  1.00 93.14           O  
ATOM    258  CG  PRO A  34      -7.556   5.137   4.329  1.00 93.14           C  
ATOM    259  CD  PRO A  34      -6.336   4.404   4.810  1.00 93.14           C  
ATOM    260  N   LYS A  35      -9.979   3.079   7.519  1.00 90.55           N  
ATOM    261  CA  LYS A  35     -10.713   1.905   7.983  1.00 90.55           C  
ATOM    262  C   LYS A  35     -10.957   0.923   6.841  1.00 90.55           C  
ATOM    263  CB  LYS A  35     -12.044   2.317   8.613  1.00 90.55           C  
ATOM    264  O   LYS A  35     -11.290   1.329   5.726  1.00 90.55           O  
ATOM    265  CG  LYS A  35     -12.685   1.236   9.470  1.00 90.55           C  
ATOM    266  CD  LYS A  35     -13.971   1.727  10.121  1.00 90.55           C  
ATOM    267  CE  LYS A  35     -14.666   0.617  10.897  1.00 90.55           C  
ATOM    268  NZ  LYS A  35     -15.945   1.085  11.509  1.00 90.55           N  
ATOM    269  N   GLY A  36     -10.645  -0.398   7.079  1.00 89.26           N  
ATOM    270  CA  GLY A  36     -10.927  -1.394   6.058  1.00 89.26           C  
ATOM    271  C   GLY A  36      -9.729  -1.706   5.182  1.00 89.26           C  
ATOM    272  O   GLY A  36      -9.747  -2.674   4.418  1.00 89.26           O  
ATOM    273  N   GLU A  37      -8.696  -0.878   5.342  1.00 94.53           N  
ATOM    274  CA  GLU A  37      -7.451  -1.129   4.623  1.00 94.53           C  
ATOM    275  C   GLU A  37      -6.399  -1.747   5.539  1.00 94.53           C  
ATOM    276  CB  GLU A  37      -6.916   0.166   4.006  1.00 94.53           C  
ATOM    277  O   GLU A  37      -5.815  -1.057   6.377  1.00 94.53           O  
ATOM    278  CG  GLU A  37      -7.856   0.798   2.990  1.00 94.53           C  
ATOM    279  CD  GLU A  37      -7.234   1.967   2.243  1.00 94.53           C  
ATOM    280  OE1 GLU A  37      -7.905   2.549   1.361  1.00 94.53           O  
ATOM    281  OE2 GLU A  37      -6.066   2.302   2.541  1.00 94.53           O  
ATOM    282  N   LYS A  38      -6.172  -2.968   5.259  1.00 93.92           N  
ATOM    283  CA  LYS A  38      -5.348  -3.703   6.214  1.00 93.92           C  
ATOM    284  C   LYS A  38      -4.037  -4.155   5.577  1.00 93.92           C  
ATOM    285  CB  LYS A  38      -6.108  -4.911   6.761  1.00 93.92           C  
ATOM    286  O   LYS A  38      -3.249  -4.867   6.202  1.00 93.92           O  
ATOM    287  CG  LYS A  38      -7.380  -4.553   7.516  1.00 93.92           C  
ATOM    288  CD  LYS A  38      -8.064  -5.792   8.079  1.00 93.92           C  
ATOM    289  CE  LYS A  38      -9.368  -5.441   8.783  1.00 93.92           C  
ATOM    290  NZ  LYS A  38     -10.046  -6.654   9.331  1.00 93.92           N  
ATOM    291  N   VAL A  39      -3.827  -3.667   4.301  1.00 96.00           N  
ATOM    292  CA  VAL A  39      -2.672  -4.147   3.549  1.00 96.00           C  
ATOM    293  C   VAL A  39      -1.815  -2.964   3.106  1.00 96.00           C  
ATOM    294  CB  VAL A  39      -3.102  -4.982   2.322  1.00 96.00           C  
ATOM    295  O   VAL A  39      -2.341  -1.923   2.706  1.00 96.00           O  
ATOM    296  CG1 VAL A  39      -1.889  -5.357   1.472  1.00 96.00           C  
ATOM    297  CG2 VAL A  39      -3.854  -6.235   2.767  1.00 96.00           C  
ATOM    298  N   CYS A  40      -0.541  -3.107   3.300  1.00 97.60           N  
ATOM    299  CA  CYS A  40       0.408  -2.171   2.706  1.00 97.60           C  
ATOM    300  C   CYS A  40       0.894  -2.673   1.352  1.00 97.60           C  
ATOM    301  CB  CYS A  40       1.600  -1.953   3.638  1.00 97.60           C  
ATOM    302  O   CYS A  40       1.085  -3.875   1.162  1.00 97.60           O  
ATOM    303  SG  CYS A  40       1.145  -1.325   5.269  1.00 97.60           S  
ATOM    304  N   TYR A  41       1.024  -1.718   0.392  1.00 97.60           N  
ATOM    305  CA  TYR A  41       1.554  -2.178  -0.887  1.00 97.60           C  
ATOM    306  C   TYR A  41       2.588  -1.201  -1.433  1.00 97.60           C  
ATOM    307  CB  TYR A  41       0.422  -2.363  -1.903  1.00 97.60           C  
ATOM    308  O   TYR A  41       2.604  -0.028  -1.052  1.00 97.60           O  
ATOM    309  CG  TYR A  41      -0.213  -1.067  -2.345  1.00 97.60           C  
ATOM    310  CD1 TYR A  41      -1.391  -0.610  -1.757  1.00 97.60           C  
ATOM    311  CD2 TYR A  41       0.360  -0.298  -3.352  1.00 97.60           C  
ATOM    312  CE1 TYR A  41      -1.981   0.582  -2.162  1.00 97.60           C  
ATOM    313  CE2 TYR A  41      -0.221   0.896  -3.765  1.00 97.60           C  
ATOM    314  OH  TYR A  41      -1.970   2.508  -3.570  1.00 97.60           O  
ATOM    315  CZ  TYR A  41      -1.390   1.327  -3.165  1.00 97.60           C  
ATOM    316  N   THR A  42       3.479  -1.712  -2.233  1.00 97.23           N  
ATOM    317  CA  THR A  42       4.438  -0.948  -3.024  1.00 97.23           C  
ATOM    318  C   THR A  42       4.353  -1.334  -4.498  1.00 97.23           C  
ATOM    319  CB  THR A  42       5.877  -1.162  -2.517  1.00 97.23           C  
ATOM    320  O   THR A  42       4.349  -2.520  -4.835  1.00 97.23           O  
ATOM    321  CG2 THR A  42       6.850  -0.212  -3.207  1.00 97.23           C  
ATOM    322  OG1 THR A  42       5.919  -0.928  -1.103  1.00 97.23           O  
ATOM    323  N   ILE A  43       4.256  -0.349  -5.366  1.00 95.74           N  
ATOM    324  CA  ILE A  43       4.255  -0.607  -6.802  1.00 95.74           C  
ATOM    325  C   ILE A  43       5.609  -0.227  -7.395  1.00 95.74           C  
ATOM    326  CB  ILE A  43       3.122   0.164  -7.514  1.00 95.74           C  
ATOM    327  O   ILE A  43       6.115   0.871  -7.150  1.00 95.74           O  
ATOM    328  CG1 ILE A  43       1.755  -0.278  -6.978  1.00 95.74           C  
ATOM    329  CG2 ILE A  43       3.205  -0.033  -9.031  1.00 95.74           C  
ATOM    330  CD1 ILE A  43       0.584   0.516  -7.539  1.00 95.74           C  
ATOM    331  N   PHE A  44       6.084  -1.196  -8.145  1.00 94.41           N  
ATOM    332  CA  PHE A  44       7.371  -1.004  -8.802  1.00 94.41           C  
ATOM    333  C   PHE A  44       7.198  -0.909 -10.313  1.00 94.41           C  
ATOM    334  CB  PHE A  44       8.330  -2.147  -8.455  1.00 94.41           C  
ATOM    335  O   PHE A  44       6.383  -1.626 -10.897  1.00 94.41           O  
ATOM    336  CG  PHE A  44       8.550  -2.327  -6.977  1.00 94.41           C  
ATOM    337  CD1 PHE A  44       9.601  -1.686  -6.333  1.00 94.41           C  
ATOM    338  CD2 PHE A  44       7.704  -3.138  -6.231  1.00 94.41           C  
ATOM    339  CE1 PHE A  44       9.806  -1.850  -4.965  1.00 94.41           C  
ATOM    340  CE2 PHE A  44       7.904  -3.308  -4.864  1.00 94.41           C  
ATOM    341  CZ  PHE A  44       8.956  -2.664  -4.233  1.00 94.41           C  
ATOM    342  N   LEU A  45       7.967   0.025 -10.935  1.00 93.60           N  
ATOM    343  CA  LEU A  45       8.091   0.039 -12.388  1.00 93.60           C  
ATOM    344  C   LEU A  45       9.166  -0.938 -12.851  1.00 93.60           C  
ATOM    345  CB  LEU A  45       8.417   1.449 -12.886  1.00 93.60           C  
ATOM    346  O   LEU A  45      10.288  -0.921 -12.339  1.00 93.60           O  
ATOM    347  CG  LEU A  45       7.279   2.469 -12.827  1.00 93.60           C  
ATOM    348  CD1 LEU A  45       7.813   3.875 -13.082  1.00 93.60           C  
ATOM    349  CD2 LEU A  45       6.190   2.115 -13.834  1.00 93.60           C  
ATOM    350  N   VAL A  46       8.712  -1.845 -13.742  1.00 92.88           N  
ATOM    351  CA  VAL A  46       9.667  -2.826 -14.248  1.00 92.88           C  
ATOM    352  C   VAL A  46       9.701  -2.775 -15.773  1.00 92.88           C  
ATOM    353  CB  VAL A  46       9.322  -4.254 -13.769  1.00 92.88           C  
ATOM    354  O   VAL A  46       8.689  -2.477 -16.413  1.00 92.88           O  
ATOM    355  CG1 VAL A  46       9.503  -4.376 -12.257  1.00 92.88           C  
ATOM    356  CG2 VAL A  46       7.894  -4.619 -14.170  1.00 92.88           C  
ATOM    357  N   GLY A  47      10.942  -2.808 -16.338  1.00 88.87           N  
ATOM    358  CA  GLY A  47      11.137  -2.844 -17.778  1.00 88.87           C  
ATOM    359  C   GLY A  47      12.405  -3.568 -18.191  1.00 88.87           C  
ATOM    360  O   GLY A  47      13.270  -3.840 -17.356  1.00 88.87           O  
ATOM    361  N   PRO A  48      12.441  -3.992 -19.474  1.00 84.80           N  
ATOM    362  CA  PRO A  48      13.595  -4.748 -19.967  1.00 84.80           C  
ATOM    363  C   PRO A  48      14.885  -3.931 -19.955  1.00 84.80           C  
ATOM    364  CB  PRO A  48      13.192  -5.110 -21.399  1.00 84.80           C  
ATOM    365  O   PRO A  48      15.973  -4.491 -19.804  1.00 84.80           O  
ATOM    366  CG  PRO A  48      12.037  -4.214 -21.710  1.00 84.80           C  
ATOM    367  CD  PRO A  48      11.478  -3.691 -20.418  1.00 84.80           C  
ATOM    368  N   SER A  49      14.709  -2.616 -19.896  1.00 86.83           N  
ATOM    369  CA  SER A  49      15.849  -1.743 -20.155  1.00 86.83           C  
ATOM    370  C   SER A  49      16.229  -0.946 -18.911  1.00 86.83           C  
ATOM    371  CB  SER A  49      15.541  -0.787 -21.308  1.00 86.83           C  
ATOM    372  O   SER A  49      17.249  -0.254 -18.898  1.00 86.83           O  
ATOM    373  OG  SER A  49      15.242  -1.507 -22.492  1.00 86.83           O  
ATOM    374  N   TYR A  50      15.476  -1.081 -17.816  1.00 84.23           N  
ATOM    375  CA  TYR A  50      15.839  -0.335 -16.616  1.00 84.23           C  
ATOM    376  C   TYR A  50      15.557  -1.151 -15.360  1.00 84.23           C  
ATOM    377  CB  TYR A  50      15.078   0.993 -16.558  1.00 84.23           C  
ATOM    378  O   TYR A  50      14.796  -2.120 -15.401  1.00 84.23           O  
ATOM    379  CG  TYR A  50      13.578   0.836 -16.611  1.00 84.23           C  
ATOM    380  CD1 TYR A  50      12.902   0.829 -17.829  1.00 84.23           C  
ATOM    381  CD2 TYR A  50      12.834   0.697 -15.445  1.00 84.23           C  
ATOM    382  CE1 TYR A  50      11.519   0.686 -17.883  1.00 84.23           C  
ATOM    383  CE2 TYR A  50      11.451   0.554 -15.487  1.00 84.23           C  
ATOM    384  OH  TYR A  50       9.435   0.408 -16.757  1.00 84.23           O  
ATOM    385  CZ  TYR A  50      10.804   0.549 -16.709  1.00 84.23           C  
ATOM    386  N   PRO A  51      16.392  -0.742 -14.292  1.00 86.65           N  
ATOM    387  CA  PRO A  51      16.165  -1.414 -13.010  1.00 86.65           C  
ATOM    388  C   PRO A  51      14.814  -1.063 -12.391  1.00 86.65           C  
ATOM    389  CB  PRO A  51      17.315  -0.904 -12.137  1.00 86.65           C  
ATOM    390  O   PRO A  51      14.195  -0.067 -12.774  1.00 86.65           O  
ATOM    391  CG  PRO A  51      17.730   0.386 -12.767  1.00 86.65           C  
ATOM    392  CD  PRO A  51      17.368   0.344 -14.224  1.00 86.65           C  
ATOM    393  N   GLU A  52      14.364  -1.999 -11.628  1.00 90.02           N  
ATOM    394  CA  GLU A  52      13.124  -1.800 -10.883  1.00 90.02           C  
ATOM    395  C   GLU A  52      13.178  -0.520 -10.055  1.00 90.02           C  
ATOM    396  CB  GLU A  52      12.843  -3.001  -9.977  1.00 90.02           C  
ATOM    397  O   GLU A  52      14.181  -0.243  -9.393  1.00 90.02           O  
ATOM    398  CG  GLU A  52      11.513  -2.919  -9.241  1.00 90.02           C  
ATOM    399  CD  GLU A  52      11.233  -4.133  -8.371  1.00 90.02           C  
ATOM    400  OE1 GLU A  52      10.409  -4.031  -7.433  1.00 90.02           O  
ATOM    401  OE2 GLU A  52      11.843  -5.195  -8.627  1.00 90.02           O  
ATOM    402  N   LYS A  53      12.106   0.277 -10.220  1.00 92.01           N  
ATOM    403  CA  LYS A  53      11.984   1.529  -9.479  1.00 92.01           C  
ATOM    404  C   LYS A  53      10.638   1.617  -8.766  1.00 92.01           C  
ATOM    405  CB  LYS A  53      12.161   2.726 -10.415  1.00 92.01           C  
ATOM    406  O   LYS A  53       9.610   1.216  -9.317  1.00 92.01           O  
ATOM    407  CG  LYS A  53      12.234   4.066  -9.698  1.00 92.01           C  
ATOM    408  CD  LYS A  53      12.429   5.215 -10.679  1.00 92.01           C  
ATOM    409  CE  LYS A  53      12.435   6.562  -9.970  1.00 92.01           C  
ATOM    410  NZ  LYS A  53      12.591   7.694 -10.932  1.00 92.01           N  
ATOM    411  N   VAL A  54      10.767   2.134  -7.562  1.00 93.34           N  
ATOM    412  CA  VAL A  54       9.536   2.291  -6.794  1.00 93.34           C  
ATOM    413  C   VAL A  54       8.679   3.394  -7.413  1.00 93.34           C  
ATOM    414  CB  VAL A  54       9.829   2.613  -5.311  1.00 93.34           C  
ATOM    415  O   VAL A  54       9.155   4.511  -7.629  1.00 93.34           O  
ATOM    416  CG1 VAL A  54       8.534   2.910  -4.558  1.00 93.34           C  
ATOM    417  CG2 VAL A  54      10.580   1.456  -4.654  1.00 93.34           C  
ATOM    418  N   LEU A  55       7.450   3.064  -7.632  1.00 93.53           N  
ATOM    419  CA  LEU A  55       6.513   4.008  -8.230  1.00 93.53           C  
ATOM    420  C   LEU A  55       5.619   4.635  -7.166  1.00 93.53           C  
ATOM    421  CB  LEU A  55       5.655   3.314  -9.290  1.00 93.53           C  
ATOM    422  O   LEU A  55       5.443   5.855  -7.137  1.00 93.53           O  
ATOM    423  CG  LEU A  55       4.603   4.180  -9.986  1.00 93.53           C  
ATOM    424  CD1 LEU A  55       5.274   5.322 -10.742  1.00 93.53           C  
ATOM    425  CD2 LEU A  55       3.752   3.335 -10.927  1.00 93.53           C  
ATOM    426  N   LYS A  56       5.140   3.696  -6.229  1.00 95.07           N  
ATOM    427  CA  LYS A  56       4.127   4.177  -5.295  1.00 95.07           C  
ATOM    428  C   LYS A  56       4.031   3.269  -4.072  1.00 95.07           C  
ATOM    429  CB  LYS A  56       2.764   4.273  -5.983  1.00 95.07           C  
ATOM    430  O   LYS A  56       4.219   2.056  -4.177  1.00 95.07           O  
ATOM    431  CG  LYS A  56       1.653   4.798  -5.086  1.00 95.07           C  
ATOM    432  CD  LYS A  56       0.323   4.865  -5.824  1.00 95.07           C  
ATOM    433  CE  LYS A  56      -0.789   5.395  -4.929  1.00 95.07           C  
ATOM    434  NZ  LYS A  56      -2.081   5.524  -5.667  1.00 95.07           N  
ATOM    435  N   TRP A  57       3.803   3.947  -2.865  1.00 97.29           N  
ATOM    436  CA  TRP A  57       3.448   3.271  -1.622  1.00 97.29           C  
ATOM    437  C   TRP A  57       1.986   3.518  -1.266  1.00 97.29           C  
ATOM    438  CB  TRP A  57       4.352   3.739  -0.478  1.00 97.29           C  
ATOM    439  O   TRP A  57       1.444   4.589  -1.550  1.00 97.29           O  
ATOM    440  CG  TRP A  57       5.800   3.402  -0.669  1.00 97.29           C  
ATOM    441  CD1 TRP A  57       6.456   2.294  -0.208  1.00 97.29           C  
ATOM    442  CD2 TRP A  57       6.774   4.183  -1.368  1.00 97.29           C  
ATOM    443  CE2 TRP A  57       8.000   3.488  -1.292  1.00 97.29           C  
ATOM    444  CE3 TRP A  57       6.728   5.405  -2.053  1.00 97.29           C  
ATOM    445  NE1 TRP A  57       7.779   2.340  -0.580  1.00 97.29           N  
ATOM    446  CH2 TRP A  57       9.100   5.172  -2.540  1.00 97.29           C  
ATOM    447  CZ2 TRP A  57       9.172   3.974  -1.877  1.00 97.29           C  
ATOM    448  CZ3 TRP A  57       7.895   5.888  -2.633  1.00 97.29           C  
ATOM    449  N   GLY A  58       1.365   2.507  -0.628  1.00 96.58           N  
ATOM    450  CA  GLY A  58      -0.006   2.809  -0.247  1.00 96.58           C  
ATOM    451  C   GLY A  58      -0.630   1.743   0.633  1.00 96.58           C  
ATOM    452  O   GLY A  58       0.055   0.820   1.079  1.00 96.58           O  
ATOM    453  N   CYS A  59      -1.941   2.054   0.950  1.00 97.21           N  
ATOM    454  CA  CYS A  59      -2.807   1.166   1.717  1.00 97.21           C  
ATOM    455  C   CYS A  59      -3.924   0.606   0.845  1.00 97.21           C  
ATOM    456  CB  CYS A  59      -3.404   1.902   2.916  1.00 97.21           C  
ATOM    457  O   CYS A  59      -4.444   1.303  -0.028  1.00 97.21           O  
ATOM    458  SG  CYS A  59      -2.167   2.639   4.007  1.00 97.21           S  
ATOM    459  N   ALA A  60      -4.242  -0.622   1.149  1.00 96.75           N  
ATOM    460  CA  ALA A  60      -5.349  -1.208   0.397  1.00 96.75           C  
ATOM    461  C   ALA A  60      -6.096  -2.240   1.236  1.00 96.75           C  
ATOM    462  CB  ALA A  60      -4.838  -1.844  -0.893  1.00 96.75           C  
ATOM    463  O   ALA A  60      -5.558  -2.760   2.216  1.00 96.75           O  
ATOM    464  N   ALA A  61      -7.391  -2.365   0.902  1.00 95.62           N  
ATOM    465  CA  ALA A  61      -8.172  -3.412   1.555  1.00 95.62           C  
ATOM    466  C   ALA A  61      -7.651  -4.797   1.184  1.00 95.62           C  
ATOM    467  CB  ALA A  61      -9.647  -3.284   1.184  1.00 95.62           C  
ATOM    468  O   ALA A  61      -7.647  -5.709   2.015  1.00 95.62           O  
ATOM    469  N   SER A  62      -7.287  -4.947  -0.031  1.00 96.00           N  
ATOM    470  CA  SER A  62      -6.675  -6.140  -0.607  1.00 96.00           C  
ATOM    471  C   SER A  62      -5.549  -5.774  -1.569  1.00 96.00           C  
ATOM    472  CB  SER A  62      -7.723  -6.983  -1.334  1.00 96.00           C  
ATOM    473  O   SER A  62      -5.454  -4.628  -2.014  1.00 96.00           O  
ATOM    474  OG  SER A  62      -8.289  -6.260  -2.414  1.00 96.00           O  
ATOM    475  N   CYS A  63      -4.636  -6.751  -1.744  1.00 96.69           N  
ATOM    476  CA  CYS A  63      -3.487  -6.502  -2.607  1.00 96.69           C  
ATOM    477  C   CYS A  63      -3.932  -6.188  -4.030  1.00 96.69           C  
ATOM    478  CB  CYS A  63      -2.547  -7.707  -2.611  1.00 96.69           C  
ATOM    479  O   CYS A  63      -4.525  -7.035  -4.701  1.00 96.69           O  
ATOM    480  SG  CYS A  63      -0.903  -7.347  -3.267  1.00 96.69           S  
ATOM    481  N   PRO A  64      -3.631  -4.965  -4.592  1.00 95.58           N  
ATOM    482  CA  PRO A  64      -4.059  -4.533  -5.924  1.00 95.58           C  
ATOM    483  C   PRO A  64      -3.382  -5.319  -7.045  1.00 95.58           C  
ATOM    484  CB  PRO A  64      -3.649  -3.059  -5.966  1.00 95.58           C  
ATOM    485  O   PRO A  64      -2.309  -5.892  -6.840  1.00 95.58           O  
ATOM    486  CG  PRO A  64      -3.355  -2.704  -4.545  1.00 95.58           C  
ATOM    487  CD  PRO A  64      -3.001  -3.960  -3.802  1.00 95.58           C  
ATOM    488  N   LYS A  65      -4.099  -5.348  -8.133  1.00 95.55           N  
ATOM    489  CA  LYS A  65      -3.532  -5.925  -9.348  1.00 95.55           C  
ATOM    490  C   LYS A  65      -2.848  -4.857 -10.196  1.00 95.55           C  
ATOM    491  CB  LYS A  65      -4.616  -6.629 -10.165  1.00 95.55           C  
ATOM    492  O   LYS A  65      -3.303  -3.713 -10.249  1.00 95.55           O  
ATOM    493  CG  LYS A  65      -5.221  -7.843  -9.475  1.00 95.55           C  
ATOM    494  CD  LYS A  65      -6.235  -8.546 -10.368  1.00 95.55           C  
ATOM    495  CE  LYS A  65      -6.872  -9.736  -9.663  1.00 95.55           C  
ATOM    496  NZ  LYS A  65      -7.956 -10.352 -10.486  1.00 95.55           N  
ATOM    497  N   VAL A  66      -1.744  -5.249 -10.804  1.00 94.80           N  
ATOM    498  CA  VAL A  66      -1.052  -4.271 -11.637  1.00 94.80           C  
ATOM    499  C   VAL A  66      -0.917  -4.808 -13.060  1.00 94.80           C  
ATOM    500  CB  VAL A  66       0.341  -3.922 -11.064  1.00 94.80           C  
ATOM    501  O   VAL A  66      -0.992  -6.018 -13.284  1.00 94.80           O  
ATOM    502  CG1 VAL A  66       0.208  -3.191  -9.730  1.00 94.80           C  
ATOM    503  CG2 VAL A  66       1.183  -5.187 -10.903  1.00 94.80           C  
ATOM    504  N   GLY A  67      -0.833  -3.926 -14.046  1.00 92.25           N  
ATOM    505  CA  GLY A  67      -0.670  -4.277 -15.448  1.00 92.25           C  
ATOM    506  C   GLY A  67       0.776  -4.516 -15.839  1.00 92.25           C  
ATOM    507  O   GLY A  67       1.658  -4.562 -14.978  1.00 92.25           O  
ATOM    508  N   LEU A  68       0.969  -4.671 -17.236  1.00 90.57           N  
ATOM    509  CA  LEU A  68       2.297  -4.920 -17.784  1.00 90.57           C  
ATOM    510  C   LEU A  68       3.239  -3.761 -17.477  1.00 90.57           C  
ATOM    511  CB  LEU A  68       2.220  -5.144 -19.296  1.00 90.57           C  
ATOM    512  O   LEU A  68       2.822  -2.600 -17.481  1.00 90.57           O  
ATOM    513  CG  LEU A  68       1.710  -6.511 -19.755  1.00 90.57           C  
ATOM    514  CD1 LEU A  68       1.074  -6.403 -21.136  1.00 90.57           C  
ATOM    515  CD2 LEU A  68       2.843  -7.531 -19.760  1.00 90.57           C  
ATOM    516  N   GLY A  69       4.408  -4.153 -17.012  1.00 91.91           N  
ATOM    517  CA  GLY A  69       5.414  -3.126 -16.794  1.00 91.91           C  
ATOM    518  C   GLY A  69       5.467  -2.638 -15.358  1.00 91.91           C  
ATOM    519  O   GLY A  69       6.114  -1.631 -15.063  1.00 91.91           O  
ATOM    520  N   ALA A  70       4.671  -3.339 -14.471  1.00 94.21           N  
ATOM    521  CA  ALA A  70       4.640  -3.008 -13.049  1.00 94.21           C  
ATOM    522  C   ALA A  70       4.592  -4.270 -12.193  1.00 94.21           C  
ATOM    523  CB  ALA A  70       3.444  -2.111 -12.738  1.00 94.21           C  
ATOM    524  O   ALA A  70       4.075  -5.302 -12.626  1.00 94.21           O  
ATOM    525  N   ARG A  71       5.240  -4.207 -11.155  1.00 94.61           N  
ATOM    526  CA  ARG A  71       5.210  -5.246 -10.130  1.00 94.61           C  
ATOM    527  C   ARG A  71       4.673  -4.698  -8.812  1.00 94.61           C  
ATOM    528  CB  ARG A  71       6.605  -5.838  -9.923  1.00 94.61           C  
ATOM    529  O   ARG A  71       4.843  -3.515  -8.510  1.00 94.61           O  
ATOM    530  CG  ARG A  71       6.636  -7.024  -8.972  1.00 94.61           C  
ATOM    531  CD  ARG A  71       8.047  -7.565  -8.790  1.00 94.61           C  
ATOM    532  NE  ARG A  71       8.745  -6.894  -7.697  1.00 94.61           N  
ATOM    533  NH1 ARG A  71       9.792  -8.801  -6.919  1.00 94.61           N  
ATOM    534  NH2 ARG A  71      10.141  -6.789  -5.876  1.00 94.61           N  
ATOM    535  CZ  ARG A  71       9.558  -7.496  -6.833  1.00 94.61           C  
ATOM    536  N   ILE A  72       3.957  -5.577  -8.024  1.00 96.32           N  
ATOM    537  CA  ILE A  72       3.379  -5.131  -6.762  1.00 96.32           C  
ATOM    538  C   ILE A  72       3.820  -6.062  -5.635  1.00 96.32           C  
ATOM    539  CB  ILE A  72       1.837  -5.072  -6.836  1.00 96.32           C  
ATOM    540  O   ILE A  72       3.906  -7.278  -5.823  1.00 96.32           O  
ATOM    541  CG1 ILE A  72       1.264  -4.446  -5.559  1.00 96.32           C  
ATOM    542  CG2 ILE A  72       1.254  -6.468  -7.070  1.00 96.32           C  
ATOM    543  CD1 ILE A  72      -0.174  -3.966  -5.696  1.00 96.32           C  
ATOM    544  N   SER A  73       4.172  -5.415  -4.492  1.00 96.35           N  
ATOM    545  CA  SER A  73       4.439  -6.142  -3.256  1.00 96.35           C  
ATOM    546  C   SER A  73       3.461  -5.741  -2.156  1.00 96.35           C  
ATOM    547  CB  SER A  73       5.874  -5.896  -2.787  1.00 96.35           C  
ATOM    548  O   SER A  73       3.269  -4.552  -1.892  1.00 96.35           O  
ATOM    549  OG  SER A  73       6.146  -6.618  -1.599  1.00 96.35           O  
ATOM    550  N   CYS A  74       2.852  -6.735  -1.526  1.00 97.28           N  
ATOM    551  CA  CYS A  74       1.906  -6.482  -0.445  1.00 97.28           C  
ATOM    552  C   CYS A  74       2.348  -7.171   0.840  1.00 97.28           C  
ATOM    553  CB  CYS A  74       0.507  -6.958  -0.835  1.00 97.28           C  
ATOM    554  O   CYS A  74       2.984  -8.226   0.796  1.00 97.28           O  
ATOM    555  SG  CYS A  74      -0.164  -6.130  -2.294  1.00 97.28           S  
ATOM    556  N   CYS A  75       2.004  -6.559   1.941  1.00 96.93           N  
ATOM    557  CA  CYS A  75       2.312  -7.127   3.249  1.00 96.93           C  
ATOM    558  C   CYS A  75       1.325  -6.636   4.302  1.00 96.93           C  
ATOM    559  CB  CYS A  75       3.738  -6.770   3.667  1.00 96.93           C  
ATOM    560  O   CYS A  75       0.562  -5.700   4.055  1.00 96.93           O  
ATOM    561  SG  CYS A  75       4.021  -4.995   3.847  1.00 96.93           S  
ATOM    562  N   SER A  76       1.209  -7.306   5.494  1.00 94.33           N  
ATOM    563  CA  SER A  76       0.132  -7.012   6.435  1.00 94.33           C  
ATOM    564  C   SER A  76       0.682  -6.665   7.814  1.00 94.33           C  
ATOM    565  CB  SER A  76      -0.825  -8.199   6.543  1.00 94.33           C  
ATOM    566  O   SER A  76      -0.033  -6.755   8.814  1.00 94.33           O  
ATOM    567  OG  SER A  76      -1.452  -8.456   5.298  1.00 94.33           O  
ATOM    568  N   ARG A  77       1.931  -6.112   7.813  1.00 94.09           N  
ATOM    569  CA  ARG A  77       2.503  -5.598   9.054  1.00 94.09           C  
ATOM    570  C   ARG A  77       2.694  -4.087   8.984  1.00 94.09           C  
ATOM    571  CB  ARG A  77       3.839  -6.282   9.354  1.00 94.09           C  
ATOM    572  O   ARG A  77       2.689  -3.504   7.898  1.00 94.09           O  
ATOM    573  CG  ARG A  77       3.710  -7.754   9.712  1.00 94.09           C  
ATOM    574  CD  ARG A  77       5.017  -8.320  10.251  1.00 94.09           C  
ATOM    575  NE  ARG A  77       6.001  -8.507   9.190  1.00 94.09           N  
ATOM    576  NH1 ARG A  77       6.597 -10.643   9.836  1.00 94.09           N  
ATOM    577  NH2 ARG A  77       7.597  -9.671   8.017  1.00 94.09           N  
ATOM    578  CZ  ARG A  77       6.730  -9.607   9.017  1.00 94.09           C  
ATOM    579  N   ASP A  78       2.773  -3.463  10.164  1.00 95.59           N  
ATOM    580  CA  ASP A  78       2.962  -2.015  10.194  1.00 95.59           C  
ATOM    581  C   ASP A  78       4.258  -1.616   9.493  1.00 95.59           C  
ATOM    582  CB  ASP A  78       2.965  -1.505  11.637  1.00 95.59           C  
ATOM    583  O   ASP A  78       5.320  -2.177   9.772  1.00 95.59           O  
ATOM    584  CG  ASP A  78       1.584  -1.502  12.268  1.00 95.59           C  
ATOM    585  OD1 ASP A  78       0.584  -1.706  11.547  1.00 95.59           O  
ATOM    586  OD2 ASP A  78       1.496  -1.291  13.497  1.00 95.59           O  
ATOM    587  N   LYS A  79       4.045  -0.684   8.581  1.00 95.67           N  
ATOM    588  CA  LYS A  79       5.159  -0.081   7.853  1.00 95.67           C  
ATOM    589  C   LYS A  79       5.998  -1.146   7.153  1.00 95.67           C  
ATOM    590  CB  LYS A  79       6.036   0.740   8.799  1.00 95.67           C  
ATOM    591  O   LYS A  79       7.222  -1.022   7.067  1.00 95.67           O  
ATOM    592  CG  LYS A  79       5.310   1.896   9.471  1.00 95.67           C  
ATOM    593  CD  LYS A  79       6.228   2.659  10.418  1.00 95.67           C  
ATOM    594  CE  LYS A  79       5.467   3.720  11.201  1.00 95.67           C  
ATOM    595  NZ  LYS A  79       6.365   4.474  12.127  1.00 95.67           N  
ATOM    596  N   CYS A  80       5.546  -2.247   6.684  1.00 96.22           N  
ATOM    597  CA  CYS A  80       6.238  -3.367   6.055  1.00 96.22           C  
ATOM    598  C   CYS A  80       6.606  -3.040   4.613  1.00 96.22           C  
ATOM    599  CB  CYS A  80       5.371  -4.625   6.097  1.00 96.22           C  
ATOM    600  O   CYS A  80       7.459  -3.703   4.020  1.00 96.22           O  
ATOM    601  SG  CYS A  80       3.859  -4.500   5.117  1.00 96.22           S  
ATOM    602  N   ASN A  81       5.965  -1.973   4.143  1.00 95.71           N  
ATOM    603  CA  ASN A  81       6.315  -1.572   2.784  1.00 95.71           C  
ATOM    604  C   ASN A  81       7.473  -0.578   2.774  1.00 95.71           C  
ATOM    605  CB  ASN A  81       5.100  -0.979   2.069  1.00 95.71           C  
ATOM    606  O   ASN A  81       7.471   0.376   1.995  1.00 95.71           O  
ATOM    607  CG  ASN A  81       4.561   0.257   2.762  1.00 95.71           C  
ATOM    608  ND2 ASN A  81       3.864   1.102   2.010  1.00 95.71           N  
ATOM    609  OD1 ASN A  81       4.770   0.453   3.962  1.00 95.71           O  
ATOM    610  N   SER A  82       8.604  -0.760   3.468  1.00 90.62           N  
ATOM    611  CA  SER A  82       9.731   0.148   3.653  1.00 90.62           C  
ATOM    612  C   SER A  82      10.851  -0.150   2.662  1.00 90.62           C  
ATOM    613  CB  SER A  82      10.267   0.053   5.083  1.00 90.62           C  
ATOM    614  O   SER A  82      11.983   0.305   2.840  1.00 90.62           O  
ATOM    615  OG  SER A  82      10.633  -1.280   5.395  1.00 90.62           O  
ATOM    616  N   HIS A  83      10.543  -0.892   1.593  1.00 77.54           N  
ATOM    617  CA  HIS A  83      11.608  -1.206   0.647  1.00 77.54           C  
ATOM    618  C   HIS A  83      12.123   0.054  -0.041  1.00 77.54           C  
ATOM    619  CB  HIS A  83      11.117  -2.211  -0.397  1.00 77.54           C  
ATOM    620  O   HIS A  83      11.366   1.004  -0.252  1.00 77.54           O  
ATOM    621  CG  HIS A  83      10.554  -3.464   0.195  1.00 77.54           C  
ATOM    622  CD2 HIS A  83       9.275  -3.882   0.340  1.00 77.54           C  
ATOM    623  ND1 HIS A  83      11.348  -4.458   0.726  1.00 77.54           N  
ATOM    624  CE1 HIS A  83      10.578  -5.436   1.173  1.00 77.54           C  
ATOM    625  NE2 HIS A  83       9.316  -5.111   0.951  1.00 77.54           N  
ATOM    626  N   ARG A  84      13.402   0.427   0.109  1.00 58.47           N  
ATOM    627  CA  ARG A  84      14.099   1.570  -0.473  1.00 58.47           C  
ATOM    628  C   ARG A  84      14.282   1.392  -1.977  1.00 58.47           C  
ATOM    629  CB  ARG A  84      15.458   1.771   0.201  1.00 58.47           C  
ATOM    630  O   ARG A  84      14.698   0.326  -2.435  1.00 58.47           O  
ATOM    631  CG  ARG A  84      16.022   3.175   0.043  1.00 58.47           C  
ATOM    632  CD  ARG A  84      17.325   3.349   0.810  1.00 58.47           C  
ATOM    633  NE  ARG A  84      17.818   4.720   0.730  1.00 58.47           N  
ATOM    634  NH1 ARG A  84      20.007   4.181   1.235  1.00 58.47           N  
ATOM    635  NH2 ARG A  84      19.422   6.361   0.835  1.00 58.47           N  
ATOM    636  CZ  ARG A  84      19.081   5.084   0.934  1.00 58.47           C  
TER     637      ALA A   1                                                      
ENDMDL                                                                          
END                                                                             
