# Supplementary material for: Domain loss enabled evolution of novel functions in the snake three-finger toxin gene superfamily
Source: Nat Commun. 2023 Aug 11;14:4861. doi: 10.1038/s41467-023-40550-0 (PMC10421932; doi:10.1038/s41467-023-40550-0)
Supplement: Supplementary file 5 — Supplementary Data 2 [file 41467_2023_40550_MOESM5_ESM.zip › SD2_structure_predictions/full_sequence/TR|A0A194ARC1|Micrurus_tener.pdb]

MODEL     1                                                                     
ATOM      1  N   MET A   1     -21.805   4.574  39.656  1.00 61.89           N  
ATOM      2  CA  MET A   1     -22.469   4.512  38.357  1.00 61.89           C  
ATOM      3  C   MET A   1     -21.659   5.250  37.296  1.00 61.89           C  
ATOM      4  CB  MET A   1     -23.877   5.101  38.443  1.00 61.89           C  
ATOM      5  O   MET A   1     -21.870   5.052  36.098  1.00 61.89           O  
ATOM      6  CG  MET A   1     -24.559   4.866  39.782  1.00 61.89           C  
ATOM      7  SD  MET A   1     -26.308   5.420  39.787  1.00 61.89           S  
ATOM      8  CE  MET A   1     -26.741   5.099  41.520  1.00 61.89           C  
ATOM      9  N   LYS A   2     -20.548   5.875  37.744  1.00 69.56           N  
ATOM     10  CA  LYS A   2     -19.657   6.648  36.885  1.00 69.56           C  
ATOM     11  C   LYS A   2     -18.468   5.808  36.427  1.00 69.56           C  
ATOM     12  CB  LYS A   2     -19.165   7.901  37.611  1.00 69.56           C  
ATOM     13  O   LYS A   2     -17.958   5.995  35.321  1.00 69.56           O  
ATOM     14  CG  LYS A   2     -20.203   9.009  37.708  1.00 69.56           C  
ATOM     15  CD  LYS A   2     -19.837  10.027  38.780  1.00 69.56           C  
ATOM     16  CE  LYS A   2     -20.740  11.251  38.722  1.00 69.56           C  
ATOM     17  NZ  LYS A   2     -20.809  11.951  40.040  1.00 69.56           N  
ATOM     18  N   THR A   3     -18.226   4.741  37.276  1.00 68.09           N  
ATOM     19  CA  THR A   3     -17.105   3.874  36.930  1.00 68.09           C  
ATOM     20  C   THR A   3     -17.527   2.827  35.902  1.00 68.09           C  
ATOM     21  CB  THR A   3     -16.536   3.172  38.177  1.00 68.09           C  
ATOM     22  O   THR A   3     -16.713   2.381  35.092  1.00 68.09           O  
ATOM     23  CG2 THR A   3     -15.725   4.140  39.031  1.00 68.09           C  
ATOM     24  OG1 THR A   3     -17.617   2.651  38.960  1.00 68.09           O  
ATOM     25  N   LEU A   4     -18.789   2.559  35.809  1.00 70.01           N  
ATOM     26  CA  LEU A   4     -19.407   1.651  34.848  1.00 70.01           C  
ATOM     27  C   LEU A   4     -19.561   2.322  33.487  1.00 70.01           C  
ATOM     28  CB  LEU A   4     -20.773   1.181  35.355  1.00 70.01           C  
ATOM     29  O   LEU A   4     -19.341   1.692  32.451  1.00 70.01           O  
ATOM     30  CG  LEU A   4     -20.768  -0.021  36.302  1.00 70.01           C  
ATOM     31  CD1 LEU A   4     -22.112  -0.142  37.012  1.00 70.01           C  
ATOM     32  CD2 LEU A   4     -20.442  -1.300  35.539  1.00 70.01           C  
ATOM     33  N   LEU A   5     -19.755   3.595  33.474  1.00 70.60           N  
ATOM     34  CA  LEU A   5     -19.869   4.406  32.267  1.00 70.60           C  
ATOM     35  C   LEU A   5     -18.495   4.674  31.661  1.00 70.60           C  
ATOM     36  CB  LEU A   5     -20.571   5.732  32.576  1.00 70.60           C  
ATOM     37  O   LEU A   5     -18.337   4.652  30.438  1.00 70.60           O  
ATOM     38  CG  LEU A   5     -22.099   5.697  32.613  1.00 70.60           C  
ATOM     39  CD1 LEU A   5     -22.640   6.929  33.330  1.00 70.60           C  
ATOM     40  CD2 LEU A   5     -22.667   5.601  31.201  1.00 70.60           C  
ATOM     41  N   LEU A   6     -17.452   4.736  32.471  1.00 70.58           N  
ATOM     42  CA  LEU A   6     -16.077   4.964  32.038  1.00 70.58           C  
ATOM     43  C   LEU A   6     -15.463   3.682  31.485  1.00 70.58           C  
ATOM     44  CB  LEU A   6     -15.229   5.491  33.198  1.00 70.58           C  
ATOM     45  O   LEU A   6     -14.732   3.717  30.492  1.00 70.58           O  
ATOM     46  CG  LEU A   6     -15.256   7.004  33.425  1.00 70.58           C  
ATOM     47  CD1 LEU A   6     -14.831   7.333  34.852  1.00 70.58           C  
ATOM     48  CD2 LEU A   6     -14.357   7.711  32.416  1.00 70.58           C  
ATOM     49  N   THR A   7     -15.842   2.560  31.970  1.00 71.47           N  
ATOM     50  CA  THR A   7     -15.420   1.240  31.514  1.00 71.47           C  
ATOM     51  C   THR A   7     -16.123   0.867  30.212  1.00 71.47           C  
ATOM     52  CB  THR A   7     -15.702   0.165  32.580  1.00 71.47           C  
ATOM     53  O   THR A   7     -15.529   0.226  29.342  1.00 71.47           O  
ATOM     54  CG2 THR A   7     -14.753   0.304  33.766  1.00 71.47           C  
ATOM     55  OG1 THR A   7     -17.051   0.302  33.043  1.00 71.47           O  
ATOM     56  N   LEU A   8     -17.275   1.295  29.873  1.00 69.75           N  
ATOM     57  CA  LEU A   8     -18.063   1.121  28.657  1.00 69.75           C  
ATOM     58  C   LEU A   8     -17.543   2.018  27.539  1.00 69.75           C  
ATOM     59  CB  LEU A   8     -19.539   1.425  28.927  1.00 69.75           C  
ATOM     60  O   LEU A   8     -17.485   1.601  26.380  1.00 69.75           O  
ATOM     61  CG  LEU A   8     -20.553   0.720  28.024  1.00 69.75           C  
ATOM     62  CD1 LEU A   8     -21.306  -0.349  28.808  1.00 69.75           C  
ATOM     63  CD2 LEU A   8     -21.522   1.729  27.418  1.00 69.75           C  
ATOM     64  N   VAL A   9     -16.981   3.140  27.901  1.00 71.83           N  
ATOM     65  CA  VAL A   9     -16.387   4.087  26.963  1.00 71.83           C  
ATOM     66  C   VAL A   9     -14.989   3.615  26.569  1.00 71.83           C  
ATOM     67  CB  VAL A   9     -16.320   5.510  27.560  1.00 71.83           C  
ATOM     68  O   VAL A   9     -14.609   3.690  25.398  1.00 71.83           O  
ATOM     69  CG1 VAL A   9     -15.548   6.449  26.635  1.00 71.83           C  
ATOM     70  CG2 VAL A   9     -17.727   6.047  27.817  1.00 71.83           C  
ATOM     71  N   VAL A  10     -14.309   2.944  27.462  1.00 69.96           N  
ATOM     72  CA  VAL A  10     -12.973   2.400  27.241  1.00 69.96           C  
ATOM     73  C   VAL A  10     -13.070   1.098  26.449  1.00 69.96           C  
ATOM     74  CB  VAL A  10     -12.231   2.159  28.574  1.00 69.96           C  
ATOM     75  O   VAL A  10     -12.259   0.847  25.555  1.00 69.96           O  
ATOM     76  CG1 VAL A  10     -10.889   1.471  28.329  1.00 69.96           C  
ATOM     77  CG2 VAL A  10     -12.030   3.479  29.318  1.00 69.96           C  
ATOM     78  N   VAL A  11     -14.110   0.187  26.548  1.00 67.18           N  
ATOM     79  CA  VAL A  11     -14.428  -1.045  25.834  1.00 67.18           C  
ATOM     80  C   VAL A  11     -14.956  -0.712  24.440  1.00 67.18           C  
ATOM     81  CB  VAL A  11     -15.458  -1.899  26.605  1.00 67.18           C  
ATOM     82  O   VAL A  11     -14.627  -1.393  23.466  1.00 67.18           O  
ATOM     83  CG1 VAL A  11     -15.948  -3.062  25.744  1.00 67.18           C  
ATOM     84  CG2 VAL A  11     -14.854  -2.414  27.910  1.00 67.18           C  
ATOM     85  N   THR A  12     -15.606   0.352  24.175  1.00 64.64           N  
ATOM     86  CA  THR A  12     -16.099   0.887  22.911  1.00 64.64           C  
ATOM     87  C   THR A  12     -14.969   1.546  22.125  1.00 64.64           C  
ATOM     88  CB  THR A  12     -17.231   1.906  23.139  1.00 64.64           C  
ATOM     89  O   THR A  12     -14.913   1.436  20.898  1.00 64.64           O  
ATOM     90  CG2 THR A  12     -18.483   1.224  23.682  1.00 64.64           C  
ATOM     91  OG1 THR A  12     -16.793   2.895  24.078  1.00 64.64           O  
ATOM     92  N   ILE A  13     -13.920   2.074  22.675  1.00 65.07           N  
ATOM     93  CA  ILE A  13     -12.752   2.705  22.069  1.00 65.07           C  
ATOM     94  C   ILE A  13     -11.709   1.642  21.732  1.00 65.07           C  
ATOM     95  CB  ILE A  13     -12.143   3.778  22.999  1.00 65.07           C  
ATOM     96  O   ILE A  13     -11.036   1.728  20.702  1.00 65.07           O  
ATOM     97  CG1 ILE A  13     -13.119   4.946  23.178  1.00 65.07           C  
ATOM     98  CG2 ILE A  13     -10.799   4.267  22.452  1.00 65.07           C  
ATOM     99  CD1 ILE A  13     -12.718   5.926  24.272  1.00 65.07           C  
ATOM    100  N   VAL A  14     -11.563   0.552  22.519  1.00 62.07           N  
ATOM    101  CA  VAL A  14     -10.699  -0.607  22.325  1.00 62.07           C  
ATOM    102  C   VAL A  14     -11.317  -1.545  21.290  1.00 62.07           C  
ATOM    103  CB  VAL A  14     -10.456  -1.363  23.651  1.00 62.07           C  
ATOM    104  O   VAL A  14     -10.601  -2.180  20.513  1.00 62.07           O  
ATOM    105  CG1 VAL A  14      -9.664  -2.645  23.404  1.00 62.07           C  
ATOM    106  CG2 VAL A  14      -9.728  -0.465  24.650  1.00 62.07           C  
ATOM    107  N   CYS A  15     -12.607  -1.574  21.017  1.00 60.08           N  
ATOM    108  CA  CYS A  15     -13.330  -2.297  19.976  1.00 60.08           C  
ATOM    109  C   CYS A  15     -13.426  -1.467  18.702  1.00 60.08           C  
ATOM    110  CB  CYS A  15     -14.732  -2.670  20.459  1.00 60.08           C  
ATOM    111  O   CYS A  15     -13.890  -1.957  17.670  1.00 60.08           O  
ATOM    112  SG  CYS A  15     -14.752  -4.015  21.664  1.00 60.08           S  
ATOM    113  N   LEU A  16     -13.057  -0.221  18.719  1.00 56.40           N  
ATOM    114  CA  LEU A  16     -12.918   0.709  17.605  1.00 56.40           C  
ATOM    115  C   LEU A  16     -11.678   0.386  16.778  1.00 56.40           C  
ATOM    116  CB  LEU A  16     -12.844   2.150  18.115  1.00 56.40           C  
ATOM    117  O   LEU A  16     -11.330   1.128  15.857  1.00 56.40           O  
ATOM    118  CG  LEU A  16     -14.181   2.845  18.381  1.00 56.40           C  
ATOM    119  CD1 LEU A  16     -14.088   3.712  19.632  1.00 56.40           C  
ATOM    120  CD2 LEU A  16     -14.598   3.681  17.175  1.00 56.40           C  
ATOM    121  N   ASP A  17     -11.008  -0.751  17.243  1.00 53.69           N  
ATOM    122  CA  ASP A  17     -10.110  -1.203  16.184  1.00 53.69           C  
ATOM    123  C   ASP A  17     -10.896  -1.704  14.975  1.00 53.69           C  
ATOM    124  CB  ASP A  17      -9.182  -2.304  16.701  1.00 53.69           C  
ATOM    125  O   ASP A  17     -10.941  -2.907  14.712  1.00 53.69           O  
ATOM    126  CG  ASP A  17      -7.806  -2.269  16.060  1.00 53.69           C  
ATOM    127  OD1 ASP A  17      -7.702  -1.951  14.855  1.00 53.69           O  
ATOM    128  OD2 ASP A  17      -6.817  -2.565  16.765  1.00 53.69           O  
ATOM    129  N   LEU A  18     -12.107  -1.274  14.770  1.00 53.83           N  
ATOM    130  CA  LEU A  18     -12.900  -1.492  13.565  1.00 53.83           C  
ATOM    131  C   LEU A  18     -12.030  -1.396  12.317  1.00 53.83           C  
ATOM    132  CB  LEU A  18     -14.043  -0.476  13.485  1.00 53.83           C  
ATOM    133  O   LEU A  18     -11.420  -0.356  12.059  1.00 53.83           O  
ATOM    134  CG  LEU A  18     -15.374  -0.903  14.105  1.00 53.83           C  
ATOM    135  CD1 LEU A  18     -15.667  -0.075  15.352  1.00 53.83           C  
ATOM    136  CD2 LEU A  18     -16.504  -0.769  13.090  1.00 53.83           C  
ATOM    137  N   GLY A  19     -11.022  -2.257  12.237  1.00 59.37           N  
ATOM    138  CA  GLY A  19     -10.631  -2.910  10.998  1.00 59.37           C  
ATOM    139  C   GLY A  19     -10.510  -1.950   9.830  1.00 59.37           C  
ATOM    140  O   GLY A  19     -11.462  -1.768   9.068  1.00 59.37           O  
ATOM    141  N   ASN A  20      -9.975  -0.681  10.080  1.00 64.69           N  
ATOM    142  CA  ASN A  20      -9.762   0.172   8.915  1.00 64.69           C  
ATOM    143  C   ASN A  20      -8.837  -0.490   7.898  1.00 64.69           C  
ATOM    144  CB  ASN A  20      -9.199   1.530   9.340  1.00 64.69           C  
ATOM    145  O   ASN A  20      -7.664  -0.733   8.185  1.00 64.69           O  
ATOM    146  CG  ASN A  20     -10.204   2.654   9.181  1.00 64.69           C  
ATOM    147  ND2 ASN A  20      -9.750   3.785   8.654  1.00 64.69           N  
ATOM    148  OD1 ASN A  20     -11.379   2.507   9.529  1.00 64.69           O  
ATOM    149  N   SER A  21      -9.567  -1.402   7.144  1.00 83.86           N  
ATOM    150  CA  SER A  21      -8.780  -2.000   6.071  1.00 83.86           C  
ATOM    151  C   SER A  21      -8.252  -0.937   5.114  1.00 83.86           C  
ATOM    152  CB  SER A  21      -9.615  -3.024   5.300  1.00 83.86           C  
ATOM    153  O   SER A  21      -8.957   0.022   4.793  1.00 83.86           O  
ATOM    154  OG  SER A  21     -10.758  -2.412   4.728  1.00 83.86           O  
ATOM    155  N   LEU A  22      -7.019  -0.714   5.082  1.00 94.28           N  
ATOM    156  CA  LEU A  22      -6.289   0.195   4.207  1.00 94.28           C  
ATOM    157  C   LEU A  22      -6.740   0.035   2.759  1.00 94.28           C  
ATOM    158  CB  LEU A  22      -4.782  -0.051   4.314  1.00 94.28           C  
ATOM    159  O   LEU A  22      -6.856  -1.087   2.260  1.00 94.28           O  
ATOM    160  CG  LEU A  22      -3.878   0.955   3.600  1.00 94.28           C  
ATOM    161  CD1 LEU A  22      -4.007   2.332   4.242  1.00 94.28           C  
ATOM    162  CD2 LEU A  22      -2.428   0.482   3.624  1.00 94.28           C  
ATOM    163  N   LYS A  23      -7.179   1.186   2.105  1.00 96.16           N  
ATOM    164  CA  LYS A  23      -7.541   1.204   0.691  1.00 96.16           C  
ATOM    165  C   LYS A  23      -6.361   1.639  -0.173  1.00 96.16           C  
ATOM    166  CB  LYS A  23      -8.734   2.131   0.453  1.00 96.16           C  
ATOM    167  O   LYS A  23      -5.715   2.649   0.112  1.00 96.16           O  
ATOM    168  CG  LYS A  23     -10.041   1.621   1.042  1.00 96.16           C  
ATOM    169  CD  LYS A  23     -11.226   2.462   0.585  1.00 96.16           C  
ATOM    170  CE  LYS A  23     -12.538   1.939   1.154  1.00 96.16           C  
ATOM    171  NZ  LYS A  23     -13.710   2.713   0.648  1.00 96.16           N  
ATOM    172  N   CYS A  24      -6.071   0.823  -1.323  1.00 97.44           N  
ATOM    173  CA  CYS A  24      -4.954   1.095  -2.220  1.00 97.44           C  
ATOM    174  C   CYS A  24      -5.398   1.036  -3.677  1.00 97.44           C  
ATOM    175  CB  CYS A  24      -3.820   0.098  -1.983  1.00 97.44           C  
ATOM    176  O   CYS A  24      -6.442   0.461  -3.989  1.00 97.44           O  
ATOM    177  SG  CYS A  24      -3.154   0.140  -0.304  1.00 97.44           S  
ATOM    178  N   TYR A  25      -4.566   1.606  -4.554  1.00 97.74           N  
ATOM    179  CA  TYR A  25      -4.807   1.440  -5.983  1.00 97.74           C  
ATOM    180  C   TYR A  25      -4.374   0.056  -6.452  1.00 97.74           C  
ATOM    181  CB  TYR A  25      -4.068   2.517  -6.782  1.00 97.74           C  
ATOM    182  O   TYR A  25      -3.303  -0.427  -6.076  1.00 97.74           O  
ATOM    183  CG  TYR A  25      -4.768   3.855  -6.790  1.00 97.74           C  
ATOM    184  CD1 TYR A  25      -5.823   4.106  -7.665  1.00 97.74           C  
ATOM    185  CD2 TYR A  25      -4.375   4.870  -5.924  1.00 97.74           C  
ATOM    186  CE1 TYR A  25      -6.469   5.337  -7.677  1.00 97.74           C  
ATOM    187  CE2 TYR A  25      -5.015   6.105  -5.928  1.00 97.74           C  
ATOM    188  OH  TYR A  25      -6.696   7.550  -6.813  1.00 97.74           O  
ATOM    189  CZ  TYR A  25      -6.059   6.329  -6.806  1.00 97.74           C  
ATOM    190  N   SER A  26      -5.292  -0.712  -7.175  1.00 95.80           N  
ATOM    191  CA  SER A  26      -4.965  -2.006  -7.766  1.00 95.80           C  
ATOM    192  C   SER A  26      -4.500  -1.853  -9.210  1.00 95.80           C  
ATOM    193  CB  SER A  26      -6.172  -2.943  -7.707  1.00 95.80           C  
ATOM    194  O   SER A  26      -3.940  -2.786  -9.790  1.00 95.80           O  
ATOM    195  OG  SER A  26      -7.233  -2.448  -8.505  1.00 95.80           O  
ATOM    196  N   SER A  27      -4.745  -0.706  -9.727  1.00 94.91           N  
ATOM    197  CA  SER A  27      -4.306  -0.202 -11.025  1.00 94.91           C  
ATOM    198  C   SER A  27      -4.380   1.321 -11.079  1.00 94.91           C  
ATOM    199  CB  SER A  27      -5.153  -0.802 -12.148  1.00 94.91           C  
ATOM    200  O   SER A  27      -4.516   1.978 -10.045  1.00 94.91           O  
ATOM    201  OG  SER A  27      -6.457  -0.245 -12.147  1.00 94.91           O  
ATOM    202  N   ARG A  28      -4.331   1.903 -12.177  1.00 92.01           N  
ATOM    203  CA  ARG A  28      -4.345   3.353 -12.338  1.00 92.01           C  
ATOM    204  C   ARG A  28      -5.718   3.928 -12.006  1.00 92.01           C  
ATOM    205  CB  ARG A  28      -3.946   3.740 -13.764  1.00 92.01           C  
ATOM    206  O   ARG A  28      -5.824   5.056 -11.519  1.00 92.01           O  
ATOM    207  CG  ARG A  28      -3.566   5.203 -13.922  1.00 92.01           C  
ATOM    208  CD  ARG A  28      -3.156   5.528 -15.352  1.00 92.01           C  
ATOM    209  NE  ARG A  28      -1.759   5.187 -15.602  1.00 92.01           N  
ATOM    210  NH1 ARG A  28      -1.508   6.637 -17.383  1.00 92.01           N  
ATOM    211  NH2 ARG A  28       0.253   5.337 -16.701  1.00 92.01           N  
ATOM    212  CZ  ARG A  28      -1.008   5.721 -16.562  1.00 92.01           C  
ATOM    213  N   THR A  29      -6.758   3.069 -12.123  1.00 93.29           N  
ATOM    214  CA  THR A  29      -8.097   3.639 -12.025  1.00 93.29           C  
ATOM    215  C   THR A  29      -8.940   2.869 -11.013  1.00 93.29           C  
ATOM    216  CB  THR A  29      -8.806   3.640 -13.392  1.00 93.29           C  
ATOM    217  O   THR A  29      -9.987   3.349 -10.575  1.00 93.29           O  
ATOM    218  CG2 THR A  29      -8.098   4.563 -14.378  1.00 93.29           C  
ATOM    219  OG1 THR A  29      -8.812   2.308 -13.921  1.00 93.29           O  
ATOM    220  N   GLU A  30      -8.403   1.682 -10.644  1.00 96.52           N  
ATOM    221  CA  GLU A  30      -9.173   0.834  -9.739  1.00 96.52           C  
ATOM    222  C   GLU A  30      -8.572   0.834  -8.337  1.00 96.52           C  
ATOM    223  CB  GLU A  30      -9.251  -0.596 -10.279  1.00 96.52           C  
ATOM    224  O   GLU A  30      -7.368   1.040  -8.171  1.00 96.52           O  
ATOM    225  CG  GLU A  30     -10.008  -0.718 -11.594  1.00 96.52           C  
ATOM    226  CD  GLU A  30     -10.062  -2.141 -12.125  1.00 96.52           C  
ATOM    227  OE1 GLU A  30     -10.789  -2.392 -13.114  1.00 96.52           O  
ATOM    228  OE2 GLU A  30      -9.374  -3.012 -11.548  1.00 96.52           O  
ATOM    229  N   THR A  31      -9.496   0.657  -7.318  1.00 97.20           N  
ATOM    230  CA  THR A  31      -9.064   0.578  -5.927  1.00 97.20           C  
ATOM    231  C   THR A  31      -9.450  -0.766  -5.316  1.00 97.20           C  
ATOM    232  CB  THR A  31      -9.669   1.719  -5.089  1.00 97.20           C  
ATOM    233  O   THR A  31     -10.322  -1.464  -5.838  1.00 97.20           O  
ATOM    234  CG2 THR A  31      -9.379   3.078  -5.719  1.00 97.20           C  
ATOM    235  OG1 THR A  31     -11.087   1.539  -5.000  1.00 97.20           O  
ATOM    236  N   MET A  32      -8.594  -1.075  -4.194  1.00 95.97           N  
ATOM    237  CA  MET A  32      -8.856  -2.306  -3.453  1.00 95.97           C  
ATOM    238  C   MET A  32      -8.640  -2.096  -1.958  1.00 95.97           C  
ATOM    239  CB  MET A  32      -7.960  -3.439  -3.957  1.00 95.97           C  
ATOM    240  O   MET A  32      -7.854  -1.238  -1.554  1.00 95.97           O  
ATOM    241  CG  MET A  32      -6.486  -3.240  -3.643  1.00 95.97           C  
ATOM    242  SD  MET A  32      -5.438  -4.593  -4.307  1.00 95.97           S  
ATOM    243  CE  MET A  32      -5.739  -5.873  -3.058  1.00 95.97           C  
ATOM    244  N   THR A  33      -9.467  -2.924  -1.164  1.00 96.40           N  
ATOM    245  CA  THR A  33      -9.244  -2.971   0.277  1.00 96.40           C  
ATOM    246  C   THR A  33      -8.195  -4.022   0.627  1.00 96.40           C  
ATOM    247  CB  THR A  33     -10.550  -3.272   1.035  1.00 96.40           C  
ATOM    248  O   THR A  33      -8.284  -5.169   0.183  1.00 96.40           O  
ATOM    249  CG2 THR A  33     -10.326  -3.256   2.544  1.00 96.40           C  
ATOM    250  OG1 THR A  33     -11.530  -2.283   0.698  1.00 96.40           O  
ATOM    251  N   CYS A  34      -7.116  -3.551   1.443  1.00 95.22           N  
ATOM    252  CA  CYS A  34      -6.034  -4.478   1.756  1.00 95.22           C  
ATOM    253  C   CYS A  34      -6.509  -5.567   2.710  1.00 95.22           C  
ATOM    254  CB  CYS A  34      -4.849  -3.732   2.369  1.00 95.22           C  
ATOM    255  O   CYS A  34      -7.224  -5.286   3.674  1.00 95.22           O  
ATOM    256  SG  CYS A  34      -4.002  -2.635   1.211  1.00 95.22           S  
ATOM    257  N   PRO A  35      -6.169  -6.823   2.268  1.00 93.64           N  
ATOM    258  CA  PRO A  35      -6.495  -7.917   3.186  1.00 93.64           C  
ATOM    259  C   PRO A  35      -5.743  -7.819   4.511  1.00 93.64           C  
ATOM    260  CB  PRO A  35      -6.072  -9.167   2.410  1.00 93.64           C  
ATOM    261  O   PRO A  35      -4.820  -7.011   4.643  1.00 93.64           O  
ATOM    262  CG  PRO A  35      -4.978  -8.701   1.503  1.00 93.64           C  
ATOM    263  CD  PRO A  35      -5.234  -7.265   1.145  1.00 93.64           C  
ATOM    264  N   GLU A  36      -6.096  -8.616   5.512  1.00 90.62           N  
ATOM    265  CA  GLU A  36      -5.421  -8.634   6.806  1.00 90.62           C  
ATOM    266  C   GLU A  36      -3.939  -8.963   6.651  1.00 90.62           C  
ATOM    267  CB  GLU A  36      -6.088  -9.641   7.746  1.00 90.62           C  
ATOM    268  O   GLU A  36      -3.570  -9.826   5.853  1.00 90.62           O  
ATOM    269  CG  GLU A  36      -7.415  -9.163   8.318  1.00 90.62           C  
ATOM    270  CD  GLU A  36      -7.987 -10.100   9.371  1.00 90.62           C  
ATOM    271  OE1 GLU A  36      -9.003  -9.746  10.010  1.00 90.62           O  
ATOM    272  OE2 GLU A  36      -7.413 -11.196   9.559  1.00 90.62           O  
ATOM    273  N   GLY A  37      -3.100  -8.220   7.298  1.00 90.10           N  
ATOM    274  CA  GLY A  37      -1.682  -8.539   7.251  1.00 90.10           C  
ATOM    275  C   GLY A  37      -0.930  -7.760   6.188  1.00 90.10           C  
ATOM    276  O   GLY A  37       0.302  -7.786   6.148  1.00 90.10           O  
ATOM    277  N   LYS A  38      -1.702  -7.063   5.327  1.00 94.63           N  
ATOM    278  CA  LYS A  38      -1.150  -6.151   4.330  1.00 94.63           C  
ATOM    279  C   LYS A  38      -1.482  -4.700   4.668  1.00 94.63           C  
ATOM    280  CB  LYS A  38      -1.675  -6.497   2.936  1.00 94.63           C  
ATOM    281  O   LYS A  38      -2.548  -4.201   4.304  1.00 94.63           O  
ATOM    282  CG  LYS A  38      -1.420  -7.938   2.519  1.00 94.63           C  
ATOM    283  CD  LYS A  38       0.049  -8.173   2.190  1.00 94.63           C  
ATOM    284  CE  LYS A  38       0.275  -9.558   1.598  1.00 94.63           C  
ATOM    285  NZ  LYS A  38       1.728  -9.847   1.405  1.00 94.63           N  
ATOM    286  N   ASP A  39      -0.519  -4.015   5.287  1.00 94.36           N  
ATOM    287  CA  ASP A  39      -0.802  -2.718   5.895  1.00 94.36           C  
ATOM    288  C   ASP A  39      -0.075  -1.596   5.158  1.00 94.36           C  
ATOM    289  CB  ASP A  39      -0.405  -2.721   7.373  1.00 94.36           C  
ATOM    290  O   ASP A  39       0.163  -0.527   5.724  1.00 94.36           O  
ATOM    291  CG  ASP A  39       1.046  -3.108   7.596  1.00 94.36           C  
ATOM    292  OD1 ASP A  39       1.732  -3.492   6.625  1.00 94.36           O  
ATOM    293  OD2 ASP A  39       1.507  -3.030   8.756  1.00 94.36           O  
ATOM    294  N   LYS A  40       0.345  -1.861   3.948  1.00 96.44           N  
ATOM    295  CA  LYS A  40       1.027  -0.874   3.115  1.00 96.44           C  
ATOM    296  C   LYS A  40       0.471  -0.876   1.694  1.00 96.44           C  
ATOM    297  CB  LYS A  40       2.532  -1.141   3.090  1.00 96.44           C  
ATOM    298  O   LYS A  40       0.060  -1.921   1.184  1.00 96.44           O  
ATOM    299  CG  LYS A  40       3.204  -1.031   4.451  1.00 96.44           C  
ATOM    300  CD  LYS A  40       4.704  -1.274   4.355  1.00 96.44           C  
ATOM    301  CE  LYS A  40       5.377  -1.165   5.717  1.00 96.44           C  
ATOM    302  NZ  LYS A  40       6.634  -1.970   5.780  1.00 96.44           N  
ATOM    303  N   CYS A  41       0.408   0.327   1.093  1.00 97.55           N  
ATOM    304  CA  CYS A  41       0.154   0.465  -0.337  1.00 97.55           C  
ATOM    305  C   CYS A  41       1.459   0.580  -1.114  1.00 97.55           C  
ATOM    306  CB  CYS A  41      -0.723   1.686  -0.610  1.00 97.55           C  
ATOM    307  O   CYS A  41       2.384   1.271  -0.683  1.00 97.55           O  
ATOM    308  SG  CYS A  41      -2.379   1.568   0.103  1.00 97.55           S  
ATOM    309  N   GLU A  42       1.506  -0.231  -2.212  1.00 97.57           N  
ATOM    310  CA  GLU A  42       2.756  -0.235  -2.966  1.00 97.57           C  
ATOM    311  C   GLU A  42       2.498  -0.090  -4.463  1.00 97.57           C  
ATOM    312  CB  GLU A  42       3.546  -1.517  -2.691  1.00 97.57           C  
ATOM    313  O   GLU A  42       1.612  -0.747  -5.013  1.00 97.57           O  
ATOM    314  CG  GLU A  42       4.883  -1.583  -3.415  1.00 97.57           C  
ATOM    315  CD  GLU A  42       5.650  -2.867  -3.143  1.00 97.57           C  
ATOM    316  OE1 GLU A  42       6.901  -2.833  -3.117  1.00 97.57           O  
ATOM    317  OE2 GLU A  42       4.994  -3.917  -2.955  1.00 97.57           O  
ATOM    318  N   LYS A  43       3.237   0.885  -5.076  1.00 97.10           N  
ATOM    319  CA  LYS A  43       3.379   1.036  -6.521  1.00 97.10           C  
ATOM    320  C   LYS A  43       4.844   0.957  -6.941  1.00 97.10           C  
ATOM    321  CB  LYS A  43       2.772   2.361  -6.985  1.00 97.10           C  
ATOM    322  O   LYS A  43       5.680   1.712  -6.440  1.00 97.10           O  
ATOM    323  CG  LYS A  43       2.886   2.604  -8.483  1.00 97.10           C  
ATOM    324  CD  LYS A  43       2.390   3.993  -8.863  1.00 97.10           C  
ATOM    325  CE  LYS A  43       2.694   4.316 -10.320  1.00 97.10           C  
ATOM    326  NZ  LYS A  43       2.352   5.731 -10.656  1.00 97.10           N  
ATOM    327  N   TYR A  44       5.144   0.021  -7.745  1.00 95.70           N  
ATOM    328  CA  TYR A  44       6.532  -0.084  -8.181  1.00 95.70           C  
ATOM    329  C   TYR A  44       6.614  -0.386  -9.672  1.00 95.70           C  
ATOM    330  CB  TYR A  44       7.264  -1.170  -7.387  1.00 95.70           C  
ATOM    331  O   TYR A  44       5.655  -0.887 -10.264  1.00 95.70           O  
ATOM    332  CG  TYR A  44       6.751  -2.565  -7.652  1.00 95.70           C  
ATOM    333  CD1 TYR A  44       5.624  -3.051  -6.992  1.00 95.70           C  
ATOM    334  CD2 TYR A  44       7.391  -3.400  -8.561  1.00 95.70           C  
ATOM    335  CE1 TYR A  44       5.149  -4.336  -7.231  1.00 95.70           C  
ATOM    336  CE2 TYR A  44       6.925  -4.687  -8.808  1.00 95.70           C  
ATOM    337  OH  TYR A  44       5.338  -6.418  -8.380  1.00 95.70           O  
ATOM    338  CZ  TYR A  44       5.804  -5.145  -8.139  1.00 95.70           C  
ATOM    339  N   ALA A  45       7.742   0.005 -10.276  1.00 93.95           N  
ATOM    340  CA  ALA A  45       7.999  -0.189 -11.701  1.00 93.95           C  
ATOM    341  C   ALA A  45       9.136  -1.183 -11.923  1.00 93.95           C  
ATOM    342  CB  ALA A  45       8.324   1.145 -12.369  1.00 93.95           C  
ATOM    343  O   ALA A  45      10.144  -1.151 -11.213  1.00 93.95           O  
ATOM    344  N   VAL A  46       8.869  -2.130 -12.899  1.00 90.77           N  
ATOM    345  CA  VAL A  46       9.890  -3.095 -13.294  1.00 90.77           C  
ATOM    346  C   VAL A  46      10.310  -2.841 -14.739  1.00 90.77           C  
ATOM    347  CB  VAL A  46       9.390  -4.549 -13.132  1.00 90.77           C  
ATOM    348  O   VAL A  46       9.462  -2.668 -15.618  1.00 90.77           O  
ATOM    349  CG1 VAL A  46      10.495  -5.542 -13.486  1.00 90.77           C  
ATOM    350  CG2 VAL A  46       8.890  -4.785 -11.708  1.00 90.77           C  
ATOM    351  N   GLY A  47      11.652  -2.687 -14.939  1.00 91.60           N  
ATOM    352  CA  GLY A  47      12.161  -2.523 -16.291  1.00 91.60           C  
ATOM    353  C   GLY A  47      12.104  -3.799 -17.109  1.00 91.60           C  
ATOM    354  O   GLY A  47      12.598  -4.843 -16.677  1.00 91.60           O  
ATOM    355  N   LEU A  48      11.484  -3.767 -18.257  1.00 90.90           N  
ATOM    356  CA  LEU A  48      11.367  -4.946 -19.108  1.00 90.90           C  
ATOM    357  C   LEU A  48      12.416  -4.923 -20.215  1.00 90.90           C  
ATOM    358  CB  LEU A  48       9.966  -5.029 -19.719  1.00 90.90           C  
ATOM    359  O   LEU A  48      13.005  -5.957 -20.539  1.00 90.90           O  
ATOM    360  CG  LEU A  48       8.804  -5.168 -18.733  1.00 90.90           C  
ATOM    361  CD1 LEU A  48       7.472  -5.062 -19.467  1.00 90.90           C  
ATOM    362  CD2 LEU A  48       8.900  -6.488 -17.976  1.00 90.90           C  
ATOM    363  N   MET A  49      12.752  -3.699 -20.827  1.00 92.35           N  
ATOM    364  CA  MET A  49      13.758  -3.345 -21.824  1.00 92.35           C  
ATOM    365  C   MET A  49      14.147  -1.875 -21.706  1.00 92.35           C  
ATOM    366  CB  MET A  49      13.244  -3.639 -23.235  1.00 92.35           C  
ATOM    367  O   MET A  49      13.465  -1.100 -21.033  1.00 92.35           O  
ATOM    368  CG  MET A  49      12.861  -5.093 -23.458  1.00 92.35           C  
ATOM    369  SD  MET A  49      12.240  -5.404 -25.156  1.00 92.35           S  
ATOM    370  CE  MET A  49      12.037  -7.206 -25.097  1.00 92.35           C  
ATOM    371  N   PRO A  50      15.317  -1.552 -22.254  1.00 91.35           N  
ATOM    372  CA  PRO A  50      15.716  -0.144 -22.182  1.00 91.35           C  
ATOM    373  C   PRO A  50      14.598   0.809 -22.596  1.00 91.35           C  
ATOM    374  CB  PRO A  50      16.893  -0.062 -23.157  1.00 91.35           C  
ATOM    375  O   PRO A  50      14.028   0.663 -23.681  1.00 91.35           O  
ATOM    376  CG  PRO A  50      17.431  -1.455 -23.225  1.00 91.35           C  
ATOM    377  CD  PRO A  50      16.286  -2.416 -23.085  1.00 91.35           C  
ATOM    378  N   GLY A  51      14.070   1.523 -21.612  1.00 88.32           N  
ATOM    379  CA  GLY A  51      13.073   2.534 -21.926  1.00 88.32           C  
ATOM    380  C   GLY A  51      11.650   2.055 -21.710  1.00 88.32           C  
ATOM    381  O   GLY A  51      10.696   2.795 -21.960  1.00 88.32           O  
ATOM    382  N   THR A  52      11.507   0.779 -21.425  1.00 92.39           N  
ATOM    383  CA  THR A  52      10.183   0.223 -21.169  1.00 92.39           C  
ATOM    384  C   THR A  52      10.055  -0.221 -19.715  1.00 92.39           C  
ATOM    385  CB  THR A  52       9.888  -0.968 -22.100  1.00 92.39           C  
ATOM    386  O   THR A  52      10.933  -0.909 -19.191  1.00 92.39           O  
ATOM    387  CG2 THR A  52       8.455  -1.460 -21.925  1.00 92.39           C  
ATOM    388  OG1 THR A  52      10.079  -0.562 -23.461  1.00 92.39           O  
ATOM    389  N   TRP A  53       8.863   0.201 -19.030  1.00 92.18           N  
ATOM    390  CA  TRP A  53       8.605  -0.154 -17.638  1.00 92.18           C  
ATOM    391  C   TRP A  53       7.236  -0.809 -17.488  1.00 92.18           C  
ATOM    392  CB  TRP A  53       8.694   1.084 -16.742  1.00 92.18           C  
ATOM    393  O   TRP A  53       6.294  -0.465 -18.207  1.00 92.18           O  
ATOM    394  CG  TRP A  53      10.072   1.664 -16.639  1.00 92.18           C  
ATOM    395  CD1 TRP A  53      10.631   2.611 -17.451  1.00 92.18           C  
ATOM    396  CD2 TRP A  53      11.069   1.330 -15.668  1.00 92.18           C  
ATOM    397  CE2 TRP A  53      12.209   2.114 -15.952  1.00 92.18           C  
ATOM    398  CE3 TRP A  53      11.109   0.443 -14.584  1.00 92.18           C  
ATOM    399  NE1 TRP A  53      11.916   2.886 -17.044  1.00 92.18           N  
ATOM    400  CH2 TRP A  53      13.389   1.162 -14.135  1.00 92.18           C  
ATOM    401  CZ2 TRP A  53      13.377   2.038 -15.190  1.00 92.18           C  
ATOM    402  CZ3 TRP A  53      12.272   0.369 -13.826  1.00 92.18           C  
ATOM    403  N   SER A  54       7.183  -1.733 -16.671  1.00 92.78           N  
ATOM    404  CA  SER A  54       5.911  -2.289 -16.221  1.00 92.78           C  
ATOM    405  C   SER A  54       5.573  -1.824 -14.809  1.00 92.78           C  
ATOM    406  CB  SER A  54       5.947  -3.817 -16.270  1.00 92.78           C  
ATOM    407  O   SER A  54       6.399  -1.931 -13.900  1.00 92.78           O  
ATOM    408  OG  SER A  54       4.688  -4.361 -15.914  1.00 92.78           O  
ATOM    409  N   TYR A  55       4.336  -1.292 -14.613  1.00 93.69           N  
ATOM    410  CA  TYR A  55       3.911  -0.779 -13.314  1.00 93.69           C  
ATOM    411  C   TYR A  55       2.999  -1.775 -12.607  1.00 93.69           C  
ATOM    412  CB  TYR A  55       3.193   0.564 -13.475  1.00 93.69           C  
ATOM    413  O   TYR A  55       2.128  -2.382 -13.234  1.00 93.69           O  
ATOM    414  CG  TYR A  55       4.089   1.677 -13.959  1.00 93.69           C  
ATOM    415  CD1 TYR A  55       4.743   2.514 -13.057  1.00 93.69           C  
ATOM    416  CD2 TYR A  55       4.284   1.896 -15.319  1.00 93.69           C  
ATOM    417  CE1 TYR A  55       5.568   3.543 -13.498  1.00 93.69           C  
ATOM    418  CE2 TYR A  55       5.107   2.922 -15.771  1.00 93.69           C  
ATOM    419  OH  TYR A  55       6.560   4.755 -15.298  1.00 93.69           O  
ATOM    420  CZ  TYR A  55       5.744   3.738 -14.855  1.00 93.69           C  
ATOM    421  N   HIS A  56       3.275  -1.823 -11.314  1.00 94.71           N  
ATOM    422  CA  HIS A  56       2.483  -2.717 -10.476  1.00 94.71           C  
ATOM    423  C   HIS A  56       1.910  -1.978  -9.271  1.00 94.71           C  
ATOM    424  CB  HIS A  56       3.329  -3.903 -10.010  1.00 94.71           C  
ATOM    425  O   HIS A  56       2.562  -1.095  -8.711  1.00 94.71           O  
ATOM    426  CG  HIS A  56       3.759  -4.806 -11.122  1.00 94.71           C  
ATOM    427  CD2 HIS A  56       4.877  -4.806 -11.887  1.00 94.71           C  
ATOM    428  ND1 HIS A  56       2.992  -5.864 -11.561  1.00 94.71           N  
ATOM    429  CE1 HIS A  56       3.623  -6.477 -12.549  1.00 94.71           C  
ATOM    430  NE2 HIS A  56       4.768  -5.855 -12.766  1.00 94.71           N  
ATOM    431  N   TRP A  57       0.620  -2.331  -8.951  1.00 96.73           N  
ATOM    432  CA  TRP A  57      -0.091  -1.794  -7.795  1.00 96.73           C  
ATOM    433  C   TRP A  57      -0.548  -2.915  -6.868  1.00 96.73           C  
ATOM    434  CB  TRP A  57      -1.296  -0.962  -8.244  1.00 96.73           C  
ATOM    435  O   TRP A  57      -1.135  -3.901  -7.318  1.00 96.73           O  
ATOM    436  CG  TRP A  57      -0.930   0.331  -8.909  1.00 96.73           C  
ATOM    437  CD1 TRP A  57      -0.892   1.571  -8.334  1.00 96.73           C  
ATOM    438  CD2 TRP A  57      -0.555   0.511 -10.278  1.00 96.73           C  
ATOM    439  CE2 TRP A  57      -0.302   1.888 -10.464  1.00 96.73           C  
ATOM    440  CE3 TRP A  57      -0.407  -0.359 -11.366  1.00 96.73           C  
ATOM    441  NE1 TRP A  57      -0.515   2.512  -9.264  1.00 96.73           N  
ATOM    442  CH2 TRP A  57       0.228   1.542 -12.744  1.00 96.73           C  
ATOM    443  CZ2 TRP A  57       0.091   2.415 -11.696  1.00 96.73           C  
ATOM    444  CZ3 TRP A  57      -0.016   0.167 -12.592  1.00 96.73           C  
ATOM    445  N   ASP A  58      -0.311  -2.715  -5.589  1.00 95.35           N  
ATOM    446  CA  ASP A  58      -0.798  -3.773  -4.709  1.00 95.35           C  
ATOM    447  C   ASP A  58      -0.735  -3.343  -3.245  1.00 95.35           C  
ATOM    448  CB  ASP A  58       0.009  -5.056  -4.915  1.00 95.35           C  
ATOM    449  O   ASP A  58      -0.218  -2.269  -2.930  1.00 95.35           O  
ATOM    450  CG  ASP A  58      -0.687  -6.290  -4.367  1.00 95.35           C  
ATOM    451  OD1 ASP A  58      -1.900  -6.225  -4.071  1.00 95.35           O  
ATOM    452  OD2 ASP A  58      -0.016  -7.335  -4.227  1.00 95.35           O  
ATOM    453  N   CYS A  59      -1.415  -4.202  -2.417  1.00 96.66           N  
ATOM    454  CA  CYS A  59      -1.219  -4.158  -0.972  1.00 96.66           C  
ATOM    455  C   CYS A  59      -0.017  -4.998  -0.559  1.00 96.66           C  
ATOM    456  CB  CYS A  59      -2.470  -4.650  -0.246  1.00 96.66           C  
ATOM    457  O   CYS A  59       0.221  -6.068  -1.122  1.00 96.66           O  
ATOM    458  SG  CYS A  59      -3.914  -3.592  -0.486  1.00 96.66           S  
ATOM    459  N   ALA A  60       0.765  -4.463   0.356  1.00 96.07           N  
ATOM    460  CA  ALA A  60       1.982  -5.187   0.715  1.00 96.07           C  
ATOM    461  C   ALA A  60       2.202  -5.175   2.225  1.00 96.07           C  
ATOM    462  CB  ALA A  60       3.189  -4.586  -0.000  1.00 96.07           C  
ATOM    463  O   ALA A  60       1.767  -4.249   2.915  1.00 96.07           O  
ATOM    464  N   SER A  61       2.727  -6.290   2.647  1.00 95.99           N  
ATOM    465  CA  SER A  61       3.202  -6.308   4.027  1.00 95.99           C  
ATOM    466  C   SER A  61       4.586  -5.679   4.143  1.00 95.99           C  
ATOM    467  CB  SER A  61       3.237  -7.740   4.563  1.00 95.99           C  
ATOM    468  O   SER A  61       4.930  -5.110   5.181  1.00 95.99           O  
ATOM    469  OG  SER A  61       4.057  -8.562   3.750  1.00 95.99           O  
ATOM    470  N   THR A  62       5.320  -5.830   3.089  1.00 95.77           N  
ATOM    471  CA  THR A  62       6.639  -5.234   2.911  1.00 95.77           C  
ATOM    472  C   THR A  62       6.759  -4.584   1.536  1.00 95.77           C  
ATOM    473  CB  THR A  62       7.754  -6.282   3.085  1.00 95.77           C  
ATOM    474  O   THR A  62       6.235  -5.106   0.549  1.00 95.77           O  
ATOM    475  CG2 THR A  62       9.130  -5.624   3.104  1.00 95.77           C  
ATOM    476  OG1 THR A  62       7.554  -6.983   4.319  1.00 95.77           O  
ATOM    477  N   CYS A  63       7.563  -3.440   1.477  1.00 94.65           N  
ATOM    478  CA  CYS A  63       7.692  -2.713   0.218  1.00 94.65           C  
ATOM    479  C   CYS A  63       8.925  -3.171  -0.552  1.00 94.65           C  
ATOM    480  CB  CYS A  63       7.769  -1.208   0.474  1.00 94.65           C  
ATOM    481  O   CYS A  63       9.944  -3.516   0.049  1.00 94.65           O  
ATOM    482  SG  CYS A  63       6.283  -0.523   1.240  1.00 94.65           S  
ATOM    483  N   HIS A  64       8.611  -3.112  -1.899  1.00 94.39           N  
ATOM    484  CA  HIS A  64       9.769  -3.316  -2.762  1.00 94.39           C  
ATOM    485  C   HIS A  64      10.751  -2.154  -2.650  1.00 94.39           C  
ATOM    486  CB  HIS A  64       9.327  -3.492  -4.216  1.00 94.39           C  
ATOM    487  O   HIS A  64      10.343  -1.009  -2.444  1.00 94.39           O  
ATOM    488  CG  HIS A  64       8.768  -4.847  -4.514  1.00 94.39           C  
ATOM    489  CD2 HIS A  64       9.343  -5.946  -5.056  1.00 94.39           C  
ATOM    490  ND1 HIS A  64       7.459  -5.186  -4.249  1.00 94.39           N  
ATOM    491  CE1 HIS A  64       7.252  -6.439  -4.616  1.00 94.39           C  
ATOM    492  NE2 HIS A  64       8.379  -6.923  -5.109  1.00 94.39           N  
ATOM    493  N   ARG A  65      12.047  -2.563  -2.825  1.00 91.34           N  
ATOM    494  CA  ARG A  65      13.086  -1.540  -2.778  1.00 91.34           C  
ATOM    495  C   ARG A  65      13.409  -1.022  -4.175  1.00 91.34           C  
ATOM    496  CB  ARG A  65      14.352  -2.089  -2.117  1.00 91.34           C  
ATOM    497  O   ARG A  65      13.233  -1.737  -5.164  1.00 91.34           O  
ATOM    498  CG  ARG A  65      14.169  -2.470  -0.656  1.00 91.34           C  
ATOM    499  CD  ARG A  65      15.486  -2.880  -0.011  1.00 91.34           C  
ATOM    500  NE  ARG A  65      15.314  -3.208   1.401  1.00 91.34           N  
ATOM    501  NH1 ARG A  65      17.521  -3.799   1.744  1.00 91.34           N  
ATOM    502  NH2 ARG A  65      16.019  -3.907   3.473  1.00 91.34           N  
ATOM    503  CZ  ARG A  65      16.285  -3.637   2.203  1.00 91.34           C  
ATOM    504  N   GLY A  66      13.689   0.307  -4.270  1.00 88.31           N  
ATOM    505  CA  GLY A  66      14.085   0.836  -5.566  1.00 88.31           C  
ATOM    506  C   GLY A  66      13.668   2.280  -5.773  1.00 88.31           C  
ATOM    507  O   GLY A  66      12.816   2.797  -5.046  1.00 88.31           O  
ATOM    508  N   LYS A  67      14.352   2.773  -6.730  1.00 86.17           N  
ATOM    509  CA  LYS A  67      14.237   4.198  -7.030  1.00 86.17           C  
ATOM    510  C   LYS A  67      12.866   4.528  -7.612  1.00 86.17           C  
ATOM    511  CB  LYS A  67      15.337   4.632  -8.000  1.00 86.17           C  
ATOM    512  O   LYS A  67      12.350   5.630  -7.412  1.00 86.17           O  
ATOM    513  CG  LYS A  67      15.374   6.131  -8.262  1.00 86.17           C  
ATOM    514  CD  LYS A  67      16.518   6.507  -9.195  1.00 86.17           C  
ATOM    515  CE  LYS A  67      16.519   7.997  -9.508  1.00 86.17           C  
ATOM    516  NZ  LYS A  67      17.627   8.367 -10.439  1.00 86.17           N  
ATOM    517  N   TYR A  68      12.126   3.511  -8.090  1.00 89.29           N  
ATOM    518  CA  TYR A  68      10.844   3.752  -8.742  1.00 89.29           C  
ATOM    519  C   TYR A  68       9.714   3.051  -7.999  1.00 89.29           C  
ATOM    520  CB  TYR A  68      10.885   3.277 -10.198  1.00 89.29           C  
ATOM    521  O   TYR A  68       8.875   2.388  -8.613  1.00 89.29           O  
ATOM    522  CG  TYR A  68      11.899   4.005 -11.046  1.00 89.29           C  
ATOM    523  CD1 TYR A  68      11.650   5.293 -11.514  1.00 89.29           C  
ATOM    524  CD2 TYR A  68      13.109   3.406 -11.382  1.00 89.29           C  
ATOM    525  CE1 TYR A  68      12.581   5.966 -12.298  1.00 89.29           C  
ATOM    526  CE2 TYR A  68      14.047   4.070 -12.164  1.00 89.29           C  
ATOM    527  OH  TYR A  68      14.701   6.010 -13.392  1.00 89.29           O  
ATOM    528  CZ  TYR A  68      13.775   5.348 -12.616  1.00 89.29           C  
ATOM    529  N   ASN A  69       9.735   3.172  -6.627  1.00 94.10           N  
ATOM    530  CA  ASN A  69       8.759   2.566  -5.729  1.00 94.10           C  
ATOM    531  C   ASN A  69       8.097   3.609  -4.833  1.00 94.10           C  
ATOM    532  CB  ASN A  69       9.417   1.476  -4.879  1.00 94.10           C  
ATOM    533  O   ASN A  69       8.759   4.530  -4.353  1.00 94.10           O  
ATOM    534  CG  ASN A  69       8.476   0.901  -3.838  1.00 94.10           C  
ATOM    535  ND2 ASN A  69       7.764  -0.159  -4.204  1.00 94.10           N  
ATOM    536  OD1 ASN A  69       8.390   1.404  -2.715  1.00 94.10           O  
ATOM    537  N   VAL A  70       6.832   3.527  -4.739  1.00 95.30           N  
ATOM    538  CA  VAL A  70       6.043   4.261  -3.754  1.00 95.30           C  
ATOM    539  C   VAL A  70       5.452   3.287  -2.737  1.00 95.30           C  
ATOM    540  CB  VAL A  70       4.918   5.080  -4.424  1.00 95.30           C  
ATOM    541  O   VAL A  70       4.787   2.318  -3.109  1.00 95.30           O  
ATOM    542  CG1 VAL A  70       4.066   5.789  -3.372  1.00 95.30           C  
ATOM    543  CG2 VAL A  70       5.506   6.089  -5.409  1.00 95.30           C  
ATOM    544  N   CYS A  71       5.837   3.519  -1.490  1.00 96.48           N  
ATOM    545  CA  CYS A  71       5.313   2.713  -0.394  1.00 96.48           C  
ATOM    546  C   CYS A  71       4.775   3.597   0.725  1.00 96.48           C  
ATOM    547  CB  CYS A  71       6.396   1.784   0.154  1.00 96.48           C  
ATOM    548  O   CYS A  71       5.489   4.461   1.237  1.00 96.48           O  
ATOM    549  SG  CYS A  71       5.769   0.522   1.285  1.00 96.48           S  
ATOM    550  N   CYS A  72       3.534   3.354   1.021  1.00 96.73           N  
ATOM    551  CA  CYS A  72       2.940   4.231   2.023  1.00 96.73           C  
ATOM    552  C   CYS A  72       1.864   3.500   2.818  1.00 96.73           C  
ATOM    553  CB  CYS A  72       2.343   5.474   1.363  1.00 96.73           C  
ATOM    554  O   CYS A  72       1.403   2.432   2.411  1.00 96.73           O  
ATOM    555  SG  CYS A  72       1.047   5.108   0.160  1.00 96.73           S  
ATOM    556  N   SER A  73       1.507   4.019   4.047  1.00 95.43           N  
ATOM    557  CA  SER A  73       0.589   3.336   4.952  1.00 95.43           C  
ATOM    558  C   SER A  73      -0.725   4.099   5.086  1.00 95.43           C  
ATOM    559  CB  SER A  73       1.227   3.158   6.330  1.00 95.43           C  
ATOM    560  O   SER A  73      -1.488   3.871   6.027  1.00 95.43           O  
ATOM    561  OG  SER A  73       2.398   2.365   6.243  1.00 95.43           O  
ATOM    562  N   THR A  74      -0.937   5.024   4.136  1.00 94.90           N  
ATOM    563  CA  THR A  74      -2.187   5.775   4.151  1.00 94.90           C  
ATOM    564  C   THR A  74      -3.064   5.390   2.963  1.00 94.90           C  
ATOM    565  CB  THR A  74      -1.927   7.293   4.131  1.00 94.90           C  
ATOM    566  O   THR A  74      -2.580   4.806   1.992  1.00 94.90           O  
ATOM    567  CG2 THR A  74      -1.105   7.726   5.340  1.00 94.90           C  
ATOM    568  OG1 THR A  74      -1.215   7.634   2.935  1.00 94.90           O  
ATOM    569  N   ASP A  75      -4.435   5.712   2.944  1.00 95.67           N  
ATOM    570  CA  ASP A  75      -5.373   5.337   1.890  1.00 95.67           C  
ATOM    571  C   ASP A  75      -5.000   5.994   0.563  1.00 95.67           C  
ATOM    572  CB  ASP A  75      -6.802   5.720   2.283  1.00 95.67           C  
ATOM    573  O   ASP A  75      -4.731   7.196   0.514  1.00 95.67           O  
ATOM    574  CG  ASP A  75      -7.393   4.802   3.338  1.00 95.67           C  
ATOM    575  OD1 ASP A  75      -6.928   3.650   3.474  1.00 95.67           O  
ATOM    576  OD2 ASP A  75      -8.334   5.234   4.038  1.00 95.67           O  
ATOM    577  N   LEU A  76      -5.003   5.077  -0.440  1.00 95.49           N  
ATOM    578  CA  LEU A  76      -4.892   5.528  -1.823  1.00 95.49           C  
ATOM    579  C   LEU A  76      -3.632   6.364  -2.022  1.00 95.49           C  
ATOM    580  CB  LEU A  76      -6.127   6.340  -2.223  1.00 95.49           C  
ATOM    581  O   LEU A  76      -3.623   7.298  -2.827  1.00 95.49           O  
ATOM    582  CG  LEU A  76      -7.481   5.658  -2.022  1.00 95.49           C  
ATOM    583  CD1 LEU A  76      -8.613   6.603  -2.409  1.00 95.49           C  
ATOM    584  CD2 LEU A  76      -7.555   4.367  -2.831  1.00 95.49           C  
ATOM    585  N   CYS A  77      -2.539   6.157  -1.390  1.00 95.71           N  
ATOM    586  CA  CYS A  77      -1.291   6.912  -1.404  1.00 95.71           C  
ATOM    587  C   CYS A  77      -0.413   6.493  -2.577  1.00 95.71           C  
ATOM    588  CB  CYS A  77      -0.533   6.718  -0.092  1.00 95.71           C  
ATOM    589  O   CYS A  77       0.499   7.224  -2.967  1.00 95.71           O  
ATOM    590  SG  CYS A  77       0.208   5.080   0.086  1.00 95.71           S  
ATOM    591  N   ASN A  78      -0.714   5.258  -3.098  1.00 95.63           N  
ATOM    592  CA  ASN A  78       0.149   4.711  -4.138  1.00 95.63           C  
ATOM    593  C   ASN A  78      -0.299   5.151  -5.529  1.00 95.63           C  
ATOM    594  CB  ASN A  78       0.191   3.183  -4.052  1.00 95.63           C  
ATOM    595  O   ASN A  78      -0.254   4.367  -6.478  1.00 95.63           O  
ATOM    596  CG  ASN A  78      -1.176   2.551  -4.229  1.00 95.63           C  
ATOM    597  ND2 ASN A  78      -1.210   1.378  -4.849  1.00 95.63           N  
ATOM    598  OD1 ASN A  78      -2.192   3.114  -3.813  1.00 95.63           O  
ATOM    599  N   LYS A  79      -0.580   6.315  -5.807  1.00 90.52           N  
ATOM    600  CA  LYS A  79      -0.972   6.851  -7.107  1.00 90.52           C  
ATOM    601  C   LYS A  79       0.226   6.936  -8.050  1.00 90.52           C  
ATOM    602  CB  LYS A  79      -1.613   8.230  -6.949  1.00 90.52           C  
ATOM    603  O   LYS A  79       1.352   7.175  -7.610  1.00 90.52           O  
ATOM    604  CG  LYS A  79      -2.306   8.738  -8.205  1.00 90.52           C  
ATOM    605  CD  LYS A  79      -3.067  10.030  -7.939  1.00 90.52           C  
ATOM    606  CE  LYS A  79      -3.810  10.508  -9.180  1.00 90.52           C  
ATOM    607  NZ  LYS A  79      -4.627  11.727  -8.902  1.00 90.52           N  
TER     608      ALA A   1                                                      
ENDMDL                                                                          
END                                                                             
