# Supplementary material for: Domain loss enabled evolution of novel functions in the snake three-finger toxin gene superfamily
Source: Nat Commun. 2023 Aug 11;14:4861. doi: 10.1038/s41467-023-40550-0 (PMC10421932; doi:10.1038/s41467-023-40550-0)
Supplement: Supplementary file 5 — Supplementary Data 2 [file 41467_2023_40550_MOESM5_ESM.zip › SD2_structure_predictions/full_sequence/None|Nana_c3_dn_7|Naja_naja.pdb]

MODEL     1                                                                     
ATOM      1  N   MET A   1     -37.924   3.599  25.869  1.00 57.00           N  
ATOM      2  CA  MET A   1     -36.984   2.500  25.667  1.00 57.00           C  
ATOM      3  C   MET A   1     -36.454   2.493  24.237  1.00 57.00           C  
ATOM      4  CB  MET A   1     -37.647   1.159  25.985  1.00 57.00           C  
ATOM      5  O   MET A   1     -35.376   1.958  23.973  1.00 57.00           O  
ATOM      6  CG  MET A   1     -39.084   1.055  25.499  1.00 57.00           C  
ATOM      7  SD  MET A   1     -39.821  -0.592  25.832  1.00 57.00           S  
ATOM      8  CE  MET A   1     -41.440  -0.384  25.039  1.00 57.00           C  
ATOM      9  N   LYS A   2     -37.033   3.378  23.434  1.00 59.44           N  
ATOM     10  CA  LYS A   2     -36.724   3.532  22.015  1.00 59.44           C  
ATOM     11  C   LYS A   2     -35.615   4.558  21.802  1.00 59.44           C  
ATOM     12  CB  LYS A   2     -37.974   3.941  21.235  1.00 59.44           C  
ATOM     13  O   LYS A   2     -34.787   4.407  20.901  1.00 59.44           O  
ATOM     14  CG  LYS A   2     -39.038   2.856  21.156  1.00 59.44           C  
ATOM     15  CD  LYS A   2     -40.286   3.348  20.435  1.00 59.44           C  
ATOM     16  CE  LYS A   2     -41.315   2.237  20.275  1.00 59.44           C  
ATOM     17  NZ  LYS A   2     -42.544   2.716  19.576  1.00 59.44           N  
ATOM     18  N   ALA A   3     -35.598   5.501  22.800  1.00 65.41           N  
ATOM     19  CA  ALA A   3     -34.602   6.569  22.761  1.00 65.41           C  
ATOM     20  C   ALA A   3     -33.217   6.040  23.124  1.00 65.41           C  
ATOM     21  CB  ALA A   3     -34.999   7.702  23.704  1.00 65.41           C  
ATOM     22  O   ALA A   3     -32.216   6.445  22.528  1.00 65.41           O  
ATOM     23  N   VAL A   4     -33.193   5.032  24.019  1.00 71.34           N  
ATOM     24  CA  VAL A   4     -31.944   4.427  24.469  1.00 71.34           C  
ATOM     25  C   VAL A   4     -31.371   3.543  23.364  1.00 71.34           C  
ATOM     26  CB  VAL A   4     -32.146   3.602  25.760  1.00 71.34           C  
ATOM     27  O   VAL A   4     -30.159   3.535  23.133  1.00 71.34           O  
ATOM     28  CG1 VAL A   4     -30.847   2.911  26.168  1.00 71.34           C  
ATOM     29  CG2 VAL A   4     -32.657   4.496  26.889  1.00 71.34           C  
ATOM     30  N   LEU A   5     -32.270   2.947  22.614  1.00 69.13           N  
ATOM     31  CA  LEU A   5     -31.866   2.080  21.513  1.00 69.13           C  
ATOM     32  C   LEU A   5     -31.259   2.894  20.375  1.00 69.13           C  
ATOM     33  CB  LEU A   5     -33.061   1.273  20.999  1.00 69.13           C  
ATOM     34  O   LEU A   5     -30.248   2.496  19.792  1.00 69.13           O  
ATOM     35  CG  LEU A   5     -32.746   0.153  20.006  1.00 69.13           C  
ATOM     36  CD1 LEU A   5     -31.964  -0.960  20.694  1.00 69.13           C  
ATOM     37  CD2 LEU A   5     -34.030  -0.391  19.389  1.00 69.13           C  
ATOM     38  N   ILE A   6     -31.761   4.147  20.174  1.00 66.31           N  
ATOM     39  CA  ILE A   6     -31.295   5.036  19.115  1.00 66.31           C  
ATOM     40  C   ILE A   6     -29.918   5.588  19.474  1.00 66.31           C  
ATOM     41  CB  ILE A   6     -32.289   6.193  18.870  1.00 66.31           C  
ATOM     42  O   ILE A   6     -29.034   5.674  18.618  1.00 66.31           O  
ATOM     43  CG1 ILE A   6     -33.630   5.648  18.365  1.00 66.31           C  
ATOM     44  CG2 ILE A   6     -31.704   7.208  17.884  1.00 66.31           C  
ATOM     45  CD1 ILE A   6     -34.725   6.700  18.257  1.00 66.31           C  
ATOM     46  N   LEU A   7     -29.725   5.846  20.721  1.00 68.03           N  
ATOM     47  CA  LEU A   7     -28.453   6.363  21.213  1.00 68.03           C  
ATOM     48  C   LEU A   7     -27.369   5.293  21.146  1.00 68.03           C  
ATOM     49  CB  LEU A   7     -28.599   6.869  22.650  1.00 68.03           C  
ATOM     50  O   LEU A   7     -26.224   5.584  20.792  1.00 68.03           O  
ATOM     51  CG  LEU A   7     -27.906   8.192  22.978  1.00 68.03           C  
ATOM     52  CD1 LEU A   7     -28.937   9.302  23.152  1.00 68.03           C  
ATOM     53  CD2 LEU A   7     -27.048   8.051  24.231  1.00 68.03           C  
ATOM     54  N   LEU A   8     -27.759   4.094  21.312  1.00 68.81           N  
ATOM     55  CA  LEU A   8     -26.814   2.982  21.292  1.00 68.81           C  
ATOM     56  C   LEU A   8     -26.377   2.666  19.866  1.00 68.81           C  
ATOM     57  CB  LEU A   8     -27.435   1.739  21.935  1.00 68.81           C  
ATOM     58  O   LEU A   8     -25.197   2.412  19.615  1.00 68.81           O  
ATOM     59  CG  LEU A   8     -27.495   1.725  23.464  1.00 68.81           C  
ATOM     60  CD1 LEU A   8     -28.427   0.619  23.947  1.00 68.81           C  
ATOM     61  CD2 LEU A   8     -26.098   1.550  24.052  1.00 68.81           C  
ATOM     62  N   LEU A   9     -27.379   2.810  18.891  1.00 67.31           N  
ATOM     63  CA  LEU A   9     -27.088   2.503  17.495  1.00 67.31           C  
ATOM     64  C   LEU A   9     -26.169   3.556  16.886  1.00 67.31           C  
ATOM     65  CB  LEU A   9     -28.384   2.410  16.685  1.00 67.31           C  
ATOM     66  O   LEU A   9     -25.268   3.227  16.112  1.00 67.31           O  
ATOM     67  CG  LEU A   9     -29.032   1.027  16.599  1.00 67.31           C  
ATOM     68  CD1 LEU A   9     -30.534   1.130  16.843  1.00 67.31           C  
ATOM     69  CD2 LEU A   9     -28.748   0.386  15.245  1.00 67.31           C  
ATOM     70  N   THR A  10     -26.390   4.865  17.285  1.00 66.25           N  
ATOM     71  CA  THR A  10     -25.535   5.953  16.825  1.00 66.25           C  
ATOM     72  C   THR A  10     -24.128   5.817  17.401  1.00 66.25           C  
ATOM     73  CB  THR A  10     -26.120   7.324  17.211  1.00 66.25           C  
ATOM     74  O   THR A  10     -23.142   6.101  16.718  1.00 66.25           O  
ATOM     75  CG2 THR A  10     -27.039   7.858  16.117  1.00 66.25           C  
ATOM     76  OG1 THR A  10     -26.868   7.193  18.426  1.00 66.25           O  
ATOM     77  N   GLY A  11     -24.036   5.331  18.676  1.00 63.46           N  
ATOM     78  CA  GLY A  11     -22.737   5.143  19.303  1.00 63.46           C  
ATOM     79  C   GLY A  11     -21.902   4.066  18.634  1.00 63.46           C  
ATOM     80  O   GLY A  11     -20.687   4.214  18.492  1.00 63.46           O  
ATOM     81  N   VAL A  12     -22.530   3.020  18.186  1.00 64.97           N  
ATOM     82  CA  VAL A  12     -21.828   1.894  17.581  1.00 64.97           C  
ATOM     83  C   VAL A  12     -21.309   2.290  16.200  1.00 64.97           C  
ATOM     84  CB  VAL A  12     -22.737   0.649  17.472  1.00 64.97           C  
ATOM     85  O   VAL A  12     -20.224   1.869  15.793  1.00 64.97           O  
ATOM     86  CG1 VAL A  12     -22.061  -0.443  16.646  1.00 64.97           C  
ATOM     87  CG2 VAL A  12     -23.096   0.128  18.862  1.00 64.97           C  
ATOM     88  N   LEU A  13     -21.979   3.263  15.537  1.00 62.45           N  
ATOM     89  CA  LEU A  13     -21.561   3.648  14.194  1.00 62.45           C  
ATOM     90  C   LEU A  13     -20.353   4.577  14.246  1.00 62.45           C  
ATOM     91  CB  LEU A  13     -22.711   4.330  13.449  1.00 62.45           C  
ATOM     92  O   LEU A  13     -19.593   4.670  13.280  1.00 62.45           O  
ATOM     93  CG  LEU A  13     -22.846   4.000  11.961  1.00 62.45           C  
ATOM     94  CD1 LEU A  13     -23.296   2.555  11.777  1.00 62.45           C  
ATOM     95  CD2 LEU A  13     -23.820   4.960  11.287  1.00 62.45           C  
ATOM     96  N   LEU A  14     -20.140   5.133  15.468  1.00 60.09           N  
ATOM     97  CA  LEU A  14     -18.999   6.033  15.594  1.00 60.09           C  
ATOM     98  C   LEU A  14     -17.727   5.256  15.918  1.00 60.09           C  
ATOM     99  CB  LEU A  14     -19.260   7.082  16.677  1.00 60.09           C  
ATOM    100  O   LEU A  14     -16.641   5.837  15.988  1.00 60.09           O  
ATOM    101  CG  LEU A  14     -20.294   8.159  16.343  1.00 60.09           C  
ATOM    102  CD1 LEU A  14     -20.965   8.662  17.617  1.00 60.09           C  
ATOM    103  CD2 LEU A  14     -19.641   9.311  15.586  1.00 60.09           C  
ATOM    104  N   ILE A  15     -17.852   3.934  16.122  1.00 58.50           N  
ATOM    105  CA  ILE A  15     -16.664   3.188  16.524  1.00 58.50           C  
ATOM    106  C   ILE A  15     -15.802   2.891  15.299  1.00 58.50           C  
ATOM    107  CB  ILE A  15     -17.039   1.875  17.246  1.00 58.50           C  
ATOM    108  O   ILE A  15     -16.294   2.363  14.299  1.00 58.50           O  
ATOM    109  CG1 ILE A  15     -17.942   2.167  18.450  1.00 58.50           C  
ATOM    110  CG2 ILE A  15     -15.780   1.117  17.677  1.00 58.50           C  
ATOM    111  CD1 ILE A  15     -18.523   0.922  19.106  1.00 58.50           C  
ATOM    112  N   GLN A  16     -14.957   3.722  14.854  1.00 57.49           N  
ATOM    113  CA  GLN A  16     -13.891   3.420  13.904  1.00 57.49           C  
ATOM    114  C   GLN A  16     -13.305   2.034  14.158  1.00 57.49           C  
ATOM    115  CB  GLN A  16     -12.789   4.478  13.979  1.00 57.49           C  
ATOM    116  O   GLN A  16     -13.106   1.640  15.309  1.00 57.49           O  
ATOM    117  CG  GLN A  16     -13.273   5.892  13.686  1.00 57.49           C  
ATOM    118  CD  GLN A  16     -12.155   6.916  13.730  1.00 57.49           C  
ATOM    119  NE2 GLN A  16     -12.007   7.679  12.652  1.00 57.49           N  
ATOM    120  OE1 GLN A  16     -11.431   7.022  14.724  1.00 57.49           O  
ATOM    121  N   PRO A  17     -13.622   1.110  13.214  1.00 58.26           N  
ATOM    122  CA  PRO A  17     -13.005  -0.199  13.436  1.00 58.26           C  
ATOM    123  C   PRO A  17     -11.591  -0.097  14.003  1.00 58.26           C  
ATOM    124  CB  PRO A  17     -12.988  -0.822  12.037  1.00 58.26           C  
ATOM    125  O   PRO A  17     -10.759   0.639  13.467  1.00 58.26           O  
ATOM    126  CG  PRO A  17     -13.507   0.250  11.135  1.00 58.26           C  
ATOM    127  CD  PRO A  17     -13.846   1.452  11.969  1.00 58.26           C  
ATOM    128  N   SER A  18     -11.483   0.104  15.312  1.00 60.40           N  
ATOM    129  CA  SER A  18     -10.133  -0.011  15.855  1.00 60.40           C  
ATOM    130  C   SER A  18      -9.746  -1.470  16.069  1.00 60.40           C  
ATOM    131  CB  SER A  18     -10.018   0.755  17.174  1.00 60.40           C  
ATOM    132  O   SER A  18      -8.666  -1.761  16.587  1.00 60.40           O  
ATOM    133  OG  SER A  18     -10.748   0.103  18.199  1.00 60.40           O  
ATOM    134  N   GLY A  19     -10.112  -2.325  15.217  1.00 62.46           N  
ATOM    135  CA  GLY A  19      -9.963  -3.722  15.592  1.00 62.46           C  
ATOM    136  C   GLY A  19      -9.356  -4.573  14.494  1.00 62.46           C  
ATOM    137  O   GLY A  19      -9.257  -4.136  13.345  1.00 62.46           O  
ATOM    138  N   SER A  20      -8.068  -4.632  14.499  1.00 80.88           N  
ATOM    139  CA  SER A  20      -7.297  -5.693  13.859  1.00 80.88           C  
ATOM    140  C   SER A  20      -7.217  -5.486  12.350  1.00 80.88           C  
ATOM    141  CB  SER A  20      -7.912  -7.060  14.162  1.00 80.88           C  
ATOM    142  O   SER A  20      -8.239  -5.285  11.691  1.00 80.88           O  
ATOM    143  OG  SER A  20      -7.308  -8.070  13.371  1.00 80.88           O  
ATOM    144  N   LEU A  21      -6.141  -5.046  11.752  1.00 92.11           N  
ATOM    145  CA  LEU A  21      -5.855  -4.709  10.362  1.00 92.11           C  
ATOM    146  C   LEU A  21      -4.831  -5.671   9.769  1.00 92.11           C  
ATOM    147  CB  LEU A  21      -5.343  -3.270  10.254  1.00 92.11           C  
ATOM    148  O   LEU A  21      -3.807  -5.958  10.394  1.00 92.11           O  
ATOM    149  CG  LEU A  21      -5.055  -2.758   8.842  1.00 92.11           C  
ATOM    150  CD1 LEU A  21      -6.347  -2.664   8.038  1.00 92.11           C  
ATOM    151  CD2 LEU A  21      -4.353  -1.405   8.897  1.00 92.11           C  
ATOM    152  N   TRP A  22      -5.214  -6.251   8.663  1.00 94.90           N  
ATOM    153  CA  TRP A  22      -4.296  -7.063   7.871  1.00 94.90           C  
ATOM    154  C   TRP A  22      -3.787  -6.286   6.661  1.00 94.90           C  
ATOM    155  CB  TRP A  22      -4.978  -8.355   7.414  1.00 94.90           C  
ATOM    156  O   TRP A  22      -4.570  -5.651   5.950  1.00 94.90           O  
ATOM    157  CG  TRP A  22      -5.258  -9.322   8.525  1.00 94.90           C  
ATOM    158  CD1 TRP A  22      -6.279  -9.261   9.433  1.00 94.90           C  
ATOM    159  CD2 TRP A  22      -4.503 -10.493   8.849  1.00 94.90           C  
ATOM    160  CE2 TRP A  22      -5.124 -11.096   9.966  1.00 94.90           C  
ATOM    161  CE3 TRP A  22      -3.360 -11.093   8.303  1.00 94.90           C  
ATOM    162  NE1 TRP A  22      -6.204 -10.325  10.302  1.00 94.90           N  
ATOM    163  CH2 TRP A  22      -3.520 -12.837   9.992  1.00 94.90           C  
ATOM    164  CZ2 TRP A  22      -4.639 -12.270  10.546  1.00 94.90           C  
ATOM    165  CZ3 TRP A  22      -2.880 -12.262   8.882  1.00 94.90           C  
ATOM    166  N   CYS A  23      -2.463  -6.378   6.476  1.00 96.26           N  
ATOM    167  CA  CYS A  23      -1.865  -5.696   5.334  1.00 96.26           C  
ATOM    168  C   CYS A  23      -0.876  -6.605   4.612  1.00 96.26           C  
ATOM    169  CB  CYS A  23      -1.161  -4.416   5.782  1.00 96.26           C  
ATOM    170  O   CYS A  23      -0.317  -7.523   5.215  1.00 96.26           O  
ATOM    171  SG  CYS A  23      -2.268  -3.201   6.533  1.00 96.26           S  
ATOM    172  N   TYR A  24      -0.746  -6.405   3.302  1.00 96.69           N  
ATOM    173  CA  TYR A  24       0.390  -7.002   2.607  1.00 96.69           C  
ATOM    174  C   TYR A  24       1.683  -6.270   2.946  1.00 96.69           C  
ATOM    175  CB  TYR A  24       0.162  -6.984   1.092  1.00 96.69           C  
ATOM    176  O   TYR A  24       1.707  -5.039   3.014  1.00 96.69           O  
ATOM    177  CG  TYR A  24      -0.902  -7.949   0.627  1.00 96.69           C  
ATOM    178  CD1 TYR A  24      -0.760  -9.321   0.822  1.00 96.69           C  
ATOM    179  CD2 TYR A  24      -2.051  -7.490  -0.009  1.00 96.69           C  
ATOM    180  CE1 TYR A  24      -1.736 -10.213   0.393  1.00 96.69           C  
ATOM    181  CE2 TYR A  24      -3.034  -8.374  -0.441  1.00 96.69           C  
ATOM    182  OH  TYR A  24      -3.839 -10.610  -0.662  1.00 96.69           O  
ATOM    183  CZ  TYR A  24      -2.869  -9.731  -0.236  1.00 96.69           C  
ATOM    184  N   THR A  25       2.811  -7.124   3.180  1.00 95.90           N  
ATOM    185  CA  THR A  25       4.059  -6.499   3.603  1.00 95.90           C  
ATOM    186  C   THR A  25       5.233  -7.022   2.780  1.00 95.90           C  
ATOM    187  CB  THR A  25       4.329  -6.745   5.099  1.00 95.90           C  
ATOM    188  O   THR A  25       5.201  -8.155   2.295  1.00 95.90           O  
ATOM    189  CG2 THR A  25       3.181  -6.223   5.958  1.00 95.90           C  
ATOM    190  OG1 THR A  25       4.480  -8.152   5.327  1.00 95.90           O  
ATOM    191  N   CYS A  26       6.196  -6.283   2.532  1.00 96.35           N  
ATOM    192  CA  CYS A  26       7.465  -6.592   1.884  1.00 96.35           C  
ATOM    193  C   CYS A  26       8.437  -5.424   2.001  1.00 96.35           C  
ATOM    194  CB  CYS A  26       7.244  -6.938   0.411  1.00 96.35           C  
ATOM    195  O   CYS A  26       8.029  -4.299   2.292  1.00 96.35           O  
ATOM    196  SG  CYS A  26       6.640  -5.553  -0.579  1.00 96.35           S  
ATOM    197  N   ARG A  27       9.681  -5.727   1.915  1.00 95.77           N  
ATOM    198  CA  ARG A  27      10.701  -4.688   2.020  1.00 95.77           C  
ATOM    199  C   ARG A  27      11.535  -4.610   0.746  1.00 95.77           C  
ATOM    200  CB  ARG A  27      11.608  -4.944   3.225  1.00 95.77           C  
ATOM    201  O   ARG A  27      12.181  -5.586   0.359  1.00 95.77           O  
ATOM    202  CG  ARG A  27      12.499  -3.767   3.587  1.00 95.77           C  
ATOM    203  CD  ARG A  27      13.288  -4.027   4.863  1.00 95.77           C  
ATOM    204  NE  ARG A  27      14.295  -2.996   5.094  1.00 95.77           N  
ATOM    205  NH1 ARG A  27      14.301  -3.224   7.392  1.00 95.77           N  
ATOM    206  NH2 ARG A  27      15.671  -1.687   6.385  1.00 95.77           N  
ATOM    207  CZ  ARG A  27      14.753  -2.638   6.290  1.00 95.77           C  
ATOM    208  N   THR A  28      11.477  -3.535   0.079  1.00 94.23           N  
ATOM    209  CA  THR A  28      12.336  -3.235  -1.062  1.00 94.23           C  
ATOM    210  C   THR A  28      12.381  -4.414  -2.029  1.00 94.23           C  
ATOM    211  CB  THR A  28      13.765  -2.885  -0.608  1.00 94.23           C  
ATOM    212  O   THR A  28      13.400  -5.099  -2.135  1.00 94.23           O  
ATOM    213  CG2 THR A  28      14.602  -2.370  -1.775  1.00 94.23           C  
ATOM    214  OG1 THR A  28      13.704  -1.873   0.405  1.00 94.23           O  
ATOM    215  N   GLN A  29      11.293  -4.605  -2.747  1.00 95.45           N  
ATOM    216  CA  GLN A  29      11.182  -5.682  -3.725  1.00 95.45           C  
ATOM    217  C   GLN A  29      11.119  -5.130  -5.146  1.00 95.45           C  
ATOM    218  CB  GLN A  29       9.949  -6.542  -3.441  1.00 95.45           C  
ATOM    219  O   GLN A  29      10.566  -4.051  -5.375  1.00 95.45           O  
ATOM    220  CG  GLN A  29       9.971  -7.215  -2.075  1.00 95.45           C  
ATOM    221  CD  GLN A  29      11.071  -8.253  -1.950  1.00 95.45           C  
ATOM    222  NE2 GLN A  29      11.551  -8.464  -0.729  1.00 95.45           N  
ATOM    223  OE1 GLN A  29      11.485  -8.861  -2.942  1.00 95.45           O  
ATOM    224  N   LEU A  30      11.690  -5.817  -6.088  1.00 92.44           N  
ATOM    225  CA  LEU A  30      11.652  -5.424  -7.492  1.00 92.44           C  
ATOM    226  C   LEU A  30      10.490  -6.099  -8.214  1.00 92.44           C  
ATOM    227  CB  LEU A  30      12.971  -5.775  -8.184  1.00 92.44           C  
ATOM    228  O   LEU A  30       9.950  -5.551  -9.177  1.00 92.44           O  
ATOM    229  CG  LEU A  30      14.201  -4.982  -7.741  1.00 92.44           C  
ATOM    230  CD1 LEU A  30      15.464  -5.572  -8.361  1.00 92.44           C  
ATOM    231  CD2 LEU A  30      14.053  -3.511  -8.115  1.00 92.44           C  
ATOM    232  N   LYS A  31      10.130  -7.247  -7.688  1.00 87.59           N  
ATOM    233  CA  LYS A  31       9.006  -7.993  -8.246  1.00 87.59           C  
ATOM    234  C   LYS A  31       7.774  -7.881  -7.353  1.00 87.59           C  
ATOM    235  CB  LYS A  31       9.380  -9.463  -8.441  1.00 87.59           C  
ATOM    236  O   LYS A  31       7.840  -8.168  -6.156  1.00 87.59           O  
ATOM    237  CG  LYS A  31      10.466  -9.693  -9.482  1.00 87.59           C  
ATOM    238  CD  LYS A  31      10.745 -11.177  -9.680  1.00 87.59           C  
ATOM    239  CE  LYS A  31      11.852 -11.408 -10.700  1.00 87.59           C  
ATOM    240  NZ  LYS A  31      12.093 -12.862 -10.938  1.00 87.59           N  
ATOM    241  N   THR A  32       6.706  -7.537  -7.927  1.00 85.13           N  
ATOM    242  CA  THR A  32       5.453  -7.356  -7.203  1.00 85.13           C  
ATOM    243  C   THR A  32       4.993  -8.672  -6.581  1.00 85.13           C  
ATOM    244  CB  THR A  32       4.349  -6.807  -8.125  1.00 85.13           C  
ATOM    245  O   THR A  32       4.364  -8.678  -5.521  1.00 85.13           O  
ATOM    246  CG2 THR A  32       3.062  -6.547  -7.348  1.00 85.13           C  
ATOM    247  OG1 THR A  32       4.794  -5.580  -8.715  1.00 85.13           O  
ATOM    248  N   ASP A  33       5.359  -9.725  -7.165  1.00 88.22           N  
ATOM    249  CA  ASP A  33       4.949 -11.050  -6.709  1.00 88.22           C  
ATOM    250  C   ASP A  33       5.520 -11.356  -5.326  1.00 88.22           C  
ATOM    251  CB  ASP A  33       5.388 -12.121  -7.709  1.00 88.22           C  
ATOM    252  O   ASP A  33       4.965 -12.171  -4.586  1.00 88.22           O  
ATOM    253  CG  ASP A  33       4.546 -12.134  -8.973  1.00 88.22           C  
ATOM    254  OD1 ASP A  33       3.447 -11.538  -8.979  1.00 88.22           O  
ATOM    255  OD2 ASP A  33       4.983 -12.747  -9.970  1.00 88.22           O  
ATOM    256  N   ASN A  34       6.580 -10.690  -5.054  1.00 92.03           N  
ATOM    257  CA  ASN A  34       7.214 -10.901  -3.757  1.00 92.03           C  
ATOM    258  C   ASN A  34       6.528 -10.092  -2.659  1.00 92.03           C  
ATOM    259  CB  ASN A  34       8.702 -10.550  -3.823  1.00 92.03           C  
ATOM    260  O   ASN A  34       6.888 -10.201  -1.485  1.00 92.03           O  
ATOM    261  CG  ASN A  34       9.495 -11.528  -4.667  1.00 92.03           C  
ATOM    262  ND2 ASN A  34      10.660 -11.098  -5.137  1.00 92.03           N  
ATOM    263  OD1 ASN A  34       9.064 -12.661  -4.897  1.00 92.03           O  
ATOM    264  N   CYS A  35       5.478  -9.351  -3.040  1.00 92.94           N  
ATOM    265  CA  CYS A  35       4.804  -8.501  -2.064  1.00 92.94           C  
ATOM    266  C   CYS A  35       3.380  -8.983  -1.812  1.00 92.94           C  
ATOM    267  CB  CYS A  35       4.784  -7.049  -2.540  1.00 92.94           C  
ATOM    268  O   CYS A  35       2.442  -8.184  -1.802  1.00 92.94           O  
ATOM    269  SG  CYS A  35       6.386  -6.223  -2.425  1.00 92.94           S  
ATOM    270  N   LYS A  36       3.203 -10.260  -1.560  1.00 91.07           N  
ATOM    271  CA  LYS A  36       1.883 -10.844  -1.338  1.00 91.07           C  
ATOM    272  C   LYS A  36       1.781 -11.458   0.055  1.00 91.07           C  
ATOM    273  CB  LYS A  36       1.577 -11.900  -2.401  1.00 91.07           C  
ATOM    274  O   LYS A  36       0.820 -12.169   0.356  1.00 91.07           O  
ATOM    275  CG  LYS A  36       1.431 -11.339  -3.808  1.00 91.07           C  
ATOM    276  CD  LYS A  36       1.071 -12.428  -4.810  1.00 91.07           C  
ATOM    277  CE  LYS A  36       0.914 -11.866  -6.216  1.00 91.07           C  
ATOM    278  NZ  LYS A  36       0.544 -12.928  -7.199  1.00 91.07           N  
ATOM    279  N   LYS A  37       2.774 -11.185   0.878  1.00 94.98           N  
ATOM    280  CA  LYS A  37       2.749 -11.696   2.245  1.00 94.98           C  
ATOM    281  C   LYS A  37       1.797 -10.884   3.119  1.00 94.98           C  
ATOM    282  CB  LYS A  37       4.154 -11.684   2.849  1.00 94.98           C  
ATOM    283  O   LYS A  37       1.990  -9.680   3.303  1.00 94.98           O  
ATOM    284  CG  LYS A  37       4.240 -12.317   4.230  1.00 94.98           C  
ATOM    285  CD  LYS A  37       5.660 -12.270   4.779  1.00 94.98           C  
ATOM    286  CE  LYS A  37       5.737 -12.852   6.184  1.00 94.98           C  
ATOM    287  NZ  LYS A  37       7.128 -12.812   6.725  1.00 94.98           N  
ATOM    288  N   ALA A  38       0.772 -11.552   3.564  1.00 95.79           N  
ATOM    289  CA  ALA A  38      -0.206 -10.921   4.445  1.00 95.79           C  
ATOM    290  C   ALA A  38       0.225 -11.022   5.906  1.00 95.79           C  
ATOM    291  CB  ALA A  38      -1.582 -11.555   4.255  1.00 95.79           C  
ATOM    292  O   ALA A  38       0.707 -12.068   6.346  1.00 95.79           O  
ATOM    293  N   GLU A  39       0.131  -9.898   6.584  1.00 95.25           N  
ATOM    294  CA  GLU A  39       0.507  -9.861   7.994  1.00 95.25           C  
ATOM    295  C   GLU A  39      -0.520  -9.092   8.820  1.00 95.25           C  
ATOM    296  CB  GLU A  39       1.894  -9.236   8.165  1.00 95.25           C  
ATOM    297  O   GLU A  39      -1.131  -8.141   8.330  1.00 95.25           O  
ATOM    298  CG  GLU A  39       2.374  -9.190   9.609  1.00 95.25           C  
ATOM    299  CD  GLU A  39       3.742  -8.545   9.766  1.00 95.25           C  
ATOM    300  OE1 GLU A  39       4.249  -8.467  10.908  1.00 95.25           O  
ATOM    301  OE2 GLU A  39       4.311  -8.113   8.738  1.00 95.25           O  
ATOM    302  N   PHE A  40      -0.639  -9.681  10.037  1.00 94.95           N  
ATOM    303  CA  PHE A  40      -1.485  -8.995  11.006  1.00 94.95           C  
ATOM    304  C   PHE A  40      -0.771  -7.776  11.580  1.00 94.95           C  
ATOM    305  CB  PHE A  40      -1.891  -9.945  12.136  1.00 94.95           C  
ATOM    306  O   PHE A  40       0.366  -7.878  12.044  1.00 94.95           O  
ATOM    307  CG  PHE A  40      -2.895  -9.359  13.092  1.00 94.95           C  
ATOM    308  CD1 PHE A  40      -2.489  -8.830  14.310  1.00 94.95           C  
ATOM    309  CD2 PHE A  40      -4.246  -9.338  12.770  1.00 94.95           C  
ATOM    310  CE1 PHE A  40      -3.416  -8.286  15.197  1.00 94.95           C  
ATOM    311  CE2 PHE A  40      -5.179  -8.796  13.651  1.00 94.95           C  
ATOM    312  CZ  PHE A  40      -4.762  -8.272  14.864  1.00 94.95           C  
ATOM    313  N   CYS A  41      -1.491  -6.497  11.490  1.00 93.45           N  
ATOM    314  CA  CYS A  41      -0.892  -5.260  11.978  1.00 93.45           C  
ATOM    315  C   CYS A  41      -1.038  -5.143  13.490  1.00 93.45           C  
ATOM    316  CB  CYS A  41      -1.533  -4.050  11.299  1.00 93.45           C  
ATOM    317  O   CYS A  41      -2.065  -5.531  14.051  1.00 93.45           O  
ATOM    318  SG  CYS A  41      -1.352  -4.042   9.502  1.00 93.45           S  
ATOM    319  N   LYS A  42       0.047  -4.800  14.142  1.00 87.48           N  
ATOM    320  CA  LYS A  42       0.053  -4.599  15.589  1.00 87.48           C  
ATOM    321  C   LYS A  42      -0.883  -3.462  15.990  1.00 87.48           C  
ATOM    322  CB  LYS A  42       1.470  -4.311  16.085  1.00 87.48           C  
ATOM    323  O   LYS A  42      -1.375  -2.725  15.133  1.00 87.48           O  
ATOM    324  CG  LYS A  42       2.437  -5.473  15.906  1.00 87.48           C  
ATOM    325  CD  LYS A  42       3.825  -5.132  16.434  1.00 87.48           C  
ATOM    326  CE  LYS A  42       4.807  -6.273  16.204  1.00 87.48           C  
ATOM    327  NZ  LYS A  42       6.182  -5.922  16.668  1.00 87.48           N  
ATOM    328  N   GLU A  43      -1.335  -3.411  17.247  1.00 78.94           N  
ATOM    329  CA  GLU A  43      -2.418  -2.612  17.813  1.00 78.94           C  
ATOM    330  C   GLU A  43      -2.292  -1.146  17.407  1.00 78.94           C  
ATOM    331  CB  GLU A  43      -2.437  -2.736  19.338  1.00 78.94           C  
ATOM    332  O   GLU A  43      -3.295  -0.487  17.123  1.00 78.94           O  
ATOM    333  CG  GLU A  43      -3.010  -4.053  19.841  1.00 78.94           C  
ATOM    334  CD  GLU A  43      -3.142  -4.111  21.354  1.00 78.94           C  
ATOM    335  OE1 GLU A  43      -3.651  -5.127  21.881  1.00 78.94           O  
ATOM    336  OE2 GLU A  43      -2.733  -3.133  22.019  1.00 78.94           O  
ATOM    337  N   LYS A  44      -1.218  -0.628  16.919  1.00 84.57           N  
ATOM    338  CA  LYS A  44      -1.109   0.810  16.693  1.00 84.57           C  
ATOM    339  C   LYS A  44      -1.196   1.141  15.206  1.00 84.57           C  
ATOM    340  CB  LYS A  44       0.201   1.347  17.273  1.00 84.57           C  
ATOM    341  O   LYS A  44      -1.385   2.301  14.832  1.00 84.57           O  
ATOM    342  CG  LYS A  44       0.253   1.340  18.793  1.00 84.57           C  
ATOM    343  CD  LYS A  44       1.526   1.996  19.312  1.00 84.57           C  
ATOM    344  CE  LYS A  44       1.599   1.954  20.832  1.00 84.57           C  
ATOM    345  NZ  LYS A  44       2.865   2.559  21.344  1.00 84.57           N  
ATOM    346  N   ALA A  45      -1.171   0.118  14.435  1.00 90.30           N  
ATOM    347  CA  ALA A  45      -1.228   0.369  12.997  1.00 90.30           C  
ATOM    348  C   ALA A  45      -2.671   0.518  12.523  1.00 90.30           C  
ATOM    349  CB  ALA A  45      -0.534  -0.756  12.233  1.00 90.30           C  
ATOM    350  O   ALA A  45      -3.500  -0.367  12.749  1.00 90.30           O  
ATOM    351  N   LYS A  46      -2.881   1.654  11.791  1.00 90.35           N  
ATOM    352  CA  LYS A  46      -4.245   1.975  11.381  1.00 90.35           C  
ATOM    353  C   LYS A  46      -4.372   1.989   9.860  1.00 90.35           C  
ATOM    354  CB  LYS A  46      -4.674   3.326  11.955  1.00 90.35           C  
ATOM    355  O   LYS A  46      -5.443   2.284   9.325  1.00 90.35           O  
ATOM    356  CG  LYS A  46      -4.750   3.357  13.475  1.00 90.35           C  
ATOM    357  CD  LYS A  46      -5.236   4.708  13.983  1.00 90.35           C  
ATOM    358  CE  LYS A  46      -5.319   4.737  15.503  1.00 90.35           C  
ATOM    359  NZ  LYS A  46      -5.820   6.052  16.005  1.00 90.35           N  
ATOM    360  N   ALA A  47      -3.180   1.678   9.231  1.00 93.68           N  
ATOM    361  CA  ALA A  47      -3.233   1.808   7.777  1.00 93.68           C  
ATOM    362  C   ALA A  47      -2.265   0.838   7.105  1.00 93.68           C  
ATOM    363  CB  ALA A  47      -2.922   3.242   7.359  1.00 93.68           C  
ATOM    364  O   ALA A  47      -1.276   0.420   7.710  1.00 93.68           O  
ATOM    365  N   CYS A  48      -2.625   0.480   5.919  1.00 95.10           N  
ATOM    366  CA  CYS A  48      -1.711  -0.216   5.019  1.00 95.10           C  
ATOM    367  C   CYS A  48      -1.030   0.763   4.070  1.00 95.10           C  
ATOM    368  CB  CYS A  48      -2.456  -1.283   4.218  1.00 95.10           C  
ATOM    369  O   CYS A  48      -1.698   1.562   3.411  1.00 95.10           O  
ATOM    370  SG  CYS A  48      -3.305  -2.503   5.244  1.00 95.10           S  
ATOM    371  N   LYS A  49       0.308   0.704   4.049  1.00 95.62           N  
ATOM    372  CA  LYS A  49       1.088   1.625   3.227  1.00 95.62           C  
ATOM    373  C   LYS A  49       1.769   0.891   2.075  1.00 95.62           C  
ATOM    374  CB  LYS A  49       2.132   2.351   4.076  1.00 95.62           C  
ATOM    375  O   LYS A  49       2.330  -0.190   2.267  1.00 95.62           O  
ATOM    376  CG  LYS A  49       3.009   3.314   3.289  1.00 95.62           C  
ATOM    377  CD  LYS A  49       4.073   3.950   4.173  1.00 95.62           C  
ATOM    378  CE  LYS A  49       5.101   4.716   3.350  1.00 95.62           C  
ATOM    379  NZ  LYS A  49       6.152   5.334   4.212  1.00 95.62           N  
ATOM    380  N   THR A  50       1.684   1.476   0.893  1.00 95.98           N  
ATOM    381  CA  THR A  50       2.421   1.028  -0.283  1.00 95.98           C  
ATOM    382  C   THR A  50       3.324   2.140  -0.811  1.00 95.98           C  
ATOM    383  CB  THR A  50       1.465   0.567  -1.399  1.00 95.98           C  
ATOM    384  O   THR A  50       2.848   3.225  -1.149  1.00 95.98           O  
ATOM    385  CG2 THR A  50       2.239   0.044  -2.605  1.00 95.98           C  
ATOM    386  OG1 THR A  50       0.622  -0.478  -0.896  1.00 95.98           O  
ATOM    387  N   ASP A  51       4.608   1.928  -0.865  1.00 95.54           N  
ATOM    388  CA  ASP A  51       5.613   2.858  -1.371  1.00 95.54           C  
ATOM    389  C   ASP A  51       6.270   2.320  -2.640  1.00 95.54           C  
ATOM    390  CB  ASP A  51       6.675   3.132  -0.304  1.00 95.54           C  
ATOM    391  O   ASP A  51       6.974   1.309  -2.600  1.00 95.54           O  
ATOM    392  CG  ASP A  51       7.600   4.280  -0.670  1.00 95.54           C  
ATOM    393  OD1 ASP A  51       7.540   4.770  -1.818  1.00 95.54           O  
ATOM    394  OD2 ASP A  51       8.398   4.696   0.198  1.00 95.54           O  
ATOM    395  N   MET A  52       6.152   3.085  -3.651  1.00 93.93           N  
ATOM    396  CA  MET A  52       6.694   2.666  -4.940  1.00 93.93           C  
ATOM    397  C   MET A  52       7.635   3.725  -5.505  1.00 93.93           C  
ATOM    398  CB  MET A  52       5.565   2.387  -5.934  1.00 93.93           C  
ATOM    399  O   MET A  52       7.273   4.900  -5.594  1.00 93.93           O  
ATOM    400  CG  MET A  52       6.036   1.755  -7.234  1.00 93.93           C  
ATOM    401  SD  MET A  52       4.641   1.248  -8.314  1.00 93.93           S  
ATOM    402  CE  MET A  52       5.559   0.549  -9.714  1.00 93.93           C  
ATOM    403  N   ILE A  53       8.762   3.319  -5.860  1.00 94.38           N  
ATOM    404  CA  ILE A  53       9.757   4.182  -6.488  1.00 94.38           C  
ATOM    405  C   ILE A  53      10.100   3.648  -7.877  1.00 94.38           C  
ATOM    406  CB  ILE A  53      11.035   4.291  -5.625  1.00 94.38           C  
ATOM    407  O   ILE A  53      10.442   2.473  -8.030  1.00 94.38           O  
ATOM    408  CG1 ILE A  53      10.695   4.843  -4.236  1.00 94.38           C  
ATOM    409  CG2 ILE A  53      12.082   5.166  -6.320  1.00 94.38           C  
ATOM    410  CD1 ILE A  53      11.839   4.749  -3.236  1.00 94.38           C  
ATOM    411  N   SER A  54       9.910   4.509  -8.838  1.00 93.61           N  
ATOM    412  CA  SER A  54      10.225   4.164 -10.220  1.00 93.61           C  
ATOM    413  C   SER A  54      11.406   4.977 -10.739  1.00 93.61           C  
ATOM    414  CB  SER A  54       9.008   4.387 -11.119  1.00 93.61           C  
ATOM    415  O   SER A  54      11.429   6.203 -10.605  1.00 93.61           O  
ATOM    416  OG  SER A  54       9.295   4.014 -12.456  1.00 93.61           O  
ATOM    417  N   LEU A  55      12.415   4.303 -11.273  1.00 93.74           N  
ATOM    418  CA  LEU A  55      13.587   4.924 -11.879  1.00 93.74           C  
ATOM    419  C   LEU A  55      13.574   4.746 -13.394  1.00 93.74           C  
ATOM    420  CB  LEU A  55      14.871   4.329 -11.295  1.00 93.74           C  
ATOM    421  O   LEU A  55      13.625   3.619 -13.891  1.00 93.74           O  
ATOM    422  CG  LEU A  55      16.183   4.975 -11.744  1.00 93.74           C  
ATOM    423  CD1 LEU A  55      16.230   6.436 -11.309  1.00 93.74           C  
ATOM    424  CD2 LEU A  55      17.376   4.207 -11.186  1.00 93.74           C  
ATOM    425  N   MET A  56      13.445   5.815 -14.068  1.00 91.42           N  
ATOM    426  CA  MET A  56      13.476   5.859 -15.527  1.00 91.42           C  
ATOM    427  C   MET A  56      12.359   5.007 -16.120  1.00 91.42           C  
ATOM    428  CB  MET A  56      14.831   5.383 -16.052  1.00 91.42           C  
ATOM    429  O   MET A  56      12.491   4.488 -17.230  1.00 91.42           O  
ATOM    430  CG  MET A  56      16.003   6.226 -15.575  1.00 91.42           C  
ATOM    431  SD  MET A  56      17.610   5.629 -16.229  1.00 91.42           S  
ATOM    432  CE  MET A  56      17.418   6.052 -17.983  1.00 91.42           C  
ATOM    433  N   GLY A  57      11.351   4.646 -15.304  1.00 84.56           N  
ATOM    434  CA  GLY A  57      10.240   3.853 -15.806  1.00 84.56           C  
ATOM    435  C   GLY A  57      10.585   2.386 -15.978  1.00 84.56           C  
ATOM    436  O   GLY A  57       9.741   1.590 -16.396  1.00 84.56           O  
ATOM    437  N   LEU A  58      11.801   2.035 -15.698  1.00 87.97           N  
ATOM    438  CA  LEU A  58      12.262   0.673 -15.945  1.00 87.97           C  
ATOM    439  C   LEU A  58      12.392  -0.102 -14.638  1.00 87.97           C  
ATOM    440  CB  LEU A  58      13.605   0.686 -16.680  1.00 87.97           C  
ATOM    441  O   LEU A  58      12.023  -1.277 -14.568  1.00 87.97           O  
ATOM    442  CG  LEU A  58      13.659  -0.071 -18.008  1.00 87.97           C  
ATOM    443  CD1 LEU A  58      12.829   0.651 -19.064  1.00 87.97           C  
ATOM    444  CD2 LEU A  58      15.102  -0.234 -18.473  1.00 87.97           C  
ATOM    445  N   LEU A  59      12.896   0.603 -13.698  1.00 91.63           N  
ATOM    446  CA  LEU A  59      13.109  -0.042 -12.407  1.00 91.63           C  
ATOM    447  C   LEU A  59      12.064   0.411 -11.394  1.00 91.63           C  
ATOM    448  CB  LEU A  59      14.514   0.264 -11.880  1.00 91.63           C  
ATOM    449  O   LEU A  59      11.872   1.612 -11.188  1.00 91.63           O  
ATOM    450  CG  LEU A  59      14.936  -0.473 -10.608  1.00 91.63           C  
ATOM    451  CD1 LEU A  59      15.027  -1.973 -10.870  1.00 91.63           C  
ATOM    452  CD2 LEU A  59      16.266   0.066 -10.094  1.00 91.63           C  
ATOM    453  N   HIS A  60      11.400  -0.651 -10.806  1.00 92.54           N  
ATOM    454  CA  HIS A  60      10.385  -0.367  -9.797  1.00 92.54           C  
ATOM    455  C   HIS A  60      10.731  -1.027  -8.467  1.00 92.54           C  
ATOM    456  CB  HIS A  60       9.010  -0.837 -10.274  1.00 92.54           C  
ATOM    457  O   HIS A  60      10.977  -2.234  -8.413  1.00 92.54           O  
ATOM    458  CG  HIS A  60       8.605  -0.264 -11.595  1.00 92.54           C  
ATOM    459  CD2 HIS A  60       8.717  -0.758 -12.851  1.00 92.54           C  
ATOM    460  ND1 HIS A  60       8.005   0.970 -11.718  1.00 92.54           N  
ATOM    461  CE1 HIS A  60       7.764   1.211 -12.996  1.00 92.54           C  
ATOM    462  NE2 HIS A  60       8.188   0.178 -13.704  1.00 92.54           N  
ATOM    463  N   ILE A  61      10.805  -0.197  -7.508  1.00 94.45           N  
ATOM    464  CA  ILE A  61      11.019  -0.688  -6.151  1.00 94.45           C  
ATOM    465  C   ILE A  61       9.741  -0.516  -5.333  1.00 94.45           C  
ATOM    466  CB  ILE A  61      12.196   0.040  -5.465  1.00 94.45           C  
ATOM    467  O   ILE A  61       9.170   0.576  -5.284  1.00 94.45           O  
ATOM    468  CG1 ILE A  61      13.482  -0.138  -6.280  1.00 94.45           C  
ATOM    469  CG2 ILE A  61      12.383  -0.466  -4.031  1.00 94.45           C  
ATOM    470  CD1 ILE A  61      14.630   0.753  -5.828  1.00 94.45           C  
ATOM    471  N   ILE A  62       9.327  -1.651  -4.744  1.00 95.24           N  
ATOM    472  CA  ILE A  62       8.069  -1.618  -4.007  1.00 95.24           C  
ATOM    473  C   ILE A  62       8.310  -2.024  -2.555  1.00 95.24           C  
ATOM    474  CB  ILE A  62       7.011  -2.541  -4.653  1.00 95.24           C  
ATOM    475  O   ILE A  62       9.062  -2.963  -2.283  1.00 95.24           O  
ATOM    476  CG1 ILE A  62       5.687  -2.456  -3.886  1.00 95.24           C  
ATOM    477  CG2 ILE A  62       7.518  -3.985  -4.711  1.00 95.24           C  
ATOM    478  CD1 ILE A  62       4.468  -2.850  -4.708  1.00 95.24           C  
ATOM    479  N   SER A  63       7.672  -1.274  -1.643  1.00 96.41           N  
ATOM    480  CA  SER A  63       7.609  -1.589  -0.219  1.00 96.41           C  
ATOM    481  C   SER A  63       6.188  -1.450   0.315  1.00 96.41           C  
ATOM    482  CB  SER A  63       8.552  -0.682   0.573  1.00 96.41           C  
ATOM    483  O   SER A  63       5.489  -0.488  -0.008  1.00 96.41           O  
ATOM    484  OG  SER A  63       9.901  -0.923   0.213  1.00 96.41           O  
ATOM    485  N   LYS A  64       5.698  -2.522   1.054  1.00 96.52           N  
ATOM    486  CA  LYS A  64       4.403  -2.501   1.729  1.00 96.52           C  
ATOM    487  C   LYS A  64       4.560  -2.752   3.226  1.00 96.52           C  
ATOM    488  CB  LYS A  64       3.463  -3.541   1.118  1.00 96.52           C  
ATOM    489  O   LYS A  64       5.398  -3.555   3.641  1.00 96.52           O  
ATOM    490  CG  LYS A  64       3.127  -3.288  -0.344  1.00 96.52           C  
ATOM    491  CD  LYS A  64       2.082  -4.273  -0.856  1.00 96.52           C  
ATOM    492  CE  LYS A  64       1.514  -3.838  -2.200  1.00 96.52           C  
ATOM    493  NZ  LYS A  64       2.153  -4.570  -3.334  1.00 96.52           N  
ATOM    494  N   GLN A  65       3.758  -2.023   4.017  1.00 95.68           N  
ATOM    495  CA  GLN A  65       3.878  -2.189   5.461  1.00 95.68           C  
ATOM    496  C   GLN A  65       2.618  -1.710   6.177  1.00 95.68           C  
ATOM    497  CB  GLN A  65       5.100  -1.435   5.988  1.00 95.68           C  
ATOM    498  O   GLN A  65       1.788  -1.017   5.586  1.00 95.68           O  
ATOM    499  CG  GLN A  65       5.005   0.077   5.830  1.00 95.68           C  
ATOM    500  CD  GLN A  65       6.308   0.784   6.152  1.00 95.68           C  
ATOM    501  NE2 GLN A  65       6.664   1.772   5.338  1.00 95.68           N  
ATOM    502  OE1 GLN A  65       6.989   0.445   7.126  1.00 95.68           O  
ATOM    503  N   CYS A  66       2.553  -2.182   7.401  1.00 95.61           N  
ATOM    504  CA  CYS A  66       1.608  -1.608   8.352  1.00 95.61           C  
ATOM    505  C   CYS A  66       2.124  -0.284   8.903  1.00 95.61           C  
ATOM    506  CB  CYS A  66       1.344  -2.581   9.500  1.00 95.61           C  
ATOM    507  O   CYS A  66       3.307  -0.161   9.228  1.00 95.61           O  
ATOM    508  SG  CYS A  66       0.665  -4.168   8.969  1.00 95.61           S  
ATOM    509  N   ALA A  67       1.200   0.735   8.945  1.00 94.12           N  
ATOM    510  CA  ALA A  67       1.645   2.049   9.399  1.00 94.12           C  
ATOM    511  C   ALA A  67       0.645   2.658  10.378  1.00 94.12           C  
ATOM    512  CB  ALA A  67       1.854   2.982   8.209  1.00 94.12           C  
ATOM    513  O   ALA A  67      -0.567   2.484  10.227  1.00 94.12           O  
ATOM    514  N   SER A  68       1.217   3.222  11.446  1.00 92.66           N  
ATOM    515  CA  SER A  68       0.364   3.928  12.397  1.00 92.66           C  
ATOM    516  C   SER A  68      -0.276   5.156  11.759  1.00 92.66           C  
ATOM    517  CB  SER A  68       1.166   4.343  13.631  1.00 92.66           C  
ATOM    518  O   SER A  68      -1.407   5.516  12.091  1.00 92.66           O  
ATOM    519  OG  SER A  68       2.233   5.203  13.272  1.00 92.66           O  
ATOM    520  N   SER A  69       0.469   5.793  10.939  1.00 90.61           N  
ATOM    521  CA  SER A  69       0.053   6.938  10.136  1.00 90.61           C  
ATOM    522  C   SER A  69       0.571   6.828   8.706  1.00 90.61           C  
ATOM    523  CB  SER A  69       0.545   8.242  10.766  1.00 90.61           C  
ATOM    524  O   SER A  69       1.617   6.223   8.464  1.00 90.61           O  
ATOM    525  OG  SER A  69       1.955   8.347  10.669  1.00 90.61           O  
ATOM    526  N   CYS A  70      -0.270   7.322   7.826  1.00 92.42           N  
ATOM    527  CA  CYS A  70       0.080   7.243   6.412  1.00 92.42           C  
ATOM    528  C   CYS A  70      -0.477   8.437   5.646  1.00 92.42           C  
ATOM    529  CB  CYS A  70      -0.444   5.944   5.802  1.00 92.42           C  
ATOM    530  O   CYS A  70      -1.671   8.730   5.727  1.00 92.42           O  
ATOM    531  SG  CYS A  70       0.000   5.725   4.065  1.00 92.42           S  
ATOM    532  N   THR A  71       0.505   9.090   4.890  1.00 93.43           N  
ATOM    533  CA  THR A  71       0.116  10.211   4.042  1.00 93.43           C  
ATOM    534  C   THR A  71       0.445   9.924   2.580  1.00 93.43           C  
ATOM    535  CB  THR A  71       0.813  11.512   4.482  1.00 93.43           C  
ATOM    536  O   THR A  71       1.574   9.551   2.255  1.00 93.43           O  
ATOM    537  CG2 THR A  71       0.332  12.700   3.656  1.00 93.43           C  
ATOM    538  OG1 THR A  71       0.525  11.757   5.865  1.00 93.43           O  
ATOM    539  N   THR A  72      -0.609  10.068   1.822  1.00 93.71           N  
ATOM    540  CA  THR A  72      -0.396   9.860   0.394  1.00 93.71           C  
ATOM    541  C   THR A  72       0.582  10.891  -0.163  1.00 93.71           C  
ATOM    542  CB  THR A  72      -1.723   9.934  -0.385  1.00 93.71           C  
ATOM    543  O   THR A  72       0.588  12.045   0.271  1.00 93.71           O  
ATOM    544  CG2 THR A  72      -1.504   9.664  -1.870  1.00 93.71           C  
ATOM    545  OG1 THR A  72      -2.632   8.958   0.138  1.00 93.71           O  
ATOM    546  N   TYR A  73       1.510  10.376  -0.926  1.00 92.57           N  
ATOM    547  CA  TYR A  73       2.546  11.225  -1.503  1.00 92.57           C  
ATOM    548  C   TYR A  73       2.841  10.824  -2.943  1.00 92.57           C  
ATOM    549  CB  TYR A  73       3.828  11.152  -0.667  1.00 92.57           C  
ATOM    550  O   TYR A  73       2.885   9.635  -3.266  1.00 92.57           O  
ATOM    551  CG  TYR A  73       4.972  11.953  -1.240  1.00 92.57           C  
ATOM    552  CD1 TYR A  73       5.961  11.340  -2.007  1.00 92.57           C  
ATOM    553  CD2 TYR A  73       5.068  13.322  -1.016  1.00 92.57           C  
ATOM    554  CE1 TYR A  73       7.019  12.073  -2.535  1.00 92.57           C  
ATOM    555  CE2 TYR A  73       6.121  14.064  -1.539  1.00 92.57           C  
ATOM    556  OH  TYR A  73       8.134  14.163  -2.817  1.00 92.57           O  
ATOM    557  CZ  TYR A  73       7.090  13.432  -2.297  1.00 92.57           C  
ATOM    558  N   HIS A  74       2.990  11.863  -3.727  1.00 94.01           N  
ATOM    559  CA  HIS A  74       3.346  11.659  -5.127  1.00 94.01           C  
ATOM    560  C   HIS A  74       4.376  12.685  -5.588  1.00 94.01           C  
ATOM    561  CB  HIS A  74       2.100  11.731  -6.012  1.00 94.01           C  
ATOM    562  O   HIS A  74       4.185  13.889  -5.403  1.00 94.01           O  
ATOM    563  CG  HIS A  74       2.388  11.553  -7.469  1.00 94.01           C  
ATOM    564  CD2 HIS A  74       2.437  12.450  -8.482  1.00 94.01           C  
ATOM    565  ND1 HIS A  74       2.669  10.325  -8.027  1.00 94.01           N  
ATOM    566  CE1 HIS A  74       2.878  10.475  -9.324  1.00 94.01           C  
ATOM    567  NE2 HIS A  74       2.743  11.755  -9.626  1.00 94.01           N  
ATOM    568  N   LYS A  75       5.447  12.178  -6.115  1.00 94.22           N  
ATOM    569  CA  LYS A  75       6.502  13.026  -6.660  1.00 94.22           C  
ATOM    570  C   LYS A  75       7.066  12.441  -7.952  1.00 94.22           C  
ATOM    571  CB  LYS A  75       7.623  13.214  -5.637  1.00 94.22           C  
ATOM    572  O   LYS A  75       7.379  11.250  -8.015  1.00 94.22           O  
ATOM    573  CG  LYS A  75       8.644  14.274  -6.024  1.00 94.22           C  
ATOM    574  CD  LYS A  75       9.559  14.622  -4.857  1.00 94.22           C  
ATOM    575  CE  LYS A  75      10.512  15.755  -5.211  1.00 94.22           C  
ATOM    576  NZ  LYS A  75      11.372  16.138  -4.052  1.00 94.22           N  
ATOM    577  N   ASP A  76       7.243  13.374  -8.837  1.00 94.01           N  
ATOM    578  CA  ASP A  76       7.768  13.024 -10.153  1.00 94.01           C  
ATOM    579  C   ASP A  76       8.861  13.999 -10.586  1.00 94.01           C  
ATOM    580  CB  ASP A  76       6.643  13.001 -11.191  1.00 94.01           C  
ATOM    581  O   ASP A  76       8.577  15.151 -10.918  1.00 94.01           O  
ATOM    582  CG  ASP A  76       7.093  12.473 -12.542  1.00 94.01           C  
ATOM    583  OD1 ASP A  76       8.315  12.434 -12.805  1.00 94.01           O  
ATOM    584  OD2 ASP A  76       6.219  12.095 -13.351  1.00 94.01           O  
ATOM    585  N   ILE A  77      10.161  13.497 -10.490  1.00 92.59           N  
ATOM    586  CA  ILE A  77      11.296  14.336 -10.859  1.00 92.59           C  
ATOM    587  C   ILE A  77      12.117  13.647 -11.947  1.00 92.59           C  
ATOM    588  CB  ILE A  77      12.186  14.652  -9.636  1.00 92.59           C  
ATOM    589  O   ILE A  77      12.866  12.708 -11.667  1.00 92.59           O  
ATOM    590  CG1 ILE A  77      11.356  15.306  -8.526  1.00 92.59           C  
ATOM    591  CG2 ILE A  77      13.362  15.547 -10.040  1.00 92.59           C  
ATOM    592  CD1 ILE A  77      12.098  15.457  -7.205  1.00 92.59           C  
ATOM    593  N   ALA A  78      12.017  14.149 -13.152  1.00 91.40           N  
ATOM    594  CA  ALA A  78      12.779  13.665 -14.300  1.00 91.40           C  
ATOM    595  C   ALA A  78      12.719  12.143 -14.396  1.00 91.40           C  
ATOM    596  CB  ALA A  78      14.230  14.132 -14.209  1.00 91.40           C  
ATOM    597  O   ALA A  78      11.693  11.580 -14.783  1.00 91.40           O  
ATOM    598  N   ILE A  79      13.821  11.503 -13.839  1.00 92.66           N  
ATOM    599  CA  ILE A  79      13.980  10.068 -14.043  1.00 92.66           C  
ATOM    600  C   ILE A  79      13.499   9.314 -12.805  1.00 92.66           C  
ATOM    601  CB  ILE A  79      15.447   9.700 -14.358  1.00 92.66           C  
ATOM    602  O   ILE A  79      13.546   8.082 -12.764  1.00 92.66           O  
ATOM    603  CG1 ILE A  79      16.371  10.181 -13.233  1.00 92.66           C  
ATOM    604  CG2 ILE A  79      15.874  10.288 -15.706  1.00 92.66           C  
ATOM    605  CD1 ILE A  79      17.777   9.601 -13.296  1.00 92.66           C  
ATOM    606  N   LEU A  80      12.981  10.020 -11.817  1.00 94.26           N  
ATOM    607  CA  LEU A  80      12.571   9.396 -10.564  1.00 94.26           C  
ATOM    608  C   LEU A  80      11.126   9.749 -10.229  1.00 94.26           C  
ATOM    609  CB  LEU A  80      13.493   9.832  -9.422  1.00 94.26           C  
ATOM    610  O   LEU A  80      10.759  10.926 -10.206  1.00 94.26           O  
ATOM    611  CG  LEU A  80      13.182   9.254  -8.041  1.00 94.26           C  
ATOM    612  CD1 LEU A  80      13.652   7.806  -7.954  1.00 94.26           C  
ATOM    613  CD2 LEU A  80      13.829  10.098  -6.949  1.00 94.26           C  
ATOM    614  N   LYS A  81      10.334   8.634 -10.015  1.00 95.03           N  
ATOM    615  CA  LYS A  81       8.953   8.775  -9.565  1.00 95.03           C  
ATOM    616  C   LYS A  81       8.722   8.027  -8.255  1.00 95.03           C  
ATOM    617  CB  LYS A  81       7.984   8.269 -10.635  1.00 95.03           C  
ATOM    618  O   LYS A  81       9.162   6.886  -8.100  1.00 95.03           O  
ATOM    619  CG  LYS A  81       8.058   9.034 -11.948  1.00 95.03           C  
ATOM    620  CD  LYS A  81       7.075   8.482 -12.972  1.00 95.03           C  
ATOM    621  CE  LYS A  81       7.193   9.203 -14.308  1.00 95.03           C  
ATOM    622  NZ  LYS A  81       6.277   8.623 -15.334  1.00 95.03           N  
ATOM    623  N   ARG A  82       8.123   8.756  -7.326  1.00 94.61           N  
ATOM    624  CA  ARG A  82       7.777   8.136  -6.052  1.00 94.61           C  
ATOM    625  C   ARG A  82       6.289   8.289  -5.755  1.00 94.61           C  
ATOM    626  CB  ARG A  82       8.603   8.742  -4.916  1.00 94.61           C  
ATOM    627  O   ARG A  82       5.753   9.399  -5.798  1.00 94.61           O  
ATOM    628  CG  ARG A  82       8.407   8.052  -3.575  1.00 94.61           C  
ATOM    629  CD  ARG A  82       9.262   8.684  -2.485  1.00 94.61           C  
ATOM    630  NE  ARG A  82       9.246   7.890  -1.260  1.00 94.61           N  
ATOM    631  NH1 ARG A  82      10.258   9.506   0.045  1.00 94.61           N  
ATOM    632  NH2 ARG A  82       9.654   7.495   0.966  1.00 94.61           N  
ATOM    633  CZ  ARG A  82       9.719   8.299  -0.086  1.00 94.61           C  
ATOM    634  N   ASN A  83       5.663   7.199  -5.394  1.00 94.36           N  
ATOM    635  CA  ASN A  83       4.240   7.169  -5.075  1.00 94.36           C  
ATOM    636  C   ASN A  83       3.971   6.405  -3.782  1.00 94.36           C  
ATOM    637  CB  ASN A  83       3.444   6.556  -6.229  1.00 94.36           C  
ATOM    638  O   ASN A  83       4.339   5.236  -3.659  1.00 94.36           O  
ATOM    639  CG  ASN A  83       3.445   7.429  -7.468  1.00 94.36           C  
ATOM    640  ND2 ASN A  83       3.356   6.802  -8.635  1.00 94.36           N  
ATOM    641  OD1 ASN A  83       3.527   8.657  -7.378  1.00 94.36           O  
ATOM    642  N   ILE A  84       3.312   7.121  -2.855  1.00 95.26           N  
ATOM    643  CA  ILE A  84       2.891   6.494  -1.607  1.00 95.26           C  
ATOM    644  C   ILE A  84       1.366   6.457  -1.538  1.00 95.26           C  
ATOM    645  CB  ILE A  84       3.464   7.237  -0.379  1.00 95.26           C  
ATOM    646  O   ILE A  84       0.704   7.481  -1.722  1.00 95.26           O  
ATOM    647  CG1 ILE A  84       4.997   7.193  -0.396  1.00 95.26           C  
ATOM    648  CG2 ILE A  84       2.914   6.640   0.919  1.00 95.26           C  
ATOM    649  CD1 ILE A  84       5.651   7.991   0.723  1.00 95.26           C  
ATOM    650  N   SER A  85       0.738   5.261  -1.255  1.00 93.87           N  
ATOM    651  CA  SER A  85      -0.701   5.095  -1.080  1.00 93.87           C  
ATOM    652  C   SER A  85      -1.027   4.492   0.281  1.00 93.87           C  
ATOM    653  CB  SER A  85      -1.278   4.214  -2.189  1.00 93.87           C  
ATOM    654  O   SER A  85      -0.236   3.723   0.831  1.00 93.87           O  
ATOM    655  OG  SER A  85      -0.706   2.918  -2.150  1.00 93.87           O  
ATOM    656  N   CYS A  86      -2.226   4.967   0.731  1.00 93.85           N  
ATOM    657  CA  CYS A  86      -2.663   4.546   2.058  1.00 93.85           C  
ATOM    658  C   CYS A  86      -4.103   4.048   2.024  1.00 93.85           C  
ATOM    659  CB  CYS A  86      -2.535   5.697   3.055  1.00 93.85           C  
ATOM    660  O   CYS A  86      -4.928   4.569   1.271  1.00 93.85           O  
ATOM    661  SG  CYS A  86      -0.897   6.457   3.083  1.00 93.85           S  
ATOM    662  N   CYS A  87      -4.377   3.009   2.742  1.00 92.99           N  
ATOM    663  CA  CYS A  87      -5.735   2.502   2.909  1.00 92.99           C  
ATOM    664  C   CYS A  87      -5.912   1.859   4.280  1.00 92.99           C  
ATOM    665  CB  CYS A  87      -6.066   1.488   1.814  1.00 92.99           C  
ATOM    666  O   CYS A  87      -4.934   1.629   4.994  1.00 92.99           O  
ATOM    667  SG  CYS A  87      -5.070  -0.016   1.889  1.00 92.99           S  
ATOM    668  N   SER A  88      -7.238   1.648   4.778  1.00 91.62           N  
ATOM    669  CA  SER A  88      -7.408   1.256   6.173  1.00 91.62           C  
ATOM    670  C   SER A  88      -8.327   0.045   6.298  1.00 91.62           C  
ATOM    671  CB  SER A  88      -7.968   2.418   6.993  1.00 91.62           C  
ATOM    672  O   SER A  88      -8.903  -0.196   7.361  1.00 91.62           O  
ATOM    673  OG  SER A  88      -7.097   3.535   6.944  1.00 91.62           O  
ATOM    674  N   THR A  89      -8.488  -0.742   5.144  1.00 90.94           N  
ATOM    675  CA  THR A  89      -9.241  -1.988   5.231  1.00 90.94           C  
ATOM    676  C   THR A  89      -8.317  -3.191   5.062  1.00 90.94           C  
ATOM    677  CB  THR A  89     -10.357  -2.042   4.171  1.00 90.94           C  
ATOM    678  O   THR A  89      -7.165  -3.043   4.649  1.00 90.94           O  
ATOM    679  CG2 THR A  89     -11.341  -0.891   4.351  1.00 90.94           C  
ATOM    680  OG1 THR A  89      -9.772  -1.956   2.865  1.00 90.94           O  
ATOM    681  N   ASP A  90      -8.767  -4.320   5.484  1.00 92.96           N  
ATOM    682  CA  ASP A  90      -7.951  -5.530   5.425  1.00 92.96           C  
ATOM    683  C   ASP A  90      -7.468  -5.798   4.002  1.00 92.96           C  
ATOM    684  CB  ASP A  90      -8.738  -6.733   5.949  1.00 92.96           C  
ATOM    685  O   ASP A  90      -8.256  -5.754   3.054  1.00 92.96           O  
ATOM    686  CG  ASP A  90      -8.924  -6.710   7.456  1.00 92.96           C  
ATOM    687  OD1 ASP A  90      -8.198  -5.964   8.148  1.00 92.96           O  
ATOM    688  OD2 ASP A  90      -9.801  -7.447   7.956  1.00 92.96           O  
ATOM    689  N   LEU A  91      -6.161  -5.967   3.963  1.00 94.21           N  
ATOM    690  CA  LEU A  91      -5.506  -6.370   2.723  1.00 94.21           C  
ATOM    691  C   LEU A  91      -5.856  -5.415   1.587  1.00 94.21           C  
ATOM    692  CB  LEU A  91      -5.904  -7.799   2.346  1.00 94.21           C  
ATOM    693  O   LEU A  91      -6.010  -5.839   0.440  1.00 94.21           O  
ATOM    694  CG  LEU A  91      -5.651  -8.875   3.403  1.00 94.21           C  
ATOM    695  CD1 LEU A  91      -6.159 -10.228   2.915  1.00 94.21           C  
ATOM    696  CD2 LEU A  91      -4.167  -8.948   3.747  1.00 94.21           C  
ATOM    697  N   CYS A  92      -6.150  -4.212   1.831  1.00 93.67           N  
ATOM    698  CA  CYS A  92      -6.585  -3.197   0.878  1.00 93.67           C  
ATOM    699  C   CYS A  92      -5.443  -2.791  -0.046  1.00 93.67           C  
ATOM    700  CB  CYS A  92      -7.122  -1.968   1.611  1.00 93.67           C  
ATOM    701  O   CYS A  92      -5.675  -2.213  -1.109  1.00 93.67           O  
ATOM    702  SG  CYS A  92      -5.865  -1.073   2.549  1.00 93.67           S  
ATOM    703  N   ASN A  93      -4.155  -3.137   0.346  1.00 94.13           N  
ATOM    704  CA  ASN A  93      -3.012  -2.699  -0.448  1.00 94.13           C  
ATOM    705  C   ASN A  93      -2.561  -3.781  -1.425  1.00 94.13           C  
ATOM    706  CB  ASN A  93      -1.852  -2.286   0.460  1.00 94.13           C  
ATOM    707  O   ASN A  93      -1.361  -4.007  -1.597  1.00 94.13           O  
ATOM    708  CG  ASN A  93      -1.338  -3.433   1.308  1.00 94.13           C  
ATOM    709  ND2 ASN A  93      -0.074  -3.354   1.707  1.00 94.13           N  
ATOM    710  OD1 ASN A  93      -2.070  -4.382   1.600  1.00 94.13           O  
ATOM    711  N   VAL A  94      -3.420  -4.591  -2.161  1.00 89.45           N  
ATOM    712  CA  VAL A  94      -3.174  -5.740  -3.027  1.00 89.45           C  
ATOM    713  C   VAL A  94      -2.656  -5.265  -4.382  1.00 89.45           C  
ATOM    714  CB  VAL A  94      -4.448  -6.595  -3.212  1.00 89.45           C  
ATOM    715  O   VAL A  94      -1.847  -5.945  -5.018  1.00 89.45           O  
ATOM    716  CG1 VAL A  94      -5.543  -5.786  -3.905  1.00 89.45           C  
ATOM    717  CG2 VAL A  94      -4.130  -7.860  -4.006  1.00 89.45           C  
ATOM    718  N   GLY A  95      -2.651  -4.046  -4.775  1.00 77.29           N  
ATOM    719  CA  GLY A  95      -2.286  -3.610  -6.113  1.00 77.29           C  
ATOM    720  C   GLY A  95      -1.058  -2.720  -6.138  1.00 77.29           C  
ATOM    721  O   GLY A  95      -0.404  -2.528  -5.111  1.00 77.29           O  
ATOM    722  N   ASP A  96      -0.600  -2.431  -7.397  1.00 67.66           N  
ATOM    723  CA  ASP A  96       0.609  -1.700  -7.764  1.00 67.66           C  
ATOM    724  C   ASP A  96       0.323  -0.208  -7.917  1.00 67.66           C  
ATOM    725  CB  ASP A  96       1.201  -2.258  -9.060  1.00 67.66           C  
ATOM    726  O   ASP A  96       1.144   0.629  -7.536  1.00 67.66           O  
ATOM    727  CG  ASP A  96       1.829  -3.629  -8.883  1.00 67.66           C  
ATOM    728  OD1 ASP A  96       2.271  -3.957  -7.760  1.00 67.66           O  
ATOM    729  OD2 ASP A  96       1.885  -4.387  -9.875  1.00 67.66           O  
ATOM    730  N   ILE A  97      -0.902   0.314  -7.632  1.00 56.04           N  
ATOM    731  CA  ILE A  97      -1.272   1.723  -7.703  1.00 56.04           C  
ATOM    732  C   ILE A  97      -2.557   1.879  -8.514  1.00 56.04           C  
ATOM    733  CB  ILE A  97      -0.141   2.574  -8.322  1.00 56.04           C  
ATOM    734  O   ILE A  97      -2.597   1.534  -9.697  1.00 56.04           O  
ATOM    735  CG1 ILE A  97       1.191   2.283  -7.622  1.00 56.04           C  
ATOM    736  CG2 ILE A  97      -0.485   4.065  -8.248  1.00 56.04           C  
ATOM    737  CD1 ILE A  97       2.389   2.972  -8.260  1.00 56.04           C  
ATOM    738  N   SER A  98      -3.740   1.377  -8.056  1.00 42.08           N  
ATOM    739  CA  SER A  98      -4.929   1.957  -8.672  1.00 42.08           C  
ATOM    740  C   SER A  98      -6.186   1.606  -7.884  1.00 42.08           C  
ATOM    741  CB  SER A  98      -5.072   1.477 -10.117  1.00 42.08           C  
ATOM    742  O   SER A  98      -6.420   0.438  -7.565  1.00 42.08           O  
ATOM    743  OG  SER A  98      -3.930   1.828 -10.879  1.00 42.08           O  
ATOM    744  N   ALA A  99      -6.418   2.187  -6.765  1.00 45.77           N  
ATOM    745  CA  ALA A  99      -7.850   2.429  -6.610  1.00 45.77           C  
ATOM    746  C   ALA A  99      -8.176   2.902  -5.196  1.00 45.77           C  
ATOM    747  CB  ALA A  99      -8.642   1.166  -6.941  1.00 45.77           C  
ATOM    748  O   ALA A  99      -7.814   2.246  -4.217  1.00 45.77           O  
ATOM    749  N   SER A 100      -7.615   3.969  -4.856  1.00 46.85           N  
ATOM    750  CA  SER A 100      -8.430   4.724  -3.910  1.00 46.85           C  
ATOM    751  C   SER A 100      -9.800   4.080  -3.724  1.00 46.85           C  
ATOM    752  CB  SER A 100      -8.597   6.170  -4.380  1.00 46.85           C  
ATOM    753  O   SER A 100     -10.552   3.918  -4.687  1.00 46.85           O  
ATOM    754  OG  SER A 100      -9.772   6.744  -3.834  1.00 46.85           O  
ATOM    755  N   PRO A 101      -9.969   2.936  -3.108  1.00 51.80           N  
ATOM    756  CA  PRO A 101     -11.411   2.732  -2.951  1.00 51.80           C  
ATOM    757  C   PRO A 101     -12.113   3.935  -2.325  1.00 51.80           C  
ATOM    758  CB  PRO A 101     -11.496   1.511  -2.031  1.00 51.80           C  
ATOM    759  O   PRO A 101     -11.581   4.551  -1.397  1.00 51.80           O  
ATOM    760  CG  PRO A 101     -10.103   1.319  -1.522  1.00 51.80           C  
ATOM    761  CD  PRO A 101      -9.209   2.324  -2.189  1.00 51.80           C  
ATOM    762  N   SER A 102     -12.272   5.048  -3.147  1.00 48.99           N  
ATOM    763  CA  SER A 102     -13.427   5.935  -3.253  1.00 48.99           C  
ATOM    764  C   SER A 102     -14.298   5.860  -2.003  1.00 48.99           C  
ATOM    765  CB  SER A 102     -14.260   5.586  -4.487  1.00 48.99           C  
ATOM    766  O   SER A 102     -14.587   4.770  -1.506  1.00 48.99           O  
ATOM    767  OG  SER A 102     -14.646   4.223  -4.464  1.00 48.99           O  
ATOM    768  N   ASN A 103     -13.863   6.369  -0.834  1.00 52.13           N  
ATOM    769  CA  ASN A 103     -14.815   7.074   0.017  1.00 52.13           C  
ATOM    770  C   ASN A 103     -16.256   6.722  -0.342  1.00 52.13           C  
ATOM    771  CB  ASN A 103     -14.599   8.586  -0.073  1.00 52.13           C  
ATOM    772  O   ASN A 103     -17.190   7.404   0.083  1.00 52.13           O  
ATOM    773  CG  ASN A 103     -14.084   9.181   1.223  1.00 52.13           C  
ATOM    774  ND2 ASN A 103     -14.639  10.323   1.613  1.00 52.13           N  
ATOM    775  OD1 ASN A 103     -13.194   8.620   1.868  1.00 52.13           O  
ATOM    776  N   ARG A 104     -16.469   5.696  -1.183  1.00 50.03           N  
ATOM    777  CA  ARG A 104     -17.855   5.330  -1.455  1.00 50.03           C  
ATOM    778  C   ARG A 104     -18.487   4.645  -0.248  1.00 50.03           C  
ATOM    779  CB  ARG A 104     -17.939   4.416  -2.679  1.00 50.03           C  
ATOM    780  O   ARG A 104     -19.691   4.774  -0.014  1.00 50.03           O  
ATOM    781  CG  ARG A 104     -18.988   4.843  -3.695  1.00 50.03           C  
ATOM    782  CD  ARG A 104     -19.030   3.902  -4.891  1.00 50.03           C  
ATOM    783  NE  ARG A 104     -18.254   4.422  -6.013  1.00 50.03           N  
ATOM    784  NH1 ARG A 104     -19.857   3.950  -7.608  1.00 50.03           N  
ATOM    785  NH2 ARG A 104     -17.877   4.930  -8.221  1.00 50.03           N  
ATOM    786  CZ  ARG A 104     -18.664   4.433  -7.278  1.00 50.03           C  
ATOM    787  N   ALA A 105     -17.627   4.190   0.620  1.00 53.72           N  
ATOM    788  CA  ALA A 105     -18.305   3.580   1.761  1.00 53.72           C  
ATOM    789  C   ALA A 105     -18.740   4.639   2.770  1.00 53.72           C  
ATOM    790  CB  ALA A 105     -17.398   2.551   2.431  1.00 53.72           C  
ATOM    791  O   ALA A 105     -19.783   4.499   3.414  1.00 53.72           O  
ATOM    792  N   HIS A 106     -17.939   5.785   2.722  1.00 51.82           N  
ATOM    793  CA  HIS A 106     -18.365   6.819   3.658  1.00 51.82           C  
ATOM    794  C   HIS A 106     -19.606   7.546   3.150  1.00 51.82           C  
ATOM    795  CB  HIS A 106     -17.234   7.820   3.903  1.00 51.82           C  
ATOM    796  O   HIS A 106     -20.451   7.968   3.942  1.00 51.82           O  
ATOM    797  CG  HIS A 106     -16.179   7.317   4.836  1.00 51.82           C  
ATOM    798  CD2 HIS A 106     -15.062   6.588   4.605  1.00 51.82           C  
ATOM    799  ND1 HIS A 106     -16.213   7.553   6.193  1.00 51.82           N  
ATOM    800  CE1 HIS A 106     -15.158   6.989   6.758  1.00 51.82           C  
ATOM    801  NE2 HIS A 106     -14.444   6.397   5.816  1.00 51.82           N  
ATOM    802  N   MET A 107     -19.721   7.571   1.837  1.00 53.64           N  
ATOM    803  CA  MET A 107     -20.891   8.298   1.352  1.00 53.64           C  
ATOM    804  C   MET A 107     -22.153   7.454   1.492  1.00 53.64           C  
ATOM    805  CB  MET A 107     -20.699   8.713  -0.108  1.00 53.64           C  
ATOM    806  O   MET A 107     -23.231   7.983   1.768  1.00 53.64           O  
ATOM    807  CG  MET A 107     -19.632   9.777  -0.308  1.00 53.64           C  
ATOM    808  SD  MET A 107     -20.107  11.394   0.419  1.00 53.64           S  
ATOM    809  CE  MET A 107     -20.391  12.353  -1.095  1.00 53.64           C  
ATOM    810  N   ALA A 108     -22.016   6.157   1.420  1.00 56.67           N  
ATOM    811  CA  ALA A 108     -23.214   5.331   1.546  1.00 56.67           C  
ATOM    812  C   ALA A 108     -23.682   5.262   2.997  1.00 56.67           C  
ATOM    813  CB  ALA A 108     -22.951   3.926   1.008  1.00 56.67           C  
ATOM    814  O   ALA A 108     -24.885   5.227   3.266  1.00 56.67           O  
ATOM    815  N   MET A 109     -22.736   5.412   3.858  1.00 56.51           N  
ATOM    816  CA  MET A 109     -23.135   5.374   5.262  1.00 56.51           C  
ATOM    817  C   MET A 109     -23.830   6.670   5.666  1.00 56.51           C  
ATOM    818  CB  MET A 109     -21.921   5.130   6.160  1.00 56.51           C  
ATOM    819  O   MET A 109     -24.769   6.653   6.464  1.00 56.51           O  
ATOM    820  CG  MET A 109     -21.323   3.740   6.018  1.00 56.51           C  
ATOM    821  SD  MET A 109     -22.457   2.422   6.603  1.00 56.51           S  
ATOM    822  CE  MET A 109     -22.058   2.419   8.373  1.00 56.51           C  
ATOM    823  N   VAL A 110     -23.483   7.781   5.008  1.00 59.79           N  
ATOM    824  CA  VAL A 110     -24.131   9.051   5.320  1.00 59.79           C  
ATOM    825  C   VAL A 110     -25.537   9.075   4.726  1.00 59.79           C  
ATOM    826  CB  VAL A 110     -23.310  10.251   4.796  1.00 59.79           C  
ATOM    827  O   VAL A 110     -26.472   9.586   5.347  1.00 59.79           O  
ATOM    828  CG1 VAL A 110     -24.086  11.555   4.974  1.00 59.79           C  
ATOM    829  CG2 VAL A 110     -21.961  10.326   5.509  1.00 59.79           C  
ATOM    830  N   ALA A 111     -25.726   8.397   3.662  1.00 60.25           N  
ATOM    831  CA  ALA A 111     -27.058   8.400   3.064  1.00 60.25           C  
ATOM    832  C   ALA A 111     -28.008   7.488   3.836  1.00 60.25           C  
ATOM    833  CB  ALA A 111     -26.986   7.969   1.601  1.00 60.25           C  
ATOM    834  O   ALA A 111     -29.188   7.806   3.999  1.00 60.25           O  
ATOM    835  N   PHE A 112     -27.440   6.489   4.434  1.00 59.61           N  
ATOM    836  CA  PHE A 112     -28.309   5.583   5.175  1.00 59.61           C  
ATOM    837  C   PHE A 112     -28.699   6.186   6.520  1.00 59.61           C  
ATOM    838  CB  PHE A 112     -27.624   4.229   5.385  1.00 59.61           C  
ATOM    839  O   PHE A 112     -29.834   6.025   6.973  1.00 59.61           O  
ATOM    840  CG  PHE A 112     -27.632   3.349   4.165  1.00 59.61           C  
ATOM    841  CD1 PHE A 112     -28.772   2.637   3.812  1.00 59.61           C  
ATOM    842  CD2 PHE A 112     -26.499   3.232   3.371  1.00 59.61           C  
ATOM    843  CE1 PHE A 112     -28.783   1.822   2.683  1.00 59.61           C  
ATOM    844  CE2 PHE A 112     -26.502   2.419   2.241  1.00 59.61           C  
ATOM    845  CZ  PHE A 112     -27.644   1.714   1.900  1.00 59.61           C  
ATOM    846  N   THR A 113     -27.812   6.936   7.054  1.00 62.67           N  
ATOM    847  CA  THR A 113     -28.145   7.568   8.325  1.00 62.67           C  
ATOM    848  C   THR A 113     -29.194   8.659   8.129  1.00 62.67           C  
ATOM    849  CB  THR A 113     -26.896   8.168   8.996  1.00 62.67           C  
ATOM    850  O   THR A 113     -30.099   8.813   8.952  1.00 62.67           O  
ATOM    851  CG2 THR A 113     -25.948   7.073   9.472  1.00 62.67           C  
ATOM    852  OG1 THR A 113     -26.210   9.002   8.054  1.00 62.67           O  
ATOM    853  N   SER A 114     -29.130   9.315   6.999  1.00 65.24           N  
ATOM    854  CA  SER A 114     -30.131  10.344   6.739  1.00 65.24           C  
ATOM    855  C   SER A 114     -31.493   9.727   6.442  1.00 65.24           C  
ATOM    856  CB  SER A 114     -29.697  11.231   5.571  1.00 65.24           C  
ATOM    857  O   SER A 114     -32.520  10.218   6.917  1.00 65.24           O  
ATOM    858  OG  SER A 114     -30.671  12.226   5.308  1.00 65.24           O  
ATOM    859  N   LEU A 115     -31.519   8.566   5.765  1.00 65.92           N  
ATOM    860  CA  LEU A 115     -32.789   7.929   5.435  1.00 65.92           C  
ATOM    861  C   LEU A 115     -33.428   7.313   6.676  1.00 65.92           C  
ATOM    862  CB  LEU A 115     -32.587   6.853   4.364  1.00 65.92           C  
ATOM    863  O   LEU A 115     -34.643   7.405   6.864  1.00 65.92           O  
ATOM    864  CG  LEU A 115     -33.573   6.867   3.195  1.00 65.92           C  
ATOM    865  CD1 LEU A 115     -32.901   7.417   1.941  1.00 65.92           C  
ATOM    866  CD2 LEU A 115     -34.124   5.468   2.943  1.00 65.92           C  
ATOM    867  N   VAL A 116     -32.609   6.765   7.493  1.00 67.60           N  
ATOM    868  CA  VAL A 116     -33.147   6.191   8.722  1.00 67.60           C  
ATOM    869  C   VAL A 116     -33.674   7.304   9.625  1.00 67.60           C  
ATOM    870  CB  VAL A 116     -32.084   5.356   9.471  1.00 67.60           C  
ATOM    871  O   VAL A 116     -34.724   7.156  10.255  1.00 67.60           O  
ATOM    872  CG1 VAL A 116     -32.610   4.912  10.836  1.00 67.60           C  
ATOM    873  CG2 VAL A 116     -31.671   4.146   8.635  1.00 67.60           C  
ATOM    874  N   CYS A 117     -32.978   8.467   9.547  1.00 66.50           N  
ATOM    875  CA  CYS A 117     -33.437   9.609  10.330  1.00 66.50           C  
ATOM    876  C   CYS A 117     -34.771  10.128   9.806  1.00 66.50           C  
ATOM    877  CB  CYS A 117     -32.398  10.729  10.305  1.00 66.50           C  
ATOM    878  O   CYS A 117     -35.664  10.457  10.588  1.00 66.50           O  
ATOM    879  SG  CYS A 117     -31.112  10.557  11.561  1.00 66.50           S  
ATOM    880  N   VAL A 118     -34.998  10.161   8.496  1.00 72.42           N  
ATOM    881  CA  VAL A 118     -36.223  10.684   7.899  1.00 72.42           C  
ATOM    882  C   VAL A 118     -37.368   9.699   8.121  1.00 72.42           C  
ATOM    883  CB  VAL A 118     -36.045  10.963   6.390  1.00 72.42           C  
ATOM    884  O   VAL A 118     -38.486  10.101   8.452  1.00 72.42           O  
ATOM    885  CG1 VAL A 118     -37.374  11.365   5.754  1.00 72.42           C  
ATOM    886  CG2 VAL A 118     -34.994  12.050   6.170  1.00 72.42           C  
ATOM    887  N   VAL A 119     -37.112   8.395   7.992  1.00 68.15           N  
ATOM    888  CA  VAL A 119     -38.169   7.404   8.164  1.00 68.15           C  
ATOM    889  C   VAL A 119     -38.594   7.350   9.630  1.00 68.15           C  
ATOM    890  CB  VAL A 119     -37.719   6.005   7.688  1.00 68.15           C  
ATOM    891  O   VAL A 119     -39.785   7.256   9.935  1.00 68.15           O  
ATOM    892  CG1 VAL A 119     -38.790   4.959   7.994  1.00 68.15           C  
ATOM    893  CG2 VAL A 119     -37.401   6.027   6.194  1.00 68.15           C  
ATOM    894  N   LEU A 120     -37.608   7.576  10.482  1.00 60.40           N  
ATOM    895  CA  LEU A 120     -37.977   7.515  11.892  1.00 60.40           C  
ATOM    896  C   LEU A 120     -38.736   8.770  12.310  1.00 60.40           C  
ATOM    897  CB  LEU A 120     -36.732   7.342  12.765  1.00 60.40           C  
ATOM    898  O   LEU A 120     -39.638   8.705  13.148  1.00 60.40           O  
ATOM    899  CG  LEU A 120     -36.097   5.951  12.773  1.00 60.40           C  
ATOM    900  CD1 LEU A 120     -34.744   5.990  13.475  1.00 60.40           C  
ATOM    901  CD2 LEU A 120     -37.024   4.943  13.445  1.00 60.40           C  
ATOM    902  N   SER A 121     -38.506   9.911  11.718  1.00 72.21           N  
ATOM    903  CA  SER A 121     -39.285  11.102  12.040  1.00 72.21           C  
ATOM    904  C   SER A 121     -40.710  10.992  11.508  1.00 72.21           C  
ATOM    905  CB  SER A 121     -38.614  12.352  11.468  1.00 72.21           C  
ATOM    906  O   SER A 121     -41.640  11.555  12.088  1.00 72.21           O  
ATOM    907  OG  SER A 121     -38.248  12.152  10.113  1.00 72.21           O  
ATOM    908  N   ARG A 122     -40.928  10.191  10.514  1.00 67.88           N  
ATOM    909  CA  ARG A 122     -42.268  10.076   9.948  1.00 67.88           C  
ATOM    910  C   ARG A 122     -43.070   8.989  10.657  1.00 67.88           C  
ATOM    911  CB  ARG A 122     -42.195   9.779   8.449  1.00 67.88           C  
ATOM    912  O   ARG A 122     -44.298   9.069  10.738  1.00 67.88           O  
ATOM    913  CG  ARG A 122     -41.713  10.953   7.612  1.00 67.88           C  
ATOM    914  CD  ARG A 122     -42.511  11.091   6.322  1.00 67.88           C  
ATOM    915  NE  ARG A 122     -42.074  12.243   5.539  1.00 67.88           N  
ATOM    916  NH1 ARG A 122     -43.821  12.142   4.031  1.00 67.88           N  
ATOM    917  NH2 ARG A 122     -42.221  13.771   3.830  1.00 67.88           N  
ATOM    918  CZ  ARG A 122     -42.706  12.716   4.469  1.00 67.88           C  
ATOM    919  N   ILE A 123     -42.459   8.003  11.322  1.00 65.33           N  
ATOM    920  CA  ILE A 123     -43.198   6.961  12.026  1.00 65.33           C  
ATOM    921  C   ILE A 123     -43.487   7.410  13.457  1.00 65.33           C  
ATOM    922  CB  ILE A 123     -42.424   5.623  12.030  1.00 65.33           C  
ATOM    923  O   ILE A 123     -44.549   7.107  14.006  1.00 65.33           O  
ATOM    924  CG1 ILE A 123     -42.399   5.016  10.623  1.00 65.33           C  
ATOM    925  CG2 ILE A 123     -43.040   4.647  13.037  1.00 65.33           C  
ATOM    926  CD1 ILE A 123     -41.403   3.877  10.457  1.00 65.33           C  
ATOM    927  N   LEU A 124     -42.765   8.417  14.072  1.00 52.80           N  
ATOM    928  CA  LEU A 124     -43.116   8.987  15.368  1.00 52.80           C  
ATOM    929  C   LEU A 124     -44.123  10.121  15.208  1.00 52.80           C  
ATOM    930  CB  LEU A 124     -41.864   9.498  16.085  1.00 52.80           C  
ATOM    931  O   LEU A 124     -45.030  10.272  16.030  1.00 52.80           O  
ATOM    932  CG  LEU A 124     -41.773   9.204  17.583  1.00 52.80           C  
ATOM    933  CD1 LEU A 124     -41.251   7.790  17.815  1.00 52.80           C  
ATOM    934  CD2 LEU A 124     -40.882  10.228  18.277  1.00 52.80           C  
TER     935      ALA A   1                                                      
ENDMDL                                                                          
END                                                                             
