# Supplementary material for: Domain loss enabled evolution of novel functions in the snake three-finger toxin gene superfamily
Source: Nat Commun. 2023 Aug 11;14:4861. doi: 10.1038/s41467-023-40550-0 (PMC10421932; doi:10.1038/s41467-023-40550-0)
Supplement: Supplementary file 5 — Supplementary Data 2 [file 41467_2023_40550_MOESM5_ESM.zip › SD2_structure_predictions/full_sequence/TR|A0A898IPK7|Calliophis_bivirgatus.pdb]

MODEL     1                                                                     
ATOM      1  N   MET A   1     -39.001  -4.229  26.517  1.00 62.64           N  
ATOM      2  CA  MET A   1     -38.682  -4.692  25.170  1.00 62.64           C  
ATOM      3  C   MET A   1     -37.846  -3.658  24.423  1.00 62.64           C  
ATOM      4  CB  MET A   1     -39.961  -4.993  24.387  1.00 62.64           C  
ATOM      5  O   MET A   1     -37.237  -3.968  23.398  1.00 62.64           O  
ATOM      6  CG  MET A   1     -41.236  -4.702  25.162  1.00 62.64           C  
ATOM      7  SD  MET A   1     -42.739  -5.287  24.287  1.00 62.64           S  
ATOM      8  CE  MET A   1     -44.002  -4.276  25.109  1.00 62.64           C  
ATOM      9  N   LYS A   2     -37.529  -2.519  25.011  1.00 71.11           N  
ATOM     10  CA  LYS A   2     -36.809  -1.350  24.514  1.00 71.11           C  
ATOM     11  C   LYS A   2     -35.354  -1.365  24.972  1.00 71.11           C  
ATOM     12  CB  LYS A   2     -37.492  -0.062  24.978  1.00 71.11           C  
ATOM     13  O   LYS A   2     -34.468  -0.890  24.258  1.00 71.11           O  
ATOM     14  CG  LYS A   2     -38.816   0.222  24.285  1.00 71.11           C  
ATOM     15  CD  LYS A   2     -39.553   1.382  24.941  1.00 71.11           C  
ATOM     16  CE  LYS A   2     -40.843   1.715  24.203  1.00 71.11           C  
ATOM     17  NZ  LYS A   2     -41.789   2.487  25.063  1.00 71.11           N  
ATOM     18  N   THR A   3     -35.168  -2.135  26.104  1.00 68.89           N  
ATOM     19  CA  THR A   3     -33.814  -2.241  26.637  1.00 68.89           C  
ATOM     20  C   THR A   3     -33.048  -3.366  25.946  1.00 68.89           C  
ATOM     21  CB  THR A   3     -33.829  -2.484  28.157  1.00 68.89           C  
ATOM     22  O   THR A   3     -31.830  -3.283  25.778  1.00 68.89           O  
ATOM     23  CG2 THR A   3     -33.983  -1.173  28.922  1.00 68.89           C  
ATOM     24  OG1 THR A   3     -34.923  -3.348  28.486  1.00 68.89           O  
ATOM     25  N   LEU A   4     -33.689  -4.244  25.447  1.00 71.35           N  
ATOM     26  CA  LEU A   4     -33.159  -5.356  24.666  1.00 71.35           C  
ATOM     27  C   LEU A   4     -32.862  -4.922  23.235  1.00 71.35           C  
ATOM     28  CB  LEU A   4     -34.146  -6.527  24.663  1.00 71.35           C  
ATOM     29  O   LEU A   4     -31.862  -5.343  22.649  1.00 71.35           O  
ATOM     30  CG  LEU A   4     -33.929  -7.599  25.732  1.00 71.35           C  
ATOM     31  CD1 LEU A   4     -35.214  -8.387  25.960  1.00 71.35           C  
ATOM     32  CD2 LEU A   4     -32.788  -8.529  25.334  1.00 71.35           C  
ATOM     33  N   LEU A   5     -33.591  -4.014  22.693  1.00 70.74           N  
ATOM     34  CA  LEU A   5     -33.436  -3.421  21.369  1.00 70.74           C  
ATOM     35  C   LEU A   5     -32.276  -2.431  21.348  1.00 70.74           C  
ATOM     36  CB  LEU A   5     -34.728  -2.720  20.941  1.00 70.74           C  
ATOM     37  O   LEU A   5     -31.524  -2.370  20.373  1.00 70.74           O  
ATOM     38  CG  LEU A   5     -35.710  -3.552  20.114  1.00 70.74           C  
ATOM     39  CD1 LEU A   5     -37.110  -2.952  20.191  1.00 70.74           C  
ATOM     40  CD2 LEU A   5     -35.243  -3.648  18.666  1.00 70.74           C  
ATOM     41  N   LEU A   6     -31.917  -1.814  22.388  1.00 71.91           N  
ATOM     42  CA  LEU A   6     -30.834  -0.857  22.583  1.00 71.91           C  
ATOM     43  C   LEU A   6     -29.504  -1.574  22.787  1.00 71.91           C  
ATOM     44  CB  LEU A   6     -31.128   0.048  23.783  1.00 71.91           C  
ATOM     45  O   LEU A   6     -28.472  -1.136  22.272  1.00 71.91           O  
ATOM     46  CG  LEU A   6     -31.649   1.450  23.464  1.00 71.91           C  
ATOM     47  CD1 LEU A   6     -32.560   1.944  24.583  1.00 71.91           C  
ATOM     48  CD2 LEU A   6     -30.489   2.415  23.246  1.00 71.91           C  
ATOM     49  N   THR A   7     -29.517  -2.655  23.314  1.00 75.76           N  
ATOM     50  CA  THR A   7     -28.337  -3.484  23.534  1.00 75.76           C  
ATOM     51  C   THR A   7     -27.934  -4.204  22.251  1.00 75.76           C  
ATOM     52  CB  THR A   7     -28.582  -4.517  24.650  1.00 75.76           C  
ATOM     53  O   THR A   7     -26.745  -4.369  21.973  1.00 75.76           O  
ATOM     54  CG2 THR A   7     -28.316  -3.915  26.026  1.00 75.76           C  
ATOM     55  OG1 THR A   7     -29.943  -4.963  24.591  1.00 75.76           O  
ATOM     56  N   PHE A   8     -28.783  -4.603  21.421  1.00 70.61           N  
ATOM     57  CA  PHE A   8     -28.608  -5.226  20.114  1.00 70.61           C  
ATOM     58  C   PHE A   8     -28.077  -4.219  19.101  1.00 70.61           C  
ATOM     59  CB  PHE A   8     -29.930  -5.822  19.620  1.00 70.61           C  
ATOM     60  O   PHE A   8     -27.209  -4.546  18.289  1.00 70.61           O  
ATOM     61  CG  PHE A   8     -29.757  -6.974  18.667  1.00 70.61           C  
ATOM     62  CD1 PHE A   8     -29.909  -6.791  17.298  1.00 70.61           C  
ATOM     63  CD2 PHE A   8     -29.444  -8.241  19.141  1.00 70.61           C  
ATOM     64  CE1 PHE A   8     -29.750  -7.855  16.414  1.00 70.61           C  
ATOM     65  CE2 PHE A   8     -29.284  -9.310  18.264  1.00 70.61           C  
ATOM     66  CZ  PHE A   8     -29.438  -9.115  16.901  1.00 70.61           C  
ATOM     67  N   VAL A   9     -28.370  -2.921  19.136  1.00 74.64           N  
ATOM     68  CA  VAL A   9     -27.904  -1.798  18.330  1.00 74.64           C  
ATOM     69  C   VAL A   9     -26.491  -1.405  18.758  1.00 74.64           C  
ATOM     70  CB  VAL A   9     -28.853  -0.584  18.444  1.00 74.64           C  
ATOM     71  O   VAL A   9     -25.635  -1.129  17.915  1.00 74.64           O  
ATOM     72  CG1 VAL A   9     -28.257   0.635  17.743  1.00 74.64           C  
ATOM     73  CG2 VAL A   9     -30.224  -0.923  17.863  1.00 74.64           C  
ATOM     74  N   VAL A  10     -26.211  -1.605  20.029  1.00 70.49           N  
ATOM     75  CA  VAL A  10     -24.909  -1.288  20.605  1.00 70.49           C  
ATOM     76  C   VAL A  10     -23.919  -2.408  20.292  1.00 70.49           C  
ATOM     77  CB  VAL A  10     -25.001  -1.071  22.132  1.00 70.49           C  
ATOM     78  O   VAL A  10     -22.761  -2.145  19.957  1.00 70.49           O  
ATOM     79  CG1 VAL A  10     -23.611  -0.888  22.737  1.00 70.49           C  
ATOM     80  CG2 VAL A  10     -25.886   0.134  22.446  1.00 70.49           C  
ATOM     81  N   VAL A  11     -24.236  -3.653  20.104  1.00 70.14           N  
ATOM     82  CA  VAL A  11     -23.461  -4.836  19.744  1.00 70.14           C  
ATOM     83  C   VAL A  11     -23.266  -4.885  18.230  1.00 70.14           C  
ATOM     84  CB  VAL A  11     -24.142  -6.132  20.236  1.00 70.14           C  
ATOM     85  O   VAL A  11     -22.189  -5.241  17.748  1.00 70.14           O  
ATOM     86  CG1 VAL A  11     -23.453  -7.362  19.647  1.00 70.14           C  
ATOM     87  CG2 VAL A  11     -24.135  -6.192  21.763  1.00 70.14           C  
ATOM     88  N   THR A  12     -24.235  -4.477  17.393  1.00 65.56           N  
ATOM     89  CA  THR A  12     -24.216  -4.375  15.938  1.00 65.56           C  
ATOM     90  C   THR A  12     -23.313  -3.229  15.489  1.00 65.56           C  
ATOM     91  CB  THR A  12     -25.633  -4.166  15.374  1.00 65.56           C  
ATOM     92  O   THR A  12     -22.591  -3.353  14.498  1.00 65.56           O  
ATOM     93  CG2 THR A  12     -26.491  -5.412  15.568  1.00 65.56           C  
ATOM     94  OG1 THR A  12     -26.252  -3.063  16.048  1.00 65.56           O  
ATOM     95  N   ILE A  13     -23.078  -2.118  16.139  1.00 67.84           N  
ATOM     96  CA  ILE A  13     -22.209  -0.965  15.928  1.00 67.84           C  
ATOM     97  C   ILE A  13     -20.797  -1.288  16.409  1.00 67.84           C  
ATOM     98  CB  ILE A  13     -22.749   0.288  16.653  1.00 67.84           C  
ATOM     99  O   ILE A  13     -19.813  -0.865  15.797  1.00 67.84           O  
ATOM    100  CG1 ILE A  13     -24.084   0.726  16.040  1.00 67.84           C  
ATOM    101  CG2 ILE A  13     -21.723   1.425  16.601  1.00 67.84           C  
ATOM    102  CD1 ILE A  13     -24.820   1.784  16.851  1.00 67.84           C  
ATOM    103  N   LEU A  14     -20.637  -2.174  17.426  1.00 64.60           N  
ATOM    104  CA  LEU A  14     -19.370  -2.598  18.012  1.00 64.60           C  
ATOM    105  C   LEU A  14     -18.750  -3.733  17.204  1.00 64.60           C  
ATOM    106  CB  LEU A  14     -19.571  -3.040  19.464  1.00 64.60           C  
ATOM    107  O   LEU A  14     -17.526  -3.878  17.166  1.00 64.60           O  
ATOM    108  CG  LEU A  14     -19.719  -1.923  20.498  1.00 64.60           C  
ATOM    109  CD1 LEU A  14     -20.274  -2.480  21.804  1.00 64.60           C  
ATOM    110  CD2 LEU A  14     -18.381  -1.229  20.732  1.00 64.60           C  
ATOM    111  N   CYS A  15     -19.471  -4.409  16.330  1.00 64.48           N  
ATOM    112  CA  CYS A  15     -19.078  -5.479  15.420  1.00 64.48           C  
ATOM    113  C   CYS A  15     -18.921  -4.955  13.998  1.00 64.48           C  
ATOM    114  CB  CYS A  15     -20.106  -6.610  15.446  1.00 64.48           C  
ATOM    115  O   CYS A  15     -18.591  -5.715  13.085  1.00 64.48           O  
ATOM    116  SG  CYS A  15     -20.043  -7.616  16.945  1.00 64.48           S  
ATOM    117  N   LEU A  16     -19.185  -3.639  13.724  1.00 59.96           N  
ATOM    118  CA  LEU A  16     -18.967  -3.095  12.388  1.00 59.96           C  
ATOM    119  C   LEU A  16     -17.483  -2.855  12.134  1.00 59.96           C  
ATOM    120  CB  LEU A  16     -19.745  -1.789  12.208  1.00 59.96           C  
ATOM    121  O   LEU A  16     -16.842  -2.087  12.854  1.00 59.96           O  
ATOM    122  CG  LEU A  16     -21.245  -1.924  11.939  1.00 59.96           C  
ATOM    123  CD1 LEU A  16     -21.987  -0.691  12.443  1.00 59.96           C  
ATOM    124  CD2 LEU A  16     -21.504  -2.139  10.451  1.00 59.96           C  
ATOM    125  N   ASP A  17     -16.754  -3.906  12.158  1.00 55.60           N  
ATOM    126  CA  ASP A  17     -15.469  -3.824  11.470  1.00 55.60           C  
ATOM    127  C   ASP A  17     -15.611  -3.115  10.125  1.00 55.60           C  
ATOM    128  CB  ASP A  17     -14.877  -5.220  11.269  1.00 55.60           C  
ATOM    129  O   ASP A  17     -16.255  -3.633   9.210  1.00 55.60           O  
ATOM    130  CG  ASP A  17     -13.409  -5.303  11.652  1.00 55.60           C  
ATOM    131  OD1 ASP A  17     -12.670  -4.315  11.451  1.00 55.60           O  
ATOM    132  OD2 ASP A  17     -12.988  -6.366  12.156  1.00 55.60           O  
ATOM    133  N   LEU A  18     -16.228  -1.945  10.103  1.00 55.88           N  
ATOM    134  CA  LEU A  18     -16.263  -1.201   8.849  1.00 55.88           C  
ATOM    135  C   LEU A  18     -14.914  -1.268   8.140  1.00 55.88           C  
ATOM    136  CB  LEU A  18     -16.647   0.259   9.102  1.00 55.88           C  
ATOM    137  O   LEU A  18     -13.895  -0.851   8.694  1.00 55.88           O  
ATOM    138  CG  LEU A  18     -18.144   0.577   9.097  1.00 55.88           C  
ATOM    139  CD1 LEU A  18     -18.555   1.213  10.420  1.00 55.88           C  
ATOM    140  CD2 LEU A  18     -18.492   1.491   7.927  1.00 55.88           C  
ATOM    141  N   GLY A  19     -14.437  -2.504   7.850  1.00 60.69           N  
ATOM    142  CA  GLY A  19     -13.349  -2.688   6.903  1.00 60.69           C  
ATOM    143  C   GLY A  19     -12.785  -1.379   6.382  1.00 60.69           C  
ATOM    144  O   GLY A  19     -13.410  -0.714   5.554  1.00 60.69           O  
ATOM    145  N   TYR A  20     -12.229  -0.557   7.300  1.00 67.93           N  
ATOM    146  CA  TYR A  20     -11.539   0.666   6.904  1.00 67.93           C  
ATOM    147  C   TYR A  20     -10.552   0.394   5.775  1.00 67.93           C  
ATOM    148  CB  TYR A  20     -10.807   1.281   8.100  1.00 67.93           C  
ATOM    149  O   TYR A  20      -9.681  -0.471   5.899  1.00 67.93           O  
ATOM    150  CG  TYR A  20     -10.964   2.779   8.203  1.00 67.93           C  
ATOM    151  CD1 TYR A  20     -10.024   3.638   7.637  1.00 67.93           C  
ATOM    152  CD2 TYR A  20     -12.051   3.338   8.866  1.00 67.93           C  
ATOM    153  CE1 TYR A  20     -10.163   5.019   7.730  1.00 67.93           C  
ATOM    154  CE2 TYR A  20     -12.200   4.718   8.966  1.00 67.93           C  
ATOM    155  OH  TYR A  20     -11.396   6.915   8.491  1.00 67.93           O  
ATOM    156  CZ  TYR A  20     -11.253   5.548   8.395  1.00 67.93           C  
ATOM    157  N   THR A  21     -11.200   0.623   4.568  1.00 83.27           N  
ATOM    158  CA  THR A  21     -10.296   0.503   3.430  1.00 83.27           C  
ATOM    159  C   THR A  21      -9.572   1.821   3.172  1.00 83.27           C  
ATOM    160  CB  THR A  21     -11.051   0.072   2.159  1.00 83.27           C  
ATOM    161  O   THR A  21     -10.140   2.897   3.374  1.00 83.27           O  
ATOM    162  CG2 THR A  21     -11.696  -1.299   2.340  1.00 83.27           C  
ATOM    163  OG1 THR A  21     -12.073   1.033   1.868  1.00 83.27           O  
ATOM    164  N   ILE A  22      -8.266   1.859   3.147  1.00 92.20           N  
ATOM    165  CA  ILE A  22      -7.457   3.055   2.939  1.00 92.20           C  
ATOM    166  C   ILE A  22      -7.270   3.297   1.443  1.00 92.20           C  
ATOM    167  CB  ILE A  22      -6.084   2.936   3.638  1.00 92.20           C  
ATOM    168  O   ILE A  22      -7.185   2.348   0.659  1.00 92.20           O  
ATOM    169  CG1 ILE A  22      -5.370   4.293   3.646  1.00 92.20           C  
ATOM    170  CG2 ILE A  22      -5.222   1.868   2.959  1.00 92.20           C  
ATOM    171  CD1 ILE A  22      -4.159   4.350   4.567  1.00 92.20           C  
ATOM    172  N   LYS A  23      -7.331   4.568   1.047  1.00 94.15           N  
ATOM    173  CA  LYS A  23      -7.082   5.012  -0.322  1.00 94.15           C  
ATOM    174  C   LYS A  23      -5.643   5.491  -0.492  1.00 94.15           C  
ATOM    175  CB  LYS A  23      -8.055   6.126  -0.710  1.00 94.15           C  
ATOM    176  O   LYS A  23      -5.147   6.279   0.316  1.00 94.15           O  
ATOM    177  CG  LYS A  23      -9.512   5.690  -0.750  1.00 94.15           C  
ATOM    178  CD  LYS A  23     -10.423   6.824  -1.201  1.00 94.15           C  
ATOM    179  CE  LYS A  23     -11.889   6.417  -1.156  1.00 94.15           C  
ATOM    180  NZ  LYS A  23     -12.783   7.510  -1.643  1.00 94.15           N  
ATOM    181  N   CYS A  24      -4.951   4.948  -1.620  1.00 95.36           N  
ATOM    182  CA  CYS A  24      -3.559   5.294  -1.886  1.00 95.36           C  
ATOM    183  C   CYS A  24      -3.374   5.737  -3.332  1.00 95.36           C  
ATOM    184  CB  CYS A  24      -2.645   4.107  -1.585  1.00 95.36           C  
ATOM    185  O   CYS A  24      -4.121   5.314  -4.216  1.00 95.36           O  
ATOM    186  SG  CYS A  24      -2.732   3.536   0.126  1.00 95.36           S  
ATOM    187  N   TYR A  25      -2.458   6.648  -3.587  1.00 94.63           N  
ATOM    188  CA  TYR A  25      -2.073   6.962  -4.959  1.00 94.63           C  
ATOM    189  C   TYR A  25      -1.372   5.777  -5.613  1.00 94.63           C  
ATOM    190  CB  TYR A  25      -1.160   8.191  -4.993  1.00 94.63           C  
ATOM    191  O   TYR A  25      -0.623   5.051  -4.956  1.00 94.63           O  
ATOM    192  CG  TYR A  25      -1.858   9.476  -4.615  1.00 94.63           C  
ATOM    193  CD1 TYR A  25      -2.918   9.965  -5.374  1.00 94.63           C  
ATOM    194  CD2 TYR A  25      -1.457  10.202  -3.499  1.00 94.63           C  
ATOM    195  CE1 TYR A  25      -3.562  11.149  -5.031  1.00 94.63           C  
ATOM    196  CE2 TYR A  25      -2.094  11.387  -3.146  1.00 94.63           C  
ATOM    197  OH  TYR A  25      -3.779  13.024  -3.571  1.00 94.63           O  
ATOM    198  CZ  TYR A  25      -3.144  11.852  -3.916  1.00 94.63           C  
ATOM    199  N   LYS A  26      -1.763   5.516  -6.913  1.00 87.44           N  
ATOM    200  CA  LYS A  26      -1.205   4.427  -7.709  1.00 87.44           C  
ATOM    201  C   LYS A  26      -0.325   4.963  -8.835  1.00 87.44           C  
ATOM    202  CB  LYS A  26      -2.323   3.557  -8.287  1.00 87.44           C  
ATOM    203  O   LYS A  26      -0.571   6.053  -9.356  1.00 87.44           O  
ATOM    204  CG  LYS A  26      -2.865   2.519  -7.316  1.00 87.44           C  
ATOM    205  CD  LYS A  26      -3.147   1.194  -8.013  1.00 87.44           C  
ATOM    206  CE  LYS A  26      -3.597   0.126  -7.026  1.00 87.44           C  
ATOM    207  NZ  LYS A  26      -3.853  -1.181  -7.702  1.00 87.44           N  
ATOM    208  N   THR A  27       0.876   4.338  -8.966  1.00 78.36           N  
ATOM    209  CA  THR A  27       1.751   4.634 -10.094  1.00 78.36           C  
ATOM    210  C   THR A  27       2.457   5.972  -9.895  1.00 78.36           C  
ATOM    211  CB  THR A  27       0.966   4.657 -11.419  1.00 78.36           C  
ATOM    212  O   THR A  27       2.252   6.643  -8.881  1.00 78.36           O  
ATOM    213  CG2 THR A  27       0.239   3.336 -11.651  1.00 78.36           C  
ATOM    214  OG1 THR A  27       0.004   5.718 -11.379  1.00 78.36           O  
ATOM    215  N   PRO A  28       3.466   6.272 -10.596  1.00 76.36           N  
ATOM    216  CA  PRO A  28       4.185   7.525 -10.352  1.00 76.36           C  
ATOM    217  C   PRO A  28       3.312   8.759 -10.572  1.00 76.36           C  
ATOM    218  CB  PRO A  28       5.330   7.479 -11.367  1.00 76.36           C  
ATOM    219  O   PRO A  28       3.769   9.887 -10.371  1.00 76.36           O  
ATOM    220  CG  PRO A  28       4.890   6.486 -12.394  1.00 76.36           C  
ATOM    221  CD  PRO A  28       3.812   5.628 -11.796  1.00 76.36           C  
ATOM    222  N   LEU A  29       1.910   8.673 -10.853  1.00 76.02           N  
ATOM    223  CA  LEU A  29       1.062   9.825 -11.137  1.00 76.02           C  
ATOM    224  C   LEU A  29       0.101  10.090  -9.983  1.00 76.02           C  
ATOM    225  CB  LEU A  29       0.275   9.606 -12.431  1.00 76.02           C  
ATOM    226  O   LEU A  29      -0.682   9.214  -9.608  1.00 76.02           O  
ATOM    227  CG  LEU A  29       1.094   9.551 -13.722  1.00 76.02           C  
ATOM    228  CD1 LEU A  29       0.247   9.002 -14.865  1.00 76.02           C  
ATOM    229  CD2 LEU A  29       1.639  10.933 -14.069  1.00 76.02           C  
ATOM    230  N   PRO A  30       0.224  11.134  -9.209  1.00 71.55           N  
ATOM    231  CA  PRO A  30      -0.510  11.525  -8.003  1.00 71.55           C  
ATOM    232  C   PRO A  30      -2.018  11.606  -8.229  1.00 71.55           C  
ATOM    233  CB  PRO A  30       0.067  12.904  -7.671  1.00 71.55           C  
ATOM    234  O   PRO A  30      -2.796  11.487  -7.279  1.00 71.55           O  
ATOM    235  CG  PRO A  30       0.741  13.348  -8.928  1.00 71.55           C  
ATOM    236  CD  PRO A  30       1.092  12.133  -9.737  1.00 71.55           C  
ATOM    237  N   HIS A  31      -2.487  11.450  -9.506  1.00 79.52           N  
ATOM    238  CA  HIS A  31      -3.900  11.683  -9.778  1.00 79.52           C  
ATOM    239  C   HIS A  31      -4.654  10.368  -9.943  1.00 79.52           C  
ATOM    240  CB  HIS A  31      -4.070  12.546 -11.030  1.00 79.52           C  
ATOM    241  O   HIS A  31      -5.882  10.361 -10.059  1.00 79.52           O  
ATOM    242  CG  HIS A  31      -3.431  13.893 -10.921  1.00 79.52           C  
ATOM    243  CD2 HIS A  31      -2.370  14.429 -11.570  1.00 79.52           C  
ATOM    244  ND1 HIS A  31      -3.884  14.864 -10.054  1.00 79.52           N  
ATOM    245  CE1 HIS A  31      -3.128  15.942 -10.176  1.00 79.52           C  
ATOM    246  NE2 HIS A  31      -2.202  15.704 -11.089  1.00 79.52           N  
ATOM    247  N   PHE A  32      -3.918   9.273  -9.696  1.00 84.89           N  
ATOM    248  CA  PHE A  32      -4.584   7.982  -9.829  1.00 84.89           C  
ATOM    249  C   PHE A  32      -4.617   7.251  -8.492  1.00 84.89           C  
ATOM    250  CB  PHE A  32      -3.882   7.119 -10.882  1.00 84.89           C  
ATOM    251  O   PHE A  32      -3.626   6.638  -8.089  1.00 84.89           O  
ATOM    252  CG  PHE A  32      -4.108   7.584 -12.296  1.00 84.89           C  
ATOM    253  CD1 PHE A  32      -5.213   7.149 -13.017  1.00 84.89           C  
ATOM    254  CD2 PHE A  32      -3.214   8.456 -12.904  1.00 84.89           C  
ATOM    255  CE1 PHE A  32      -5.425   7.577 -14.325  1.00 84.89           C  
ATOM    256  CE2 PHE A  32      -3.419   8.888 -14.211  1.00 84.89           C  
ATOM    257  CZ  PHE A  32      -4.524   8.447 -14.920  1.00 84.89           C  
ATOM    258  N   ALA A  33      -5.668   7.568  -7.669  1.00 91.10           N  
ATOM    259  CA  ALA A  33      -5.856   6.931  -6.368  1.00 91.10           C  
ATOM    260  C   ALA A  33      -6.896   5.817  -6.448  1.00 91.10           C  
ATOM    261  CB  ALA A  33      -6.268   7.965  -5.323  1.00 91.10           C  
ATOM    262  O   ALA A  33      -7.826   5.884  -7.255  1.00 91.10           O  
ATOM    263  N   LYS A  34      -6.551   4.727  -5.643  1.00 91.29           N  
ATOM    264  CA  LYS A  34      -7.477   3.600  -5.569  1.00 91.29           C  
ATOM    265  C   LYS A  34      -7.560   3.049  -4.148  1.00 91.29           C  
ATOM    266  CB  LYS A  34      -7.055   2.493  -6.536  1.00 91.29           C  
ATOM    267  O   LYS A  34      -6.636   3.229  -3.352  1.00 91.29           O  
ATOM    268  CG  LYS A  34      -7.206   2.863  -8.004  1.00 91.29           C  
ATOM    269  CD  LYS A  34      -6.923   1.674  -8.912  1.00 91.29           C  
ATOM    270  CE  LYS A  34      -7.126   2.028 -10.379  1.00 91.29           C  
ATOM    271  NZ  LYS A  34      -6.865   0.860 -11.273  1.00 91.29           N  
ATOM    272  N   THR A  35      -8.755   2.478  -3.899  1.00 93.96           N  
ATOM    273  CA  THR A  35      -8.926   1.760  -2.641  1.00 93.96           C  
ATOM    274  C   THR A  35      -8.032   0.524  -2.597  1.00 93.96           C  
ATOM    275  CB  THR A  35     -10.394   1.342  -2.431  1.00 93.96           C  
ATOM    276  O   THR A  35      -7.962  -0.232  -3.568  1.00 93.96           O  
ATOM    277  CG2 THR A  35     -10.579   0.641  -1.089  1.00 93.96           C  
ATOM    278  OG1 THR A  35     -11.226   2.508  -2.468  1.00 93.96           O  
ATOM    279  N   CYS A  36      -7.241   0.377  -1.362  1.00 92.42           N  
ATOM    280  CA  CYS A  36      -6.381  -0.793  -1.223  1.00 92.42           C  
ATOM    281  C   CYS A  36      -7.208  -2.062  -1.055  1.00 92.42           C  
ATOM    282  CB  CYS A  36      -5.438  -0.626  -0.032  1.00 92.42           C  
ATOM    283  O   CYS A  36      -8.271  -2.037  -0.432  1.00 92.42           O  
ATOM    284  SG  CYS A  36      -4.172   0.638  -0.277  1.00 92.42           S  
ATOM    285  N   PRO A  37      -6.720  -3.088  -1.786  1.00 91.48           N  
ATOM    286  CA  PRO A  37      -7.402  -4.370  -1.595  1.00 91.48           C  
ATOM    287  C   PRO A  37      -7.442  -4.805  -0.131  1.00 91.48           C  
ATOM    288  CB  PRO A  37      -6.567  -5.343  -2.431  1.00 91.48           C  
ATOM    289  O   PRO A  37      -6.679  -4.289   0.690  1.00 91.48           O  
ATOM    290  CG  PRO A  37      -5.725  -4.469  -3.305  1.00 91.48           C  
ATOM    291  CD  PRO A  37      -5.611  -3.118  -2.660  1.00 91.48           C  
ATOM    292  N   GLU A  38      -8.306  -5.712   0.203  1.00 89.84           N  
ATOM    293  CA  GLU A  38      -8.415  -6.238   1.561  1.00 89.84           C  
ATOM    294  C   GLU A  38      -7.081  -6.800   2.044  1.00 89.84           C  
ATOM    295  CB  GLU A  38      -9.498  -7.318   1.633  1.00 89.84           C  
ATOM    296  O   GLU A  38      -6.388  -7.496   1.298  1.00 89.84           O  
ATOM    297  CG  GLU A  38      -9.977  -7.614   3.047  1.00 89.84           C  
ATOM    298  CD  GLU A  38     -11.098  -8.640   3.098  1.00 89.84           C  
ATOM    299  OE1 GLU A  38     -11.486  -9.060   4.212  1.00 89.84           O  
ATOM    300  OE2 GLU A  38     -11.592  -9.027   2.016  1.00 89.84           O  
ATOM    301  N   GLY A  39      -6.647  -6.390   3.260  1.00 88.43           N  
ATOM    302  CA  GLY A  39      -5.419  -6.954   3.797  1.00 88.43           C  
ATOM    303  C   GLY A  39      -4.205  -6.075   3.562  1.00 88.43           C  
ATOM    304  O   GLY A  39      -3.142  -6.307   4.142  1.00 88.43           O  
ATOM    305  N   LYS A  40      -4.375  -5.075   2.695  1.00 92.36           N  
ATOM    306  CA  LYS A  40      -3.358  -4.056   2.452  1.00 92.36           C  
ATOM    307  C   LYS A  40      -3.737  -2.733   3.110  1.00 92.36           C  
ATOM    308  CB  LYS A  40      -3.148  -3.854   0.951  1.00 92.36           C  
ATOM    309  O   LYS A  40      -4.473  -1.933   2.529  1.00 92.36           O  
ATOM    310  CG  LYS A  40      -2.664  -5.098   0.220  1.00 92.36           C  
ATOM    311  CD  LYS A  40      -2.245  -4.779  -1.209  1.00 92.36           C  
ATOM    312  CE  LYS A  40      -1.738  -6.019  -1.933  1.00 92.36           C  
ATOM    313  NZ  LYS A  40      -1.268  -5.700  -3.315  1.00 92.36           N  
ATOM    314  N   ASN A  41      -3.104  -2.440   4.179  1.00 92.09           N  
ATOM    315  CA  ASN A  41      -3.569  -1.336   5.011  1.00 92.09           C  
ATOM    316  C   ASN A  41      -2.508  -0.246   5.141  1.00 92.09           C  
ATOM    317  CB  ASN A  41      -3.980  -1.843   6.395  1.00 92.09           C  
ATOM    318  O   ASN A  41      -2.497   0.502   6.120  1.00 92.09           O  
ATOM    319  CG  ASN A  41      -2.878  -2.626   7.082  1.00 92.09           C  
ATOM    320  ND2 ASN A  41      -3.075  -2.932   8.359  1.00 92.09           N  
ATOM    321  OD1 ASN A  41      -1.858  -2.952   6.470  1.00 92.09           O  
ATOM    322  N   GLN A  42      -1.570  -0.231   4.164  1.00 94.27           N  
ATOM    323  CA  GLN A  42      -0.501   0.762   4.170  1.00 94.27           C  
ATOM    324  C   GLN A  42      -0.298   1.359   2.780  1.00 94.27           C  
ATOM    325  CB  GLN A  42       0.805   0.143   4.671  1.00 94.27           C  
ATOM    326  O   GLN A  42      -0.360   0.646   1.777  1.00 94.27           O  
ATOM    327  CG  GLN A  42       0.754  -0.306   6.125  1.00 94.27           C  
ATOM    328  CD  GLN A  42       2.115  -0.707   6.663  1.00 94.27           C  
ATOM    329  NE2 GLN A  42       2.349  -0.437   7.943  1.00 94.27           N  
ATOM    330  OE1 GLN A  42       2.949  -1.255   5.935  1.00 94.27           O  
ATOM    331  N   CYS A  43      -0.096   2.681   2.788  1.00 95.89           N  
ATOM    332  CA  CYS A  43       0.360   3.333   1.566  1.00 95.89           C  
ATOM    333  C   CYS A  43       1.879   3.455   1.547  1.00 95.89           C  
ATOM    334  CB  CYS A  43      -0.273   4.717   1.427  1.00 95.89           C  
ATOM    335  O   CYS A  43       2.503   3.654   2.591  1.00 95.89           O  
ATOM    336  SG  CYS A  43      -2.073   4.682   1.277  1.00 95.89           S  
ATOM    337  N   TYR A  44       2.550   3.221   0.346  1.00 95.71           N  
ATOM    338  CA  TYR A  44       4.001   3.355   0.266  1.00 95.71           C  
ATOM    339  C   TYR A  44       4.403   4.244  -0.905  1.00 95.71           C  
ATOM    340  CB  TYR A  44       4.660   1.979   0.127  1.00 95.71           C  
ATOM    341  O   TYR A  44       3.649   4.388  -1.871  1.00 95.71           O  
ATOM    342  CG  TYR A  44       4.403   1.314  -1.203  1.00 95.71           C  
ATOM    343  CD1 TYR A  44       3.423   0.332  -1.335  1.00 95.71           C  
ATOM    344  CD2 TYR A  44       5.138   1.665  -2.330  1.00 95.71           C  
ATOM    345  CE1 TYR A  44       3.184  -0.285  -2.558  1.00 95.71           C  
ATOM    346  CE2 TYR A  44       4.907   1.054  -3.558  1.00 95.71           C  
ATOM    347  OH  TYR A  44       3.696  -0.526  -4.876  1.00 95.71           O  
ATOM    348  CZ  TYR A  44       3.929   0.082  -3.662  1.00 95.71           C  
ATOM    349  N   GLN A  45       5.565   4.867  -0.753  1.00 94.72           N  
ATOM    350  CA  GLN A  45       6.186   5.621  -1.836  1.00 94.72           C  
ATOM    351  C   GLN A  45       7.708   5.560  -1.747  1.00 94.72           C  
ATOM    352  CB  GLN A  45       5.717   7.077  -1.815  1.00 94.72           C  
ATOM    353  O   GLN A  45       8.274   5.603  -0.653  1.00 94.72           O  
ATOM    354  CG  GLN A  45       6.404   7.959  -2.849  1.00 94.72           C  
ATOM    355  CD  GLN A  45       6.048   9.426  -2.698  1.00 94.72           C  
ATOM    356  NE2 GLN A  45       6.965  10.303  -3.092  1.00 94.72           N  
ATOM    357  OE1 GLN A  45       4.957   9.769  -2.231  1.00 94.72           O  
ATOM    358  N   LYS A  46       8.330   5.439  -2.906  1.00 93.89           N  
ATOM    359  CA  LYS A  46       9.786   5.464  -3.005  1.00 93.89           C  
ATOM    360  C   LYS A  46      10.238   6.157  -4.288  1.00 93.89           C  
ATOM    361  CB  LYS A  46      10.353   4.045  -2.948  1.00 93.89           C  
ATOM    362  O   LYS A  46       9.740   5.851  -5.373  1.00 93.89           O  
ATOM    363  CG  LYS A  46      11.873   3.986  -2.909  1.00 93.89           C  
ATOM    364  CD  LYS A  46      12.373   2.555  -2.757  1.00 93.89           C  
ATOM    365  CE  LYS A  46      13.890   2.502  -2.637  1.00 93.89           C  
ATOM    366  NZ  LYS A  46      14.382   1.106  -2.442  1.00 93.89           N  
ATOM    367  N   SER A  47      11.157   7.015  -4.102  1.00 92.32           N  
ATOM    368  CA  SER A  47      11.748   7.685  -5.255  1.00 92.32           C  
ATOM    369  C   SER A  47      13.113   7.096  -5.598  1.00 92.32           C  
ATOM    370  CB  SER A  47      11.883   9.186  -4.993  1.00 92.32           C  
ATOM    371  O   SER A  47      13.914   6.814  -4.705  1.00 92.32           O  
ATOM    372  OG  SER A  47      10.612   9.775  -4.779  1.00 92.32           O  
ATOM    373  N   TYR A  48      13.316   6.787  -6.832  1.00 92.44           N  
ATOM    374  CA  TYR A  48      14.627   6.291  -7.235  1.00 92.44           C  
ATOM    375  C   TYR A  48      15.035   6.863  -8.587  1.00 92.44           C  
ATOM    376  CB  TYR A  48      14.628   4.760  -7.294  1.00 92.44           C  
ATOM    377  O   TYR A  48      14.194   7.370  -9.333  1.00 92.44           O  
ATOM    378  CG  TYR A  48      13.526   4.186  -8.151  1.00 92.44           C  
ATOM    379  CD1 TYR A  48      12.258   3.950  -7.623  1.00 92.44           C  
ATOM    380  CD2 TYR A  48      13.750   3.877  -9.488  1.00 92.44           C  
ATOM    381  CE1 TYR A  48      11.240   3.418  -8.408  1.00 92.44           C  
ATOM    382  CE2 TYR A  48      12.739   3.345 -10.282  1.00 92.44           C  
ATOM    383  OH  TYR A  48      10.485   2.594 -10.516  1.00 92.44           O  
ATOM    384  CZ  TYR A  48      11.489   3.120  -9.734  1.00 92.44           C  
ATOM    385  N   GLN A  49      16.392   6.850  -8.777  1.00 94.18           N  
ATOM    386  CA  GLN A  49      16.995   7.451  -9.962  1.00 94.18           C  
ATOM    387  C   GLN A  49      17.507   6.381 -10.921  1.00 94.18           C  
ATOM    388  CB  GLN A  49      18.134   8.392  -9.568  1.00 94.18           C  
ATOM    389  O   GLN A  49      18.226   5.467 -10.513  1.00 94.18           O  
ATOM    390  CG  GLN A  49      17.665   9.690  -8.925  1.00 94.18           C  
ATOM    391  CD  GLN A  49      18.714  10.785  -8.981  1.00 94.18           C  
ATOM    392  NE2 GLN A  49      18.356  11.974  -8.506  1.00 94.18           N  
ATOM    393  OE1 GLN A  49      19.836  10.565  -9.446  1.00 94.18           O  
ATOM    394  N   ILE A  50      17.020   6.382 -12.171  1.00 92.65           N  
ATOM    395  CA  ILE A  50      17.565   5.562 -13.247  1.00 92.65           C  
ATOM    396  C   ILE A  50      18.104   6.460 -14.358  1.00 92.65           C  
ATOM    397  CB  ILE A  50      16.503   4.591 -13.811  1.00 92.65           C  
ATOM    398  O   ILE A  50      17.332   7.031 -15.133  1.00 92.65           O  
ATOM    399  CG1 ILE A  50      15.890   3.756 -12.680  1.00 92.65           C  
ATOM    400  CG2 ILE A  50      17.114   3.689 -14.888  1.00 92.65           C  
ATOM    401  CD1 ILE A  50      14.699   2.911 -13.111  1.00 92.65           C  
ATOM    402  N   GLY A  51      19.575   6.627 -14.373  1.00 93.98           N  
ATOM    403  CA  GLY A  51      20.171   7.609 -15.265  1.00 93.98           C  
ATOM    404  C   GLY A  51      19.820   9.039 -14.898  1.00 93.98           C  
ATOM    405  O   GLY A  51      20.002   9.453 -13.751  1.00 93.98           O  
ATOM    406  N   LYS A  52      19.184   9.756 -15.823  1.00 94.37           N  
ATOM    407  CA  LYS A  52      18.795  11.148 -15.614  1.00 94.37           C  
ATOM    408  C   LYS A  52      17.325  11.254 -15.218  1.00 94.37           C  
ATOM    409  CB  LYS A  52      19.060  11.974 -16.874  1.00 94.37           C  
ATOM    410  O   LYS A  52      16.822  12.352 -14.969  1.00 94.37           O  
ATOM    411  CG  LYS A  52      20.535  12.129 -17.214  1.00 94.37           C  
ATOM    412  CD  LYS A  52      20.739  13.052 -18.408  1.00 94.37           C  
ATOM    413  CE  LYS A  52      22.214  13.199 -18.756  1.00 94.37           C  
ATOM    414  NZ  LYS A  52      22.417  14.069 -19.954  1.00 94.37           N  
ATOM    415  N   PHE A  53      16.710  10.104 -15.148  1.00 90.79           N  
ATOM    416  CA  PHE A  53      15.273  10.113 -14.904  1.00 90.79           C  
ATOM    417  C   PHE A  53      14.967   9.757 -13.454  1.00 90.79           C  
ATOM    418  CB  PHE A  53      14.560   9.138 -15.846  1.00 90.79           C  
ATOM    419  O   PHE A  53      15.618   8.887 -12.873  1.00 90.79           O  
ATOM    420  CG  PHE A  53      14.690   9.496 -17.302  1.00 90.79           C  
ATOM    421  CD1 PHE A  53      13.936  10.527 -17.848  1.00 90.79           C  
ATOM    422  CD2 PHE A  53      15.566   8.800 -18.124  1.00 90.79           C  
ATOM    423  CE1 PHE A  53      14.055  10.861 -19.196  1.00 90.79           C  
ATOM    424  CE2 PHE A  53      15.690   9.127 -19.472  1.00 90.79           C  
ATOM    425  CZ  PHE A  53      14.933  10.157 -20.006  1.00 90.79           C  
ATOM    426  N   LYS A  54      14.025  10.594 -12.777  1.00 90.63           N  
ATOM    427  CA  LYS A  54      13.470  10.304 -11.458  1.00 90.63           C  
ATOM    428  C   LYS A  54      12.180   9.496 -11.570  1.00 90.63           C  
ATOM    429  CB  LYS A  54      13.212  11.599 -10.687  1.00 90.63           C  
ATOM    430  O   LYS A  54      11.269   9.871 -12.311  1.00 90.63           O  
ATOM    431  CG  LYS A  54      12.836  11.386  -9.228  1.00 90.63           C  
ATOM    432  CD  LYS A  54      12.659  12.711  -8.497  1.00 90.63           C  
ATOM    433  CE  LYS A  54      12.235  12.500  -7.050  1.00 90.63           C  
ATOM    434  NZ  LYS A  54      12.083  13.795  -6.323  1.00 90.63           N  
ATOM    435  N   TYR A  55      12.196   8.357 -10.781  1.00 90.00           N  
ATOM    436  CA  TYR A  55      11.018   7.497 -10.766  1.00 90.00           C  
ATOM    437  C   TYR A  55      10.402   7.440  -9.374  1.00 90.00           C  
ATOM    438  CB  TYR A  55      11.378   6.084 -11.236  1.00 90.00           C  
ATOM    439  O   TYR A  55      11.113   7.524  -8.369  1.00 90.00           O  
ATOM    440  CG  TYR A  55      11.803   6.015 -12.682  1.00 90.00           C  
ATOM    441  CD1 TYR A  55      10.877   5.748 -13.688  1.00 90.00           C  
ATOM    442  CD2 TYR A  55      13.130   6.215 -13.046  1.00 90.00           C  
ATOM    443  CE1 TYR A  55      11.264   5.681 -15.023  1.00 90.00           C  
ATOM    444  CE2 TYR A  55      13.529   6.150 -14.377  1.00 90.00           C  
ATOM    445  OH  TYR A  55      12.978   5.819 -16.676  1.00 90.00           O  
ATOM    446  CZ  TYR A  55      12.590   5.884 -15.357  1.00 90.00           C  
ATOM    447  N   VAL A  56       9.108   7.412  -9.419  1.00 91.18           N  
ATOM    448  CA  VAL A  56       8.394   7.298  -8.151  1.00 91.18           C  
ATOM    449  C   VAL A  56       7.476   6.078  -8.183  1.00 91.18           C  
ATOM    450  CB  VAL A  56       7.577   8.573  -7.843  1.00 91.18           C  
ATOM    451  O   VAL A  56       6.726   5.883  -9.142  1.00 91.18           O  
ATOM    452  CG1 VAL A  56       6.828   8.427  -6.520  1.00 91.18           C  
ATOM    453  CG2 VAL A  56       8.489   9.797  -7.813  1.00 91.18           C  
ATOM    454  N   SER A  57       7.736   5.303  -7.122  1.00 91.65           N  
ATOM    455  CA  SER A  57       6.859   4.153  -6.926  1.00 91.65           C  
ATOM    456  C   SER A  57       5.887   4.389  -5.775  1.00 91.65           C  
ATOM    457  CB  SER A  57       7.681   2.891  -6.661  1.00 91.65           C  
ATOM    458  O   SER A  57       6.297   4.782  -4.681  1.00 91.65           O  
ATOM    459  OG  SER A  57       6.841   1.752  -6.579  1.00 91.65           O  
ATOM    460  N   LYS A  58       4.550   4.237  -6.046  1.00 94.40           N  
ATOM    461  CA  LYS A  58       3.487   4.383  -5.056  1.00 94.40           C  
ATOM    462  C   LYS A  58       2.529   3.197  -5.098  1.00 94.40           C  
ATOM    463  CB  LYS A  58       2.718   5.686  -5.282  1.00 94.40           C  
ATOM    464  O   LYS A  58       2.379   2.549  -6.137  1.00 94.40           O  
ATOM    465  CG  LYS A  58       3.588   6.934  -5.236  1.00 94.40           C  
ATOM    466  CD  LYS A  58       2.778   8.190  -5.529  1.00 94.40           C  
ATOM    467  CE  LYS A  58       3.654   9.436  -5.522  1.00 94.40           C  
ATOM    468  NZ  LYS A  58       2.867  10.669  -5.822  1.00 94.40           N  
ATOM    469  N   GLY A  59       1.912   2.901  -3.916  1.00 93.88           N  
ATOM    470  CA  GLY A  59       0.932   1.827  -3.932  1.00 93.88           C  
ATOM    471  C   GLY A  59       0.486   1.406  -2.545  1.00 93.88           C  
ATOM    472  O   GLY A  59       0.562   2.191  -1.598  1.00 93.88           O  
ATOM    473  N   CYS A  60      -0.168   0.215  -2.513  1.00 94.81           N  
ATOM    474  CA  CYS A  60      -0.682  -0.403  -1.297  1.00 94.81           C  
ATOM    475  C   CYS A  60       0.201  -1.568  -0.862  1.00 94.81           C  
ATOM    476  CB  CYS A  60      -2.116  -0.889  -1.506  1.00 94.81           C  
ATOM    477  O   CYS A  60       0.722  -2.303  -1.702  1.00 94.81           O  
ATOM    478  SG  CYS A  60      -3.268   0.423  -1.968  1.00 94.81           S  
ATOM    479  N   ALA A  61       0.384  -1.716   0.468  1.00 94.63           N  
ATOM    480  CA  ALA A  61       1.211  -2.815   0.959  1.00 94.63           C  
ATOM    481  C   ALA A  61       0.649  -3.386   2.258  1.00 94.63           C  
ATOM    482  CB  ALA A  61       2.650  -2.347   1.166  1.00 94.63           C  
ATOM    483  O   ALA A  61      -0.032  -2.684   3.009  1.00 94.63           O  
ATOM    484  N   VAL A  62       0.859  -4.687   2.345  1.00 94.70           N  
ATOM    485  CA  VAL A  62       0.539  -5.332   3.614  1.00 94.70           C  
ATOM    486  C   VAL A  62       1.501  -4.848   4.697  1.00 94.70           C  
ATOM    487  CB  VAL A  62       0.597  -6.872   3.499  1.00 94.70           C  
ATOM    488  O   VAL A  62       1.082  -4.541   5.815  1.00 94.70           O  
ATOM    489  CG1 VAL A  62       0.317  -7.525   4.851  1.00 94.70           C  
ATOM    490  CG2 VAL A  62      -0.394  -7.365   2.447  1.00 94.70           C  
ATOM    491  N   LYS A  63       2.764  -4.783   4.373  1.00 94.72           N  
ATOM    492  CA  LYS A  63       3.851  -4.278   5.207  1.00 94.72           C  
ATOM    493  C   LYS A  63       4.705  -3.268   4.446  1.00 94.72           C  
ATOM    494  CB  LYS A  63       4.723  -5.430   5.708  1.00 94.72           C  
ATOM    495  O   LYS A  63       4.801  -3.330   3.218  1.00 94.72           O  
ATOM    496  CG  LYS A  63       4.078  -6.264   6.805  1.00 94.72           C  
ATOM    497  CD  LYS A  63       5.012  -7.363   7.295  1.00 94.72           C  
ATOM    498  CE  LYS A  63       4.370  -8.193   8.399  1.00 94.72           C  
ATOM    499  NZ  LYS A  63       5.287  -9.263   8.892  1.00 94.72           N  
ATOM    500  N   CYS A  64       5.260  -2.380   5.265  1.00 94.06           N  
ATOM    501  CA  CYS A  64       6.087  -1.348   4.650  1.00 94.06           C  
ATOM    502  C   CYS A  64       7.403  -1.930   4.148  1.00 94.06           C  
ATOM    503  CB  CYS A  64       6.364  -0.221   5.645  1.00 94.06           C  
ATOM    504  O   CYS A  64       8.231  -2.379   4.942  1.00 94.06           O  
ATOM    505  SG  CYS A  64       7.158   1.224   4.905  1.00 94.06           S  
ATOM    506  N   PRO A  65       7.542  -1.899   2.726  1.00 93.64           N  
ATOM    507  CA  PRO A  65       8.800  -2.389   2.157  1.00 93.64           C  
ATOM    508  C   PRO A  65      10.014  -1.605   2.649  1.00 93.64           C  
ATOM    509  CB  PRO A  65       8.602  -2.200   0.650  1.00 93.64           C  
ATOM    510  O   PRO A  65       9.904  -0.414   2.952  1.00 93.64           O  
ATOM    511  CG  PRO A  65       7.121  -2.112   0.468  1.00 93.64           C  
ATOM    512  CD  PRO A  65       6.526  -1.476   1.691  1.00 93.64           C  
ATOM    513  N   LYS A  66      11.176  -2.297   2.728  1.00 94.73           N  
ATOM    514  CA  LYS A  66      12.423  -1.640   3.107  1.00 94.73           C  
ATOM    515  C   LYS A  66      12.794  -0.546   2.110  1.00 94.73           C  
ATOM    516  CB  LYS A  66      13.558  -2.660   3.211  1.00 94.73           C  
ATOM    517  O   LYS A  66      12.707  -0.749   0.897  1.00 94.73           O  
ATOM    518  CG  LYS A  66      13.504  -3.520   4.465  1.00 94.73           C  
ATOM    519  CD  LYS A  66      14.736  -4.407   4.588  1.00 94.73           C  
ATOM    520  CE  LYS A  66      14.644  -5.330   5.796  1.00 94.73           C  
ATOM    521  NZ  LYS A  66      15.796  -6.278   5.858  1.00 94.73           N  
ATOM    522  N   GLY A  67      13.125   0.660   2.753  1.00 93.37           N  
ATOM    523  CA  GLY A  67      13.595   1.686   1.836  1.00 93.37           C  
ATOM    524  C   GLY A  67      12.476   2.546   1.279  1.00 93.37           C  
ATOM    525  O   GLY A  67      12.714   3.413   0.435  1.00 93.37           O  
ATOM    526  N   TYR A  68      11.175   2.283   1.699  1.00 94.98           N  
ATOM    527  CA  TYR A  68      10.000   3.050   1.300  1.00 94.98           C  
ATOM    528  C   TYR A  68       9.487   3.902   2.455  1.00 94.98           C  
ATOM    529  CB  TYR A  68       8.891   2.117   0.806  1.00 94.98           C  
ATOM    530  O   TYR A  68       9.661   3.545   3.622  1.00 94.98           O  
ATOM    531  CG  TYR A  68       9.174   1.497  -0.541  1.00 94.98           C  
ATOM    532  CD1 TYR A  68       8.494   1.921  -1.681  1.00 94.98           C  
ATOM    533  CD2 TYR A  68      10.120   0.487  -0.677  1.00 94.98           C  
ATOM    534  CE1 TYR A  68       8.750   1.352  -2.924  1.00 94.98           C  
ATOM    535  CE2 TYR A  68      10.384  -0.089  -1.915  1.00 94.98           C  
ATOM    536  OH  TYR A  68       9.953  -0.217  -4.260  1.00 94.98           O  
ATOM    537  CZ  TYR A  68       9.695   0.350  -3.031  1.00 94.98           C  
ATOM    538  N   LYS A  69       8.904   5.069   2.095  1.00 94.45           N  
ATOM    539  CA  LYS A  69       8.089   5.836   3.032  1.00 94.45           C  
ATOM    540  C   LYS A  69       6.666   5.289   3.101  1.00 94.45           C  
ATOM    541  CB  LYS A  69       8.064   7.313   2.637  1.00 94.45           C  
ATOM    542  O   LYS A  69       6.017   5.102   2.069  1.00 94.45           O  
ATOM    543  CG  LYS A  69       9.415   8.005   2.739  1.00 94.45           C  
ATOM    544  CD  LYS A  69       9.317   9.481   2.375  1.00 94.45           C  
ATOM    545  CE  LYS A  69      10.674  10.167   2.448  1.00 94.45           C  
ATOM    546  NZ  LYS A  69      10.597  11.595   2.018  1.00 94.45           N  
ATOM    547  N   CYS A  70       6.198   5.088   4.388  1.00 95.67           N  
ATOM    548  CA  CYS A  70       4.886   4.466   4.535  1.00 95.67           C  
ATOM    549  C   CYS A  70       3.989   5.297   5.444  1.00 95.67           C  
ATOM    550  CB  CYS A  70       5.024   3.050   5.094  1.00 95.67           C  
ATOM    551  O   CYS A  70       4.475   5.989   6.340  1.00 95.67           O  
ATOM    552  SG  CYS A  70       5.985   1.942   4.040  1.00 95.67           S  
ATOM    553  N   CYS A  71       2.742   5.184   5.035  1.00 95.58           N  
ATOM    554  CA  CYS A  71       1.763   5.843   5.892  1.00 95.58           C  
ATOM    555  C   CYS A  71       0.451   5.068   5.917  1.00 95.58           C  
ATOM    556  CB  CYS A  71       1.512   7.274   5.418  1.00 95.58           C  
ATOM    557  O   CYS A  71       0.192   4.248   5.035  1.00 95.58           O  
ATOM    558  SG  CYS A  71       0.828   7.379   3.750  1.00 95.58           S  
ATOM    559  N   LYS A  72      -0.448   5.242   6.994  1.00 94.10           N  
ATOM    560  CA  LYS A  72      -1.659   4.455   7.209  1.00 94.10           C  
ATOM    561  C   LYS A  72      -2.909   5.320   7.067  1.00 94.10           C  
ATOM    562  CB  LYS A  72      -1.634   3.794   8.588  1.00 94.10           C  
ATOM    563  O   LYS A  72      -3.995   4.925   7.495  1.00 94.10           O  
ATOM    564  CG  LYS A  72      -0.561   2.726   8.742  1.00 94.10           C  
ATOM    565  CD  LYS A  72      -0.615   2.074  10.118  1.00 94.10           C  
ATOM    566  CE  LYS A  72       0.486   1.037  10.290  1.00 94.10           C  
ATOM    567  NZ  LYS A  72       0.415   0.369  11.624  1.00 94.10           N  
ATOM    568  N   THR A  73      -2.734   6.509   6.453  1.00 93.77           N  
ATOM    569  CA  THR A  73      -3.878   7.383   6.221  1.00 93.77           C  
ATOM    570  C   THR A  73      -4.155   7.527   4.727  1.00 93.77           C  
ATOM    571  CB  THR A  73      -3.653   8.775   6.840  1.00 93.77           C  
ATOM    572  O   THR A  73      -3.293   7.225   3.899  1.00 93.77           O  
ATOM    573  CG2 THR A  73      -3.455   8.680   8.349  1.00 93.77           C  
ATOM    574  OG1 THR A  73      -2.488   9.369   6.253  1.00 93.77           O  
ATOM    575  N   ASP A  74      -5.351   8.019   4.350  1.00 93.92           N  
ATOM    576  CA  ASP A  74      -5.750   8.173   2.954  1.00 93.92           C  
ATOM    577  C   ASP A  74      -4.838   9.160   2.228  1.00 93.92           C  
ATOM    578  CB  ASP A  74      -7.206   8.635   2.859  1.00 93.92           C  
ATOM    579  O   ASP A  74      -4.554  10.244   2.741  1.00 93.92           O  
ATOM    580  CG  ASP A  74      -8.197   7.553   3.250  1.00 93.92           C  
ATOM    581  OD1 ASP A  74      -7.847   6.354   3.192  1.00 93.92           O  
ATOM    582  OD2 ASP A  74      -9.340   7.902   3.617  1.00 93.92           O  
ATOM    583  N   TYR A  75      -4.384   8.685   1.091  1.00 93.08           N  
ATOM    584  CA  TYR A  75      -3.659   9.563   0.179  1.00 93.08           C  
ATOM    585  C   TYR A  75      -2.390  10.099   0.832  1.00 93.08           C  
ATOM    586  CB  TYR A  75      -4.548  10.728  -0.267  1.00 93.08           C  
ATOM    587  O   TYR A  75      -1.935  11.199   0.509  1.00 93.08           O  
ATOM    588  CG  TYR A  75      -5.894  10.296  -0.796  1.00 93.08           C  
ATOM    589  CD1 TYR A  75      -5.992   9.433  -1.885  1.00 93.08           C  
ATOM    590  CD2 TYR A  75      -7.070  10.750  -0.208  1.00 93.08           C  
ATOM    591  CE1 TYR A  75      -7.230   9.033  -2.377  1.00 93.08           C  
ATOM    592  CE2 TYR A  75      -8.314  10.357  -0.692  1.00 93.08           C  
ATOM    593  OH  TYR A  75      -9.612   9.107  -2.257  1.00 93.08           O  
ATOM    594  CZ  TYR A  75      -8.384   9.499  -1.774  1.00 93.08           C  
ATOM    595  N   CYS A  76      -1.739   9.533   1.726  1.00 93.96           N  
ATOM    596  CA  CYS A  76      -0.592   9.999   2.497  1.00 93.96           C  
ATOM    597  C   CYS A  76       0.696   9.864   1.694  1.00 93.96           C  
ATOM    598  CB  CYS A  76      -0.473   9.219   3.806  1.00 93.96           C  
ATOM    599  O   CYS A  76       1.704  10.493   2.021  1.00 93.96           O  
ATOM    600  SG  CYS A  76       0.054   7.505   3.585  1.00 93.96           S  
ATOM    601  N   ASN A  77       0.571   9.006   0.632  1.00 93.31           N  
ATOM    602  CA  ASN A  77       1.764   8.763  -0.173  1.00 93.31           C  
ATOM    603  C   ASN A  77       1.898   9.783  -1.299  1.00 93.31           C  
ATOM    604  CB  ASN A  77       1.747   7.343  -0.742  1.00 93.31           C  
ATOM    605  O   ASN A  77       2.280   9.433  -2.418  1.00 93.31           O  
ATOM    606  CG  ASN A  77       0.541   7.081  -1.623  1.00 93.31           C  
ATOM    607  ND2 ASN A  77       0.689   6.165  -2.573  1.00 93.31           N  
ATOM    608  OD1 ASN A  77      -0.513   7.698  -1.453  1.00 93.31           O  
ATOM    609  N   LYS A  78       1.878  11.073  -0.990  1.00 87.78           N  
ATOM    610  CA  LYS A  78       2.054  12.176  -1.930  1.00 87.78           C  
ATOM    611  C   LYS A  78       3.526  12.368  -2.285  1.00 87.78           C  
ATOM    612  CB  LYS A  78       1.481  13.471  -1.352  1.00 87.78           C  
ATOM    613  O   LYS A  78       4.409  12.045  -1.487  1.00 87.78           O  
ATOM    614  CG  LYS A  78      -0.022  13.434  -1.120  1.00 87.78           C  
ATOM    615  CD  LYS A  78      -0.535  14.755  -0.562  1.00 87.78           C  
ATOM    616  CE  LYS A  78      -2.032  14.704  -0.288  1.00 87.78           C  
ATOM    617  NZ  LYS A  78      -2.548  16.013   0.214  1.00 87.78           N  
TER     618      ALA A   1                                                      
ENDMDL                                                                          
END                                                                             
