# Supplementary material for: Domain loss enabled evolution of novel functions in the snake three-finger toxin gene superfamily
Source: Nat Commun. 2023 Aug 11;14:4861. doi: 10.1038/s41467-023-40550-0 (PMC10421932; doi:10.1038/s41467-023-40550-0)
Supplement: Supplementary file 5 — Supplementary Data 2 [file 41467_2023_40550_MOESM5_ESM.zip › SD2_structure_predictions/full_sequence/NCBI|Pste_5|Pseudonaja_textilis.pdb]

MODEL     1                                                                     
ATOM      1  N   MET A   1     -35.838   9.494  45.846  1.00 39.77           N  
ATOM      2  CA  MET A   1     -35.687   8.532  44.758  1.00 39.77           C  
ATOM      3  C   MET A   1     -35.552   9.245  43.417  1.00 39.77           C  
ATOM      4  CB  MET A   1     -36.876   7.570  44.721  1.00 39.77           C  
ATOM      5  O   MET A   1     -36.447   9.988  43.011  1.00 39.77           O  
ATOM      6  CG  MET A   1     -37.024   6.731  45.979  1.00 39.77           C  
ATOM      7  SD  MET A   1     -38.256   5.385  45.785  1.00 39.77           S  
ATOM      8  CE  MET A   1     -38.670   5.076  47.525  1.00 39.77           C  
ATOM      9  N   PRO A   2     -34.347   9.651  42.961  1.00 42.99           N  
ATOM     10  CA  PRO A   2     -34.309   9.799  41.504  1.00 42.99           C  
ATOM     11  C   PRO A   2     -33.431   8.748  40.827  1.00 42.99           C  
ATOM     12  CB  PRO A   2     -33.731  11.203  41.307  1.00 42.99           C  
ATOM     13  O   PRO A   2     -32.334   8.453  41.308  1.00 42.99           O  
ATOM     14  CG  PRO A   2     -33.026  11.509  42.589  1.00 42.99           C  
ATOM     15  CD  PRO A   2     -33.188  10.338  43.514  1.00 42.99           C  
ATOM     16  N   THR A   3     -33.943   7.545  40.280  1.00 48.92           N  
ATOM     17  CA  THR A   3     -34.068   6.628  39.152  1.00 48.92           C  
ATOM     18  C   THR A   3     -33.402   7.208  37.908  1.00 48.92           C  
ATOM     19  CB  THR A   3     -35.545   6.315  38.848  1.00 48.92           C  
ATOM     20  O   THR A   3     -33.581   8.387  37.594  1.00 48.92           O  
ATOM     21  CG2 THR A   3     -36.143   5.399  39.911  1.00 48.92           C  
ATOM     22  OG1 THR A   3     -36.290   7.539  38.814  1.00 48.92           O  
ATOM     23  N   GLY A   4     -32.145   6.810  37.673  1.00 52.90           N  
ATOM     24  CA  GLY A   4     -31.647   5.847  36.704  1.00 52.90           C  
ATOM     25  C   GLY A   4     -31.542   6.412  35.300  1.00 52.90           C  
ATOM     26  O   GLY A   4     -32.554   6.580  34.616  1.00 52.90           O  
ATOM     27  N   MET A   5     -30.627   7.413  35.074  1.00 54.88           N  
ATOM     28  CA  MET A   5     -30.257   7.814  33.719  1.00 54.88           C  
ATOM     29  C   MET A   5     -28.997   7.087  33.262  1.00 54.88           C  
ATOM     30  CB  MET A   5     -30.045   9.327  33.644  1.00 54.88           C  
ATOM     31  O   MET A   5     -27.988   7.723  32.950  1.00 54.88           O  
ATOM     32  CG  MET A   5     -31.334  10.130  33.714  1.00 54.88           C  
ATOM     33  SD  MET A   5     -31.032  11.939  33.784  1.00 54.88           S  
ATOM     34  CE  MET A   5     -30.472  12.236  32.084  1.00 54.88           C  
ATOM     35  N   LYS A   6     -28.773   5.782  33.611  1.00 53.88           N  
ATOM     36  CA  LYS A   6     -27.561   5.124  33.133  1.00 53.88           C  
ATOM     37  C   LYS A   6     -27.898   3.950  32.217  1.00 53.88           C  
ATOM     38  CB  LYS A   6     -26.711   4.643  34.309  1.00 53.88           C  
ATOM     39  O   LYS A   6     -27.001   3.293  31.686  1.00 53.88           O  
ATOM     40  CG  LYS A   6     -26.383   5.730  35.321  1.00 53.88           C  
ATOM     41  CD  LYS A   6     -25.512   5.198  36.452  1.00 53.88           C  
ATOM     42  CE  LYS A   6     -25.128   6.300  37.430  1.00 53.88           C  
ATOM     43  NZ  LYS A   6     -24.236   5.792  38.515  1.00 53.88           N  
ATOM     44  N   ALA A   7     -29.229   3.799  31.892  1.00 59.71           N  
ATOM     45  CA  ALA A   7     -29.541   2.623  31.083  1.00 59.71           C  
ATOM     46  C   ALA A   7     -29.490   2.953  29.594  1.00 59.71           C  
ATOM     47  CB  ALA A   7     -30.914   2.070  31.456  1.00 59.71           C  
ATOM     48  O   ALA A   7     -29.069   2.125  28.783  1.00 59.71           O  
ATOM     49  N   PRO A   8     -29.552   4.267  29.231  1.00 61.69           N  
ATOM     50  CA  PRO A   8     -29.505   4.383  27.772  1.00 61.69           C  
ATOM     51  C   PRO A   8     -28.079   4.386  27.226  1.00 61.69           C  
ATOM     52  CB  PRO A   8     -30.195   5.723  27.502  1.00 61.69           C  
ATOM     53  O   PRO A   8     -27.838   3.905  26.115  1.00 61.69           O  
ATOM     54  CG  PRO A   8     -30.175   6.434  28.816  1.00 61.69           C  
ATOM     55  CD  PRO A   8     -29.932   5.425  29.901  1.00 61.69           C  
ATOM     56  N   LEU A   9     -27.149   4.680  28.062  1.00 62.74           N  
ATOM     57  CA  LEU A   9     -25.766   4.738  27.602  1.00 62.74           C  
ATOM     58  C   LEU A   9     -25.181   3.337  27.460  1.00 62.74           C  
ATOM     59  CB  LEU A   9     -24.913   5.564  28.569  1.00 62.74           C  
ATOM     60  O   LEU A   9     -24.468   3.052  26.495  1.00 62.74           O  
ATOM     61  CG  LEU A   9     -23.676   6.240  27.975  1.00 62.74           C  
ATOM     62  CD1 LEU A   9     -23.855   7.754  27.961  1.00 62.74           C  
ATOM     63  CD2 LEU A   9     -22.427   5.851  28.758  1.00 62.74           C  
ATOM     64  N   ALA A  10     -25.546   2.449  28.419  1.00 64.34           N  
ATOM     65  CA  ALA A  10     -25.083   1.065  28.359  1.00 64.34           C  
ATOM     66  C   ALA A  10     -25.672   0.342  27.150  1.00 64.34           C  
ATOM     67  CB  ALA A  10     -25.445   0.326  29.645  1.00 64.34           C  
ATOM     68  O   ALA A  10     -24.982  -0.438  26.489  1.00 64.34           O  
ATOM     69  N   ILE A  11     -26.924   0.692  26.845  1.00 67.48           N  
ATOM     70  CA  ILE A  11     -27.614   0.091  25.709  1.00 67.48           C  
ATOM     71  C   ILE A  11     -27.000   0.598  24.406  1.00 67.48           C  
ATOM     72  CB  ILE A  11     -29.128   0.396  25.741  1.00 67.48           C  
ATOM     73  O   ILE A  11     -26.813  -0.171  23.460  1.00 67.48           O  
ATOM     74  CG1 ILE A  11     -29.779  -0.264  26.962  1.00 67.48           C  
ATOM     75  CG2 ILE A  11     -29.800  -0.066  24.445  1.00 67.48           C  
ATOM     76  CD1 ILE A  11     -31.193   0.225  27.250  1.00 67.48           C  
ATOM     77  N   LEU A  12     -26.641   1.893  24.456  1.00 65.52           N  
ATOM     78  CA  LEU A  12     -26.024   2.475  23.269  1.00 65.52           C  
ATOM     79  C   LEU A  12     -24.640   1.881  23.030  1.00 65.52           C  
ATOM     80  CB  LEU A  12     -25.921   3.996  23.410  1.00 65.52           C  
ATOM     81  O   LEU A  12     -24.272   1.594  21.889  1.00 65.52           O  
ATOM     82  CG  LEU A  12     -26.883   4.823  22.555  1.00 65.52           C  
ATOM     83  CD1 LEU A  12     -27.226   6.132  23.258  1.00 65.52           C  
ATOM     84  CD2 LEU A  12     -26.282   5.090  21.179  1.00 65.52           C  
ATOM     85  N   LEU A  13     -23.839   1.682  24.107  1.00 65.68           N  
ATOM     86  CA  LEU A  13     -22.515   1.076  24.012  1.00 65.68           C  
ATOM     87  C   LEU A  13     -22.611  -0.366  23.526  1.00 65.68           C  
ATOM     88  CB  LEU A  13     -21.805   1.124  25.368  1.00 65.68           C  
ATOM     89  O   LEU A  13     -21.803  -0.804  22.704  1.00 65.68           O  
ATOM     90  CG  LEU A  13     -20.915   2.341  25.624  1.00 65.68           C  
ATOM     91  CD1 LEU A  13     -21.041   2.794  27.075  1.00 65.68           C  
ATOM     92  CD2 LEU A  13     -19.464   2.024  25.281  1.00 65.68           C  
ATOM     93  N   ALA A  14     -23.646  -1.132  24.047  1.00 65.66           N  
ATOM     94  CA  ALA A  14     -23.893  -2.511  23.635  1.00 65.66           C  
ATOM     95  C   ALA A  14     -24.328  -2.577  22.173  1.00 65.66           C  
ATOM     96  CB  ALA A  14     -24.949  -3.153  24.531  1.00 65.66           C  
ATOM     97  O   ALA A  14     -23.919  -3.478  21.438  1.00 65.66           O  
ATOM     98  N   ALA A  15     -25.189  -1.606  21.759  1.00 63.65           N  
ATOM     99  CA  ALA A  15     -25.625  -1.566  20.365  1.00 63.65           C  
ATOM    100  C   ALA A  15     -24.450  -1.287  19.431  1.00 63.65           C  
ATOM    101  CB  ALA A  15     -26.712  -0.510  20.177  1.00 63.65           C  
ATOM    102  O   ALA A  15     -24.385  -1.831  18.327  1.00 63.65           O  
ATOM    103  N   CYS A  16     -23.503  -0.495  19.895  1.00 62.53           N  
ATOM    104  CA  CYS A  16     -22.353  -0.196  19.049  1.00 62.53           C  
ATOM    105  C   CYS A  16     -21.451  -1.416  18.903  1.00 62.53           C  
ATOM    106  CB  CYS A  16     -21.555   0.974  19.624  1.00 62.53           C  
ATOM    107  O   CYS A  16     -20.840  -1.619  17.852  1.00 62.53           O  
ATOM    108  SG  CYS A  16     -22.199   2.595  19.154  1.00 62.53           S  
ATOM    109  N   LEU A  17     -21.508  -2.283  19.938  1.00 63.08           N  
ATOM    110  CA  LEU A  17     -20.650  -3.459  19.844  1.00 63.08           C  
ATOM    111  C   LEU A  17     -21.284  -4.525  18.955  1.00 63.08           C  
ATOM    112  CB  LEU A  17     -20.376  -4.036  21.235  1.00 63.08           C  
ATOM    113  O   LEU A  17     -20.600  -5.440  18.492  1.00 63.08           O  
ATOM    114  CG  LEU A  17     -19.519  -3.179  22.168  1.00 63.08           C  
ATOM    115  CD1 LEU A  17     -19.693  -3.632  23.613  1.00 63.08           C  
ATOM    116  CD2 LEU A  17     -18.052  -3.241  21.755  1.00 63.08           C  
ATOM    117  N   CYS A  18     -22.695  -4.417  18.608  1.00 60.30           N  
ATOM    118  CA  CYS A  18     -23.398  -5.457  17.866  1.00 60.30           C  
ATOM    119  C   CYS A  18     -23.439  -5.133  16.377  1.00 60.30           C  
ATOM    120  CB  CYS A  18     -24.821  -5.627  18.398  1.00 60.30           C  
ATOM    121  O   CYS A  18     -23.927  -5.933  15.576  1.00 60.30           O  
ATOM    122  SG  CYS A  18     -24.894  -6.132  20.131  1.00 60.30           S  
ATOM    123  N   VAL A  19     -22.855  -4.046  15.872  1.00 61.08           N  
ATOM    124  CA  VAL A  19     -22.906  -3.794  14.435  1.00 61.08           C  
ATOM    125  C   VAL A  19     -21.735  -4.491  13.746  1.00 61.08           C  
ATOM    126  CB  VAL A  19     -22.884  -2.281  14.123  1.00 61.08           C  
ATOM    127  O   VAL A  19     -20.576  -4.267  14.100  1.00 61.08           O  
ATOM    128  CG1 VAL A  19     -22.984  -2.038  12.619  1.00 61.08           C  
ATOM    129  CG2 VAL A  19     -24.017  -1.568  14.859  1.00 61.08           C  
ATOM    130  N   ASP A  20     -21.776  -5.767  13.589  1.00 55.57           N  
ATOM    131  CA  ASP A  20     -20.802  -6.439  12.734  1.00 55.57           C  
ATOM    132  C   ASP A  20     -20.726  -5.775  11.361  1.00 55.57           C  
ATOM    133  CB  ASP A  20     -21.151  -7.921  12.583  1.00 55.57           C  
ATOM    134  O   ASP A  20     -21.655  -5.890  10.558  1.00 55.57           O  
ATOM    135  CG  ASP A  20     -20.804  -8.740  13.814  1.00 55.57           C  
ATOM    136  OD1 ASP A  20     -19.786  -8.443  14.477  1.00 55.57           O  
ATOM    137  OD2 ASP A  20     -21.552  -9.693  14.122  1.00 55.57           O  
ATOM    138  N   GLY A  21     -20.697  -4.454  11.314  1.00 58.38           N  
ATOM    139  CA  GLY A  21     -20.563  -3.808  10.019  1.00 58.38           C  
ATOM    140  C   GLY A  21     -19.587  -4.515   9.097  1.00 58.38           C  
ATOM    141  O   GLY A  21     -18.708  -5.245   9.559  1.00 58.38           O  
ATOM    142  N   VAL A  22     -20.036  -5.297   8.053  1.00 62.71           N  
ATOM    143  CA  VAL A  22     -19.232  -5.760   6.926  1.00 62.71           C  
ATOM    144  C   VAL A  22     -18.397  -4.605   6.377  1.00 62.71           C  
ATOM    145  CB  VAL A  22     -20.114  -6.359   5.808  1.00 62.71           C  
ATOM    146  O   VAL A  22     -18.941  -3.650   5.817  1.00 62.71           O  
ATOM    147  CG1 VAL A  22     -19.251  -6.868   4.654  1.00 62.71           C  
ATOM    148  CG2 VAL A  22     -20.987  -7.484   6.363  1.00 62.71           C  
ATOM    149  N   PHE A  23     -17.463  -4.079   7.078  1.00 70.50           N  
ATOM    150  CA  PHE A  23     -16.652  -2.997   6.532  1.00 70.50           C  
ATOM    151  C   PHE A  23     -15.805  -3.492   5.366  1.00 70.50           C  
ATOM    152  CB  PHE A  23     -15.753  -2.398   7.618  1.00 70.50           C  
ATOM    153  O   PHE A  23     -15.354  -4.639   5.362  1.00 70.50           O  
ATOM    154  CG  PHE A  23     -16.510  -1.719   8.727  1.00 70.50           C  
ATOM    155  CD1 PHE A  23     -16.998  -0.428   8.566  1.00 70.50           C  
ATOM    156  CD2 PHE A  23     -16.733  -2.373   9.932  1.00 70.50           C  
ATOM    157  CE1 PHE A  23     -17.700   0.202   9.591  1.00 70.50           C  
ATOM    158  CE2 PHE A  23     -17.433  -1.749  10.961  1.00 70.50           C  
ATOM    159  CZ  PHE A  23     -17.915  -0.462  10.789  1.00 70.50           C  
ATOM    160  N   SER A  24     -16.103  -2.876   4.164  1.00 85.42           N  
ATOM    161  CA  SER A  24     -15.193  -3.041   3.035  1.00 85.42           C  
ATOM    162  C   SER A  24     -13.814  -2.469   3.348  1.00 85.42           C  
ATOM    163  CB  SER A  24     -15.762  -2.366   1.786  1.00 85.42           C  
ATOM    164  O   SER A  24     -13.698  -1.470   4.060  1.00 85.42           O  
ATOM    165  OG  SER A  24     -14.897  -2.548   0.678  1.00 85.42           O  
ATOM    166  N   LEU A  25     -12.759  -3.212   3.157  1.00 93.50           N  
ATOM    167  CA  LEU A  25     -11.364  -2.831   3.355  1.00 93.50           C  
ATOM    168  C   LEU A  25     -11.021  -1.585   2.546  1.00 93.50           C  
ATOM    169  CB  LEU A  25     -10.433  -3.981   2.962  1.00 93.50           C  
ATOM    170  O   LEU A  25     -11.370  -1.489   1.367  1.00 93.50           O  
ATOM    171  CG  LEU A  25      -8.934  -3.726   3.126  1.00 93.50           C  
ATOM    172  CD1 LEU A  25      -8.589  -3.518   4.597  1.00 93.50           C  
ATOM    173  CD2 LEU A  25      -8.128  -4.881   2.541  1.00 93.50           C  
ATOM    174  N   VAL A  26     -10.501  -0.637   3.149  1.00 95.25           N  
ATOM    175  CA  VAL A  26     -10.003   0.579   2.515  1.00 95.25           C  
ATOM    176  C   VAL A  26      -8.482   0.638   2.634  1.00 95.25           C  
ATOM    177  CB  VAL A  26     -10.636   1.843   3.137  1.00 95.25           C  
ATOM    178  O   VAL A  26      -7.930   0.448   3.721  1.00 95.25           O  
ATOM    179  CG1 VAL A  26     -10.170   3.098   2.400  1.00 95.25           C  
ATOM    180  CG2 VAL A  26     -12.160   1.742   3.115  1.00 95.25           C  
ATOM    181  N   CYS A  27      -7.798   0.915   1.521  1.00 96.00           N  
ATOM    182  CA  CYS A  27      -6.341   0.958   1.468  1.00 96.00           C  
ATOM    183  C   CYS A  27      -5.855   2.284   0.897  1.00 96.00           C  
ATOM    184  CB  CYS A  27      -5.802  -0.198   0.626  1.00 96.00           C  
ATOM    185  O   CYS A  27      -6.588   2.960   0.173  1.00 96.00           O  
ATOM    186  SG  CYS A  27      -6.313  -1.828   1.214  1.00 96.00           S  
ATOM    187  N   TRP A  28      -4.621   2.692   1.274  1.00 96.14           N  
ATOM    188  CA  TRP A  28      -3.976   3.769   0.530  1.00 96.14           C  
ATOM    189  C   TRP A  28      -3.641   3.325  -0.890  1.00 96.14           C  
ATOM    190  CB  TRP A  28      -2.704   4.231   1.247  1.00 96.14           C  
ATOM    191  O   TRP A  28      -3.264   2.172  -1.114  1.00 96.14           O  
ATOM    192  CG  TRP A  28      -2.961   4.984   2.518  1.00 96.14           C  
ATOM    193  CD1 TRP A  28      -2.725   4.551   3.794  1.00 96.14           C  
ATOM    194  CD2 TRP A  28      -3.509   6.300   2.636  1.00 96.14           C  
ATOM    195  CE2 TRP A  28      -3.577   6.603   4.014  1.00 96.14           C  
ATOM    196  CE3 TRP A  28      -3.950   7.254   1.708  1.00 96.14           C  
ATOM    197  NE1 TRP A  28      -3.093   5.521   4.698  1.00 96.14           N  
ATOM    198  CH2 TRP A  28      -4.492   8.738   3.558  1.00 96.14           C  
ATOM    199  CZ2 TRP A  28      -4.068   7.823   4.486  1.00 96.14           C  
ATOM    200  CZ3 TRP A  28      -4.438   8.467   2.181  1.00 96.14           C  
ATOM    201  N   SER A  29      -3.797   4.338  -1.860  1.00 96.26           N  
ATOM    202  CA  SER A  29      -3.598   3.956  -3.255  1.00 96.26           C  
ATOM    203  C   SER A  29      -2.787   5.007  -4.005  1.00 96.26           C  
ATOM    204  CB  SER A  29      -4.943   3.745  -3.950  1.00 96.26           C  
ATOM    205  O   SER A  29      -3.013   6.208  -3.840  1.00 96.26           O  
ATOM    206  OG  SER A  29      -4.757   3.414  -5.316  1.00 96.26           O  
ATOM    207  N   CYS A  30      -1.942   4.613  -4.757  1.00 96.44           N  
ATOM    208  CA  CYS A  30      -1.120   5.411  -5.660  1.00 96.44           C  
ATOM    209  C   CYS A  30      -0.399   4.524  -6.668  1.00 96.44           C  
ATOM    210  CB  CYS A  30      -0.101   6.234  -4.871  1.00 96.44           C  
ATOM    211  O   CYS A  30      -0.315   3.309  -6.484  1.00 96.44           O  
ATOM    212  SG  CYS A  30       1.110   5.233  -3.980  1.00 96.44           S  
ATOM    213  N   ASP A  31       0.023   5.100  -7.699  1.00 96.61           N  
ATOM    214  CA  ASP A  31       0.649   4.321  -8.762  1.00 96.61           C  
ATOM    215  C   ASP A  31       1.953   4.968  -9.223  1.00 96.61           C  
ATOM    216  CB  ASP A  31      -0.307   4.164  -9.946  1.00 96.61           C  
ATOM    217  O   ASP A  31       1.955   6.108  -9.692  1.00 96.61           O  
ATOM    218  CG  ASP A  31       0.195   3.179 -10.987  1.00 96.61           C  
ATOM    219  OD1 ASP A  31       0.818   2.162 -10.614  1.00 96.61           O  
ATOM    220  OD2 ASP A  31      -0.032   3.423 -12.192  1.00 96.61           O  
ATOM    221  N   ASN A  32       3.033   4.260  -9.059  1.00 95.68           N  
ATOM    222  CA  ASN A  32       4.357   4.588  -9.578  1.00 95.68           C  
ATOM    223  C   ASN A  32       4.790   5.991  -9.162  1.00 95.68           C  
ATOM    224  CB  ASN A  32       4.385   4.454 -11.102  1.00 95.68           C  
ATOM    225  O   ASN A  32       5.114   6.823 -10.011  1.00 95.68           O  
ATOM    226  CG  ASN A  32       4.357   3.010 -11.562  1.00 95.68           C  
ATOM    227  ND2 ASN A  32       3.439   2.694 -12.469  1.00 95.68           N  
ATOM    228  OD1 ASN A  32       5.153   2.185 -11.106  1.00 95.68           O  
ATOM    229  N   VAL A  33       4.807   6.195  -7.879  1.00 95.24           N  
ATOM    230  CA  VAL A  33       5.271   7.466  -7.332  1.00 95.24           C  
ATOM    231  C   VAL A  33       6.635   7.278  -6.673  1.00 95.24           C  
ATOM    232  CB  VAL A  33       4.263   8.048  -6.316  1.00 95.24           C  
ATOM    233  O   VAL A  33       7.012   6.158  -6.320  1.00 95.24           O  
ATOM    234  CG1 VAL A  33       2.925   8.344  -6.992  1.00 95.24           C  
ATOM    235  CG2 VAL A  33       4.072   7.087  -5.144  1.00 95.24           C  
ATOM    236  N   GLU A  34       7.340   8.365  -6.565  1.00 92.80           N  
ATOM    237  CA  GLU A  34       8.725   8.308  -6.108  1.00 92.80           C  
ATOM    238  C   GLU A  34       8.803   8.285  -4.584  1.00 92.80           C  
ATOM    239  CB  GLU A  34       9.522   9.493  -6.658  1.00 92.80           C  
ATOM    240  O   GLU A  34       9.777   7.788  -4.014  1.00 92.80           O  
ATOM    241  CG  GLU A  34       9.718   9.456  -8.166  1.00 92.80           C  
ATOM    242  CD  GLU A  34      10.654  10.541  -8.677  1.00 92.80           C  
ATOM    243  OE1 GLU A  34      11.367  10.305  -9.678  1.00 92.80           O  
ATOM    244  OE2 GLU A  34      10.674  11.635  -8.069  1.00 92.80           O  
ATOM    245  N   SER A  35       7.761   8.829  -3.984  1.00 88.80           N  
ATOM    246  CA  SER A  35       7.788   8.902  -2.527  1.00 88.80           C  
ATOM    247  C   SER A  35       6.413   8.613  -1.933  1.00 88.80           C  
ATOM    248  CB  SER A  35       8.270  10.279  -2.068  1.00 88.80           C  
ATOM    249  O   SER A  35       5.393   8.793  -2.601  1.00 88.80           O  
ATOM    250  OG  SER A  35       7.261  11.255  -2.258  1.00 88.80           O  
ATOM    251  N   ASN A  36       6.420   8.246  -0.709  1.00 88.33           N  
ATOM    252  CA  ASN A  36       5.194   7.965   0.030  1.00 88.33           C  
ATOM    253  C   ASN A  36       4.355   9.224   0.223  1.00 88.33           C  
ATOM    254  CB  ASN A  36       5.516   7.328   1.383  1.00 88.33           C  
ATOM    255  O   ASN A  36       3.132   9.146   0.361  1.00 88.33           O  
ATOM    256  CG  ASN A  36       5.642   5.820   1.304  1.00 88.33           C  
ATOM    257  ND2 ASN A  36       6.810   5.302   1.667  1.00 88.33           N  
ATOM    258  OD1 ASN A  36       4.698   5.125   0.919  1.00 88.33           O  
ATOM    259  N   SER A  37       4.982  10.344   0.233  1.00 88.06           N  
ATOM    260  CA  SER A  37       4.296  11.613   0.455  1.00 88.06           C  
ATOM    261  C   SER A  37       3.312  11.914  -0.670  1.00 88.06           C  
ATOM    262  CB  SER A  37       5.307  12.754   0.578  1.00 88.06           C  
ATOM    263  O   SER A  37       2.378  12.699  -0.491  1.00 88.06           O  
ATOM    264  OG  SER A  37       6.156  12.798  -0.555  1.00 88.06           O  
ATOM    265  N   GLN A  38       3.516  11.247  -1.733  1.00 90.21           N  
ATOM    266  CA  GLN A  38       2.648  11.462  -2.885  1.00 90.21           C  
ATOM    267  C   GLN A  38       1.506  10.451  -2.910  1.00 90.21           C  
ATOM    268  CB  GLN A  38       3.450  11.381  -4.185  1.00 90.21           C  
ATOM    269  O   GLN A  38       0.680  10.462  -3.825  1.00 90.21           O  
ATOM    270  CG  GLN A  38       4.498  12.477  -4.331  1.00 90.21           C  
ATOM    271  CD  GLN A  38       5.367  12.298  -5.561  1.00 90.21           C  
ATOM    272  NE2 GLN A  38       5.025  12.999  -6.636  1.00 90.21           N  
ATOM    273  OE1 GLN A  38       6.339  11.535  -5.545  1.00 90.21           O  
ATOM    274  N   CYS A  39       1.427   9.627  -1.861  1.00 90.61           N  
ATOM    275  CA  CYS A  39       0.387   8.605  -1.813  1.00 90.61           C  
ATOM    276  C   CYS A  39      -0.715   8.993  -0.834  1.00 90.61           C  
ATOM    277  CB  CYS A  39       0.981   7.253  -1.417  1.00 90.61           C  
ATOM    278  O   CYS A  39      -0.723   8.535   0.310  1.00 90.61           O  
ATOM    279  SG  CYS A  39       1.586   6.286  -2.818  1.00 90.61           S  
ATOM    280  N   TRP A  40      -1.681   9.749  -1.300  1.00 88.52           N  
ATOM    281  CA  TRP A  40      -2.750  10.196  -0.412  1.00 88.52           C  
ATOM    282  C   TRP A  40      -4.099   9.648  -0.865  1.00 88.52           C  
ATOM    283  CB  TRP A  40      -2.798  11.725  -0.357  1.00 88.52           C  
ATOM    284  O   TRP A  40      -5.109   9.827  -0.182  1.00 88.52           O  
ATOM    285  CG  TRP A  40      -1.613  12.349   0.317  1.00 88.52           C  
ATOM    286  CD1 TRP A  40      -0.598  13.044  -0.279  1.00 88.52           C  
ATOM    287  CD2 TRP A  40      -1.318  12.328   1.717  1.00 88.52           C  
ATOM    288  CE2 TRP A  40      -0.107  13.032   1.899  1.00 88.52           C  
ATOM    289  CE3 TRP A  40      -1.962  11.783   2.836  1.00 88.52           C  
ATOM    290  NE1 TRP A  40       0.311  13.458   0.668  1.00 88.52           N  
ATOM    291  CH2 TRP A  40      -0.176  12.661   4.236  1.00 88.52           C  
ATOM    292  CZ2 TRP A  40       0.473  13.205   3.158  1.00 88.52           C  
ATOM    293  CZ3 TRP A  40      -1.382  11.956   4.088  1.00 88.52           C  
ATOM    294  N   GLY A  41      -4.080   8.890  -1.957  1.00 93.99           N  
ATOM    295  CA  GLY A  41      -5.341   8.340  -2.428  1.00 93.99           C  
ATOM    296  C   GLY A  41      -5.841   7.185  -1.581  1.00 93.99           C  
ATOM    297  O   GLY A  41      -5.045   6.414  -1.040  1.00 93.99           O  
ATOM    298  N   MET A  42      -7.129   7.227  -1.398  1.00 95.19           N  
ATOM    299  CA  MET A  42      -7.797   6.124  -0.712  1.00 95.19           C  
ATOM    300  C   MET A  42      -8.681   5.339  -1.675  1.00 95.19           C  
ATOM    301  CB  MET A  42      -8.633   6.646   0.458  1.00 95.19           C  
ATOM    302  O   MET A  42      -9.271   5.914  -2.591  1.00 95.19           O  
ATOM    303  CG  MET A  42      -7.811   7.305   1.553  1.00 95.19           C  
ATOM    304  SD  MET A  42      -8.855   8.031   2.876  1.00 95.19           S  
ATOM    305  CE  MET A  42      -7.928   9.554   3.215  1.00 95.19           C  
ATOM    306  N   GLN A  43      -8.610   4.060  -1.474  1.00 95.47           N  
ATOM    307  CA  GLN A  43      -9.399   3.173  -2.323  1.00 95.47           C  
ATOM    308  C   GLN A  43     -10.182   2.165  -1.487  1.00 95.47           C  
ATOM    309  CB  GLN A  43      -8.498   2.442  -3.319  1.00 95.47           C  
ATOM    310  O   GLN A  43      -9.625   1.526  -0.592  1.00 95.47           O  
ATOM    311  CG  GLN A  43      -9.233   1.424  -4.181  1.00 95.47           C  
ATOM    312  CD  GLN A  43      -8.302   0.639  -5.085  1.00 95.47           C  
ATOM    313  NE2 GLN A  43      -8.660  -0.610  -5.365  1.00 95.47           N  
ATOM    314  OE1 GLN A  43      -7.269   1.150  -5.530  1.00 95.47           O  
ATOM    315  N   THR A  44     -11.483   2.150  -1.739  1.00 96.45           N  
ATOM    316  CA  THR A  44     -12.312   1.096  -1.164  1.00 96.45           C  
ATOM    317  C   THR A  44     -12.157  -0.203  -1.951  1.00 96.45           C  
ATOM    318  CB  THR A  44     -13.795   1.507  -1.133  1.00 96.45           C  
ATOM    319  O   THR A  44     -12.369  -0.228  -3.165  1.00 96.45           O  
ATOM    320  CG2 THR A  44     -14.647   0.440  -0.454  1.00 96.45           C  
ATOM    321  OG1 THR A  44     -13.928   2.739  -0.413  1.00 96.45           O  
ATOM    322  N   CYS A  45     -11.789  -1.308  -1.287  1.00 95.99           N  
ATOM    323  CA  CYS A  45     -11.503  -2.577  -1.947  1.00 95.99           C  
ATOM    324  C   CYS A  45     -12.791  -3.294  -2.332  1.00 95.99           C  
ATOM    325  CB  CYS A  45     -10.659  -3.473  -1.042  1.00 95.99           C  
ATOM    326  O   CYS A  45     -13.799  -3.188  -1.631  1.00 95.99           O  
ATOM    327  SG  CYS A  45      -9.061  -2.761  -0.595  1.00 95.99           S  
ATOM    328  N   SER A  46     -12.767  -3.873  -3.531  1.00 94.54           N  
ATOM    329  CA  SER A  46     -13.888  -4.681  -4.002  1.00 94.54           C  
ATOM    330  C   SER A  46     -13.991  -5.989  -3.226  1.00 94.54           C  
ATOM    331  CB  SER A  46     -13.747  -4.974  -5.496  1.00 94.54           C  
ATOM    332  O   SER A  46     -13.081  -6.345  -2.475  1.00 94.54           O  
ATOM    333  OG  SER A  46     -13.704  -3.770  -6.243  1.00 94.54           O  
ATOM    334  N   GLU A  47     -15.107  -6.647  -3.437  1.00 91.53           N  
ATOM    335  CA  GLU A  47     -15.296  -7.982  -2.878  1.00 91.53           C  
ATOM    336  C   GLU A  47     -14.215  -8.943  -3.366  1.00 91.53           C  
ATOM    337  CB  GLU A  47     -16.682  -8.524  -3.234  1.00 91.53           C  
ATOM    338  O   GLU A  47     -13.924  -9.001  -4.563  1.00 91.53           O  
ATOM    339  CG  GLU A  47     -17.149  -9.659  -2.334  1.00 91.53           C  
ATOM    340  CD  GLU A  47     -18.562 -10.128  -2.644  1.00 91.53           C  
ATOM    341  OE1 GLU A  47     -19.010 -11.136  -2.052  1.00 91.53           O  
ATOM    342  OE2 GLU A  47     -19.225  -9.484  -3.487  1.00 91.53           O  
ATOM    343  N   GLY A  48     -13.418  -9.544  -2.528  1.00 91.02           N  
ATOM    344  CA  GLY A  48     -12.366 -10.487  -2.871  1.00 91.02           C  
ATOM    345  C   GLY A  48     -10.971  -9.927  -2.665  1.00 91.02           C  
ATOM    346  O   GLY A  48      -9.999 -10.681  -2.586  1.00 91.02           O  
ATOM    347  N   ASP A  49     -10.943  -8.570  -2.705  1.00 95.47           N  
ATOM    348  CA  ASP A  49      -9.670  -7.932  -2.386  1.00 95.47           C  
ATOM    349  C   ASP A  49      -9.482  -7.805  -0.876  1.00 95.47           C  
ATOM    350  CB  ASP A  49      -9.581  -6.553  -3.044  1.00 95.47           C  
ATOM    351  O   ASP A  49      -9.975  -6.858  -0.261  1.00 95.47           O  
ATOM    352  CG  ASP A  49      -9.503  -6.624  -4.559  1.00 95.47           C  
ATOM    353  OD1 ASP A  49      -9.221  -7.712  -5.105  1.00 95.47           O  
ATOM    354  OD2 ASP A  49      -9.723  -5.581  -5.212  1.00 95.47           O  
ATOM    355  N   ASN A  50      -8.706  -8.744  -0.373  1.00 94.37           N  
ATOM    356  CA  ASN A  50      -8.658  -8.877   1.079  1.00 94.37           C  
ATOM    357  C   ASN A  50      -7.391  -8.253   1.658  1.00 94.37           C  
ATOM    358  CB  ASN A  50      -8.759 -10.348   1.488  1.00 94.37           C  
ATOM    359  O   ASN A  50      -7.175  -8.286   2.870  1.00 94.37           O  
ATOM    360  CG  ASN A  50     -10.072 -10.981   1.071  1.00 94.37           C  
ATOM    361  ND2 ASN A  50      -9.992 -12.074   0.321  1.00 94.37           N  
ATOM    362  OD1 ASN A  50     -11.149 -10.491   1.419  1.00 94.37           O  
ATOM    363  N   TYR A  51      -6.594  -7.584   0.716  1.00 96.17           N  
ATOM    364  CA  TYR A  51      -5.316  -7.101   1.225  1.00 96.17           C  
ATOM    365  C   TYR A  51      -4.991  -5.722   0.664  1.00 96.17           C  
ATOM    366  CB  TYR A  51      -4.193  -8.084   0.878  1.00 96.17           C  
ATOM    367  O   TYR A  51      -5.380  -5.395  -0.460  1.00 96.17           O  
ATOM    368  CG  TYR A  51      -4.413  -9.474   1.424  1.00 96.17           C  
ATOM    369  CD1 TYR A  51      -4.050  -9.796   2.729  1.00 96.17           C  
ATOM    370  CD2 TYR A  51      -4.982 -10.467   0.635  1.00 96.17           C  
ATOM    371  CE1 TYR A  51      -4.249 -11.077   3.236  1.00 96.17           C  
ATOM    372  CE2 TYR A  51      -5.186 -11.751   1.130  1.00 96.17           C  
ATOM    373  OH  TYR A  51      -5.016 -13.315   2.926  1.00 96.17           O  
ATOM    374  CZ  TYR A  51      -4.817 -12.045   2.430  1.00 96.17           C  
ATOM    375  N   CYS A  52      -4.360  -4.909   1.467  1.00 96.40           N  
ATOM    376  CA  CYS A  52      -3.665  -3.717   0.994  1.00 96.40           C  
ATOM    377  C   CYS A  52      -2.210  -4.028   0.666  1.00 96.40           C  
ATOM    378  CB  CYS A  52      -3.735  -2.605   2.041  1.00 96.40           C  
ATOM    379  O   CYS A  52      -1.479  -4.556   1.507  1.00 96.40           O  
ATOM    380  SG  CYS A  52      -5.420  -2.116   2.472  1.00 96.40           S  
ATOM    381  N   ALA A  53      -1.838  -3.731  -0.517  1.00 96.82           N  
ATOM    382  CA  ALA A  53      -0.470  -4.049  -0.918  1.00 96.82           C  
ATOM    383  C   ALA A  53       0.345  -2.779  -1.141  1.00 96.82           C  
ATOM    384  CB  ALA A  53      -0.472  -4.906  -2.182  1.00 96.82           C  
ATOM    385  O   ALA A  53      -0.163  -1.795  -1.686  1.00 96.82           O  
ATOM    386  N   THR A  54       1.549  -2.842  -0.666  1.00 96.45           N  
ATOM    387  CA  THR A  54       2.561  -1.832  -0.956  1.00 96.45           C  
ATOM    388  C   THR A  54       3.714  -2.435  -1.753  1.00 96.45           C  
ATOM    389  CB  THR A  54       3.104  -1.198   0.338  1.00 96.45           C  
ATOM    390  O   THR A  54       4.398  -3.342  -1.276  1.00 96.45           O  
ATOM    391  CG2 THR A  54       4.091  -0.077   0.029  1.00 96.45           C  
ATOM    392  OG1 THR A  54       2.012  -0.663   1.096  1.00 96.45           O  
ATOM    393  N   THR A  55       3.900  -1.901  -2.944  1.00 95.96           N  
ATOM    394  CA  THR A  55       4.966  -2.403  -3.804  1.00 95.96           C  
ATOM    395  C   THR A  55       6.069  -1.360  -3.963  1.00 95.96           C  
ATOM    396  CB  THR A  55       4.426  -2.798  -5.191  1.00 95.96           C  
ATOM    397  O   THR A  55       5.806  -0.230  -4.378  1.00 95.96           O  
ATOM    398  CG2 THR A  55       5.529  -3.390  -6.062  1.00 95.96           C  
ATOM    399  OG1 THR A  55       3.384  -3.769  -5.033  1.00 95.96           O  
ATOM    400  N   TYR A  56       7.261  -1.831  -3.618  1.00 94.93           N  
ATOM    401  CA  TYR A  56       8.455  -1.023  -3.839  1.00 94.93           C  
ATOM    402  C   TYR A  56       9.283  -1.578  -4.991  1.00 94.93           C  
ATOM    403  CB  TYR A  56       9.305  -0.960  -2.567  1.00 94.93           C  
ATOM    404  O   TYR A  56       9.571  -2.776  -5.036  1.00 94.93           O  
ATOM    405  CG  TYR A  56       8.634  -0.241  -1.422  1.00 94.93           C  
ATOM    406  CD1 TYR A  56       8.685   1.148  -1.322  1.00 94.93           C  
ATOM    407  CD2 TYR A  56       7.949  -0.947  -0.440  1.00 94.93           C  
ATOM    408  CE1 TYR A  56       8.069   1.815  -0.268  1.00 94.93           C  
ATOM    409  CE2 TYR A  56       7.330  -0.290   0.619  1.00 94.93           C  
ATOM    410  OH  TYR A  56       6.784   1.745   1.741  1.00 94.93           O  
ATOM    411  CZ  TYR A  56       7.395   1.089   0.696  1.00 94.93           C  
ATOM    412  N   SER A  57       9.587  -0.709  -5.939  1.00 94.97           N  
ATOM    413  CA  SER A  57      10.442  -1.112  -7.051  1.00 94.97           C  
ATOM    414  C   SER A  57      11.556  -0.098  -7.286  1.00 94.97           C  
ATOM    415  CB  SER A  57       9.617  -1.281  -8.327  1.00 94.97           C  
ATOM    416  O   SER A  57      11.360   1.104  -7.095  1.00 94.97           O  
ATOM    417  OG  SER A  57       8.995  -0.060  -8.690  1.00 94.97           O  
ATOM    418  N   GLY A  58      12.658  -0.638  -7.467  1.00 95.17           N  
ATOM    419  CA  GLY A  58      13.810   0.211  -7.723  1.00 95.17           C  
ATOM    420  C   GLY A  58      14.867  -0.460  -8.579  1.00 95.17           C  
ATOM    421  O   GLY A  58      14.847  -1.680  -8.757  1.00 95.17           O  
ATOM    422  N   GLY A  59      15.597   0.335  -9.249  1.00 94.57           N  
ATOM    423  CA  GLY A  59      16.695  -0.101 -10.098  1.00 94.57           C  
ATOM    424  C   GLY A  59      17.696   1.000 -10.392  1.00 94.57           C  
ATOM    425  O   GLY A  59      17.416   2.178 -10.162  1.00 94.57           O  
ATOM    426  N   GLY A  60      18.824   0.453 -10.687  1.00 92.72           N  
ATOM    427  CA  GLY A  60      19.875   1.403 -11.016  1.00 92.72           C  
ATOM    428  C   GLY A  60      21.129   0.742 -11.555  1.00 92.72           C  
ATOM    429  O   GLY A  60      21.393  -0.428 -11.268  1.00 92.72           O  
ATOM    430  N   ILE A  61      21.760   1.436 -12.511  1.00 91.05           N  
ATOM    431  CA  ILE A  61      23.042   1.035 -13.081  1.00 91.05           C  
ATOM    432  C   ILE A  61      24.018   2.208 -13.030  1.00 91.05           C  
ATOM    433  CB  ILE A  61      22.882   0.534 -14.534  1.00 91.05           C  
ATOM    434  O   ILE A  61      23.660   3.338 -13.369  1.00 91.05           O  
ATOM    435  CG1 ILE A  61      21.890  -0.634 -14.590  1.00 91.05           C  
ATOM    436  CG2 ILE A  61      24.239   0.129 -15.117  1.00 91.05           C  
ATOM    437  CD1 ILE A  61      21.443  -0.999 -15.999  1.00 91.05           C  
ATOM    438  N   GLY A  62      25.242   1.856 -12.548  1.00 88.53           N  
ATOM    439  CA  GLY A  62      26.266   2.885 -12.461  1.00 88.53           C  
ATOM    440  C   GLY A  62      25.995   3.905 -11.372  1.00 88.53           C  
ATOM    441  O   GLY A  62      25.796   3.543 -10.210  1.00 88.53           O  
ATOM    442  N   GLY A  63      25.776   5.220 -11.731  1.00 88.45           N  
ATOM    443  CA  GLY A  63      25.453   6.293 -10.805  1.00 88.45           C  
ATOM    444  C   GLY A  63      23.991   6.695 -10.844  1.00 88.45           C  
ATOM    445  O   GLY A  63      23.580   7.629 -10.153  1.00 88.45           O  
ATOM    446  N   TYR A  64      23.243   5.984 -11.586  1.00 90.10           N  
ATOM    447  CA  TYR A  64      21.834   6.328 -11.737  1.00 90.10           C  
ATOM    448  C   TYR A  64      20.945   5.307 -11.037  1.00 90.10           C  
ATOM    449  CB  TYR A  64      21.458   6.418 -13.219  1.00 90.10           C  
ATOM    450  O   TYR A  64      21.127   4.098 -11.204  1.00 90.10           O  
ATOM    451  CG  TYR A  64      22.259   7.442 -13.987  1.00 90.10           C  
ATOM    452  CD1 TYR A  64      21.898   8.788 -13.977  1.00 90.10           C  
ATOM    453  CD2 TYR A  64      23.376   7.066 -14.724  1.00 90.10           C  
ATOM    454  CE1 TYR A  64      22.631   9.734 -14.685  1.00 90.10           C  
ATOM    455  CE2 TYR A  64      24.117   8.004 -15.436  1.00 90.10           C  
ATOM    456  OH  TYR A  64      24.467  10.267 -16.112  1.00 90.10           O  
ATOM    457  CZ  TYR A  64      23.738   9.334 -15.410  1.00 90.10           C  
ATOM    458  N   SER A  65      20.013   5.774 -10.198  1.00 92.14           N  
ATOM    459  CA  SER A  65      19.048   4.911  -9.523  1.00 92.14           C  
ATOM    460  C   SER A  65      17.658   5.539  -9.513  1.00 92.14           C  
ATOM    461  CB  SER A  65      19.497   4.623  -8.090  1.00 92.14           C  
ATOM    462  O   SER A  65      17.524   6.764  -9.549  1.00 92.14           O  
ATOM    463  OG  SER A  65      19.413   5.791  -7.292  1.00 92.14           O  
ATOM    464  N   THR A  66      16.679   4.587  -9.669  1.00 93.34           N  
ATOM    465  CA  THR A  66      15.285   5.010  -9.589  1.00 93.34           C  
ATOM    466  C   THR A  66      14.501   4.109  -8.639  1.00 93.34           C  
ATOM    467  CB  THR A  66      14.618   5.001 -10.977  1.00 93.34           C  
ATOM    468  O   THR A  66      14.895   2.968  -8.390  1.00 93.34           O  
ATOM    469  CG2 THR A  66      14.499   3.581 -11.521  1.00 93.34           C  
ATOM    470  OG1 THR A  66      13.308   5.574 -10.875  1.00 93.34           O  
ATOM    471  N   GLN A  67      13.506   4.724  -8.039  1.00 94.26           N  
ATOM    472  CA  GLN A  67      12.598   3.970  -7.183  1.00 94.26           C  
ATOM    473  C   GLN A  67      11.154   4.422  -7.379  1.00 94.26           C  
ATOM    474  CB  GLN A  67      12.999   4.115  -5.714  1.00 94.26           C  
ATOM    475  O   GLN A  67      10.904   5.531  -7.857  1.00 94.26           O  
ATOM    476  CG  GLN A  67      12.727   5.498  -5.136  1.00 94.26           C  
ATOM    477  CD  GLN A  67      13.288   5.670  -3.737  1.00 94.26           C  
ATOM    478  NE2 GLN A  67      12.409   5.662  -2.741  1.00 94.26           N  
ATOM    479  OE1 GLN A  67      14.501   5.808  -3.553  1.00 94.26           O  
ATOM    480  N   SER A  68      10.301   3.479  -7.196  1.00 95.56           N  
ATOM    481  CA  SER A  68       8.880   3.793  -7.296  1.00 95.56           C  
ATOM    482  C   SER A  68       8.068   3.012  -6.268  1.00 95.56           C  
ATOM    483  CB  SER A  68       8.362   3.492  -8.703  1.00 95.56           C  
ATOM    484  O   SER A  68       8.492   1.948  -5.813  1.00 95.56           O  
ATOM    485  OG  SER A  68       8.415   2.101  -8.972  1.00 95.56           O  
ATOM    486  N   ILE A  69       6.977   3.629  -5.909  1.00 95.91           N  
ATOM    487  CA  ILE A  69       6.064   3.039  -4.937  1.00 95.91           C  
ATOM    488  C   ILE A  69       4.664   2.938  -5.540  1.00 95.91           C  
ATOM    489  CB  ILE A  69       6.025   3.858  -3.628  1.00 95.91           C  
ATOM    490  O   ILE A  69       4.165   3.898  -6.131  1.00 95.91           O  
ATOM    491  CG1 ILE A  69       7.433   3.984  -3.035  1.00 95.91           C  
ATOM    492  CG2 ILE A  69       5.062   3.222  -2.621  1.00 95.91           C  
ATOM    493  CD1 ILE A  69       7.550   5.027  -1.933  1.00 95.91           C  
ATOM    494  N   SER A  70       4.031   1.773  -5.418  1.00 96.43           N  
ATOM    495  CA  SER A  70       2.630   1.547  -5.756  1.00 96.43           C  
ATOM    496  C   SER A  70       1.882   0.887  -4.602  1.00 96.43           C  
ATOM    497  CB  SER A  70       2.515   0.680  -7.011  1.00 96.43           C  
ATOM    498  O   SER A  70       2.411  -0.013  -3.947  1.00 96.43           O  
ATOM    499  OG  SER A  70       3.057   1.349  -8.136  1.00 96.43           O  
ATOM    500  N   LYS A  71       0.669   1.439  -4.294  1.00 97.05           N  
ATOM    501  CA  LYS A  71      -0.202   0.886  -3.261  1.00 97.05           C  
ATOM    502  C   LYS A  71      -1.602   0.619  -3.808  1.00 97.05           C  
ATOM    503  CB  LYS A  71      -0.280   1.832  -2.062  1.00 97.05           C  
ATOM    504  O   LYS A  71      -2.048   1.289  -4.742  1.00 97.05           O  
ATOM    505  CG  LYS A  71       1.064   2.107  -1.403  1.00 97.05           C  
ATOM    506  CD  LYS A  71       0.914   3.005  -0.182  1.00 97.05           C  
ATOM    507  CE  LYS A  71       2.234   3.166   0.561  1.00 97.05           C  
ATOM    508  NZ  LYS A  71       2.066   2.989   2.034  1.00 97.05           N  
ATOM    509  N   GLY A  72      -2.259  -0.382  -3.251  1.00 96.49           N  
ATOM    510  CA  GLY A  72      -3.623  -0.669  -3.666  1.00 96.49           C  
ATOM    511  C   GLY A  72      -4.176  -1.944  -3.057  1.00 96.49           C  
ATOM    512  O   GLY A  72      -3.549  -2.543  -2.181  1.00 96.49           O  
ATOM    513  N   CYS A  73      -5.395  -2.259  -3.536  1.00 97.40           N  
ATOM    514  CA  CYS A  73      -6.111  -3.452  -3.100  1.00 97.40           C  
ATOM    515  C   CYS A  73      -5.791  -4.640  -4.000  1.00 97.40           C  
ATOM    516  CB  CYS A  73      -7.619  -3.199  -3.091  1.00 97.40           C  
ATOM    517  O   CYS A  73      -5.778  -4.509  -5.226  1.00 97.40           O  
ATOM    518  SG  CYS A  73      -8.126  -1.861  -1.988  1.00 97.40           S  
ATOM    519  N   VAL A  74      -5.581  -5.862  -3.383  1.00 96.77           N  
ATOM    520  CA  VAL A  74      -5.305  -7.063  -4.164  1.00 96.77           C  
ATOM    521  C   VAL A  74      -5.971  -8.270  -3.508  1.00 96.77           C  
ATOM    522  CB  VAL A  74      -3.787  -7.306  -4.314  1.00 96.77           C  
ATOM    523  O   VAL A  74      -6.181  -8.287  -2.293  1.00 96.77           O  
ATOM    524  CG1 VAL A  74      -3.142  -6.199  -5.146  1.00 96.77           C  
ATOM    525  CG2 VAL A  74      -3.125  -7.402  -2.940  1.00 96.77           C  
ATOM    526  N   PRO A  75      -6.377  -9.239  -4.270  1.00 96.82           N  
ATOM    527  CA  PRO A  75      -6.988 -10.450  -3.715  1.00 96.82           C  
ATOM    528  C   PRO A  75      -5.972 -11.365  -3.036  1.00 96.82           C  
ATOM    529  CB  PRO A  75      -7.601 -11.129  -4.942  1.00 96.82           C  
ATOM    530  O   PRO A  75      -6.284 -11.995  -2.022  1.00 96.82           O  
ATOM    531  CG  PRO A  75      -6.847 -10.570  -6.105  1.00 96.82           C  
ATOM    532  CD  PRO A  75      -6.455  -9.156  -5.784  1.00 96.82           C  
ATOM    533  N   VAL A  76      -4.840 -11.466  -3.665  1.00 95.18           N  
ATOM    534  CA  VAL A  76      -3.721 -12.269  -3.182  1.00 95.18           C  
ATOM    535  C   VAL A  76      -2.484 -11.388  -3.022  1.00 95.18           C  
ATOM    536  CB  VAL A  76      -3.416 -13.448  -4.134  1.00 95.18           C  
ATOM    537  O   VAL A  76      -2.149 -10.608  -3.917  1.00 95.18           O  
ATOM    538  CG1 VAL A  76      -2.255 -14.285  -3.601  1.00 95.18           C  
ATOM    539  CG2 VAL A  76      -4.660 -14.313  -4.326  1.00 95.18           C  
ATOM    540  N   CYS A  77      -1.832 -11.649  -1.952  1.00 93.65           N  
ATOM    541  CA  CYS A  77      -0.703 -10.776  -1.651  1.00 93.65           C  
ATOM    542  C   CYS A  77       0.473 -11.574  -1.101  1.00 93.65           C  
ATOM    543  CB  CYS A  77      -1.112  -9.697  -0.649  1.00 93.65           C  
ATOM    544  O   CYS A  77       0.499 -11.913   0.083  1.00 93.65           O  
ATOM    545  SG  CYS A  77       0.174  -8.468  -0.337  1.00 93.65           S  
ATOM    546  N   PRO A  78       1.536 -11.750  -1.990  1.00 89.86           N  
ATOM    547  CA  PRO A  78       2.715 -12.471  -1.505  1.00 89.86           C  
ATOM    548  C   PRO A  78       3.756 -11.545  -0.879  1.00 89.86           C  
ATOM    549  CB  PRO A  78       3.266 -13.136  -2.768  1.00 89.86           C  
ATOM    550  O   PRO A  78       4.004 -10.452  -1.394  1.00 89.86           O  
ATOM    551  CG  PRO A  78       2.807 -12.264  -3.891  1.00 89.86           C  
ATOM    552  CD  PRO A  78       1.509 -11.620  -3.495  1.00 89.86           C  
ATOM    553  N   ASN A  79       3.945 -11.619   0.292  1.00 88.46           N  
ATOM    554  CA  ASN A  79       5.047 -10.875   0.892  1.00 88.46           C  
ATOM    555  C   ASN A  79       6.396 -11.334   0.344  1.00 88.46           C  
ATOM    556  CB  ASN A  79       5.020 -11.009   2.416  1.00 88.46           C  
ATOM    557  O   ASN A  79       6.905 -12.385   0.738  1.00 88.46           O  
ATOM    558  CG  ASN A  79       3.901 -10.208   3.052  1.00 88.46           C  
ATOM    559  ND2 ASN A  79       3.637 -10.467   4.328  1.00 88.46           N  
ATOM    560  OD1 ASN A  79       3.279  -9.363   2.403  1.00 88.46           O  
ATOM    561  N   VAL A  80       6.832 -10.633  -0.642  1.00 92.61           N  
ATOM    562  CA  VAL A  80       8.048 -11.060  -1.327  1.00 92.61           C  
ATOM    563  C   VAL A  80       8.976  -9.864  -1.528  1.00 92.61           C  
ATOM    564  CB  VAL A  80       7.730 -11.723  -2.686  1.00 92.61           C  
ATOM    565  O   VAL A  80       8.524  -8.718  -1.556  1.00 92.61           O  
ATOM    566  CG1 VAL A  80       7.090 -10.717  -3.641  1.00 92.61           C  
ATOM    567  CG2 VAL A  80       8.998 -12.315  -3.300  1.00 92.61           C  
ATOM    568  N   GLY A  81      10.218 -10.230  -1.619  1.00 93.38           N  
ATOM    569  CA  GLY A  81      11.277  -9.294  -1.959  1.00 93.38           C  
ATOM    570  C   GLY A  81      12.388  -9.922  -2.779  1.00 93.38           C  
ATOM    571  O   GLY A  81      12.911 -10.979  -2.419  1.00 93.38           O  
ATOM    572  N   VAL A  82      12.610  -9.298  -3.891  1.00 94.80           N  
ATOM    573  CA  VAL A  82      13.647  -9.794  -4.790  1.00 94.80           C  
ATOM    574  C   VAL A  82      14.595  -8.656  -5.162  1.00 94.80           C  
ATOM    575  CB  VAL A  82      13.042 -10.421  -6.065  1.00 94.80           C  
ATOM    576  O   VAL A  82      14.152  -7.556  -5.501  1.00 94.80           O  
ATOM    577  CG1 VAL A  82      14.144 -10.936  -6.989  1.00 94.80           C  
ATOM    578  CG2 VAL A  82      12.078 -11.548  -5.698  1.00 94.80           C  
ATOM    579  N   ASP A  83      15.817  -9.008  -5.156  1.00 94.17           N  
ATOM    580  CA  ASP A  83      16.886  -8.083  -5.518  1.00 94.17           C  
ATOM    581  C   ASP A  83      17.941  -8.772  -6.380  1.00 94.17           C  
ATOM    582  CB  ASP A  83      17.534  -7.494  -4.263  1.00 94.17           C  
ATOM    583  O   ASP A  83      18.670  -9.643  -5.899  1.00 94.17           O  
ATOM    584  CG  ASP A  83      18.593  -6.452  -4.576  1.00 94.17           C  
ATOM    585  OD1 ASP A  83      18.979  -6.309  -5.757  1.00 94.17           O  
ATOM    586  OD2 ASP A  83      19.049  -5.769  -3.633  1.00 94.17           O  
ATOM    587  N   ILE A  84      18.096  -8.314  -7.582  1.00 93.65           N  
ATOM    588  CA  ILE A  84      19.000  -9.015  -8.487  1.00 93.65           C  
ATOM    589  C   ILE A  84      20.204  -8.129  -8.802  1.00 93.65           C  
ATOM    590  CB  ILE A  84      18.284  -9.430  -9.792  1.00 93.65           C  
ATOM    591  O   ILE A  84      20.939  -8.388  -9.758  1.00 93.65           O  
ATOM    592  CG1 ILE A  84      17.705  -8.199 -10.498  1.00 93.65           C  
ATOM    593  CG2 ILE A  84      17.189 -10.461  -9.502  1.00 93.65           C  
ATOM    594  CD1 ILE A  84      17.258  -8.460 -11.930  1.00 93.65           C  
ATOM    595  N   GLY A  85      20.435  -7.135  -8.043  1.00 90.53           N  
ATOM    596  CA  GLY A  85      21.600  -6.282  -8.207  1.00 90.53           C  
ATOM    597  C   GLY A  85      21.286  -4.970  -8.901  1.00 90.53           C  
ATOM    598  O   GLY A  85      21.516  -3.895  -8.343  1.00 90.53           O  
ATOM    599  N   ILE A  86      20.678  -5.005 -10.006  1.00 92.82           N  
ATOM    600  CA  ILE A  86      20.411  -3.793 -10.773  1.00 92.82           C  
ATOM    601  C   ILE A  86      18.937  -3.415 -10.644  1.00 92.82           C  
ATOM    602  CB  ILE A  86      20.790  -3.970 -12.260  1.00 92.82           C  
ATOM    603  O   ILE A  86      18.524  -2.340 -11.086  1.00 92.82           O  
ATOM    604  CG1 ILE A  86      20.099  -5.208 -12.844  1.00 92.82           C  
ATOM    605  CG2 ILE A  86      22.310  -4.063 -12.422  1.00 92.82           C  
ATOM    606  CD1 ILE A  86      20.040  -5.224 -14.365  1.00 92.82           C  
ATOM    607  N   ALA A  87      18.188  -4.313 -10.027  1.00 94.68           N  
ATOM    608  CA  ALA A  87      16.763  -4.064  -9.821  1.00 94.68           C  
ATOM    609  C   ALA A  87      16.249  -4.809  -8.592  1.00 94.68           C  
ATOM    610  CB  ALA A  87      15.968  -4.473 -11.058  1.00 94.68           C  
ATOM    611  O   ALA A  87      16.754  -5.881  -8.251  1.00 94.68           O  
ATOM    612  N   ALA A  88      15.314  -4.120  -7.931  1.00 95.84           N  
ATOM    613  CA  ALA A  88      14.721  -4.737  -6.747  1.00 95.84           C  
ATOM    614  C   ALA A  88      13.223  -4.454  -6.674  1.00 95.84           C  
ATOM    615  CB  ALA A  88      15.416  -4.239  -5.482  1.00 95.84           C  
ATOM    616  O   ALA A  88      12.760  -3.405  -7.127  1.00 95.84           O  
ATOM    617  N   ILE A  89      12.505  -5.472  -6.125  1.00 95.36           N  
ATOM    618  CA  ILE A  89      11.072  -5.312  -5.904  1.00 95.36           C  
ATOM    619  C   ILE A  89      10.683  -5.937  -4.566  1.00 95.36           C  
ATOM    620  CB  ILE A  89      10.250  -5.943  -7.050  1.00 95.36           C  
ATOM    621  O   ILE A  89      11.207  -6.987  -4.189  1.00 95.36           O  
ATOM    622  CG1 ILE A  89       8.755  -5.664  -6.851  1.00 95.36           C  
ATOM    623  CG2 ILE A  89      10.519  -7.448  -7.142  1.00 95.36           C  
ATOM    624  CD1 ILE A  89       7.904  -5.951  -8.080  1.00 95.36           C  
ATOM    625  N   SER A  90       9.868  -5.249  -3.852  1.00 95.53           N  
ATOM    626  CA  SER A  90       9.322  -5.797  -2.615  1.00 95.53           C  
ATOM    627  C   SER A  90       7.833  -5.493  -2.485  1.00 95.53           C  
ATOM    628  CB  SER A  90      10.072  -5.239  -1.404  1.00 95.53           C  
ATOM    629  O   SER A  90       7.361  -4.460  -2.965  1.00 95.53           O  
ATOM    630  OG  SER A  90       9.897  -3.836  -1.307  1.00 95.53           O  
ATOM    631  N   VAL A  91       7.133  -6.489  -1.923  1.00 95.83           N  
ATOM    632  CA  VAL A  91       5.699  -6.339  -1.703  1.00 95.83           C  
ATOM    633  C   VAL A  91       5.371  -6.593  -0.233  1.00 95.83           C  
ATOM    634  CB  VAL A  91       4.883  -7.293  -2.604  1.00 95.83           C  
ATOM    635  O   VAL A  91       5.785  -7.607   0.335  1.00 95.83           O  
ATOM    636  CG1 VAL A  91       3.386  -7.136  -2.341  1.00 95.83           C  
ATOM    637  CG2 VAL A  91       5.200  -7.037  -4.076  1.00 95.83           C  
ATOM    638  N   HIS A  92       4.662  -5.696   0.398  1.00 95.19           N  
ATOM    639  CA  HIS A  92       4.168  -5.820   1.765  1.00 95.19           C  
ATOM    640  C   HIS A  92       2.645  -5.779   1.806  1.00 95.19           C  
ATOM    641  CB  HIS A  92       4.748  -4.711   2.646  1.00 95.19           C  
ATOM    642  O   HIS A  92       2.024  -4.940   1.149  1.00 95.19           O  
ATOM    643  CG  HIS A  92       6.237  -4.761   2.771  1.00 95.19           C  
ATOM    644  CD2 HIS A  92       7.199  -3.956   2.263  1.00 95.19           C  
ATOM    645  ND1 HIS A  92       6.891  -5.737   3.492  1.00 95.19           N  
ATOM    646  CE1 HIS A  92       8.195  -5.528   3.423  1.00 95.19           C  
ATOM    647  NE2 HIS A  92       8.409  -4.453   2.683  1.00 95.19           N  
ATOM    648  N   CYS A  93       2.145  -6.657   2.759  1.00 94.84           N  
ATOM    649  CA  CYS A  93       0.692  -6.789   2.777  1.00 94.84           C  
ATOM    650  C   CYS A  93       0.145  -6.594   4.186  1.00 94.84           C  
ATOM    651  CB  CYS A  93       0.272  -8.157   2.241  1.00 94.84           C  
ATOM    652  O   CYS A  93       0.838  -6.862   5.168  1.00 94.84           O  
ATOM    653  SG  CYS A  93       0.899  -8.514   0.585  1.00 94.84           S  
ATOM    654  N   CYS A  94      -0.983  -6.096   4.208  1.00 94.54           N  
ATOM    655  CA  CYS A  94      -1.751  -5.965   5.441  1.00 94.54           C  
ATOM    656  C   CYS A  94      -3.248  -5.981   5.156  1.00 94.54           C  
ATOM    657  CB  CYS A  94      -1.376  -4.676   6.172  1.00 94.54           C  
ATOM    658  O   CYS A  94      -3.665  -5.905   3.999  1.00 94.54           O  
ATOM    659  SG  CYS A  94      -1.776  -3.174   5.251  1.00 94.54           S  
ATOM    660  N   SER A  95      -4.154  -6.290   6.186  1.00 93.29           N  
ATOM    661  CA  SER A  95      -5.580  -6.465   5.928  1.00 93.29           C  
ATOM    662  C   SER A  95      -6.423  -5.686   6.932  1.00 93.29           C  
ATOM    663  CB  SER A  95      -5.956  -7.946   5.975  1.00 93.29           C  
ATOM    664  O   SER A  95      -7.479  -6.156   7.361  1.00 93.29           O  
ATOM    665  OG  SER A  95      -5.587  -8.520   7.217  1.00 93.29           O  
ATOM    666  N   SER A  96      -5.986  -4.418   7.225  1.00 91.36           N  
ATOM    667  CA  SER A  96      -6.792  -3.553   8.080  1.00 91.36           C  
ATOM    668  C   SER A  96      -7.014  -2.189   7.435  1.00 91.36           C  
ATOM    669  CB  SER A  96      -6.125  -3.377   9.445  1.00 91.36           C  
ATOM    670  O   SER A  96      -6.454  -1.899   6.376  1.00 91.36           O  
ATOM    671  OG  SER A  96      -4.870  -2.733   9.313  1.00 91.36           O  
ATOM    672  N   PHE A  97      -7.886  -1.467   7.962  1.00 92.38           N  
ATOM    673  CA  PHE A  97      -8.253  -0.154   7.447  1.00 92.38           C  
ATOM    674  C   PHE A  97      -7.019   0.723   7.272  1.00 92.38           C  
ATOM    675  CB  PHE A  97      -9.255   0.531   8.382  1.00 92.38           C  
ATOM    676  O   PHE A  97      -6.254   0.925   8.218  1.00 92.38           O  
ATOM    677  CG  PHE A  97      -9.732   1.869   7.885  1.00 92.38           C  
ATOM    678  CD1 PHE A  97      -9.267   3.046   8.460  1.00 92.38           C  
ATOM    679  CD2 PHE A  97     -10.646   1.950   6.843  1.00 92.38           C  
ATOM    680  CE1 PHE A  97      -9.706   4.286   8.002  1.00 92.38           C  
ATOM    681  CE2 PHE A  97     -11.090   3.186   6.380  1.00 92.38           C  
ATOM    682  CZ  PHE A  97     -10.620   4.352   6.961  1.00 92.38           C  
ATOM    683  N   LEU A  98      -6.665   1.092   6.059  1.00 93.23           N  
ATOM    684  CA  LEU A  98      -5.578   2.000   5.710  1.00 93.23           C  
ATOM    685  C   LEU A  98      -4.265   1.541   6.336  1.00 93.23           C  
ATOM    686  CB  LEU A  98      -5.903   3.426   6.164  1.00 93.23           C  
ATOM    687  O   LEU A  98      -3.468   2.365   6.789  1.00 93.23           O  
ATOM    688  CG  LEU A  98      -7.117   4.086   5.508  1.00 93.23           C  
ATOM    689  CD1 LEU A  98      -7.316   5.494   6.059  1.00 93.23           C  
ATOM    690  CD2 LEU A  98      -6.955   4.117   3.992  1.00 93.23           C  
ATOM    691  N   CYS A  99      -4.051   0.317   6.478  1.00 93.09           N  
ATOM    692  CA  CYS A  99      -2.939  -0.310   7.182  1.00 93.09           C  
ATOM    693  C   CYS A  99      -1.629  -0.095   6.435  1.00 93.09           C  
ATOM    694  CB  CYS A  99      -3.194  -1.806   7.363  1.00 93.09           C  
ATOM    695  O   CYS A  99      -0.550  -0.189   7.023  1.00 93.09           O  
ATOM    696  SG  CYS A  99      -3.219  -2.732   5.813  1.00 93.09           S  
ATOM    697  N   ASN A 100      -1.691   0.119   5.069  1.00 93.45           N  
ATOM    698  CA  ASN A 100      -0.467   0.233   4.282  1.00 93.45           C  
ATOM    699  C   ASN A 100       0.065   1.663   4.276  1.00 93.45           C  
ATOM    700  CB  ASN A 100      -0.703  -0.252   2.850  1.00 93.45           C  
ATOM    701  O   ASN A 100       0.559   2.142   3.254  1.00 93.45           O  
ATOM    702  CG  ASN A 100      -1.701   0.606   2.100  1.00 93.45           C  
ATOM    703  ND2 ASN A 100      -1.568   0.655   0.780  1.00 93.45           N  
ATOM    704  OD1 ASN A 100      -2.585   1.222   2.702  1.00 93.45           O  
ATOM    705  N   ILE A 101      -0.035   2.372   5.428  1.00 89.22           N  
ATOM    706  CA  ILE A 101       0.462   3.736   5.575  1.00 89.22           C  
ATOM    707  C   ILE A 101       1.951   3.709   5.913  1.00 89.22           C  
ATOM    708  CB  ILE A 101      -0.320   4.508   6.661  1.00 89.22           C  
ATOM    709  O   ILE A 101       2.381   2.959   6.793  1.00 89.22           O  
ATOM    710  CG1 ILE A 101       0.138   5.970   6.711  1.00 89.22           C  
ATOM    711  CG2 ILE A 101      -0.155   3.835   8.027  1.00 89.22           C  
ATOM    712  CD1 ILE A 101      -0.809   6.890   7.469  1.00 89.22           C  
ATOM    713  N   SER A 102       2.852   3.600   5.078  1.00 69.86           N  
ATOM    714  CA  SER A 102       4.267   3.624   5.437  1.00 69.86           C  
ATOM    715  C   SER A 102       4.761   5.052   5.641  1.00 69.86           C  
ATOM    716  CB  SER A 102       5.105   2.935   4.360  1.00 69.86           C  
ATOM    717  O   SER A 102       5.820   5.427   5.132  1.00 69.86           O  
ATOM    718  OG  SER A 102       4.714   1.581   4.208  1.00 69.86           O  
ATOM    719  N   GLY A 103       4.372   5.746   6.671  1.00 55.45           N  
ATOM    720  CA  GLY A 103       4.914   6.976   7.226  1.00 55.45           C  
ATOM    721  C   GLY A 103       5.354   6.836   8.671  1.00 55.45           C  
ATOM    722  O   GLY A 103       4.924   5.915   9.370  1.00 55.45           O  
ATOM    723  N   ALA A 104       6.695   6.420   8.899  1.00 43.76           N  
ATOM    724  CA  ALA A 104       7.391   6.609  10.170  1.00 43.76           C  
ATOM    725  C   ALA A 104       6.467   7.229  11.214  1.00 43.76           C  
ATOM    726  CB  ALA A 104       8.629   7.480   9.974  1.00 43.76           C  
ATOM    727  O   ALA A 104       5.868   8.281  10.976  1.00 43.76           O  
ATOM    728  N   ASN A 105       5.321   6.590  11.566  1.00 43.89           N  
ATOM    729  CA  ASN A 105       4.793   6.852  12.901  1.00 43.89           C  
ATOM    730  C   ASN A 105       3.448   6.166  13.116  1.00 43.89           C  
ATOM    731  CB  ASN A 105       4.666   8.358  13.142  1.00 43.89           C  
ATOM    732  O   ASN A 105       2.413   6.831  13.200  1.00 43.89           O  
ATOM    733  CG  ASN A 105       5.983   9.000  13.532  1.00 43.89           C  
ATOM    734  ND2 ASN A 105       5.973  10.317  13.703  1.00 43.89           N  
ATOM    735  OD1 ASN A 105       7.001   8.318  13.678  1.00 43.89           O  
ATOM    736  N   SER A 106       3.345   4.896  12.742  1.00 55.14           N  
ATOM    737  CA  SER A 106       2.064   4.374  13.209  1.00 55.14           C  
ATOM    738  C   SER A 106       2.067   4.175  14.721  1.00 55.14           C  
ATOM    739  CB  SER A 106       1.737   3.053  12.513  1.00 55.14           C  
ATOM    740  O   SER A 106       3.046   3.682  15.286  1.00 55.14           O  
ATOM    741  OG  SER A 106       2.720   2.074  12.805  1.00 55.14           O  
ATOM    742  N   ILE A 107       2.148   5.165  15.516  1.00 56.72           N  
ATOM    743  CA  ILE A 107       1.766   4.958  16.908  1.00 56.72           C  
ATOM    744  C   ILE A 107       0.830   3.757  17.014  1.00 56.72           C  
ATOM    745  CB  ILE A 107       1.094   6.216  17.503  1.00 56.72           C  
ATOM    746  O   ILE A 107      -0.184   3.689  16.316  1.00 56.72           O  
ATOM    747  CG1 ILE A 107       2.054   7.410  17.451  1.00 56.72           C  
ATOM    748  CG2 ILE A 107       0.625   5.951  18.937  1.00 56.72           C  
ATOM    749  CD1 ILE A 107       1.419   8.733  17.857  1.00 56.72           C  
ATOM    750  N   GLN A 108       1.287   2.581  16.903  1.00 60.39           N  
ATOM    751  CA  GLN A 108       0.473   1.417  17.238  1.00 60.39           C  
ATOM    752  C   GLN A 108      -0.472   1.721  18.397  1.00 60.39           C  
ATOM    753  CB  GLN A 108       1.363   0.222  17.585  1.00 60.39           C  
ATOM    754  O   GLN A 108      -0.031   2.124  19.475  1.00 60.39           O  
ATOM    755  CG  GLN A 108       0.646  -1.119  17.513  1.00 60.39           C  
ATOM    756  CD  GLN A 108       1.559  -2.290  17.828  1.00 60.39           C  
ATOM    757  NE2 GLN A 108       0.966  -3.442  18.120  1.00 60.39           N  
ATOM    758  OE1 GLN A 108       2.787  -2.160  17.808  1.00 60.39           O  
ATOM    759  N   ILE A 109      -1.452   2.495  18.192  1.00 61.38           N  
ATOM    760  CA  ILE A 109      -2.426   2.744  19.250  1.00 61.38           C  
ATOM    761  C   ILE A 109      -3.025   1.421  19.721  1.00 61.38           C  
ATOM    762  CB  ILE A 109      -3.543   3.700  18.776  1.00 61.38           C  
ATOM    763  O   ILE A 109      -3.498   0.623  18.909  1.00 61.38           O  
ATOM    764  CG1 ILE A 109      -2.945   5.038  18.324  1.00 61.38           C  
ATOM    765  CG2 ILE A 109      -4.580   3.910  19.883  1.00 61.38           C  
ATOM    766  CD1 ILE A 109      -3.947   5.968  17.652  1.00 61.38           C  
ATOM    767  N   ASN A 110      -2.565   0.830  20.853  1.00 69.31           N  
ATOM    768  CA  ASN A 110      -3.148  -0.308  21.557  1.00 69.31           C  
ATOM    769  C   ASN A 110      -4.573  -0.013  22.015  1.00 69.31           C  
ATOM    770  CB  ASN A 110      -2.277  -0.703  22.751  1.00 69.31           C  
ATOM    771  O   ASN A 110      -4.797   0.900  22.811  1.00 69.31           O  
ATOM    772  CG  ASN A 110      -2.662  -2.049  23.334  1.00 69.31           C  
ATOM    773  ND2 ASN A 110      -1.904  -2.505  24.324  1.00 69.31           N  
ATOM    774  OD1 ASN A 110      -3.631  -2.674  22.897  1.00 69.31           O  
ATOM    775  N   HIS A 111      -5.429  -0.445  21.285  1.00 73.68           N  
ATOM    776  CA  HIS A 111      -6.845  -0.284  21.593  1.00 73.68           C  
ATOM    777  C   HIS A 111      -7.126  -0.575  23.063  1.00 73.68           C  
ATOM    778  CB  HIS A 111      -7.694  -1.196  20.706  1.00 73.68           C  
ATOM    779  O   HIS A 111      -7.998   0.053  23.669  1.00 73.68           O  
ATOM    780  CG  HIS A 111      -7.711  -0.787  19.267  1.00 73.68           C  
ATOM    781  CD2 HIS A 111      -7.215  -1.396  18.164  1.00 73.68           C  
ATOM    782  ND1 HIS A 111      -8.290   0.385  18.833  1.00 73.68           N  
ATOM    783  CE1 HIS A 111      -8.150   0.479  17.521  1.00 73.68           C  
ATOM    784  NE2 HIS A 111      -7.501  -0.589  17.091  1.00 73.68           N  
ATOM    785  N   LEU A 112      -6.328  -1.467  23.689  1.00 74.95           N  
ATOM    786  CA  LEU A 112      -6.502  -1.807  25.097  1.00 74.95           C  
ATOM    787  C   LEU A 112      -6.175  -0.614  25.989  1.00 74.95           C  
ATOM    788  CB  LEU A 112      -5.617  -2.998  25.474  1.00 74.95           C  
ATOM    789  O   LEU A 112      -6.893  -0.339  26.953  1.00 74.95           O  
ATOM    790  CG  LEU A 112      -5.973  -3.723  26.772  1.00 74.95           C  
ATOM    791  CD1 LEU A 112      -5.569  -5.191  26.687  1.00 74.95           C  
ATOM    792  CD2 LEU A 112      -5.304  -3.047  27.964  1.00 74.95           C  
ATOM    793  N   VAL A 113      -5.119   0.106  25.617  1.00 80.61           N  
ATOM    794  CA  VAL A 113      -4.692   1.260  26.401  1.00 80.61           C  
ATOM    795  C   VAL A 113      -5.734   2.371  26.295  1.00 80.61           C  
ATOM    796  CB  VAL A 113      -3.311   1.779  25.943  1.00 80.61           C  
ATOM    797  O   VAL A 113      -6.055   3.028  27.289  1.00 80.61           O  
ATOM    798  CG1 VAL A 113      -2.951   3.073  26.671  1.00 80.61           C  
ATOM    799  CG2 VAL A 113      -2.239   0.716  26.174  1.00 80.61           C  
ATOM    800  N   LEU A 114      -6.295   2.533  25.105  1.00 80.62           N  
ATOM    801  CA  LEU A 114      -7.321   3.552  24.908  1.00 80.62           C  
ATOM    802  C   LEU A 114      -8.578   3.219  25.705  1.00 80.62           C  
ATOM    803  CB  LEU A 114      -7.665   3.687  23.423  1.00 80.62           C  
ATOM    804  O   LEU A 114      -9.179   4.102  26.321  1.00 80.62           O  
ATOM    805  CG  LEU A 114      -6.924   4.780  22.652  1.00 80.62           C  
ATOM    806  CD1 LEU A 114      -6.563   4.291  21.253  1.00 80.62           C  
ATOM    807  CD2 LEU A 114      -7.768   6.049  22.578  1.00 80.62           C  
ATOM    808  N   ALA A 115      -8.922   1.913  25.661  1.00 82.09           N  
ATOM    809  CA  ALA A 115     -10.101   1.485  26.410  1.00 82.09           C  
ATOM    810  C   ALA A 115      -9.901   1.685  27.909  1.00 82.09           C  
ATOM    811  CB  ALA A 115     -10.421   0.023  26.109  1.00 82.09           C  
ATOM    812  O   ALA A 115     -10.799   2.167  28.603  1.00 82.09           O  
ATOM    813  N   LEU A 116      -8.734   1.306  28.386  1.00 85.36           N  
ATOM    814  CA  LEU A 116      -8.447   1.438  29.810  1.00 85.36           C  
ATOM    815  C   LEU A 116      -8.419   2.905  30.225  1.00 85.36           C  
ATOM    816  CB  LEU A 116      -7.111   0.773  30.152  1.00 85.36           C  
ATOM    817  O   LEU A 116      -8.869   3.254  31.318  1.00 85.36           O  
ATOM    818  CG  LEU A 116      -7.093  -0.756  30.142  1.00 85.36           C  
ATOM    819  CD1 LEU A 116      -5.662  -1.270  30.258  1.00 85.36           C  
ATOM    820  CD2 LEU A 116      -7.957  -1.309  31.270  1.00 85.36           C  
ATOM    821  N   ALA A 117      -7.913   3.794  29.358  1.00 85.26           N  
ATOM    822  CA  ALA A 117      -7.862   5.226  29.641  1.00 85.26           C  
ATOM    823  C   ALA A 117      -9.266   5.821  29.715  1.00 85.26           C  
ATOM    824  CB  ALA A 117      -7.038   5.949  28.578  1.00 85.26           C  
ATOM    825  O   ALA A 117      -9.551   6.646  30.586  1.00 85.26           O  
ATOM    826  N   LEU A 118     -10.118   5.351  28.863  1.00 86.29           N  
ATOM    827  CA  LEU A 118     -11.494   5.835  28.870  1.00 86.29           C  
ATOM    828  C   LEU A 118     -12.236   5.345  30.109  1.00 86.29           C  
ATOM    829  CB  LEU A 118     -12.229   5.380  27.607  1.00 86.29           C  
ATOM    830  O   LEU A 118     -13.008   6.094  30.712  1.00 86.29           O  
ATOM    831  CG  LEU A 118     -11.840   6.082  26.305  1.00 86.29           C  
ATOM    832  CD1 LEU A 118     -12.554   5.438  25.121  1.00 86.29           C  
ATOM    833  CD2 LEU A 118     -12.159   7.571  26.384  1.00 86.29           C  
ATOM    834  N   LEU A 119     -11.970   4.119  30.463  1.00 85.61           N  
ATOM    835  CA  LEU A 119     -12.602   3.569  31.658  1.00 85.61           C  
ATOM    836  C   LEU A 119     -12.124   4.297  32.910  1.00 85.61           C  
ATOM    837  CB  LEU A 119     -12.306   2.072  31.779  1.00 85.61           C  
ATOM    838  O   LEU A 119     -12.921   4.591  33.804  1.00 85.61           O  
ATOM    839  CG  LEU A 119     -13.011   1.157  30.776  1.00 85.61           C  
ATOM    840  CD1 LEU A 119     -12.563  -0.287  30.970  1.00 85.61           C  
ATOM    841  CD2 LEU A 119     -14.525   1.277  30.915  1.00 85.61           C  
ATOM    842  N   ALA A 120     -10.868   4.483  32.982  1.00 85.76           N  
ATOM    843  CA  ALA A 120     -10.296   5.194  34.123  1.00 85.76           C  
ATOM    844  C   ALA A 120     -10.854   6.611  34.222  1.00 85.76           C  
ATOM    845  CB  ALA A 120      -8.774   5.230  34.018  1.00 85.76           C  
ATOM    846  O   ALA A 120     -11.159   7.090  35.316  1.00 85.76           O  
ATOM    847  N   SER A 121     -10.958   7.303  33.069  1.00 84.50           N  
ATOM    848  CA  SER A 121     -11.511   8.653  33.036  1.00 84.50           C  
ATOM    849  C   SER A 121     -12.970   8.664  33.478  1.00 84.50           C  
ATOM    850  CB  SER A 121     -11.391   9.247  31.632  1.00 84.50           C  
ATOM    851  O   SER A 121     -13.400   9.569  34.196  1.00 84.50           O  
ATOM    852  OG  SER A 121     -10.031   9.376  31.255  1.00 84.50           O  
ATOM    853  N   PHE A 122     -13.670   7.664  32.947  1.00 82.97           N  
ATOM    854  CA  PHE A 122     -15.063   7.533  33.357  1.00 82.97           C  
ATOM    855  C   PHE A 122     -15.165   7.284  34.857  1.00 82.97           C  
ATOM    856  CB  PHE A 122     -15.746   6.396  32.589  1.00 82.97           C  
ATOM    857  O   PHE A 122     -16.030   7.850  35.528  1.00 82.97           O  
ATOM    858  CG  PHE A 122     -17.224   6.598  32.394  1.00 82.97           C  
ATOM    859  CD1 PHE A 122     -18.140   5.986  33.241  1.00 82.97           C  
ATOM    860  CD2 PHE A 122     -17.698   7.399  31.364  1.00 82.97           C  
ATOM    861  CE1 PHE A 122     -19.510   6.170  33.064  1.00 82.97           C  
ATOM    862  CE2 PHE A 122     -19.065   7.588  31.180  1.00 82.97           C  
ATOM    863  CZ  PHE A 122     -19.969   6.972  32.031  1.00 82.97           C  
ATOM    864  N   PHE A 123     -14.349   6.388  35.430  1.00 82.27           N  
ATOM    865  CA  PHE A 123     -14.338   6.103  36.860  1.00 82.27           C  
ATOM    866  C   PHE A 123     -13.948   7.343  37.656  1.00 82.27           C  
ATOM    867  CB  PHE A 123     -13.374   4.954  37.173  1.00 82.27           C  
ATOM    868  O   PHE A 123     -14.499   7.596  38.729  1.00 82.27           O  
ATOM    869  CG  PHE A 123     -13.995   3.590  37.051  1.00 82.27           C  
ATOM    870  CD1 PHE A 123     -14.883   3.126  38.014  1.00 82.27           C  
ATOM    871  CD2 PHE A 123     -13.692   2.769  35.972  1.00 82.27           C  
ATOM    872  CE1 PHE A 123     -15.460   1.863  37.904  1.00 82.27           C  
ATOM    873  CE2 PHE A 123     -14.265   1.506  35.855  1.00 82.27           C  
ATOM    874  CZ  PHE A 123     -15.148   1.055  36.822  1.00 82.27           C  
ATOM    875  N   TYR A 124     -13.056   8.094  37.101  1.00 84.09           N  
ATOM    876  CA  TYR A 124     -12.612   9.295  37.800  1.00 84.09           C  
ATOM    877  C   TYR A 124     -13.698  10.364  37.791  1.00 84.09           C  
ATOM    878  CB  TYR A 124     -11.333   9.846  37.163  1.00 84.09           C  
ATOM    879  O   TYR A 124     -13.925  11.037  38.799  1.00 84.09           O  
ATOM    880  CG  TYR A 124     -10.727  11.003  37.919  1.00 84.09           C  
ATOM    881  CD1 TYR A 124     -10.941  12.317  37.509  1.00 84.09           C  
ATOM    882  CD2 TYR A 124      -9.940  10.785  39.045  1.00 84.09           C  
ATOM    883  CE1 TYR A 124     -10.384  13.387  38.202  1.00 84.09           C  
ATOM    884  CE2 TYR A 124      -9.378  11.847  39.746  1.00 84.09           C  
ATOM    885  OH  TYR A 124      -9.051  14.197  40.008  1.00 84.09           O  
ATOM    886  CZ  TYR A 124      -9.605  13.142  39.318  1.00 84.09           C  
ATOM    887  N   LEU A 125     -14.395  10.527  36.674  1.00 83.22           N  
ATOM    888  CA  LEU A 125     -15.403  11.579  36.591  1.00 83.22           C  
ATOM    889  C   LEU A 125     -16.699  11.143  37.265  1.00 83.22           C  
ATOM    890  CB  LEU A 125     -15.672  11.949  35.130  1.00 83.22           C  
ATOM    891  O   LEU A 125     -17.381  11.956  37.894  1.00 83.22           O  
ATOM    892  CG  LEU A 125     -14.541  12.666  34.392  1.00 83.22           C  
ATOM    893  CD1 LEU A 125     -14.913  12.877  32.928  1.00 83.22           C  
ATOM    894  CD2 LEU A 125     -14.222  13.997  35.066  1.00 83.22           C  
ATOM    895  N   PHE A 126     -16.990   9.903  37.238  1.00 77.72           N  
ATOM    896  CA  PHE A 126     -18.300   9.519  37.749  1.00 77.72           C  
ATOM    897  C   PHE A 126     -18.163   8.649  38.993  1.00 77.72           C  
ATOM    898  CB  PHE A 126     -19.101   8.775  36.674  1.00 77.72           C  
ATOM    899  O   PHE A 126     -19.159   8.327  39.644  1.00 77.72           O  
ATOM    900  CG  PHE A 126     -19.416   9.613  35.464  1.00 77.72           C  
ATOM    901  CD1 PHE A 126     -20.447  10.544  35.496  1.00 77.72           C  
ATOM    902  CD2 PHE A 126     -18.681   9.469  34.295  1.00 77.72           C  
ATOM    903  CE1 PHE A 126     -20.742  11.320  34.377  1.00 77.72           C  
ATOM    904  CE2 PHE A 126     -18.969  10.241  33.173  1.00 77.72           C  
ATOM    905  CZ  PHE A 126     -20.001  11.165  33.216  1.00 77.72           C  
ATOM    906  N   GLY A 127     -17.078   8.116  39.239  1.00 66.88           N  
ATOM    907  CA  GLY A 127     -16.930   7.316  40.445  1.00 66.88           C  
ATOM    908  C   GLY A 127     -16.875   8.151  41.711  1.00 66.88           C  
ATOM    909  O   GLY A 127     -17.308   7.703  42.775  1.00 66.88           O  
ATOM    910  N   SER A 128     -16.476   9.428  41.634  1.00 65.96           N  
ATOM    911  CA  SER A 128     -16.523  10.204  42.869  1.00 65.96           C  
ATOM    912  C   SER A 128     -17.942  10.672  43.174  1.00 65.96           C  
ATOM    913  CB  SER A 128     -15.587  11.410  42.781  1.00 65.96           C  
ATOM    914  O   SER A 128     -18.253  11.028  44.312  1.00 65.96           O  
ATOM    915  OG  SER A 128     -15.695  12.039  41.515  1.00 65.96           O  
ATOM    916  N   ARG A 129     -18.851  10.511  42.191  1.00 59.96           N  
ATOM    917  CA  ARG A 129     -20.218  10.923  42.490  1.00 59.96           C  
ATOM    918  C   ARG A 129     -21.090   9.720  42.833  1.00 59.96           C  
ATOM    919  CB  ARG A 129     -20.820  11.686  41.308  1.00 59.96           C  
ATOM    920  O   ARG A 129     -22.176   9.874  43.396  1.00 59.96           O  
ATOM    921  CG  ARG A 129     -21.915  12.666  41.700  1.00 59.96           C  
ATOM    922  CD  ARG A 129     -22.138  13.722  40.627  1.00 59.96           C  
ATOM    923  NE  ARG A 129     -23.118  14.719  41.047  1.00 59.96           N  
ATOM    924  NH1 ARG A 129     -23.236  15.770  38.993  1.00 59.96           N  
ATOM    925  NH2 ARG A 129     -24.505  16.525  40.747  1.00 59.96           N  
ATOM    926  CZ  ARG A 129     -23.617  15.669  40.262  1.00 59.96           C  
ATOM    927  N   LEU A 130     -20.561   8.458  42.725  1.00 52.67           N  
ATOM    928  CA  LEU A 130     -21.238   7.311  43.320  1.00 52.67           C  
ATOM    929  C   LEU A 130     -20.680   7.009  44.706  1.00 52.67           C  
ATOM    930  CB  LEU A 130     -21.098   6.080  42.421  1.00 52.67           C  
ATOM    931  O   LEU A 130     -21.430   6.650  45.617  1.00 52.67           O  
ATOM    932  CG  LEU A 130     -22.285   5.766  41.509  1.00 52.67           C  
ATOM    933  CD1 LEU A 130     -21.853   5.798  40.047  1.00 52.67           C  
ATOM    934  CD2 LEU A 130     -22.890   4.412  41.864  1.00 52.67           C  
TER     935      ALA A   1                                                      
ENDMDL                                                                          
END                                                                             
