# Supplementary material for: Domain loss enabled evolution of novel functions in the snake three-finger toxin gene superfamily
Source: Nat Commun. 2023 Aug 11;14:4861. doi: 10.1038/s41467-023-40550-0 (PMC10421932; doi:10.1038/s41467-023-40550-0)
Supplement: Supplementary file 5 — Supplementary Data 2 [file 41467_2023_40550_MOESM5_ESM.zip › SD2_structure_predictions/full_sequence/None|Povi_3|Pogona_vitticeps.pdb]

MODEL     1                                                                     
ATOM      1  N   MET A   1     -34.073 -11.333  40.918  1.00 47.87           N  
ATOM      2  CA  MET A   1     -32.623 -11.496  40.973  1.00 47.87           C  
ATOM      3  C   MET A   1     -32.071 -11.918  39.615  1.00 47.87           C  
ATOM      4  CB  MET A   1     -32.236 -12.524  42.037  1.00 47.87           C  
ATOM      5  O   MET A   1     -30.855 -11.952  39.418  1.00 47.87           O  
ATOM      6  CG  MET A   1     -32.918 -12.304  43.378  1.00 47.87           C  
ATOM      7  SD  MET A   1     -32.320 -13.462  44.669  1.00 47.87           S  
ATOM      8  CE  MET A   1     -33.593 -14.750  44.559  1.00 47.87           C  
ATOM      9  N   VAL A   2     -32.952 -12.023  38.559  1.00 53.34           N  
ATOM     10  CA  VAL A   2     -32.755 -12.395  37.161  1.00 53.34           C  
ATOM     11  C   VAL A   2     -32.780 -11.144  36.285  1.00 53.34           C  
ATOM     12  CB  VAL A   2     -33.827 -13.401  36.685  1.00 53.34           C  
ATOM     13  O   VAL A   2     -32.094 -11.081  35.263  1.00 53.34           O  
ATOM     14  CG1 VAL A   2     -33.564 -13.827  35.242  1.00 53.34           C  
ATOM     15  CG2 VAL A   2     -33.861 -14.618  37.607  1.00 53.34           C  
ATOM     16  N   GLU A   3     -33.302  -9.993  36.891  1.00 53.53           N  
ATOM     17  CA  GLU A   3     -33.376  -8.736  36.154  1.00 53.53           C  
ATOM     18  C   GLU A   3     -32.147  -7.870  36.413  1.00 53.53           C  
ATOM     19  CB  GLU A   3     -34.648  -7.969  36.526  1.00 53.53           C  
ATOM     20  O   GLU A   3     -31.718  -7.113  35.539  1.00 53.53           O  
ATOM     21  CG  GLU A   3     -35.926  -8.604  35.998  1.00 53.53           C  
ATOM     22  CD  GLU A   3     -37.002  -7.587  35.649  1.00 53.53           C  
ATOM     23  OE1 GLU A   3     -37.835  -7.866  34.758  1.00 53.53           O  
ATOM     24  OE2 GLU A   3     -37.011  -6.502  36.273  1.00 53.53           O  
ATOM     25  N   GLY A   4     -31.373  -8.048  37.506  1.00 53.58           N  
ATOM     26  CA  GLY A   4     -30.142  -7.379  37.897  1.00 53.58           C  
ATOM     27  C   GLY A   4     -28.897  -8.053  37.353  1.00 53.58           C  
ATOM     28  O   GLY A   4     -27.892  -7.390  37.086  1.00 53.58           O  
ATOM     29  N   PHE A   5     -28.969  -9.376  37.030  1.00 52.73           N  
ATOM     30  CA  PHE A   5     -27.967 -10.251  36.434  1.00 52.73           C  
ATOM     31  C   PHE A   5     -27.947 -10.098  34.918  1.00 52.73           C  
ATOM     32  CB  PHE A   5     -28.233 -11.712  36.811  1.00 52.73           C  
ATOM     33  O   PHE A   5     -26.884 -10.154  34.297  1.00 52.73           O  
ATOM     34  CG  PHE A   5     -27.121 -12.650  36.429  1.00 52.73           C  
ATOM     35  CD1 PHE A   5     -27.252 -13.496  35.334  1.00 52.73           C  
ATOM     36  CD2 PHE A   5     -25.944 -12.687  37.164  1.00 52.73           C  
ATOM     37  CE1 PHE A   5     -26.224 -14.366  34.977  1.00 52.73           C  
ATOM     38  CE2 PHE A   5     -24.912 -13.554  36.814  1.00 52.73           C  
ATOM     39  CZ  PHE A   5     -25.055 -14.393  35.721  1.00 52.73           C  
ATOM     40  N   ALA A   6     -28.999  -9.613  34.186  1.00 58.68           N  
ATOM     41  CA  ALA A   6     -29.178  -9.341  32.763  1.00 58.68           C  
ATOM     42  C   ALA A   6     -28.747  -7.918  32.418  1.00 58.68           C  
ATOM     43  CB  ALA A   6     -30.632  -9.566  32.357  1.00 58.68           C  
ATOM     44  O   ALA A   6     -28.226  -7.667  31.329  1.00 58.68           O  
ATOM     45  N   ARG A   7     -28.864  -6.990  33.375  1.00 61.39           N  
ATOM     46  CA  ARG A   7     -28.505  -5.584  33.217  1.00 61.39           C  
ATOM     47  C   ARG A   7     -26.997  -5.388  33.335  1.00 61.39           C  
ATOM     48  CB  ARG A   7     -29.229  -4.724  34.255  1.00 61.39           C  
ATOM     49  O   ARG A   7     -26.406  -4.610  32.583  1.00 61.39           O  
ATOM     50  CG  ARG A   7     -29.589  -3.333  33.759  1.00 61.39           C  
ATOM     51  CD  ARG A   7     -30.461  -2.586  34.758  1.00 61.39           C  
ATOM     52  NE  ARG A   7     -30.381  -1.140  34.568  1.00 61.39           N  
ATOM     53  NH1 ARG A   7     -31.966  -0.634  36.172  1.00 61.39           N  
ATOM     54  NH2 ARG A   7     -30.946   1.045  34.991  1.00 61.39           N  
ATOM     55  CZ  ARG A   7     -31.098  -0.246  35.244  1.00 61.39           C  
ATOM     56  N   GLY A   8     -26.274  -6.202  34.237  1.00 60.74           N  
ATOM     57  CA  GLY A   8     -24.833  -6.177  34.431  1.00 60.74           C  
ATOM     58  C   GLY A   8     -24.067  -6.846  33.305  1.00 60.74           C  
ATOM     59  O   GLY A   8     -22.981  -6.396  32.933  1.00 60.74           O  
ATOM     60  N   GLN A   9     -24.647  -7.826  32.622  1.00 64.35           N  
ATOM     61  CA  GLN A   9     -24.117  -8.569  31.483  1.00 64.35           C  
ATOM     62  C   GLN A   9     -24.311  -7.794  30.183  1.00 64.35           C  
ATOM     63  CB  GLN A   9     -24.784  -9.942  31.380  1.00 64.35           C  
ATOM     64  O   GLN A   9     -23.489  -7.889  29.269  1.00 64.35           O  
ATOM     65  CG  GLN A   9     -24.458 -10.872  32.541  1.00 64.35           C  
ATOM     66  CD  GLN A   9     -25.025 -12.266  32.352  1.00 64.35           C  
ATOM     67  NE2 GLN A   9     -24.822 -13.128  33.343  1.00 64.35           N  
ATOM     68  OE1 GLN A   9     -25.641 -12.567  31.325  1.00 64.35           O  
ATOM     69  N   MET A  10     -25.405  -6.998  30.185  1.00 63.93           N  
ATOM     70  CA  MET A  10     -25.710  -6.130  29.051  1.00 63.93           C  
ATOM     71  C   MET A  10     -24.780  -4.922  29.026  1.00 63.93           C  
ATOM     72  CB  MET A  10     -27.167  -5.668  29.104  1.00 63.93           C  
ATOM     73  O   MET A  10     -24.344  -4.491  27.957  1.00 63.93           O  
ATOM     74  CG  MET A  10     -27.945  -5.945  27.828  1.00 63.93           C  
ATOM     75  SD  MET A  10     -27.761  -4.605  26.588  1.00 63.93           S  
ATOM     76  CE  MET A  10     -29.234  -3.616  26.965  1.00 63.93           C  
ATOM     77  N   LEU A  11     -24.406  -4.462  30.122  1.00 70.92           N  
ATOM     78  CA  LEU A  11     -23.513  -3.316  30.257  1.00 70.92           C  
ATOM     79  C   LEU A  11     -22.072  -3.710  29.948  1.00 70.92           C  
ATOM     80  CB  LEU A  11     -23.603  -2.729  31.668  1.00 70.92           C  
ATOM     81  O   LEU A  11     -21.346  -2.960  29.293  1.00 70.92           O  
ATOM     82  CG  LEU A  11     -24.886  -1.967  32.005  1.00 70.92           C  
ATOM     83  CD1 LEU A  11     -25.000  -1.761  33.511  1.00 70.92           C  
ATOM     84  CD2 LEU A  11     -24.923  -0.630  31.272  1.00 70.92           C  
ATOM     85  N   THR A  12     -21.708  -4.916  30.322  1.00 70.07           N  
ATOM     86  CA  THR A  12     -20.393  -5.483  30.047  1.00 70.07           C  
ATOM     87  C   THR A  12     -20.244  -5.809  28.563  1.00 70.07           C  
ATOM     88  CB  THR A  12     -20.146  -6.753  30.881  1.00 70.07           C  
ATOM     89  O   THR A  12     -19.174  -5.615  27.984  1.00 70.07           O  
ATOM     90  CG2 THR A  12     -19.836  -6.406  32.334  1.00 70.07           C  
ATOM     91  OG1 THR A  12     -21.315  -7.581  30.838  1.00 70.07           O  
ATOM     92  N   ALA A  13     -21.289  -6.222  27.920  1.00 69.62           N  
ATOM     93  CA  ALA A  13     -21.348  -6.532  26.494  1.00 69.62           C  
ATOM     94  C   ALA A  13     -21.276  -5.260  25.653  1.00 69.62           C  
ATOM     95  CB  ALA A  13     -22.621  -7.309  26.170  1.00 69.62           C  
ATOM     96  O   ALA A  13     -20.599  -5.227  24.623  1.00 69.62           O  
ATOM     97  N   VAL A  14     -21.907  -4.205  26.086  1.00 72.94           N  
ATOM     98  CA  VAL A  14     -21.893  -2.899  25.437  1.00 72.94           C  
ATOM     99  C   VAL A  14     -20.513  -2.262  25.586  1.00 72.94           C  
ATOM    100  CB  VAL A  14     -22.977  -1.964  26.019  1.00 72.94           C  
ATOM    101  O   VAL A  14     -19.984  -1.682  24.635  1.00 72.94           O  
ATOM    102  CG1 VAL A  14     -22.803  -0.541  25.490  1.00 72.94           C  
ATOM    103  CG2 VAL A  14     -24.371  -2.494  25.689  1.00 72.94           C  
ATOM    104  N   LEU A  15     -19.887  -2.431  26.714  1.00 76.46           N  
ATOM    105  CA  LEU A  15     -18.561  -1.894  27.002  1.00 76.46           C  
ATOM    106  C   LEU A  15     -17.490  -2.639  26.214  1.00 76.46           C  
ATOM    107  CB  LEU A  15     -18.262  -1.981  28.501  1.00 76.46           C  
ATOM    108  O   LEU A  15     -16.569  -2.022  25.674  1.00 76.46           O  
ATOM    109  CG  LEU A  15     -17.073  -1.160  29.004  1.00 76.46           C  
ATOM    110  CD1 LEU A  15     -17.503   0.275  29.289  1.00 76.46           C  
ATOM    111  CD2 LEU A  15     -16.469  -1.800  30.250  1.00 76.46           C  
ATOM    112  N   LEU A  16     -17.634  -3.944  26.061  1.00 72.64           N  
ATOM    113  CA  LEU A  16     -16.726  -4.801  25.307  1.00 72.64           C  
ATOM    114  C   LEU A  16     -16.859  -4.549  23.809  1.00 72.64           C  
ATOM    115  CB  LEU A  16     -17.001  -6.276  25.615  1.00 72.64           C  
ATOM    116  O   LEU A  16     -15.860  -4.533  23.086  1.00 72.64           O  
ATOM    117  CG  LEU A  16     -16.557  -6.775  26.991  1.00 72.64           C  
ATOM    118  CD1 LEU A  16     -17.094  -8.180  27.243  1.00 72.64           C  
ATOM    119  CD2 LEU A  16     -15.036  -6.750  27.104  1.00 72.64           C  
ATOM    120  N   THR A  17     -18.063  -4.285  23.315  1.00 69.59           N  
ATOM    121  CA  THR A  17     -18.342  -3.904  21.935  1.00 69.59           C  
ATOM    122  C   THR A  17     -17.822  -2.498  21.647  1.00 69.59           C  
ATOM    123  CB  THR A  17     -19.851  -3.968  21.633  1.00 69.59           C  
ATOM    124  O   THR A  17     -17.287  -2.238  20.567  1.00 69.59           O  
ATOM    125  CG2 THR A  17     -20.365  -5.402  21.699  1.00 69.59           C  
ATOM    126  OG1 THR A  17     -20.559  -3.174  22.593  1.00 69.59           O  
ATOM    127  N   ALA A  18     -17.971  -1.541  22.543  1.00 72.32           N  
ATOM    128  CA  ALA A  18     -17.456  -0.176  22.472  1.00 72.32           C  
ATOM    129  C   ALA A  18     -15.930  -0.166  22.460  1.00 72.32           C  
ATOM    130  CB  ALA A  18     -17.982   0.653  23.641  1.00 72.32           C  
ATOM    131  O   ALA A  18     -15.313   0.613  21.729  1.00 72.32           O  
ATOM    132  N   LEU A  19     -15.279  -1.024  23.179  1.00 72.76           N  
ATOM    133  CA  LEU A  19     -13.828  -1.166  23.227  1.00 72.76           C  
ATOM    134  C   LEU A  19     -13.303  -1.817  21.952  1.00 72.76           C  
ATOM    135  CB  LEU A  19     -13.410  -1.994  24.446  1.00 72.76           C  
ATOM    136  O   LEU A  19     -12.207  -1.492  21.490  1.00 72.76           O  
ATOM    137  CG  LEU A  19     -13.525  -1.304  25.806  1.00 72.76           C  
ATOM    138  CD1 LEU A  19     -13.293  -2.307  26.931  1.00 72.76           C  
ATOM    139  CD2 LEU A  19     -12.537  -0.146  25.903  1.00 72.76           C  
ATOM    140  N   LEU A  20     -14.193  -2.693  21.376  1.00 67.60           N  
ATOM    141  CA  LEU A  20     -13.884  -3.363  20.117  1.00 67.60           C  
ATOM    142  C   LEU A  20     -14.030  -2.403  18.941  1.00 67.60           C  
ATOM    143  CB  LEU A  20     -14.796  -4.576  19.917  1.00 67.60           C  
ATOM    144  O   LEU A  20     -13.362  -2.564  17.917  1.00 67.60           O  
ATOM    145  CG  LEU A  20     -14.534  -5.778  20.826  1.00 67.60           C  
ATOM    146  CD1 LEU A  20     -15.657  -6.800  20.690  1.00 67.60           C  
ATOM    147  CD2 LEU A  20     -13.186  -6.412  20.499  1.00 67.60           C  
ATOM    148  N   TYR A  21     -14.876  -1.381  19.074  1.00 64.25           N  
ATOM    149  CA  TYR A  21     -15.087  -0.362  18.052  1.00 64.25           C  
ATOM    150  C   TYR A  21     -14.180   0.840  18.284  1.00 64.25           C  
ATOM    151  CB  TYR A  21     -16.552   0.085  18.034  1.00 64.25           C  
ATOM    152  O   TYR A  21     -14.159   1.774  17.479  1.00 64.25           O  
ATOM    153  CG  TYR A  21     -17.497  -0.952  17.475  1.00 64.25           C  
ATOM    154  CD1 TYR A  21     -17.677  -1.089  16.101  1.00 64.25           C  
ATOM    155  CD2 TYR A  21     -18.210  -1.795  18.320  1.00 64.25           C  
ATOM    156  CE1 TYR A  21     -18.548  -2.042  15.582  1.00 64.25           C  
ATOM    157  CE2 TYR A  21     -19.084  -2.751  17.812  1.00 64.25           C  
ATOM    158  OH  TYR A  21     -20.109  -3.811  15.935  1.00 64.25           O  
ATOM    159  CZ  TYR A  21     -19.245  -2.867  16.444  1.00 64.25           C  
ATOM    160  N   ALA A  22     -13.501   0.872  19.516  1.00 66.58           N  
ATOM    161  CA  ALA A  22     -12.537   1.926  19.822  1.00 66.58           C  
ATOM    162  C   ALA A  22     -11.309   1.823  18.922  1.00 66.58           C  
ATOM    163  CB  ALA A  22     -12.124   1.860  21.290  1.00 66.58           C  
ATOM    164  O   ALA A  22     -10.646   0.784  18.881  1.00 66.58           O  
ATOM    165  N   GLU A  23     -11.460   2.099  17.653  1.00 58.55           N  
ATOM    166  CA  GLU A  23     -10.444   2.151  16.606  1.00 58.55           C  
ATOM    167  C   GLU A  23      -9.122   2.690  17.144  1.00 58.55           C  
ATOM    168  CB  GLU A  23     -10.925   3.011  15.434  1.00 58.55           C  
ATOM    169  O   GLU A  23      -9.094   3.727  17.811  1.00 58.55           O  
ATOM    170  CG  GLU A  23     -11.680   2.232  14.368  1.00 58.55           C  
ATOM    171  CD  GLU A  23     -12.089   3.084  13.177  1.00 58.55           C  
ATOM    172  OE1 GLU A  23     -12.654   2.536  12.204  1.00 58.55           O  
ATOM    173  OE2 GLU A  23     -11.840   4.310  13.217  1.00 58.55           O  
ATOM    174  N   ARG A  24      -8.317   1.883  17.830  1.00 60.10           N  
ATOM    175  CA  ARG A  24      -6.947   2.243  18.181  1.00 60.10           C  
ATOM    176  C   ARG A  24      -6.336   3.163  17.130  1.00 60.10           C  
ATOM    177  CB  ARG A  24      -6.086   0.989  18.344  1.00 60.10           C  
ATOM    178  O   ARG A  24      -6.436   2.896  15.931  1.00 60.10           O  
ATOM    179  CG  ARG A  24      -6.356   0.218  19.627  1.00 60.10           C  
ATOM    180  CD  ARG A  24      -5.125  -0.546  20.095  1.00 60.10           C  
ATOM    181  NE  ARG A  24      -5.403  -1.331  21.294  1.00 60.10           N  
ATOM    182  NH1 ARG A  24      -3.392  -2.467  21.266  1.00 60.10           N  
ATOM    183  NH2 ARG A  24      -4.926  -2.885  22.917  1.00 60.10           N  
ATOM    184  CZ  ARG A  24      -4.573  -2.226  21.823  1.00 60.10           C  
ATOM    185  N   ALA A  25      -6.332   4.544  17.347  1.00 62.08           N  
ATOM    186  CA  ALA A  25      -5.670   5.530  16.497  1.00 62.08           C  
ATOM    187  C   ALA A  25      -4.176   5.241  16.384  1.00 62.08           C  
ATOM    188  CB  ALA A  25      -5.897   6.938  17.041  1.00 62.08           C  
ATOM    189  O   ALA A  25      -3.396   5.613  17.265  1.00 62.08           O  
ATOM    190  N   GLN A  26      -3.852   4.072  16.076  1.00 72.41           N  
ATOM    191  CA  GLN A  26      -2.445   3.778  15.825  1.00 72.41           C  
ATOM    192  C   GLN A  26      -2.005   4.311  14.465  1.00 72.41           C  
ATOM    193  CB  GLN A  26      -2.188   2.273  15.907  1.00 72.41           C  
ATOM    194  O   GLN A  26      -2.824   4.454  13.554  1.00 72.41           O  
ATOM    195  CG  GLN A  26      -2.444   1.679  17.286  1.00 72.41           C  
ATOM    196  CD  GLN A  26      -1.693   0.381  17.515  1.00 72.41           C  
ATOM    197  NE2 GLN A  26      -1.327   0.120  18.765  1.00 72.41           N  
ATOM    198  OE1 GLN A  26      -1.444  -0.381  16.575  1.00 72.41           O  
ATOM    199  N   ALA A  27      -0.859   5.111  14.567  1.00 84.42           N  
ATOM    200  CA  ALA A  27      -0.263   5.664  13.354  1.00 84.42           C  
ATOM    201  C   ALA A  27      -0.055   4.578  12.301  1.00 84.42           C  
ATOM    202  CB  ALA A  27       1.063   6.348  13.677  1.00 84.42           C  
ATOM    203  O   ALA A  27       0.315   3.449  12.630  1.00 84.42           O  
ATOM    204  N   LEU A  28      -0.564   4.737  11.059  1.00 91.05           N  
ATOM    205  CA  LEU A  28      -0.394   3.857   9.908  1.00 91.05           C  
ATOM    206  C   LEU A  28       1.077   3.509   9.702  1.00 91.05           C  
ATOM    207  CB  LEU A  28      -0.958   4.511   8.644  1.00 91.05           C  
ATOM    208  O   LEU A  28       1.940   4.388   9.760  1.00 91.05           O  
ATOM    209  CG  LEU A  28      -0.883   3.683   7.360  1.00 91.05           C  
ATOM    210  CD1 LEU A  28      -1.809   2.476   7.453  1.00 91.05           C  
ATOM    211  CD2 LEU A  28      -1.233   4.541   6.149  1.00 91.05           C  
ATOM    212  N   ARG A  29       1.373   2.218   9.556  1.00 93.86           N  
ATOM    213  CA  ARG A  29       2.722   1.740   9.270  1.00 93.86           C  
ATOM    214  C   ARG A  29       2.849   1.299   7.816  1.00 93.86           C  
ATOM    215  CB  ARG A  29       3.093   0.585  10.202  1.00 93.86           C  
ATOM    216  O   ARG A  29       2.046   0.500   7.331  1.00 93.86           O  
ATOM    217  CG  ARG A  29       3.152   0.974  11.671  1.00 93.86           C  
ATOM    218  CD  ARG A  29       3.321  -0.243  12.570  1.00 93.86           C  
ATOM    219  NE  ARG A  29       4.648  -0.836  12.430  1.00 93.86           N  
ATOM    220  NH1 ARG A  29       4.253  -2.575  13.899  1.00 93.86           N  
ATOM    221  NH2 ARG A  29       6.289  -2.384  12.864  1.00 93.86           N  
ATOM    222  CZ  ARG A  29       5.060  -1.930  13.065  1.00 93.86           C  
ATOM    223  N   CYS A  30       3.949   1.839   7.154  1.00 94.82           N  
ATOM    224  CA  CYS A  30       4.202   1.513   5.755  1.00 94.82           C  
ATOM    225  C   CYS A  30       5.660   1.126   5.540  1.00 94.82           C  
ATOM    226  CB  CYS A  30       3.841   2.695   4.856  1.00 94.82           C  
ATOM    227  O   CYS A  30       6.532   1.518   6.318  1.00 94.82           O  
ATOM    228  SG  CYS A  30       2.093   3.148   4.916  1.00 94.82           S  
ATOM    229  N   TYR A  31       5.911   0.372   4.497  1.00 95.01           N  
ATOM    230  CA  TYR A  31       7.286   0.187   4.049  1.00 95.01           C  
ATOM    231  C   TYR A  31       7.785   1.415   3.297  1.00 95.01           C  
ATOM    232  CB  TYR A  31       7.399  -1.053   3.156  1.00 95.01           C  
ATOM    233  O   TYR A  31       7.071   1.970   2.459  1.00 95.01           O  
ATOM    234  CG  TYR A  31       7.265  -2.355   3.907  1.00 95.01           C  
ATOM    235  CD1 TYR A  31       8.183  -2.711   4.893  1.00 95.01           C  
ATOM    236  CD2 TYR A  31       6.222  -3.233   3.633  1.00 95.01           C  
ATOM    237  CE1 TYR A  31       8.065  -3.911   5.586  1.00 95.01           C  
ATOM    238  CE2 TYR A  31       6.094  -4.436   4.320  1.00 95.01           C  
ATOM    239  OH  TYR A  31       6.897  -5.955   5.976  1.00 95.01           O  
ATOM    240  CZ  TYR A  31       7.019  -4.765   5.293  1.00 95.01           C  
ATOM    241  N   SER A  32       9.058   1.788   3.638  1.00 94.88           N  
ATOM    242  CA  SER A  32       9.584   2.993   3.006  1.00 94.88           C  
ATOM    243  C   SER A  32      11.034   2.802   2.571  1.00 94.88           C  
ATOM    244  CB  SER A  32       9.482   4.186   3.957  1.00 94.88           C  
ATOM    245  O   SER A  32      11.784   2.058   3.206  1.00 94.88           O  
ATOM    246  OG  SER A  32      10.354   4.024   5.063  1.00 94.88           O  
ATOM    247  N   CYS A  33      11.375   3.383   1.478  1.00 94.15           N  
ATOM    248  CA  CYS A  33      12.735   3.437   0.953  1.00 94.15           C  
ATOM    249  C   CYS A  33      12.957   4.710   0.145  1.00 94.15           C  
ATOM    250  CB  CYS A  33      13.022   2.213   0.083  1.00 94.15           C  
ATOM    251  O   CYS A  33      12.070   5.148  -0.589  1.00 94.15           O  
ATOM    252  SG  CYS A  33      11.806   1.949  -1.226  1.00 94.15           S  
ATOM    253  N   HIS A  34      14.125   5.408   0.355  1.00 85.94           N  
ATOM    254  CA  HIS A  34      14.442   6.726  -0.185  1.00 85.94           C  
ATOM    255  C   HIS A  34      14.842   6.638  -1.654  1.00 85.94           C  
ATOM    256  CB  HIS A  34      15.562   7.381   0.626  1.00 85.94           C  
ATOM    257  O   HIS A  34      14.439   7.477  -2.462  1.00 85.94           O  
ATOM    258  CG  HIS A  34      15.819   8.806   0.251  1.00 85.94           C  
ATOM    259  CD2 HIS A  34      15.377   9.963   0.798  1.00 85.94           C  
ATOM    260  ND1 HIS A  34      16.620   9.163  -0.812  1.00 85.94           N  
ATOM    261  CE1 HIS A  34      16.660  10.482  -0.902  1.00 85.94           C  
ATOM    262  NE2 HIS A  34      15.914  10.991   0.063  1.00 85.94           N  
ATOM    263  N   ASP A  35      15.509   5.443  -1.988  1.00 88.41           N  
ATOM    264  CA  ASP A  35      15.981   5.260  -3.357  1.00 88.41           C  
ATOM    265  C   ASP A  35      15.347   4.027  -3.996  1.00 88.41           C  
ATOM    266  CB  ASP A  35      17.507   5.142  -3.386  1.00 88.41           C  
ATOM    267  O   ASP A  35      14.970   3.083  -3.298  1.00 88.41           O  
ATOM    268  CG  ASP A  35      18.208   6.402  -2.913  1.00 88.41           C  
ATOM    269  OD1 ASP A  35      17.936   7.494  -3.458  1.00 88.41           O  
ATOM    270  OD2 ASP A  35      19.043   6.303  -1.988  1.00 88.41           O  
ATOM    271  N   PRO A  36      15.144   4.218  -5.351  1.00 88.35           N  
ATOM    272  CA  PRO A  36      14.624   3.029  -6.031  1.00 88.35           C  
ATOM    273  C   PRO A  36      15.494   1.794  -5.809  1.00 88.35           C  
ATOM    274  CB  PRO A  36      14.623   3.439  -7.506  1.00 88.35           C  
ATOM    275  O   PRO A  36      16.692   1.819  -6.103  1.00 88.35           O  
ATOM    276  CG  PRO A  36      14.587   4.933  -7.487  1.00 88.35           C  
ATOM    277  CD  PRO A  36      15.339   5.413  -6.279  1.00 88.35           C  
ATOM    278  N   THR A  37      15.030   0.821  -5.183  1.00 89.25           N  
ATOM    279  CA  THR A  37      15.724  -0.423  -4.865  1.00 89.25           C  
ATOM    280  C   THR A  37      14.834  -1.628  -5.155  1.00 89.25           C  
ATOM    281  CB  THR A  37      16.170  -0.453  -3.392  1.00 89.25           C  
ATOM    282  O   THR A  37      13.655  -1.472  -5.480  1.00 89.25           O  
ATOM    283  CG2 THR A  37      14.974  -0.606  -2.458  1.00 89.25           C  
ATOM    284  OG1 THR A  37      17.063  -1.555  -3.191  1.00 89.25           O  
ATOM    285  N   THR A  38      15.438  -2.762  -5.102  1.00 87.03           N  
ATOM    286  CA  THR A  38      14.665  -3.977  -5.335  1.00 87.03           C  
ATOM    287  C   THR A  38      13.601  -4.156  -4.256  1.00 87.03           C  
ATOM    288  CB  THR A  38      15.574  -5.219  -5.375  1.00 87.03           C  
ATOM    289  O   THR A  38      13.795  -3.742  -3.111  1.00 87.03           O  
ATOM    290  CG2 THR A  38      16.590  -5.121  -6.508  1.00 87.03           C  
ATOM    291  OG1 THR A  38      16.273  -5.332  -4.129  1.00 87.03           O  
ATOM    292  N   ALA A  39      12.465  -4.653  -4.620  1.00 86.07           N  
ATOM    293  CA  ALA A  39      11.347  -4.844  -3.700  1.00 86.07           C  
ATOM    294  C   ALA A  39      11.792  -5.584  -2.441  1.00 86.07           C  
ATOM    295  CB  ALA A  39      10.216  -5.604  -4.388  1.00 86.07           C  
ATOM    296  O   ALA A  39      11.314  -5.295  -1.342  1.00 86.07           O  
ATOM    297  N   SER A  40      12.751  -6.449  -2.608  1.00 85.45           N  
ATOM    298  CA  SER A  40      13.231  -7.259  -1.493  1.00 85.45           C  
ATOM    299  C   SER A  40      14.068  -6.428  -0.526  1.00 85.45           C  
ATOM    300  CB  SER A  40      14.053  -8.442  -2.004  1.00 85.45           C  
ATOM    301  O   SER A  40      14.190  -6.772   0.652  1.00 85.45           O  
ATOM    302  OG  SER A  40      15.178  -7.993  -2.740  1.00 85.45           O  
ATOM    303  N   ASN A  41      14.555  -5.345  -1.009  1.00 87.78           N  
ATOM    304  CA  ASN A  41      15.463  -4.510  -0.231  1.00 87.78           C  
ATOM    305  C   ASN A  41      14.756  -3.274   0.319  1.00 87.78           C  
ATOM    306  CB  ASN A  41      16.671  -4.098  -1.076  1.00 87.78           C  
ATOM    307  O   ASN A  41      15.322  -2.540   1.131  1.00 87.78           O  
ATOM    308  CG  ASN A  41      17.608  -5.256  -1.358  1.00 87.78           C  
ATOM    309  ND2 ASN A  41      18.280  -5.210  -2.502  1.00 87.78           N  
ATOM    310  OD1 ASN A  41      17.726  -6.185  -0.555  1.00 87.78           O  
ATOM    311  N   CYS A  42      13.510  -2.982  -0.059  1.00 90.22           N  
ATOM    312  CA  CYS A  42      12.698  -1.859   0.396  1.00 90.22           C  
ATOM    313  C   CYS A  42      11.675  -2.310   1.432  1.00 90.22           C  
ATOM    314  CB  CYS A  42      11.986  -1.200  -0.784  1.00 90.22           C  
ATOM    315  O   CYS A  42      10.474  -2.328   1.157  1.00 90.22           O  
ATOM    316  SG  CYS A  42      11.313   0.434  -0.408  1.00 90.22           S  
ATOM    317  N   LEU A  43      12.190  -2.660   2.638  1.00 91.23           N  
ATOM    318  CA  LEU A  43      11.374  -3.286   3.674  1.00 91.23           C  
ATOM    319  C   LEU A  43      11.450  -2.496   4.976  1.00 91.23           C  
ATOM    320  CB  LEU A  43      11.825  -4.730   3.912  1.00 91.23           C  
ATOM    321  O   LEU A  43      11.106  -3.014   6.041  1.00 91.23           O  
ATOM    322  CG  LEU A  43      11.687  -5.687   2.727  1.00 91.23           C  
ATOM    323  CD1 LEU A  43      12.350  -7.023   3.045  1.00 91.23           C  
ATOM    324  CD2 LEU A  43      10.218  -5.885   2.368  1.00 91.23           C  
ATOM    325  N   ARG A  44      11.981  -1.283   4.864  1.00 94.41           N  
ATOM    326  CA  ARG A  44      12.047  -0.443   6.055  1.00 94.41           C  
ATOM    327  C   ARG A  44      10.652  -0.029   6.512  1.00 94.41           C  
ATOM    328  CB  ARG A  44      12.902   0.799   5.792  1.00 94.41           C  
ATOM    329  O   ARG A  44       9.900   0.583   5.751  1.00 94.41           O  
ATOM    330  CG  ARG A  44      13.116   1.671   7.019  1.00 94.41           C  
ATOM    331  CD  ARG A  44      14.026   2.853   6.718  1.00 94.41           C  
ATOM    332  NE  ARG A  44      14.190   3.717   7.884  1.00 94.41           N  
ATOM    333  NH1 ARG A  44      15.351   5.366   6.757  1.00 94.41           N  
ATOM    334  NH2 ARG A  44      14.907   5.595   8.994  1.00 94.41           N  
ATOM    335  CZ  ARG A  44      14.816   4.891   7.876  1.00 94.41           C  
ATOM    336  N   VAL A  45      10.351  -0.377   7.748  1.00 95.12           N  
ATOM    337  CA  VAL A  45       9.052  -0.041   8.322  1.00 95.12           C  
ATOM    338  C   VAL A  45       9.095   1.367   8.912  1.00 95.12           C  
ATOM    339  CB  VAL A  45       8.630  -1.059   9.405  1.00 95.12           C  
ATOM    340  O   VAL A  45       9.973   1.682   9.719  1.00 95.12           O  
ATOM    341  CG1 VAL A  45       7.291  -0.664  10.026  1.00 95.12           C  
ATOM    342  CG2 VAL A  45       8.553  -2.466   8.814  1.00 95.12           C  
ATOM    343  N   THR A  46       8.116   2.198   8.480  1.00 94.64           N  
ATOM    344  CA  THR A  46       8.035   3.580   8.941  1.00 94.64           C  
ATOM    345  C   THR A  46       6.637   3.894   9.465  1.00 94.64           C  
ATOM    346  CB  THR A  46       8.398   4.566   7.815  1.00 94.64           C  
ATOM    347  O   THR A  46       5.638   3.501   8.859  1.00 94.64           O  
ATOM    348  CG2 THR A  46       8.390   6.005   8.322  1.00 94.64           C  
ATOM    349  OG1 THR A  46       9.704   4.254   7.316  1.00 94.64           O  
ATOM    350  N   ASN A  47       6.636   4.590  10.624  1.00 95.10           N  
ATOM    351  CA  ASN A  47       5.374   5.117  11.132  1.00 95.10           C  
ATOM    352  C   ASN A  47       4.970   6.399  10.410  1.00 95.10           C  
ATOM    353  CB  ASN A  47       5.463   5.362  12.640  1.00 95.10           C  
ATOM    354  O   ASN A  47       5.721   7.376  10.403  1.00 95.10           O  
ATOM    355  CG  ASN A  47       5.528   4.075  13.438  1.00 95.10           C  
ATOM    356  ND2 ASN A  47       6.471   4.002  14.370  1.00 95.10           N  
ATOM    357  OD1 ASN A  47       4.737   3.154  13.219  1.00 95.10           O  
ATOM    358  N   CYS A  48       3.756   6.319   9.820  1.00 94.07           N  
ATOM    359  CA  CYS A  48       3.290   7.487   9.082  1.00 94.07           C  
ATOM    360  C   CYS A  48       2.830   8.586  10.033  1.00 94.07           C  
ATOM    361  CB  CYS A  48       2.149   7.106   8.140  1.00 94.07           C  
ATOM    362  O   CYS A  48       2.451   8.308  11.172  1.00 94.07           O  
ATOM    363  SG  CYS A  48       2.593   5.835   6.935  1.00 94.07           S  
ATOM    364  N   THR A  49       2.989   9.826   9.586  1.00 93.36           N  
ATOM    365  CA  THR A  49       2.503  10.947  10.382  1.00 93.36           C  
ATOM    366  C   THR A  49       0.978  10.959  10.425  1.00 93.36           C  
ATOM    367  CB  THR A  49       3.014  12.290   9.828  1.00 93.36           C  
ATOM    368  O   THR A  49       0.325  10.236   9.670  1.00 93.36           O  
ATOM    369  CG2 THR A  49       4.538  12.316   9.768  1.00 93.36           C  
ATOM    370  OG1 THR A  49       2.492  12.485   8.508  1.00 93.36           O  
ATOM    371  N   GLN A  50       0.421  11.681  11.280  1.00 87.79           N  
ATOM    372  CA  GLN A  50      -1.023  11.759  11.472  1.00 87.79           C  
ATOM    373  C   GLN A  50      -1.725  12.211  10.195  1.00 87.79           C  
ATOM    374  CB  GLN A  50      -1.361  12.710  12.622  1.00 87.79           C  
ATOM    375  O   GLN A  50      -2.853  11.797   9.920  1.00 87.79           O  
ATOM    376  CG  GLN A  50      -2.814  12.638  13.072  1.00 87.79           C  
ATOM    377  CD  GLN A  50      -3.100  13.516  14.276  1.00 87.79           C  
ATOM    378  NE2 GLN A  50      -4.034  13.085  15.116  1.00 87.79           N  
ATOM    379  OE1 GLN A  50      -2.485  14.574  14.449  1.00 87.79           O  
ATOM    380  N   ASN A  51      -1.010  12.910   9.376  1.00 90.69           N  
ATOM    381  CA  ASN A  51      -1.583  13.475   8.159  1.00 90.69           C  
ATOM    382  C   ASN A  51      -1.413  12.533   6.970  1.00 90.69           C  
ATOM    383  CB  ASN A  51      -0.955  14.836   7.852  1.00 90.69           C  
ATOM    384  O   ASN A  51      -2.161  12.616   5.995  1.00 90.69           O  
ATOM    385  CG  ASN A  51      -1.335  15.896   8.866  1.00 90.69           C  
ATOM    386  ND2 ASN A  51      -0.521  16.940   8.967  1.00 90.69           N  
ATOM    387  OD1 ASN A  51      -2.352  15.778   9.555  1.00 90.69           O  
ATOM    388  N   GLU A  52      -0.561  11.529   7.135  1.00 93.76           N  
ATOM    389  CA  GLU A  52      -0.312  10.528   6.102  1.00 93.76           C  
ATOM    390  C   GLU A  52      -1.180   9.291   6.312  1.00 93.76           C  
ATOM    391  CB  GLU A  52       1.167  10.135   6.079  1.00 93.76           C  
ATOM    392  O   GLU A  52      -0.908   8.478   7.198  1.00 93.76           O  
ATOM    393  CG  GLU A  52       2.099  11.271   5.684  1.00 93.76           C  
ATOM    394  CD  GLU A  52       3.569  10.943   5.897  1.00 93.76           C  
ATOM    395  OE1 GLU A  52       4.430  11.553   5.224  1.00 93.76           O  
ATOM    396  OE2 GLU A  52       3.860  10.067   6.742  1.00 93.76           O  
ATOM    397  N   THR A  53      -2.179   9.171   5.414  1.00 92.44           N  
ATOM    398  CA  THR A  53      -3.204   8.161   5.653  1.00 92.44           C  
ATOM    399  C   THR A  53      -3.097   7.029   4.636  1.00 92.44           C  
ATOM    400  CB  THR A  53      -4.616   8.774   5.596  1.00 92.44           C  
ATOM    401  O   THR A  53      -3.906   6.099   4.647  1.00 92.44           O  
ATOM    402  CG2 THR A  53      -4.806   9.821   6.689  1.00 92.44           C  
ATOM    403  OG1 THR A  53      -4.810   9.393   4.318  1.00 92.44           O  
ATOM    404  N   MET A  54      -2.048   7.101   3.797  1.00 93.68           N  
ATOM    405  CA  MET A  54      -1.963   6.106   2.731  1.00 93.68           C  
ATOM    406  C   MET A  54      -0.525   5.638   2.537  1.00 93.68           C  
ATOM    407  CB  MET A  54      -2.509   6.674   1.420  1.00 93.68           C  
ATOM    408  O   MET A  54       0.418   6.368   2.848  1.00 93.68           O  
ATOM    409  CG  MET A  54      -3.962   7.113   1.500  1.00 93.68           C  
ATOM    410  SD  MET A  54      -4.564   7.842  -0.073  1.00 93.68           S  
ATOM    411  CE  MET A  54      -4.876   6.330  -1.027  1.00 93.68           C  
ATOM    412  N   CYS A  55      -0.425   4.379   2.104  1.00 94.41           N  
ATOM    413  CA  CYS A  55       0.851   3.846   1.639  1.00 94.41           C  
ATOM    414  C   CYS A  55       0.952   3.920   0.120  1.00 94.41           C  
ATOM    415  CB  CYS A  55       1.030   2.401   2.101  1.00 94.41           C  
ATOM    416  O   CYS A  55       0.004   3.575  -0.587  1.00 94.41           O  
ATOM    417  SG  CYS A  55       1.037   2.206   3.897  1.00 94.41           S  
ATOM    418  N   LYS A  56       2.103   4.414  -0.351  1.00 94.09           N  
ATOM    419  CA  LYS A  56       2.329   4.592  -1.782  1.00 94.09           C  
ATOM    420  C   LYS A  56       3.490   3.729  -2.267  1.00 94.09           C  
ATOM    421  CB  LYS A  56       2.599   6.063  -2.104  1.00 94.09           C  
ATOM    422  O   LYS A  56       4.552   3.699  -1.641  1.00 94.09           O  
ATOM    423  CG  LYS A  56       2.858   6.336  -3.579  1.00 94.09           C  
ATOM    424  CD  LYS A  56       3.152   7.809  -3.831  1.00 94.09           C  
ATOM    425  CE  LYS A  56       3.469   8.074  -5.297  1.00 94.09           C  
ATOM    426  NZ  LYS A  56       3.714   9.524  -5.557  1.00 94.09           N  
ATOM    427  N   THR A  57       3.269   3.074  -3.382  1.00 91.99           N  
ATOM    428  CA  THR A  57       4.300   2.267  -4.025  1.00 91.99           C  
ATOM    429  C   THR A  57       4.452   2.654  -5.493  1.00 91.99           C  
ATOM    430  CB  THR A  57       3.981   0.764  -3.918  1.00 91.99           C  
ATOM    431  O   THR A  57       3.466   2.712  -6.231  1.00 91.99           O  
ATOM    432  CG2 THR A  57       5.081  -0.079  -4.555  1.00 91.99           C  
ATOM    433  OG1 THR A  57       3.858   0.405  -2.536  1.00 91.99           O  
ATOM    434  N   THR A  58       5.660   2.915  -5.907  1.00 90.53           N  
ATOM    435  CA  THR A  58       5.964   3.230  -7.298  1.00 90.53           C  
ATOM    436  C   THR A  58       6.928   2.204  -7.887  1.00 90.53           C  
ATOM    437  CB  THR A  58       6.567   4.641  -7.433  1.00 90.53           C  
ATOM    438  O   THR A  58       7.975   1.921  -7.301  1.00 90.53           O  
ATOM    439  CG2 THR A  58       6.758   5.021  -8.898  1.00 90.53           C  
ATOM    440  OG1 THR A  58       5.689   5.590  -6.815  1.00 90.53           O  
ATOM    441  N   LEU A  59       6.546   1.725  -8.954  1.00 86.97           N  
ATOM    442  CA  LEU A  59       7.353   0.712  -9.625  1.00 86.97           C  
ATOM    443  C   LEU A  59       8.200   1.335 -10.730  1.00 86.97           C  
ATOM    444  CB  LEU A  59       6.460  -0.386 -10.208  1.00 86.97           C  
ATOM    445  O   LEU A  59       7.706   2.154 -11.509  1.00 86.97           O  
ATOM    446  CG  LEU A  59       5.724  -1.268  -9.198  1.00 86.97           C  
ATOM    447  CD1 LEU A  59       4.727  -2.174  -9.914  1.00 86.97           C  
ATOM    448  CD2 LEU A  59       6.716  -2.093  -8.386  1.00 86.97           C  
ATOM    449  N   TYR A  60       9.530   1.037 -10.762  1.00 82.17           N  
ATOM    450  CA  TYR A  60      10.468   1.517 -11.772  1.00 82.17           C  
ATOM    451  C   TYR A  60      10.995   0.365 -12.618  1.00 82.17           C  
ATOM    452  CB  TYR A  60      11.635   2.257 -11.112  1.00 82.17           C  
ATOM    453  O   TYR A  60      11.400  -0.671 -12.085  1.00 82.17           O  
ATOM    454  CG  TYR A  60      11.219   3.491 -10.349  1.00 82.17           C  
ATOM    455  CD1 TYR A  60      11.267   4.751 -10.942  1.00 82.17           C  
ATOM    456  CD2 TYR A  60      10.777   3.400  -9.033  1.00 82.17           C  
ATOM    457  CE1 TYR A  60      10.885   5.891 -10.242  1.00 82.17           C  
ATOM    458  CE2 TYR A  60      10.393   4.534  -8.324  1.00 82.17           C  
ATOM    459  OH  TYR A  60      10.072   6.897  -8.238  1.00 82.17           O  
ATOM    460  CZ  TYR A  60      10.450   5.772  -8.936  1.00 82.17           C  
ATOM    461  N   SER A  61      10.769   0.467 -13.893  1.00 72.53           N  
ATOM    462  CA  SER A  61      11.338  -0.542 -14.781  1.00 72.53           C  
ATOM    463  C   SER A  61      12.461   0.041 -15.632  1.00 72.53           C  
ATOM    464  CB  SER A  61      10.256  -1.133 -15.685  1.00 72.53           C  
ATOM    465  O   SER A  61      12.450   1.232 -15.953  1.00 72.53           O  
ATOM    466  OG  SER A  61      10.830  -1.959 -16.684  1.00 72.53           O  
ATOM    467  N   ARG A  62      13.586  -0.685 -15.802  1.00 61.78           N  
ATOM    468  CA  ARG A  62      14.685  -0.329 -16.694  1.00 61.78           C  
ATOM    469  C   ARG A  62      14.263  -0.442 -18.155  1.00 61.78           C  
ATOM    470  CB  ARG A  62      15.901  -1.219 -16.430  1.00 61.78           C  
ATOM    471  O   ARG A  62      14.812   0.244 -19.020  1.00 61.78           O  
ATOM    472  CG  ARG A  62      16.676  -0.847 -15.176  1.00 61.78           C  
ATOM    473  CD  ARG A  62      18.169  -0.729 -15.450  1.00 61.78           C  
ATOM    474  NE  ARG A  62      18.961  -1.024 -14.259  1.00 61.78           N  
ATOM    475  NH1 ARG A  62      20.376   0.786 -14.500  1.00 61.78           N  
ATOM    476  NH2 ARG A  62      20.641  -0.655 -12.738  1.00 61.78           N  
ATOM    477  CZ  ARG A  62      19.991  -0.297 -13.835  1.00 61.78           C  
ATOM    478  N   GLU A  63      13.046  -1.021 -18.457  1.00 58.81           N  
ATOM    479  CA  GLU A  63      12.506  -1.211 -19.799  1.00 58.81           C  
ATOM    480  C   GLU A  63      11.160  -0.508 -19.957  1.00 58.81           C  
ATOM    481  CB  GLU A  63      12.361  -2.702 -20.115  1.00 58.81           C  
ATOM    482  O   GLU A  63      10.399  -0.390 -18.995  1.00 58.81           O  
ATOM    483  CG  GLU A  63      13.688  -3.435 -20.241  1.00 58.81           C  
ATOM    484  CD  GLU A  63      13.755  -4.702 -19.403  1.00 58.81           C  
ATOM    485  OE1 GLU A  63      14.854  -5.290 -19.279  1.00 58.81           O  
ATOM    486  OE2 GLU A  63      12.701  -5.110 -18.866  1.00 58.81           O  
ATOM    487  N   ASP A  64      11.008   0.424 -20.937  1.00 57.53           N  
ATOM    488  CA  ASP A  64       9.829   1.215 -21.277  1.00 57.53           C  
ATOM    489  C   ASP A  64       8.692   0.322 -21.767  1.00 57.53           C  
ATOM    490  CB  ASP A  64      10.173   2.260 -22.340  1.00 57.53           C  
ATOM    491  O   ASP A  64       7.727   0.807 -22.362  1.00 57.53           O  
ATOM    492  CG  ASP A  64      11.110   3.340 -21.829  1.00 57.53           C  
ATOM    493  OD1 ASP A  64      11.039   3.693 -20.632  1.00 57.53           O  
ATOM    494  OD2 ASP A  64      11.925   3.845 -22.631  1.00 57.53           O  
ATOM    495  N   VAL A  65       8.711  -1.161 -21.376  1.00 56.71           N  
ATOM    496  CA  VAL A  65       7.654  -1.996 -21.938  1.00 56.71           C  
ATOM    497  C   VAL A  65       7.021  -2.840 -20.834  1.00 56.71           C  
ATOM    498  CB  VAL A  65       8.189  -2.908 -23.064  1.00 56.71           C  
ATOM    499  O   VAL A  65       7.716  -3.326 -19.939  1.00 56.71           O  
ATOM    500  CG1 VAL A  65       7.073  -3.789 -23.622  1.00 56.71           C  
ATOM    501  CG2 VAL A  65       8.818  -2.069 -24.176  1.00 56.71           C  
ATOM    502  N   TYR A  66       5.582  -2.852 -20.721  1.00 55.80           N  
ATOM    503  CA  TYR A  66       4.765  -3.726 -19.887  1.00 55.80           C  
ATOM    504  C   TYR A  66       4.471  -5.041 -20.598  1.00 55.80           C  
ATOM    505  CB  TYR A  66       3.453  -3.033 -19.506  1.00 55.80           C  
ATOM    506  O   TYR A  66       4.046  -5.046 -21.756  1.00 55.80           O  
ATOM    507  CG  TYR A  66       2.601  -3.831 -18.549  1.00 55.80           C  
ATOM    508  CD1 TYR A  66       1.597  -4.675 -19.018  1.00 55.80           C  
ATOM    509  CD2 TYR A  66       2.798  -3.742 -17.175  1.00 55.80           C  
ATOM    510  CE1 TYR A  66       0.808  -5.411 -18.140  1.00 55.80           C  
ATOM    511  CE2 TYR A  66       2.015  -4.473 -16.288  1.00 55.80           C  
ATOM    512  OH  TYR A  66       0.246  -6.030 -15.905  1.00 55.80           O  
ATOM    513  CZ  TYR A  66       1.024  -5.304 -16.779  1.00 55.80           C  
ATOM    514  N   PRO A  67       4.470  -6.396 -20.040  1.00 58.09           N  
ATOM    515  CA  PRO A  67       4.859  -6.611 -18.644  1.00 58.09           C  
ATOM    516  C   PRO A  67       6.370  -6.545 -18.436  1.00 58.09           C  
ATOM    517  CB  PRO A  67       4.328  -8.015 -18.343  1.00 58.09           C  
ATOM    518  O   PRO A  67       7.138  -6.808 -19.365  1.00 58.09           O  
ATOM    519  CG  PRO A  67       4.295  -8.704 -19.669  1.00 58.09           C  
ATOM    520  CD  PRO A  67       4.133  -7.667 -20.742  1.00 58.09           C  
ATOM    521  N   PHE A  68       6.814  -5.903 -17.439  1.00 60.10           N  
ATOM    522  CA  PHE A  68       8.208  -5.607 -17.131  1.00 60.10           C  
ATOM    523  C   PHE A  68       9.014  -6.891 -16.980  1.00 60.10           C  
ATOM    524  CB  PHE A  68       8.310  -4.769 -15.852  1.00 60.10           C  
ATOM    525  O   PHE A  68       8.661  -7.762 -16.182  1.00 60.10           O  
ATOM    526  CG  PHE A  68       7.506  -3.498 -15.893  1.00 60.10           C  
ATOM    527  CD1 PHE A  68       7.825  -2.486 -16.791  1.00 60.10           C  
ATOM    528  CD2 PHE A  68       6.431  -3.314 -15.033  1.00 60.10           C  
ATOM    529  CE1 PHE A  68       7.083  -1.308 -16.831  1.00 60.10           C  
ATOM    530  CE2 PHE A  68       5.685  -2.139 -15.067  1.00 60.10           C  
ATOM    531  CZ  PHE A  68       6.013  -1.137 -15.966  1.00 60.10           C  
ATOM    532  N   VAL A  69       9.752  -7.430 -18.035  1.00 55.98           N  
ATOM    533  CA  VAL A  69      10.607  -8.611 -17.979  1.00 55.98           C  
ATOM    534  C   VAL A  69      12.032  -8.200 -17.618  1.00 55.98           C  
ATOM    535  CB  VAL A  69      10.598  -9.382 -19.318  1.00 55.98           C  
ATOM    536  O   VAL A  69      12.655  -7.406 -18.326  1.00 55.98           O  
ATOM    537  CG1 VAL A  69      10.049 -10.794 -19.125  1.00 55.98           C  
ATOM    538  CG2 VAL A  69       9.780  -8.626 -20.364  1.00 55.98           C  
ATOM    539  N   GLY A  70      12.396  -7.794 -16.215  1.00 59.82           N  
ATOM    540  CA  GLY A  70      13.690  -7.417 -15.668  1.00 59.82           C  
ATOM    541  C   GLY A  70      13.616  -6.957 -14.224  1.00 59.82           C  
ATOM    542  O   GLY A  70      12.619  -7.197 -13.541  1.00 59.82           O  
ATOM    543  N   ASP A  71      14.829  -6.717 -13.493  1.00 63.50           N  
ATOM    544  CA  ASP A  71      15.002  -6.255 -12.119  1.00 63.50           C  
ATOM    545  C   ASP A  71      14.249  -4.948 -11.880  1.00 63.50           C  
ATOM    546  CB  ASP A  71      16.487  -6.072 -11.798  1.00 63.50           C  
ATOM    547  O   ASP A  71      14.550  -3.929 -12.505  1.00 63.50           O  
ATOM    548  CG  ASP A  71      17.206  -7.386 -11.549  1.00 63.50           C  
ATOM    549  OD1 ASP A  71      16.538  -8.401 -11.258  1.00 63.50           O  
ATOM    550  OD2 ASP A  71      18.453  -7.406 -11.643  1.00 63.50           O  
ATOM    551  N   SER A  72      12.928  -4.956 -11.628  1.00 74.65           N  
ATOM    552  CA  SER A  72      12.119  -3.785 -11.309  1.00 74.65           C  
ATOM    553  C   SER A  72      12.434  -3.260  -9.912  1.00 74.65           C  
ATOM    554  CB  SER A  72      10.630  -4.117 -11.414  1.00 74.65           C  
ATOM    555  O   SER A  72      12.901  -4.010  -9.052  1.00 74.65           O  
ATOM    556  OG  SER A  72      10.285  -5.168 -10.528  1.00 74.65           O  
ATOM    557  N   THR A  73      12.730  -1.924  -9.874  1.00 87.67           N  
ATOM    558  CA  THR A  73      12.936  -1.269  -8.588  1.00 87.67           C  
ATOM    559  C   THR A  73      11.665  -0.558  -8.133  1.00 87.67           C  
ATOM    560  CB  THR A  73      14.097  -0.259  -8.655  1.00 87.67           C  
ATOM    561  O   THR A  73      10.788  -0.262  -8.946  1.00 87.67           O  
ATOM    562  CG2 THR A  73      15.412  -0.954  -8.989  1.00 87.67           C  
ATOM    563  OG1 THR A  73      13.815   0.717  -9.666  1.00 87.67           O  
ATOM    564  N   VAL A  74      11.573  -0.487  -6.764  1.00 90.47           N  
ATOM    565  CA  VAL A  74      10.375   0.122  -6.196  1.00 90.47           C  
ATOM    566  C   VAL A  74      10.769   1.249  -5.245  1.00 90.47           C  
ATOM    567  CB  VAL A  74       9.505  -0.919  -5.457  1.00 90.47           C  
ATOM    568  O   VAL A  74      11.872   1.247  -4.693  1.00 90.47           O  
ATOM    569  CG1 VAL A  74       9.065  -2.029  -6.409  1.00 90.47           C  
ATOM    570  CG2 VAL A  74      10.266  -1.502  -4.268  1.00 90.47           C  
ATOM    571  N   THR A  75       9.913   2.211  -5.204  1.00 92.93           N  
ATOM    572  CA  THR A  75       9.915   3.169  -4.104  1.00 92.93           C  
ATOM    573  C   THR A  75       8.624   3.066  -3.296  1.00 92.93           C  
ATOM    574  CB  THR A  75      10.088   4.610  -4.619  1.00 92.93           C  
ATOM    575  O   THR A  75       7.541   2.913  -3.863  1.00 92.93           O  
ATOM    576  CG2 THR A  75      11.422   4.780  -5.337  1.00 92.93           C  
ATOM    577  OG1 THR A  75       9.025   4.917  -5.529  1.00 92.93           O  
ATOM    578  N   ARG A  76       8.794   3.024  -1.911  1.00 94.08           N  
ATOM    579  CA  ARG A  76       7.668   2.988  -0.983  1.00 94.08           C  
ATOM    580  C   ARG A  76       7.715   4.169  -0.020  1.00 94.08           C  
ATOM    581  CB  ARG A  76       7.658   1.673  -0.200  1.00 94.08           C  
ATOM    582  O   ARG A  76       8.790   4.564   0.435  1.00 94.08           O  
ATOM    583  CG  ARG A  76       7.482   0.439  -1.070  1.00 94.08           C  
ATOM    584  CD  ARG A  76       7.517  -0.841  -0.248  1.00 94.08           C  
ATOM    585  NE  ARG A  76       7.052  -1.990  -1.019  1.00 94.08           N  
ATOM    586  NH1 ARG A  76       8.882  -3.316  -0.537  1.00 94.08           N  
ATOM    587  NH2 ARG A  76       7.195  -4.121  -1.865  1.00 94.08           N  
ATOM    588  CZ  ARG A  76       7.711  -3.140  -1.138  1.00 94.08           C  
ATOM    589  N   SER A  77       6.497   4.725   0.251  1.00 95.08           N  
ATOM    590  CA  SER A  77       6.456   5.864   1.163  1.00 95.08           C  
ATOM    591  C   SER A  77       5.061   6.054   1.748  1.00 95.08           C  
ATOM    592  CB  SER A  77       6.897   7.141   0.447  1.00 95.08           C  
ATOM    593  O   SER A  77       4.092   5.469   1.259  1.00 95.08           O  
ATOM    594  OG  SER A  77       5.997   7.467  -0.598  1.00 95.08           O  
ATOM    595  N   CYS A  78       5.043   6.767   2.823  1.00 95.61           N  
ATOM    596  CA  CYS A  78       3.790   7.285   3.361  1.00 95.61           C  
ATOM    597  C   CYS A  78       3.336   8.521   2.593  1.00 95.61           C  
ATOM    598  CB  CYS A  78       3.942   7.622   4.844  1.00 95.61           C  
ATOM    599  O   CYS A  78       4.157   9.358   2.214  1.00 95.61           O  
ATOM    600  SG  CYS A  78       4.340   6.196   5.878  1.00 95.61           S  
ATOM    601  N   ALA A  79       1.977   8.599   2.399  1.00 95.10           N  
ATOM    602  CA  ALA A  79       1.489   9.731   1.616  1.00 95.10           C  
ATOM    603  C   ALA A  79       0.149  10.231   2.150  1.00 95.10           C  
ATOM    604  CB  ALA A  79       1.360   9.345   0.145  1.00 95.10           C  
ATOM    605  O   ALA A  79      -0.645   9.450   2.680  1.00 95.10           O  
ATOM    606  N   LEU A  80       0.068  11.526   2.081  1.00 94.96           N  
ATOM    607  CA  LEU A  80      -1.219  12.129   2.411  1.00 94.96           C  
ATOM    608  C   LEU A  80      -2.265  11.789   1.355  1.00 94.96           C  
ATOM    609  CB  LEU A  80      -1.082  13.649   2.539  1.00 94.96           C  
ATOM    610  O   LEU A  80      -3.396  11.429   1.690  1.00 94.96           O  
ATOM    611  CG  LEU A  80      -2.359  14.418   2.881  1.00 94.96           C  
ATOM    612  CD1 LEU A  80      -2.813  14.088   4.299  1.00 94.96           C  
ATOM    613  CD2 LEU A  80      -2.138  15.919   2.721  1.00 94.96           C  
ATOM    614  N   GLN A  81      -1.877  11.963   0.160  1.00 93.65           N  
ATOM    615  CA  GLN A  81      -2.681  11.651  -1.017  1.00 93.65           C  
ATOM    616  C   GLN A  81      -1.936  10.709  -1.958  1.00 93.65           C  
ATOM    617  CB  GLN A  81      -3.071  12.932  -1.756  1.00 93.65           C  
ATOM    618  O   GLN A  81      -0.732  10.862  -2.174  1.00 93.65           O  
ATOM    619  CG  GLN A  81      -3.988  13.848  -0.958  1.00 93.65           C  
ATOM    620  CD  GLN A  81      -4.313  15.137  -1.690  1.00 93.65           C  
ATOM    621  NE2 GLN A  81      -4.764  16.143  -0.948  1.00 93.65           N  
ATOM    622  OE1 GLN A  81      -4.158  15.228  -2.912  1.00 93.65           O  
ATOM    623  N   CYS A  82      -2.726   9.735  -2.476  1.00 92.65           N  
ATOM    624  CA  CYS A  82      -2.160   8.759  -3.401  1.00 92.65           C  
ATOM    625  C   CYS A  82      -3.113   8.486  -4.558  1.00 92.65           C  
ATOM    626  CB  CYS A  82      -1.841   7.453  -2.672  1.00 92.65           C  
ATOM    627  O   CYS A  82      -4.244   8.045  -4.345  1.00 92.65           O  
ATOM    628  SG  CYS A  82      -1.138   6.177  -3.740  1.00 92.65           S  
ATOM    629  N   VAL A  83      -2.572   8.719  -5.802  1.00 91.46           N  
ATOM    630  CA  VAL A  83      -3.375   8.489  -6.998  1.00 91.46           C  
ATOM    631  C   VAL A  83      -2.863   7.253  -7.734  1.00 91.46           C  
ATOM    632  CB  VAL A  83      -3.357   9.715  -7.938  1.00 91.46           C  
ATOM    633  O   VAL A  83      -1.748   7.255  -8.262  1.00 91.46           O  
ATOM    634  CG1 VAL A  83      -4.221   9.461  -9.172  1.00 91.46           C  
ATOM    635  CG2 VAL A  83      -3.834  10.963  -7.196  1.00 91.46           C  
ATOM    636  N   PRO A  84      -3.654   6.207  -7.686  1.00 89.95           N  
ATOM    637  CA  PRO A  84      -3.215   4.983  -8.362  1.00 89.95           C  
ATOM    638  C   PRO A  84      -3.141   5.141  -9.879  1.00 89.95           C  
ATOM    639  CB  PRO A  84      -4.286   3.961  -7.971  1.00 89.95           C  
ATOM    640  O   PRO A  84      -3.918   5.901 -10.463  1.00 89.95           O  
ATOM    641  CG  PRO A  84      -5.496   4.779  -7.651  1.00 89.95           C  
ATOM    642  CD  PRO A  84      -5.046   6.124  -7.158  1.00 89.95           C  
ATOM    643  N   SER A  85      -2.129   4.555 -10.441  1.00 86.29           N  
ATOM    644  CA  SER A  85      -1.990   4.568 -11.894  1.00 86.29           C  
ATOM    645  C   SER A  85      -3.125   3.799 -12.564  1.00 86.29           C  
ATOM    646  CB  SER A  85      -0.645   3.971 -12.309  1.00 86.29           C  
ATOM    647  O   SER A  85      -3.683   2.870 -11.978  1.00 86.29           O  
ATOM    648  OG  SER A  85       0.427   4.728 -11.774  1.00 86.29           O  
ATOM    649  N   ASP A  86      -3.505   4.376 -13.738  1.00 80.44           N  
ATOM    650  CA  ASP A  86      -4.528   3.744 -14.565  1.00 80.44           C  
ATOM    651  C   ASP A  86      -4.002   2.460 -15.202  1.00 80.44           C  
ATOM    652  CB  ASP A  86      -5.014   4.708 -15.649  1.00 80.44           C  
ATOM    653  O   ASP A  86      -2.972   2.473 -15.880  1.00 80.44           O  
ATOM    654  CG  ASP A  86      -6.234   4.196 -16.395  1.00 80.44           C  
ATOM    655  OD1 ASP A  86      -6.647   3.038 -16.166  1.00 80.44           O  
ATOM    656  OD2 ASP A  86      -6.784   4.955 -17.221  1.00 80.44           O  
ATOM    657  N   VAL A  87      -4.538   1.370 -14.800  1.00 67.93           N  
ATOM    658  CA  VAL A  87      -4.120   0.045 -15.244  1.00 67.93           C  
ATOM    659  C   VAL A  87      -4.251  -0.057 -16.762  1.00 67.93           C  
ATOM    660  CB  VAL A  87      -4.947  -1.069 -14.563  1.00 67.93           C  
ATOM    661  O   VAL A  87      -3.573  -0.868 -17.397  1.00 67.93           O  
ATOM    662  CG1 VAL A  87      -4.656  -1.116 -13.064  1.00 67.93           C  
ATOM    663  CG2 VAL A  87      -6.438  -0.856 -14.815  1.00 67.93           C  
ATOM    664  N   ASP A  88      -4.910   1.018 -17.459  1.00 67.07           N  
ATOM    665  CA  ASP A  88      -5.179   0.998 -18.893  1.00 67.07           C  
ATOM    666  C   ASP A  88      -4.434   2.123 -19.608  1.00 67.07           C  
ATOM    667  CB  ASP A  88      -6.682   1.110 -19.159  1.00 67.07           C  
ATOM    668  O   ASP A  88      -4.666   2.373 -20.793  1.00 67.07           O  
ATOM    669  CG  ASP A  88      -7.466  -0.084 -18.643  1.00 67.07           C  
ATOM    670  OD1 ASP A  88      -6.948  -1.220 -18.690  1.00 67.07           O  
ATOM    671  OD2 ASP A  88      -8.614   0.113 -18.189  1.00 67.07           O  
ATOM    672  N   GLY A  89      -3.601   2.810 -18.833  1.00 64.11           N  
ATOM    673  CA  GLY A  89      -2.878   3.931 -19.412  1.00 64.11           C  
ATOM    674  C   GLY A  89      -1.669   3.506 -20.224  1.00 64.11           C  
ATOM    675  O   GLY A  89      -0.854   2.706 -19.761  1.00 64.11           O  
ATOM    676  N   ILE A  90      -1.872   3.300 -21.485  1.00 59.94           N  
ATOM    677  CA  ILE A  90      -0.810   2.981 -22.432  1.00 59.94           C  
ATOM    678  C   ILE A  90       0.357   3.948 -22.245  1.00 59.94           C  
ATOM    679  CB  ILE A  90      -1.318   3.031 -23.890  1.00 59.94           C  
ATOM    680  O   ILE A  90       0.161   5.165 -22.196  1.00 59.94           O  
ATOM    681  CG1 ILE A  90      -2.446   2.014 -24.098  1.00 59.94           C  
ATOM    682  CG2 ILE A  90      -0.169   2.783 -24.872  1.00 59.94           C  
ATOM    683  CD1 ILE A  90      -3.185   2.169 -25.420  1.00 59.94           C  
ATOM    684  N   GLY A  91       1.560   3.426 -21.709  1.00 61.59           N  
ATOM    685  CA  GLY A  91       2.735   4.283 -21.683  1.00 61.59           C  
ATOM    686  C   GLY A  91       3.134   4.706 -20.281  1.00 61.59           C  
ATOM    687  O   GLY A  91       3.915   5.644 -20.109  1.00 61.59           O  
ATOM    688  N   THR A  92       2.417   4.203 -19.190  1.00 66.43           N  
ATOM    689  CA  THR A  92       2.819   4.528 -17.826  1.00 66.43           C  
ATOM    690  C   THR A  92       4.120   3.818 -17.462  1.00 66.43           C  
ATOM    691  CB  THR A  92       1.722   4.145 -16.815  1.00 66.43           C  
ATOM    692  O   THR A  92       4.208   2.591 -17.543  1.00 66.43           O  
ATOM    693  CG2 THR A  92       2.100   4.581 -15.403  1.00 66.43           C  
ATOM    694  OG1 THR A  92       0.494   4.781 -17.187  1.00 66.43           O  
ATOM    695  N   THR A  93       5.145   4.544 -17.303  1.00 68.72           N  
ATOM    696  CA  THR A  93       6.531   4.126 -17.118  1.00 68.72           C  
ATOM    697  C   THR A  93       6.828   3.876 -15.643  1.00 68.72           C  
ATOM    698  CB  THR A  93       7.510   5.179 -17.670  1.00 68.72           C  
ATOM    699  O   THR A  93       7.668   3.038 -15.307  1.00 68.72           O  
ATOM    700  CG2 THR A  93       7.432   5.258 -19.191  1.00 68.72           C  
ATOM    701  OG1 THR A  93       7.185   6.461 -17.119  1.00 68.72           O  
ATOM    702  N   HIS A  94       5.749   4.167 -14.799  1.00 81.34           N  
ATOM    703  CA  HIS A  94       5.938   3.992 -13.364  1.00 81.34           C  
ATOM    704  C   HIS A  94       4.602   3.823 -12.649  1.00 81.34           C  
ATOM    705  CB  HIS A  94       6.702   5.180 -12.775  1.00 81.34           C  
ATOM    706  O   HIS A  94       4.021   4.800 -12.170  1.00 81.34           O  
ATOM    707  CG  HIS A  94       8.032   5.415 -13.416  1.00 81.34           C  
ATOM    708  CD2 HIS A  94       8.435   6.344 -14.315  1.00 81.34           C  
ATOM    709  ND1 HIS A  94       9.135   4.633 -13.150  1.00 81.34           N  
ATOM    710  CE1 HIS A  94      10.162   5.073 -13.858  1.00 81.34           C  
ATOM    711  NE2 HIS A  94       9.763   6.111 -14.574  1.00 81.34           N  
ATOM    712  N   PRO A  95       4.086   2.684 -12.709  1.00 85.62           N  
ATOM    713  CA  PRO A  95       2.803   2.424 -12.053  1.00 85.62           C  
ATOM    714  C   PRO A  95       2.841   2.699 -10.551  1.00 85.62           C  
ATOM    715  CB  PRO A  95       2.560   0.938 -12.330  1.00 85.62           C  
ATOM    716  O   PRO A  95       3.820   2.360  -9.883  1.00 85.62           O  
ATOM    717  CG  PRO A  95       3.504   0.597 -13.437  1.00 85.62           C  
ATOM    718  CD  PRO A  95       4.645   1.573 -13.409  1.00 85.62           C  
ATOM    719  N   VAL A  96       1.691   3.346 -10.139  1.00 89.66           N  
ATOM    720  CA  VAL A  96       1.552   3.689  -8.728  1.00 89.66           C  
ATOM    721  C   VAL A  96       0.421   2.872  -8.106  1.00 89.66           C  
ATOM    722  CB  VAL A  96       1.288   5.199  -8.534  1.00 89.66           C  
ATOM    723  O   VAL A  96      -0.662   2.759  -8.685  1.00 89.66           O  
ATOM    724  CG1 VAL A  96       1.016   5.515  -7.064  1.00 89.66           C  
ATOM    725  CG2 VAL A  96       2.470   6.017  -9.050  1.00 89.66           C  
ATOM    726  N   THR A  97       0.695   2.255  -6.910  1.00 89.84           N  
ATOM    727  CA  THR A  97      -0.311   1.557  -6.117  1.00 89.84           C  
ATOM    728  C   THR A  97      -0.468   2.208  -4.746  1.00 89.84           C  
ATOM    729  CB  THR A  97       0.048   0.069  -5.944  1.00 89.84           C  
ATOM    730  O   THR A  97       0.522   2.577  -4.112  1.00 89.84           O  
ATOM    731  CG2 THR A  97      -1.108  -0.707  -5.321  1.00 89.84           C  
ATOM    732  OG1 THR A  97       0.353  -0.495  -7.225  1.00 89.84           O  
ATOM    733  N   CYS A  98      -1.777   2.309  -4.379  1.00 92.34           N  
ATOM    734  CA  CYS A  98      -2.070   2.964  -3.109  1.00 92.34           C  
ATOM    735  C   CYS A  98      -2.879   2.049  -2.197  1.00 92.34           C  
ATOM    736  CB  CYS A  98      -2.830   4.269  -3.341  1.00 92.34           C  
ATOM    737  O   CYS A  98      -3.743   1.305  -2.666  1.00 92.34           O  
ATOM    738  SG  CYS A  98      -2.017   5.387  -4.504  1.00 92.34           S  
ATOM    739  N   CYS A  99      -2.605   2.111  -0.889  1.00 91.95           N  
ATOM    740  CA  CYS A  99      -3.369   1.377   0.114  1.00 91.95           C  
ATOM    741  C   CYS A  99      -3.333   2.094   1.458  1.00 91.95           C  
ATOM    742  CB  CYS A  99      -2.827  -0.043   0.268  1.00 91.95           C  
ATOM    743  O   CYS A  99      -2.500   2.976   1.674  1.00 91.95           O  
ATOM    744  SG  CYS A  99      -1.119  -0.112   0.850  1.00 91.95           S  
ATOM    745  N   ASN A 100      -4.294   1.762   2.393  1.00 91.45           N  
ATOM    746  CA  ASN A 100      -4.446   2.567   3.600  1.00 91.45           C  
ATOM    747  C   ASN A 100      -4.429   1.702   4.857  1.00 91.45           C  
ATOM    748  CB  ASN A 100      -5.736   3.388   3.539  1.00 91.45           C  
ATOM    749  O   ASN A 100      -4.941   2.107   5.902  1.00 91.45           O  
ATOM    750  CG  ASN A 100      -6.971   2.524   3.381  1.00 91.45           C  
ATOM    751  ND2 ASN A 100      -8.141   3.151   3.413  1.00 91.45           N  
ATOM    752  OD1 ASN A 100      -6.875   1.303   3.231  1.00 91.45           O  
ATOM    753  N   THR A 101      -3.819   0.525   4.834  1.00 88.56           N  
ATOM    754  CA  THR A 101      -3.685  -0.334   6.006  1.00 88.56           C  
ATOM    755  C   THR A 101      -2.215  -0.563   6.344  1.00 88.56           C  
ATOM    756  CB  THR A 101      -4.381  -1.690   5.787  1.00 88.56           C  
ATOM    757  O   THR A 101      -1.332  -0.244   5.544  1.00 88.56           O  
ATOM    758  CG2 THR A 101      -5.867  -1.505   5.498  1.00 88.56           C  
ATOM    759  OG1 THR A 101      -3.770  -2.361   4.678  1.00 88.56           O  
ATOM    760  N   ASP A 102      -2.004  -1.122   7.542  1.00 90.77           N  
ATOM    761  CA  ASP A 102      -0.633  -1.330   7.998  1.00 90.77           C  
ATOM    762  C   ASP A 102       0.120  -2.274   7.063  1.00 90.77           C  
ATOM    763  CB  ASP A 102      -0.620  -1.882   9.425  1.00 90.77           C  
ATOM    764  O   ASP A 102      -0.375  -3.354   6.732  1.00 90.77           O  
ATOM    765  CG  ASP A 102      -0.904  -0.821  10.474  1.00 90.77           C  
ATOM    766  OD1 ASP A 102      -0.682   0.379  10.203  1.00 90.77           O  
ATOM    767  OD2 ASP A 102      -1.350  -1.188  11.582  1.00 90.77           O  
ATOM    768  N   LEU A 103       1.271  -1.728   6.638  1.00 90.77           N  
ATOM    769  CA  LEU A 103       2.219  -2.496   5.839  1.00 90.77           C  
ATOM    770  C   LEU A 103       1.548  -3.059   4.591  1.00 90.77           C  
ATOM    771  CB  LEU A 103       2.819  -3.636   6.668  1.00 90.77           C  
ATOM    772  O   LEU A 103       1.888  -4.155   4.139  1.00 90.77           O  
ATOM    773  CG  LEU A 103       3.487  -3.237   7.985  1.00 90.77           C  
ATOM    774  CD1 LEU A 103       3.977  -4.476   8.727  1.00 90.77           C  
ATOM    775  CD2 LEU A 103       4.638  -2.270   7.730  1.00 90.77           C  
ATOM    776  N   CYS A 104       0.582  -2.554   4.050  1.00 91.03           N  
ATOM    777  CA  CYS A 104      -0.194  -2.985   2.892  1.00 91.03           C  
ATOM    778  C   CYS A 104       0.628  -2.874   1.613  1.00 91.03           C  
ATOM    779  CB  CYS A 104      -1.470  -2.154   2.763  1.00 91.03           C  
ATOM    780  O   CYS A 104       0.294  -3.491   0.600  1.00 91.03           O  
ATOM    781  SG  CYS A 104      -1.174  -0.431   2.311  1.00 91.03           S  
ATOM    782  N   ASN A 105       1.660  -2.107   1.715  1.00 90.88           N  
ATOM    783  CA  ASN A 105       2.453  -1.859   0.515  1.00 90.88           C  
ATOM    784  C   ASN A 105       3.534  -2.920   0.329  1.00 90.88           C  
ATOM    785  CB  ASN A 105       3.081  -0.465   0.565  1.00 90.88           C  
ATOM    786  O   ASN A 105       4.566  -2.659  -0.292  1.00 90.88           O  
ATOM    787  CG  ASN A 105       3.938  -0.254   1.798  1.00 90.88           C  
ATOM    788  ND2 ASN A 105       4.951   0.595   1.677  1.00 90.88           N  
ATOM    789  OD1 ASN A 105       3.693  -0.851   2.849  1.00 90.88           O  
ATOM    790  N   ALA A 106       3.456  -4.160   1.048  1.00 83.58           N  
ATOM    791  CA  ALA A 106       4.344  -5.319   1.058  1.00 83.58           C  
ATOM    792  C   ALA A 106       3.998  -6.285  -0.072  1.00 83.58           C  
ATOM    793  CB  ALA A 106       4.272  -6.034   2.405  1.00 83.58           C  
ATOM    794  O   ALA A 106       4.883  -6.935  -0.634  1.00 83.58           O  
ATOM    795  N   ASP A 107       3.226  -5.777  -1.206  1.00 67.79           N  
ATOM    796  CA  ASP A 107       2.976  -6.541  -2.425  1.00 67.79           C  
ATOM    797  C   ASP A 107       1.656  -6.127  -3.071  1.00 67.79           C  
ATOM    798  CB  ASP A 107       2.968  -8.041  -2.125  1.00 67.79           C  
ATOM    799  O   ASP A 107       0.628  -6.041  -2.396  1.00 67.79           O  
ATOM    800  CG  ASP A 107       4.351  -8.595  -1.830  1.00 67.79           C  
ATOM    801  OD1 ASP A 107       5.331  -8.161  -2.472  1.00 67.79           O  
ATOM    802  OD2 ASP A 107       4.460  -9.474  -0.948  1.00 67.79           O  
ATOM    803  N   GLY A 108       1.479  -5.281  -4.037  1.00 55.82           N  
ATOM    804  CA  GLY A 108       0.668  -4.813  -5.149  1.00 55.82           C  
ATOM    805  C   GLY A 108      -0.663  -5.531  -5.261  1.00 55.82           C  
ATOM    806  O   GLY A 108      -1.485  -5.197  -6.118  1.00 55.82           O  
ATOM    807  N   ALA A 109      -1.235  -6.320  -4.143  1.00 48.56           N  
ATOM    808  CA  ALA A 109      -2.538  -6.977  -4.210  1.00 48.56           C  
ATOM    809  C   ALA A 109      -3.373  -6.667  -2.972  1.00 48.56           C  
ATOM    810  CB  ALA A 109      -2.365  -8.486  -4.368  1.00 48.56           C  
ATOM    811  O   ALA A 109      -2.852  -6.645  -1.854  1.00 48.56           O  
ATOM    812  N   ALA A 110      -3.955  -5.567  -2.915  1.00 49.01           N  
ATOM    813  CA  ALA A 110      -5.008  -5.223  -1.963  1.00 49.01           C  
ATOM    814  C   ALA A 110      -5.206  -6.336  -0.938  1.00 49.01           C  
ATOM    815  CB  ALA A 110      -6.317  -4.940  -2.696  1.00 49.01           C  
ATOM    816  O   ALA A 110      -5.444  -7.490  -1.303  1.00 49.01           O  
ATOM    817  N   SER A 111      -4.303  -6.635  -0.049  1.00 51.01           N  
ATOM    818  CA  SER A 111      -4.454  -7.518   1.103  1.00 51.01           C  
ATOM    819  C   SER A 111      -5.869  -7.453   1.668  1.00 51.01           C  
ATOM    820  CB  SER A 111      -3.444  -7.155   2.192  1.00 51.01           C  
ATOM    821  O   SER A 111      -6.439  -6.368   1.804  1.00 51.01           O  
ATOM    822  OG  SER A 111      -3.356  -5.749   2.349  1.00 51.01           O  
ATOM    823  N   LEU A 112      -6.860  -8.193   1.177  1.00 51.45           N  
ATOM    824  CA  LEU A 112      -8.155  -8.470   1.789  1.00 51.45           C  
ATOM    825  C   LEU A 112      -8.046  -8.479   3.310  1.00 51.45           C  
ATOM    826  CB  LEU A 112      -8.705  -9.811   1.296  1.00 51.45           C  
ATOM    827  O   LEU A 112      -7.251  -9.234   3.875  1.00 51.45           O  
ATOM    828  CG  LEU A 112      -9.996  -9.755   0.478  1.00 51.45           C  
ATOM    829  CD1 LEU A 112      -9.827 -10.519  -0.831  1.00 51.45           C  
ATOM    830  CD2 LEU A 112     -11.164 -10.314   1.283  1.00 51.45           C  
ATOM    831  N   HIS A 113      -8.080  -7.341   3.971  1.00 56.15           N  
ATOM    832  CA  HIS A 113      -8.029  -7.207   5.423  1.00 56.15           C  
ATOM    833  C   HIS A 113      -9.335  -7.666   6.065  1.00 56.15           C  
ATOM    834  CB  HIS A 113      -7.731  -5.759   5.817  1.00 56.15           C  
ATOM    835  O   HIS A 113     -10.419  -7.280   5.621  1.00 56.15           O  
ATOM    836  CG  HIS A 113      -6.821  -5.634   6.997  1.00 56.15           C  
ATOM    837  CD2 HIS A 113      -5.491  -5.854   7.121  1.00 56.15           C  
ATOM    838  ND1 HIS A 113      -7.264  -5.241   8.241  1.00 56.15           N  
ATOM    839  CE1 HIS A 113      -6.243  -5.223   9.081  1.00 56.15           C  
ATOM    840  NE2 HIS A 113      -5.155  -5.592   8.426  1.00 56.15           N  
ATOM    841  N   ILE A 114      -9.389  -8.902   6.540  1.00 59.20           N  
ATOM    842  CA  ILE A 114     -10.437  -9.365   7.443  1.00 59.20           C  
ATOM    843  C   ILE A 114     -10.553  -8.413   8.631  1.00 59.20           C  
ATOM    844  CB  ILE A 114     -10.165 -10.805   7.934  1.00 59.20           C  
ATOM    845  O   ILE A 114      -9.560  -8.128   9.305  1.00 59.20           O  
ATOM    846  CG1 ILE A 114     -10.138 -11.777   6.749  1.00 59.20           C  
ATOM    847  CG2 ILE A 114     -11.212 -11.230   8.968  1.00 59.20           C  
ATOM    848  CD1 ILE A 114      -9.586 -13.154   7.090  1.00 59.20           C  
ATOM    849  N   SER A 115     -11.591  -7.544   8.605  1.00 66.26           N  
ATOM    850  CA  SER A 115     -11.860  -6.652   9.728  1.00 66.26           C  
ATOM    851  C   SER A 115     -12.112  -7.438  11.010  1.00 66.26           C  
ATOM    852  CB  SER A 115     -13.062  -5.756   9.425  1.00 66.26           C  
ATOM    853  O   SER A 115     -13.062  -8.220  11.089  1.00 66.26           O  
ATOM    854  OG  SER A 115     -12.761  -4.847   8.380  1.00 66.26           O  
ATOM    855  N   TYR A 116     -11.189  -7.611  11.784  1.00 68.07           N  
ATOM    856  CA  TYR A 116     -11.294  -8.278  13.077  1.00 68.07           C  
ATOM    857  C   TYR A 116     -12.496  -7.764  13.860  1.00 68.07           C  
ATOM    858  CB  TYR A 116     -10.013  -8.073  13.892  1.00 68.07           C  
ATOM    859  O   TYR A 116     -13.102  -8.507  14.636  1.00 68.07           O  
ATOM    860  CG  TYR A 116      -8.815  -8.802  13.334  1.00 68.07           C  
ATOM    861  CD1 TYR A 116      -8.692 -10.183  13.466  1.00 68.07           C  
ATOM    862  CD2 TYR A 116      -7.803  -8.111  12.676  1.00 68.07           C  
ATOM    863  CE1 TYR A 116      -7.589 -10.859  12.955  1.00 68.07           C  
ATOM    864  CE2 TYR A 116      -6.696  -8.776  12.161  1.00 68.07           C  
ATOM    865  OH  TYR A 116      -5.503 -10.812  11.797  1.00 68.07           O  
ATOM    866  CZ  TYR A 116      -6.598 -10.148  12.305  1.00 68.07           C  
ATOM    867  N   LEU A 117     -12.920  -6.587  13.529  1.00 65.93           N  
ATOM    868  CA  LEU A 117     -14.091  -5.972  14.145  1.00 65.93           C  
ATOM    869  C   LEU A 117     -15.376  -6.597  13.613  1.00 65.93           C  
ATOM    870  CB  LEU A 117     -14.100  -4.463  13.890  1.00 65.93           C  
ATOM    871  O   LEU A 117     -16.325  -6.815  14.369  1.00 65.93           O  
ATOM    872  CG  LEU A 117     -13.051  -3.642  14.641  1.00 65.93           C  
ATOM    873  CD1 LEU A 117     -13.086  -2.188  14.181  1.00 65.93           C  
ATOM    874  CD2 LEU A 117     -13.274  -3.737  16.146  1.00 65.93           C  
ATOM    875  N   ALA A 118     -15.400  -6.840  12.338  1.00 70.21           N  
ATOM    876  CA  ALA A 118     -16.517  -7.512  11.679  1.00 70.21           C  
ATOM    877  C   ALA A 118     -16.654  -8.952  12.165  1.00 70.21           C  
ATOM    878  CB  ALA A 118     -16.339  -7.479  10.164  1.00 70.21           C  
ATOM    879  O   ALA A 118     -17.766  -9.433  12.396  1.00 70.21           O  
ATOM    880  N   VAL A 119     -15.580  -9.588  12.360  1.00 74.28           N  
ATOM    881  CA  VAL A 119     -15.560 -10.967  12.836  1.00 74.28           C  
ATOM    882  C   VAL A 119     -15.979 -11.013  14.304  1.00 74.28           C  
ATOM    883  CB  VAL A 119     -14.165 -11.608  12.659  1.00 74.28           C  
ATOM    884  O   VAL A 119     -16.755 -11.882  14.707  1.00 74.28           O  
ATOM    885  CG1 VAL A 119     -14.151 -13.032  13.212  1.00 74.28           C  
ATOM    886  CG2 VAL A 119     -13.757 -11.599  11.187  1.00 74.28           C  
ATOM    887  N   GLY A 120     -15.458 -10.101  15.112  1.00 72.50           N  
ATOM    888  CA  GLY A 120     -15.831  -9.964  16.511  1.00 72.50           C  
ATOM    889  C   GLY A 120     -17.291  -9.602  16.707  1.00 72.50           C  
ATOM    890  O   GLY A 120     -17.947 -10.118  17.614  1.00 72.50           O  
ATOM    891  N   ALA A 121     -17.887  -8.794  15.902  1.00 73.82           N  
ATOM    892  CA  ALA A 121     -19.297  -8.415  15.914  1.00 73.82           C  
ATOM    893  C   ALA A 121     -20.186  -9.596  15.531  1.00 73.82           C  
ATOM    894  CB  ALA A 121     -19.541  -7.241  14.969  1.00 73.82           C  
ATOM    895  O   ALA A 121     -21.255  -9.791  16.113  1.00 73.82           O  
ATOM    896  N   CYS A 122     -19.745 -10.399  14.660  1.00 75.60           N  
ATOM    897  CA  CYS A 122     -20.463 -11.593  14.226  1.00 75.60           C  
ATOM    898  C   CYS A 122     -20.495 -12.642  15.331  1.00 75.60           C  
ATOM    899  CB  CYS A 122     -19.817 -12.180  12.972  1.00 75.60           C  
ATOM    900  O   CYS A 122     -21.522 -13.285  15.553  1.00 75.60           O  
ATOM    901  SG  CYS A 122     -20.279 -11.327  11.448  1.00 75.60           S  
ATOM    902  N   PHE A 123     -19.348 -12.713  16.013  1.00 79.03           N  
ATOM    903  CA  PHE A 123     -19.228 -13.672  17.104  1.00 79.03           C  
ATOM    904  C   PHE A 123     -20.046 -13.226  18.310  1.00 79.03           C  
ATOM    905  CB  PHE A 123     -17.760 -13.854  17.503  1.00 79.03           C  
ATOM    906  O   PHE A 123     -20.693 -14.045  18.966  1.00 79.03           O  
ATOM    907  CG  PHE A 123     -17.023 -14.861  16.663  1.00 79.03           C  
ATOM    908  CD1 PHE A 123     -17.189 -16.223  16.880  1.00 79.03           C  
ATOM    909  CD2 PHE A 123     -16.162 -14.445  15.655  1.00 79.03           C  
ATOM    910  CE1 PHE A 123     -16.508 -17.158  16.103  1.00 79.03           C  
ATOM    911  CE2 PHE A 123     -15.478 -15.373  14.875  1.00 79.03           C  
ATOM    912  CZ  PHE A 123     -15.651 -16.728  15.101  1.00 79.03           C  
ATOM    913  N   ALA A 124     -20.047 -11.938  18.580  1.00 75.12           N  
ATOM    914  CA  ALA A 124     -20.803 -11.359  19.687  1.00 75.12           C  
ATOM    915  C   ALA A 124     -22.306 -11.469  19.442  1.00 75.12           C  
ATOM    916  CB  ALA A 124     -20.406  -9.900  19.897  1.00 75.12           C  
ATOM    917  O   ALA A 124     -23.068 -11.789  20.357  1.00 75.12           O  
ATOM    918  N   THR A 125     -22.764 -11.192  18.238  1.00 76.17           N  
ATOM    919  CA  THR A 125     -24.163 -11.318  17.844  1.00 76.17           C  
ATOM    920  C   THR A 125     -24.606 -12.778  17.879  1.00 76.17           C  
ATOM    921  CB  THR A 125     -24.402 -10.740  16.437  1.00 76.17           C  
ATOM    922  O   THR A 125     -25.742 -13.079  18.249  1.00 76.17           O  
ATOM    923  CG2 THR A 125     -24.090  -9.248  16.395  1.00 76.17           C  
ATOM    924  OG1 THR A 125     -23.558 -11.419  15.498  1.00 76.17           O  
ATOM    925  N   PHE A 126     -23.726 -13.653  17.439  1.00 79.94           N  
ATOM    926  CA  PHE A 126     -23.969 -15.089  17.499  1.00 79.94           C  
ATOM    927  C   PHE A 126     -24.145 -15.549  18.942  1.00 79.94           C  
ATOM    928  CB  PHE A 126     -22.820 -15.858  16.840  1.00 79.94           C  
ATOM    929  O   PHE A 126     -25.063 -16.313  19.247  1.00 79.94           O  
ATOM    930  CG  PHE A 126     -23.006 -17.352  16.848  1.00 79.94           C  
ATOM    931  CD1 PHE A 126     -22.310 -18.148  17.748  1.00 79.94           C  
ATOM    932  CD2 PHE A 126     -23.878 -17.959  15.953  1.00 79.94           C  
ATOM    933  CE1 PHE A 126     -22.480 -19.531  17.758  1.00 79.94           C  
ATOM    934  CE2 PHE A 126     -24.053 -19.340  15.956  1.00 79.94           C  
ATOM    935  CZ  PHE A 126     -23.353 -20.124  16.859  1.00 79.94           C  
ATOM    936  N   PHE A 127     -23.279 -15.090  19.862  1.00 76.18           N  
ATOM    937  CA  PHE A 127     -23.312 -15.459  21.272  1.00 76.18           C  
ATOM    938  C   PHE A 127     -24.500 -14.812  21.973  1.00 76.18           C  
ATOM    939  CB  PHE A 127     -22.008 -15.054  21.967  1.00 76.18           C  
ATOM    940  O   PHE A 127     -25.128 -15.427  22.838  1.00 76.18           O  
ATOM    941  CG  PHE A 127     -20.887 -16.039  21.775  1.00 76.18           C  
ATOM    942  CD1 PHE A 127     -20.858 -17.229  22.492  1.00 76.18           C  
ATOM    943  CD2 PHE A 127     -19.860 -15.775  20.878  1.00 76.18           C  
ATOM    944  CE1 PHE A 127     -19.822 -18.143  22.317  1.00 76.18           C  
ATOM    945  CE2 PHE A 127     -18.821 -16.683  20.698  1.00 76.18           C  
ATOM    946  CZ  PHE A 127     -18.803 -17.866  21.419  1.00 76.18           C  
ATOM    947  N   LEU A 128     -24.809 -13.561  21.678  1.00 73.02           N  
ATOM    948  CA  LEU A 128     -25.975 -12.857  22.201  1.00 73.02           C  
ATOM    949  C   LEU A 128     -27.266 -13.515  21.726  1.00 73.02           C  
ATOM    950  CB  LEU A 128     -25.950 -11.387  21.773  1.00 73.02           C  
ATOM    951  O   LEU A 128     -28.217 -13.654  22.498  1.00 73.02           O  
ATOM    952  CG  LEU A 128     -26.929 -10.455  22.490  1.00 73.02           C  
ATOM    953  CD1 LEU A 128     -26.447 -10.172  23.909  1.00 73.02           C  
ATOM    954  CD2 LEU A 128     -27.102  -9.157  21.710  1.00 73.02           C  
ATOM    955  N   CYS A 129     -27.352 -13.978  20.449  1.00 77.83           N  
ATOM    956  CA  CYS A 129     -28.502 -14.682  19.892  1.00 77.83           C  
ATOM    957  C   CYS A 129     -28.679 -16.044  20.552  1.00 77.83           C  
ATOM    958  CB  CYS A 129     -28.345 -14.854  18.382  1.00 77.83           C  
ATOM    959  O   CYS A 129     -29.806 -16.482  20.790  1.00 77.83           O  
ATOM    960  SG  CYS A 129     -28.608 -13.332  17.445  1.00 77.83           S  
ATOM    961  N   LEU A 130     -27.569 -16.735  20.934  1.00 76.48           N  
ATOM    962  CA  LEU A 130     -27.584 -18.025  21.615  1.00 76.48           C  
ATOM    963  C   LEU A 130     -28.077 -17.876  23.050  1.00 76.48           C  
ATOM    964  CB  LEU A 130     -26.188 -18.653  21.605  1.00 76.48           C  
ATOM    965  O   LEU A 130     -28.799 -18.739  23.556  1.00 76.48           O  
ATOM    966  CG  LEU A 130     -25.792 -19.406  20.333  1.00 76.48           C  
ATOM    967  CD1 LEU A 130     -24.280 -19.366  20.143  1.00 76.48           C  
ATOM    968  CD2 LEU A 130     -26.292 -20.845  20.386  1.00 76.48           C  
ATOM    969  N   LYS A 131     -27.707 -16.777  23.724  1.00 73.21           N  
ATOM    970  CA  LYS A 131     -28.093 -16.517  25.109  1.00 73.21           C  
ATOM    971  C   LYS A 131     -29.538 -16.036  25.195  1.00 73.21           C  
ATOM    972  CB  LYS A 131     -27.158 -15.486  25.742  1.00 73.21           C  
ATOM    973  O   LYS A 131     -30.226 -16.295  26.185  1.00 73.21           O  
ATOM    974  CG  LYS A 131     -25.768 -16.019  26.054  1.00 73.21           C  
ATOM    975  CD  LYS A 131     -25.733 -16.738  27.397  1.00 73.21           C  
ATOM    976  CE  LYS A 131     -24.319 -17.161  27.770  1.00 73.21           C  
ATOM    977  NZ  LYS A 131     -24.280 -17.865  29.086  1.00 73.21           N  
ATOM    978  N   LEU A 132     -30.130 -15.335  24.185  1.00 69.30           N  
ATOM    979  CA  LEU A 132     -31.503 -14.848  24.108  1.00 69.30           C  
ATOM    980  C   LEU A 132     -32.452 -15.963  23.683  1.00 69.30           C  
ATOM    981  CB  LEU A 132     -31.601 -13.676  23.127  1.00 69.30           C  
ATOM    982  O   LEU A 132     -33.640 -15.933  24.014  1.00 69.30           O  
ATOM    983  CG  LEU A 132     -31.092 -12.325  23.631  1.00 69.30           C  
ATOM    984  CD1 LEU A 132     -30.471 -11.532  22.485  1.00 69.30           C  
ATOM    985  CD2 LEU A 132     -32.222 -11.537  24.283  1.00 69.30           C  
ATOM    986  N   ARG A 133     -31.920 -17.001  22.950  1.00 66.28           N  
ATOM    987  CA  ARG A 133     -32.669 -18.187  22.546  1.00 66.28           C  
ATOM    988  C   ARG A 133     -32.625 -19.258  23.630  1.00 66.28           C  
ATOM    989  CB  ARG A 133     -32.119 -18.748  21.232  1.00 66.28           C  
ATOM    990  O   ARG A 133     -33.500 -20.125  23.689  1.00 66.28           O  
ATOM    991  CG  ARG A 133     -32.625 -18.025  19.994  1.00 66.28           C  
ATOM    992  CD  ARG A 133     -32.321 -18.804  18.722  1.00 66.28           C  
ATOM    993  NE  ARG A 133     -32.602 -18.016  17.527  1.00 66.28           N  
ATOM    994  NH1 ARG A 133     -31.866 -19.624  16.041  1.00 66.28           N  
ATOM    995  NH2 ARG A 133     -32.673 -17.624  15.265  1.00 66.28           N  
ATOM    996  CZ  ARG A 133     -32.380 -18.423  16.280  1.00 66.28           C  
ATOM    997  N   LEU A 134     -31.852 -19.298  24.710  1.00 51.42           N  
ATOM    998  CA  LEU A 134     -31.766 -20.190  25.861  1.00 51.42           C  
ATOM    999  C   LEU A 134     -32.330 -19.522  27.110  1.00 51.42           C  
ATOM   1000  CB  LEU A 134     -30.314 -20.612  26.105  1.00 51.42           C  
ATOM   1001  O   LEU A 134     -32.211 -18.306  27.276  1.00 51.42           O  
ATOM   1002  CG  LEU A 134     -30.107 -21.944  26.827  1.00 51.42           C  
ATOM   1003  CD1 LEU A 134     -30.350 -23.108  25.871  1.00 51.42           C  
ATOM   1004  CD2 LEU A 134     -28.706 -22.018  27.422  1.00 51.42           C  
TER    1005      ALA A   1                                                      
ENDMDL                                                                          
END                                                                             
