# Supplementary material for: Domain loss enabled evolution of novel functions in the snake three-finger toxin gene superfamily
Source: Nat Commun. 2023 Aug 11;14:4861. doi: 10.1038/s41467-023-40550-0 (PMC10421932; doi:10.1038/s41467-023-40550-0)
Supplement: Supplementary file 5 — Supplementary Data 2 [file 41467_2023_40550_MOESM5_ESM.zip › SD2_structure_predictions/full_sequence/TR|A0A0H4BKJ5|Micrurus_diastema.pdb]

MODEL     1                                                                     
ATOM      1  N   MET A   1      36.624 -10.353 -29.635  1.00 71.03           N  
ATOM      2  CA  MET A   1      36.334 -10.424 -28.205  1.00 71.03           C  
ATOM      3  C   MET A   1      35.481  -9.239 -27.764  1.00 71.03           C  
ATOM      4  CB  MET A   1      37.631 -10.465 -27.395  1.00 71.03           C  
ATOM      5  O   MET A   1      34.998  -9.205 -26.631  1.00 71.03           O  
ATOM      6  CG  MET A   1      38.547 -11.621 -27.763  1.00 71.03           C  
ATOM      7  SD  MET A   1      40.012 -11.733 -26.664  1.00 71.03           S  
ATOM      8  CE  MET A   1      41.322 -11.955 -27.900  1.00 71.03           C  
ATOM      9  N   LYS A   2      35.103  -8.320 -28.689  1.00 80.01           N  
ATOM     10  CA  LYS A   2      34.334  -7.096 -28.479  1.00 80.01           C  
ATOM     11  C   LYS A   2      32.835  -7.366 -28.580  1.00 80.01           C  
ATOM     12  CB  LYS A   2      34.743  -6.025 -29.491  1.00 80.01           C  
ATOM     13  O   LYS A   2      32.038  -6.740 -27.877  1.00 80.01           O  
ATOM     14  CG  LYS A   2      35.868  -5.120 -29.014  1.00 80.01           C  
ATOM     15  CD  LYS A   2      36.469  -4.320 -30.163  1.00 80.01           C  
ATOM     16  CE  LYS A   2      37.583  -3.400 -29.683  1.00 80.01           C  
ATOM     17  NZ  LYS A   2      38.286  -2.740 -30.823  1.00 80.01           N  
ATOM     18  N   THR A   3      32.456  -8.403 -29.381  1.00 83.51           N  
ATOM     19  CA  THR A   3      31.035  -8.677 -29.569  1.00 83.51           C  
ATOM     20  C   THR A   3      30.452  -9.373 -28.342  1.00 83.51           C  
ATOM     21  CB  THR A   3      30.794  -9.545 -30.818  1.00 83.51           C  
ATOM     22  O   THR A   3      29.275  -9.194 -28.022  1.00 83.51           O  
ATOM     23  CG2 THR A   3      31.192  -8.803 -32.089  1.00 83.51           C  
ATOM     24  OG1 THR A   3      31.571 -10.745 -30.716  1.00 83.51           O  
ATOM     25  N   LEU A   4      31.329 -10.147 -27.591  1.00 81.55           N  
ATOM     26  CA  LEU A   4      30.882 -10.858 -26.398  1.00 81.55           C  
ATOM     27  C   LEU A   4      30.612  -9.886 -25.255  1.00 81.55           C  
ATOM     28  CB  LEU A   4      31.925 -11.893 -25.968  1.00 81.55           C  
ATOM     29  O   LEU A   4      29.635 -10.043 -24.518  1.00 81.55           O  
ATOM     30  CG  LEU A   4      32.042 -13.141 -26.844  1.00 81.55           C  
ATOM     31  CD1 LEU A   4      33.370 -13.845 -26.587  1.00 81.55           C  
ATOM     32  CD2 LEU A   4      30.872 -14.086 -26.588  1.00 81.55           C  
ATOM     33  N   LEU A   5      31.483  -8.814 -25.169  1.00 82.59           N  
ATOM     34  CA  LEU A   5      31.354  -7.798 -24.129  1.00 82.59           C  
ATOM     35  C   LEU A   5      30.101  -6.956 -24.345  1.00 82.59           C  
ATOM     36  CB  LEU A   5      32.591  -6.896 -24.105  1.00 82.59           C  
ATOM     37  O   LEU A   5      29.410  -6.607 -23.385  1.00 82.59           O  
ATOM     38  CG  LEU A   5      33.871  -7.517 -23.542  1.00 82.59           C  
ATOM     39  CD1 LEU A   5      35.095  -6.771 -24.064  1.00 82.59           C  
ATOM     40  CD2 LEU A   5      33.844  -7.510 -22.018  1.00 82.59           C  
ATOM     41  N   LEU A   6      29.741  -6.762 -25.674  1.00 83.80           N  
ATOM     42  CA  LEU A   6      28.570  -5.952 -25.990  1.00 83.80           C  
ATOM     43  C   LEU A   6      27.284  -6.700 -25.656  1.00 83.80           C  
ATOM     44  CB  LEU A   6      28.575  -5.556 -27.469  1.00 83.80           C  
ATOM     45  O   LEU A   6      26.332  -6.109 -25.142  1.00 83.80           O  
ATOM     46  CG  LEU A   6      29.380  -4.308 -27.834  1.00 83.80           C  
ATOM     47  CD1 LEU A   6      30.355  -4.619 -28.965  1.00 83.80           C  
ATOM     48  CD2 LEU A   6      28.447  -3.166 -28.224  1.00 83.80           C  
ATOM     49  N   THR A   7      27.283  -8.017 -25.883  1.00 83.81           N  
ATOM     50  CA  THR A   7      26.103  -8.827 -25.602  1.00 83.81           C  
ATOM     51  C   THR A   7      25.863  -8.931 -24.098  1.00 83.81           C  
ATOM     52  CB  THR A   7      26.238 -10.239 -26.202  1.00 83.81           C  
ATOM     53  O   THR A   7      24.718  -8.913 -23.644  1.00 83.81           O  
ATOM     54  CG2 THR A   7      26.335 -10.183 -27.723  1.00 83.81           C  
ATOM     55  OG1 THR A   7      27.419 -10.862 -25.681  1.00 83.81           O  
ATOM     56  N   LEU A   8      26.868  -9.047 -23.241  1.00 83.80           N  
ATOM     57  CA  LEU A   8      26.797  -9.123 -21.786  1.00 83.80           C  
ATOM     58  C   LEU A   8      26.259  -7.823 -21.200  1.00 83.80           C  
ATOM     59  CB  LEU A   8      28.176  -9.430 -21.197  1.00 83.80           C  
ATOM     60  O   LEU A   8      25.434  -7.845 -20.283  1.00 83.80           O  
ATOM     61  CG  LEU A   8      28.220  -9.746 -19.701  1.00 83.80           C  
ATOM     62  CD1 LEU A   8      27.498 -11.059 -19.416  1.00 83.80           C  
ATOM     63  CD2 LEU A   8      29.661  -9.804 -19.208  1.00 83.80           C  
ATOM     64  N   VAL A   9      26.611  -6.620 -21.762  1.00 85.64           N  
ATOM     65  CA  VAL A   9      26.152  -5.313 -21.303  1.00 85.64           C  
ATOM     66  C   VAL A   9      24.667  -5.147 -21.617  1.00 85.64           C  
ATOM     67  CB  VAL A   9      26.964  -4.167 -21.947  1.00 85.64           C  
ATOM     68  O   VAL A   9      23.899  -4.662 -20.783  1.00 85.64           O  
ATOM     69  CG1 VAL A   9      26.377  -2.809 -21.568  1.00 85.64           C  
ATOM     70  CG2 VAL A   9      28.431  -4.254 -21.530  1.00 85.64           C  
ATOM     71  N   VAL A  10      24.210  -5.657 -22.750  1.00 82.88           N  
ATOM     72  CA  VAL A  10      22.815  -5.553 -23.166  1.00 82.88           C  
ATOM     73  C   VAL A  10      21.945  -6.446 -22.285  1.00 82.88           C  
ATOM     74  CB  VAL A  10      22.636  -5.933 -24.652  1.00 82.88           C  
ATOM     75  O   VAL A  10      20.858  -6.044 -21.863  1.00 82.88           O  
ATOM     76  CG1 VAL A  10      21.157  -5.930 -25.036  1.00 82.88           C  
ATOM     77  CG2 VAL A  10      23.425  -4.978 -25.546  1.00 82.88           C  
ATOM     78  N   VAL A  11      22.412  -7.647 -21.885  1.00 80.72           N  
ATOM     79  CA  VAL A  11      21.693  -8.596 -21.041  1.00 80.72           C  
ATOM     80  C   VAL A  11      21.608  -8.059 -19.615  1.00 80.72           C  
ATOM     81  CB  VAL A  11      22.369  -9.986 -21.048  1.00 80.72           C  
ATOM     82  O   VAL A  11      20.564  -8.163 -18.967  1.00 80.72           O  
ATOM     83  CG1 VAL A  11      21.702 -10.915 -20.036  1.00 80.72           C  
ATOM     84  CG2 VAL A  11      22.322 -10.595 -22.449  1.00 80.72           C  
ATOM     85  N   THR A  12      22.674  -7.401 -19.084  1.00 77.24           N  
ATOM     86  CA  THR A  12      22.694  -6.817 -17.747  1.00 77.24           C  
ATOM     87  C   THR A  12      21.744  -5.626 -17.663  1.00 77.24           C  
ATOM     88  CB  THR A  12      24.115  -6.373 -17.352  1.00 77.24           C  
ATOM     89  O   THR A  12      21.068  -5.435 -16.650  1.00 77.24           O  
ATOM     90  CG2 THR A  12      25.058  -7.567 -17.259  1.00 77.24           C  
ATOM     91  OG1 THR A  12      24.614  -5.459 -18.336  1.00 77.24           O  
ATOM     92  N   ILE A  13      21.684  -4.833 -18.752  1.00 71.16           N  
ATOM     93  CA  ILE A  13      20.811  -3.665 -18.782  1.00 71.16           C  
ATOM     94  C   ILE A  13      19.352  -4.111 -18.831  1.00 71.16           C  
ATOM     95  CB  ILE A  13      21.133  -2.751 -19.986  1.00 71.16           C  
ATOM     96  O   ILE A  13      18.495  -3.529 -18.161  1.00 71.16           O  
ATOM     97  CG1 ILE A  13      22.567  -2.221 -19.886  1.00 71.16           C  
ATOM     98  CG2 ILE A  13      20.128  -1.599 -20.073  1.00 71.16           C  
ATOM     99  CD1 ILE A  13      23.045  -1.487 -21.132  1.00 71.16           C  
ATOM    100  N   MET A  14      19.109  -5.175 -19.663  1.00 68.53           N  
ATOM    101  CA  MET A  14      17.748  -5.692 -19.774  1.00 68.53           C  
ATOM    102  C   MET A  14      17.321  -6.381 -18.482  1.00 68.53           C  
ATOM    103  CB  MET A  14      17.637  -6.666 -20.948  1.00 68.53           C  
ATOM    104  O   MET A  14      16.149  -6.331 -18.106  1.00 68.53           O  
ATOM    105  CG  MET A  14      17.987  -6.049 -22.292  1.00 68.53           C  
ATOM    106  SD  MET A  14      16.790  -4.756 -22.805  1.00 68.53           S  
ATOM    107  CE  MET A  14      17.840  -3.767 -23.906  1.00 68.53           C  
ATOM    108  N   CYS A  15      18.327  -7.004 -17.827  1.00 69.16           N  
ATOM    109  CA  CYS A  15      18.012  -7.711 -16.591  1.00 69.16           C  
ATOM    110  C   CYS A  15      17.794  -6.734 -15.443  1.00 69.16           C  
ATOM    111  CB  CYS A  15      19.130  -8.691 -16.234  1.00 69.16           C  
ATOM    112  O   CYS A  15      17.056  -7.029 -14.502  1.00 69.16           O  
ATOM    113  SG  CYS A  15      19.020 -10.269 -17.105  1.00 69.16           S  
ATOM    114  N   LEU A  16      18.406  -5.507 -15.588  1.00 64.14           N  
ATOM    115  CA  LEU A  16      18.258  -4.529 -14.516  1.00 64.14           C  
ATOM    116  C   LEU A  16      16.848  -3.950 -14.499  1.00 64.14           C  
ATOM    117  CB  LEU A  16      19.283  -3.402 -14.672  1.00 64.14           C  
ATOM    118  O   LEU A  16      16.334  -3.586 -13.438  1.00 64.14           O  
ATOM    119  CG  LEU A  16      20.728  -3.743 -14.304  1.00 64.14           C  
ATOM    120  CD1 LEU A  16      21.698  -2.904 -15.129  1.00 64.14           C  
ATOM    121  CD2 LEU A  16      20.964  -3.531 -12.812  1.00 64.14           C  
ATOM    122  N   ASP A  17      16.175  -3.979 -15.755  1.00 58.16           N  
ATOM    123  CA  ASP A  17      14.827  -3.419 -15.787  1.00 58.16           C  
ATOM    124  C   ASP A  17      13.820  -4.375 -15.151  1.00 58.16           C  
ATOM    125  CB  ASP A  17      14.412  -3.097 -17.224  1.00 58.16           C  
ATOM    126  O   ASP A  17      12.698  -3.978 -14.828  1.00 58.16           O  
ATOM    127  CG  ASP A  17      15.070  -1.839 -17.763  1.00 58.16           C  
ATOM    128  OD1 ASP A  17      15.171  -0.838 -17.022  1.00 58.16           O  
ATOM    129  OD2 ASP A  17      15.487  -1.848 -18.942  1.00 58.16           O  
ATOM    130  N   LEU A  18      14.357  -5.615 -15.026  1.00 59.43           N  
ATOM    131  CA  LEU A  18      13.475  -6.572 -14.367  1.00 59.43           C  
ATOM    132  C   LEU A  18      13.460  -6.348 -12.859  1.00 59.43           C  
ATOM    133  CB  LEU A  18      13.913  -8.006 -14.678  1.00 59.43           C  
ATOM    134  O   LEU A  18      12.772  -7.064 -12.128  1.00 59.43           O  
ATOM    135  CG  LEU A  18      13.292  -8.650 -15.919  1.00 59.43           C  
ATOM    136  CD1 LEU A  18      14.169  -8.397 -17.141  1.00 59.43           C  
ATOM    137  CD2 LEU A  18      13.089 -10.145 -15.700  1.00 59.43           C  
ATOM    138  N   GLY A  19      14.172  -5.214 -12.463  1.00 61.78           N  
ATOM    139  CA  GLY A  19      14.551  -4.958 -11.083  1.00 61.78           C  
ATOM    140  C   GLY A  19      13.441  -4.325 -10.266  1.00 61.78           C  
ATOM    141  O   GLY A  19      12.755  -3.416 -10.740  1.00 61.78           O  
ATOM    142  N   ASN A  20      12.288  -4.976 -10.116  1.00 63.13           N  
ATOM    143  CA  ASN A  20      11.371  -5.025  -8.983  1.00 63.13           C  
ATOM    144  C   ASN A  20       9.979  -4.532  -9.366  1.00 63.13           C  
ATOM    145  CB  ASN A  20      11.920  -4.207  -7.812  1.00 63.13           C  
ATOM    146  O   ASN A  20       9.731  -3.326  -9.404  1.00 63.13           O  
ATOM    147  CG  ASN A  20      13.011  -4.934  -7.052  1.00 63.13           C  
ATOM    148  ND2 ASN A  20      12.939  -4.893  -5.727  1.00 63.13           N  
ATOM    149  OD1 ASN A  20      13.912  -5.528  -7.650  1.00 63.13           O  
ATOM    150  N   THR A  21       9.365  -5.287 -10.270  1.00 76.91           N  
ATOM    151  CA  THR A  21       7.986  -4.911 -10.560  1.00 76.91           C  
ATOM    152  C   THR A  21       7.062  -5.319  -9.416  1.00 76.91           C  
ATOM    153  CB  THR A  21       7.496  -5.551 -11.872  1.00 76.91           C  
ATOM    154  O   THR A  21       7.099  -6.464  -8.960  1.00 76.91           O  
ATOM    155  CG2 THR A  21       8.300  -5.045 -13.065  1.00 76.91           C  
ATOM    156  OG1 THR A  21       7.636  -6.974 -11.784  1.00 76.91           O  
ATOM    157  N   ARG A  22       6.756  -4.449  -8.507  1.00 89.06           N  
ATOM    158  CA  ARG A  22       5.814  -4.698  -7.421  1.00 89.06           C  
ATOM    159  C   ARG A  22       4.376  -4.495  -7.886  1.00 89.06           C  
ATOM    160  CB  ARG A  22       6.113  -3.785  -6.229  1.00 89.06           C  
ATOM    161  O   ARG A  22       4.058  -3.484  -8.516  1.00 89.06           O  
ATOM    162  CG  ARG A  22       5.295  -4.104  -4.988  1.00 89.06           C  
ATOM    163  CD  ARG A  22       5.654  -5.466  -4.411  1.00 89.06           C  
ATOM    164  NE  ARG A  22       4.983  -5.705  -3.136  1.00 89.06           N  
ATOM    165  NH1 ARG A  22       5.788  -7.855  -2.880  1.00 89.06           N  
ATOM    166  NH2 ARG A  22       4.412  -6.944  -1.289  1.00 89.06           N  
ATOM    167  CZ  ARG A  22       5.063  -6.834  -2.438  1.00 89.06           C  
ATOM    168  N   ILE A  23       3.509  -5.494  -7.675  1.00 92.11           N  
ATOM    169  CA  ILE A  23       2.091  -5.386  -8.001  1.00 92.11           C  
ATOM    170  C   ILE A  23       1.268  -5.343  -6.715  1.00 92.11           C  
ATOM    171  CB  ILE A  23       1.626  -6.556  -8.896  1.00 92.11           C  
ATOM    172  O   ILE A  23       1.353  -6.252  -5.886  1.00 92.11           O  
ATOM    173  CG1 ILE A  23       2.453  -6.603 -10.186  1.00 92.11           C  
ATOM    174  CG2 ILE A  23       0.131  -6.436  -9.208  1.00 92.11           C  
ATOM    175  CD1 ILE A  23       2.204  -7.841 -11.036  1.00 92.11           C  
ATOM    176  N   CYS A  24       0.556  -4.246  -6.515  1.00 93.67           N  
ATOM    177  CA  CYS A  24      -0.293  -4.077  -5.341  1.00 93.67           C  
ATOM    178  C   CYS A  24      -1.736  -3.799  -5.746  1.00 93.67           C  
ATOM    179  CB  CYS A  24       0.227  -2.940  -4.462  1.00 93.67           C  
ATOM    180  O   CYS A  24      -1.996  -3.363  -6.869  1.00 93.67           O  
ATOM    181  SG  CYS A  24       1.886  -3.226  -3.808  1.00 93.67           S  
ATOM    182  N   ASP A  25      -2.638  -4.132  -4.896  1.00 92.28           N  
ATOM    183  CA  ASP A  25      -4.038  -3.769  -5.092  1.00 92.28           C  
ATOM    184  C   ASP A  25      -4.247  -2.268  -4.907  1.00 92.28           C  
ATOM    185  CB  ASP A  25      -4.934  -4.548  -4.127  1.00 92.28           C  
ATOM    186  O   ASP A  25      -3.789  -1.689  -3.920  1.00 92.28           O  
ATOM    187  CG  ASP A  25      -6.413  -4.387  -4.430  1.00 92.28           C  
ATOM    188  OD1 ASP A  25      -6.762  -3.712  -5.423  1.00 92.28           O  
ATOM    189  OD2 ASP A  25      -7.237  -4.936  -3.667  1.00 92.28           O  
ATOM    190  N   ASP A  26      -4.948  -1.648  -5.847  1.00 89.47           N  
ATOM    191  CA  ASP A  26      -5.162  -0.205  -5.802  1.00 89.47           C  
ATOM    192  C   ASP A  26      -6.650   0.128  -5.724  1.00 89.47           C  
ATOM    193  CB  ASP A  26      -4.535   0.470  -7.024  1.00 89.47           C  
ATOM    194  O   ASP A  26      -7.050   1.269  -5.968  1.00 89.47           O  
ATOM    195  CG  ASP A  26      -4.501   1.984  -6.913  1.00 89.47           C  
ATOM    196  OD1 ASP A  26      -4.380   2.511  -5.787  1.00 89.47           O  
ATOM    197  OD2 ASP A  26      -4.600   2.656  -7.963  1.00 89.47           O  
ATOM    198  N   SER A  27      -7.377  -0.824  -5.248  1.00 87.46           N  
ATOM    199  CA  SER A  27      -8.816  -0.587  -5.191  1.00 87.46           C  
ATOM    200  C   SER A  27      -9.195   0.218  -3.952  1.00 87.46           C  
ATOM    201  CB  SER A  27      -9.579  -1.912  -5.202  1.00 87.46           C  
ATOM    202  O   SER A  27      -8.561   0.087  -2.903  1.00 87.46           O  
ATOM    203  OG  SER A  27     -10.969  -1.693  -5.030  1.00 87.46           O  
ATOM    204  N   SER A  28     -10.067   1.110  -4.023  1.00 83.36           N  
ATOM    205  CA  SER A  28     -10.592   1.888  -2.906  1.00 83.36           C  
ATOM    206  C   SER A  28     -11.810   1.211  -2.286  1.00 83.36           C  
ATOM    207  CB  SER A  28     -10.960   3.300  -3.362  1.00 83.36           C  
ATOM    208  O   SER A  28     -12.352   1.690  -1.287  1.00 83.36           O  
ATOM    209  OG  SER A  28      -9.815   3.991  -3.832  1.00 83.36           O  
ATOM    210  N   ILE A  29     -12.131   0.059  -2.909  1.00 83.92           N  
ATOM    211  CA  ILE A  29     -13.274  -0.713  -2.433  1.00 83.92           C  
ATOM    212  C   ILE A  29     -12.785  -1.928  -1.648  1.00 83.92           C  
ATOM    213  CB  ILE A  29     -14.180  -1.160  -3.602  1.00 83.92           C  
ATOM    214  O   ILE A  29     -12.004  -2.733  -2.160  1.00 83.92           O  
ATOM    215  CG1 ILE A  29     -14.648   0.056  -4.410  1.00 83.92           C  
ATOM    216  CG2 ILE A  29     -15.375  -1.964  -3.082  1.00 83.92           C  
ATOM    217  CD1 ILE A  29     -15.396  -0.300  -5.688  1.00 83.92           C  
ATOM    218  N   PRO A  30     -13.060  -2.054  -0.357  1.00 78.71           N  
ATOM    219  CA  PRO A  30     -12.537  -3.051   0.581  1.00 78.71           C  
ATOM    220  C   PRO A  30     -12.569  -4.468   0.013  1.00 78.71           C  
ATOM    221  CB  PRO A  30     -13.471  -2.924   1.786  1.00 78.71           C  
ATOM    222  O   PRO A  30     -11.628  -5.240   0.217  1.00 78.71           O  
ATOM    223  CG  PRO A  30     -13.996  -1.526   1.718  1.00 78.71           C  
ATOM    224  CD  PRO A  30     -14.077  -1.117   0.276  1.00 78.71           C  
ATOM    225  N   PHE A  31     -13.462  -4.802  -0.967  1.00 80.78           N  
ATOM    226  CA  PHE A  31     -13.588  -6.192  -1.390  1.00 80.78           C  
ATOM    227  C   PHE A  31     -13.245  -6.341  -2.867  1.00 80.78           C  
ATOM    228  CB  PHE A  31     -15.005  -6.709  -1.125  1.00 80.78           C  
ATOM    229  O   PHE A  31     -13.365  -7.431  -3.431  1.00 80.78           O  
ATOM    230  CG  PHE A  31     -15.444  -6.571   0.308  1.00 80.78           C  
ATOM    231  CD1 PHE A  31     -14.980  -7.448   1.280  1.00 80.78           C  
ATOM    232  CD2 PHE A  31     -16.323  -5.562   0.682  1.00 80.78           C  
ATOM    233  CE1 PHE A  31     -15.384  -7.321   2.607  1.00 80.78           C  
ATOM    234  CE2 PHE A  31     -16.732  -5.430   2.006  1.00 80.78           C  
ATOM    235  CZ  PHE A  31     -16.262  -6.311   2.967  1.00 80.78           C  
ATOM    236  N   LEU A  32     -12.829  -5.238  -3.374  1.00 87.07           N  
ATOM    237  CA  LEU A  32     -12.422  -5.261  -4.775  1.00 87.07           C  
ATOM    238  C   LEU A  32     -10.903  -5.289  -4.899  1.00 87.07           C  
ATOM    239  CB  LEU A  32     -12.984  -4.046  -5.517  1.00 87.07           C  
ATOM    240  O   LEU A  32     -10.206  -4.533  -4.218  1.00 87.07           O  
ATOM    241  CG  LEU A  32     -12.741  -4.001  -7.026  1.00 87.07           C  
ATOM    242  CD1 LEU A  32     -13.465  -5.154  -7.714  1.00 87.07           C  
ATOM    243  CD2 LEU A  32     -13.191  -2.662  -7.601  1.00 87.07           C  
ATOM    244  N   ARG A  33     -10.502  -6.254  -5.694  1.00 85.82           N  
ATOM    245  CA  ARG A  33      -9.071  -6.341  -5.968  1.00 85.82           C  
ATOM    246  C   ARG A  33      -8.752  -5.846  -7.374  1.00 85.82           C  
ATOM    247  CB  ARG A  33      -8.577  -7.779  -5.794  1.00 85.82           C  
ATOM    248  O   ARG A  33      -9.306  -6.346  -8.355  1.00 85.82           O  
ATOM    249  CG  ARG A  33      -8.621  -8.276  -4.358  1.00 85.82           C  
ATOM    250  CD  ARG A  33      -7.907  -9.611  -4.201  1.00 85.82           C  
ATOM    251  NE  ARG A  33      -7.952 -10.088  -2.822  1.00 85.82           N  
ATOM    252  NH1 ARG A  33      -7.003 -12.143  -3.283  1.00 85.82           N  
ATOM    253  NH2 ARG A  33      -7.610 -11.612  -1.137  1.00 85.82           N  
ATOM    254  CZ  ARG A  33      -7.522 -11.280  -2.417  1.00 85.82           C  
ATOM    255  N   THR A  34      -8.007  -4.787  -7.448  1.00 90.35           N  
ATOM    256  CA  THR A  34      -7.535  -4.272  -8.729  1.00 90.35           C  
ATOM    257  C   THR A  34      -6.011  -4.206  -8.757  1.00 90.35           C  
ATOM    258  CB  THR A  34      -8.117  -2.876  -9.019  1.00 90.35           C  
ATOM    259  O   THR A  34      -5.423  -3.169  -8.445  1.00 90.35           O  
ATOM    260  CG2 THR A  34      -7.992  -2.525 -10.497  1.00 90.35           C  
ATOM    261  OG1 THR A  34      -9.501  -2.856  -8.649  1.00 90.35           O  
ATOM    262  N   PRO A  35      -5.402  -5.393  -9.020  1.00 90.67           N  
ATOM    263  CA  PRO A  35      -3.938  -5.383  -9.048  1.00 90.67           C  
ATOM    264  C   PRO A  35      -3.374  -4.366 -10.037  1.00 90.67           C  
ATOM    265  CB  PRO A  35      -3.583  -6.810  -9.471  1.00 90.67           C  
ATOM    266  O   PRO A  35      -3.919  -4.195 -11.131  1.00 90.67           O  
ATOM    267  CG  PRO A  35      -4.802  -7.314 -10.176  1.00 90.67           C  
ATOM    268  CD  PRO A  35      -5.995  -6.562  -9.661  1.00 90.67           C  
ATOM    269  N   GLN A  36      -2.409  -3.611  -9.574  1.00 91.46           N  
ATOM    270  CA  GLN A  36      -1.742  -2.613 -10.404  1.00 91.46           C  
ATOM    271  C   GLN A  36      -0.231  -2.638 -10.187  1.00 91.46           C  
ATOM    272  CB  GLN A  36      -2.291  -1.216 -10.111  1.00 91.46           C  
ATOM    273  O   GLN A  36       0.238  -2.913  -9.081  1.00 91.46           O  
ATOM    274  CG  GLN A  36      -1.659  -0.117 -10.954  1.00 91.46           C  
ATOM    275  CD  GLN A  36      -2.311   1.236 -10.739  1.00 91.46           C  
ATOM    276  NE2 GLN A  36      -1.805   1.992  -9.771  1.00 91.46           N  
ATOM    277  OE1 GLN A  36      -3.262   1.599 -11.439  1.00 91.46           O  
ATOM    278  N   LEU A  37       0.458  -2.444 -11.318  1.00 92.32           N  
ATOM    279  CA  LEU A  37       1.908  -2.310 -11.229  1.00 92.32           C  
ATOM    280  C   LEU A  37       2.292  -1.037 -10.484  1.00 92.32           C  
ATOM    281  CB  LEU A  37       2.533  -2.306 -12.627  1.00 92.32           C  
ATOM    282  O   LEU A  37       1.822   0.052 -10.823  1.00 92.32           O  
ATOM    283  CG  LEU A  37       4.061  -2.323 -12.687  1.00 92.32           C  
ATOM    284  CD1 LEU A  37       4.596  -3.656 -12.174  1.00 92.32           C  
ATOM    285  CD2 LEU A  37       4.544  -2.057 -14.109  1.00 92.32           C  
ATOM    286  N   CYS A  38       3.233  -1.196  -9.431  1.00 91.48           N  
ATOM    287  CA  CYS A  38       3.671  -0.035  -8.666  1.00 91.48           C  
ATOM    288  C   CYS A  38       4.715   0.765  -9.437  1.00 91.48           C  
ATOM    289  CB  CYS A  38       4.242  -0.467  -7.315  1.00 91.48           C  
ATOM    290  O   CYS A  38       5.507   0.196 -10.189  1.00 91.48           O  
ATOM    291  SG  CYS A  38       3.025  -1.232  -6.221  1.00 91.48           S  
ATOM    292  N   PRO A  39       4.590   2.107  -9.319  1.00 91.71           N  
ATOM    293  CA  PRO A  39       5.634   2.942  -9.920  1.00 91.71           C  
ATOM    294  C   PRO A  39       7.029   2.609  -9.397  1.00 91.71           C  
ATOM    295  CB  PRO A  39       5.224   4.361  -9.519  1.00 91.71           C  
ATOM    296  O   PRO A  39       7.165   2.004  -8.331  1.00 91.71           O  
ATOM    297  CG  PRO A  39       3.801   4.239  -9.080  1.00 91.71           C  
ATOM    298  CD  PRO A  39       3.573   2.840  -8.583  1.00 91.71           C  
ATOM    299  N   LYS A  40       7.976   2.917 -10.174  1.00 88.64           N  
ATOM    300  CA  LYS A  40       9.361   2.673  -9.781  1.00 88.64           C  
ATOM    301  C   LYS A  40       9.662   3.285  -8.416  1.00 88.64           C  
ATOM    302  CB  LYS A  40      10.323   3.233 -10.830  1.00 88.64           C  
ATOM    303  O   LYS A  40       9.274   4.422  -8.141  1.00 88.64           O  
ATOM    304  CG  LYS A  40      10.373   2.425 -12.118  1.00 88.64           C  
ATOM    305  CD  LYS A  40      11.458   2.937 -13.057  1.00 88.64           C  
ATOM    306  CE  LYS A  40      11.476   2.162 -14.368  1.00 88.64           C  
ATOM    307  NZ  LYS A  40      12.515   2.683 -15.306  1.00 88.64           N  
ATOM    308  N   GLY A  41      10.232   2.564  -7.501  1.00 89.27           N  
ATOM    309  CA  GLY A  41      10.614   3.077  -6.195  1.00 89.27           C  
ATOM    310  C   GLY A  41       9.581   2.800  -5.120  1.00 89.27           C  
ATOM    311  O   GLY A  41       9.826   3.048  -3.937  1.00 89.27           O  
ATOM    312  N   GLN A  42       8.385   2.348  -5.537  1.00 92.34           N  
ATOM    313  CA  GLN A  42       7.321   2.032  -4.590  1.00 92.34           C  
ATOM    314  C   GLN A  42       7.140   0.523  -4.450  1.00 92.34           C  
ATOM    315  CB  GLN A  42       6.006   2.681  -5.023  1.00 92.34           C  
ATOM    316  O   GLN A  42       6.262  -0.063  -5.085  1.00 92.34           O  
ATOM    317  CG  GLN A  42       6.053   4.202  -5.059  1.00 92.34           C  
ATOM    318  CD  GLN A  42       4.712   4.823  -5.404  1.00 92.34           C  
ATOM    319  NE2 GLN A  42       4.719   6.115  -5.712  1.00 92.34           N  
ATOM    320  OE1 GLN A  42       3.679   4.146  -5.394  1.00 92.34           O  
ATOM    321  N   ASP A  43       7.888  -0.077  -3.562  1.00 91.20           N  
ATOM    322  CA  ASP A  43       7.977  -1.532  -3.495  1.00 91.20           C  
ATOM    323  C   ASP A  43       7.171  -2.078  -2.318  1.00 91.20           C  
ATOM    324  CB  ASP A  43       9.438  -1.976  -3.382  1.00 91.20           C  
ATOM    325  O   ASP A  43       7.321  -3.243  -1.944  1.00 91.20           O  
ATOM    326  CG  ASP A  43      10.256  -1.641  -4.617  1.00 91.20           C  
ATOM    327  OD1 ASP A  43       9.770  -1.858  -5.748  1.00 91.20           O  
ATOM    328  OD2 ASP A  43      11.398  -1.158  -4.458  1.00 91.20           O  
ATOM    329  N   VAL A  44       6.350  -1.190  -1.700  1.00 93.45           N  
ATOM    330  CA  VAL A  44       5.570  -1.594  -0.535  1.00 93.45           C  
ATOM    331  C   VAL A  44       4.081  -1.413  -0.822  1.00 93.45           C  
ATOM    332  CB  VAL A  44       5.971  -0.793   0.723  1.00 93.45           C  
ATOM    333  O   VAL A  44       3.664  -0.377  -1.344  1.00 93.45           O  
ATOM    334  CG1 VAL A  44       5.078  -1.163   1.906  1.00 93.45           C  
ATOM    335  CG2 VAL A  44       7.441  -1.036   1.063  1.00 93.45           C  
ATOM    336  N   CYS A  45       3.304  -2.468  -0.613  1.00 94.43           N  
ATOM    337  CA  CYS A  45       1.851  -2.353  -0.665  1.00 94.43           C  
ATOM    338  C   CYS A  45       1.287  -1.944   0.690  1.00 94.43           C  
ATOM    339  CB  CYS A  45       1.224  -3.674  -1.111  1.00 94.43           C  
ATOM    340  O   CYS A  45       1.771  -2.395   1.730  1.00 94.43           O  
ATOM    341  SG  CYS A  45       1.794  -4.241  -2.729  1.00 94.43           S  
ATOM    342  N   TYR A  46       0.325  -1.010   0.656  1.00 94.08           N  
ATOM    343  CA  TYR A  46      -0.281  -0.621   1.924  1.00 94.08           C  
ATOM    344  C   TYR A  46      -1.801  -0.700   1.850  1.00 94.08           C  
ATOM    345  CB  TYR A  46       0.149   0.797   2.313  1.00 94.08           C  
ATOM    346  O   TYR A  46      -2.381  -0.611   0.765  1.00 94.08           O  
ATOM    347  CG  TYR A  46      -0.484   1.876   1.468  1.00 94.08           C  
ATOM    348  CD1 TYR A  46       0.145   2.348   0.319  1.00 94.08           C  
ATOM    349  CD2 TYR A  46      -1.712   2.427   1.819  1.00 94.08           C  
ATOM    350  CE1 TYR A  46      -0.433   3.344  -0.461  1.00 94.08           C  
ATOM    351  CE2 TYR A  46      -2.301   3.423   1.046  1.00 94.08           C  
ATOM    352  OH  TYR A  46      -2.232   4.860  -0.858  1.00 94.08           O  
ATOM    353  CZ  TYR A  46      -1.655   3.874  -0.090  1.00 94.08           C  
ATOM    354  N   LYS A  47      -2.421  -1.000   2.935  1.00 93.07           N  
ATOM    355  CA  LYS A  47      -3.861  -0.971   3.174  1.00 93.07           C  
ATOM    356  C   LYS A  47      -4.196  -0.139   4.409  1.00 93.07           C  
ATOM    357  CB  LYS A  47      -4.407  -2.390   3.334  1.00 93.07           C  
ATOM    358  O   LYS A  47      -3.739  -0.445   5.513  1.00 93.07           O  
ATOM    359  CG  LYS A  47      -5.914  -2.454   3.535  1.00 93.07           C  
ATOM    360  CD  LYS A  47      -6.395  -3.889   3.709  1.00 93.07           C  
ATOM    361  CE  LYS A  47      -7.885  -3.947   4.017  1.00 93.07           C  
ATOM    362  NZ  LYS A  47      -8.373  -5.354   4.130  1.00 93.07           N  
ATOM    363  N   LYS A  48      -4.954   1.000   4.140  1.00 92.32           N  
ATOM    364  CA  LYS A  48      -5.417   1.881   5.208  1.00 92.32           C  
ATOM    365  C   LYS A  48      -6.910   1.696   5.464  1.00 92.32           C  
ATOM    366  CB  LYS A  48      -5.121   3.341   4.866  1.00 92.32           C  
ATOM    367  O   LYS A  48      -7.732   1.937   4.577  1.00 92.32           O  
ATOM    368  CG  LYS A  48      -3.637   3.678   4.824  1.00 92.32           C  
ATOM    369  CD  LYS A  48      -3.408   5.160   4.554  1.00 92.32           C  
ATOM    370  CE  LYS A  48      -1.927   5.513   4.586  1.00 92.32           C  
ATOM    371  NZ  LYS A  48      -1.691   6.944   4.231  1.00 92.32           N  
ATOM    372  N   THR A  49      -7.160   1.271   6.661  1.00 92.05           N  
ATOM    373  CA  THR A  49      -8.550   1.040   7.041  1.00 92.05           C  
ATOM    374  C   THR A  49      -8.943   1.928   8.217  1.00 92.05           C  
ATOM    375  CB  THR A  49      -8.791  -0.437   7.405  1.00 92.05           C  
ATOM    376  O   THR A  49      -8.259   1.950   9.242  1.00 92.05           O  
ATOM    377  CG2 THR A  49     -10.276  -0.715   7.618  1.00 92.05           C  
ATOM    378  OG1 THR A  49      -8.308  -1.270   6.345  1.00 92.05           O  
ATOM    379  N   PRO A  50     -10.022   2.678   8.040  1.00 91.82           N  
ATOM    380  CA  PRO A  50     -10.500   3.474   9.173  1.00 91.82           C  
ATOM    381  C   PRO A  50     -10.867   2.617  10.382  1.00 91.82           C  
ATOM    382  CB  PRO A  50     -11.735   4.182   8.610  1.00 91.82           C  
ATOM    383  O   PRO A  50     -11.406   1.519  10.225  1.00 91.82           O  
ATOM    384  CG  PRO A  50     -11.574   4.110   7.126  1.00 91.82           C  
ATOM    385  CD  PRO A  50     -10.794   2.872   6.791  1.00 91.82           C  
ATOM    386  N   ILE A  51     -10.550   3.050  11.546  1.00 91.34           N  
ATOM    387  CA  ILE A  51     -10.821   2.314  12.776  1.00 91.34           C  
ATOM    388  C   ILE A  51     -12.320   2.333  13.069  1.00 91.34           C  
ATOM    389  CB  ILE A  51     -10.034   2.899  13.970  1.00 91.34           C  
ATOM    390  O   ILE A  51     -12.852   1.399  13.674  1.00 91.34           O  
ATOM    391  CG1 ILE A  51      -8.526   2.807  13.711  1.00 91.34           C  
ATOM    392  CG2 ILE A  51     -10.412   2.182  15.269  1.00 91.34           C  
ATOM    393  CD1 ILE A  51      -7.679   3.589  14.706  1.00 91.34           C  
ATOM    394  N   VAL A  52     -12.941   3.422  12.553  1.00 91.39           N  
ATOM    395  CA  VAL A  52     -14.388   3.535  12.705  1.00 91.39           C  
ATOM    396  C   VAL A  52     -15.086   2.648  11.676  1.00 91.39           C  
ATOM    397  CB  VAL A  52     -14.862   4.998  12.557  1.00 91.39           C  
ATOM    398  O   VAL A  52     -14.949   2.861  10.469  1.00 91.39           O  
ATOM    399  CG1 VAL A  52     -16.369   5.102  12.780  1.00 91.39           C  
ATOM    400  CG2 VAL A  52     -14.110   5.903  13.531  1.00 91.39           C  
ATOM    401  N   LYS A  53     -15.798   1.684  12.122  1.00 86.19           N  
ATOM    402  CA  LYS A  53     -16.427   0.655  11.300  1.00 86.19           C  
ATOM    403  C   LYS A  53     -17.357   1.273  10.259  1.00 86.19           C  
ATOM    404  CB  LYS A  53     -17.203  -0.331  12.175  1.00 86.19           C  
ATOM    405  O   LYS A  53     -17.441   0.789   9.129  1.00 86.19           O  
ATOM    406  CG  LYS A  53     -16.320  -1.299  12.949  1.00 86.19           C  
ATOM    407  CD  LYS A  53     -17.147  -2.362  13.661  1.00 86.19           C  
ATOM    408  CE  LYS A  53     -16.266  -3.315  14.458  1.00 86.19           C  
ATOM    409  NZ  LYS A  53     -17.077  -4.301  15.233  1.00 86.19           N  
ATOM    410  N   LYS A  54     -18.020   2.378  10.580  1.00 89.21           N  
ATOM    411  CA  LYS A  54     -18.979   3.012   9.680  1.00 89.21           C  
ATOM    412  C   LYS A  54     -18.269   3.698   8.516  1.00 89.21           C  
ATOM    413  CB  LYS A  54     -19.839   4.024  10.438  1.00 89.21           C  
ATOM    414  O   LYS A  54     -18.897   4.028   7.507  1.00 89.21           O  
ATOM    415  CG  LYS A  54     -20.854   3.391  11.379  1.00 89.21           C  
ATOM    416  CD  LYS A  54     -21.736   4.443  12.039  1.00 89.21           C  
ATOM    417  CE  LYS A  54     -22.666   3.824  13.074  1.00 89.21           C  
ATOM    418  NZ  LYS A  54     -23.598   4.836  13.657  1.00 89.21           N  
ATOM    419  N   LEU A  55     -16.892   3.767   8.634  1.00 88.22           N  
ATOM    420  CA  LEU A  55     -16.133   4.494   7.622  1.00 88.22           C  
ATOM    421  C   LEU A  55     -15.251   3.545   6.817  1.00 88.22           C  
ATOM    422  CB  LEU A  55     -15.272   5.579   8.275  1.00 88.22           C  
ATOM    423  O   LEU A  55     -14.267   3.971   6.209  1.00 88.22           O  
ATOM    424  CG  LEU A  55     -15.999   6.853   8.707  1.00 88.22           C  
ATOM    425  CD1 LEU A  55     -16.203   6.861  10.218  1.00 88.22           C  
ATOM    426  CD2 LEU A  55     -15.225   8.089   8.260  1.00 88.22           C  
ATOM    427  N   LYS A  56     -15.519   2.288   6.846  1.00 85.60           N  
ATOM    428  CA  LYS A  56     -14.711   1.283   6.162  1.00 85.60           C  
ATOM    429  C   LYS A  56     -14.643   1.559   4.663  1.00 85.60           C  
ATOM    430  CB  LYS A  56     -15.272  -0.118   6.412  1.00 85.60           C  
ATOM    431  O   LYS A  56     -13.683   1.167   3.997  1.00 85.60           O  
ATOM    432  CG  LYS A  56     -14.947  -0.677   7.789  1.00 85.60           C  
ATOM    433  CD  LYS A  56     -15.279  -2.161   7.882  1.00 85.60           C  
ATOM    434  CE  LYS A  56     -14.968  -2.719   9.265  1.00 85.60           C  
ATOM    435  NZ  LYS A  56     -15.223  -4.189   9.339  1.00 85.60           N  
ATOM    436  N   TRP A  57     -15.667   2.177   4.128  1.00 86.30           N  
ATOM    437  CA  TRP A  57     -15.738   2.489   2.704  1.00 86.30           C  
ATOM    438  C   TRP A  57     -14.632   3.460   2.304  1.00 86.30           C  
ATOM    439  CB  TRP A  57     -17.106   3.079   2.350  1.00 86.30           C  
ATOM    440  O   TRP A  57     -14.368   3.654   1.115  1.00 86.30           O  
ATOM    441  CG  TRP A  57     -17.541   4.194   3.253  1.00 86.30           C  
ATOM    442  CD1 TRP A  57     -18.187   4.077   4.452  1.00 86.30           C  
ATOM    443  CD2 TRP A  57     -17.364   5.595   3.027  1.00 86.30           C  
ATOM    444  CE2 TRP A  57     -17.928   6.271   4.131  1.00 86.30           C  
ATOM    445  CE3 TRP A  57     -16.783   6.346   1.996  1.00 86.30           C  
ATOM    446  NE1 TRP A  57     -18.423   5.323   4.986  1.00 86.30           N  
ATOM    447  CH2 TRP A  57     -17.352   8.375   3.212  1.00 86.30           C  
ATOM    448  CZ2 TRP A  57     -17.927   7.665   4.234  1.00 86.30           C  
ATOM    449  CZ3 TRP A  57     -16.783   7.732   2.100  1.00 86.30           C  
ATOM    450  N   LEU A  58     -13.975   4.077   3.314  1.00 88.64           N  
ATOM    451  CA  LEU A  58     -12.875   5.007   3.084  1.00 88.64           C  
ATOM    452  C   LEU A  58     -11.540   4.272   3.049  1.00 88.64           C  
ATOM    453  CB  LEU A  58     -12.849   6.086   4.170  1.00 88.64           C  
ATOM    454  O   LEU A  58     -10.480   4.899   3.110  1.00 88.64           O  
ATOM    455  CG  LEU A  58     -13.995   7.099   4.147  1.00 88.64           C  
ATOM    456  CD1 LEU A  58     -14.085   7.828   5.483  1.00 88.64           C  
ATOM    457  CD2 LEU A  58     -13.811   8.090   3.003  1.00 88.64           C  
ATOM    458  N   GLN A  59     -11.622   2.999   3.004  1.00 90.19           N  
ATOM    459  CA  GLN A  59     -10.420   2.177   2.911  1.00 90.19           C  
ATOM    460  C   GLN A  59      -9.603   2.535   1.672  1.00 90.19           C  
ATOM    461  CB  GLN A  59     -10.785   0.692   2.888  1.00 90.19           C  
ATOM    462  O   GLN A  59     -10.162   2.746   0.594  1.00 90.19           O  
ATOM    463  CG  GLN A  59      -9.580  -0.237   2.822  1.00 90.19           C  
ATOM    464  CD  GLN A  59      -9.970  -1.702   2.782  1.00 90.19           C  
ATOM    465  NE2 GLN A  59      -9.227  -2.493   2.015  1.00 90.19           N  
ATOM    466  OE1 GLN A  59     -10.930  -2.121   3.436  1.00 90.19           O  
ATOM    467  N   LYS A  60      -8.314   2.577   1.824  1.00 91.30           N  
ATOM    468  CA  LYS A  60      -7.404   2.887   0.725  1.00 91.30           C  
ATOM    469  C   LYS A  60      -6.284   1.855   0.631  1.00 91.30           C  
ATOM    470  CB  LYS A  60      -6.812   4.287   0.897  1.00 91.30           C  
ATOM    471  O   LYS A  60      -5.733   1.433   1.650  1.00 91.30           O  
ATOM    472  CG  LYS A  60      -7.818   5.412   0.704  1.00 91.30           C  
ATOM    473  CD  LYS A  60      -7.133   6.772   0.649  1.00 91.30           C  
ATOM    474  CE  LYS A  60      -8.136   7.896   0.424  1.00 91.30           C  
ATOM    475  NZ  LYS A  60      -7.478   9.236   0.441  1.00 91.30           N  
ATOM    476  N   LYS A  61      -6.040   1.366  -0.613  1.00 92.66           N  
ATOM    477  CA  LYS A  61      -4.948   0.455  -0.944  1.00 92.66           C  
ATOM    478  C   LYS A  61      -4.050   1.044  -2.028  1.00 92.66           C  
ATOM    479  CB  LYS A  61      -5.497  -0.899  -1.397  1.00 92.66           C  
ATOM    480  O   LYS A  61      -4.514   1.804  -2.881  1.00 92.66           O  
ATOM    481  CG  LYS A  61      -6.388  -1.581  -0.369  1.00 92.66           C  
ATOM    482  CD  LYS A  61      -6.984  -2.872  -0.915  1.00 92.66           C  
ATOM    483  CE  LYS A  61      -7.975  -3.488   0.062  1.00 92.66           C  
ATOM    484  NZ  LYS A  61      -8.619  -4.713  -0.499  1.00 92.66           N  
ATOM    485  N   GLY A  62      -2.802   0.693  -1.939  1.00 93.20           N  
ATOM    486  CA  GLY A  62      -1.933   1.204  -2.987  1.00 93.20           C  
ATOM    487  C   GLY A  62      -0.470   0.870  -2.764  1.00 93.20           C  
ATOM    488  O   GLY A  62      -0.144  -0.023  -1.979  1.00 93.20           O  
ATOM    489  N   CYS A  63       0.356   1.610  -3.598  1.00 94.01           N  
ATOM    490  CA  CYS A  63       1.805   1.442  -3.583  1.00 94.01           C  
ATOM    491  C   CYS A  63       2.479   2.595  -2.849  1.00 94.01           C  
ATOM    492  CB  CYS A  63       2.348   1.345  -5.008  1.00 94.01           C  
ATOM    493  O   CYS A  63       2.030   3.739  -2.935  1.00 94.01           O  
ATOM    494  SG  CYS A  63       1.634  -0.008  -5.969  1.00 94.01           S  
ATOM    495  N   ALA A  64       3.504   2.220  -2.076  1.00 94.14           N  
ATOM    496  CA  ALA A  64       4.274   3.238  -1.367  1.00 94.14           C  
ATOM    497  C   ALA A  64       5.756   2.877  -1.327  1.00 94.14           C  
ATOM    498  CB  ALA A  64       3.735   3.422   0.050  1.00 94.14           C  
ATOM    499  O   ALA A  64       6.124   1.716  -1.524  1.00 94.14           O  
ATOM    500  N   SER A  65       6.635   3.909  -1.284  1.00 93.83           N  
ATOM    501  CA  SER A  65       8.068   3.682  -1.133  1.00 93.83           C  
ATOM    502  C   SER A  65       8.394   3.099   0.238  1.00 93.83           C  
ATOM    503  CB  SER A  65       8.843   4.984  -1.339  1.00 93.83           C  
ATOM    504  O   SER A  65       9.363   2.353   0.387  1.00 93.83           O  
ATOM    505  OG  SER A  65       8.414   5.975  -0.421  1.00 93.83           O  
ATOM    506  N   SER A  66       7.615   3.470   1.243  1.00 93.84           N  
ATOM    507  CA  SER A  66       7.694   2.993   2.620  1.00 93.84           C  
ATOM    508  C   SER A  66       6.309   2.888   3.250  1.00 93.84           C  
ATOM    509  CB  SER A  66       8.576   3.919   3.458  1.00 93.84           C  
ATOM    510  O   SER A  66       5.349   3.481   2.753  1.00 93.84           O  
ATOM    511  OG  SER A  66       8.018   5.220   3.526  1.00 93.84           O  
ATOM    512  N   CYS A  67       6.196   2.012   4.253  1.00 93.27           N  
ATOM    513  CA  CYS A  67       4.916   1.818   4.925  1.00 93.27           C  
ATOM    514  C   CYS A  67       4.449   3.107   5.590  1.00 93.27           C  
ATOM    515  CB  CYS A  67       5.021   0.705   5.967  1.00 93.27           C  
ATOM    516  O   CYS A  67       5.158   3.673   6.424  1.00 93.27           O  
ATOM    517  SG  CYS A  67       3.426   0.175   6.630  1.00 93.27           S  
ATOM    518  N   PRO A  68       3.272   3.637   5.125  1.00 92.21           N  
ATOM    519  CA  PRO A  68       2.742   4.854   5.744  1.00 92.21           C  
ATOM    520  C   PRO A  68       2.546   4.713   7.251  1.00 92.21           C  
ATOM    521  CB  PRO A  68       1.400   5.054   5.035  1.00 92.21           C  
ATOM    522  O   PRO A  68       2.313   3.607   7.747  1.00 92.21           O  
ATOM    523  CG  PRO A  68       1.477   4.187   3.820  1.00 92.21           C  
ATOM    524  CD  PRO A  68       2.468   3.089   4.079  1.00 92.21           C  
ATOM    525  N   LYS A  69       2.780   5.779   7.928  1.00 90.15           N  
ATOM    526  CA  LYS A  69       2.589   5.822   9.375  1.00 90.15           C  
ATOM    527  C   LYS A  69       1.391   6.691   9.746  1.00 90.15           C  
ATOM    528  CB  LYS A  69       3.849   6.342  10.068  1.00 90.15           C  
ATOM    529  O   LYS A  69       1.036   7.614   9.010  1.00 90.15           O  
ATOM    530  CG  LYS A  69       5.065   5.443   9.900  1.00 90.15           C  
ATOM    531  CD  LYS A  69       6.276   5.996  10.640  1.00 90.15           C  
ATOM    532  CE  LYS A  69       7.505   5.121  10.434  1.00 90.15           C  
ATOM    533  NZ  LYS A  69       8.705   5.681  11.124  1.00 90.15           N  
ATOM    534  N   ASN A  70       0.760   6.277  10.717  1.00 85.52           N  
ATOM    535  CA  ASN A  70      -0.319   7.111  11.236  1.00 85.52           C  
ATOM    536  C   ASN A  70       0.205   8.446  11.758  1.00 85.52           C  
ATOM    537  CB  ASN A  70      -1.084   6.374  12.337  1.00 85.52           C  
ATOM    538  O   ASN A  70       1.364   8.546  12.164  1.00 85.52           O  
ATOM    539  CG  ASN A  70      -1.954   5.256  11.796  1.00 85.52           C  
ATOM    540  ND2 ASN A  70      -2.808   4.704  12.649  1.00 85.52           N  
ATOM    541  OD1 ASN A  70      -1.857   4.891  10.622  1.00 85.52           O  
ATOM    542  N   GLY A  71      -0.528   9.480  11.521  1.00 83.49           N  
ATOM    543  CA  GLY A  71      -0.225  10.735  12.192  1.00 83.49           C  
ATOM    544  C   GLY A  71      -0.450  10.679  13.691  1.00 83.49           C  
ATOM    545  O   GLY A  71      -0.472   9.597  14.281  1.00 83.49           O  
ATOM    546  N   LEU A  72      -0.463  11.797  14.408  1.00 84.09           N  
ATOM    547  CA  LEU A  72      -0.644  11.923  15.850  1.00 84.09           C  
ATOM    548  C   LEU A  72      -1.943  11.260  16.295  1.00 84.09           C  
ATOM    549  CB  LEU A  72      -0.642  13.397  16.264  1.00 84.09           C  
ATOM    550  O   LEU A  72      -1.974  10.569  17.316  1.00 84.09           O  
ATOM    551  CG  LEU A  72      -0.068  13.713  17.646  1.00 84.09           C  
ATOM    552  CD1 LEU A  72       1.456  13.721  17.597  1.00 84.09           C  
ATOM    553  CD2 LEU A  72      -0.599  15.049  18.153  1.00 84.09           C  
ATOM    554  N   ILE A  73      -2.928  11.358  15.464  1.00 83.11           N  
ATOM    555  CA  ILE A  73      -4.229  10.759  15.737  1.00 83.11           C  
ATOM    556  C   ILE A  73      -4.417   9.516  14.871  1.00 83.11           C  
ATOM    557  CB  ILE A  73      -5.377  11.763  15.489  1.00 83.11           C  
ATOM    558  O   ILE A  73      -4.400   9.600  13.640  1.00 83.11           O  
ATOM    559  CG1 ILE A  73      -5.156  13.040  16.308  1.00 83.11           C  
ATOM    560  CG2 ILE A  73      -6.731  11.129  15.819  1.00 83.11           C  
ATOM    561  CD1 ILE A  73      -6.070  14.193  15.917  1.00 83.11           C  
ATOM    562  N   LYS A  74      -4.488   8.404  15.598  1.00 84.84           N  
ATOM    563  CA  LYS A  74      -4.627   7.130  14.899  1.00 84.84           C  
ATOM    564  C   LYS A  74      -6.068   6.901  14.454  1.00 84.84           C  
ATOM    565  CB  LYS A  74      -4.165   5.976  15.791  1.00 84.84           C  
ATOM    566  O   LYS A  74      -6.876   6.350  15.204  1.00 84.84           O  
ATOM    567  CG  LYS A  74      -2.661   5.933  16.018  1.00 84.84           C  
ATOM    568  CD  LYS A  74      -2.253   4.712  16.833  1.00 84.84           C  
ATOM    569  CE  LYS A  74      -0.765   4.724  17.153  1.00 84.84           C  
ATOM    570  NZ  LYS A  74      -0.365   3.542  17.974  1.00 84.84           N  
ATOM    571  N   ILE A  75      -6.429   7.288  13.277  1.00 89.36           N  
ATOM    572  CA  ILE A  75      -7.797   7.125  12.797  1.00 89.36           C  
ATOM    573  C   ILE A  75      -7.858   5.975  11.794  1.00 89.36           C  
ATOM    574  CB  ILE A  75      -8.330   8.425  12.155  1.00 89.36           C  
ATOM    575  O   ILE A  75      -8.944   5.545  11.398  1.00 89.36           O  
ATOM    576  CG1 ILE A  75      -7.361   8.925  11.077  1.00 89.36           C  
ATOM    577  CG2 ILE A  75      -8.564   9.498  13.222  1.00 89.36           C  
ATOM    578  CD1 ILE A  75      -7.926  10.037  10.204  1.00 89.36           C  
ATOM    579  N   PHE A  76      -6.586   5.494  11.411  1.00 90.94           N  
ATOM    580  CA  PHE A  76      -6.544   4.416  10.430  1.00 90.94           C  
ATOM    581  C   PHE A  76      -5.655   3.277  10.914  1.00 90.94           C  
ATOM    582  CB  PHE A  76      -6.040   4.937   9.080  1.00 90.94           C  
ATOM    583  O   PHE A  76      -4.669   3.507  11.617  1.00 90.94           O  
ATOM    584  CG  PHE A  76      -6.944   5.961   8.449  1.00 90.94           C  
ATOM    585  CD1 PHE A  76      -8.020   5.569   7.662  1.00 90.94           C  
ATOM    586  CD2 PHE A  76      -6.718   7.317   8.643  1.00 90.94           C  
ATOM    587  CE1 PHE A  76      -8.859   6.515   7.077  1.00 90.94           C  
ATOM    588  CE2 PHE A  76      -7.552   8.269   8.062  1.00 90.94           C  
ATOM    589  CZ  PHE A  76      -8.621   7.865   7.278  1.00 90.94           C  
ATOM    590  N   LYS A  77      -6.144   2.091  10.644  1.00 91.94           N  
ATOM    591  CA  LYS A  77      -5.271   0.925  10.745  1.00 91.94           C  
ATOM    592  C   LYS A  77      -4.469   0.726   9.462  1.00 91.94           C  
ATOM    593  CB  LYS A  77      -6.088  -0.331  11.052  1.00 91.94           C  
ATOM    594  O   LYS A  77      -5.042   0.629   8.374  1.00 91.94           O  
ATOM    595  CG  LYS A  77      -5.243  -1.569  11.315  1.00 91.94           C  
ATOM    596  CD  LYS A  77      -6.110  -2.781  11.630  1.00 91.94           C  
ATOM    597  CE  LYS A  77      -5.269  -4.034  11.835  1.00 91.94           C  
ATOM    598  NZ  LYS A  77      -6.115  -5.225  12.146  1.00 91.94           N  
ATOM    599  N   ILE A  78      -3.115   0.725   9.563  1.00 93.33           N  
ATOM    600  CA  ILE A  78      -2.257   0.632   8.386  1.00 93.33           C  
ATOM    601  C   ILE A  78      -1.572  -0.732   8.353  1.00 93.33           C  
ATOM    602  CB  ILE A  78      -1.204   1.762   8.364  1.00 93.33           C  
ATOM    603  O   ILE A  78      -0.974  -1.157   9.344  1.00 93.33           O  
ATOM    604  CG1 ILE A  78      -1.890   3.133   8.375  1.00 93.33           C  
ATOM    605  CG2 ILE A  78      -0.284   1.620   7.148  1.00 93.33           C  
ATOM    606  CD1 ILE A  78      -0.936   4.301   8.580  1.00 93.33           C  
ATOM    607  N   GLU A  79      -1.727  -1.456   7.315  1.00 92.83           N  
ATOM    608  CA  GLU A  79      -1.043  -2.719   7.053  1.00 92.83           C  
ATOM    609  C   GLU A  79      -0.156  -2.620   5.815  1.00 92.83           C  
ATOM    610  CB  GLU A  79      -2.057  -3.854   6.885  1.00 92.83           C  
ATOM    611  O   GLU A  79      -0.558  -2.046   4.801  1.00 92.83           O  
ATOM    612  CG  GLU A  79      -2.919  -4.097   8.115  1.00 92.83           C  
ATOM    613  CD  GLU A  79      -3.993  -5.150   7.897  1.00 92.83           C  
ATOM    614  OE1 GLU A  79      -3.915  -6.235   8.517  1.00 92.83           O  
ATOM    615  OE2 GLU A  79      -4.921  -4.888   7.098  1.00 92.83           O  
ATOM    616  N   CYS A  80       1.050  -3.090   5.980  1.00 94.57           N  
ATOM    617  CA  CYS A  80       1.989  -3.074   4.864  1.00 94.57           C  
ATOM    618  C   CYS A  80       2.561  -4.465   4.612  1.00 94.57           C  
ATOM    619  CB  CYS A  80       3.125  -2.088   5.133  1.00 94.57           C  
ATOM    620  O   CYS A  80       2.657  -5.277   5.534  1.00 94.57           O  
ATOM    621  SG  CYS A  80       2.567  -0.391   5.400  1.00 94.57           S  
ATOM    622  N   CYS A  81       2.858  -4.670   3.343  1.00 92.70           N  
ATOM    623  CA  CYS A  81       3.492  -5.924   2.954  1.00 92.70           C  
ATOM    624  C   CYS A  81       4.449  -5.713   1.787  1.00 92.70           C  
ATOM    625  CB  CYS A  81       2.437  -6.964   2.579  1.00 92.70           C  
ATOM    626  O   CYS A  81       4.340  -4.724   1.061  1.00 92.70           O  
ATOM    627  SG  CYS A  81       1.503  -6.549   1.090  1.00 92.70           S  
ATOM    628  N   THR A  82       5.381  -6.542   1.653  1.00 89.23           N  
ATOM    629  CA  THR A  82       6.390  -6.391   0.611  1.00 89.23           C  
ATOM    630  C   THR A  82       6.300  -7.533  -0.398  1.00 89.23           C  
ATOM    631  CB  THR A  82       7.808  -6.342   1.209  1.00 89.23           C  
ATOM    632  O   THR A  82       7.201  -7.714  -1.220  1.00 89.23           O  
ATOM    633  CG2 THR A  82       8.008  -5.083   2.046  1.00 89.23           C  
ATOM    634  OG1 THR A  82       8.010  -7.492   2.040  1.00 89.23           O  
ATOM    635  N   LYS A  83       5.128  -8.260  -0.344  1.00 88.32           N  
ATOM    636  CA  LYS A  83       4.901  -9.329  -1.312  1.00 88.32           C  
ATOM    637  C   LYS A  83       3.889  -8.905  -2.372  1.00 88.32           C  
ATOM    638  CB  LYS A  83       4.422 -10.599  -0.607  1.00 88.32           C  
ATOM    639  O   LYS A  83       3.021  -8.070  -2.110  1.00 88.32           O  
ATOM    640  CG  LYS A  83       5.478 -11.258   0.268  1.00 88.32           C  
ATOM    641  CD  LYS A  83       4.961 -12.547   0.892  1.00 88.32           C  
ATOM    642  CE  LYS A  83       5.982 -13.158   1.843  1.00 88.32           C  
ATOM    643  NZ  LYS A  83       5.471 -14.411   2.475  1.00 88.32           N  
ATOM    644  N   ASP A  84       4.001  -9.451  -3.600  1.00 83.70           N  
ATOM    645  CA  ASP A  84       3.031  -9.144  -4.647  1.00 83.70           C  
ATOM    646  C   ASP A  84       1.626  -9.586  -4.241  1.00 83.70           C  
ATOM    647  CB  ASP A  84       3.432  -9.811  -5.964  1.00 83.70           C  
ATOM    648  O   ASP A  84       1.445 -10.684  -3.711  1.00 83.70           O  
ATOM    649  CG  ASP A  84       4.647  -9.167  -6.609  1.00 83.70           C  
ATOM    650  OD1 ASP A  84       5.043  -8.057  -6.191  1.00 83.70           O  
ATOM    651  OD2 ASP A  84       5.212  -9.773  -7.545  1.00 83.70           O  
ATOM    652  N   ASN A  85       0.688  -8.703  -4.313  1.00 78.70           N  
ATOM    653  CA  ASN A  85      -0.730  -8.988  -4.126  1.00 78.70           C  
ATOM    654  C   ASN A  85      -1.035  -9.397  -2.688  1.00 78.70           C  
ATOM    655  CB  ASN A  85      -1.191 -10.078  -5.096  1.00 78.70           C  
ATOM    656  O   ASN A  85      -1.898 -10.243  -2.448  1.00 78.70           O  
ATOM    657  CG  ASN A  85      -1.097  -9.646  -6.547  1.00 78.70           C  
ATOM    658  ND2 ASN A  85      -0.686 -10.564  -7.413  1.00 78.70           N  
ATOM    659  OD1 ASN A  85      -1.391  -8.496  -6.885  1.00 78.70           O  
ATOM    660  N   CYS A  86      -0.368  -9.000  -1.639  1.00 80.96           N  
ATOM    661  CA  CYS A  86      -0.414  -9.417  -0.242  1.00 80.96           C  
ATOM    662  C   CYS A  86      -1.665  -8.883   0.446  1.00 80.96           C  
ATOM    663  CB  CYS A  86       0.832  -8.938   0.501  1.00 80.96           C  
ATOM    664  O   CYS A  86      -2.144  -9.472   1.416  1.00 80.96           O  
ATOM    665  SG  CYS A  86       1.002  -7.141   0.555  1.00 80.96           S  
ATOM    666  N   ILE A  87      -2.353  -7.851  -0.231  1.00 70.68           N  
ATOM    667  CA  ILE A  87      -3.485  -7.261   0.474  1.00 70.68           C  
ATOM    668  C   ILE A  87      -4.788  -7.659  -0.217  1.00 70.68           C  
ATOM    669  CB  ILE A  87      -3.366  -5.722   0.547  1.00 70.68           C  
ATOM    670  O   ILE A  87      -4.816  -7.863  -1.433  1.00 70.68           O  
ATOM    671  CG1 ILE A  87      -1.905  -5.309   0.755  1.00 70.68           C  
ATOM    672  CG2 ILE A  87      -4.257  -5.164   1.661  1.00 70.68           C  
ATOM    673  CD1 ILE A  87      -1.628  -3.841   0.459  1.00 70.68           C  
TER     674      ALA A   1                                                      
ENDMDL                                                                          
END                                                                             
