# Supplementary material for: Domain loss enabled evolution of novel functions in the snake three-finger toxin gene superfamily
Source: Nat Commun. 2023 Aug 11;14:4861. doi: 10.1038/s41467-023-40550-0 (PMC10421932; doi:10.1038/s41467-023-40550-0)
Supplement: Supplementary file 5 — Supplementary Data 2 [file 41467_2023_40550_MOESM5_ESM.zip › SD2_structure_predictions/full_sequence/SP|Q9YGX1|Laticauda_semifasciata.pdb]

MODEL     1                                                                     
ATOM      1  N   MET A   1     -31.547   1.855  36.511  1.00 63.25           N  
ATOM      2  CA  MET A   1     -30.223   1.243  36.454  1.00 63.25           C  
ATOM      3  C   MET A   1     -30.005   0.541  35.118  1.00 63.25           C  
ATOM      4  CB  MET A   1     -30.039   0.249  37.602  1.00 63.25           C  
ATOM      5  O   MET A   1     -28.905   0.062  34.835  1.00 63.25           O  
ATOM      6  CG  MET A   1     -31.316  -0.037  38.375  1.00 63.25           C  
ATOM      7  SD  MET A   1     -31.033  -1.131  39.821  1.00 63.25           S  
ATOM      8  CE  MET A   1     -32.605  -2.035  39.852  1.00 63.25           C  
ATOM      9  N   LYS A   2     -30.959   0.590  34.193  1.00 72.42           N  
ATOM     10  CA  LYS A   2     -31.000  -0.031  32.872  1.00 72.42           C  
ATOM     11  C   LYS A   2     -30.613   0.967  31.784  1.00 72.42           C  
ATOM     12  CB  LYS A   2     -32.391  -0.601  32.589  1.00 72.42           C  
ATOM     13  O   LYS A   2     -30.053   0.584  30.754  1.00 72.42           O  
ATOM     14  CG  LYS A   2     -32.759  -1.795  33.458  1.00 72.42           C  
ATOM     15  CD  LYS A   2     -34.190  -2.251  33.204  1.00 72.42           C  
ATOM     16  CE  LYS A   2     -34.524  -3.510  33.991  1.00 72.42           C  
ATOM     17  NZ  LYS A   2     -35.595  -3.264  35.002  1.00 72.42           N  
ATOM     18  N   THR A   3     -30.777   2.302  32.140  1.00 72.20           N  
ATOM     19  CA  THR A   3     -30.419   3.363  31.205  1.00 72.20           C  
ATOM     20  C   THR A   3     -28.923   3.660  31.272  1.00 72.20           C  
ATOM     21  CB  THR A   3     -31.214   4.651  31.490  1.00 72.20           C  
ATOM     22  O   THR A   3     -28.322   4.069  30.276  1.00 72.20           O  
ATOM     23  CG2 THR A   3     -32.697   4.458  31.195  1.00 72.20           C  
ATOM     24  OG1 THR A   3     -31.055   5.008  32.869  1.00 72.20           O  
ATOM     25  N   LEU A   4     -28.315   3.375  32.402  1.00 73.18           N  
ATOM     26  CA  LEU A   4     -26.879   3.505  32.625  1.00 73.18           C  
ATOM     27  C   LEU A   4     -26.119   2.363  31.959  1.00 73.18           C  
ATOM     28  CB  LEU A   4     -26.570   3.533  34.125  1.00 73.18           C  
ATOM     29  O   LEU A   4     -25.040   2.573  31.399  1.00 73.18           O  
ATOM     30  CG  LEU A   4     -26.734   4.883  34.825  1.00 73.18           C  
ATOM     31  CD1 LEU A   4     -26.939   4.681  36.323  1.00 73.18           C  
ATOM     32  CD2 LEU A   4     -25.524   5.773  34.562  1.00 73.18           C  
ATOM     33  N   LEU A   5     -26.694   1.186  31.888  1.00 74.02           N  
ATOM     34  CA  LEU A   5     -26.139  -0.009  31.262  1.00 74.02           C  
ATOM     35  C   LEU A   5     -26.239   0.077  29.742  1.00 74.02           C  
ATOM     36  CB  LEU A   5     -26.863  -1.262  31.762  1.00 74.02           C  
ATOM     37  O   LEU A   5     -25.319  -0.333  29.031  1.00 74.02           O  
ATOM     38  CG  LEU A   5     -26.502  -1.738  33.170  1.00 74.02           C  
ATOM     39  CD1 LEU A   5     -27.567  -2.693  33.696  1.00 74.02           C  
ATOM     40  CD2 LEU A   5     -25.130  -2.404  33.174  1.00 74.02           C  
ATOM     41  N   LEU A   6     -27.255   0.751  29.229  1.00 74.14           N  
ATOM     42  CA  LEU A   6     -27.496   0.948  27.804  1.00 74.14           C  
ATOM     43  C   LEU A   6     -26.589   2.041  27.247  1.00 74.14           C  
ATOM     44  CB  LEU A   6     -28.962   1.308  27.553  1.00 74.14           C  
ATOM     45  O   LEU A   6     -26.070   1.915  26.135  1.00 74.14           O  
ATOM     46  CG  LEU A   6     -29.974   0.171  27.699  1.00 74.14           C  
ATOM     47  CD1 LEU A   6     -31.396   0.721  27.682  1.00 74.14           C  
ATOM     48  CD2 LEU A   6     -29.781  -0.862  26.594  1.00 74.14           C  
ATOM     49  N   THR A   7     -26.245   3.027  27.985  1.00 76.94           N  
ATOM     50  CA  THR A   7     -25.336   4.112  27.633  1.00 76.94           C  
ATOM     51  C   THR A   7     -23.887   3.638  27.672  1.00 76.94           C  
ATOM     52  CB  THR A   7     -25.511   5.316  28.577  1.00 76.94           C  
ATOM     53  O   THR A   7     -23.067   4.060  26.853  1.00 76.94           O  
ATOM     54  CG2 THR A   7     -26.908   5.915  28.451  1.00 76.94           C  
ATOM     55  OG1 THR A   7     -25.307   4.888  29.929  1.00 76.94           O  
ATOM     56  N   LEU A   8     -23.497   2.748  28.470  1.00 75.45           N  
ATOM     57  CA  LEU A   8     -22.176   2.143  28.611  1.00 75.45           C  
ATOM     58  C   LEU A   8     -21.898   1.173  27.469  1.00 75.45           C  
ATOM     59  CB  LEU A   8     -22.060   1.416  29.954  1.00 75.45           C  
ATOM     60  O   LEU A   8     -20.782   1.127  26.945  1.00 75.45           O  
ATOM     61  CG  LEU A   8     -20.674   0.881  30.317  1.00 75.45           C  
ATOM     62  CD1 LEU A   8     -19.744   2.029  30.694  1.00 75.45           C  
ATOM     63  CD2 LEU A   8     -20.772  -0.130  31.454  1.00 75.45           C  
ATOM     64  N   VAL A   9     -22.917   0.494  26.938  1.00 76.35           N  
ATOM     65  CA  VAL A   9     -22.850  -0.445  25.823  1.00 76.35           C  
ATOM     66  C   VAL A   9     -22.724   0.323  24.508  1.00 76.35           C  
ATOM     67  CB  VAL A   9     -24.087  -1.370  25.783  1.00 76.35           C  
ATOM     68  O   VAL A   9     -21.936  -0.052  23.637  1.00 76.35           O  
ATOM     69  CG1 VAL A   9     -24.074  -2.236  24.525  1.00 76.35           C  
ATOM     70  CG2 VAL A   9     -24.140  -2.242  27.036  1.00 76.35           C  
ATOM     71  N   VAL A  10     -23.358   1.438  24.397  1.00 71.60           N  
ATOM     72  CA  VAL A  10     -23.330   2.304  23.223  1.00 71.60           C  
ATOM     73  C   VAL A  10     -21.995   3.041  23.156  1.00 71.60           C  
ATOM     74  CB  VAL A  10     -24.498   3.315  23.236  1.00 71.60           C  
ATOM     75  O   VAL A  10     -21.408   3.179  22.080  1.00 71.60           O  
ATOM     76  CG1 VAL A  10     -24.371   4.302  22.077  1.00 71.60           C  
ATOM     77  CG2 VAL A  10     -25.837   2.584  23.175  1.00 71.60           C  
ATOM     78  N   VAL A  11     -21.328   3.435  24.258  1.00 68.19           N  
ATOM     79  CA  VAL A  11     -20.037   4.100  24.392  1.00 68.19           C  
ATOM     80  C   VAL A  11     -18.911   3.102  24.132  1.00 68.19           C  
ATOM     81  CB  VAL A  11     -19.870   4.739  25.789  1.00 68.19           C  
ATOM     82  O   VAL A  11     -17.917   3.433  23.481  1.00 68.19           O  
ATOM     83  CG1 VAL A  11     -18.454   5.284  25.968  1.00 68.19           C  
ATOM     84  CG2 VAL A  11     -20.902   5.846  25.996  1.00 68.19           C  
ATOM     85  N   THR A  12     -19.052   1.857  24.447  1.00 66.44           N  
ATOM     86  CA  THR A  12     -18.092   0.779  24.237  1.00 66.44           C  
ATOM     87  C   THR A  12     -18.122   0.304  22.787  1.00 66.44           C  
ATOM     88  CB  THR A  12     -18.372  -0.410  25.175  1.00 66.44           C  
ATOM     89  O   THR A  12     -17.083  -0.038  22.218  1.00 66.44           O  
ATOM     90  CG2 THR A  12     -18.219  -0.004  26.637  1.00 66.44           C  
ATOM     91  OG1 THR A  12     -19.709  -0.878  24.957  1.00 66.44           O  
ATOM     92  N   ILE A  13     -19.200   0.308  22.101  1.00 66.01           N  
ATOM     93  CA  ILE A  13     -19.416  -0.065  20.708  1.00 66.01           C  
ATOM     94  C   ILE A  13     -18.921   1.053  19.792  1.00 66.01           C  
ATOM     95  CB  ILE A  13     -20.905  -0.367  20.427  1.00 66.01           C  
ATOM     96  O   ILE A  13     -18.318   0.789  18.749  1.00 66.01           O  
ATOM     97  CG1 ILE A  13     -21.358  -1.599  21.219  1.00 66.01           C  
ATOM     98  CG2 ILE A  13     -21.143  -0.563  18.927  1.00 66.01           C  
ATOM     99  CD1 ILE A  13     -22.859  -1.848  21.171  1.00 66.01           C  
ATOM    100  N   VAL A  14     -19.085   2.288  20.163  1.00 63.19           N  
ATOM    101  CA  VAL A  14     -18.624   3.475  19.450  1.00 63.19           C  
ATOM    102  C   VAL A  14     -17.124   3.658  19.666  1.00 63.19           C  
ATOM    103  CB  VAL A  14     -19.386   4.740  19.902  1.00 63.19           C  
ATOM    104  O   VAL A  14     -16.407   4.088  18.760  1.00 63.19           O  
ATOM    105  CG1 VAL A  14     -18.791   5.989  19.255  1.00 63.19           C  
ATOM    106  CG2 VAL A  14     -20.871   4.617  19.566  1.00 63.19           C  
ATOM    107  N   CYS A  15     -16.532   3.115  20.772  1.00 63.02           N  
ATOM    108  CA  CYS A  15     -15.117   3.198  21.116  1.00 63.02           C  
ATOM    109  C   CYS A  15     -14.345   2.019  20.535  1.00 63.02           C  
ATOM    110  CB  CYS A  15     -14.936   3.240  22.633  1.00 63.02           C  
ATOM    111  O   CYS A  15     -13.139   2.116  20.303  1.00 63.02           O  
ATOM    112  SG  CYS A  15     -15.396   4.821  23.377  1.00 63.02           S  
ATOM    113  N   LEU A  16     -14.991   0.978  20.134  1.00 59.68           N  
ATOM    114  CA  LEU A  16     -14.407  -0.215  19.530  1.00 59.68           C  
ATOM    115  C   LEU A  16     -14.245  -0.039  18.024  1.00 59.68           C  
ATOM    116  CB  LEU A  16     -15.275  -1.443  19.822  1.00 59.68           C  
ATOM    117  O   LEU A  16     -13.354  -0.637  17.417  1.00 59.68           O  
ATOM    118  CG  LEU A  16     -15.237  -1.974  21.255  1.00 59.68           C  
ATOM    119  CD1 LEU A  16     -16.408  -2.920  21.500  1.00 59.68           C  
ATOM    120  CD2 LEU A  16     -13.911  -2.674  21.532  1.00 59.68           C  
ATOM    121  N   ASP A  17     -14.925   1.039  17.488  1.00 56.29           N  
ATOM    122  CA  ASP A  17     -14.869   1.389  16.072  1.00 56.29           C  
ATOM    123  C   ASP A  17     -13.837   2.485  15.818  1.00 56.29           C  
ATOM    124  CB  ASP A  17     -16.245   1.836  15.574  1.00 56.29           C  
ATOM    125  O   ASP A  17     -13.633   2.899  14.675  1.00 56.29           O  
ATOM    126  CG  ASP A  17     -17.030   0.715  14.915  1.00 56.29           C  
ATOM    127  OD1 ASP A  17     -16.411  -0.220  14.362  1.00 56.29           O  
ATOM    128  OD2 ASP A  17     -18.278   0.770  14.945  1.00 56.29           O  
ATOM    129  N   LEU A  18     -13.254   2.973  16.880  1.00 57.37           N  
ATOM    130  CA  LEU A  18     -12.130   3.887  16.715  1.00 57.37           C  
ATOM    131  C   LEU A  18     -10.845   3.121  16.420  1.00 57.37           C  
ATOM    132  CB  LEU A  18     -11.948   4.746  17.969  1.00 57.37           C  
ATOM    133  O   LEU A  18      -9.907   3.141  17.220  1.00 57.37           O  
ATOM    134  CG  LEU A  18     -12.450   6.189  17.882  1.00 57.37           C  
ATOM    135  CD1 LEU A  18     -13.800   6.323  18.579  1.00 57.37           C  
ATOM    136  CD2 LEU A  18     -11.431   7.147  18.488  1.00 57.37           C  
ATOM    137  N   GLY A  19     -10.988   2.047  15.622  1.00 58.37           N  
ATOM    138  CA  GLY A  19     -10.411   1.222  14.572  1.00 58.37           C  
ATOM    139  C   GLY A  19      -8.903   1.355  14.471  1.00 58.37           C  
ATOM    140  O   GLY A  19      -8.376   2.468  14.408  1.00 58.37           O  
ATOM    141  N   TYR A  20      -8.168   0.821  15.363  1.00 63.45           N  
ATOM    142  CA  TYR A  20      -6.762   0.486  15.164  1.00 63.45           C  
ATOM    143  C   TYR A  20      -6.342   0.734  13.720  1.00 63.45           C  
ATOM    144  CB  TYR A  20      -6.498  -0.974  15.541  1.00 63.45           C  
ATOM    145  O   TYR A  20      -6.874   0.113  12.797  1.00 63.45           O  
ATOM    146  CG  TYR A  20      -6.487  -1.225  17.030  1.00 63.45           C  
ATOM    147  CD1 TYR A  20      -5.342  -0.985  17.787  1.00 63.45           C  
ATOM    148  CD2 TYR A  20      -7.619  -1.702  17.681  1.00 63.45           C  
ATOM    149  CE1 TYR A  20      -5.326  -1.216  19.158  1.00 63.45           C  
ATOM    150  CE2 TYR A  20      -7.614  -1.936  19.052  1.00 63.45           C  
ATOM    151  OH  TYR A  20      -6.455  -1.921  21.139  1.00 63.45           O  
ATOM    152  CZ  TYR A  20      -6.465  -1.690  19.781  1.00 63.45           C  
ATOM    153  N   THR A  21      -6.104   2.107  13.536  1.00 74.77           N  
ATOM    154  CA  THR A  21      -5.638   2.406  12.186  1.00 74.77           C  
ATOM    155  C   THR A  21      -4.231   1.858  11.966  1.00 74.77           C  
ATOM    156  CB  THR A  21      -5.650   3.922  11.915  1.00 74.77           C  
ATOM    157  O   THR A  21      -3.366   1.989  12.834  1.00 74.77           O  
ATOM    158  CG2 THR A  21      -7.068   4.480  11.974  1.00 74.77           C  
ATOM    159  OG1 THR A  21      -4.846   4.584  12.898  1.00 74.77           O  
ATOM    160  N   ARG A  22      -4.165   0.933  11.102  1.00 86.87           N  
ATOM    161  CA  ARG A  22      -2.900   0.320  10.710  1.00 86.87           C  
ATOM    162  C   ARG A  22      -1.993   1.331  10.017  1.00 86.87           C  
ATOM    163  CB  ARG A  22      -3.145  -0.879   9.791  1.00 86.87           C  
ATOM    164  O   ARG A  22      -2.442   2.085   9.151  1.00 86.87           O  
ATOM    165  CG  ARG A  22      -1.887  -1.661   9.449  1.00 86.87           C  
ATOM    166  CD  ARG A  22      -1.505  -2.630  10.560  1.00 86.87           C  
ATOM    167  NE  ARG A  22      -0.192  -3.225  10.328  1.00 86.87           N  
ATOM    168  NH1 ARG A  22      -0.476  -4.945  11.844  1.00 86.87           N  
ATOM    169  NH2 ARG A  22       1.477  -4.768  10.656  1.00 86.87           N  
ATOM    170  CZ  ARG A  22       0.267  -4.312  10.943  1.00 86.87           C  
ATOM    171  N   ARG A  23      -0.654   1.241  10.486  1.00 93.13           N  
ATOM    172  CA  ARG A  23       0.348   2.108   9.875  1.00 93.13           C  
ATOM    173  C   ARG A  23       1.191   1.341   8.862  1.00 93.13           C  
ATOM    174  CB  ARG A  23       1.250   2.726  10.946  1.00 93.13           C  
ATOM    175  O   ARG A  23       1.718   0.269   9.169  1.00 93.13           O  
ATOM    176  CG  ARG A  23       0.543   3.732  11.841  1.00 93.13           C  
ATOM    177  CD  ARG A  23       1.527   4.503  12.709  1.00 93.13           C  
ATOM    178  NE  ARG A  23       1.783   3.818  13.973  1.00 93.13           N  
ATOM    179  NH1 ARG A  23       2.995   5.550  14.905  1.00 93.13           N  
ATOM    180  NH2 ARG A  23       2.646   3.621  16.092  1.00 93.13           N  
ATOM    181  CZ  ARG A  23       2.474   4.331  14.987  1.00 93.13           C  
ATOM    182  N   CYS A  24       1.345   1.914   7.662  1.00 95.75           N  
ATOM    183  CA  CYS A  24       2.106   1.297   6.581  1.00 95.75           C  
ATOM    184  C   CYS A  24       3.079   2.292   5.961  1.00 95.75           C  
ATOM    185  CB  CYS A  24       1.165   0.754   5.505  1.00 95.75           C  
ATOM    186  O   CYS A  24       2.828   3.499   5.969  1.00 95.75           O  
ATOM    187  SG  CYS A  24       0.025  -0.511   6.107  1.00 95.75           S  
ATOM    188  N   PHE A  25       4.206   1.767   5.517  1.00 96.22           N  
ATOM    189  CA  PHE A  25       5.001   2.619   4.641  1.00 96.22           C  
ATOM    190  C   PHE A  25       4.232   2.956   3.370  1.00 96.22           C  
ATOM    191  CB  PHE A  25       6.328   1.940   4.287  1.00 96.22           C  
ATOM    192  O   PHE A  25       3.556   2.097   2.800  1.00 96.22           O  
ATOM    193  CG  PHE A  25       7.287   1.842   5.443  1.00 96.22           C  
ATOM    194  CD1 PHE A  25       7.764   2.988   6.067  1.00 96.22           C  
ATOM    195  CD2 PHE A  25       7.712   0.603   5.904  1.00 96.22           C  
ATOM    196  CE1 PHE A  25       8.652   2.900   7.137  1.00 96.22           C  
ATOM    197  CE2 PHE A  25       8.599   0.508   6.973  1.00 96.22           C  
ATOM    198  CZ  PHE A  25       9.069   1.658   7.587  1.00 96.22           C  
ATOM    199  N   ASN A  26       4.408   4.286   3.052  1.00 94.21           N  
ATOM    200  CA  ASN A  26       3.701   4.799   1.884  1.00 94.21           C  
ATOM    201  C   ASN A  26       4.611   5.657   1.010  1.00 94.21           C  
ATOM    202  CB  ASN A  26       2.468   5.598   2.312  1.00 94.21           C  
ATOM    203  O   ASN A  26       4.612   6.884   1.124  1.00 94.21           O  
ATOM    204  CG  ASN A  26       1.583   5.979   1.141  1.00 94.21           C  
ATOM    205  ND2 ASN A  26       0.904   7.114   1.254  1.00 94.21           N  
ATOM    206  OD1 ASN A  26       1.510   5.257   0.142  1.00 94.21           O  
ATOM    207  N   GLN A  27       5.292   5.004   0.216  1.00 94.71           N  
ATOM    208  CA  GLN A  27       6.253   5.701  -0.633  1.00 94.71           C  
ATOM    209  C   GLN A  27       6.722   4.809  -1.779  1.00 94.71           C  
ATOM    210  CB  GLN A  27       7.453   6.173   0.189  1.00 94.71           C  
ATOM    211  O   GLN A  27       6.577   3.586  -1.721  1.00 94.71           O  
ATOM    212  CG  GLN A  27       8.386   5.048   0.617  1.00 94.71           C  
ATOM    213  CD  GLN A  27       7.961   4.397   1.920  1.00 94.71           C  
ATOM    214  NE2 GLN A  27       8.877   3.661   2.541  1.00 94.71           N  
ATOM    215  OE1 GLN A  27       6.820   4.554   2.365  1.00 94.71           O  
ATOM    216  N   GLN A  28       7.286   5.444  -2.710  1.00 93.90           N  
ATOM    217  CA  GLN A  28       8.057   4.776  -3.753  1.00 93.90           C  
ATOM    218  C   GLN A  28       9.542   4.741  -3.402  1.00 93.90           C  
ATOM    219  CB  GLN A  28       7.853   5.471  -5.100  1.00 93.90           C  
ATOM    220  O   GLN A  28      10.022   5.568  -2.624  1.00 93.90           O  
ATOM    221  CG  GLN A  28       6.430   5.373  -5.633  1.00 93.90           C  
ATOM    222  CD  GLN A  28       6.264   6.036  -6.988  1.00 93.90           C  
ATOM    223  NE2 GLN A  28       5.023   6.349  -7.347  1.00 93.90           N  
ATOM    224  OE1 GLN A  28       7.242   6.266  -7.706  1.00 93.90           O  
ATOM    225  N   SER A  29      10.257   3.640  -3.983  1.00 90.09           N  
ATOM    226  CA  SER A  29      11.659   3.460  -3.623  1.00 90.09           C  
ATOM    227  C   SER A  29      12.472   4.714  -3.925  1.00 90.09           C  
ATOM    228  CB  SER A  29      12.255   2.265  -4.368  1.00 90.09           C  
ATOM    229  O   SER A  29      13.489   4.972  -3.278  1.00 90.09           O  
ATOM    230  OG  SER A  29      12.200   2.467  -5.770  1.00 90.09           O  
ATOM    231  N   SER A  30      12.011   5.646  -4.856  1.00 88.62           N  
ATOM    232  CA  SER A  30      12.733   6.851  -5.253  1.00 88.62           C  
ATOM    233  C   SER A  30      12.426   8.014  -4.316  1.00 88.62           C  
ATOM    234  CB  SER A  30      12.380   7.237  -6.690  1.00 88.62           C  
ATOM    235  O   SER A  30      13.076   9.059  -4.381  1.00 88.62           O  
ATOM    236  OG  SER A  30      10.983   7.425  -6.832  1.00 88.62           O  
ATOM    237  N   GLU A  31      11.487   7.723  -3.353  1.00 92.19           N  
ATOM    238  CA  GLU A  31      11.049   8.765  -2.429  1.00 92.19           C  
ATOM    239  C   GLU A  31      11.487   8.455  -1.000  1.00 92.19           C  
ATOM    240  CB  GLU A  31       9.529   8.932  -2.489  1.00 92.19           C  
ATOM    241  O   GLU A  31      11.753   7.300  -0.663  1.00 92.19           O  
ATOM    242  CG  GLU A  31       9.010   9.355  -3.855  1.00 92.19           C  
ATOM    243  CD  GLU A  31       7.492   9.372  -3.942  1.00 92.19           C  
ATOM    244  OE1 GLU A  31       6.945   9.964  -4.900  1.00 92.19           O  
ATOM    245  OE2 GLU A  31       6.844   8.790  -3.043  1.00 92.19           O  
ATOM    246  N   PRO A  32      11.597   9.527  -0.201  1.00 93.39           N  
ATOM    247  CA  PRO A  32      11.883   9.270   1.212  1.00 93.39           C  
ATOM    248  C   PRO A  32      10.829   8.387   1.876  1.00 93.39           C  
ATOM    249  CB  PRO A  32      11.890  10.671   1.831  1.00 93.39           C  
ATOM    250  O   PRO A  32       9.657   8.424   1.494  1.00 93.39           O  
ATOM    251  CG  PRO A  32      12.089  11.598   0.675  1.00 93.39           C  
ATOM    252  CD  PRO A  32      11.522  10.953  -0.557  1.00 93.39           C  
ATOM    253  N   GLN A  33      11.369   7.619   2.796  1.00 91.52           N  
ATOM    254  CA  GLN A  33      10.469   6.743   3.538  1.00 91.52           C  
ATOM    255  C   GLN A  33       9.414   7.549   4.291  1.00 91.52           C  
ATOM    256  CB  GLN A  33      11.255   5.866   4.514  1.00 91.52           C  
ATOM    257  O   GLN A  33       9.743   8.502   5.000  1.00 91.52           O  
ATOM    258  CG  GLN A  33      10.419   4.781   5.177  1.00 91.52           C  
ATOM    259  CD  GLN A  33      11.244   3.855   6.051  1.00 91.52           C  
ATOM    260  NE2 GLN A  33      10.643   3.368   7.132  1.00 91.52           N  
ATOM    261  OE1 GLN A  33      12.411   3.579   5.757  1.00 91.52           O  
ATOM    262  N   THR A  34       8.145   7.239   3.947  1.00 93.50           N  
ATOM    263  CA  THR A  34       7.022   7.847   4.652  1.00 93.50           C  
ATOM    264  C   THR A  34       6.027   6.782   5.104  1.00 93.50           C  
ATOM    265  CB  THR A  34       6.303   8.884   3.769  1.00 93.50           C  
ATOM    266  O   THR A  34       5.913   5.726   4.479  1.00 93.50           O  
ATOM    267  CG2 THR A  34       7.235  10.033   3.400  1.00 93.50           C  
ATOM    268  OG1 THR A  34       5.849   8.247   2.569  1.00 93.50           O  
ATOM    269  N   ASN A  35       5.435   6.910   6.299  1.00 93.20           N  
ATOM    270  CA  ASN A  35       4.377   6.036   6.794  1.00 93.20           C  
ATOM    271  C   ASN A  35       3.091   6.810   7.066  1.00 93.20           C  
ATOM    272  CB  ASN A  35       4.833   5.303   8.057  1.00 93.20           C  
ATOM    273  O   ASN A  35       3.127   8.019   7.301  1.00 93.20           O  
ATOM    274  CG  ASN A  35       5.201   6.252   9.181  1.00 93.20           C  
ATOM    275  ND2 ASN A  35       5.990   5.766  10.133  1.00 93.20           N  
ATOM    276  OD1 ASN A  35       4.779   7.411   9.195  1.00 93.20           O  
ATOM    277  N   LYS A  36       1.952   6.143   6.818  1.00 91.82           N  
ATOM    278  CA  LYS A  36       0.645   6.758   7.035  1.00 91.82           C  
ATOM    279  C   LYS A  36      -0.341   5.759   7.633  1.00 91.82           C  
ATOM    280  CB  LYS A  36       0.092   7.320   5.724  1.00 91.82           C  
ATOM    281  O   LYS A  36      -0.165   4.546   7.493  1.00 91.82           O  
ATOM    282  CG  LYS A  36      -0.256   6.256   4.693  1.00 91.82           C  
ATOM    283  CD  LYS A  36      -0.811   6.876   3.417  1.00 91.82           C  
ATOM    284  CE  LYS A  36      -1.317   5.812   2.452  1.00 91.82           C  
ATOM    285  NZ  LYS A  36      -1.891   6.416   1.213  1.00 91.82           N  
ATOM    286  N   SER A  37      -1.301   6.380   8.386  1.00 93.09           N  
ATOM    287  CA  SER A  37      -2.404   5.552   8.864  1.00 93.09           C  
ATOM    288  C   SER A  37      -3.321   5.139   7.718  1.00 93.09           C  
ATOM    289  CB  SER A  37      -3.209   6.294   9.931  1.00 93.09           C  
ATOM    290  O   SER A  37      -3.666   5.960   6.865  1.00 93.09           O  
ATOM    291  OG  SER A  37      -2.413   6.548  11.076  1.00 93.09           O  
ATOM    292  N   CYS A  38      -3.638   3.744   7.705  1.00 90.95           N  
ATOM    293  CA  CYS A  38      -4.509   3.266   6.637  1.00 90.95           C  
ATOM    294  C   CYS A  38      -5.956   3.673   6.890  1.00 90.95           C  
ATOM    295  CB  CYS A  38      -4.413   1.746   6.508  1.00 90.95           C  
ATOM    296  O   CYS A  38      -6.382   3.786   8.041  1.00 90.95           O  
ATOM    297  SG  CYS A  38      -2.776   1.159   6.022  1.00 90.95           S  
ATOM    298  N   PRO A  39      -6.642   3.969   5.768  1.00 89.87           N  
ATOM    299  CA  PRO A  39      -8.070   4.260   5.919  1.00 89.87           C  
ATOM    300  C   PRO A  39      -8.835   3.124   6.595  1.00 89.87           C  
ATOM    301  CB  PRO A  39      -8.544   4.456   4.477  1.00 89.87           C  
ATOM    302  O   PRO A  39      -8.373   1.981   6.601  1.00 89.87           O  
ATOM    303  CG  PRO A  39      -7.290   4.634   3.683  1.00 89.87           C  
ATOM    304  CD  PRO A  39      -6.154   4.008   4.439  1.00 89.87           C  
ATOM    305  N   PRO A  40      -9.931   3.552   7.173  1.00 85.93           N  
ATOM    306  CA  PRO A  40     -10.754   2.480   7.738  1.00 85.93           C  
ATOM    307  C   PRO A  40     -11.097   1.398   6.717  1.00 85.93           C  
ATOM    308  CB  PRO A  40     -12.016   3.212   8.203  1.00 85.93           C  
ATOM    309  O   PRO A  40     -11.396   1.707   5.561  1.00 85.93           O  
ATOM    310  CG  PRO A  40     -11.590   4.634   8.376  1.00 85.93           C  
ATOM    311  CD  PRO A  40     -10.500   4.930   7.387  1.00 85.93           C  
ATOM    312  N   GLY A  41     -10.928   0.131   7.125  1.00 84.07           N  
ATOM    313  CA  GLY A  41     -11.285  -0.925   6.192  1.00 84.07           C  
ATOM    314  C   GLY A  41     -10.084  -1.534   5.492  1.00 84.07           C  
ATOM    315  O   GLY A  41     -10.194  -2.588   4.862  1.00 84.07           O  
ATOM    316  N   GLU A  42      -8.887  -0.823   5.606  1.00 89.63           N  
ATOM    317  CA  GLU A  42      -7.623  -1.344   5.095  1.00 89.63           C  
ATOM    318  C   GLU A  42      -6.716  -1.805   6.232  1.00 89.63           C  
ATOM    319  CB  GLU A  42      -6.909  -0.286   4.249  1.00 89.63           C  
ATOM    320  O   GLU A  42      -6.069  -0.987   6.888  1.00 89.63           O  
ATOM    321  CG  GLU A  42      -7.633   0.059   2.956  1.00 89.63           C  
ATOM    322  CD  GLU A  42      -6.799   0.907   2.009  1.00 89.63           C  
ATOM    323  OE1 GLU A  42      -7.372   1.526   1.084  1.00 89.63           O  
ATOM    324  OE2 GLU A  42      -5.562   0.951   2.192  1.00 89.63           O  
ATOM    325  N   ASN A  43      -6.684  -3.140   6.349  1.00 90.00           N  
ATOM    326  CA  ASN A  43      -5.996  -3.683   7.515  1.00 90.00           C  
ATOM    327  C   ASN A  43      -4.694  -4.377   7.125  1.00 90.00           C  
ATOM    328  CB  ASN A  43      -6.907  -4.651   8.273  1.00 90.00           C  
ATOM    329  O   ASN A  43      -4.139  -5.151   7.907  1.00 90.00           O  
ATOM    330  CG  ASN A  43      -8.121  -3.966   8.867  1.00 90.00           C  
ATOM    331  ND2 ASN A  43      -9.258  -4.652   8.847  1.00 90.00           N  
ATOM    332  OD1 ASN A  43      -8.039  -2.830   9.340  1.00 90.00           O  
ATOM    333  N   SER A  44      -4.260  -4.089   5.896  1.00 93.86           N  
ATOM    334  CA  SER A  44      -3.037  -4.717   5.407  1.00 93.86           C  
ATOM    335  C   SER A  44      -2.109  -3.691   4.763  1.00 93.86           C  
ATOM    336  CB  SER A  44      -3.366  -5.821   4.401  1.00 93.86           C  
ATOM    337  O   SER A  44      -2.556  -2.625   4.335  1.00 93.86           O  
ATOM    338  OG  SER A  44      -4.194  -6.808   4.991  1.00 93.86           O  
ATOM    339  N   CYS A  45      -0.819  -4.086   4.748  1.00 96.21           N  
ATOM    340  CA  CYS A  45       0.194  -3.326   4.023  1.00 96.21           C  
ATOM    341  C   CYS A  45       0.701  -4.106   2.816  1.00 96.21           C  
ATOM    342  CB  CYS A  45       1.363  -2.977   4.943  1.00 96.21           C  
ATOM    343  O   CYS A  45       0.623  -5.336   2.789  1.00 96.21           O  
ATOM    344  SG  CYS A  45       0.877  -2.053   6.418  1.00 96.21           S  
ATOM    345  N   TYR A  46       1.143  -3.354   1.801  1.00 97.48           N  
ATOM    346  CA  TYR A  46       1.718  -4.082   0.676  1.00 97.48           C  
ATOM    347  C   TYR A  46       3.062  -3.488   0.272  1.00 97.48           C  
ATOM    348  CB  TYR A  46       0.760  -4.069  -0.519  1.00 97.48           C  
ATOM    349  O   TYR A  46       3.322  -2.306   0.508  1.00 97.48           O  
ATOM    350  CG  TYR A  46       0.685  -2.735  -1.222  1.00 97.48           C  
ATOM    351  CD1 TYR A  46      -0.323  -1.822  -0.919  1.00 97.48           C  
ATOM    352  CD2 TYR A  46       1.620  -2.385  -2.189  1.00 97.48           C  
ATOM    353  CE1 TYR A  46      -0.398  -0.593  -1.565  1.00 97.48           C  
ATOM    354  CE2 TYR A  46       1.556  -1.158  -2.842  1.00 97.48           C  
ATOM    355  OH  TYR A  46       0.476   0.946  -3.165  1.00 97.48           O  
ATOM    356  CZ  TYR A  46       0.545  -0.270  -2.523  1.00 97.48           C  
ATOM    357  N   ARG A  47       3.882  -4.329  -0.302  1.00 97.23           N  
ATOM    358  CA  ARG A  47       5.108  -4.007  -1.025  1.00 97.23           C  
ATOM    359  C   ARG A  47       5.102  -4.628  -2.418  1.00 97.23           C  
ATOM    360  CB  ARG A  47       6.334  -4.485  -0.244  1.00 97.23           C  
ATOM    361  O   ARG A  47       5.069  -5.853  -2.557  1.00 97.23           O  
ATOM    362  CG  ARG A  47       7.659  -4.114  -0.890  1.00 97.23           C  
ATOM    363  CD  ARG A  47       8.844  -4.567  -0.048  1.00 97.23           C  
ATOM    364  NE  ARG A  47      10.113  -4.323  -0.728  1.00 97.23           N  
ATOM    365  NH1 ARG A  47      10.582  -6.554  -1.096  1.00 97.23           N  
ATOM    366  NH2 ARG A  47      12.042  -4.938  -1.811  1.00 97.23           N  
ATOM    367  CZ  ARG A  47      10.910  -5.272  -1.210  1.00 97.23           C  
ATOM    368  N   LYS A  48       5.089  -3.705  -3.398  1.00 96.43           N  
ATOM    369  CA  LYS A  48       5.110  -4.264  -4.746  1.00 96.43           C  
ATOM    370  C   LYS A  48       6.345  -3.801  -5.515  1.00 96.43           C  
ATOM    371  CB  LYS A  48       3.842  -3.876  -5.509  1.00 96.43           C  
ATOM    372  O   LYS A  48       6.821  -2.681  -5.318  1.00 96.43           O  
ATOM    373  CG  LYS A  48       3.713  -2.383  -5.775  1.00 96.43           C  
ATOM    374  CD  LYS A  48       2.443  -2.062  -6.553  1.00 96.43           C  
ATOM    375  CE  LYS A  48       2.337  -0.575  -6.861  1.00 96.43           C  
ATOM    376  NZ  LYS A  48       1.063  -0.246  -7.569  1.00 96.43           N  
ATOM    377  N   GLN A  49       6.782  -4.716  -6.291  1.00 96.39           N  
ATOM    378  CA  GLN A  49       8.039  -4.520  -7.005  1.00 96.39           C  
ATOM    379  C   GLN A  49       7.900  -4.898  -8.477  1.00 96.39           C  
ATOM    380  CB  GLN A  49       9.159  -5.337  -6.357  1.00 96.39           C  
ATOM    381  O   GLN A  49       7.315  -5.932  -8.806  1.00 96.39           O  
ATOM    382  CG  GLN A  49      10.518  -5.148  -7.016  1.00 96.39           C  
ATOM    383  CD  GLN A  49      11.612  -5.960  -6.349  1.00 96.39           C  
ATOM    384  NE2 GLN A  49      12.617  -6.352  -7.124  1.00 96.39           N  
ATOM    385  OE1 GLN A  49      11.555  -6.232  -5.145  1.00 96.39           O  
ATOM    386  N   TRP A  50       8.360  -3.958  -9.349  1.00 95.45           N  
ATOM    387  CA  TRP A  50       8.368  -4.236 -10.782  1.00 95.45           C  
ATOM    388  C   TRP A  50       9.560  -3.567 -11.459  1.00 95.45           C  
ATOM    389  CB  TRP A  50       7.065  -3.761 -11.429  1.00 95.45           C  
ATOM    390  O   TRP A  50      10.190  -2.677 -10.883  1.00 95.45           O  
ATOM    391  CG  TRP A  50       6.942  -2.270 -11.529  1.00 95.45           C  
ATOM    392  CD1 TRP A  50       7.242  -1.489 -12.610  1.00 95.45           C  
ATOM    393  CD2 TRP A  50       6.490  -1.380 -10.504  1.00 95.45           C  
ATOM    394  CE2 TRP A  50       6.541  -0.072 -11.033  1.00 95.45           C  
ATOM    395  CE3 TRP A  50       6.045  -1.562  -9.187  1.00 95.45           C  
ATOM    396  NE1 TRP A  50       7.002  -0.166 -12.319  1.00 95.45           N  
ATOM    397  CH2 TRP A  50       5.732   0.843  -9.006  1.00 95.45           C  
ATOM    398  CZ2 TRP A  50       6.163   1.050 -10.291  1.00 95.45           C  
ATOM    399  CZ3 TRP A  50       5.670  -0.445  -8.450  1.00 95.45           C  
ATOM    400  N   ARG A  51       9.908  -4.085 -12.691  1.00 94.02           N  
ATOM    401  CA  ARG A  51      11.034  -3.545 -13.447  1.00 94.02           C  
ATOM    402  C   ARG A  51      10.550  -2.652 -14.584  1.00 94.02           C  
ATOM    403  CB  ARG A  51      11.902  -4.676 -14.001  1.00 94.02           C  
ATOM    404  O   ARG A  51       9.605  -3.000 -15.295  1.00 94.02           O  
ATOM    405  CG  ARG A  51      12.741  -5.381 -12.947  1.00 94.02           C  
ATOM    406  CD  ARG A  51      13.732  -6.353 -13.573  1.00 94.02           C  
ATOM    407  NE  ARG A  51      14.418  -7.151 -12.560  1.00 94.02           N  
ATOM    408  NH1 ARG A  51      16.525  -6.860 -13.460  1.00 94.02           N  
ATOM    409  NH2 ARG A  51      16.248  -8.114 -11.562  1.00 94.02           N  
ATOM    410  CZ  ARG A  51      15.729  -7.373 -12.530  1.00 94.02           C  
ATOM    411  N   ASP A  52      11.140  -1.414 -14.696  1.00 90.03           N  
ATOM    412  CA  ASP A  52      10.922  -0.567 -15.865  1.00 90.03           C  
ATOM    413  C   ASP A  52      12.249  -0.130 -16.482  1.00 90.03           C  
ATOM    414  CB  ASP A  52      10.088   0.660 -15.490  1.00 90.03           C  
ATOM    415  O   ASP A  52      13.302  -0.683 -16.159  1.00 90.03           O  
ATOM    416  CG  ASP A  52      10.848   1.655 -14.631  1.00 90.03           C  
ATOM    417  OD1 ASP A  52      12.071   1.483 -14.436  1.00 90.03           O  
ATOM    418  OD2 ASP A  52      10.219   2.617 -14.142  1.00 90.03           O  
ATOM    419  N   HIS A  53      12.188   0.800 -17.480  1.00 91.04           N  
ATOM    420  CA  HIS A  53      13.372   1.226 -18.217  1.00 91.04           C  
ATOM    421  C   HIS A  53      14.396   1.870 -17.288  1.00 91.04           C  
ATOM    422  CB  HIS A  53      12.988   2.202 -19.331  1.00 91.04           C  
ATOM    423  O   HIS A  53      15.588   1.908 -17.603  1.00 91.04           O  
ATOM    424  CG  HIS A  53      12.340   3.455 -18.834  1.00 91.04           C  
ATOM    425  CD2 HIS A  53      12.813   4.719 -18.731  1.00 91.04           C  
ATOM    426  ND1 HIS A  53      11.044   3.487 -18.366  1.00 91.04           N  
ATOM    427  CE1 HIS A  53      10.747   4.722 -17.996  1.00 91.04           C  
ATOM    428  NE2 HIS A  53      11.803   5.489 -18.207  1.00 91.04           N  
ATOM    429  N   ARG A  54      14.038   2.197 -16.093  1.00 88.58           N  
ATOM    430  CA  ARG A  54      14.875   2.922 -15.142  1.00 88.58           C  
ATOM    431  C   ARG A  54      15.407   1.989 -14.059  1.00 88.58           C  
ATOM    432  CB  ARG A  54      14.093   4.072 -14.505  1.00 88.58           C  
ATOM    433  O   ARG A  54      16.266   2.378 -13.265  1.00 88.58           O  
ATOM    434  CG  ARG A  54      13.687   5.159 -15.488  1.00 88.58           C  
ATOM    435  CD  ARG A  54      12.905   6.273 -14.805  1.00 88.58           C  
ATOM    436  NE  ARG A  54      12.401   7.247 -15.769  1.00 88.58           N  
ATOM    437  NH1 ARG A  54      11.627   8.731 -14.177  1.00 88.58           N  
ATOM    438  NH2 ARG A  54      11.386   9.206 -16.407  1.00 88.58           N  
ATOM    439  CZ  ARG A  54      11.806   8.392 -15.449  1.00 88.58           C  
ATOM    440  N   GLY A  55      14.901   0.670 -14.063  1.00 91.80           N  
ATOM    441  CA  GLY A  55      15.301  -0.285 -13.041  1.00 91.80           C  
ATOM    442  C   GLY A  55      14.132  -0.823 -12.238  1.00 91.80           C  
ATOM    443  O   GLY A  55      12.999  -0.854 -12.724  1.00 91.80           O  
ATOM    444  N   THR A  56      14.532  -1.405 -11.045  1.00 94.00           N  
ATOM    445  CA  THR A  56      13.538  -1.978 -10.145  1.00 94.00           C  
ATOM    446  C   THR A  56      12.808  -0.880  -9.376  1.00 94.00           C  
ATOM    447  CB  THR A  56      14.184  -2.961  -9.152  1.00 94.00           C  
ATOM    448  O   THR A  56      13.441  -0.023  -8.756  1.00 94.00           O  
ATOM    449  CG2 THR A  56      13.142  -3.558  -8.212  1.00 94.00           C  
ATOM    450  OG1 THR A  56      14.817  -4.021  -9.881  1.00 94.00           O  
ATOM    451  N   ILE A  57      11.419  -0.910  -9.473  1.00 94.30           N  
ATOM    452  CA  ILE A  57      10.571   0.042  -8.765  1.00 94.30           C  
ATOM    453  C   ILE A  57       9.864  -0.658  -7.607  1.00 94.30           C  
ATOM    454  CB  ILE A  57       9.536   0.691  -9.711  1.00 94.30           C  
ATOM    455  O   ILE A  57       9.335  -1.761  -7.770  1.00 94.30           O  
ATOM    456  CG1 ILE A  57      10.242   1.357 -10.898  1.00 94.30           C  
ATOM    457  CG2 ILE A  57       8.668   1.699  -8.953  1.00 94.30           C  
ATOM    458  CD1 ILE A  57      11.142   2.521 -10.509  1.00 94.30           C  
ATOM    459  N   ILE A  58       9.925   0.039  -6.439  1.00 95.54           N  
ATOM    460  CA  ILE A  58       9.231  -0.480  -5.266  1.00 95.54           C  
ATOM    461  C   ILE A  58       8.167   0.517  -4.813  1.00 95.54           C  
ATOM    462  CB  ILE A  58      10.215  -0.775  -4.112  1.00 95.54           C  
ATOM    463  O   ILE A  58       8.434   1.717  -4.711  1.00 95.54           O  
ATOM    464  CG1 ILE A  58      11.240  -1.831  -4.541  1.00 95.54           C  
ATOM    465  CG2 ILE A  58       9.459  -1.223  -2.858  1.00 95.54           C  
ATOM    466  CD1 ILE A  58      12.368  -2.042  -3.540  1.00 95.54           C  
ATOM    467  N   GLU A  59       7.043  -0.087  -4.659  1.00 95.89           N  
ATOM    468  CA  GLU A  59       5.923   0.700  -4.153  1.00 95.89           C  
ATOM    469  C   GLU A  59       5.341   0.083  -2.885  1.00 95.89           C  
ATOM    470  CB  GLU A  59       4.834   0.833  -5.221  1.00 95.89           C  
ATOM    471  O   GLU A  59       5.115  -1.128  -2.825  1.00 95.89           O  
ATOM    472  CG  GLU A  59       3.664   1.711  -4.801  1.00 95.89           C  
ATOM    473  CD  GLU A  59       2.577   1.810  -5.859  1.00 95.89           C  
ATOM    474  OE1 GLU A  59       1.390   1.586  -5.532  1.00 95.89           O  
ATOM    475  OE2 GLU A  59       2.916   2.111  -7.026  1.00 95.89           O  
ATOM    476  N   ARG A  60       5.041   0.984  -1.918  1.00 96.79           N  
ATOM    477  CA  ARG A  60       4.481   0.553  -0.641  1.00 96.79           C  
ATOM    478  C   ARG A  60       3.191   1.303  -0.327  1.00 96.79           C  
ATOM    479  CB  ARG A  60       5.493   0.757   0.488  1.00 96.79           C  
ATOM    480  O   ARG A  60       3.020   2.453  -0.737  1.00 96.79           O  
ATOM    481  CG  ARG A  60       6.778  -0.037   0.314  1.00 96.79           C  
ATOM    482  CD  ARG A  60       7.784   0.269   1.415  1.00 96.79           C  
ATOM    483  NE  ARG A  60       8.991  -0.541   1.282  1.00 96.79           N  
ATOM    484  NH1 ARG A  60       9.894   0.716  -0.433  1.00 96.79           N  
ATOM    485  NH2 ARG A  60      11.022  -1.110   0.372  1.00 96.79           N  
ATOM    486  CZ  ARG A  60       9.966  -0.310   0.407  1.00 96.79           C  
ATOM    487  N   GLY A  61       2.292   0.610   0.432  1.00 95.85           N  
ATOM    488  CA  GLY A  61       1.045   1.284   0.759  1.00 95.85           C  
ATOM    489  C   GLY A  61       0.093   0.419   1.563  1.00 95.85           C  
ATOM    490  O   GLY A  61       0.489  -0.618   2.098  1.00 95.85           O  
ATOM    491  N   CYS A  62      -1.124   0.963   1.745  1.00 95.15           N  
ATOM    492  CA  CYS A  62      -2.178   0.291   2.497  1.00 95.15           C  
ATOM    493  C   CYS A  62      -2.985  -0.636   1.596  1.00 95.15           C  
ATOM    494  CB  CYS A  62      -3.106   1.315   3.151  1.00 95.15           C  
ATOM    495  O   CYS A  62      -3.183  -0.344   0.416  1.00 95.15           O  
ATOM    496  SG  CYS A  62      -2.286   2.365   4.371  1.00 95.15           S  
ATOM    497  N   GLY A  63      -3.376  -1.782   2.190  1.00 94.45           N  
ATOM    498  CA  GLY A  63      -4.159  -2.771   1.466  1.00 94.45           C  
ATOM    499  C   GLY A  63      -3.310  -3.854   0.828  1.00 94.45           C  
ATOM    500  O   GLY A  63      -2.112  -3.952   1.101  1.00 94.45           O  
ATOM    501  N   CYS A  64      -4.016  -4.637   0.124  1.00 95.06           N  
ATOM    502  CA  CYS A  64      -3.360  -5.677  -0.661  1.00 95.06           C  
ATOM    503  C   CYS A  64      -4.009  -5.815  -2.033  1.00 95.06           C  
ATOM    504  CB  CYS A  64      -3.411  -7.015   0.074  1.00 95.06           C  
ATOM    505  O   CYS A  64      -4.968  -6.571  -2.198  1.00 95.06           O  
ATOM    506  SG  CYS A  64      -2.228  -8.232  -0.546  1.00 95.06           S  
ATOM    507  N   PRO A  65      -3.404  -4.973  -2.983  1.00 94.85           N  
ATOM    508  CA  PRO A  65      -4.003  -4.887  -4.317  1.00 94.85           C  
ATOM    509  C   PRO A  65      -3.755  -6.137  -5.157  1.00 94.85           C  
ATOM    510  CB  PRO A  65      -3.314  -3.668  -4.935  1.00 94.85           C  
ATOM    511  O   PRO A  65      -2.883  -6.944  -4.827  1.00 94.85           O  
ATOM    512  CG  PRO A  65      -1.953  -3.644  -4.316  1.00 94.85           C  
ATOM    513  CD  PRO A  65      -2.064  -4.136  -2.901  1.00 94.85           C  
ATOM    514  N   THR A  66      -4.620  -6.239  -6.118  1.00 95.78           N  
ATOM    515  CA  THR A  66      -4.357  -7.206  -7.178  1.00 95.78           C  
ATOM    516  C   THR A  66      -3.379  -6.636  -8.201  1.00 95.78           C  
ATOM    517  CB  THR A  66      -5.659  -7.626  -7.886  1.00 95.78           C  
ATOM    518  O   THR A  66      -3.481  -5.467  -8.580  1.00 95.78           O  
ATOM    519  CG2 THR A  66      -5.403  -8.747  -8.888  1.00 95.78           C  
ATOM    520  OG1 THR A  66      -6.603  -8.080  -6.909  1.00 95.78           O  
ATOM    521  N   VAL A  67      -2.405  -7.421  -8.610  1.00 95.75           N  
ATOM    522  CA  VAL A  67      -1.399  -6.891  -9.524  1.00 95.75           C  
ATOM    523  C   VAL A  67      -1.359  -7.734 -10.796  1.00 95.75           C  
ATOM    524  CB  VAL A  67      -0.001  -6.851  -8.867  1.00 95.75           C  
ATOM    525  O   VAL A  67      -1.793  -8.889 -10.796  1.00 95.75           O  
ATOM    526  CG1 VAL A  67       0.003  -5.912  -7.662  1.00 95.75           C  
ATOM    527  CG2 VAL A  67       0.434  -8.256  -8.455  1.00 95.75           C  
ATOM    528  N   LYS A  68      -0.866  -7.108 -11.909  1.00 93.77           N  
ATOM    529  CA  LYS A  68      -0.637  -7.811 -13.168  1.00 93.77           C  
ATOM    530  C   LYS A  68       0.497  -8.824 -13.033  1.00 93.77           C  
ATOM    531  CB  LYS A  68      -0.321  -6.818 -14.287  1.00 93.77           C  
ATOM    532  O   LYS A  68       1.352  -8.694 -12.154  1.00 93.77           O  
ATOM    533  CG  LYS A  68      -1.465  -5.868 -14.613  1.00 93.77           C  
ATOM    534  CD  LYS A  68      -1.096  -4.915 -15.742  1.00 93.77           C  
ATOM    535  CE  LYS A  68      -2.234  -3.954 -16.058  1.00 93.77           C  
ATOM    536  NZ  LYS A  68      -1.846  -2.961 -17.104  1.00 93.77           N  
ATOM    537  N   PRO A  69       0.535  -9.819 -13.941  1.00 92.96           N  
ATOM    538  CA  PRO A  69       1.676 -10.738 -13.958  1.00 92.96           C  
ATOM    539  C   PRO A  69       3.007 -10.023 -14.175  1.00 92.96           C  
ATOM    540  CB  PRO A  69       1.360 -11.670 -15.131  1.00 92.96           C  
ATOM    541  O   PRO A  69       3.068  -9.034 -14.910  1.00 92.96           O  
ATOM    542  CG  PRO A  69      -0.127 -11.611 -15.276  1.00 92.96           C  
ATOM    543  CD  PRO A  69      -0.587 -10.229 -14.913  1.00 92.96           C  
ATOM    544  N   GLY A  70       3.969 -10.419 -13.368  1.00 91.80           N  
ATOM    545  CA  GLY A  70       5.266  -9.786 -13.553  1.00 91.80           C  
ATOM    546  C   GLY A  70       5.590  -8.764 -12.480  1.00 91.80           C  
ATOM    547  O   GLY A  70       6.698  -8.224 -12.444  1.00 91.80           O  
ATOM    548  N   ILE A  71       4.591  -8.523 -11.580  1.00 96.36           N  
ATOM    549  CA  ILE A  71       4.772  -7.663 -10.416  1.00 96.36           C  
ATOM    550  C   ILE A  71       4.872  -8.517  -9.154  1.00 96.36           C  
ATOM    551  CB  ILE A  71       3.619  -6.643 -10.282  1.00 96.36           C  
ATOM    552  O   ILE A  71       4.007  -9.357  -8.895  1.00 96.36           O  
ATOM    553  CG1 ILE A  71       3.556  -5.743 -11.522  1.00 96.36           C  
ATOM    554  CG2 ILE A  71       3.781  -5.809  -9.008  1.00 96.36           C  
ATOM    555  CD1 ILE A  71       2.413  -4.738 -11.500  1.00 96.36           C  
ATOM    556  N   LYS A  72       5.973  -8.327  -8.443  1.00 96.51           N  
ATOM    557  CA  LYS A  72       6.130  -8.999  -7.156  1.00 96.51           C  
ATOM    558  C   LYS A  72       5.353  -8.277  -6.060  1.00 96.51           C  
ATOM    559  CB  LYS A  72       7.609  -9.091  -6.776  1.00 96.51           C  
ATOM    560  O   LYS A  72       5.518  -7.071  -5.866  1.00 96.51           O  
ATOM    561  CG  LYS A  72       8.422 -10.014  -7.672  1.00 96.51           C  
ATOM    562  CD  LYS A  72       9.859 -10.142  -7.184  1.00 96.51           C  
ATOM    563  CE  LYS A  72      10.692 -11.011  -8.118  1.00 96.51           C  
ATOM    564  NZ  LYS A  72      12.090 -11.177  -7.620  1.00 96.51           N  
ATOM    565  N   LEU A  73       4.478  -9.056  -5.417  1.00 97.24           N  
ATOM    566  CA  LEU A  73       3.611  -8.449  -4.413  1.00 97.24           C  
ATOM    567  C   LEU A  73       3.750  -9.164  -3.072  1.00 97.24           C  
ATOM    568  CB  LEU A  73       2.152  -8.482  -4.873  1.00 97.24           C  
ATOM    569  O   LEU A  73       3.675 -10.393  -3.009  1.00 97.24           O  
ATOM    570  CG  LEU A  73       1.116  -7.950  -3.882  1.00 97.24           C  
ATOM    571  CD1 LEU A  73       1.311  -6.453  -3.663  1.00 97.24           C  
ATOM    572  CD2 LEU A  73      -0.297  -8.243  -4.376  1.00 97.24           C  
ATOM    573  N   ARG A  74       3.979  -8.364  -1.997  1.00 96.69           N  
ATOM    574  CA  ARG A  74       3.959  -8.842  -0.618  1.00 96.69           C  
ATOM    575  C   ARG A  74       2.941  -8.069   0.215  1.00 96.69           C  
ATOM    576  CB  ARG A  74       5.349  -8.724   0.012  1.00 96.69           C  
ATOM    577  O   ARG A  74       2.978  -6.838   0.264  1.00 96.69           O  
ATOM    578  CG  ARG A  74       5.423  -9.240   1.440  1.00 96.69           C  
ATOM    579  CD  ARG A  74       6.833  -9.134   2.006  1.00 96.69           C  
ATOM    580  NE  ARG A  74       7.401 -10.449   2.286  1.00 96.69           N  
ATOM    581  NH1 ARG A  74       6.856 -10.434   4.531  1.00 96.69           N  
ATOM    582  NH2 ARG A  74       7.945 -12.236   3.623  1.00 96.69           N  
ATOM    583  CZ  ARG A  74       7.399 -11.037   3.479  1.00 96.69           C  
ATOM    584  N   CYS A  75       2.121  -8.859   0.817  1.00 96.76           N  
ATOM    585  CA  CYS A  75       1.137  -8.270   1.718  1.00 96.76           C  
ATOM    586  C   CYS A  75       1.365  -8.732   3.152  1.00 96.76           C  
ATOM    587  CB  CYS A  75      -0.280  -8.631   1.275  1.00 96.76           C  
ATOM    588  O   CYS A  75       1.686  -9.898   3.389  1.00 96.76           O  
ATOM    589  SG  CYS A  75      -0.696  -8.045  -0.382  1.00 96.76           S  
ATOM    590  N   CYS A  76       1.193  -7.826   4.042  1.00 95.64           N  
ATOM    591  CA  CYS A  76       1.341  -8.181   5.449  1.00 95.64           C  
ATOM    592  C   CYS A  76       0.389  -7.369   6.319  1.00 95.64           C  
ATOM    593  CB  CYS A  76       2.782  -7.959   5.909  1.00 95.64           C  
ATOM    594  O   CYS A  76      -0.111  -6.326   5.894  1.00 95.64           O  
ATOM    595  SG  CYS A  76       3.322  -6.238   5.806  1.00 95.64           S  
ATOM    596  N   GLU A  77       0.133  -7.853   7.522  1.00 93.06           N  
ATOM    597  CA  GLU A  77      -0.926  -7.284   8.351  1.00 93.06           C  
ATOM    598  C   GLU A  77      -0.355  -6.649   9.616  1.00 93.06           C  
ATOM    599  CB  GLU A  77      -1.955  -8.356   8.719  1.00 93.06           C  
ATOM    600  O   GLU A  77      -1.085  -6.019  10.384  1.00 93.06           O  
ATOM    601  CG  GLU A  77      -2.744  -8.884   7.529  1.00 93.06           C  
ATOM    602  CD  GLU A  77      -3.736  -9.974   7.904  1.00 93.06           C  
ATOM    603  OE1 GLU A  77      -4.478 -10.450   7.015  1.00 93.06           O  
ATOM    604  OE2 GLU A  77      -3.772 -10.354   9.095  1.00 93.06           O  
ATOM    605  N   SER A  78       0.983  -6.729   9.748  1.00 90.79           N  
ATOM    606  CA  SER A  78       1.618  -6.094  10.898  1.00 90.79           C  
ATOM    607  C   SER A  78       1.979  -4.643  10.600  1.00 90.79           C  
ATOM    608  CB  SER A  78       2.872  -6.865  11.313  1.00 90.79           C  
ATOM    609  O   SER A  78       2.034  -4.238   9.437  1.00 90.79           O  
ATOM    610  OG  SER A  78       2.551  -8.204  11.650  1.00 90.79           O  
ATOM    611  N   GLU A  79       2.216  -3.777  11.635  1.00 89.26           N  
ATOM    612  CA  GLU A  79       2.572  -2.373  11.459  1.00 89.26           C  
ATOM    613  C   GLU A  79       3.916  -2.229  10.749  1.00 89.26           C  
ATOM    614  CB  GLU A  79       2.612  -1.654  12.810  1.00 89.26           C  
ATOM    615  O   GLU A  79       4.883  -2.908  11.098  1.00 89.26           O  
ATOM    616  CG  GLU A  79       1.257  -1.563  13.497  1.00 89.26           C  
ATOM    617  CD  GLU A  79       0.378  -0.451  12.947  1.00 89.26           C  
ATOM    618  OE1 GLU A  79      -0.866  -0.573  13.010  1.00 89.26           O  
ATOM    619  OE2 GLU A  79       0.939   0.550  12.448  1.00 89.26           O  
ATOM    620  N   ASP A  80       3.874  -1.399   9.710  1.00 89.08           N  
ATOM    621  CA  ASP A  80       5.096  -1.098   8.970  1.00 89.08           C  
ATOM    622  C   ASP A  80       5.764  -2.377   8.470  1.00 89.08           C  
ATOM    623  CB  ASP A  80       6.069  -0.302   9.842  1.00 89.08           C  
ATOM    624  O   ASP A  80       6.993  -2.470   8.439  1.00 89.08           O  
ATOM    625  CG  ASP A  80       5.503   1.031  10.297  1.00 89.08           C  
ATOM    626  OD1 ASP A  80       4.710   1.644   9.551  1.00 89.08           O  
ATOM    627  OD2 ASP A  80       5.856   1.475  11.412  1.00 89.08           O  
ATOM    628  N   CYS A  81       5.151  -3.478   8.167  1.00 93.10           N  
ATOM    629  CA  CYS A  81       5.641  -4.798   7.786  1.00 93.10           C  
ATOM    630  C   CYS A  81       6.093  -4.812   6.331  1.00 93.10           C  
ATOM    631  CB  CYS A  81       4.558  -5.854   8.003  1.00 93.10           C  
ATOM    632  O   CYS A  81       6.738  -5.764   5.887  1.00 93.10           O  
ATOM    633  SG  CYS A  81       3.116  -5.649   6.935  1.00 93.10           S  
ATOM    634  N   ASN A  82       5.699  -3.724   5.658  1.00 93.93           N  
ATOM    635  CA  ASN A  82       6.014  -3.664   4.235  1.00 93.93           C  
ATOM    636  C   ASN A  82       7.354  -2.979   3.986  1.00 93.93           C  
ATOM    637  CB  ASN A  82       4.900  -2.946   3.469  1.00 93.93           C  
ATOM    638  O   ASN A  82       7.501  -2.222   3.024  1.00 93.93           O  
ATOM    639  CG  ASN A  82       4.627  -1.554   4.004  1.00 93.93           C  
ATOM    640  ND2 ASN A  82       4.150  -0.669   3.137  1.00 93.93           N  
ATOM    641  OD1 ASN A  82       4.843  -1.277   5.187  1.00 93.93           O  
ATOM    642  N   ASN A  83       8.448  -3.216   4.885  1.00 87.22           N  
ATOM    643  CA  ASN A  83       9.805  -2.723   4.671  1.00 87.22           C  
ATOM    644  C   ASN A  83      10.537  -3.538   3.609  1.00 87.22           C  
ATOM    645  CB  ASN A  83      10.592  -2.731   5.983  1.00 87.22           C  
ATOM    646  O   ASN A  83      10.243  -4.719   3.415  1.00 87.22           O  
ATOM    647  CG  ASN A  83      11.913  -1.996   5.876  1.00 87.22           C  
ATOM    648  ND2 ASN A  83      12.838  -2.304   6.778  1.00 87.22           N  
ATOM    649  OD1 ASN A  83      12.101  -1.157   4.991  1.00 87.22           O  
TER     650      ASN A  83                                                      
ENDMDL                                                                          
END                                                                             
