# Supplementary material for: Domain loss enabled evolution of novel functions in the snake three-finger toxin gene superfamily
Source: Nat Commun. 2023 Aug 11;14:4861. doi: 10.1038/s41467-023-40550-0 (PMC10421932; doi:10.1038/s41467-023-40550-0)
Supplement: Supplementary file 5 — Supplementary Data 2 [file 41467_2023_40550_MOESM5_ESM.zip › SD2_structure_predictions/full_sequence/NCBI|RHASU_OL439259.1_1_258|Rhabdophis_subminiatus.pdb]

MODEL     1                                                                     
ATOM      1  N   MET A   1     -32.412  19.368  28.941  1.00 66.53           N  
ATOM      2  CA  MET A   1     -31.191  19.855  28.307  1.00 66.53           C  
ATOM      3  C   MET A   1     -30.096  18.795  28.348  1.00 66.53           C  
ATOM      4  CB  MET A   1     -30.705  21.136  28.987  1.00 66.53           C  
ATOM      5  O   MET A   1     -29.031  18.973  27.754  1.00 66.53           O  
ATOM      6  CG  MET A   1     -31.813  22.137  29.274  1.00 66.53           C  
ATOM      7  SD  MET A   1     -31.166  23.770  29.803  1.00 66.53           S  
ATOM      8  CE  MET A   1     -32.723  24.633  30.153  1.00 66.53           C  
ATOM      9  N   LYS A   2     -30.395  17.607  28.953  1.00 80.26           N  
ATOM     10  CA  LYS A   2     -29.488  16.475  29.122  1.00 80.26           C  
ATOM     11  C   LYS A   2     -29.482  15.586  27.882  1.00 80.26           C  
ATOM     12  CB  LYS A   2     -29.876  15.655  30.353  1.00 80.26           C  
ATOM     13  O   LYS A   2     -28.455  14.999  27.537  1.00 80.26           O  
ATOM     14  CG  LYS A   2     -29.568  16.341  31.676  1.00 80.26           C  
ATOM     15  CD  LYS A   2     -29.993  15.485  32.862  1.00 80.26           C  
ATOM     16  CE  LYS A   2     -29.676  16.166  34.186  1.00 80.26           C  
ATOM     17  NZ  LYS A   2     -30.130  15.349  35.352  1.00 80.26           N  
ATOM     18  N   THR A   3     -30.657  15.571  27.245  1.00 85.55           N  
ATOM     19  CA  THR A   3     -30.741  14.684  26.090  1.00 85.55           C  
ATOM     20  C   THR A   3     -29.960  15.256  24.911  1.00 85.55           C  
ATOM     21  CB  THR A   3     -32.204  14.445  25.674  1.00 85.55           C  
ATOM     22  O   THR A   3     -29.392  14.507  24.114  1.00 85.55           O  
ATOM     23  CG2 THR A   3     -32.970  13.698  26.760  1.00 85.55           C  
ATOM     24  OG1 THR A   3     -32.840  15.708  25.439  1.00 85.55           O  
ATOM     25  N   LEU A   4     -29.912  16.600  24.841  1.00 83.82           N  
ATOM     26  CA  LEU A   4     -29.189  17.263  23.761  1.00 83.82           C  
ATOM     27  C   LEU A   4     -27.687  17.031  23.889  1.00 83.82           C  
ATOM     28  CB  LEU A   4     -29.487  18.765  23.759  1.00 83.82           C  
ATOM     29  O   LEU A   4     -27.005  16.789  22.891  1.00 83.82           O  
ATOM     30  CG  LEU A   4     -29.001  19.551  22.541  1.00 83.82           C  
ATOM     31  CD1 LEU A   4     -30.081  19.585  21.465  1.00 83.82           C  
ATOM     32  CD2 LEU A   4     -28.596  20.965  22.944  1.00 83.82           C  
ATOM     33  N   LEU A   5     -27.188  17.052  25.149  1.00 86.74           N  
ATOM     34  CA  LEU A   5     -25.772  16.829  25.422  1.00 86.74           C  
ATOM     35  C   LEU A   5     -25.366  15.405  25.060  1.00 86.74           C  
ATOM     36  CB  LEU A   5     -25.460  17.103  26.895  1.00 86.74           C  
ATOM     37  O   LEU A   5     -24.293  15.185  24.494  1.00 86.74           O  
ATOM     38  CG  LEU A   5     -25.433  18.572  27.321  1.00 86.74           C  
ATOM     39  CD1 LEU A   5     -25.303  18.683  28.836  1.00 86.74           C  
ATOM     40  CD2 LEU A   5     -24.293  19.310  26.626  1.00 86.74           C  
ATOM     41  N   LEU A   6     -26.271  14.445  25.276  1.00 87.40           N  
ATOM     42  CA  LEU A   6     -25.986  13.046  24.974  1.00 87.40           C  
ATOM     43  C   LEU A   6     -25.901  12.822  23.468  1.00 87.40           C  
ATOM     44  CB  LEU A   6     -27.061  12.138  25.577  1.00 87.40           C  
ATOM     45  O   LEU A   6     -25.025  12.096  22.993  1.00 87.40           O  
ATOM     46  CG  LEU A   6     -27.034  11.972  27.097  1.00 87.40           C  
ATOM     47  CD1 LEU A   6     -28.262  11.201  27.569  1.00 87.40           C  
ATOM     48  CD2 LEU A   6     -25.754  11.269  27.535  1.00 87.40           C  
ATOM     49  N   VAL A   7     -26.721  13.512  22.713  1.00 88.63           N  
ATOM     50  CA  VAL A   7     -26.758  13.383  21.260  1.00 88.63           C  
ATOM     51  C   VAL A   7     -25.482  13.966  20.657  1.00 88.63           C  
ATOM     52  CB  VAL A   7     -27.998  14.081  20.659  1.00 88.63           C  
ATOM     53  O   VAL A   7     -24.895  13.380  19.743  1.00 88.63           O  
ATOM     54  CG1 VAL A   7     -27.936  14.071  19.132  1.00 88.63           C  
ATOM     55  CG2 VAL A   7     -29.279  13.406  21.149  1.00 88.63           C  
ATOM     56  N   VAL A   8     -24.993  15.080  21.178  1.00 87.68           N  
ATOM     57  CA  VAL A   8     -23.786  15.745  20.698  1.00 87.68           C  
ATOM     58  C   VAL A   8     -22.568  14.865  20.968  1.00 87.68           C  
ATOM     59  CB  VAL A   8     -23.600  17.130  21.359  1.00 87.68           C  
ATOM     60  O   VAL A   8     -21.688  14.732  20.114  1.00 87.68           O  
ATOM     61  CG1 VAL A   8     -22.246  17.730  20.984  1.00 87.68           C  
ATOM     62  CG2 VAL A   8     -24.735  18.069  20.956  1.00 87.68           C  
ATOM     63  N   VAL A   9     -22.504  14.237  22.136  1.00 88.10           N  
ATOM     64  CA  VAL A   9     -21.401  13.361  22.516  1.00 88.10           C  
ATOM     65  C   VAL A   9     -21.366  12.144  21.596  1.00 88.10           C  
ATOM     66  CB  VAL A   9     -21.516  12.912  23.990  1.00 88.10           C  
ATOM     67  O   VAL A   9     -20.299  11.745  21.124  1.00 88.10           O  
ATOM     68  CG1 VAL A   9     -20.472  11.843  24.312  1.00 88.10           C  
ATOM     69  CG2 VAL A   9     -21.364  14.110  24.926  1.00 88.10           C  
ATOM     70  N   VAL A  10     -22.587  11.575  21.262  1.00 85.97           N  
ATOM     71  CA  VAL A  10     -22.684  10.396  20.408  1.00 85.97           C  
ATOM     72  C   VAL A  10     -22.275  10.756  18.981  1.00 85.97           C  
ATOM     73  CB  VAL A  10     -24.110   9.802  20.420  1.00 85.97           C  
ATOM     74  O   VAL A  10     -21.533  10.013  18.335  1.00 85.97           O  
ATOM     75  CG1 VAL A  10     -24.232   8.671  19.400  1.00 85.97           C  
ATOM     76  CG2 VAL A  10     -24.469   9.305  21.819  1.00 85.97           C  
ATOM     77  N   VAL A  11     -22.764  11.960  18.497  1.00 84.30           N  
ATOM     78  CA  VAL A  11     -22.421  12.446  17.165  1.00 84.30           C  
ATOM     79  C   VAL A  11     -20.924  12.741  17.093  1.00 84.30           C  
ATOM     80  CB  VAL A  11     -23.232  13.707  16.794  1.00 84.30           C  
ATOM     81  O   VAL A  11     -20.277  12.455  16.083  1.00 84.30           O  
ATOM     82  CG1 VAL A  11     -22.754  14.285  15.464  1.00 84.30           C  
ATOM     83  CG2 VAL A  11     -24.723  13.384  16.735  1.00 84.30           C  
ATOM     84  N   GLY A  12     -20.349  13.333  18.216  1.00 81.78           N  
ATOM     85  CA  GLY A  12     -18.919  13.584  18.294  1.00 81.78           C  
ATOM     86  C   GLY A  12     -18.086  12.319  18.222  1.00 81.78           C  
ATOM     87  O   GLY A  12     -17.062  12.282  17.536  1.00 81.78           O  
ATOM     88  N   PHE A  13     -18.603  11.243  18.867  1.00 77.42           N  
ATOM     89  CA  PHE A  13     -17.878   9.978  18.884  1.00 77.42           C  
ATOM     90  C   PHE A  13     -17.936   9.302  17.519  1.00 77.42           C  
ATOM     91  CB  PHE A  13     -18.448   9.045  19.956  1.00 77.42           C  
ATOM     92  O   PHE A  13     -16.966   8.675  17.089  1.00 77.42           O  
ATOM     93  CG  PHE A  13     -17.830   9.233  21.315  1.00 77.42           C  
ATOM     94  CD1 PHE A  13     -16.615   8.638  21.630  1.00 77.42           C  
ATOM     95  CD2 PHE A  13     -18.466  10.005  22.279  1.00 77.42           C  
ATOM     96  CE1 PHE A  13     -16.040   8.811  22.887  1.00 77.42           C  
ATOM     97  CE2 PHE A  13     -17.898  10.181  23.538  1.00 77.42           C  
ATOM     98  CZ  PHE A  13     -16.686   9.583  23.840  1.00 77.42           C  
ATOM     99  N   VAL A  14     -19.115   9.524  16.772  1.00 78.22           N  
ATOM    100  CA  VAL A  14     -19.304   8.906  15.464  1.00 78.22           C  
ATOM    101  C   VAL A  14     -18.365   9.551  14.447  1.00 78.22           C  
ATOM    102  CB  VAL A  14     -20.769   9.025  14.986  1.00 78.22           C  
ATOM    103  O   VAL A  14     -17.847   8.875  13.555  1.00 78.22           O  
ATOM    104  CG1 VAL A  14     -20.913   8.514  13.554  1.00 78.22           C  
ATOM    105  CG2 VAL A  14     -21.699   8.260  15.926  1.00 78.22           C  
ATOM    106  N   TYR A  15     -18.016  10.836  14.741  1.00 73.28           N  
ATOM    107  CA  TYR A  15     -17.136  11.521  13.801  1.00 73.28           C  
ATOM    108  C   TYR A  15     -15.674  11.210  14.097  1.00 73.28           C  
ATOM    109  CB  TYR A  15     -17.369  13.034  13.851  1.00 73.28           C  
ATOM    110  O   TYR A  15     -14.783  11.612  13.346  1.00 73.28           O  
ATOM    111  CG  TYR A  15     -18.683  13.466  13.246  1.00 73.28           C  
ATOM    112  CD1 TYR A  15     -18.847  13.534  11.864  1.00 73.28           C  
ATOM    113  CD2 TYR A  15     -19.762  13.808  14.054  1.00 73.28           C  
ATOM    114  CE1 TYR A  15     -20.055  13.933  11.302  1.00 73.28           C  
ATOM    115  CE2 TYR A  15     -20.974  14.209  13.503  1.00 73.28           C  
ATOM    116  OH  TYR A  15     -22.309  14.664  11.577  1.00 73.28           O  
ATOM    117  CZ  TYR A  15     -21.111  14.268  12.128  1.00 73.28           C  
ATOM    118  N   LEU A  16     -15.423  10.634  15.338  1.00 68.46           N  
ATOM    119  CA  LEU A  16     -14.032  10.281  15.598  1.00 68.46           C  
ATOM    120  C   LEU A  16     -13.542   9.230  14.607  1.00 68.46           C  
ATOM    121  CB  LEU A  16     -13.868   9.765  17.030  1.00 68.46           C  
ATOM    122  O   LEU A  16     -14.181   8.190  14.433  1.00 68.46           O  
ATOM    123  CG  LEU A  16     -14.120  10.777  18.149  1.00 68.46           C  
ATOM    124  CD1 LEU A  16     -14.174  10.071  19.500  1.00 68.46           C  
ATOM    125  CD2 LEU A  16     -13.042  11.855  18.147  1.00 68.46           C  
ATOM    126  N   ASP A  17     -13.531   9.527  13.359  1.00 66.08           N  
ATOM    127  CA  ASP A  17     -12.949   8.812  12.227  1.00 66.08           C  
ATOM    128  C   ASP A  17     -11.901   7.804  12.694  1.00 66.08           C  
ATOM    129  CB  ASP A  17     -12.327   9.796  11.234  1.00 66.08           C  
ATOM    130  O   ASP A  17     -10.933   8.172  13.362  1.00 66.08           O  
ATOM    131  CG  ASP A  17     -12.278   9.256   9.816  1.00 66.08           C  
ATOM    132  OD1 ASP A  17     -12.732   8.115   9.581  1.00 66.08           O  
ATOM    133  OD2 ASP A  17     -11.778   9.976   8.925  1.00 66.08           O  
ATOM    134  N   LEU A  18     -12.255   6.833  13.509  1.00 64.93           N  
ATOM    135  CA  LEU A  18     -11.408   5.682  13.800  1.00 64.93           C  
ATOM    136  C   LEU A  18     -10.327   5.520  12.736  1.00 64.93           C  
ATOM    137  CB  LEU A  18     -12.249   4.406  13.888  1.00 64.93           C  
ATOM    138  O   LEU A  18     -10.616   5.570  11.539  1.00 64.93           O  
ATOM    139  CG  LEU A  18     -12.691   3.980  15.289  1.00 64.93           C  
ATOM    140  CD1 LEU A  18     -13.979   4.697  15.679  1.00 64.93           C  
ATOM    141  CD2 LEU A  18     -12.873   2.468  15.356  1.00 64.93           C  
ATOM    142  N   GLY A  19      -9.464   6.528  12.478  1.00 70.27           N  
ATOM    143  CA  GLY A  19      -8.252   6.495  11.676  1.00 70.27           C  
ATOM    144  C   GLY A  19      -8.086   5.204  10.897  1.00 70.27           C  
ATOM    145  O   GLY A  19      -7.803   4.154  11.478  1.00 70.27           O  
ATOM    146  N   TYR A  20      -9.053   4.879  10.032  1.00 76.08           N  
ATOM    147  CA  TYR A  20      -8.836   3.721   9.172  1.00 76.08           C  
ATOM    148  C   TYR A  20      -7.443   3.753   8.555  1.00 76.08           C  
ATOM    149  CB  TYR A  20      -9.895   3.665   8.067  1.00 76.08           C  
ATOM    150  O   TYR A  20      -7.017   4.780   8.021  1.00 76.08           O  
ATOM    151  CG  TYR A  20      -9.758   2.471   7.154  1.00 76.08           C  
ATOM    152  CD1 TYR A  20      -9.159   2.592   5.902  1.00 76.08           C  
ATOM    153  CD2 TYR A  20     -10.228   1.221   7.540  1.00 76.08           C  
ATOM    154  CE1 TYR A  20      -9.032   1.495   5.057  1.00 76.08           C  
ATOM    155  CE2 TYR A  20     -10.107   0.117   6.703  1.00 76.08           C  
ATOM    156  OH  TYR A  20      -9.385  -0.826   4.632  1.00 76.08           O  
ATOM    157  CZ  TYR A  20      -9.508   0.264   5.465  1.00 76.08           C  
ATOM    158  N   THR A  21      -6.599   2.723   9.016  1.00 88.15           N  
ATOM    159  CA  THR A  21      -5.273   2.604   8.420  1.00 88.15           C  
ATOM    160  C   THR A  21      -5.280   1.580   7.288  1.00 88.15           C  
ATOM    161  CB  THR A  21      -4.222   2.203   9.471  1.00 88.15           C  
ATOM    162  O   THR A  21      -5.852   0.497   7.426  1.00 88.15           O  
ATOM    163  CG2 THR A  21      -2.811   2.289   8.898  1.00 88.15           C  
ATOM    164  OG1 THR A  21      -4.322   3.082  10.598  1.00 88.15           O  
ATOM    165  N   LEU A  22      -4.809   1.877   6.094  1.00 94.88           N  
ATOM    166  CA  LEU A  22      -4.704   1.024   4.915  1.00 94.88           C  
ATOM    167  C   LEU A  22      -3.607  -0.020   5.095  1.00 94.88           C  
ATOM    168  CB  LEU A  22      -4.423   1.867   3.668  1.00 94.88           C  
ATOM    169  O   LEU A  22      -2.493   0.309   5.510  1.00 94.88           O  
ATOM    170  CG  LEU A  22      -4.339   1.108   2.342  1.00 94.88           C  
ATOM    171  CD1 LEU A  22      -5.704   0.541   1.968  1.00 94.88           C  
ATOM    172  CD2 LEU A  22      -3.811   2.017   1.238  1.00 94.88           C  
ATOM    173  N   LEU A  23      -3.959  -1.322   4.885  1.00 95.64           N  
ATOM    174  CA  LEU A  23      -3.005  -2.425   4.894  1.00 95.64           C  
ATOM    175  C   LEU A  23      -2.695  -2.888   3.475  1.00 95.64           C  
ATOM    176  CB  LEU A  23      -3.548  -3.596   5.718  1.00 95.64           C  
ATOM    177  O   LEU A  23      -3.608  -3.131   2.683  1.00 95.64           O  
ATOM    178  CG  LEU A  23      -3.748  -3.339   7.212  1.00 95.64           C  
ATOM    179  CD1 LEU A  23      -4.651  -4.408   7.818  1.00 95.64           C  
ATOM    180  CD2 LEU A  23      -2.404  -3.295   7.932  1.00 95.64           C  
ATOM    181  N   CYS A  24      -1.381  -3.013   3.157  1.00 96.29           N  
ATOM    182  CA  CYS A  24      -0.970  -3.456   1.830  1.00 96.29           C  
ATOM    183  C   CYS A  24       0.045  -4.589   1.923  1.00 96.29           C  
ATOM    184  CB  CYS A  24      -0.376  -2.292   1.037  1.00 96.29           C  
ATOM    185  O   CYS A  24       0.792  -4.680   2.899  1.00 96.29           O  
ATOM    186  SG  CYS A  24      -1.547  -0.953   0.723  1.00 96.29           S  
ATOM    187  N   TYR A  25       0.044  -5.477   0.966  1.00 95.18           N  
ATOM    188  CA  TYR A  25       1.120  -6.456   0.867  1.00 95.18           C  
ATOM    189  C   TYR A  25       2.445  -5.779   0.540  1.00 95.18           C  
ATOM    190  CB  TYR A  25       0.794  -7.508  -0.198  1.00 95.18           C  
ATOM    191  O   TYR A  25       2.497  -4.875  -0.298  1.00 95.18           O  
ATOM    192  CG  TYR A  25      -0.369  -8.399   0.165  1.00 95.18           C  
ATOM    193  CD1 TYR A  25      -0.386  -9.098   1.370  1.00 95.18           C  
ATOM    194  CD2 TYR A  25      -1.451  -8.546  -0.697  1.00 95.18           C  
ATOM    195  CE1 TYR A  25      -1.455  -9.922   1.708  1.00 95.18           C  
ATOM    196  CE2 TYR A  25      -2.524  -9.368  -0.369  1.00 95.18           C  
ATOM    197  OH  TYR A  25      -3.578 -10.865   1.163  1.00 95.18           O  
ATOM    198  CZ  TYR A  25      -2.517 -10.050   0.833  1.00 95.18           C  
ATOM    199  N   SER A  26       3.450  -6.140   1.319  1.00 93.31           N  
ATOM    200  CA  SER A  26       4.787  -5.591   1.114  1.00 93.31           C  
ATOM    201  C   SER A  26       5.841  -6.692   1.098  1.00 93.31           C  
ATOM    202  CB  SER A  26       5.120  -4.571   2.204  1.00 93.31           C  
ATOM    203  O   SER A  26       6.254  -7.178   2.153  1.00 93.31           O  
ATOM    204  OG  SER A  26       6.369  -3.952   1.948  1.00 93.31           O  
ATOM    205  N   CYS A  27       6.095  -7.215  -0.045  1.00 87.13           N  
ATOM    206  CA  CYS A  27       7.095  -8.260  -0.231  1.00 87.13           C  
ATOM    207  C   CYS A  27       7.469  -8.402  -1.702  1.00 87.13           C  
ATOM    208  CB  CYS A  27       6.581  -9.596   0.305  1.00 87.13           C  
ATOM    209  O   CYS A  27       6.686  -8.042  -2.583  1.00 87.13           O  
ATOM    210  SG  CYS A  27       4.998 -10.103  -0.400  1.00 87.13           S  
ATOM    211  N   PRO A  28       8.615  -8.836  -1.983  1.00 82.63           N  
ATOM    212  CA  PRO A  28       9.100  -8.866  -3.365  1.00 82.63           C  
ATOM    213  C   PRO A  28       8.849 -10.207  -4.049  1.00 82.63           C  
ATOM    214  CB  PRO A  28      10.600  -8.600  -3.217  1.00 82.63           C  
ATOM    215  O   PRO A  28       9.263 -10.407  -5.194  1.00 82.63           O  
ATOM    216  CG  PRO A  28      10.958  -9.163  -1.880  1.00 82.63           C  
ATOM    217  CD  PRO A  28       9.778  -9.003  -0.964  1.00 82.63           C  
ATOM    218  N   LYS A  29       8.026 -11.109  -3.455  1.00 81.80           N  
ATOM    219  CA  LYS A  29       7.858 -12.449  -4.008  1.00 81.80           C  
ATOM    220  C   LYS A  29       6.532 -12.575  -4.752  1.00 81.80           C  
ATOM    221  CB  LYS A  29       7.940 -13.501  -2.901  1.00 81.80           C  
ATOM    222  O   LYS A  29       5.635 -11.747  -4.578  1.00 81.80           O  
ATOM    223  CG  LYS A  29       9.277 -13.532  -2.174  1.00 81.80           C  
ATOM    224  CD  LYS A  29       9.294 -14.592  -1.080  1.00 81.80           C  
ATOM    225  CE  LYS A  29      10.618 -14.599  -0.329  1.00 81.80           C  
ATOM    226  NZ  LYS A  29      10.599 -15.556   0.818  1.00 81.80           N  
ATOM    227  N   LEU A  30       6.483 -13.586  -5.610  1.00 77.61           N  
ATOM    228  CA  LEU A  30       5.252 -13.875  -6.338  1.00 77.61           C  
ATOM    229  C   LEU A  30       4.094 -14.113  -5.374  1.00 77.61           C  
ATOM    230  CB  LEU A  30       5.438 -15.097  -7.242  1.00 77.61           C  
ATOM    231  O   LEU A  30       3.000 -13.578  -5.568  1.00 77.61           O  
ATOM    232  CG  LEU A  30       4.256 -15.462  -8.140  1.00 77.61           C  
ATOM    233  CD1 LEU A  30       4.000 -14.353  -9.156  1.00 77.61           C  
ATOM    234  CD2 LEU A  30       4.508 -16.791  -8.844  1.00 77.61           C  
ATOM    235  N   LEU A  31       4.354 -14.954  -4.354  1.00 80.51           N  
ATOM    236  CA  LEU A  31       3.385 -15.219  -3.295  1.00 80.51           C  
ATOM    237  C   LEU A  31       3.712 -14.410  -2.044  1.00 80.51           C  
ATOM    238  CB  LEU A  31       3.354 -16.712  -2.959  1.00 80.51           C  
ATOM    239  O   LEU A  31       4.827 -14.490  -1.522  1.00 80.51           O  
ATOM    240  CG  LEU A  31       2.848 -17.645  -4.060  1.00 80.51           C  
ATOM    241  CD1 LEU A  31       3.218 -19.090  -3.742  1.00 80.51           C  
ATOM    242  CD2 LEU A  31       1.340 -17.499  -4.233  1.00 80.51           C  
ATOM    243  N   CYS A  32       2.924 -13.441  -1.824  1.00 80.00           N  
ATOM    244  CA  CYS A  32       3.158 -12.487  -0.746  1.00 80.00           C  
ATOM    245  C   CYS A  32       1.959 -12.419   0.193  1.00 80.00           C  
ATOM    246  CB  CYS A  32       3.452 -11.098  -1.313  1.00 80.00           C  
ATOM    247  O   CYS A  32       0.860 -12.048  -0.223  1.00 80.00           O  
ATOM    248  SG  CYS A  32       3.887  -9.876  -0.057  1.00 80.00           S  
ATOM    249  N   LEU A  33       2.244 -12.723   1.477  1.00 84.87           N  
ATOM    250  CA  LEU A  33       1.151 -12.661   2.442  1.00 84.87           C  
ATOM    251  C   LEU A  33       1.498 -11.726   3.596  1.00 84.87           C  
ATOM    252  CB  LEU A  33       0.830 -14.058   2.979  1.00 84.87           C  
ATOM    253  O   LEU A  33       0.748 -11.630   4.570  1.00 84.87           O  
ATOM    254  CG  LEU A  33       0.166 -15.026   1.998  1.00 84.87           C  
ATOM    255  CD1 LEU A  33       0.534 -16.465   2.344  1.00 84.87           C  
ATOM    256  CD2 LEU A  33      -1.347 -14.839   2.003  1.00 84.87           C  
ATOM    257  N   ASP A  34       2.686 -11.077   3.390  1.00 91.65           N  
ATOM    258  CA  ASP A  34       3.082 -10.154   4.449  1.00 91.65           C  
ATOM    259  C   ASP A  34       2.461  -8.775   4.237  1.00 91.65           C  
ATOM    260  CB  ASP A  34       4.606 -10.039   4.519  1.00 91.65           C  
ATOM    261  O   ASP A  34       2.660  -8.153   3.191  1.00 91.65           O  
ATOM    262  CG  ASP A  34       5.282 -11.342   4.908  1.00 91.65           C  
ATOM    263  OD1 ASP A  34       4.765 -12.057   5.793  1.00 91.65           O  
ATOM    264  OD2 ASP A  34       6.344 -11.655   4.327  1.00 91.65           O  
ATOM    265  N   SER A  35       1.679  -8.323   5.180  1.00 94.41           N  
ATOM    266  CA  SER A  35       0.983  -7.042   5.121  1.00 94.41           C  
ATOM    267  C   SER A  35       1.583  -6.040   6.101  1.00 94.41           C  
ATOM    268  CB  SER A  35      -0.506  -7.226   5.416  1.00 94.41           C  
ATOM    269  O   SER A  35       2.060  -6.421   7.172  1.00 94.41           O  
ATOM    270  OG  SER A  35      -1.127  -8.002   4.405  1.00 94.41           O  
ATOM    271  N   VAL A  36       1.657  -4.810   5.611  1.00 95.07           N  
ATOM    272  CA  VAL A  36       2.152  -3.736   6.465  1.00 95.07           C  
ATOM    273  C   VAL A  36       1.113  -2.620   6.547  1.00 95.07           C  
ATOM    274  CB  VAL A  36       3.497  -3.176   5.950  1.00 95.07           C  
ATOM    275  O   VAL A  36       0.294  -2.459   5.640  1.00 95.07           O  
ATOM    276  CG1 VAL A  36       4.564  -4.269   5.927  1.00 95.07           C  
ATOM    277  CG2 VAL A  36       3.323  -2.564   4.561  1.00 95.07           C  
ATOM    278  N   LYS A  37       1.126  -1.919   7.684  1.00 95.51           N  
ATOM    279  CA  LYS A  37       0.308  -0.723   7.861  1.00 95.51           C  
ATOM    280  C   LYS A  37       0.903   0.466   7.111  1.00 95.51           C  
ATOM    281  CB  LYS A  37       0.163  -0.386   9.346  1.00 95.51           C  
ATOM    282  O   LYS A  37       2.073   0.804   7.301  1.00 95.51           O  
ATOM    283  CG  LYS A  37      -0.809   0.750   9.631  1.00 95.51           C  
ATOM    284  CD  LYS A  37      -0.906   1.041  11.123  1.00 95.51           C  
ATOM    285  CE  LYS A  37      -1.760   2.271  11.399  1.00 95.51           C  
ATOM    286  NZ  LYS A  37      -1.888   2.540  12.863  1.00 95.51           N  
ATOM    287  N   CYS A  38       0.046   1.111   6.220  1.00 94.66           N  
ATOM    288  CA  CYS A  38       0.515   2.277   5.481  1.00 94.66           C  
ATOM    289  C   CYS A  38       0.442   3.534   6.340  1.00 94.66           C  
ATOM    290  CB  CYS A  38      -0.307   2.471   4.207  1.00 94.66           C  
ATOM    291  O   CYS A  38      -0.343   3.598   7.287  1.00 94.66           O  
ATOM    292  SG  CYS A  38      -0.224   1.072   3.067  1.00 94.66           S  
ATOM    293  N   LEU A  39       1.355   4.437   6.015  1.00 93.75           N  
ATOM    294  CA  LEU A  39       1.286   5.737   6.673  1.00 93.75           C  
ATOM    295  C   LEU A  39      -0.003   6.465   6.305  1.00 93.75           C  
ATOM    296  CB  LEU A  39       2.496   6.595   6.294  1.00 93.75           C  
ATOM    297  O   LEU A  39      -0.647   6.131   5.308  1.00 93.75           O  
ATOM    298  CG  LEU A  39       3.858   6.100   6.783  1.00 93.75           C  
ATOM    299  CD1 LEU A  39       4.974   6.689   5.928  1.00 93.75           C  
ATOM    300  CD2 LEU A  39       4.060   6.452   8.252  1.00 93.75           C  
ATOM    301  N   ASP A  40      -0.444   7.394   7.073  1.00 89.53           N  
ATOM    302  CA  ASP A  40      -1.709   8.106   6.917  1.00 89.53           C  
ATOM    303  C   ASP A  40      -1.793   8.782   5.550  1.00 89.53           C  
ATOM    304  CB  ASP A  40      -1.883   9.142   8.028  1.00 89.53           C  
ATOM    305  O   ASP A  40      -2.877   8.896   4.974  1.00 89.53           O  
ATOM    306  CG  ASP A  40      -2.163   8.517   9.384  1.00 89.53           C  
ATOM    307  OD1 ASP A  40      -2.589   7.344   9.438  1.00 89.53           O  
ATOM    308  OD2 ASP A  40      -1.958   9.206  10.407  1.00 89.53           O  
ATOM    309  N   ASP A  41      -0.650   9.114   4.966  1.00 91.85           N  
ATOM    310  CA  ASP A  41      -0.642   9.835   3.696  1.00 91.85           C  
ATOM    311  C   ASP A  41      -0.568   8.868   2.517  1.00 91.85           C  
ATOM    312  CB  ASP A  41       0.530  10.817   3.645  1.00 91.85           C  
ATOM    313  O   ASP A  41      -0.693   9.279   1.361  1.00 91.85           O  
ATOM    314  CG  ASP A  41       1.878  10.144   3.837  1.00 91.85           C  
ATOM    315  OD1 ASP A  41       1.941   9.081   4.492  1.00 91.85           O  
ATOM    316  OD2 ASP A  41       2.886  10.683   3.331  1.00 91.85           O  
ATOM    317  N   GLN A  42      -0.345   7.559   2.857  1.00 93.81           N  
ATOM    318  CA  GLN A  42      -0.286   6.531   1.824  1.00 93.81           C  
ATOM    319  C   GLN A  42      -1.640   5.850   1.646  1.00 93.81           C  
ATOM    320  CB  GLN A  42       0.784   5.491   2.162  1.00 93.81           C  
ATOM    321  O   GLN A  42      -1.979   4.928   2.389  1.00 93.81           O  
ATOM    322  CG  GLN A  42       2.190   6.067   2.269  1.00 93.81           C  
ATOM    323  CD  GLN A  42       3.219   5.030   2.678  1.00 93.81           C  
ATOM    324  NE2 GLN A  42       4.388   5.075   2.049  1.00 93.81           N  
ATOM    325  OE1 GLN A  42       2.966   4.196   3.553  1.00 93.81           O  
ATOM    326  N   THR A  43      -2.328   6.318   0.579  1.00 94.10           N  
ATOM    327  CA  THR A  43      -3.725   5.916   0.456  1.00 94.10           C  
ATOM    328  C   THR A  43      -3.890   4.859  -0.632  1.00 94.10           C  
ATOM    329  CB  THR A  43      -4.628   7.124   0.144  1.00 94.10           C  
ATOM    330  O   THR A  43      -5.013   4.477  -0.968  1.00 94.10           O  
ATOM    331  CG2 THR A  43      -4.632   8.120   1.299  1.00 94.10           C  
ATOM    332  OG1 THR A  43      -4.148   7.780  -1.036  1.00 94.10           O  
ATOM    333  N   PHE A  44      -2.683   4.370  -1.187  1.00 95.45           N  
ATOM    334  CA  PHE A  44      -2.756   3.387  -2.262  1.00 95.45           C  
ATOM    335  C   PHE A  44      -1.842   2.202  -1.974  1.00 95.45           C  
ATOM    336  CB  PHE A  44      -2.380   4.026  -3.603  1.00 95.45           C  
ATOM    337  O   PHE A  44      -0.771   2.365  -1.387  1.00 95.45           O  
ATOM    338  CG  PHE A  44      -3.360   5.066  -4.075  1.00 95.45           C  
ATOM    339  CD1 PHE A  44      -4.561   4.693  -4.666  1.00 95.45           C  
ATOM    340  CD2 PHE A  44      -3.079   6.418  -3.927  1.00 95.45           C  
ATOM    341  CE1 PHE A  44      -5.469   5.654  -5.103  1.00 95.45           C  
ATOM    342  CE2 PHE A  44      -3.982   7.385  -4.362  1.00 95.45           C  
ATOM    343  CZ  PHE A  44      -5.176   7.000  -4.951  1.00 95.45           C  
ATOM    344  N   CYS A  45      -2.291   1.022  -2.297  1.00 95.67           N  
ATOM    345  CA  CYS A  45      -1.429  -0.145  -2.447  1.00 95.67           C  
ATOM    346  C   CYS A  45      -0.958  -0.293  -3.889  1.00 95.67           C  
ATOM    347  CB  CYS A  45      -2.161  -1.413  -2.007  1.00 95.67           C  
ATOM    348  O   CYS A  45      -1.728  -0.069  -4.824  1.00 95.67           O  
ATOM    349  SG  CYS A  45      -2.726  -1.369  -0.292  1.00 95.67           S  
ATOM    350  N   TYR A  46       0.352  -0.525  -4.069  1.00 94.32           N  
ATOM    351  CA  TYR A  46       0.806  -0.700  -5.444  1.00 94.32           C  
ATOM    352  C   TYR A  46       1.512  -2.040  -5.618  1.00 94.32           C  
ATOM    353  CB  TYR A  46       1.744   0.440  -5.850  1.00 94.32           C  
ATOM    354  O   TYR A  46       2.028  -2.607  -4.652  1.00 94.32           O  
ATOM    355  CG  TYR A  46       3.133   0.319  -5.272  1.00 94.32           C  
ATOM    356  CD1 TYR A  46       3.433   0.840  -4.015  1.00 94.32           C  
ATOM    357  CD2 TYR A  46       4.148  -0.314  -5.981  1.00 94.32           C  
ATOM    358  CE1 TYR A  46       4.713   0.732  -3.479  1.00 94.32           C  
ATOM    359  CE2 TYR A  46       5.430  -0.427  -5.455  1.00 94.32           C  
ATOM    360  OH  TYR A  46       6.971  -0.011  -3.680  1.00 94.32           O  
ATOM    361  CZ  TYR A  46       5.703   0.098  -4.206  1.00 94.32           C  
ATOM    362  N   LYS A  47       1.403  -2.645  -6.762  1.00 92.07           N  
ATOM    363  CA  LYS A  47       2.109  -3.828  -7.248  1.00 92.07           C  
ATOM    364  C   LYS A  47       2.733  -3.571  -8.616  1.00 92.07           C  
ATOM    365  CB  LYS A  47       1.162  -5.027  -7.320  1.00 92.07           C  
ATOM    366  O   LYS A  47       2.055  -3.112  -9.537  1.00 92.07           O  
ATOM    367  CG  LYS A  47       1.807  -6.292  -7.866  1.00 92.07           C  
ATOM    368  CD  LYS A  47       0.791  -7.418  -8.011  1.00 92.07           C  
ATOM    369  CE  LYS A  47       1.401  -8.638  -8.690  1.00 92.07           C  
ATOM    370  NZ  LYS A  47       0.402  -9.736  -8.857  1.00 92.07           N  
ATOM    371  N   SER A  48       4.037  -3.735  -8.687  1.00 89.75           N  
ATOM    372  CA  SER A  48       4.735  -3.568  -9.958  1.00 89.75           C  
ATOM    373  C   SER A  48       5.544  -4.812 -10.312  1.00 89.75           C  
ATOM    374  CB  SER A  48       5.656  -2.348  -9.908  1.00 89.75           C  
ATOM    375  O   SER A  48       5.943  -5.571  -9.427  1.00 89.75           O  
ATOM    376  OG  SER A  48       6.706  -2.548  -8.977  1.00 89.75           O  
ATOM    377  N   TRP A  49       5.570  -5.120 -11.612  1.00 86.66           N  
ATOM    378  CA  TRP A  49       6.326  -6.282 -12.068  1.00 86.66           C  
ATOM    379  C   TRP A  49       7.107  -5.959 -13.338  1.00 86.66           C  
ATOM    380  CB  TRP A  49       5.391  -7.469 -12.317  1.00 86.66           C  
ATOM    381  O   TRP A  49       6.739  -5.050 -14.086  1.00 86.66           O  
ATOM    382  CG  TRP A  49       4.399  -7.242 -13.418  1.00 86.66           C  
ATOM    383  CD1 TRP A  49       4.528  -7.598 -14.731  1.00 86.66           C  
ATOM    384  CD2 TRP A  49       3.125  -6.601 -13.299  1.00 86.66           C  
ATOM    385  CE2 TRP A  49       2.534  -6.605 -14.583  1.00 86.66           C  
ATOM    386  CE3 TRP A  49       2.424  -6.025 -12.232  1.00 86.66           C  
ATOM    387  NE1 TRP A  49       3.410  -7.219 -15.437  1.00 86.66           N  
ATOM    388  CH2 TRP A  49       0.610  -5.496 -13.765  1.00 86.66           C  
ATOM    389  CZ2 TRP A  49       1.274  -6.054 -14.827  1.00 86.66           C  
ATOM    390  CZ3 TRP A  49       1.170  -5.477 -12.477  1.00 86.66           C  
ATOM    391  N   ASN A  50       8.357  -6.492 -13.397  1.00 82.36           N  
ATOM    392  CA  ASN A  50       9.193  -6.377 -14.587  1.00 82.36           C  
ATOM    393  C   ASN A  50       9.226  -7.681 -15.379  1.00 82.36           C  
ATOM    394  CB  ASN A  50      10.613  -5.951 -14.207  1.00 82.36           C  
ATOM    395  O   ASN A  50       9.365  -8.760 -14.800  1.00 82.36           O  
ATOM    396  CG  ASN A  50      11.453  -5.577 -15.412  1.00 82.36           C  
ATOM    397  ND2 ASN A  50      12.671  -5.108 -15.163  1.00 82.36           N  
ATOM    398  OD1 ASN A  50      11.012  -5.707 -16.556  1.00 82.36           O  
ATOM    399  N   ASN A  51       8.834  -7.578 -16.610  1.00 71.35           N  
ATOM    400  CA  ASN A  51       8.913  -8.765 -17.455  1.00 71.35           C  
ATOM    401  C   ASN A  51      10.346  -9.041 -17.900  1.00 71.35           C  
ATOM    402  CB  ASN A  51       7.997  -8.620 -18.672  1.00 71.35           C  
ATOM    403  O   ASN A  51      10.883  -8.332 -18.754  1.00 71.35           O  
ATOM    404  CG  ASN A  51       6.527  -8.643 -18.303  1.00 71.35           C  
ATOM    405  ND2 ASN A  51       5.684  -8.138 -19.195  1.00 71.35           N  
ATOM    406  OD1 ASN A  51       6.153  -9.110 -17.224  1.00 71.35           O  
ATOM    407  N   SER A  52      11.310  -9.186 -16.960  1.00 65.52           N  
ATOM    408  CA  SER A  52      12.653  -9.491 -17.442  1.00 65.52           C  
ATOM    409  C   SER A  52      12.687 -10.827 -18.177  1.00 65.52           C  
ATOM    410  CB  SER A  52      13.648  -9.513 -16.281  1.00 65.52           C  
ATOM    411  O   SER A  52      11.922 -11.738 -17.854  1.00 65.52           O  
ATOM    412  OG  SER A  52      14.955  -9.804 -16.744  1.00 65.52           O  
ATOM    413  N   VAL A  53      12.998 -10.863 -19.442  1.00 62.06           N  
ATOM    414  CA  VAL A  53      13.256 -11.911 -20.424  1.00 62.06           C  
ATOM    415  C   VAL A  53      14.038 -13.049 -19.771  1.00 62.06           C  
ATOM    416  CB  VAL A  53      14.030 -11.365 -21.645  1.00 62.06           C  
ATOM    417  O   VAL A  53      13.818 -14.221 -20.086  1.00 62.06           O  
ATOM    418  CG1 VAL A  53      14.243 -12.465 -22.684  1.00 62.06           C  
ATOM    419  CG2 VAL A  53      13.287 -10.181 -22.261  1.00 62.06           C  
ATOM    420  N   LEU A  54      14.684 -12.890 -18.538  1.00 63.16           N  
ATOM    421  CA  LEU A  54      15.619 -13.924 -18.106  1.00 63.16           C  
ATOM    422  C   LEU A  54      15.211 -14.493 -16.751  1.00 63.16           C  
ATOM    423  CB  LEU A  54      17.041 -13.363 -18.029  1.00 63.16           C  
ATOM    424  O   LEU A  54      15.824 -15.445 -16.263  1.00 63.16           O  
ATOM    425  CG  LEU A  54      17.770 -13.179 -19.361  1.00 63.16           C  
ATOM    426  CD1 LEU A  54      18.855 -12.116 -19.229  1.00 63.16           C  
ATOM    427  CD2 LEU A  54      18.365 -14.502 -19.832  1.00 63.16           C  
ATOM    428  N   SER A  55      13.890 -14.772 -16.540  1.00 60.06           N  
ATOM    429  CA  SER A  55      13.330 -15.914 -15.824  1.00 60.06           C  
ATOM    430  C   SER A  55      12.857 -15.514 -14.431  1.00 60.06           C  
ATOM    431  CB  SER A  55      14.362 -17.038 -15.718  1.00 60.06           C  
ATOM    432  O   SER A  55      11.961 -16.148 -13.869  1.00 60.06           O  
ATOM    433  OG  SER A  55      14.134 -18.025 -16.710  1.00 60.06           O  
ATOM    434  N   ALA A  56      13.001 -14.240 -14.028  1.00 66.19           N  
ATOM    435  CA  ALA A  56      12.267 -14.093 -12.774  1.00 66.19           C  
ATOM    436  C   ALA A  56      11.564 -12.740 -12.706  1.00 66.19           C  
ATOM    437  CB  ALA A  56      13.208 -14.260 -11.584  1.00 66.19           C  
ATOM    438  O   ALA A  56      12.170 -11.703 -12.985  1.00 66.19           O  
ATOM    439  N   THR A  57      10.245 -12.733 -13.011  1.00 73.93           N  
ATOM    440  CA  THR A  57       9.422 -11.548 -12.797  1.00 73.93           C  
ATOM    441  C   THR A  57       9.520 -11.077 -11.349  1.00 73.93           C  
ATOM    442  CB  THR A  57       7.949 -11.820 -13.152  1.00 73.93           C  
ATOM    443  O   THR A  57       9.369 -11.873 -10.419  1.00 73.93           O  
ATOM    444  CG2 THR A  57       7.121 -10.541 -13.080  1.00 73.93           C  
ATOM    445  OG1 THR A  57       7.874 -12.349 -14.482  1.00 73.93           O  
ATOM    446  N   ASN A  58      10.185  -9.998 -11.167  1.00 80.95           N  
ATOM    447  CA  ASN A  58      10.242  -9.376  -9.848  1.00 80.95           C  
ATOM    448  C   ASN A  58       8.966  -8.598  -9.540  1.00 80.95           C  
ATOM    449  CB  ASN A  58      11.462  -8.459  -9.740  1.00 80.95           C  
ATOM    450  O   ASN A  58       8.448  -7.881 -10.398  1.00 80.95           O  
ATOM    451  CG  ASN A  58      12.772  -9.219  -9.811  1.00 80.95           C  
ATOM    452  ND2 ASN A  58      13.766  -8.627 -10.462  1.00 80.95           N  
ATOM    453  OD1 ASN A  58      12.889 -10.329  -9.285  1.00 80.95           O  
ATOM    454  N   PHE A  59       8.374  -9.009  -8.375  1.00 87.17           N  
ATOM    455  CA  PHE A  59       7.188  -8.300  -7.909  1.00 87.17           C  
ATOM    456  C   PHE A  59       7.535  -7.359  -6.762  1.00 87.17           C  
ATOM    457  CB  PHE A  59       6.107  -9.291  -7.466  1.00 87.17           C  
ATOM    458  O   PHE A  59       8.324  -7.709  -5.882  1.00 87.17           O  
ATOM    459  CG  PHE A  59       5.585 -10.158  -8.580  1.00 87.17           C  
ATOM    460  CD1 PHE A  59       4.545  -9.720  -9.391  1.00 87.17           C  
ATOM    461  CD2 PHE A  59       6.135 -11.411  -8.817  1.00 87.17           C  
ATOM    462  CE1 PHE A  59       4.060 -10.520 -10.423  1.00 87.17           C  
ATOM    463  CE2 PHE A  59       5.656 -12.216  -9.846  1.00 87.17           C  
ATOM    464  CZ  PHE A  59       4.617 -11.769 -10.647  1.00 87.17           C  
ATOM    465  N   ILE A  60       7.117  -6.181  -6.941  1.00 89.78           N  
ATOM    466  CA  ILE A  60       7.258  -5.197  -5.873  1.00 89.78           C  
ATOM    467  C   ILE A  60       5.879  -4.696  -5.448  1.00 89.78           C  
ATOM    468  CB  ILE A  60       8.147  -4.012  -6.311  1.00 89.78           C  
ATOM    469  O   ILE A  60       5.073  -4.291  -6.289  1.00 89.78           O  
ATOM    470  CG1 ILE A  60       9.530  -4.513  -6.743  1.00 89.78           C  
ATOM    471  CG2 ILE A  60       8.266  -2.981  -5.185  1.00 89.78           C  
ATOM    472  CD1 ILE A  60      10.392  -3.452  -7.412  1.00 89.78           C  
ATOM    473  N   ARG A  61       5.613  -4.870  -4.124  1.00 92.48           N  
ATOM    474  CA  ARG A  61       4.366  -4.402  -3.527  1.00 92.48           C  
ATOM    475  C   ARG A  61       4.637  -3.423  -2.390  1.00 92.48           C  
ATOM    476  CB  ARG A  61       3.538  -5.583  -3.016  1.00 92.48           C  
ATOM    477  O   ARG A  61       5.667  -3.513  -1.718  1.00 92.48           O  
ATOM    478  CG  ARG A  61       3.134  -6.568  -4.102  1.00 92.48           C  
ATOM    479  CD  ARG A  61       2.392  -7.767  -3.528  1.00 92.48           C  
ATOM    480  NE  ARG A  61       1.907  -8.655  -4.581  1.00 92.48           N  
ATOM    481  NH1 ARG A  61       3.897  -9.806  -4.812  1.00 92.48           N  
ATOM    482  NH2 ARG A  61       2.092 -10.355  -6.114  1.00 92.48           N  
ATOM    483  CZ  ARG A  61       2.633  -9.604  -5.167  1.00 92.48           C  
ATOM    484  N   GLY A  62       3.700  -2.549  -2.211  1.00 94.15           N  
ATOM    485  CA  GLY A  62       3.857  -1.622  -1.101  1.00 94.15           C  
ATOM    486  C   GLY A  62       2.783  -0.552  -1.060  1.00 94.15           C  
ATOM    487  O   GLY A  62       1.759  -0.667  -1.738  1.00 94.15           O  
ATOM    488  N   CYS A  63       3.095   0.414  -0.116  1.00 95.44           N  
ATOM    489  CA  CYS A  63       2.221   1.565   0.083  1.00 95.44           C  
ATOM    490  C   CYS A  63       2.740   2.781  -0.675  1.00 95.44           C  
ATOM    491  CB  CYS A  63       2.097   1.893   1.570  1.00 95.44           C  
ATOM    492  O   CYS A  63       3.951   2.988  -0.769  1.00 95.44           O  
ATOM    493  SG  CYS A  63       1.445   0.533   2.564  1.00 95.44           S  
ATOM    494  N   ALA A  64       1.751   3.504  -1.239  1.00 94.54           N  
ATOM    495  CA  ALA A  64       2.156   4.693  -1.986  1.00 94.54           C  
ATOM    496  C   ALA A  64       1.170   5.838  -1.769  1.00 94.54           C  
ATOM    497  CB  ALA A  64       2.275   4.372  -3.473  1.00 94.54           C  
ATOM    498  O   ALA A  64      -0.012   5.606  -1.505  1.00 94.54           O  
ATOM    499  N   GLU A  65       1.720   7.056  -1.737  1.00 94.57           N  
ATOM    500  CA  GLU A  65       0.881   8.251  -1.711  1.00 94.57           C  
ATOM    501  C   GLU A  65       0.172   8.456  -3.046  1.00 94.57           C  
ATOM    502  CB  GLU A  65       1.715   9.486  -1.363  1.00 94.57           C  
ATOM    503  O   GLU A  65      -0.991   8.865  -3.081  1.00 94.57           O  
ATOM    504  CG  GLU A  65       0.890  10.750  -1.167  1.00 94.57           C  
ATOM    505  CD  GLU A  65       1.728  11.960  -0.783  1.00 94.57           C  
ATOM    506  OE1 GLU A  65       1.180  13.084  -0.729  1.00 94.57           O  
ATOM    507  OE2 GLU A  65       2.941  11.782  -0.536  1.00 94.57           O  
ATOM    508  N   THR A  66       0.962   8.239  -4.117  1.00 92.49           N  
ATOM    509  CA  THR A  66       0.471   8.286  -5.489  1.00 92.49           C  
ATOM    510  C   THR A  66       0.858   7.019  -6.246  1.00 92.49           C  
ATOM    511  CB  THR A  66       1.014   9.519  -6.235  1.00 92.49           C  
ATOM    512  O   THR A  66       1.866   6.383  -5.929  1.00 92.49           O  
ATOM    513  CG2 THR A  66       0.517  10.811  -5.596  1.00 92.49           C  
ATOM    514  OG1 THR A  66       2.446   9.500  -6.198  1.00 92.49           O  
ATOM    515  N   CYS A  67      -0.056   6.564  -7.099  1.00 89.94           N  
ATOM    516  CA  CYS A  67       0.218   5.375  -7.898  1.00 89.94           C  
ATOM    517  C   CYS A  67       1.444   5.581  -8.780  1.00 89.94           C  
ATOM    518  CB  CYS A  67      -0.990   5.021  -8.764  1.00 89.94           C  
ATOM    519  O   CYS A  67       1.488   6.517  -9.580  1.00 89.94           O  
ATOM    520  SG  CYS A  67      -0.901   3.373  -9.499  1.00 89.94           S  
ATOM    521  N   PRO A  68       2.542   4.794  -8.568  1.00 86.47           N  
ATOM    522  CA  PRO A  68       3.759   4.938  -9.371  1.00 86.47           C  
ATOM    523  C   PRO A  68       3.496   4.812 -10.870  1.00 86.47           C  
ATOM    524  CB  PRO A  68       4.646   3.793  -8.874  1.00 86.47           C  
ATOM    525  O   PRO A  68       2.610   4.060 -11.283  1.00 86.47           O  
ATOM    526  CG  PRO A  68       4.017   3.350  -7.593  1.00 86.47           C  
ATOM    527  CD  PRO A  68       2.582   3.793  -7.589  1.00 86.47           C  
ATOM    528  N   PRO A  69       4.158   5.646 -11.638  1.00 84.31           N  
ATOM    529  CA  PRO A  69       4.021   5.587 -13.095  1.00 84.31           C  
ATOM    530  C   PRO A  69       4.554   4.283 -13.685  1.00 84.31           C  
ATOM    531  CB  PRO A  69       4.848   6.782 -13.576  1.00 84.31           C  
ATOM    532  O   PRO A  69       5.461   3.669 -13.117  1.00 84.31           O  
ATOM    533  CG  PRO A  69       5.853   7.011 -12.493  1.00 84.31           C  
ATOM    534  CD  PRO A  69       5.258   6.566 -11.188  1.00 84.31           C  
ATOM    535  N   VAL A  70       3.880   3.749 -14.651  1.00 78.51           N  
ATOM    536  CA  VAL A  70       4.273   2.526 -15.342  1.00 78.51           C  
ATOM    537  C   VAL A  70       5.149   2.870 -16.545  1.00 78.51           C  
ATOM    538  CB  VAL A  70       3.041   1.710 -15.796  1.00 78.51           C  
ATOM    539  O   VAL A  70       4.791   3.727 -17.356  1.00 78.51           O  
ATOM    540  CG1 VAL A  70       3.474   0.435 -16.517  1.00 78.51           C  
ATOM    541  CG2 VAL A  70       2.154   1.375 -14.598  1.00 78.51           C  
ATOM    542  N   ASN A  71       6.500   2.484 -16.478  1.00 76.26           N  
ATOM    543  CA  ASN A  71       7.278   2.553 -17.711  1.00 76.26           C  
ATOM    544  C   ASN A  71       7.462   1.173 -18.336  1.00 76.26           C  
ATOM    545  CB  ASN A  71       8.638   3.203 -17.451  1.00 76.26           C  
ATOM    546  O   ASN A  71       7.769   0.206 -17.637  1.00 76.26           O  
ATOM    547  CG  ASN A  71       8.517   4.616 -16.915  1.00 76.26           C  
ATOM    548  ND2 ASN A  71       9.474   5.022 -16.089  1.00 76.26           N  
ATOM    549  OD1 ASN A  71       7.571   5.338 -17.241  1.00 76.26           O  
ATOM    550  N   ALA A  72       6.865   0.982 -19.400  1.00 70.29           N  
ATOM    551  CA  ALA A  72       7.101  -0.263 -20.127  1.00 70.29           C  
ATOM    552  C   ALA A  72       8.587  -0.609 -20.154  1.00 70.29           C  
ATOM    553  CB  ALA A  72       6.557  -0.160 -21.549  1.00 70.29           C  
ATOM    554  O   ALA A  72       9.434   0.275 -20.305  1.00 70.29           O  
ATOM    555  N   PRO A  73       8.893  -1.916 -19.957  1.00 74.47           N  
ATOM    556  CA  PRO A  73       8.098  -3.146 -19.991  1.00 74.47           C  
ATOM    557  C   PRO A  73       7.537  -3.524 -18.621  1.00 74.47           C  
ATOM    558  CB  PRO A  73       9.096  -4.198 -20.481  1.00 74.47           C  
ATOM    559  O   PRO A  73       7.004  -4.623 -18.450  1.00 74.47           O  
ATOM    560  CG  PRO A  73      10.433  -3.685 -20.051  1.00 74.47           C  
ATOM    561  CD  PRO A  73      10.353  -2.191 -19.927  1.00 74.47           C  
ATOM    562  N   GLU A  74       7.434  -2.494 -17.743  1.00 76.96           N  
ATOM    563  CA  GLU A  74       6.982  -2.677 -16.367  1.00 76.96           C  
ATOM    564  C   GLU A  74       5.477  -2.459 -16.247  1.00 76.96           C  
ATOM    565  CB  GLU A  74       7.728  -1.728 -15.426  1.00 76.96           C  
ATOM    566  O   GLU A  74       4.905  -1.633 -16.961  1.00 76.96           O  
ATOM    567  CG  GLU A  74       9.199  -2.074 -15.243  1.00 76.96           C  
ATOM    568  CD  GLU A  74       9.954  -1.058 -14.400  1.00 76.96           C  
ATOM    569  OE1 GLU A  74      11.196  -1.164 -14.290  1.00 76.96           O  
ATOM    570  OE2 GLU A  74       9.297  -0.150 -13.844  1.00 76.96           O  
ATOM    571  N   GLY A  75       4.726  -3.486 -15.704  1.00 84.24           N  
ATOM    572  CA  GLY A  75       3.331  -3.320 -15.331  1.00 84.24           C  
ATOM    573  C   GLY A  75       3.146  -2.893 -13.887  1.00 84.24           C  
ATOM    574  O   GLY A  75       4.003  -3.157 -13.041  1.00 84.24           O  
ATOM    575  N   SER A  76       2.201  -1.971 -13.621  1.00 88.63           N  
ATOM    576  CA  SER A  76       1.873  -1.555 -12.262  1.00 88.63           C  
ATOM    577  C   SER A  76       0.365  -1.541 -12.037  1.00 88.63           C  
ATOM    578  CB  SER A  76       2.453  -0.170 -11.970  1.00 88.63           C  
ATOM    579  O   SER A  76      -0.409  -1.414 -12.989  1.00 88.63           O  
ATOM    580  OG  SER A  76       1.736   0.833 -12.669  1.00 88.63           O  
ATOM    581  N   LEU A  77      -0.062  -1.944 -10.843  1.00 91.02           N  
ATOM    582  CA  LEU A  77      -1.447  -1.852 -10.396  1.00 91.02           C  
ATOM    583  C   LEU A  77      -1.544  -1.094  -9.076  1.00 91.02           C  
ATOM    584  CB  LEU A  77      -2.054  -3.249 -10.241  1.00 91.02           C  
ATOM    585  O   LEU A  77      -0.660  -1.209  -8.224  1.00 91.02           O  
ATOM    586  CG  LEU A  77      -3.423  -3.322  -9.563  1.00 91.02           C  
ATOM    587  CD1 LEU A  77      -4.534  -3.281 -10.607  1.00 91.02           C  
ATOM    588  CD2 LEU A  77      -3.531  -4.582  -8.710  1.00 91.02           C  
ATOM    589  N   CYS A  78      -2.549  -0.246  -9.015  1.00 94.06           N  
ATOM    590  CA  CYS A  78      -2.829   0.472  -7.777  1.00 94.06           C  
ATOM    591  C   CYS A  78      -4.274   0.265  -7.341  1.00 94.06           C  
ATOM    592  CB  CYS A  78      -2.547   1.965  -7.947  1.00 94.06           C  
ATOM    593  O   CYS A  78      -5.174   0.187  -8.179  1.00 94.06           O  
ATOM    594  SG  CYS A  78      -0.796   2.355  -8.162  1.00 94.06           S  
ATOM    595  N   CYS A  79      -4.437   0.102  -6.033  1.00 95.19           N  
ATOM    596  CA  CYS A  79      -5.763  -0.052  -5.446  1.00 95.19           C  
ATOM    597  C   CYS A  79      -5.821   0.575  -4.058  1.00 95.19           C  
ATOM    598  CB  CYS A  79      -6.146  -1.529  -5.365  1.00 95.19           C  
ATOM    599  O   CYS A  79      -4.786   0.919  -3.484  1.00 95.19           O  
ATOM    600  SG  CYS A  79      -5.021  -2.518  -4.357  1.00 95.19           S  
ATOM    601  N   ALA A  80      -7.008   0.893  -3.468  1.00 94.29           N  
ATOM    602  CA  ALA A  80      -7.113   1.695  -2.251  1.00 94.29           C  
ATOM    603  C   ALA A  80      -7.858   0.936  -1.157  1.00 94.29           C  
ATOM    604  CB  ALA A  80      -7.811   3.020  -2.546  1.00 94.29           C  
ATOM    605  O   ALA A  80      -8.397   1.543  -0.229  1.00 94.29           O  
ATOM    606  N   THR A  81      -7.878  -0.443  -1.279  1.00 94.15           N  
ATOM    607  CA  THR A  81      -8.470  -1.232  -0.204  1.00 94.15           C  
ATOM    608  C   THR A  81      -7.435  -2.166   0.415  1.00 94.15           C  
ATOM    609  CB  THR A  81      -9.670  -2.053  -0.710  1.00 94.15           C  
ATOM    610  O   THR A  81      -6.356  -2.365  -0.147  1.00 94.15           O  
ATOM    611  CG2 THR A  81     -10.751  -1.148  -1.292  1.00 94.15           C  
ATOM    612  OG1 THR A  81      -9.226  -2.962  -1.726  1.00 94.15           O  
ATOM    613  N   ASP A  82      -7.713  -2.699   1.639  1.00 94.89           N  
ATOM    614  CA  ASP A  82      -6.743  -3.537   2.337  1.00 94.89           C  
ATOM    615  C   ASP A  82      -6.325  -4.727   1.477  1.00 94.89           C  
ATOM    616  CB  ASP A  82      -7.316  -4.026   3.669  1.00 94.89           C  
ATOM    617  O   ASP A  82      -7.173  -5.415   0.906  1.00 94.89           O  
ATOM    618  CG  ASP A  82      -7.423  -2.925   4.709  1.00 94.89           C  
ATOM    619  OD1 ASP A  82      -6.915  -1.808   4.469  1.00 94.89           O  
ATOM    620  OD2 ASP A  82      -8.017  -3.177   5.780  1.00 94.89           O  
ATOM    621  N   ASN A  83      -5.012  -4.878   1.366  1.00 93.91           N  
ATOM    622  CA  ASN A  83      -4.428  -6.063   0.748  1.00 93.91           C  
ATOM    623  C   ASN A  83      -4.985  -6.297  -0.653  1.00 93.91           C  
ATOM    624  CB  ASN A  83      -4.660  -7.295   1.625  1.00 93.91           C  
ATOM    625  O   ASN A  83      -5.280  -7.434  -1.026  1.00 93.91           O  
ATOM    626  CG  ASN A  83      -3.975  -7.190   2.973  1.00 93.91           C  
ATOM    627  ND2 ASN A  83      -4.618  -7.721   4.007  1.00 93.91           N  
ATOM    628  OD1 ASN A  83      -2.879  -6.635   3.085  1.00 93.91           O  
ATOM    629  N   CYS A  84      -5.222  -5.320  -1.474  1.00 94.03           N  
ATOM    630  CA  CYS A  84      -5.824  -5.351  -2.803  1.00 94.03           C  
ATOM    631  C   CYS A  84      -4.754  -5.457  -3.883  1.00 94.03           C  
ATOM    632  CB  CYS A  84      -6.674  -4.103  -3.035  1.00 94.03           C  
ATOM    633  O   CYS A  84      -5.072  -5.545  -5.071  1.00 94.03           O  
ATOM    634  SG  CYS A  84      -5.734  -2.561  -2.984  1.00 94.03           S  
ATOM    635  N   ASN A  85      -3.461  -5.464  -3.433  1.00 92.42           N  
ATOM    636  CA  ASN A  85      -2.376  -5.508  -4.408  1.00 92.42           C  
ATOM    637  C   ASN A  85      -1.861  -6.930  -4.610  1.00 92.42           C  
ATOM    638  CB  ASN A  85      -1.233  -4.585  -3.980  1.00 92.42           C  
ATOM    639  O   ASN A  85      -0.660  -7.182  -4.496  1.00 92.42           O  
ATOM    640  CG  ASN A  85      -0.702  -4.914  -2.599  1.00 92.42           C  
ATOM    641  ND2 ASN A  85       0.561  -4.585  -2.355  1.00 92.42           N  
ATOM    642  OD1 ASN A  85      -1.421  -5.460  -1.758  1.00 92.42           O  
ATOM    643  N   TYR A  86      -2.708  -8.035  -4.994  1.00 84.25           N  
ATOM    644  CA  TYR A  86      -2.369  -9.429  -5.251  1.00 84.25           C  
ATOM    645  C   TYR A  86      -1.538  -9.563  -6.522  1.00 84.25           C  
ATOM    646  CB  TYR A  86      -3.637 -10.280  -5.366  1.00 84.25           C  
ATOM    647  O   TYR A  86      -1.631  -8.725  -7.423  1.00 84.25           O  
ATOM    648  CG  TYR A  86      -4.606  -9.787  -6.413  1.00 84.25           C  
ATOM    649  CD1 TYR A  86      -5.599  -8.864  -6.092  1.00 84.25           C  
ATOM    650  CD2 TYR A  86      -4.532 -10.243  -7.724  1.00 84.25           C  
ATOM    651  CE1 TYR A  86      -6.496  -8.408  -7.053  1.00 84.25           C  
ATOM    652  CE2 TYR A  86      -5.423  -9.795  -8.694  1.00 84.25           C  
ATOM    653  OH  TYR A  86      -7.284  -8.431  -9.305  1.00 84.25           O  
ATOM    654  CZ  TYR A  86      -6.399  -8.878  -8.349  1.00 84.25           C  
TER     655      ALA A   1                                                      
ENDMDL                                                                          
END                                                                             
