# Supplementary material for: Domain loss enabled evolution of novel functions in the snake three-finger toxin gene superfamily
Source: Nat Commun. 2023 Aug 11;14:4861. doi: 10.1038/s41467-023-40550-0 (PMC10421932; doi:10.1038/s41467-023-40550-0)
Supplement: Supplementary file 5 — Supplementary Data 2 [file 41467_2023_40550_MOESM5_ESM.zip › SD2_structure_predictions/full_sequence/SP|A8HDK0|Notechis_scutatus_scutatus.pdb]

MODEL     1                                                                     
ATOM      1  N   MET A   1     -38.489  -4.595  30.732  1.00 63.42           N  
ATOM      2  CA  MET A   1     -38.045  -5.327  29.549  1.00 63.42           C  
ATOM      3  C   MET A   1     -37.606  -4.367  28.449  1.00 63.42           C  
ATOM      4  CB  MET A   1     -39.157  -6.241  29.032  1.00 63.42           C  
ATOM      5  O   MET A   1     -36.979  -4.780  27.472  1.00 63.42           O  
ATOM      6  CG  MET A   1     -40.555  -5.784  29.419  1.00 63.42           C  
ATOM      7  SD  MET A   1     -41.855  -6.953  28.863  1.00 63.42           S  
ATOM      8  CE  MET A   1     -43.293  -5.847  28.845  1.00 63.42           C  
ATOM      9  N   LYS A   2     -37.743  -3.116  28.759  1.00 69.65           N  
ATOM     10  CA  LYS A   2     -37.445  -2.011  27.852  1.00 69.65           C  
ATOM     11  C   LYS A   2     -36.040  -1.466  28.093  1.00 69.65           C  
ATOM     12  CB  LYS A   2     -38.476  -0.892  28.011  1.00 69.65           C  
ATOM     13  O   LYS A   2     -35.371  -1.024  27.157  1.00 69.65           O  
ATOM     14  CG  LYS A   2     -39.809  -1.179  27.336  1.00 69.65           C  
ATOM     15  CD  LYS A   2     -40.904  -0.251  27.845  1.00 69.65           C  
ATOM     16  CE  LYS A   2     -42.147  -0.317  26.968  1.00 69.65           C  
ATOM     17  NZ  LYS A   2     -43.319  -0.872  27.709  1.00 69.65           N  
ATOM     18  N   THR A   3     -35.527  -1.684  29.348  1.00 71.76           N  
ATOM     19  CA  THR A   3     -34.184  -1.237  29.699  1.00 71.76           C  
ATOM     20  C   THR A   3     -33.143  -2.270  29.276  1.00 71.76           C  
ATOM     21  CB  THR A   3     -34.061  -0.969  31.210  1.00 71.76           C  
ATOM     22  O   THR A   3     -32.003  -1.919  28.964  1.00 71.76           O  
ATOM     23  CG2 THR A   3     -34.879   0.251  31.620  1.00 71.76           C  
ATOM     24  OG1 THR A   3     -34.534  -2.113  31.932  1.00 71.76           O  
ATOM     25  N   LEU A   4     -33.564  -3.481  29.140  1.00 72.05           N  
ATOM     26  CA  LEU A   4     -32.743  -4.595  28.677  1.00 72.05           C  
ATOM     27  C   LEU A   4     -32.612  -4.579  27.158  1.00 72.05           C  
ATOM     28  CB  LEU A   4     -33.342  -5.928  29.135  1.00 72.05           C  
ATOM     29  O   LEU A   4     -31.537  -4.854  26.621  1.00 72.05           O  
ATOM     30  CG  LEU A   4     -32.708  -6.566  30.372  1.00 72.05           C  
ATOM     31  CD1 LEU A   4     -33.710  -7.480  31.069  1.00 72.05           C  
ATOM     32  CD2 LEU A   4     -31.448  -7.336  29.991  1.00 72.05           C  
ATOM     33  N   LEU A   5     -33.557  -4.140  26.455  1.00 73.24           N  
ATOM     34  CA  LEU A   5     -33.589  -3.997  25.004  1.00 73.24           C  
ATOM     35  C   LEU A   5     -32.807  -2.765  24.561  1.00 73.24           C  
ATOM     36  CB  LEU A   5     -35.034  -3.904  24.507  1.00 73.24           C  
ATOM     37  O   LEU A   5     -32.104  -2.801  23.549  1.00 73.24           O  
ATOM     38  CG  LEU A   5     -35.786  -5.227  24.355  1.00 73.24           C  
ATOM     39  CD1 LEU A   5     -37.288  -4.977  24.271  1.00 73.24           C  
ATOM     40  CD2 LEU A   5     -35.295  -5.984  23.126  1.00 73.24           C  
ATOM     41  N   LEU A   6     -32.799  -1.761  25.464  1.00 71.40           N  
ATOM     42  CA  LEU A   6     -32.070  -0.519  25.233  1.00 71.40           C  
ATOM     43  C   LEU A   6     -30.579  -0.708  25.492  1.00 71.40           C  
ATOM     44  CB  LEU A   6     -32.617   0.598  26.126  1.00 71.40           C  
ATOM     45  O   LEU A   6     -29.744  -0.180  24.754  1.00 71.40           O  
ATOM     46  CG  LEU A   6     -33.945   1.222  25.695  1.00 71.40           C  
ATOM     47  CD1 LEU A   6     -34.544   2.036  26.837  1.00 71.40           C  
ATOM     48  CD2 LEU A   6     -33.750   2.092  24.457  1.00 71.40           C  
ATOM     49  N   THR A   7     -30.131  -1.510  26.300  1.00 75.79           N  
ATOM     50  CA  THR A   7     -28.761  -1.891  26.625  1.00 75.79           C  
ATOM     51  C   THR A   7     -28.217  -2.880  25.597  1.00 75.79           C  
ATOM     52  CB  THR A   7     -28.671  -2.509  28.032  1.00 75.79           C  
ATOM     53  O   THR A   7     -27.034  -2.836  25.251  1.00 75.79           O  
ATOM     54  CG2 THR A   7     -29.033  -1.487  29.105  1.00 75.79           C  
ATOM     55  OG1 THR A   7     -29.576  -3.617  28.120  1.00 75.79           O  
ATOM     56  N   LEU A   8     -28.987  -3.647  24.957  1.00 72.28           N  
ATOM     57  CA  LEU A   8     -28.649  -4.625  23.928  1.00 72.28           C  
ATOM     58  C   LEU A   8     -28.451  -3.946  22.577  1.00 72.28           C  
ATOM     59  CB  LEU A   8     -29.742  -5.691  23.822  1.00 72.28           C  
ATOM     60  O   LEU A   8     -27.537  -4.299  21.828  1.00 72.28           O  
ATOM     61  CG  LEU A   8     -29.429  -6.897  22.935  1.00 72.28           C  
ATOM     62  CD1 LEU A   8     -28.644  -7.943  23.721  1.00 72.28           C  
ATOM     63  CD2 LEU A   8     -30.714  -7.497  22.374  1.00 72.28           C  
ATOM     64  N   VAL A   9     -29.113  -2.872  22.288  1.00 72.82           N  
ATOM     65  CA  VAL A   9     -29.010  -2.029  21.102  1.00 72.82           C  
ATOM     66  C   VAL A   9     -27.781  -1.130  21.211  1.00 72.82           C  
ATOM     67  CB  VAL A   9     -30.281  -1.172  20.903  1.00 72.82           C  
ATOM     68  O   VAL A   9     -27.045  -0.954  20.237  1.00 72.82           O  
ATOM     69  CG1 VAL A   9     -30.096  -0.192  19.745  1.00 72.82           C  
ATOM     70  CG2 VAL A   9     -31.495  -2.067  20.660  1.00 72.82           C  
ATOM     71  N   VAL A  10     -27.433  -0.699  22.375  1.00 69.55           N  
ATOM     72  CA  VAL A  10     -26.278   0.147  22.657  1.00 69.55           C  
ATOM     73  C   VAL A  10     -25.003  -0.694  22.635  1.00 69.55           C  
ATOM     74  CB  VAL A  10     -26.419   0.865  24.017  1.00 69.55           C  
ATOM     75  O   VAL A  10     -23.976  -0.262  22.107  1.00 69.55           O  
ATOM     76  CG1 VAL A  10     -25.142   1.631  24.359  1.00 69.55           C  
ATOM     77  CG2 VAL A  10     -27.622   1.807  24.001  1.00 69.55           C  
ATOM     78  N   VAL A  11     -24.958  -1.962  22.970  1.00 66.03           N  
ATOM     79  CA  VAL A  11     -23.886  -2.953  22.963  1.00 66.03           C  
ATOM     80  C   VAL A  11     -23.679  -3.480  21.545  1.00 66.03           C  
ATOM     81  CB  VAL A  11     -24.188  -4.122  23.928  1.00 66.03           C  
ATOM     82  O   VAL A  11     -22.542  -3.671  21.107  1.00 66.03           O  
ATOM     83  CG1 VAL A  11     -23.138  -5.222  23.788  1.00 66.03           C  
ATOM     84  CG2 VAL A  11     -24.253  -3.620  25.369  1.00 66.03           C  
ATOM     85  N   THR A  12     -24.621  -3.553  20.670  1.00 65.08           N  
ATOM     86  CA  THR A  12     -24.571  -4.004  19.284  1.00 65.08           C  
ATOM     87  C   THR A  12     -24.099  -2.880  18.366  1.00 65.08           C  
ATOM     88  CB  THR A  12     -25.946  -4.513  18.812  1.00 65.08           C  
ATOM     89  O   THR A  12     -23.374  -3.123  17.400  1.00 65.08           O  
ATOM     90  CG2 THR A  12     -26.379  -5.742  19.604  1.00 65.08           C  
ATOM     91  OG1 THR A  12     -26.919  -3.477  18.989  1.00 65.08           O  
ATOM     92  N   ILE A  13     -24.283  -1.610  18.683  1.00 63.96           N  
ATOM     93  CA  ILE A  13     -23.892  -0.391  17.983  1.00 63.96           C  
ATOM     94  C   ILE A  13     -22.457  -0.023  18.352  1.00 63.96           C  
ATOM     95  CB  ILE A  13     -24.847   0.779  18.309  1.00 63.96           C  
ATOM     96  O   ILE A  13     -21.702   0.474  17.513  1.00 63.96           O  
ATOM     97  CG1 ILE A  13     -26.260   0.473  17.800  1.00 63.96           C  
ATOM     98  CG2 ILE A  13     -24.321   2.087  17.712  1.00 63.96           C  
ATOM     99  CD1 ILE A  13     -27.310   1.483  18.241  1.00 63.96           C  
ATOM    100  N   VAL A  14     -21.853  -0.371  19.426  1.00 61.88           N  
ATOM    101  CA  VAL A  14     -20.489  -0.150  19.897  1.00 61.88           C  
ATOM    102  C   VAL A  14     -19.578  -1.260  19.379  1.00 61.88           C  
ATOM    103  CB  VAL A  14     -20.426  -0.084  21.439  1.00 61.88           C  
ATOM    104  O   VAL A  14     -18.408  -1.019  19.072  1.00 61.88           O  
ATOM    105  CG1 VAL A  14     -18.979   0.032  21.916  1.00 61.88           C  
ATOM    106  CG2 VAL A  14     -21.258   1.088  21.957  1.00 61.88           C  
ATOM    107  N   PHE A  15     -20.138  -2.360  18.848  1.00 58.53           N  
ATOM    108  CA  PHE A  15     -19.422  -3.512  18.313  1.00 58.53           C  
ATOM    109  C   PHE A  15     -19.421  -3.489  16.789  1.00 58.53           C  
ATOM    110  CB  PHE A  15     -20.047  -4.817  18.817  1.00 58.53           C  
ATOM    111  O   PHE A  15     -18.539  -4.071  16.155  1.00 58.53           O  
ATOM    112  CG  PHE A  15     -19.631  -5.188  20.215  1.00 58.53           C  
ATOM    113  CD1 PHE A  15     -18.469  -5.916  20.439  1.00 58.53           C  
ATOM    114  CD2 PHE A  15     -20.403  -4.810  21.305  1.00 58.53           C  
ATOM    115  CE1 PHE A  15     -18.081  -6.261  21.731  1.00 58.53           C  
ATOM    116  CE2 PHE A  15     -20.022  -5.151  22.600  1.00 58.53           C  
ATOM    117  CZ  PHE A  15     -18.861  -5.878  22.811  1.00 58.53           C  
ATOM    118  N   LEU A  16     -20.142  -2.662  16.088  1.00 58.89           N  
ATOM    119  CA  LEU A  16     -20.307  -2.630  14.639  1.00 58.89           C  
ATOM    120  C   LEU A  16     -19.483  -1.504  14.023  1.00 58.89           C  
ATOM    121  CB  LEU A  16     -21.783  -2.458  14.271  1.00 58.89           C  
ATOM    122  O   LEU A  16     -19.019  -1.619  12.886  1.00 58.89           O  
ATOM    123  CG  LEU A  16     -22.679  -3.682  14.470  1.00 58.89           C  
ATOM    124  CD1 LEU A  16     -24.148  -3.277  14.422  1.00 58.89           C  
ATOM    125  CD2 LEU A  16     -22.376  -4.742  13.417  1.00 58.89           C  
ATOM    126  N   ASP A  17     -18.749  -0.746  14.924  1.00 54.80           N  
ATOM    127  CA  ASP A  17     -18.105   0.465  14.422  1.00 54.80           C  
ATOM    128  C   ASP A  17     -16.660   0.559  14.906  1.00 54.80           C  
ATOM    129  CB  ASP A  17     -18.887   1.707  14.855  1.00 54.80           C  
ATOM    130  O   ASP A  17     -16.022   1.605  14.773  1.00 54.80           O  
ATOM    131  CG  ASP A  17     -19.190   2.648  13.702  1.00 54.80           C  
ATOM    132  OD1 ASP A  17     -18.285   2.925  12.886  1.00 54.80           O  
ATOM    133  OD2 ASP A  17     -20.345   3.119  13.611  1.00 54.80           O  
ATOM    134  N   LEU A  18     -16.095  -0.503  15.465  1.00 55.21           N  
ATOM    135  CA  LEU A  18     -14.652  -0.343  15.610  1.00 55.21           C  
ATOM    136  C   LEU A  18     -13.929  -0.746  14.329  1.00 55.21           C  
ATOM    137  CB  LEU A  18     -14.136  -1.178  16.785  1.00 55.21           C  
ATOM    138  O   LEU A  18     -13.835  -1.934  14.012  1.00 55.21           O  
ATOM    139  CG  LEU A  18     -13.828  -0.415  18.075  1.00 55.21           C  
ATOM    140  CD1 LEU A  18     -15.000  -0.520  19.045  1.00 55.21           C  
ATOM    141  CD2 LEU A  18     -12.548  -0.942  18.715  1.00 55.21           C  
ATOM    142  N   GLY A  19     -14.502  -0.379  13.149  1.00 60.83           N  
ATOM    143  CA  GLY A  19     -13.891  -0.301  11.832  1.00 60.83           C  
ATOM    144  C   GLY A  19     -12.385  -0.479  11.860  1.00 60.83           C  
ATOM    145  O   GLY A  19     -11.670   0.338  12.444  1.00 60.83           O  
ATOM    146  N   TYR A  20     -11.895  -1.645  12.258  1.00 66.13           N  
ATOM    147  CA  TYR A  20     -10.477  -1.974  12.171  1.00 66.13           C  
ATOM    148  C   TYR A  20      -9.809  -1.213  11.033  1.00 66.13           C  
ATOM    149  CB  TYR A  20     -10.286  -3.481  11.973  1.00 66.13           C  
ATOM    150  O   TYR A  20     -10.176  -1.379   9.867  1.00 66.13           O  
ATOM    151  CG  TYR A  20      -8.861  -3.942  12.160  1.00 66.13           C  
ATOM    152  CD1 TYR A  20      -8.042  -4.198  11.063  1.00 66.13           C  
ATOM    153  CD2 TYR A  20      -8.331  -4.123  13.433  1.00 66.13           C  
ATOM    154  CE1 TYR A  20      -6.728  -4.625  11.230  1.00 66.13           C  
ATOM    155  CE2 TYR A  20      -7.019  -4.550  13.612  1.00 66.13           C  
ATOM    156  OH  TYR A  20      -4.927  -5.219  12.677  1.00 66.13           O  
ATOM    157  CZ  TYR A  20      -6.227  -4.797  12.506  1.00 66.13           C  
ATOM    158  N   THR A  21      -9.458   0.048  11.447  1.00 78.67           N  
ATOM    159  CA  THR A  21      -8.697   0.823  10.474  1.00 78.67           C  
ATOM    160  C   THR A  21      -7.205   0.519  10.587  1.00 78.67           C  
ATOM    161  CB  THR A  21      -8.930   2.334  10.658  1.00 78.67           C  
ATOM    162  O   THR A  21      -6.718   0.171  11.664  1.00 78.67           O  
ATOM    163  CG2 THR A  21     -10.406   2.686  10.500  1.00 78.67           C  
ATOM    164  OG1 THR A  21      -8.495   2.723  11.966  1.00 78.67           O  
ATOM    165  N   MET A  22      -6.604   0.126   9.522  1.00 88.94           N  
ATOM    166  CA  MET A  22      -5.185  -0.198   9.415  1.00 88.94           C  
ATOM    167  C   MET A  22      -4.388   1.004   8.918  1.00 88.94           C  
ATOM    168  CB  MET A  22      -4.973  -1.389   8.478  1.00 88.94           C  
ATOM    169  O   MET A  22      -4.894   1.807   8.131  1.00 88.94           O  
ATOM    170  CG  MET A  22      -3.522  -1.827   8.362  1.00 88.94           C  
ATOM    171  SD  MET A  22      -3.332  -3.384   7.410  1.00 88.94           S  
ATOM    172  CE  MET A  22      -3.602  -2.765   5.726  1.00 88.94           C  
ATOM    173  N   THR A  23      -3.222   1.186   9.582  1.00 94.60           N  
ATOM    174  CA  THR A  23      -2.319   2.269   9.207  1.00 94.60           C  
ATOM    175  C   THR A  23      -1.296   1.788   8.181  1.00 94.60           C  
ATOM    176  CB  THR A  23      -1.587   2.838  10.436  1.00 94.60           C  
ATOM    177  O   THR A  23      -0.606   0.791   8.404  1.00 94.60           O  
ATOM    178  CG2 THR A  23      -0.742   4.051  10.060  1.00 94.60           C  
ATOM    179  OG1 THR A  23      -2.553   3.229  11.420  1.00 94.60           O  
ATOM    180  N   CYS A  24      -1.209   2.568   6.969  1.00 96.09           N  
ATOM    181  CA  CYS A  24      -0.290   2.231   5.888  1.00 96.09           C  
ATOM    182  C   CYS A  24       0.617   3.410   5.557  1.00 96.09           C  
ATOM    183  CB  CYS A  24      -1.062   1.804   4.641  1.00 96.09           C  
ATOM    184  O   CYS A  24       0.253   4.564   5.789  1.00 96.09           O  
ATOM    185  SG  CYS A  24      -2.083   0.334   4.885  1.00 96.09           S  
ATOM    186  N   CYS A  25       1.806   3.037   5.069  1.00 95.96           N  
ATOM    187  CA  CYS A  25       2.629   4.093   4.489  1.00 95.96           C  
ATOM    188  C   CYS A  25       2.009   4.621   3.201  1.00 95.96           C  
ATOM    189  CB  CYS A  25       4.042   3.581   4.213  1.00 95.96           C  
ATOM    190  O   CYS A  25       1.447   3.854   2.417  1.00 95.96           O  
ATOM    191  SG  CYS A  25       4.957   3.131   5.704  1.00 95.96           S  
ATOM    192  N   ASN A  26       2.062   6.060   3.078  1.00 94.18           N  
ATOM    193  CA  ASN A  26       1.463   6.696   1.909  1.00 94.18           C  
ATOM    194  C   ASN A  26       2.400   7.732   1.293  1.00 94.18           C  
ATOM    195  CB  ASN A  26       0.125   7.341   2.275  1.00 94.18           C  
ATOM    196  O   ASN A  26       2.173   8.936   1.424  1.00 94.18           O  
ATOM    197  CG  ASN A  26      -0.583   7.938   1.074  1.00 94.18           C  
ATOM    198  ND2 ASN A  26      -1.639   8.702   1.328  1.00 94.18           N  
ATOM    199  OD1 ASN A  26      -0.185   7.714  -0.072  1.00 94.18           O  
ATOM    200  N   GLN A  27       3.441   7.221   0.779  1.00 92.65           N  
ATOM    201  CA  GLN A  27       4.428   8.091   0.148  1.00 92.65           C  
ATOM    202  C   GLN A  27       5.070   7.411  -1.058  1.00 92.65           C  
ATOM    203  CB  GLN A  27       5.505   8.501   1.154  1.00 92.65           C  
ATOM    204  O   GLN A  27       5.021   6.186  -1.185  1.00 92.65           O  
ATOM    205  CG  GLN A  27       6.464   7.376   1.521  1.00 92.65           C  
ATOM    206  CD  GLN A  27       5.950   6.514   2.658  1.00 92.65           C  
ATOM    207  NE2 GLN A  27       6.811   5.649   3.183  1.00 92.65           N  
ATOM    208  OE1 GLN A  27       4.788   6.626   3.063  1.00 92.65           O  
ATOM    209  N   GLN A  28       5.703   8.192  -1.819  1.00 91.88           N  
ATOM    210  CA  GLN A  28       6.583   7.730  -2.888  1.00 91.88           C  
ATOM    211  C   GLN A  28       8.046   7.786  -2.459  1.00 91.88           C  
ATOM    212  CB  GLN A  28       6.375   8.563  -4.153  1.00 91.88           C  
ATOM    213  O   GLN A  28       8.382   8.430  -1.463  1.00 91.88           O  
ATOM    214  CG  GLN A  28       5.039   8.315  -4.840  1.00 91.88           C  
ATOM    215  CD  GLN A  28       4.882   9.108  -6.124  1.00 91.88           C  
ATOM    216  NE2 GLN A  28       3.643   9.445  -6.466  1.00 91.88           N  
ATOM    217  OE1 GLN A  28       5.867   9.415  -6.803  1.00 91.88           O  
ATOM    218  N   SER A  29       8.833   6.892  -3.186  1.00 84.35           N  
ATOM    219  CA  SER A  29      10.222   6.656  -2.805  1.00 84.35           C  
ATOM    220  C   SER A  29      10.914   7.956  -2.408  1.00 84.35           C  
ATOM    221  CB  SER A  29      10.986   5.991  -3.950  1.00 84.35           C  
ATOM    222  O   SER A  29      11.606   8.011  -1.389  1.00 84.35           O  
ATOM    223  OG  SER A  29      10.134   5.136  -4.694  1.00 84.35           O  
ATOM    224  N   SER A  30      10.692   9.127  -3.170  1.00 83.22           N  
ATOM    225  CA  SER A  30      11.463  10.356  -3.012  1.00 83.22           C  
ATOM    226  C   SER A  30      10.795  11.305  -2.024  1.00 83.22           C  
ATOM    227  CB  SER A  30      11.642  11.054  -4.361  1.00 83.22           C  
ATOM    228  O   SER A  30      11.341  12.363  -1.705  1.00 83.22           O  
ATOM    229  OG  SER A  30      12.272  10.192  -5.294  1.00 83.22           O  
ATOM    230  N   GLN A  31       9.763  10.755  -1.354  1.00 89.63           N  
ATOM    231  CA  GLN A  31       9.024  11.607  -0.428  1.00 89.63           C  
ATOM    232  C   GLN A  31       9.234  11.162   1.017  1.00 89.63           C  
ATOM    233  CB  GLN A  31       7.533  11.603  -0.767  1.00 89.63           C  
ATOM    234  O   GLN A  31       9.557  10.001   1.273  1.00 89.63           O  
ATOM    235  CG  GLN A  31       7.214  12.169  -2.145  1.00 89.63           C  
ATOM    236  CD  GLN A  31       5.738  12.088  -2.485  1.00 89.63           C  
ATOM    237  NE2 GLN A  31       5.381  12.528  -3.687  1.00 89.63           N  
ATOM    238  OE1 GLN A  31       4.924  11.633  -1.675  1.00 89.63           O  
ATOM    239  N   PRO A  32       9.136  12.112   1.862  1.00 92.66           N  
ATOM    240  CA  PRO A  32       9.176  11.726   3.275  1.00 92.66           C  
ATOM    241  C   PRO A  32       8.086  10.722   3.643  1.00 92.66           C  
ATOM    242  CB  PRO A  32       8.966  13.053   4.009  1.00 92.66           C  
ATOM    243  O   PRO A  32       7.009  10.725   3.040  1.00 92.66           O  
ATOM    244  CG  PRO A  32       9.273  14.105   2.992  1.00 92.66           C  
ATOM    245  CD  PRO A  32       9.029  13.532   1.625  1.00 92.66           C  
ATOM    246  N   LYS A  33       8.468   9.829   4.613  1.00 92.38           N  
ATOM    247  CA  LYS A  33       7.519   8.820   5.074  1.00 92.38           C  
ATOM    248  C   LYS A  33       6.274   9.469   5.672  1.00 92.38           C  
ATOM    249  CB  LYS A  33       8.174   7.897   6.103  1.00 92.38           C  
ATOM    250  O   LYS A  33       6.375  10.322   6.556  1.00 92.38           O  
ATOM    251  CG  LYS A  33       7.282   6.755   6.566  1.00 92.38           C  
ATOM    252  CD  LYS A  33       7.998   5.856   7.567  1.00 92.38           C  
ATOM    253  CE  LYS A  33       7.080   4.762   8.094  1.00 92.38           C  
ATOM    254  NZ  LYS A  33       7.761   3.913   9.117  1.00 92.38           N  
ATOM    255  N   THR A  34       5.208   9.159   5.075  1.00 94.62           N  
ATOM    256  CA  THR A  34       3.914   9.584   5.599  1.00 94.62           C  
ATOM    257  C   THR A  34       2.963   8.396   5.719  1.00 94.62           C  
ATOM    258  CB  THR A  34       3.278  10.667   4.708  1.00 94.62           C  
ATOM    259  O   THR A  34       3.061   7.436   4.952  1.00 94.62           O  
ATOM    260  CG2 THR A  34       4.117  11.940   4.707  1.00 94.62           C  
ATOM    261  OG1 THR A  34       3.177  10.174   3.366  1.00 94.62           O  
ATOM    262  N   THR A  35       2.065   8.404   6.776  1.00 95.30           N  
ATOM    263  CA  THR A  35       1.116   7.322   7.012  1.00 95.30           C  
ATOM    264  C   THR A  35      -0.319   7.836   6.946  1.00 95.30           C  
ATOM    265  CB  THR A  35       1.362   6.651   8.376  1.00 95.30           C  
ATOM    266  O   THR A  35      -0.568   9.024   7.162  1.00 95.30           O  
ATOM    267  CG2 THR A  35       2.766   6.060   8.454  1.00 95.30           C  
ATOM    268  OG1 THR A  35       1.208   7.626   9.416  1.00 95.30           O  
ATOM    269  N   THR A  36      -1.166   6.884   6.580  1.00 94.19           N  
ATOM    270  CA  THR A  36      -2.589   7.201   6.544  1.00 94.19           C  
ATOM    271  C   THR A  36      -3.417   6.030   7.065  1.00 94.19           C  
ATOM    272  CB  THR A  36      -3.045   7.563   5.119  1.00 94.19           C  
ATOM    273  O   THR A  36      -2.992   4.876   6.980  1.00 94.19           O  
ATOM    274  CG2 THR A  36      -3.036   6.338   4.210  1.00 94.19           C  
ATOM    275  OG1 THR A  36      -4.375   8.096   5.170  1.00 94.19           O  
ATOM    276  N   THR A  37      -4.600   6.342   7.636  1.00 94.34           N  
ATOM    277  CA  THR A  37      -5.547   5.323   8.074  1.00 94.34           C  
ATOM    278  C   THR A  37      -6.411   4.850   6.908  1.00 94.34           C  
ATOM    279  CB  THR A  37      -6.450   5.849   9.205  1.00 94.34           C  
ATOM    280  O   THR A  37      -7.001   5.665   6.196  1.00 94.34           O  
ATOM    281  CG2 THR A  37      -7.374   4.753   9.726  1.00 94.34           C  
ATOM    282  OG1 THR A  37      -5.631   6.320  10.282  1.00 94.34           O  
ATOM    283  N   CYS A  38      -6.374   3.401   6.722  1.00 89.62           N  
ATOM    284  CA  CYS A  38      -7.080   2.842   5.575  1.00 89.62           C  
ATOM    285  C   CYS A  38      -8.383   2.179   6.007  1.00 89.62           C  
ATOM    286  CB  CYS A  38      -6.200   1.828   4.845  1.00 89.62           C  
ATOM    287  O   CYS A  38      -8.456   1.589   7.086  1.00 89.62           O  
ATOM    288  SG  CYS A  38      -4.619   2.503   4.290  1.00 89.62           S  
ATOM    289  N   ALA A  39      -9.386   2.496   5.177  1.00 88.39           N  
ATOM    290  CA  ALA A  39     -10.657   1.804   5.377  1.00 88.39           C  
ATOM    291  C   ALA A  39     -10.541   0.327   5.011  1.00 88.39           C  
ATOM    292  CB  ALA A  39     -11.760   2.468   4.556  1.00 88.39           C  
ATOM    293  O   ALA A  39     -11.250  -0.514   5.568  1.00 88.39           O  
ATOM    294  N   GLU A  40      -9.464   0.063   4.148  1.00 86.00           N  
ATOM    295  CA  GLU A  40      -9.171  -1.293   3.691  1.00 86.00           C  
ATOM    296  C   GLU A  40      -8.324  -2.048   4.711  1.00 86.00           C  
ATOM    297  CB  GLU A  40      -8.459  -1.262   2.336  1.00 86.00           C  
ATOM    298  O   GLU A  40      -7.670  -1.435   5.558  1.00 86.00           O  
ATOM    299  CG  GLU A  40      -9.319  -0.723   1.202  1.00 86.00           C  
ATOM    300  CD  GLU A  40      -9.255   0.790   1.067  1.00 86.00           C  
ATOM    301  OE1 GLU A  40      -9.722   1.328   0.037  1.00 86.00           O  
ATOM    302  OE2 GLU A  40      -8.733   1.443   1.998  1.00 86.00           O  
ATOM    303  N   SER A  41      -8.304  -3.312   4.610  1.00 88.86           N  
ATOM    304  CA  SER A  41      -7.597  -4.131   5.588  1.00 88.86           C  
ATOM    305  C   SER A  41      -6.243  -4.585   5.054  1.00 88.86           C  
ATOM    306  CB  SER A  41      -8.436  -5.350   5.974  1.00 88.86           C  
ATOM    307  O   SER A  41      -5.710  -5.609   5.486  1.00 88.86           O  
ATOM    308  OG  SER A  41      -8.759  -6.121   4.829  1.00 88.86           O  
ATOM    309  N   SER A  42      -5.741  -3.739   4.016  1.00 93.79           N  
ATOM    310  CA  SER A  42      -4.457  -4.127   3.443  1.00 93.79           C  
ATOM    311  C   SER A  42      -3.651  -2.906   3.015  1.00 93.79           C  
ATOM    312  CB  SER A  42      -4.662  -5.058   2.247  1.00 93.79           C  
ATOM    313  O   SER A  42      -4.214  -1.835   2.778  1.00 93.79           O  
ATOM    314  OG  SER A  42      -5.389  -4.405   1.221  1.00 93.79           O  
ATOM    315  N   CYS A  43      -2.294  -3.120   2.961  1.00 95.80           N  
ATOM    316  CA  CYS A  43      -1.335  -2.148   2.448  1.00 95.80           C  
ATOM    317  C   CYS A  43      -0.587  -2.704   1.243  1.00 95.80           C  
ATOM    318  CB  CYS A  43      -0.341  -1.749   3.538  1.00 95.80           C  
ATOM    319  O   CYS A  43      -0.521  -3.920   1.055  1.00 95.80           O  
ATOM    320  SG  CYS A  43      -1.116  -1.041   5.008  1.00 95.80           S  
ATOM    321  N   TYR A  44      -0.096  -1.783   0.407  1.00 97.20           N  
ATOM    322  CA  TYR A  44       0.714  -2.284  -0.697  1.00 97.20           C  
ATOM    323  C   TYR A  44       1.989  -1.463  -0.853  1.00 97.20           C  
ATOM    324  CB  TYR A  44      -0.084  -2.261  -2.004  1.00 97.20           C  
ATOM    325  O   TYR A  44       2.035  -0.295  -0.462  1.00 97.20           O  
ATOM    326  CG  TYR A  44      -0.274  -0.877  -2.576  1.00 97.20           C  
ATOM    327  CD1 TYR A  44      -1.429  -0.145  -2.309  1.00 97.20           C  
ATOM    328  CD2 TYR A  44       0.699  -0.300  -3.384  1.00 97.20           C  
ATOM    329  CE1 TYR A  44      -1.610   1.130  -2.835  1.00 97.20           C  
ATOM    330  CE2 TYR A  44       0.529   0.974  -3.916  1.00 97.20           C  
ATOM    331  OH  TYR A  44      -0.800   2.942  -4.159  1.00 97.20           O  
ATOM    332  CZ  TYR A  44      -0.627   1.680  -3.636  1.00 97.20           C  
ATOM    333  N   LYS A  45       2.987  -2.087  -1.381  1.00 96.68           N  
ATOM    334  CA  LYS A  45       4.229  -1.516  -1.893  1.00 96.68           C  
ATOM    335  C   LYS A  45       4.485  -1.959  -3.331  1.00 96.68           C  
ATOM    336  CB  LYS A  45       5.409  -1.913  -1.005  1.00 96.68           C  
ATOM    337  O   LYS A  45       4.637  -3.152  -3.601  1.00 96.68           O  
ATOM    338  CG  LYS A  45       6.741  -1.325  -1.446  1.00 96.68           C  
ATOM    339  CD  LYS A  45       7.881  -1.788  -0.548  1.00 96.68           C  
ATOM    340  CE  LYS A  45       9.233  -1.326  -1.076  1.00 96.68           C  
ATOM    341  NZ  LYS A  45      10.353  -1.766  -0.192  1.00 96.68           N  
ATOM    342  N   LYS A  46       4.439  -0.958  -4.210  1.00 95.69           N  
ATOM    343  CA  LYS A  46       4.699  -1.341  -5.594  1.00 95.69           C  
ATOM    344  C   LYS A  46       5.889  -0.574  -6.163  1.00 95.69           C  
ATOM    345  CB  LYS A  46       3.460  -1.102  -6.459  1.00 95.69           C  
ATOM    346  O   LYS A  46       6.097   0.594  -5.831  1.00 95.69           O  
ATOM    347  CG  LYS A  46       3.105   0.366  -6.639  1.00 95.69           C  
ATOM    348  CD  LYS A  46       1.906   0.542  -7.562  1.00 95.69           C  
ATOM    349  CE  LYS A  46       1.551   2.012  -7.746  1.00 95.69           C  
ATOM    350  NZ  LYS A  46       0.333   2.187  -8.592  1.00 95.69           N  
ATOM    351  N   THR A  47       6.660  -1.322  -6.948  1.00 95.58           N  
ATOM    352  CA  THR A  47       7.890  -0.772  -7.507  1.00 95.58           C  
ATOM    353  C   THR A  47       7.930  -0.964  -9.020  1.00 95.58           C  
ATOM    354  CB  THR A  47       9.132  -1.422  -6.871  1.00 95.58           C  
ATOM    355  O   THR A  47       7.513  -2.006  -9.530  1.00 95.58           O  
ATOM    356  CG2 THR A  47       9.187  -1.152  -5.371  1.00 95.58           C  
ATOM    357  OG1 THR A  47       9.088  -2.838  -7.088  1.00 95.58           O  
ATOM    358  N   TRP A  48       8.303   0.128  -9.704  1.00 94.35           N  
ATOM    359  CA  TRP A  48       8.490   0.060 -11.150  1.00 94.35           C  
ATOM    360  C   TRP A  48       9.636   0.963 -11.594  1.00 94.35           C  
ATOM    361  CB  TRP A  48       7.202   0.455 -11.878  1.00 94.35           C  
ATOM    362  O   TRP A  48      10.068   1.842 -10.844  1.00 94.35           O  
ATOM    363  CG  TRP A  48       6.882   1.917 -11.801  1.00 94.35           C  
ATOM    364  CD1 TRP A  48       7.165   2.873 -12.737  1.00 94.35           C  
ATOM    365  CD2 TRP A  48       6.222   2.592 -10.725  1.00 94.35           C  
ATOM    366  CE2 TRP A  48       6.137   3.957 -11.077  1.00 94.35           C  
ATOM    367  CE3 TRP A  48       5.693   2.173  -9.497  1.00 94.35           C  
ATOM    368  NE1 TRP A  48       6.719   4.102 -12.307  1.00 94.35           N  
ATOM    369  CH2 TRP A  48       5.034   4.471  -9.047  1.00 94.35           C  
ATOM    370  CZ2 TRP A  48       5.543   4.907 -10.243  1.00 94.35           C  
ATOM    371  CZ3 TRP A  48       5.103   3.120  -8.668  1.00 94.35           C  
ATOM    372  N   ARG A  49      10.145   0.650 -12.810  1.00 92.81           N  
ATOM    373  CA  ARG A  49      11.256   1.425 -13.354  1.00 92.81           C  
ATOM    374  C   ARG A  49      10.767   2.431 -14.390  1.00 92.81           C  
ATOM    375  CB  ARG A  49      12.303   0.499 -13.976  1.00 92.81           C  
ATOM    376  O   ARG A  49       9.976   2.088 -15.271  1.00 92.81           O  
ATOM    377  CG  ARG A  49      13.215  -0.170 -12.960  1.00 92.81           C  
ATOM    378  CD  ARG A  49      14.389  -0.870 -13.631  1.00 92.81           C  
ATOM    379  NE  ARG A  49      15.115  -1.722 -12.693  1.00 92.81           N  
ATOM    380  NH1 ARG A  49      17.209  -1.188 -13.510  1.00 92.81           N  
ATOM    381  NH2 ARG A  49      16.996  -2.656 -11.762  1.00 92.81           N  
ATOM    382  CZ  ARG A  49      16.438  -1.853 -12.657  1.00 92.81           C  
ATOM    383  N   ASP A  50      11.138   3.755 -14.209  1.00 88.76           N  
ATOM    384  CA  ASP A  50      10.909   4.762 -15.240  1.00 88.76           C  
ATOM    385  C   ASP A  50      12.213   5.453 -15.633  1.00 88.76           C  
ATOM    386  CB  ASP A  50       9.889   5.798 -14.760  1.00 88.76           C  
ATOM    387  O   ASP A  50      13.298   4.992 -15.273  1.00 88.76           O  
ATOM    388  CG  ASP A  50      10.441   6.720 -13.687  1.00 88.76           C  
ATOM    389  OD1 ASP A  50      11.649   6.642 -13.377  1.00 88.76           O  
ATOM    390  OD2 ASP A  50       9.659   7.530 -13.143  1.00 88.76           O  
ATOM    391  N   HIS A  51      12.138   6.528 -16.498  1.00 89.32           N  
ATOM    392  CA  HIS A  51      13.305   7.225 -17.027  1.00 89.32           C  
ATOM    393  C   HIS A  51      14.136   7.837 -15.905  1.00 89.32           C  
ATOM    394  CB  HIS A  51      12.878   8.311 -18.017  1.00 89.32           C  
ATOM    395  O   HIS A  51      15.330   8.092 -16.080  1.00 89.32           O  
ATOM    396  CG  HIS A  51      12.029   9.380 -17.405  1.00 89.32           C  
ATOM    397  CD2 HIS A  51      12.313  10.663 -17.082  1.00 89.32           C  
ATOM    398  ND1 HIS A  51      10.713   9.174 -17.053  1.00 89.32           N  
ATOM    399  CE1 HIS A  51      10.222  10.289 -16.538  1.00 89.32           C  
ATOM    400  NE2 HIS A  51      11.172  11.208 -16.544  1.00 89.32           N  
ATOM    401  N   ARG A  52      13.624   7.896 -14.709  1.00 86.51           N  
ATOM    402  CA  ARG A  52      14.249   8.561 -13.571  1.00 86.51           C  
ATOM    403  C   ARG A  52      14.795   7.544 -12.574  1.00 86.51           C  
ATOM    404  CB  ARG A  52      13.252   9.491 -12.877  1.00 86.51           C  
ATOM    405  O   ARG A  52      15.501   7.909 -11.631  1.00 86.51           O  
ATOM    406  CG  ARG A  52      12.805  10.665 -13.734  1.00 86.51           C  
ATOM    407  CD  ARG A  52      11.833  11.569 -12.990  1.00 86.51           C  
ATOM    408  NE  ARG A  52      11.364  12.666 -13.832  1.00 86.51           N  
ATOM    409  NH1 ARG A  52      10.297  13.797 -12.123  1.00 86.51           N  
ATOM    410  NH2 ARG A  52      10.272  14.642 -14.254  1.00 86.51           N  
ATOM    411  CZ  ARG A  52      10.646  13.699 -13.401  1.00 86.51           C  
ATOM    412  N   GLY A  53      14.513   6.180 -12.839  1.00 90.14           N  
ATOM    413  CA  GLY A  53      14.942   5.133 -11.926  1.00 90.14           C  
ATOM    414  C   GLY A  53      13.790   4.314 -11.374  1.00 90.14           C  
ATOM    415  O   GLY A  53      12.751   4.177 -12.024  1.00 90.14           O  
ATOM    416  N   THR A  54      14.135   3.621 -10.248  1.00 92.51           N  
ATOM    417  CA  THR A  54      13.148   2.785  -9.573  1.00 92.51           C  
ATOM    418  C   THR A  54      12.212   3.636  -8.719  1.00 92.51           C  
ATOM    419  CB  THR A  54      13.828   1.722  -8.690  1.00 92.51           C  
ATOM    420  O   THR A  54      12.667   4.425  -7.887  1.00 92.51           O  
ATOM    421  CG2 THR A  54      12.794   0.837  -8.001  1.00 92.51           C  
ATOM    422  OG1 THR A  54      14.674   0.902  -9.506  1.00 92.51           O  
ATOM    423  N   ILE A  55      10.856   3.529  -9.020  1.00 92.92           N  
ATOM    424  CA  ILE A  55       9.826   4.248  -8.279  1.00 92.92           C  
ATOM    425  C   ILE A  55       9.102   3.289  -7.337  1.00 92.92           C  
ATOM    426  CB  ILE A  55       8.816   4.928  -9.231  1.00 92.92           C  
ATOM    427  O   ILE A  55       8.746   2.175  -7.729  1.00 92.92           O  
ATOM    428  CG1 ILE A  55       9.546   5.852 -10.212  1.00 92.92           C  
ATOM    429  CG2 ILE A  55       7.759   5.699  -8.436  1.00 92.92           C  
ATOM    430  CD1 ILE A  55      10.270   7.014  -9.546  1.00 92.92           C  
ATOM    431  N   THR A  56       8.966   3.750  -6.073  1.00 94.59           N  
ATOM    432  CA  THR A  56       8.215   2.986  -5.082  1.00 94.59           C  
ATOM    433  C   THR A  56       6.984   3.761  -4.621  1.00 94.59           C  
ATOM    434  CB  THR A  56       9.091   2.638  -3.864  1.00 94.59           C  
ATOM    435  O   THR A  56       7.081   4.939  -4.270  1.00 94.59           O  
ATOM    436  CG2 THR A  56       8.320   1.793  -2.856  1.00 94.59           C  
ATOM    437  OG1 THR A  56      10.241   1.905  -4.305  1.00 94.59           O  
ATOM    438  N   GLU A  57       5.945   3.068  -4.765  1.00 95.03           N  
ATOM    439  CA  GLU A  57       4.669   3.625  -4.326  1.00 95.03           C  
ATOM    440  C   GLU A  57       4.040   2.767  -3.233  1.00 95.03           C  
ATOM    441  CB  GLU A  57       3.706   3.760  -5.509  1.00 95.03           C  
ATOM    442  O   GLU A  57       4.013   1.539  -3.338  1.00 95.03           O  
ATOM    443  CG  GLU A  57       2.374   4.402  -5.147  1.00 95.03           C  
ATOM    444  CD  GLU A  57       1.421   4.512  -6.327  1.00 95.03           C  
ATOM    445  OE1 GLU A  57       0.254   4.918  -6.128  1.00 95.03           O  
ATOM    446  OE2 GLU A  57       1.845   4.188  -7.459  1.00 95.03           O  
ATOM    447  N   ARG A  58       3.477   3.459  -2.201  1.00 95.79           N  
ATOM    448  CA  ARG A  58       2.836   2.791  -1.073  1.00 95.79           C  
ATOM    449  C   ARG A  58       1.420   3.316  -0.860  1.00 95.79           C  
ATOM    450  CB  ARG A  58       3.661   2.977   0.202  1.00 95.79           C  
ATOM    451  O   ARG A  58       1.124   4.468  -1.183  1.00 95.79           O  
ATOM    452  CG  ARG A  58       5.093   2.480   0.087  1.00 95.79           C  
ATOM    453  CD  ARG A  58       5.899   2.787   1.341  1.00 95.79           C  
ATOM    454  NE  ARG A  58       7.283   2.339   1.216  1.00 95.79           N  
ATOM    455  NH1 ARG A  58       7.973   4.152  -0.039  1.00 95.79           N  
ATOM    456  NH2 ARG A  58       9.463   2.499   0.511  1.00 95.79           N  
ATOM    457  CZ  ARG A  58       8.237   2.998   0.563  1.00 95.79           C  
ATOM    458  N   GLY A  59       0.576   2.451  -0.308  1.00 95.00           N  
ATOM    459  CA  GLY A  59      -0.784   2.914  -0.084  1.00 95.00           C  
ATOM    460  C   GLY A  59      -1.690   1.845   0.498  1.00 95.00           C  
ATOM    461  O   GLY A  59      -1.213   0.833   1.015  1.00 95.00           O  
ATOM    462  N   CYS A  60      -3.012   2.236   0.420  1.00 94.69           N  
ATOM    463  CA  CYS A  60      -4.040   1.364   0.976  1.00 94.69           C  
ATOM    464  C   CYS A  60      -4.641   0.471  -0.103  1.00 94.69           C  
ATOM    465  CB  CYS A  60      -5.142   2.189   1.640  1.00 94.69           C  
ATOM    466  O   CYS A  60      -4.797   0.896  -1.250  1.00 94.69           O  
ATOM    467  SG  CYS A  60      -4.557   3.226   2.998  1.00 94.69           S  
ATOM    468  N   GLY A  61      -4.915  -0.732   0.245  1.00 94.54           N  
ATOM    469  CA  GLY A  61      -5.550  -1.646  -0.692  1.00 94.54           C  
ATOM    470  C   GLY A  61      -4.574  -2.268  -1.673  1.00 94.54           C  
ATOM    471  O   GLY A  61      -3.643  -1.605  -2.136  1.00 94.54           O  
ATOM    472  N   CYS A  62      -4.690  -3.506  -1.878  1.00 94.54           N  
ATOM    473  CA  CYS A  62      -3.793  -4.201  -2.794  1.00 94.54           C  
ATOM    474  C   CYS A  62      -4.311  -4.126  -4.226  1.00 94.54           C  
ATOM    475  CB  CYS A  62      -3.629  -5.663  -2.378  1.00 94.54           C  
ATOM    476  O   CYS A  62      -5.232  -4.856  -4.596  1.00 94.54           O  
ATOM    477  SG  CYS A  62      -2.189  -6.471  -3.109  1.00 94.54           S  
ATOM    478  N   PRO A  63      -3.665  -3.210  -5.061  1.00 93.97           N  
ATOM    479  CA  PRO A  63      -4.116  -2.995  -6.438  1.00 93.97           C  
ATOM    480  C   PRO A  63      -3.667  -4.105  -7.386  1.00 93.97           C  
ATOM    481  CB  PRO A  63      -3.471  -1.659  -6.816  1.00 93.97           C  
ATOM    482  O   PRO A  63      -2.734  -4.849  -7.073  1.00 93.97           O  
ATOM    483  CG  PRO A  63      -2.206  -1.607  -6.021  1.00 93.97           C  
ATOM    484  CD  PRO A  63      -2.442  -2.291  -4.705  1.00 93.97           C  
ATOM    485  N   ASN A  64      -4.437  -4.196  -8.490  1.00 94.72           N  
ATOM    486  CA  ASN A  64      -3.942  -4.977  -9.619  1.00 94.72           C  
ATOM    487  C   ASN A  64      -2.890  -4.208 -10.414  1.00 94.72           C  
ATOM    488  CB  ASN A  64      -5.097  -5.394 -10.532  1.00 94.72           C  
ATOM    489  O   ASN A  64      -3.047  -3.011 -10.664  1.00 94.72           O  
ATOM    490  CG  ASN A  64      -6.002  -6.429  -9.893  1.00 94.72           C  
ATOM    491  ND2 ASN A  64      -7.229  -6.032  -9.579  1.00 94.72           N  
ATOM    492  OD1 ASN A  64      -5.600  -7.577  -9.682  1.00 94.72           O  
ATOM    493  N   VAL A  65      -1.787  -4.850 -10.733  1.00 94.60           N  
ATOM    494  CA  VAL A  65      -0.733  -4.111 -11.419  1.00 94.60           C  
ATOM    495  C   VAL A  65      -0.487  -4.720 -12.798  1.00 94.60           C  
ATOM    496  CB  VAL A  65       0.577  -4.099 -10.601  1.00 94.60           C  
ATOM    497  O   VAL A  65      -0.791  -5.893 -13.028  1.00 94.60           O  
ATOM    498  CG1 VAL A  65       0.377  -3.373  -9.271  1.00 94.60           C  
ATOM    499  CG2 VAL A  65       1.072  -5.525 -10.366  1.00 94.60           C  
ATOM    500  N   LYS A  66       0.026  -3.882 -13.752  1.00 92.51           N  
ATOM    501  CA  LYS A  66       0.453  -4.326 -15.076  1.00 92.51           C  
ATOM    502  C   LYS A  66       1.693  -5.211 -14.986  1.00 92.51           C  
ATOM    503  CB  LYS A  66       0.730  -3.125 -15.981  1.00 92.51           C  
ATOM    504  O   LYS A  66       2.424  -5.165 -13.994  1.00 92.51           O  
ATOM    505  CG  LYS A  66      -0.490  -2.256 -16.247  1.00 92.51           C  
ATOM    506  CD  LYS A  66      -0.154  -1.086 -17.163  1.00 92.51           C  
ATOM    507  CE  LYS A  66      -1.377  -0.224 -17.443  1.00 92.51           C  
ATOM    508  NZ  LYS A  66      -1.036   0.970 -18.273  1.00 92.51           N  
ATOM    509  N   PRO A  67       1.953  -6.007 -16.047  1.00 91.14           N  
ATOM    510  CA  PRO A  67       3.199  -6.777 -16.091  1.00 91.14           C  
ATOM    511  C   PRO A  67       4.442  -5.893 -16.015  1.00 91.14           C  
ATOM    512  CB  PRO A  67       3.122  -7.497 -17.440  1.00 91.14           C  
ATOM    513  O   PRO A  67       4.464  -4.803 -16.593  1.00 91.14           O  
ATOM    514  CG  PRO A  67       1.662  -7.571 -17.750  1.00 91.14           C  
ATOM    515  CD  PRO A  67       0.992  -6.351 -17.186  1.00 91.14           C  
ATOM    516  N   GLY A  68       5.350  -6.260 -15.131  1.00 89.99           N  
ATOM    517  CA  GLY A  68       6.566  -5.467 -15.049  1.00 89.99           C  
ATOM    518  C   GLY A  68       6.613  -4.573 -13.824  1.00 89.99           C  
ATOM    519  O   GLY A  68       7.625  -3.919 -13.565  1.00 89.99           O  
ATOM    520  N   VAL A  69       5.499  -4.564 -13.052  1.00 95.35           N  
ATOM    521  CA  VAL A  69       5.411  -3.864 -11.774  1.00 95.35           C  
ATOM    522  C   VAL A  69       5.454  -4.872 -10.628  1.00 95.35           C  
ATOM    523  CB  VAL A  69       4.128  -3.008 -11.683  1.00 95.35           C  
ATOM    524  O   VAL A  69       4.718  -5.861 -10.635  1.00 95.35           O  
ATOM    525  CG1 VAL A  69       4.034  -2.318 -10.323  1.00 95.35           C  
ATOM    526  CG2 VAL A  69       4.092  -1.979 -12.812  1.00 95.35           C  
ATOM    527  N   GLN A  70       6.380  -4.656  -9.721  1.00 95.81           N  
ATOM    528  CA  GLN A  70       6.464  -5.483  -8.521  1.00 95.81           C  
ATOM    529  C   GLN A  70       5.500  -4.990  -7.446  1.00 95.81           C  
ATOM    530  CB  GLN A  70       7.893  -5.498  -7.978  1.00 95.81           C  
ATOM    531  O   GLN A  70       5.472  -3.800  -7.127  1.00 95.81           O  
ATOM    532  CG  GLN A  70       8.110  -6.491  -6.845  1.00 95.81           C  
ATOM    533  CD  GLN A  70       9.560  -6.573  -6.405  1.00 95.81           C  
ATOM    534  NE2 GLN A  70       9.854  -7.498  -5.499  1.00 95.81           N  
ATOM    535  OE1 GLN A  70      10.410  -5.811  -6.878  1.00 95.81           O  
ATOM    536  N   ILE A  71       4.687  -5.945  -6.965  1.00 96.58           N  
ATOM    537  CA  ILE A  71       3.705  -5.533  -5.968  1.00 96.58           C  
ATOM    538  C   ILE A  71       3.776  -6.462  -4.758  1.00 96.58           C  
ATOM    539  CB  ILE A  71       2.275  -5.524  -6.553  1.00 96.58           C  
ATOM    540  O   ILE A  71       3.867  -7.683  -4.910  1.00 96.58           O  
ATOM    541  CG1 ILE A  71       1.267  -5.061  -5.495  1.00 96.58           C  
ATOM    542  CG2 ILE A  71       1.904  -6.908  -7.094  1.00 96.58           C  
ATOM    543  CD1 ILE A  71       1.410  -3.597  -5.103  1.00 96.58           C  
ATOM    544  N   ASN A  72       3.827  -5.825  -3.522  1.00 96.49           N  
ATOM    545  CA  ASN A  72       3.727  -6.530  -2.249  1.00 96.49           C  
ATOM    546  C   ASN A  72       2.556  -6.018  -1.415  1.00 96.49           C  
ATOM    547  CB  ASN A  72       5.034  -6.406  -1.462  1.00 96.49           C  
ATOM    548  O   ASN A  72       2.492  -4.830  -1.091  1.00 96.49           O  
ATOM    549  CG  ASN A  72       5.029  -7.230  -0.190  1.00 96.49           C  
ATOM    550  ND2 ASN A  72       5.446  -6.619   0.913  1.00 96.49           N  
ATOM    551  OD1 ASN A  72       4.656  -8.406  -0.198  1.00 96.49           O  
ATOM    552  N   CYS A  73       1.700  -6.927  -1.115  1.00 96.36           N  
ATOM    553  CA  CYS A  73       0.548  -6.602  -0.281  1.00 96.36           C  
ATOM    554  C   CYS A  73       0.689  -7.216   1.107  1.00 96.36           C  
ATOM    555  CB  CYS A  73      -0.743  -7.092  -0.936  1.00 96.36           C  
ATOM    556  O   CYS A  73       1.132  -8.358   1.243  1.00 96.36           O  
ATOM    557  SG  CYS A  73      -1.039  -6.390  -2.574  1.00 96.36           S  
ATOM    558  N   CYS A  74       0.337  -6.462   2.077  1.00 95.54           N  
ATOM    559  CA  CYS A  74       0.425  -6.969   3.441  1.00 95.54           C  
ATOM    560  C   CYS A  74      -0.723  -6.443   4.294  1.00 95.54           C  
ATOM    561  CB  CYS A  74       1.761  -6.579   4.073  1.00 95.54           C  
ATOM    562  O   CYS A  74      -1.401  -5.488   3.910  1.00 95.54           O  
ATOM    563  SG  CYS A  74       2.020  -4.795   4.186  1.00 95.54           S  
ATOM    564  N   LYS A  75      -1.039  -7.108   5.450  1.00 94.19           N  
ATOM    565  CA  LYS A  75      -2.253  -6.840   6.215  1.00 94.19           C  
ATOM    566  C   LYS A  75      -1.921  -6.444   7.651  1.00 94.19           C  
ATOM    567  CB  LYS A  75      -3.173  -8.061   6.208  1.00 94.19           C  
ATOM    568  O   LYS A  75      -2.737  -6.628   8.556  1.00 94.19           O  
ATOM    569  CG  LYS A  75      -3.737  -8.404   4.837  1.00 94.19           C  
ATOM    570  CD  LYS A  75      -4.673  -9.603   4.901  1.00 94.19           C  
ATOM    571  CE  LYS A  75      -5.221  -9.960   3.526  1.00 94.19           C  
ATOM    572  NZ  LYS A  75      -6.184 -11.100   3.592  1.00 94.19           N  
ATOM    573  N   THR A  76      -0.735  -5.874   7.844  1.00 92.96           N  
ATOM    574  CA  THR A  76      -0.366  -5.352   9.155  1.00 92.96           C  
ATOM    575  C   THR A  76      -0.068  -3.857   9.078  1.00 92.96           C  
ATOM    576  CB  THR A  76       0.857  -6.092   9.727  1.00 92.96           C  
ATOM    577  O   THR A  76       0.157  -3.319   7.992  1.00 92.96           O  
ATOM    578  CG2 THR A  76       0.576  -7.584   9.876  1.00 92.96           C  
ATOM    579  OG1 THR A  76       1.972  -5.913   8.846  1.00 92.96           O  
ATOM    580  N   ASP A  77      -0.079  -3.125  10.224  1.00 93.78           N  
ATOM    581  CA  ASP A  77       0.171  -1.687  10.264  1.00 93.78           C  
ATOM    582  C   ASP A  77       1.566  -1.357   9.740  1.00 93.78           C  
ATOM    583  CB  ASP A  77       0.004  -1.152  11.688  1.00 93.78           C  
ATOM    584  O   ASP A  77       2.555  -1.949  10.178  1.00 93.78           O  
ATOM    585  CG  ASP A  77      -1.446  -1.112  12.140  1.00 93.78           C  
ATOM    586  OD1 ASP A  77      -2.344  -0.923  11.292  1.00 93.78           O  
ATOM    587  OD2 ASP A  77      -1.691  -1.267  13.356  1.00 93.78           O  
ATOM    588  N   GLU A  78       1.520  -0.460   8.749  1.00 93.74           N  
ATOM    589  CA  GLU A  78       2.763   0.055   8.182  1.00 93.74           C  
ATOM    590  C   GLU A  78       3.627  -1.075   7.628  1.00 93.74           C  
ATOM    591  CB  GLU A  78       3.545   0.848   9.232  1.00 93.74           C  
ATOM    592  O   GLU A  78       4.856  -0.993   7.654  1.00 93.74           O  
ATOM    593  CG  GLU A  78       2.812   2.080   9.744  1.00 93.74           C  
ATOM    594  CD  GLU A  78       3.588   2.841  10.807  1.00 93.74           C  
ATOM    595  OE1 GLU A  78       4.204   3.881  10.482  1.00 93.74           O  
ATOM    596  OE2 GLU A  78       3.580   2.393  11.976  1.00 93.74           O  
ATOM    597  N   CYS A  79       3.235  -2.227   7.186  1.00 94.71           N  
ATOM    598  CA  CYS A  79       3.936  -3.398   6.671  1.00 94.71           C  
ATOM    599  C   CYS A  79       4.606  -3.090   5.337  1.00 94.71           C  
ATOM    600  CB  CYS A  79       2.971  -4.572   6.509  1.00 94.71           C  
ATOM    601  O   CYS A  79       5.521  -3.801   4.919  1.00 94.71           O  
ATOM    602  SG  CYS A  79       1.731  -4.321   5.220  1.00 94.71           S  
ATOM    603  N   ASN A  80       4.060  -1.992   4.754  1.00 94.36           N  
ATOM    604  CA  ASN A  80       4.575  -1.623   3.440  1.00 94.36           C  
ATOM    605  C   ASN A  80       5.737  -0.641   3.549  1.00 94.36           C  
ATOM    606  CB  ASN A  80       3.460  -1.033   2.573  1.00 94.36           C  
ATOM    607  O   ASN A  80       5.956   0.172   2.648  1.00 94.36           O  
ATOM    608  CG  ASN A  80       2.808   0.181   3.206  1.00 94.36           C  
ATOM    609  ND2 ASN A  80       2.221   1.038   2.379  1.00 94.36           N  
ATOM    610  OD1 ASN A  80       2.833   0.347   4.429  1.00 94.36           O  
ATOM    611  N   ASN A  81       6.371  -0.550   4.761  1.00 87.03           N  
ATOM    612  CA  ASN A  81       7.542   0.302   4.937  1.00 87.03           C  
ATOM    613  C   ASN A  81       8.692  -0.130   4.031  1.00 87.03           C  
ATOM    614  CB  ASN A  81       7.991   0.302   6.400  1.00 87.03           C  
ATOM    615  O   ASN A  81       8.852  -1.319   3.749  1.00 87.03           O  
ATOM    616  CG  ASN A  81       8.962   1.423   6.712  1.00 87.03           C  
ATOM    617  ND2 ASN A  81       9.768   1.237   7.751  1.00 87.03           N  
ATOM    618  OD1 ASN A  81       8.988   2.449   6.027  1.00 87.03           O  
TER     619      ALA A   1                                                      
ENDMDL                                                                          
END                                                                             
