# Supplementary material for: Domain loss enabled evolution of novel functions in the snake three-finger toxin gene superfamily
Source: Nat Commun. 2023 Aug 11;14:4861. doi: 10.1038/s41467-023-40550-0 (PMC10421932; doi:10.1038/s41467-023-40550-0)
Supplement: Supplementary file 5 — Supplementary Data 2 [file 41467_2023_40550_MOESM5_ESM.zip › SD2_structure_predictions/full_sequence/SP|Q9W7K2|Pseudonaja_textilis.pdb]

MODEL     1                                                                     
ATOM      1  N   MET A   1     -33.698  -2.558  31.273  1.00 61.87           N  
ATOM      2  CA  MET A   1     -33.091  -3.651  30.520  1.00 61.87           C  
ATOM      3  C   MET A   1     -32.796  -3.227  29.085  1.00 61.87           C  
ATOM      4  CB  MET A   1     -34.002  -4.880  30.526  1.00 61.87           C  
ATOM      5  O   MET A   1     -32.138  -3.955  28.341  1.00 61.87           O  
ATOM      6  CG  MET A   1     -34.987  -4.907  31.683  1.00 61.87           C  
ATOM      7  SD  MET A   1     -35.882  -6.504  31.807  1.00 61.87           S  
ATOM      8  CE  MET A   1     -37.374  -5.967  32.689  1.00 61.87           C  
ATOM      9  N   LYS A   2     -33.062  -1.955  28.691  1.00 70.34           N  
ATOM     10  CA  LYS A   2     -32.950  -1.314  27.384  1.00 70.34           C  
ATOM     11  C   LYS A   2     -31.708  -0.430  27.310  1.00 70.34           C  
ATOM     12  CB  LYS A   2     -34.201  -0.488  27.082  1.00 70.34           C  
ATOM     13  O   LYS A   2     -31.098  -0.294  26.247  1.00 70.34           O  
ATOM     14  CG  LYS A   2     -35.363  -1.303  26.533  1.00 70.34           C  
ATOM     15  CD  LYS A   2     -36.678  -0.543  26.640  1.00 70.34           C  
ATOM     16  CE  LYS A   2     -37.789  -1.233  25.860  1.00 70.34           C  
ATOM     17  NZ  LYS A   2     -39.042  -1.348  26.664  1.00 70.34           N  
ATOM     18  N   THR A   3     -31.249  -0.053  28.567  1.00 70.02           N  
ATOM     19  CA  THR A   3     -30.059   0.788  28.636  1.00 70.02           C  
ATOM     20  C   THR A   3     -28.794  -0.065  28.640  1.00 70.02           C  
ATOM     21  CB  THR A   3     -30.081   1.685  29.888  1.00 70.02           C  
ATOM     22  O   THR A   3     -27.747   0.366  28.151  1.00 70.02           O  
ATOM     23  CG2 THR A   3     -31.093   2.816  29.737  1.00 70.02           C  
ATOM     24  OG1 THR A   3     -30.433   0.893  31.029  1.00 70.02           O  
ATOM     25  N   LEU A   4     -28.929  -1.300  28.957  1.00 70.55           N  
ATOM     26  CA  LEU A   4     -27.867  -2.300  28.938  1.00 70.55           C  
ATOM     27  C   LEU A   4     -27.665  -2.851  27.531  1.00 70.55           C  
ATOM     28  CB  LEU A   4     -28.189  -3.442  29.905  1.00 70.55           C  
ATOM     29  O   LEU A   4     -26.530  -3.090  27.110  1.00 70.55           O  
ATOM     30  CG  LEU A   4     -27.255  -3.598  31.106  1.00 70.55           C  
ATOM     31  CD1 LEU A   4     -28.042  -4.042  32.335  1.00 70.55           C  
ATOM     32  CD2 LEU A   4     -26.140  -4.588  30.791  1.00 70.55           C  
ATOM     33  N   LEU A   5     -28.657  -2.900  26.695  1.00 70.75           N  
ATOM     34  CA  LEU A   5     -28.641  -3.347  25.307  1.00 70.75           C  
ATOM     35  C   LEU A   5     -28.085  -2.260  24.393  1.00 70.75           C  
ATOM     36  CB  LEU A   5     -30.050  -3.739  24.853  1.00 70.75           C  
ATOM     37  O   LEU A   5     -27.343  -2.553  23.452  1.00 70.75           O  
ATOM     38  CG  LEU A   5     -30.296  -5.231  24.620  1.00 70.75           C  
ATOM     39  CD1 LEU A   5     -31.717  -5.603  25.030  1.00 70.75           C  
ATOM     40  CD2 LEU A   5     -30.042  -5.593  23.161  1.00 70.75           C  
ATOM     41  N   LEU A   6     -28.204  -0.998  24.781  1.00 68.35           N  
ATOM     42  CA  LEU A   6     -27.736   0.168  24.040  1.00 68.35           C  
ATOM     43  C   LEU A   6     -26.254   0.417  24.299  1.00 68.35           C  
ATOM     44  CB  LEU A   6     -28.548   1.408  24.423  1.00 68.35           C  
ATOM     45  O   LEU A   6     -25.512   0.783  23.384  1.00 68.35           O  
ATOM     46  CG  LEU A   6     -29.760   1.722  23.544  1.00 68.35           C  
ATOM     47  CD1 LEU A   6     -30.825   2.454  24.353  1.00 68.35           C  
ATOM     48  CD2 LEU A   6     -29.342   2.546  22.331  1.00 68.35           C  
ATOM     49  N   THR A   7     -25.764   0.095  25.395  1.00 72.93           N  
ATOM     50  CA  THR A   7     -24.358   0.199  25.769  1.00 72.93           C  
ATOM     51  C   THR A   7     -23.558  -0.967  25.195  1.00 72.93           C  
ATOM     52  CB  THR A   7     -24.188   0.238  27.299  1.00 72.93           C  
ATOM     53  O   THR A   7     -22.391  -0.806  24.831  1.00 72.93           O  
ATOM     54  CG2 THR A   7     -24.848   1.477  27.894  1.00 72.93           C  
ATOM     55  OG1 THR A   7     -24.789  -0.931  27.870  1.00 72.93           O  
ATOM     56  N   LEU A   8     -24.053  -2.077  24.957  1.00 68.51           N  
ATOM     57  CA  LEU A   8     -23.466  -3.276  24.368  1.00 68.51           C  
ATOM     58  C   LEU A   8     -23.361  -3.143  22.853  1.00 68.51           C  
ATOM     59  CB  LEU A   8     -24.297  -4.511  24.727  1.00 68.51           C  
ATOM     60  O   LEU A   8     -22.366  -3.559  22.256  1.00 68.51           O  
ATOM     61  CG  LEU A   8     -23.590  -5.862  24.607  1.00 68.51           C  
ATOM     62  CD1 LEU A   8     -23.245  -6.404  25.990  1.00 68.51           C  
ATOM     63  CD2 LEU A   8     -24.458  -6.854  23.840  1.00 68.51           C  
ATOM     64  N   VAL A   9     -24.235  -2.388  22.193  1.00 70.85           N  
ATOM     65  CA  VAL A   9     -24.264  -2.068  20.770  1.00 70.85           C  
ATOM     66  C   VAL A   9     -23.260  -0.958  20.469  1.00 70.85           C  
ATOM     67  CB  VAL A   9     -25.679  -1.646  20.313  1.00 70.85           C  
ATOM     68  O   VAL A   9     -22.568  -0.998  19.449  1.00 70.85           O  
ATOM     69  CG1 VAL A   9     -25.653  -1.146  18.869  1.00 70.85           C  
ATOM     70  CG2 VAL A   9     -26.656  -2.810  20.461  1.00 70.85           C  
ATOM     71  N   MET A  10     -22.968  -0.098  21.405  1.00 67.48           N  
ATOM     72  CA  MET A  10     -22.011   0.999  21.295  1.00 67.48           C  
ATOM     73  C   MET A  10     -20.585   0.499  21.497  1.00 67.48           C  
ATOM     74  CB  MET A  10     -22.330   2.096  22.312  1.00 67.48           C  
ATOM     75  O   MET A  10     -19.667   0.928  20.795  1.00 67.48           O  
ATOM     76  CG  MET A  10     -23.573   2.903  21.974  1.00 67.48           C  
ATOM     77  SD  MET A  10     -23.360   3.922  20.463  1.00 67.48           S  
ATOM     78  CE  MET A  10     -23.118   5.557  21.211  1.00 67.48           C  
ATOM     79  N   VAL A  11     -20.296  -0.513  22.328  1.00 65.90           N  
ATOM     80  CA  VAL A  11     -19.040  -1.205  22.597  1.00 65.90           C  
ATOM     81  C   VAL A  11     -18.736  -2.183  21.464  1.00 65.90           C  
ATOM     82  CB  VAL A  11     -19.083  -1.952  23.949  1.00 65.90           C  
ATOM     83  O   VAL A  11     -17.580  -2.339  21.065  1.00 65.90           O  
ATOM     84  CG1 VAL A  11     -17.839  -2.821  24.125  1.00 65.90           C  
ATOM     85  CG2 VAL A  11     -19.213  -0.960  25.103  1.00 65.90           C  
ATOM     86  N   THR A  12     -19.684  -2.718  20.789  1.00 64.23           N  
ATOM     87  CA  THR A  12     -19.582  -3.630  19.656  1.00 64.23           C  
ATOM     88  C   THR A  12     -19.304  -2.862  18.367  1.00 64.23           C  
ATOM     89  CB  THR A  12     -20.865  -4.465  19.493  1.00 64.23           C  
ATOM     90  O   THR A  12     -18.563  -3.336  17.502  1.00 64.23           O  
ATOM     91  CG2 THR A  12     -21.081  -5.382  20.692  1.00 64.23           C  
ATOM     92  OG1 THR A  12     -21.989  -3.583  19.371  1.00 64.23           O  
ATOM     93  N   ILE A  13     -19.639  -1.561  18.171  1.00 64.19           N  
ATOM     94  CA  ILE A  13     -19.445  -0.653  17.046  1.00 64.19           C  
ATOM     95  C   ILE A  13     -18.112   0.076  17.195  1.00 64.19           C  
ATOM     96  CB  ILE A  13     -20.603   0.364  16.934  1.00 64.19           C  
ATOM     97  O   ILE A  13     -17.442   0.368  16.202  1.00 64.19           O  
ATOM     98  CG1 ILE A  13     -21.911  -0.352  16.581  1.00 64.19           C  
ATOM     99  CG2 ILE A  13     -20.274   1.445  15.899  1.00 64.19           C  
ATOM    100  CD1 ILE A  13     -23.158   0.497  16.788  1.00 64.19           C  
ATOM    101  N   MET A  14     -17.582   0.319  18.393  1.00 63.12           N  
ATOM    102  CA  MET A  14     -16.283   0.881  18.748  1.00 63.12           C  
ATOM    103  C   MET A  14     -15.187  -0.176  18.648  1.00 63.12           C  
ATOM    104  CB  MET A  14     -16.317   1.465  20.162  1.00 63.12           C  
ATOM    105  O   MET A  14     -14.035   0.145  18.351  1.00 63.12           O  
ATOM    106  CG  MET A  14     -17.053   2.792  20.258  1.00 63.12           C  
ATOM    107  SD  MET A  14     -15.915   4.231  20.224  1.00 63.12           S  
ATOM    108  CE  MET A  14     -16.753   5.272  18.996  1.00 63.12           C  
ATOM    109  N   CYS A  15     -15.522  -1.443  18.698  1.00 60.32           N  
ATOM    110  CA  CYS A  15     -14.671  -2.611  18.504  1.00 60.32           C  
ATOM    111  C   CYS A  15     -14.699  -3.071  17.052  1.00 60.32           C  
ATOM    112  CB  CYS A  15     -15.113  -3.753  19.419  1.00 60.32           C  
ATOM    113  O   CYS A  15     -13.995  -4.013  16.681  1.00 60.32           O  
ATOM    114  SG  CYS A  15     -14.412  -3.667  21.081  1.00 60.32           S  
ATOM    115  N   LEU A  16     -15.558  -2.484  16.200  1.00 58.67           N  
ATOM    116  CA  LEU A  16     -15.607  -2.769  14.770  1.00 58.67           C  
ATOM    117  C   LEU A  16     -14.559  -1.957  14.017  1.00 58.67           C  
ATOM    118  CB  LEU A  16     -17.001  -2.468  14.211  1.00 58.67           C  
ATOM    119  O   LEU A  16     -14.753  -0.766  13.764  1.00 58.67           O  
ATOM    120  CG  LEU A  16     -18.105  -3.464  14.569  1.00 58.67           C  
ATOM    121  CD1 LEU A  16     -19.468  -2.783  14.522  1.00 58.67           C  
ATOM    122  CD2 LEU A  16     -18.068  -4.664  13.629  1.00 58.67           C  
ATOM    123  N   ASP A  17     -13.505  -1.558  14.726  1.00 54.21           N  
ATOM    124  CA  ASP A  17     -12.426  -1.240  13.797  1.00 54.21           C  
ATOM    125  C   ASP A  17     -12.365  -2.255  12.658  1.00 54.21           C  
ATOM    126  CB  ASP A  17     -11.083  -1.191  14.530  1.00 54.21           C  
ATOM    127  O   ASP A  17     -11.920  -3.389  12.852  1.00 54.21           O  
ATOM    128  CG  ASP A  17     -10.297   0.076  14.244  1.00 54.21           C  
ATOM    129  OD1 ASP A  17     -10.204   0.483  13.066  1.00 54.21           O  
ATOM    130  OD2 ASP A  17      -9.764   0.671  15.205  1.00 54.21           O  
ATOM    131  N   LEU A  18     -13.518  -2.722  12.205  1.00 54.29           N  
ATOM    132  CA  LEU A  18     -13.570  -3.440  10.937  1.00 54.29           C  
ATOM    133  C   LEU A  18     -12.425  -3.015  10.024  1.00 54.29           C  
ATOM    134  CB  LEU A  18     -14.911  -3.198  10.238  1.00 54.29           C  
ATOM    135  O   LEU A  18     -12.352  -1.856   9.610  1.00 54.29           O  
ATOM    136  CG  LEU A  18     -15.910  -4.356  10.268  1.00 54.29           C  
ATOM    137  CD1 LEU A  18     -16.950  -4.131  11.361  1.00 54.29           C  
ATOM    138  CD2 LEU A  18     -16.581  -4.519   8.909  1.00 54.29           C  
ATOM    139  N   GLY A  19     -11.142  -3.046  10.577  1.00 60.46           N  
ATOM    140  CA  GLY A  19      -9.873  -3.150   9.875  1.00 60.46           C  
ATOM    141  C   GLY A  19      -9.967  -2.762   8.411  1.00 60.46           C  
ATOM    142  O   GLY A  19     -10.423  -3.552   7.582  1.00 60.46           O  
ATOM    143  N   TYR A  20     -10.537  -1.509   8.127  1.00 68.54           N  
ATOM    144  CA  TYR A  20     -10.446  -1.009   6.760  1.00 68.54           C  
ATOM    145  C   TYR A  20      -9.078  -1.310   6.160  1.00 68.54           C  
ATOM    146  CB  TYR A  20     -10.713   0.499   6.720  1.00 68.54           C  
ATOM    147  O   TYR A  20      -8.049  -0.909   6.710  1.00 68.54           O  
ATOM    148  CG  TYR A  20     -12.065   0.861   6.156  1.00 68.54           C  
ATOM    149  CD1 TYR A  20     -12.246   1.040   4.786  1.00 68.54           C  
ATOM    150  CD2 TYR A  20     -13.165   1.025   6.991  1.00 68.54           C  
ATOM    151  CE1 TYR A  20     -13.490   1.375   4.262  1.00 68.54           C  
ATOM    152  CE2 TYR A  20     -14.414   1.361   6.478  1.00 68.54           C  
ATOM    153  OH  TYR A  20     -15.800   1.865   4.602  1.00 68.54           O  
ATOM    154  CZ  TYR A  20     -14.566   1.533   5.115  1.00 68.54           C  
ATOM    155  N   THR A  21      -9.123  -2.540   5.503  1.00 84.78           N  
ATOM    156  CA  THR A  21      -7.874  -2.879   4.828  1.00 84.78           C  
ATOM    157  C   THR A  21      -7.806  -2.220   3.454  1.00 84.78           C  
ATOM    158  CB  THR A  21      -7.716  -4.404   4.678  1.00 84.78           C  
ATOM    159  O   THR A  21      -8.818  -2.119   2.757  1.00 84.78           O  
ATOM    160  CG2 THR A  21      -7.656  -5.087   6.040  1.00 84.78           C  
ATOM    161  OG1 THR A  21      -8.832  -4.924   3.944  1.00 84.78           O  
ATOM    162  N   LEU A  22      -6.937  -1.409   3.185  1.00 94.61           N  
ATOM    163  CA  LEU A  22      -6.635  -0.716   1.938  1.00 94.61           C  
ATOM    164  C   LEU A  22      -6.286  -1.709   0.834  1.00 94.61           C  
ATOM    165  CB  LEU A  22      -5.480   0.269   2.138  1.00 94.61           C  
ATOM    166  O   LEU A  22      -5.494  -2.629   1.049  1.00 94.61           O  
ATOM    167  CG  LEU A  22      -5.184   1.214   0.973  1.00 94.61           C  
ATOM    168  CD1 LEU A  22      -6.357   2.163   0.749  1.00 94.61           C  
ATOM    169  CD2 LEU A  22      -3.900   1.995   1.229  1.00 94.61           C  
ATOM    170  N   THR A  23      -7.040  -1.620  -0.332  1.00 96.49           N  
ATOM    171  CA  THR A  23      -6.762  -2.433  -1.511  1.00 96.49           C  
ATOM    172  C   THR A  23      -6.024  -1.617  -2.569  1.00 96.49           C  
ATOM    173  CB  THR A  23      -8.059  -3.005  -2.113  1.00 96.49           C  
ATOM    174  O   THR A  23      -6.441  -0.507  -2.907  1.00 96.49           O  
ATOM    175  CG2 THR A  23      -7.755  -3.980  -3.246  1.00 96.49           C  
ATOM    176  OG1 THR A  23      -8.791  -3.692  -1.090  1.00 96.49           O  
ATOM    177  N   CYS A  24      -4.829  -2.247  -3.152  1.00 97.39           N  
ATOM    178  CA  CYS A  24      -3.986  -1.554  -4.120  1.00 97.39           C  
ATOM    179  C   CYS A  24      -3.713  -2.433  -5.334  1.00 97.39           C  
ATOM    180  CB  CYS A  24      -2.665  -1.135  -3.475  1.00 97.39           C  
ATOM    181  O   CYS A  24      -3.845  -3.656  -5.263  1.00 97.39           O  
ATOM    182  SG  CYS A  24      -2.864  -0.040  -2.053  1.00 97.39           S  
ATOM    183  N   TYR A  25      -3.377  -1.802  -6.462  1.00 97.40           N  
ATOM    184  CA  TYR A  25      -2.845  -2.564  -7.586  1.00 97.40           C  
ATOM    185  C   TYR A  25      -1.432  -3.055  -7.292  1.00 97.40           C  
ATOM    186  CB  TYR A  25      -2.846  -1.714  -8.860  1.00 97.40           C  
ATOM    187  O   TYR A  25      -0.629  -2.334  -6.696  1.00 97.40           O  
ATOM    188  CG  TYR A  25      -4.213  -1.552  -9.480  1.00 97.40           C  
ATOM    189  CD1 TYR A  25      -4.823  -2.607 -10.155  1.00 97.40           C  
ATOM    190  CD2 TYR A  25      -4.897  -0.344  -9.393  1.00 97.40           C  
ATOM    191  CE1 TYR A  25      -6.082  -2.461 -10.729  1.00 97.40           C  
ATOM    192  CE2 TYR A  25      -6.156  -0.187  -9.963  1.00 97.40           C  
ATOM    193  OH  TYR A  25      -7.985  -1.101 -11.195  1.00 97.40           O  
ATOM    194  CZ  TYR A  25      -6.739  -1.250 -10.628  1.00 97.40           C  
ATOM    195  N   LYS A  26      -1.231  -4.344  -7.563  1.00 94.72           N  
ATOM    196  CA  LYS A  26       0.087  -4.970  -7.502  1.00 94.72           C  
ATOM    197  C   LYS A  26       0.507  -5.502  -8.869  1.00 94.72           C  
ATOM    198  CB  LYS A  26       0.097  -6.102  -6.474  1.00 94.72           C  
ATOM    199  O   LYS A  26      -0.150  -6.384  -9.426  1.00 94.72           O  
ATOM    200  CG  LYS A  26       1.469  -6.722  -6.249  1.00 94.72           C  
ATOM    201  CD  LYS A  26       1.417  -7.831  -5.206  1.00 94.72           C  
ATOM    202  CE  LYS A  26       2.790  -8.447  -4.976  1.00 94.72           C  
ATOM    203  NZ  LYS A  26       2.750  -9.515  -3.932  1.00 94.72           N  
ATOM    204  N   GLY A  27       1.478  -4.790  -9.432  1.00 89.58           N  
ATOM    205  CA  GLY A  27       1.860  -5.150 -10.788  1.00 89.58           C  
ATOM    206  C   GLY A  27       1.007  -4.479 -11.847  1.00 89.58           C  
ATOM    207  O   GLY A  27       0.612  -3.322 -11.692  1.00 89.58           O  
ATOM    208  N   TYR A  28       0.597  -5.166 -12.911  1.00 86.41           N  
ATOM    209  CA  TYR A  28      -0.093  -4.528 -14.027  1.00 86.41           C  
ATOM    210  C   TYR A  28      -1.598  -4.746 -13.933  1.00 86.41           C  
ATOM    211  CB  TYR A  28       0.430  -5.068 -15.361  1.00 86.41           C  
ATOM    212  O   TYR A  28      -2.381  -3.820 -14.159  1.00 86.41           O  
ATOM    213  CG  TYR A  28       1.798  -4.547 -15.732  1.00 86.41           C  
ATOM    214  CD1 TYR A  28       1.944  -3.342 -16.416  1.00 86.41           C  
ATOM    215  CD2 TYR A  28       2.946  -5.259 -15.400  1.00 86.41           C  
ATOM    216  CE1 TYR A  28       3.202  -2.859 -16.761  1.00 86.41           C  
ATOM    217  CE2 TYR A  28       4.209  -4.785 -15.741  1.00 86.41           C  
ATOM    218  OH  TYR A  28       5.574  -3.113 -16.759  1.00 86.41           O  
ATOM    219  CZ  TYR A  28       4.327  -3.586 -16.419  1.00 86.41           C  
ATOM    220  N   HIS A  29      -1.969  -5.880 -13.346  1.00 87.78           N  
ATOM    221  CA  HIS A  29      -3.392  -6.188 -13.434  1.00 87.78           C  
ATOM    222  C   HIS A  29      -3.898  -6.827 -12.145  1.00 87.78           C  
ATOM    223  CB  HIS A  29      -3.667  -7.113 -14.621  1.00 87.78           C  
ATOM    224  O   HIS A  29      -5.098  -7.069 -11.997  1.00 87.78           O  
ATOM    225  CG  HIS A  29      -3.247  -6.541 -15.938  1.00 87.78           C  
ATOM    226  CD2 HIS A  29      -2.240  -6.883 -16.775  1.00 87.78           C  
ATOM    227  ND1 HIS A  29      -3.897  -5.479 -16.529  1.00 87.78           N  
ATOM    228  CE1 HIS A  29      -3.306  -5.192 -17.677  1.00 87.78           C  
ATOM    229  NE2 HIS A  29      -2.297  -6.030 -17.849  1.00 87.78           N  
ATOM    230  N   ASP A  30      -2.982  -6.982 -11.191  1.00 95.17           N  
ATOM    231  CA  ASP A  30      -3.367  -7.659  -9.957  1.00 95.17           C  
ATOM    232  C   ASP A  30      -3.621  -6.654  -8.836  1.00 95.17           C  
ATOM    233  CB  ASP A  30      -2.288  -8.658  -9.533  1.00 95.17           C  
ATOM    234  O   ASP A  30      -3.113  -5.531  -8.875  1.00 95.17           O  
ATOM    235  CG  ASP A  30      -2.108  -9.792 -10.526  1.00 95.17           C  
ATOM    236  OD1 ASP A  30      -3.105 -10.231 -11.139  1.00 95.17           O  
ATOM    237  OD2 ASP A  30      -0.958 -10.254 -10.696  1.00 95.17           O  
ATOM    238  N   THR A  31      -4.520  -7.113  -7.881  1.00 97.03           N  
ATOM    239  CA  THR A  31      -4.783  -6.338  -6.673  1.00 97.03           C  
ATOM    240  C   THR A  31      -4.402  -7.132  -5.427  1.00 97.03           C  
ATOM    241  CB  THR A  31      -6.263  -5.922  -6.588  1.00 97.03           C  
ATOM    242  O   THR A  31      -4.380  -8.364  -5.453  1.00 97.03           O  
ATOM    243  CG2 THR A  31      -6.690  -5.149  -7.831  1.00 97.03           C  
ATOM    244  OG1 THR A  31      -7.077  -7.095  -6.464  1.00 97.03           O  
ATOM    245  N   VAL A  32      -4.002  -6.256  -4.400  1.00 96.58           N  
ATOM    246  CA  VAL A  32      -3.637  -6.878  -3.132  1.00 96.58           C  
ATOM    247  C   VAL A  32      -4.217  -6.070  -1.973  1.00 96.58           C  
ATOM    248  CB  VAL A  32      -2.105  -7.003  -2.980  1.00 96.58           C  
ATOM    249  O   VAL A  32      -4.306  -4.842  -2.048  1.00 96.58           O  
ATOM    250  CG1 VAL A  32      -1.451  -5.622  -2.950  1.00 96.58           C  
ATOM    251  CG2 VAL A  32      -1.756  -7.790  -1.719  1.00 96.58           C  
ATOM    252  N   VAL A  33      -4.676  -6.833  -0.846  1.00 96.44           N  
ATOM    253  CA  VAL A  33      -5.084  -6.183   0.396  1.00 96.44           C  
ATOM    254  C   VAL A  33      -3.851  -5.832   1.225  1.00 96.44           C  
ATOM    255  CB  VAL A  33      -6.041  -7.077   1.216  1.00 96.44           C  
ATOM    256  O   VAL A  33      -3.021  -6.698   1.512  1.00 96.44           O  
ATOM    257  CG1 VAL A  33      -6.418  -6.399   2.532  1.00 96.44           C  
ATOM    258  CG2 VAL A  33      -7.292  -7.405   0.403  1.00 96.44           C  
ATOM    259  N   CYS A  34      -3.733  -4.458   1.618  1.00 94.89           N  
ATOM    260  CA  CYS A  34      -2.555  -4.016   2.355  1.00 94.89           C  
ATOM    261  C   CYS A  34      -2.589  -4.521   3.792  1.00 94.89           C  
ATOM    262  CB  CYS A  34      -2.457  -2.491   2.343  1.00 94.89           C  
ATOM    263  O   CYS A  34      -3.664  -4.746   4.350  1.00 94.89           O  
ATOM    264  SG  CYS A  34      -2.294  -1.784   0.689  1.00 94.89           S  
ATOM    265  N   LYS A  35      -1.315  -4.769   4.276  1.00 93.84           N  
ATOM    266  CA  LYS A  35      -1.207  -5.080   5.698  1.00 93.84           C  
ATOM    267  C   LYS A  35      -1.677  -3.908   6.555  1.00 93.84           C  
ATOM    268  CB  LYS A  35       0.232  -5.449   6.059  1.00 93.84           C  
ATOM    269  O   LYS A  35      -1.713  -2.767   6.089  1.00 93.84           O  
ATOM    270  CG  LYS A  35       0.755  -6.682   5.337  1.00 93.84           C  
ATOM    271  CD  LYS A  35       2.208  -6.965   5.695  1.00 93.84           C  
ATOM    272  CE  LYS A  35       2.759  -8.147   4.908  1.00 93.84           C  
ATOM    273  NZ  LYS A  35       4.184  -8.428   5.255  1.00 93.84           N  
ATOM    274  N   PRO A  36      -2.058  -4.150   7.783  1.00 90.24           N  
ATOM    275  CA  PRO A  36      -2.594  -3.113   8.668  1.00 90.24           C  
ATOM    276  C   PRO A  36      -1.654  -1.918   8.813  1.00 90.24           C  
ATOM    277  CB  PRO A  36      -2.762  -3.841  10.004  1.00 90.24           C  
ATOM    278  O   PRO A  36      -2.112  -0.778   8.928  1.00 90.24           O  
ATOM    279  CG  PRO A  36      -2.970  -5.274   9.634  1.00 90.24           C  
ATOM    280  CD  PRO A  36      -2.176  -5.567   8.394  1.00 90.24           C  
ATOM    281  N   HIS A  37      -0.334  -2.071   8.745  1.00 91.51           N  
ATOM    282  CA  HIS A  37       0.624  -0.985   8.918  1.00 91.51           C  
ATOM    283  C   HIS A  37       0.894  -0.273   7.596  1.00 91.51           C  
ATOM    284  CB  HIS A  37       1.933  -1.514   9.506  1.00 91.51           C  
ATOM    285  O   HIS A  37       1.526   0.786   7.574  1.00 91.51           O  
ATOM    286  CG  HIS A  37       2.612  -2.529   8.643  1.00 91.51           C  
ATOM    287  CD2 HIS A  37       3.693  -2.429   7.834  1.00 91.51           C  
ATOM    288  ND1 HIS A  37       2.177  -3.834   8.546  1.00 91.51           N  
ATOM    289  CE1 HIS A  37       2.965  -4.493   7.714  1.00 91.51           C  
ATOM    290  NE2 HIS A  37       3.893  -3.664   7.268  1.00 91.51           N  
ATOM    291  N   GLU A  38       0.415  -0.819   6.451  1.00 95.09           N  
ATOM    292  CA  GLU A  38       0.532  -0.214   5.128  1.00 95.09           C  
ATOM    293  C   GLU A  38      -0.674   0.668   4.816  1.00 95.09           C  
ATOM    294  CB  GLU A  38       0.686  -1.294   4.054  1.00 95.09           C  
ATOM    295  O   GLU A  38      -1.776   0.164   4.591  1.00 95.09           O  
ATOM    296  CG  GLU A  38       1.968  -2.105   4.178  1.00 95.09           C  
ATOM    297  CD  GLU A  38       2.040  -3.266   3.199  1.00 95.09           C  
ATOM    298  OE1 GLU A  38       3.162  -3.659   2.805  1.00 95.09           O  
ATOM    299  OE2 GLU A  38       0.966  -3.786   2.821  1.00 95.09           O  
ATOM    300  N   THR A  39      -0.391   1.932   4.771  1.00 95.08           N  
ATOM    301  CA  THR A  39      -1.509   2.866   4.699  1.00 95.08           C  
ATOM    302  C   THR A  39      -1.488   3.636   3.381  1.00 95.08           C  
ATOM    303  CB  THR A  39      -1.484   3.859   5.876  1.00 95.08           C  
ATOM    304  O   THR A  39      -2.261   4.578   3.194  1.00 95.08           O  
ATOM    305  CG2 THR A  39      -1.650   3.136   7.209  1.00 95.08           C  
ATOM    306  OG1 THR A  39      -0.234   4.559   5.877  1.00 95.08           O  
ATOM    307  N   ILE A  40      -0.586   3.133   2.424  1.00 96.44           N  
ATOM    308  CA  ILE A  40      -0.402   3.878   1.183  1.00 96.44           C  
ATOM    309  C   ILE A  40      -0.402   2.914  -0.001  1.00 96.44           C  
ATOM    310  CB  ILE A  40       0.907   4.699   1.205  1.00 96.44           C  
ATOM    311  O   ILE A  40       0.184   1.831   0.071  1.00 96.44           O  
ATOM    312  CG1 ILE A  40       0.842   5.777   2.293  1.00 96.44           C  
ATOM    313  CG2 ILE A  40       1.177   5.321  -0.168  1.00 96.44           C  
ATOM    314  CD1 ILE A  40       2.018   6.745   2.277  1.00 96.44           C  
ATOM    315  N   CYS A  41      -1.108   3.262  -1.097  1.00 97.64           N  
ATOM    316  CA  CYS A  41      -0.922   2.666  -2.416  1.00 97.64           C  
ATOM    317  C   CYS A  41       0.074   3.470  -3.243  1.00 97.64           C  
ATOM    318  CB  CYS A  41      -2.257   2.575  -3.155  1.00 97.64           C  
ATOM    319  O   CYS A  41       0.034   4.702  -3.245  1.00 97.64           O  
ATOM    320  SG  CYS A  41      -3.440   1.449  -2.385  1.00 97.64           S  
ATOM    321  N   TYR A  42       1.037   2.764  -3.863  1.00 97.32           N  
ATOM    322  CA  TYR A  42       2.015   3.516  -4.642  1.00 97.32           C  
ATOM    323  C   TYR A  42       2.155   2.938  -6.045  1.00 97.32           C  
ATOM    324  CB  TYR A  42       3.376   3.516  -3.939  1.00 97.32           C  
ATOM    325  O   TYR A  42       1.935   1.743  -6.255  1.00 97.32           O  
ATOM    326  CG  TYR A  42       4.018   2.153  -3.858  1.00 97.32           C  
ATOM    327  CD1 TYR A  42       3.960   1.403  -2.685  1.00 97.32           C  
ATOM    328  CD2 TYR A  42       4.684   1.612  -4.952  1.00 97.32           C  
ATOM    329  CE1 TYR A  42       4.552   0.146  -2.605  1.00 97.32           C  
ATOM    330  CE2 TYR A  42       5.280   0.357  -4.884  1.00 97.32           C  
ATOM    331  OH  TYR A  42       5.796  -1.610  -3.635  1.00 97.32           O  
ATOM    332  CZ  TYR A  42       5.208  -0.367  -3.708  1.00 97.32           C  
ATOM    333  N   GLU A  43       2.529   3.819  -6.940  1.00 96.54           N  
ATOM    334  CA  GLU A  43       2.935   3.526  -8.312  1.00 96.54           C  
ATOM    335  C   GLU A  43       4.108   4.404  -8.739  1.00 96.54           C  
ATOM    336  CB  GLU A  43       1.759   3.715  -9.273  1.00 96.54           C  
ATOM    337  O   GLU A  43       4.061   5.627  -8.592  1.00 96.54           O  
ATOM    338  CG  GLU A  43       2.110   3.463 -10.732  1.00 96.54           C  
ATOM    339  CD  GLU A  43       0.972   3.784 -11.687  1.00 96.54           C  
ATOM    340  OE1 GLU A  43       1.237   4.303 -12.795  1.00 96.54           O  
ATOM    341  OE2 GLU A  43      -0.195   3.514 -11.325  1.00 96.54           O  
ATOM    342  N   TYR A  44       5.193   3.784  -9.109  1.00 94.77           N  
ATOM    343  CA  TYR A  44       6.336   4.542  -9.607  1.00 94.77           C  
ATOM    344  C   TYR A  44       7.112   3.739 -10.644  1.00 94.77           C  
ATOM    345  CB  TYR A  44       7.262   4.939  -8.454  1.00 94.77           C  
ATOM    346  O   TYR A  44       6.935   2.524 -10.757  1.00 94.77           O  
ATOM    347  CG  TYR A  44       7.971   3.770  -7.814  1.00 94.77           C  
ATOM    348  CD1 TYR A  44       7.340   2.991  -6.847  1.00 94.77           C  
ATOM    349  CD2 TYR A  44       9.274   3.443  -8.175  1.00 94.77           C  
ATOM    350  CE1 TYR A  44       7.990   1.914  -6.254  1.00 94.77           C  
ATOM    351  CE2 TYR A  44       9.934   2.368  -7.589  1.00 94.77           C  
ATOM    352  OH  TYR A  44       9.933   0.545  -6.047  1.00 94.77           O  
ATOM    353  CZ  TYR A  44       9.285   1.610  -6.631  1.00 94.77           C  
ATOM    354  N   PHE A  45       7.944   4.418 -11.489  1.00 92.88           N  
ATOM    355  CA  PHE A  45       8.778   3.775 -12.497  1.00 92.88           C  
ATOM    356  C   PHE A  45      10.219   3.661 -12.015  1.00 92.88           C  
ATOM    357  CB  PHE A  45       8.725   4.553 -13.816  1.00 92.88           C  
ATOM    358  O   PHE A  45      10.764   4.606 -11.441  1.00 92.88           O  
ATOM    359  CG  PHE A  45       7.392   4.483 -14.509  1.00 92.88           C  
ATOM    360  CD1 PHE A  45       7.095   3.434 -15.371  1.00 92.88           C  
ATOM    361  CD2 PHE A  45       6.434   5.466 -14.299  1.00 92.88           C  
ATOM    362  CE1 PHE A  45       5.861   3.366 -16.014  1.00 92.88           C  
ATOM    363  CE2 PHE A  45       5.199   5.405 -14.938  1.00 92.88           C  
ATOM    364  CZ  PHE A  45       4.915   4.355 -15.796  1.00 92.88           C  
ATOM    365  N   ILE A  46      10.838   2.426 -12.241  1.00 89.74           N  
ATOM    366  CA  ILE A  46      12.247   2.176 -11.956  1.00 89.74           C  
ATOM    367  C   ILE A  46      13.049   2.202 -13.255  1.00 89.74           C  
ATOM    368  CB  ILE A  46      12.446   0.826 -11.230  1.00 89.74           C  
ATOM    369  O   ILE A  46      12.801   1.404 -14.161  1.00 89.74           O  
ATOM    370  CG1 ILE A  46      11.577   0.765  -9.969  1.00 89.74           C  
ATOM    371  CG2 ILE A  46      13.923   0.610 -10.888  1.00 89.74           C  
ATOM    372  CD1 ILE A  46      11.440  -0.632  -9.379  1.00 89.74           C  
ATOM    373  N   PRO A  47      13.973   3.233 -13.275  1.00 87.61           N  
ATOM    374  CA  PRO A  47      14.780   3.321 -14.494  1.00 87.61           C  
ATOM    375  C   PRO A  47      15.632   2.075 -14.728  1.00 87.61           C  
ATOM    376  CB  PRO A  47      15.662   4.547 -14.246  1.00 87.61           C  
ATOM    377  O   PRO A  47      16.229   1.545 -13.788  1.00 87.61           O  
ATOM    378  CG  PRO A  47      15.012   5.262 -13.106  1.00 87.61           C  
ATOM    379  CD  PRO A  47      14.176   4.276 -12.340  1.00 87.61           C  
ATOM    380  N   ALA A  48      15.512   1.378 -15.910  1.00 85.93           N  
ATOM    381  CA  ALA A  48      16.327   0.236 -16.316  1.00 85.93           C  
ATOM    382  C   ALA A  48      17.336   0.637 -17.389  1.00 85.93           C  
ATOM    383  CB  ALA A  48      15.440  -0.898 -16.822  1.00 85.93           C  
ATOM    384  O   ALA A  48      17.265   1.740 -17.936  1.00 85.93           O  
ATOM    385  N   THR A  49      18.588  -0.090 -17.499  1.00 77.51           N  
ATOM    386  CA  THR A  49      19.766   0.213 -18.304  1.00 77.51           C  
ATOM    387  C   THR A  49      19.468   0.028 -19.789  1.00 77.51           C  
ATOM    388  CB  THR A  49      20.960  -0.673 -17.903  1.00 77.51           C  
ATOM    389  O   THR A  49      20.102   0.658 -20.638  1.00 77.51           O  
ATOM    390  CG2 THR A  49      21.650  -0.134 -16.655  1.00 77.51           C  
ATOM    391  OG1 THR A  49      20.494  -2.003 -17.642  1.00 77.51           O  
ATOM    392  N   HIS A  50      18.353   0.516 -20.352  1.00 78.42           N  
ATOM    393  CA  HIS A  50      18.130   0.504 -21.794  1.00 78.42           C  
ATOM    394  C   HIS A  50      16.855   1.257 -22.160  1.00 78.42           C  
ATOM    395  CB  HIS A  50      18.058  -0.933 -22.314  1.00 78.42           C  
ATOM    396  O   HIS A  50      16.276   1.025 -23.223  1.00 78.42           O  
ATOM    397  CG  HIS A  50      19.351  -1.677 -22.201  1.00 78.42           C  
ATOM    398  CD2 HIS A  50      19.750  -2.640 -21.337  1.00 78.42           C  
ATOM    399  ND1 HIS A  50      20.415  -1.452 -23.047  1.00 78.42           N  
ATOM    400  CE1 HIS A  50      21.415  -2.249 -22.709  1.00 78.42           C  
ATOM    401  NE2 HIS A  50      21.037  -2.980 -21.674  1.00 78.42           N  
ATOM    402  N   GLY A  51      16.538   2.314 -21.213  1.00 73.40           N  
ATOM    403  CA  GLY A  51      15.402   3.140 -21.593  1.00 73.40           C  
ATOM    404  C   GLY A  51      14.066   2.521 -21.229  1.00 73.40           C  
ATOM    405  O   GLY A  51      13.013   3.110 -21.482  1.00 73.40           O  
ATOM    406  N   ASN A  52      14.215   1.271 -20.736  1.00 82.06           N  
ATOM    407  CA  ASN A  52      12.999   0.618 -20.263  1.00 82.06           C  
ATOM    408  C   ASN A  52      12.775   0.862 -18.774  1.00 82.06           C  
ATOM    409  CB  ASN A  52      13.049  -0.884 -20.554  1.00 82.06           C  
ATOM    410  O   ASN A  52      13.730   0.898 -17.995  1.00 82.06           O  
ATOM    411  CG  ASN A  52      13.058  -1.192 -22.038  1.00 82.06           C  
ATOM    412  ND2 ASN A  52      13.781  -2.237 -22.422  1.00 82.06           N  
ATOM    413  OD1 ASN A  52      12.422  -0.495 -22.833  1.00 82.06           O  
ATOM    414  N   ALA A  53      11.605   1.487 -18.401  1.00 86.41           N  
ATOM    415  CA  ALA A  53      11.213   1.664 -17.005  1.00 86.41           C  
ATOM    416  C   ALA A  53      10.269   0.552 -16.556  1.00 86.41           C  
ATOM    417  CB  ALA A  53      10.558   3.028 -16.805  1.00 86.41           C  
ATOM    418  O   ALA A  53       9.524  -0.004 -17.367  1.00 86.41           O  
ATOM    419  N   ILE A  54      10.561   0.136 -15.425  1.00 89.98           N  
ATOM    420  CA  ILE A  54       9.723  -0.881 -14.799  1.00 89.98           C  
ATOM    421  C   ILE A  54       8.693  -0.214 -13.890  1.00 89.98           C  
ATOM    422  CB  ILE A  54      10.569  -1.896 -13.998  1.00 89.98           C  
ATOM    423  O   ILE A  54       9.032   0.676 -13.107  1.00 89.98           O  
ATOM    424  CG1 ILE A  54      11.557  -2.616 -14.922  1.00 89.98           C  
ATOM    425  CG2 ILE A  54       9.666  -2.898 -13.273  1.00 89.98           C  
ATOM    426  CD1 ILE A  54      12.616  -3.425 -14.186  1.00 89.98           C  
ATOM    427  N   LEU A  55       7.354  -0.561 -14.183  1.00 92.10           N  
ATOM    428  CA  LEU A  55       6.283  -0.063 -13.326  1.00 92.10           C  
ATOM    429  C   LEU A  55       6.190  -0.881 -12.042  1.00 92.10           C  
ATOM    430  CB  LEU A  55       4.944  -0.099 -14.066  1.00 92.10           C  
ATOM    431  O   LEU A  55       6.074  -2.107 -12.089  1.00 92.10           O  
ATOM    432  CG  LEU A  55       3.717   0.347 -13.269  1.00 92.10           C  
ATOM    433  CD1 LEU A  55       3.770   1.848 -13.009  1.00 92.10           C  
ATOM    434  CD2 LEU A  55       2.435  -0.029 -14.005  1.00 92.10           C  
ATOM    435  N   ALA A  56       6.370  -0.165 -10.974  1.00 93.45           N  
ATOM    436  CA  ALA A  56       6.199  -0.788  -9.665  1.00 93.45           C  
ATOM    437  C   ALA A  56       4.940  -0.275  -8.972  1.00 93.45           C  
ATOM    438  CB  ALA A  56       7.424  -0.534  -8.790  1.00 93.45           C  
ATOM    439  O   ALA A  56       4.704   0.934  -8.916  1.00 93.45           O  
ATOM    440  N   ARG A  57       4.089  -1.248  -8.560  1.00 96.39           N  
ATOM    441  CA  ARG A  57       2.866  -0.942  -7.824  1.00 96.39           C  
ATOM    442  C   ARG A  57       2.765  -1.783  -6.556  1.00 96.39           C  
ATOM    443  CB  ARG A  57       1.636  -1.173  -8.705  1.00 96.39           C  
ATOM    444  O   ARG A  57       3.291  -2.896  -6.499  1.00 96.39           O  
ATOM    445  CG  ARG A  57       1.605  -0.312  -9.958  1.00 96.39           C  
ATOM    446  CD  ARG A  57       0.384  -0.609 -10.816  1.00 96.39           C  
ATOM    447  NE  ARG A  57       0.425   0.117 -12.082  1.00 96.39           N  
ATOM    448  NH1 ARG A  57      -1.533  -0.791 -12.905  1.00 96.39           N  
ATOM    449  NH2 ARG A  57      -0.351   0.720 -14.158  1.00 96.39           N  
ATOM    450  CZ  ARG A  57      -0.486   0.014 -13.045  1.00 96.39           C  
ATOM    451  N   GLY A  58       2.124  -1.170  -5.517  1.00 96.14           N  
ATOM    452  CA  GLY A  58       1.930  -1.980  -4.325  1.00 96.14           C  
ATOM    453  C   GLY A  58       1.493  -1.170  -3.119  1.00 96.14           C  
ATOM    454  O   GLY A  58       0.880  -0.111  -3.265  1.00 96.14           O  
ATOM    455  N   CYS A  59       1.648  -1.840  -1.936  1.00 97.05           N  
ATOM    456  CA  CYS A  59       1.317  -1.252  -0.643  1.00 97.05           C  
ATOM    457  C   CYS A  59       2.575  -0.803   0.090  1.00 97.05           C  
ATOM    458  CB  CYS A  59       0.543  -2.251   0.217  1.00 97.05           C  
ATOM    459  O   CYS A  59       3.623  -1.444  -0.016  1.00 97.05           O  
ATOM    460  SG  CYS A  59      -1.001  -2.814  -0.532  1.00 97.05           S  
ATOM    461  N   GLY A  60       2.495   0.279   0.852  1.00 96.06           N  
ATOM    462  CA  GLY A  60       3.631   0.759   1.623  1.00 96.06           C  
ATOM    463  C   GLY A  60       3.229   1.624   2.803  1.00 96.06           C  
ATOM    464  O   GLY A  60       2.055   1.970   2.954  1.00 96.06           O  
ATOM    465  N   THR A  61       4.163   1.839   3.655  1.00 96.19           N  
ATOM    466  CA  THR A  61       3.962   2.717   4.802  1.00 96.19           C  
ATOM    467  C   THR A  61       4.352   4.152   4.460  1.00 96.19           C  
ATOM    468  CB  THR A  61       4.773   2.240   6.021  1.00 96.19           C  
ATOM    469  O   THR A  61       4.035   5.082   5.204  1.00 96.19           O  
ATOM    470  CG2 THR A  61       4.302   0.868   6.492  1.00 96.19           C  
ATOM    471  OG1 THR A  61       6.159   2.160   5.664  1.00 96.19           O  
ATOM    472  N   SER A  62       5.030   4.291   3.266  1.00 96.03           N  
ATOM    473  CA  SER A  62       5.460   5.589   2.754  1.00 96.03           C  
ATOM    474  C   SER A  62       5.501   5.596   1.230  1.00 96.03           C  
ATOM    475  CB  SER A  62       6.836   5.957   3.311  1.00 96.03           C  
ATOM    476  O   SER A  62       5.486   4.537   0.598  1.00 96.03           O  
ATOM    477  OG  SER A  62       7.815   5.025   2.887  1.00 96.03           O  
ATOM    478  N   CYS A  63       5.447   6.792   0.703  1.00 95.31           N  
ATOM    479  CA  CYS A  63       5.516   6.943  -0.747  1.00 95.31           C  
ATOM    480  C   CYS A  63       6.947   6.785  -1.244  1.00 95.31           C  
ATOM    481  CB  CYS A  63       4.966   8.304  -1.170  1.00 95.31           C  
ATOM    482  O   CYS A  63       7.821   7.581  -0.895  1.00 95.31           O  
ATOM    483  SG  CYS A  63       4.656   8.445  -2.944  1.00 95.31           S  
ATOM    484  N   PRO A  64       7.144   5.631  -2.034  1.00 92.37           N  
ATOM    485  CA  PRO A  64       8.494   5.401  -2.554  1.00 92.37           C  
ATOM    486  C   PRO A  64       8.940   6.483  -3.535  1.00 92.37           C  
ATOM    487  CB  PRO A  64       8.376   4.045  -3.254  1.00 92.37           C  
ATOM    488  O   PRO A  64       8.113   7.259  -4.022  1.00 92.37           O  
ATOM    489  CG  PRO A  64       6.933   3.930  -3.625  1.00 92.37           C  
ATOM    490  CD  PRO A  64       6.127   4.759  -2.667  1.00 92.37           C  
ATOM    491  N   GLY A  65      10.314   6.659  -3.690  1.00 90.95           N  
ATOM    492  CA  GLY A  65      10.869   7.517  -4.724  1.00 90.95           C  
ATOM    493  C   GLY A  65      10.852   6.880  -6.101  1.00 90.95           C  
ATOM    494  O   GLY A  65      10.382   5.752  -6.263  1.00 90.95           O  
ATOM    495  N   GLY A  66      11.052   7.644  -7.074  1.00 87.97           N  
ATOM    496  CA  GLY A  66      11.048   7.161  -8.446  1.00 87.97           C  
ATOM    497  C   GLY A  66      10.530   8.185  -9.438  1.00 87.97           C  
ATOM    498  O   GLY A  66      10.353   9.356  -9.094  1.00 87.97           O  
ATOM    499  N   ILE A  67      10.427   7.729 -10.606  1.00 89.64           N  
ATOM    500  CA  ILE A  67      10.005   8.633 -11.671  1.00 89.64           C  
ATOM    501  C   ILE A  67       8.485   8.785 -11.647  1.00 89.64           C  
ATOM    502  CB  ILE A  67      10.470   8.130 -13.056  1.00 89.64           C  
ATOM    503  O   ILE A  67       7.754   7.809 -11.826  1.00 89.64           O  
ATOM    504  CG1 ILE A  67      11.998   8.005 -13.093  1.00 89.64           C  
ATOM    505  CG2 ILE A  67       9.970   9.060 -14.165  1.00 89.64           C  
ATOM    506  CD1 ILE A  67      12.534   7.340 -14.354  1.00 89.64           C  
ATOM    507  N   ARG A  68       8.010   9.993 -11.190  1.00 89.33           N  
ATOM    508  CA  ARG A  68       6.599  10.367 -11.181  1.00 89.33           C  
ATOM    509  C   ARG A  68       5.791   9.436 -10.284  1.00 89.33           C  
ATOM    510  CB  ARG A  68       6.030  10.350 -12.602  1.00 89.33           C  
ATOM    511  O   ARG A  68       4.827   8.814 -10.734  1.00 89.33           O  
ATOM    512  CG  ARG A  68       6.649  11.386 -13.526  1.00 89.33           C  
ATOM    513  CD  ARG A  68       5.998  11.376 -14.902  1.00 89.33           C  
ATOM    514  NE  ARG A  68       6.629  12.335 -15.804  1.00 89.33           N  
ATOM    515  NH1 ARG A  68       4.733  12.705 -17.070  1.00 89.33           N  
ATOM    516  NH2 ARG A  68       6.683  13.799 -17.572  1.00 89.33           N  
ATOM    517  CZ  ARG A  68       6.014  12.944 -16.814  1.00 89.33           C  
ATOM    518  N   PRO A  69       6.115   9.426  -9.012  1.00 94.41           N  
ATOM    519  CA  PRO A  69       5.398   8.529  -8.102  1.00 94.41           C  
ATOM    520  C   PRO A  69       3.953   8.963  -7.864  1.00 94.41           C  
ATOM    521  CB  PRO A  69       6.214   8.614  -6.809  1.00 94.41           C  
ATOM    522  O   PRO A  69       3.654  10.160  -7.873  1.00 94.41           O  
ATOM    523  CG  PRO A  69       6.791   9.993  -6.811  1.00 94.41           C  
ATOM    524  CD  PRO A  69       7.112  10.373  -8.228  1.00 94.41           C  
ATOM    525  N   VAL A  70       2.975   8.008  -7.840  1.00 95.47           N  
ATOM    526  CA  VAL A  70       1.596   8.179  -7.394  1.00 95.47           C  
ATOM    527  C   VAL A  70       1.409   7.520  -6.030  1.00 95.47           C  
ATOM    528  CB  VAL A  70       0.594   7.591  -8.412  1.00 95.47           C  
ATOM    529  O   VAL A  70       1.721   6.340  -5.855  1.00 95.47           O  
ATOM    530  CG1 VAL A  70      -0.839   7.726  -7.899  1.00 95.47           C  
ATOM    531  CG2 VAL A  70       0.745   8.279  -9.768  1.00 95.47           C  
ATOM    532  N   CYS A  71       0.959   8.361  -5.124  1.00 96.87           N  
ATOM    533  CA  CYS A  71       0.667   7.855  -3.788  1.00 96.87           C  
ATOM    534  C   CYS A  71      -0.718   8.295  -3.329  1.00 96.87           C  
ATOM    535  CB  CYS A  71       1.721   8.334  -2.791  1.00 96.87           C  
ATOM    536  O   CYS A  71      -1.054   9.478  -3.405  1.00 96.87           O  
ATOM    537  SG  CYS A  71       3.412   7.894  -3.251  1.00 96.87           S  
ATOM    538  N   CYS A  72      -1.391   7.243  -2.932  1.00 96.95           N  
ATOM    539  CA  CYS A  72      -2.743   7.586  -2.505  1.00 96.95           C  
ATOM    540  C   CYS A  72      -3.204   6.678  -1.372  1.00 96.95           C  
ATOM    541  CB  CYS A  72      -3.717   7.488  -3.679  1.00 96.95           C  
ATOM    542  O   CYS A  72      -2.626   5.612  -1.150  1.00 96.95           O  
ATOM    543  SG  CYS A  72      -3.793   5.845  -4.425  1.00 96.95           S  
ATOM    544  N   ARG A  73      -4.225   7.140  -0.504  1.00 95.82           N  
ATOM    545  CA  ARG A  73      -4.673   6.429   0.688  1.00 95.82           C  
ATOM    546  C   ARG A  73      -6.075   5.862   0.493  1.00 95.82           C  
ATOM    547  CB  ARG A  73      -4.646   7.353   1.908  1.00 95.82           C  
ATOM    548  O   ARG A  73      -6.738   5.486   1.462  1.00 95.82           O  
ATOM    549  CG  ARG A  73      -3.250   7.797   2.313  1.00 95.82           C  
ATOM    550  CD  ARG A  73      -3.274   8.661   3.566  1.00 95.82           C  
ATOM    551  NE  ARG A  73      -1.936   9.113   3.937  1.00 95.82           N  
ATOM    552  NH1 ARG A  73      -2.505   9.693   6.099  1.00 95.82           N  
ATOM    553  NH2 ARG A  73      -0.354   9.974   5.360  1.00 95.82           N  
ATOM    554  CZ  ARG A  73      -1.601   9.592   5.131  1.00 95.82           C  
ATOM    555  N   THR A  74      -6.481   5.861  -0.778  1.00 95.31           N  
ATOM    556  CA  THR A  74      -7.791   5.292  -1.072  1.00 95.31           C  
ATOM    557  C   THR A  74      -7.653   4.002  -1.875  1.00 95.31           C  
ATOM    558  CB  THR A  74      -8.673   6.290  -1.847  1.00 95.31           C  
ATOM    559  O   THR A  74      -6.597   3.735  -2.453  1.00 95.31           O  
ATOM    560  CG2 THR A  74      -8.894   7.567  -1.044  1.00 95.31           C  
ATOM    561  OG1 THR A  74      -8.033   6.622  -3.085  1.00 95.31           O  
ATOM    562  N   ASP A  75      -8.706   3.121  -1.976  1.00 95.65           N  
ATOM    563  CA  ASP A  75      -8.680   1.835  -2.666  1.00 95.65           C  
ATOM    564  C   ASP A  75      -8.416   2.018  -4.159  1.00 95.65           C  
ATOM    565  CB  ASP A  75      -9.996   1.084  -2.452  1.00 95.65           C  
ATOM    566  O   ASP A  75      -9.053   2.849  -4.810  1.00 95.65           O  
ATOM    567  CG  ASP A  75     -10.140   0.530  -1.045  1.00 95.65           C  
ATOM    568  OD1 ASP A  75      -9.113   0.315  -0.366  1.00 95.65           O  
ATOM    569  OD2 ASP A  75     -11.291   0.304  -0.614  1.00 95.65           O  
ATOM    570  N   LEU A  76      -7.430   1.213  -4.574  1.00 95.30           N  
ATOM    571  CA  LEU A  76      -7.170   1.084  -6.004  1.00 95.30           C  
ATOM    572  C   LEU A  76      -6.865   2.442  -6.625  1.00 95.30           C  
ATOM    573  CB  LEU A  76      -8.368   0.443  -6.710  1.00 95.30           C  
ATOM    574  O   LEU A  76      -7.224   2.697  -7.777  1.00 95.30           O  
ATOM    575  CG  LEU A  76      -8.802  -0.931  -6.198  1.00 95.30           C  
ATOM    576  CD1 LEU A  76     -10.078  -1.380  -6.902  1.00 95.30           C  
ATOM    577  CD2 LEU A  76      -7.687  -1.952  -6.397  1.00 95.30           C  
ATOM    578  N   CYS A  77      -6.300   3.365  -6.017  1.00 95.73           N  
ATOM    579  CA  CYS A  77      -6.002   4.725  -6.452  1.00 95.73           C  
ATOM    580  C   CYS A  77      -4.763   4.755  -7.339  1.00 95.73           C  
ATOM    581  CB  CYS A  77      -5.797   5.641  -5.245  1.00 95.73           C  
ATOM    582  O   CYS A  77      -4.550   5.714  -8.083  1.00 95.73           O  
ATOM    583  SG  CYS A  77      -4.250   5.346  -4.361  1.00 95.73           S  
ATOM    584  N   ASN A  78      -3.954   3.669  -7.236  1.00 94.67           N  
ATOM    585  CA  ASN A  78      -2.709   3.623  -7.995  1.00 94.67           C  
ATOM    586  C   ASN A  78      -2.924   3.046  -9.391  1.00 94.67           C  
ATOM    587  CB  ASN A  78      -1.651   2.812  -7.243  1.00 94.67           C  
ATOM    588  O   ASN A  78      -2.089   2.291  -9.891  1.00 94.67           O  
ATOM    589  CG  ASN A  78      -2.105   1.396  -6.943  1.00 94.67           C  
ATOM    590  ND2 ASN A  78      -1.153   0.476  -6.848  1.00 94.67           N  
ATOM    591  OD1 ASN A  78      -3.302   1.133  -6.798  1.00 94.67           O  
ATOM    592  N   LYS A  79      -3.808   3.540 -10.188  1.00 89.79           N  
ATOM    593  CA  LYS A  79      -4.141   3.119 -11.545  1.00 89.79           C  
ATOM    594  C   LYS A  79      -3.204   3.760 -12.565  1.00 89.79           C  
ATOM    595  CB  LYS A  79      -5.593   3.468 -11.875  1.00 89.79           C  
ATOM    596  O   LYS A  79      -2.701   4.864 -12.346  1.00 89.79           O  
ATOM    597  CG  LYS A  79      -6.092   2.867 -13.181  1.00 89.79           C  
ATOM    598  CD  LYS A  79      -7.566   3.178 -13.412  1.00 89.79           C  
ATOM    599  CE  LYS A  79      -8.072   2.560 -14.708  1.00 89.79           C  
ATOM    600  NZ  LYS A  79      -9.531   2.809 -14.907  1.00 89.79           N  
TER     601      ALA A   1                                                      
ENDMDL                                                                          
END                                                                             
