# Supplementary material for: Domain loss enabled evolution of novel functions in the snake three-finger toxin gene superfamily
Source: Nat Commun. 2023 Aug 11;14:4861. doi: 10.1038/s41467-023-40550-0 (PMC10421932; doi:10.1038/s41467-023-40550-0)
Supplement: Supplementary file 5 — Supplementary Data 2 [file 41467_2023_40550_MOESM5_ESM.zip › SD2_structure_predictions/full_sequence/None|Gaga_5|Gallus_gallus.pdb]

MODEL     1                                                                     
ATOM      1  N   MET A   1     -49.031   2.918  16.424  1.00 49.03           N  
ATOM      2  CA  MET A   1     -48.853   1.611  15.798  1.00 49.03           C  
ATOM      3  C   MET A   1     -48.153   1.744  14.450  1.00 49.03           C  
ATOM      4  CB  MET A   1     -50.202   0.912  15.620  1.00 49.03           C  
ATOM      5  O   MET A   1     -48.710   2.314  13.510  1.00 49.03           O  
ATOM      6  CG  MET A   1     -51.095   0.981  16.849  1.00 49.03           C  
ATOM      7  SD  MET A   1     -52.689   0.104  16.610  1.00 49.03           S  
ATOM      8  CE  MET A   1     -52.205  -1.577  17.093  1.00 49.03           C  
ATOM      9  N   LYS A   2     -46.867   2.528  14.453  1.00 55.24           N  
ATOM     10  CA  LYS A   2     -45.998   2.488  13.281  1.00 55.24           C  
ATOM     11  C   LYS A   2     -44.540   2.714  13.669  1.00 55.24           C  
ATOM     12  CB  LYS A   2     -46.435   3.534  12.253  1.00 55.24           C  
ATOM     13  O   LYS A   2     -43.913   3.674  13.216  1.00 55.24           O  
ATOM     14  CG  LYS A   2     -47.460   3.026  11.250  1.00 55.24           C  
ATOM     15  CD  LYS A   2     -48.079   4.169  10.456  1.00 55.24           C  
ATOM     16  CE  LYS A   2     -48.870   3.656   9.260  1.00 55.24           C  
ATOM     17  NZ  LYS A   2     -49.724   4.725   8.661  1.00 55.24           N  
ATOM     18  N   THR A   3     -44.128   2.276  14.830  1.00 59.16           N  
ATOM     19  CA  THR A   3     -42.787   2.535  15.341  1.00 59.16           C  
ATOM     20  C   THR A   3     -41.869   1.345  15.080  1.00 59.16           C  
ATOM     21  CB  THR A   3     -42.814   2.846  16.849  1.00 59.16           C  
ATOM     22  O   THR A   3     -40.652   1.443  15.252  1.00 59.16           O  
ATOM     23  CG2 THR A   3     -43.515   4.171  17.126  1.00 59.16           C  
ATOM     24  OG1 THR A   3     -43.510   1.797  17.535  1.00 59.16           O  
ATOM     25  N   THR A   4     -42.438   0.329  14.340  1.00 61.32           N  
ATOM     26  CA  THR A   4     -41.701  -0.911  14.122  1.00 61.32           C  
ATOM     27  C   THR A   4     -40.854  -0.821  12.856  1.00 61.32           C  
ATOM     28  CB  THR A   4     -42.654  -2.116  14.022  1.00 61.32           C  
ATOM     29  O   THR A   4     -39.720  -1.304  12.826  1.00 61.32           O  
ATOM     30  CG2 THR A   4     -42.664  -2.919  15.318  1.00 61.32           C  
ATOM     31  OG1 THR A   4     -43.981  -1.648  13.752  1.00 61.32           O  
ATOM     32  N   PRO A   5     -41.143   0.124  11.888  1.00 64.03           N  
ATOM     33  CA  PRO A   5     -40.281   0.250  10.711  1.00 64.03           C  
ATOM     34  C   PRO A   5     -39.147   1.251  10.914  1.00 64.03           C  
ATOM     35  CB  PRO A   5     -41.242   0.727   9.619  1.00 64.03           C  
ATOM     36  O   PRO A   5     -38.070   1.097  10.333  1.00 64.03           O  
ATOM     37  CG  PRO A   5     -42.446   1.217  10.358  1.00 64.03           C  
ATOM     38  CD  PRO A   5     -42.378   0.712  11.770  1.00 64.03           C  
ATOM     39  N   VAL A   6     -39.244   2.078  11.969  1.00 63.58           N  
ATOM     40  CA  VAL A   6     -38.281   3.132  12.270  1.00 63.58           C  
ATOM     41  C   VAL A   6     -37.168   2.577  13.157  1.00 63.58           C  
ATOM     42  CB  VAL A   6     -38.957   4.339  12.957  1.00 63.58           C  
ATOM     43  O   VAL A   6     -35.994   2.906  12.969  1.00 63.58           O  
ATOM     44  CG1 VAL A   6     -37.918   5.386  13.356  1.00 63.58           C  
ATOM     45  CG2 VAL A   6     -40.013   4.953  12.039  1.00 63.58           C  
ATOM     46  N   ILE A   7     -37.396   1.547  13.924  1.00 65.09           N  
ATOM     47  CA  ILE A   7     -36.471   0.843  14.805  1.00 65.09           C  
ATOM     48  C   ILE A   7     -35.649  -0.159  13.997  1.00 65.09           C  
ATOM     49  CB  ILE A   7     -37.218   0.124  15.950  1.00 65.09           C  
ATOM     50  O   ILE A   7     -34.446  -0.310  14.222  1.00 65.09           O  
ATOM     51  CG1 ILE A   7     -37.928   1.143  16.848  1.00 65.09           C  
ATOM     52  CG2 ILE A   7     -36.253  -0.744  16.764  1.00 65.09           C  
ATOM     53  CD1 ILE A   7     -38.884   0.521  17.857  1.00 65.09           C  
ATOM     54  N   LEU A   8     -36.175  -0.675  12.962  1.00 65.18           N  
ATOM     55  CA  LEU A   8     -35.530  -1.623  12.060  1.00 65.18           C  
ATOM     56  C   LEU A   8     -34.617  -0.901  11.075  1.00 65.18           C  
ATOM     57  CB  LEU A   8     -36.579  -2.438  11.299  1.00 65.18           C  
ATOM     58  O   LEU A   8     -33.517  -1.374  10.780  1.00 65.18           O  
ATOM     59  CG  LEU A   8     -36.158  -3.840  10.857  1.00 65.18           C  
ATOM     60  CD1 LEU A   8     -36.912  -4.897  11.658  1.00 65.18           C  
ATOM     61  CD2 LEU A   8     -36.398  -4.024   9.362  1.00 65.18           C  
ATOM     62  N   LEU A   9     -34.934   0.318  10.696  1.00 67.01           N  
ATOM     63  CA  LEU A   9     -34.172   1.210   9.829  1.00 67.01           C  
ATOM     64  C   LEU A   9     -32.987   1.813  10.576  1.00 67.01           C  
ATOM     65  CB  LEU A   9     -35.069   2.326   9.287  1.00 67.01           C  
ATOM     66  O   LEU A   9     -31.884   1.900  10.033  1.00 67.01           O  
ATOM     67  CG  LEU A   9     -34.627   2.973   7.973  1.00 67.01           C  
ATOM     68  CD1 LEU A   9     -35.536   2.528   6.832  1.00 67.01           C  
ATOM     69  CD2 LEU A   9     -34.624   4.493   8.099  1.00 67.01           C  
ATOM     70  N   VAL A  10     -33.088   2.070  11.906  1.00 68.16           N  
ATOM     71  CA  VAL A  10     -32.037   2.564  12.791  1.00 68.16           C  
ATOM     72  C   VAL A  10     -31.060   1.436  13.112  1.00 68.16           C  
ATOM     73  CB  VAL A  10     -32.622   3.150  14.095  1.00 68.16           C  
ATOM     74  O   VAL A  10     -29.847   1.653  13.165  1.00 68.16           O  
ATOM     75  CG1 VAL A  10     -31.504   3.522  15.068  1.00 68.16           C  
ATOM     76  CG2 VAL A  10     -33.495   4.366  13.789  1.00 68.16           C  
ATOM     77  N   ALA A  11     -31.505   0.202  13.202  1.00 66.89           N  
ATOM     78  CA  ALA A  11     -30.705  -0.993  13.461  1.00 66.89           C  
ATOM     79  C   ALA A  11     -29.880  -1.377  12.237  1.00 66.89           C  
ATOM     80  CB  ALA A  11     -31.604  -2.154  13.879  1.00 66.89           C  
ATOM     81  O   ALA A  11     -28.723  -1.784  12.363  1.00 66.89           O  
ATOM     82  N   VAL A  12     -30.379  -1.155  11.021  1.00 69.29           N  
ATOM     83  CA  VAL A  12     -29.708  -1.449   9.758  1.00 69.29           C  
ATOM     84  C   VAL A  12     -28.648  -0.386   9.478  1.00 69.29           C  
ATOM     85  CB  VAL A  12     -30.712  -1.523   8.586  1.00 69.29           C  
ATOM     86  O   VAL A  12     -27.560  -0.700   8.991  1.00 69.29           O  
ATOM     87  CG1 VAL A  12     -29.977  -1.655   7.253  1.00 69.29           C  
ATOM     88  CG2 VAL A  12     -31.678  -2.690   8.785  1.00 69.29           C  
ATOM     89  N   LEU A  13     -28.877   0.860   9.908  1.00 68.69           N  
ATOM     90  CA  LEU A  13     -27.947   1.970   9.737  1.00 68.69           C  
ATOM     91  C   LEU A  13     -26.844   1.922  10.789  1.00 68.69           C  
ATOM     92  CB  LEU A  13     -28.687   3.308   9.819  1.00 68.69           C  
ATOM     93  O   LEU A  13     -25.769   2.494  10.595  1.00 68.69           O  
ATOM     94  CG  LEU A  13     -29.638   3.628   8.664  1.00 68.69           C  
ATOM     95  CD1 LEU A  13     -30.483   4.853   8.998  1.00 68.69           C  
ATOM     96  CD2 LEU A  13     -28.856   3.846   7.373  1.00 68.69           C  
ATOM     97  N   CYS A  14     -27.109   1.112  11.966  1.00 66.74           N  
ATOM     98  CA  CYS A  14     -26.164   0.965  13.068  1.00 66.74           C  
ATOM     99  C   CYS A  14     -25.242  -0.227  12.840  1.00 66.74           C  
ATOM    100  CB  CYS A  14     -26.907   0.801  14.393  1.00 66.74           C  
ATOM    101  O   CYS A  14     -24.289  -0.433  13.595  1.00 66.74           O  
ATOM    102  SG  CYS A  14     -27.619   2.336  15.023  1.00 66.74           S  
ATOM    103  N   VAL A  15     -25.519  -1.050  11.742  1.00 67.07           N  
ATOM    104  CA  VAL A  15     -24.645  -2.182  11.450  1.00 67.07           C  
ATOM    105  C   VAL A  15     -23.464  -1.718  10.600  1.00 67.07           C  
ATOM    106  CB  VAL A  15     -25.408  -3.316  10.729  1.00 67.07           C  
ATOM    107  O   VAL A  15     -23.653  -1.106   9.546  1.00 67.07           O  
ATOM    108  CG1 VAL A  15     -24.486  -4.507  10.470  1.00 67.07           C  
ATOM    109  CG2 VAL A  15     -26.623  -3.747  11.549  1.00 67.07           C  
ATOM    110  N   GLU A  16     -22.418  -1.248  11.203  1.00 60.32           N  
ATOM    111  CA  GLU A  16     -21.150  -0.889  10.575  1.00 60.32           C  
ATOM    112  C   GLU A  16     -20.625  -2.025   9.702  1.00 60.32           C  
ATOM    113  CB  GLU A  16     -20.111  -0.518  11.636  1.00 60.32           C  
ATOM    114  O   GLU A  16     -20.541  -3.171  10.149  1.00 60.32           O  
ATOM    115  CG  GLU A  16     -20.243   0.906  12.155  1.00 60.32           C  
ATOM    116  CD  GLU A  16     -18.968   1.432  12.795  1.00 60.32           C  
ATOM    117  OE1 GLU A  16     -18.897   2.645  13.099  1.00 60.32           O  
ATOM    118  OE2 GLU A  16     -18.032   0.626  12.994  1.00 60.32           O  
ATOM    119  N   GLN A  17     -21.182  -2.189   8.458  1.00 59.60           N  
ATOM    120  CA  GLN A  17     -20.609  -3.134   7.505  1.00 59.60           C  
ATOM    121  C   GLN A  17     -19.086  -3.143   7.588  1.00 59.60           C  
ATOM    122  CB  GLN A  17     -21.055  -2.797   6.081  1.00 59.60           C  
ATOM    123  O   GLN A  17     -18.447  -2.093   7.490  1.00 59.60           O  
ATOM    124  CG  GLN A  17     -22.473  -3.250   5.757  1.00 59.60           C  
ATOM    125  CD  GLN A  17     -22.866  -2.964   4.320  1.00 59.60           C  
ATOM    126  NE2 GLN A  17     -24.048  -3.427   3.926  1.00 59.60           N  
ATOM    127  OE1 GLN A  17     -22.115  -2.332   3.571  1.00 59.60           O  
ATOM    128  N   VAL A  18     -18.501  -4.137   8.462  1.00 64.02           N  
ATOM    129  CA  VAL A  18     -17.049  -4.240   8.558  1.00 64.02           C  
ATOM    130  C   VAL A  18     -16.505  -5.009   7.356  1.00 64.02           C  
ATOM    131  CB  VAL A  18     -16.613  -4.926   9.872  1.00 64.02           C  
ATOM    132  O   VAL A  18     -16.888  -6.157   7.121  1.00 64.02           O  
ATOM    133  CG1 VAL A  18     -15.097  -5.104   9.911  1.00 64.02           C  
ATOM    134  CG2 VAL A  18     -17.091  -4.120  11.078  1.00 64.02           C  
ATOM    135  N   TYR A  19     -16.272  -4.421   6.264  1.00 68.89           N  
ATOM    136  CA  TYR A  19     -15.588  -5.024   5.126  1.00 68.89           C  
ATOM    137  C   TYR A  19     -14.116  -5.268   5.440  1.00 68.89           C  
ATOM    138  CB  TYR A  19     -15.716  -4.132   3.887  1.00 68.89           C  
ATOM    139  O   TYR A  19     -13.492  -4.487   6.163  1.00 68.89           O  
ATOM    140  CG  TYR A  19     -17.130  -4.000   3.378  1.00 68.89           C  
ATOM    141  CD1 TYR A  19     -17.705  -4.997   2.594  1.00 68.89           C  
ATOM    142  CD2 TYR A  19     -17.895  -2.878   3.679  1.00 68.89           C  
ATOM    143  CE1 TYR A  19     -19.008  -4.879   2.121  1.00 68.89           C  
ATOM    144  CE2 TYR A  19     -19.198  -2.749   3.211  1.00 68.89           C  
ATOM    145  OH  TYR A  19     -21.036  -3.631   1.969  1.00 68.89           O  
ATOM    146  CZ  TYR A  19     -19.745  -3.753   2.434  1.00 68.89           C  
ATOM    147  N   PRO A  20     -13.751  -6.562   5.209  1.00 81.42           N  
ATOM    148  CA  PRO A  20     -12.326  -6.806   5.443  1.00 81.42           C  
ATOM    149  C   PRO A  20     -11.433  -5.751   4.795  1.00 81.42           C  
ATOM    150  CB  PRO A  20     -12.095  -8.181   4.810  1.00 81.42           C  
ATOM    151  O   PRO A  20     -11.778  -5.206   3.743  1.00 81.42           O  
ATOM    152  CG  PRO A  20     -13.188  -8.324   3.799  1.00 81.42           C  
ATOM    153  CD  PRO A  20     -14.357  -7.492   4.240  1.00 81.42           C  
ATOM    154  N   PHE A  21     -10.577  -5.088   5.544  1.00 93.10           N  
ATOM    155  CA  PHE A  21      -9.593  -4.135   5.045  1.00 93.10           C  
ATOM    156  C   PHE A  21      -8.730  -4.767   3.959  1.00 93.10           C  
ATOM    157  CB  PHE A  21      -8.708  -3.625   6.187  1.00 93.10           C  
ATOM    158  O   PHE A  21      -8.047  -5.763   4.203  1.00 93.10           O  
ATOM    159  CG  PHE A  21      -7.836  -2.460   5.806  1.00 93.10           C  
ATOM    160  CD1 PHE A  21      -6.477  -2.467   6.094  1.00 93.10           C  
ATOM    161  CD2 PHE A  21      -8.376  -1.356   5.159  1.00 93.10           C  
ATOM    162  CE1 PHE A  21      -5.667  -1.390   5.743  1.00 93.10           C  
ATOM    163  CE2 PHE A  21      -7.573  -0.275   4.804  1.00 93.10           C  
ATOM    164  CZ  PHE A  21      -6.219  -0.294   5.098  1.00 93.10           C  
ATOM    165  N   MET A  22      -8.839  -4.237   2.726  1.00 95.69           N  
ATOM    166  CA  MET A  22      -8.126  -4.765   1.567  1.00 95.69           C  
ATOM    167  C   MET A  22      -7.158  -3.729   1.005  1.00 95.69           C  
ATOM    168  CB  MET A  22      -9.113  -5.201   0.482  1.00 95.69           C  
ATOM    169  O   MET A  22      -7.463  -2.536   0.984  1.00 95.69           O  
ATOM    170  CG  MET A  22     -10.018  -6.348   0.902  1.00 95.69           C  
ATOM    171  SD  MET A  22     -11.226  -6.803  -0.402  1.00 95.69           S  
ATOM    172  CE  MET A  22     -12.213  -8.036   0.492  1.00 95.69           C  
ATOM    173  N   CYS A  23      -6.031  -4.326   0.419  1.00 97.03           N  
ATOM    174  CA  CYS A  23      -5.016  -3.493  -0.216  1.00 97.03           C  
ATOM    175  C   CYS A  23      -4.464  -4.164  -1.468  1.00 97.03           C  
ATOM    176  CB  CYS A  23      -3.877  -3.200   0.761  1.00 97.03           C  
ATOM    177  O   CYS A  23      -4.598  -5.377  -1.637  1.00 97.03           O  
ATOM    178  SG  CYS A  23      -4.393  -2.277   2.225  1.00 97.03           S  
ATOM    179  N   TYR A  24      -3.872  -3.328  -2.348  1.00 97.49           N  
ATOM    180  CA  TYR A  24      -3.039  -3.898  -3.402  1.00 97.49           C  
ATOM    181  C   TYR A  24      -1.674  -4.303  -2.859  1.00 97.49           C  
ATOM    182  CB  TYR A  24      -2.869  -2.900  -4.551  1.00 97.49           C  
ATOM    183  O   TYR A  24      -1.042  -3.543  -2.121  1.00 97.49           O  
ATOM    184  CG  TYR A  24      -4.138  -2.647  -5.329  1.00 97.49           C  
ATOM    185  CD1 TYR A  24      -4.668  -3.623  -6.170  1.00 97.49           C  
ATOM    186  CD2 TYR A  24      -4.808  -1.433  -5.225  1.00 97.49           C  
ATOM    187  CE1 TYR A  24      -5.836  -3.394  -6.890  1.00 97.49           C  
ATOM    188  CE2 TYR A  24      -5.976  -1.193  -5.940  1.00 97.49           C  
ATOM    189  OH  TYR A  24      -7.639  -1.946  -7.478  1.00 97.49           O  
ATOM    190  CZ  TYR A  24      -6.482  -2.178  -6.768  1.00 97.49           C  
ATOM    191  N   VAL A  25      -1.209  -5.605  -3.277  1.00 97.19           N  
ATOM    192  CA  VAL A  25       0.059  -6.118  -2.768  1.00 97.19           C  
ATOM    193  C   VAL A  25       0.945  -6.555  -3.932  1.00 97.19           C  
ATOM    194  CB  VAL A  25      -0.157  -7.296  -1.791  1.00 97.19           C  
ATOM    195  O   VAL A  25       0.452  -7.073  -4.936  1.00 97.19           O  
ATOM    196  CG1 VAL A  25      -0.965  -6.848  -0.574  1.00 97.19           C  
ATOM    197  CG2 VAL A  25      -0.853  -8.456  -2.501  1.00 97.19           C  
ATOM    198  N   CYS A  26       2.092  -6.328  -3.831  1.00 97.32           N  
ATOM    199  CA  CYS A  26       3.091  -6.727  -4.816  1.00 97.32           C  
ATOM    200  C   CYS A  26       4.502  -6.521  -4.277  1.00 97.32           C  
ATOM    201  CB  CYS A  26       2.911  -5.938  -6.113  1.00 97.32           C  
ATOM    202  O   CYS A  26       4.697  -5.796  -3.300  1.00 97.32           O  
ATOM    203  SG  CYS A  26       3.279  -4.177  -5.950  1.00 97.32           S  
ATOM    204  N   GLN A  27       5.431  -7.187  -4.905  1.00 96.02           N  
ATOM    205  CA  GLN A  27       6.831  -7.075  -4.510  1.00 96.02           C  
ATOM    206  C   GLN A  27       7.709  -6.691  -5.697  1.00 96.02           C  
ATOM    207  CB  GLN A  27       7.322  -8.388  -3.897  1.00 96.02           C  
ATOM    208  O   GLN A  27       7.750  -7.403  -6.702  1.00 96.02           O  
ATOM    209  CG  GLN A  27       8.692  -8.285  -3.240  1.00 96.02           C  
ATOM    210  CD  GLN A  27       9.104  -9.566  -2.539  1.00 96.02           C  
ATOM    211  NE2 GLN A  27      10.240  -9.526  -1.851  1.00 96.02           N  
ATOM    212  OE1 GLN A  27       8.407 -10.583  -2.614  1.00 96.02           O  
ATOM    213  N   GLN A  28       8.313  -5.533  -5.628  1.00 93.99           N  
ATOM    214  CA  GLN A  28       9.340  -5.010  -6.524  1.00 93.99           C  
ATOM    215  C   GLN A  28       8.906  -5.122  -7.983  1.00 93.99           C  
ATOM    216  CB  GLN A  28      10.664  -5.746  -6.312  1.00 93.99           C  
ATOM    217  O   GLN A  28       9.604  -5.727  -8.799  1.00 93.99           O  
ATOM    218  CG  GLN A  28      11.272  -5.532  -4.933  1.00 93.99           C  
ATOM    219  CD  GLN A  28      12.629  -6.195  -4.780  1.00 93.99           C  
ATOM    220  NE2 GLN A  28      13.480  -5.618  -3.939  1.00 93.99           N  
ATOM    221  OE1 GLN A  28      12.909  -7.218  -5.413  1.00 93.99           O  
ATOM    222  N   GLN A  29       7.860  -4.542  -8.359  1.00 95.52           N  
ATOM    223  CA  GLN A  29       7.383  -4.464  -9.736  1.00 95.52           C  
ATOM    224  C   GLN A  29       7.793  -3.145 -10.385  1.00 95.52           C  
ATOM    225  CB  GLN A  29       5.863  -4.625  -9.788  1.00 95.52           C  
ATOM    226  O   GLN A  29       7.885  -2.117  -9.711  1.00 95.52           O  
ATOM    227  CG  GLN A  29       5.365  -5.946  -9.217  1.00 95.52           C  
ATOM    228  CD  GLN A  29       5.868  -7.148  -9.993  1.00 95.52           C  
ATOM    229  NE2 GLN A  29       6.045  -8.269  -9.302  1.00 95.52           N  
ATOM    230  OE1 GLN A  29       6.096  -7.071 -11.205  1.00 95.52           O  
ATOM    231  N   GLU A  30       8.073  -3.224 -11.654  1.00 91.29           N  
ATOM    232  CA  GLU A  30       8.597  -2.090 -12.409  1.00 91.29           C  
ATOM    233  C   GLU A  30       7.478  -1.136 -12.820  1.00 91.29           C  
ATOM    234  CB  GLU A  30       9.358  -2.573 -13.647  1.00 91.29           C  
ATOM    235  O   GLU A  30       7.727   0.039 -13.094  1.00 91.29           O  
ATOM    236  CG  GLU A  30      10.657  -3.297 -13.326  1.00 91.29           C  
ATOM    237  CD  GLU A  30      11.494  -3.602 -14.558  1.00 91.29           C  
ATOM    238  OE1 GLU A  30      12.697  -3.914 -14.412  1.00 91.29           O  
ATOM    239  OE2 GLU A  30      10.941  -3.527 -15.678  1.00 91.29           O  
ATOM    240  N   SER A  31       6.296  -1.705 -12.825  1.00 90.57           N  
ATOM    241  CA  SER A  31       5.153  -0.893 -13.229  1.00 90.57           C  
ATOM    242  C   SER A  31       3.981  -1.071 -12.268  1.00 90.57           C  
ATOM    243  CB  SER A  31       4.716  -1.249 -14.650  1.00 90.57           C  
ATOM    244  O   SER A  31       3.767  -2.163 -11.739  1.00 90.57           O  
ATOM    245  OG  SER A  31       3.482  -0.629 -14.967  1.00 90.57           O  
ATOM    246  N   ASN A  32       3.225  -0.072 -12.125  1.00 92.43           N  
ATOM    247  CA  ASN A  32       2.019  -0.119 -11.304  1.00 92.43           C  
ATOM    248  C   ASN A  32       0.989  -1.088 -11.877  1.00 92.43           C  
ATOM    249  CB  ASN A  32       1.412   1.278 -11.161  1.00 92.43           C  
ATOM    250  O   ASN A  32       0.263  -1.744 -11.128  1.00 92.43           O  
ATOM    251  CG  ASN A  32       0.267   1.318 -10.169  1.00 92.43           C  
ATOM    252  ND2 ASN A  32      -0.924   1.654 -10.652  1.00 92.43           N  
ATOM    253  OD1 ASN A  32       0.450   1.052  -8.979  1.00 92.43           O  
ATOM    254  N   LYS A  33       0.973  -1.168 -13.100  1.00 93.15           N  
ATOM    255  CA  LYS A  33       0.020  -2.052 -13.766  1.00 93.15           C  
ATOM    256  C   LYS A  33       0.216  -3.501 -13.330  1.00 93.15           C  
ATOM    257  CB  LYS A  33       0.154  -1.939 -15.285  1.00 93.15           C  
ATOM    258  O   LYS A  33      -0.750  -4.258 -13.219  1.00 93.15           O  
ATOM    259  CG  LYS A  33      -0.871  -2.755 -16.059  1.00 93.15           C  
ATOM    260  CD  LYS A  33      -0.695  -2.592 -17.563  1.00 93.15           C  
ATOM    261  CE  LYS A  33      -1.660  -3.477 -18.340  1.00 93.15           C  
ATOM    262  NZ  LYS A  33      -1.453  -3.363 -19.814  1.00 93.15           N  
ATOM    263  N   ASP A  34       1.459  -3.832 -13.068  1.00 93.30           N  
ATOM    264  CA  ASP A  34       1.824  -5.185 -12.661  1.00 93.30           C  
ATOM    265  C   ASP A  34       1.766  -5.336 -11.143  1.00 93.30           C  
ATOM    266  CB  ASP A  34       3.221  -5.542 -13.173  1.00 93.30           C  
ATOM    267  O   ASP A  34       2.097  -6.396 -10.606  1.00 93.30           O  
ATOM    268  CG  ASP A  34       3.304  -5.585 -14.689  1.00 93.30           C  
ATOM    269  OD1 ASP A  34       2.318  -5.987 -15.343  1.00 93.30           O  
ATOM    270  OD2 ASP A  34       4.366  -5.215 -15.234  1.00 93.30           O  
ATOM    271  N   CYS A  35       1.342  -4.238 -10.447  1.00 95.11           N  
ATOM    272  CA  CYS A  35       1.369  -4.180  -8.990  1.00 95.11           C  
ATOM    273  C   CYS A  35      -0.021  -3.904  -8.429  1.00 95.11           C  
ATOM    274  CB  CYS A  35       2.344  -3.104  -8.514  1.00 95.11           C  
ATOM    275  O   CYS A  35      -0.181  -3.066  -7.539  1.00 95.11           O  
ATOM    276  SG  CYS A  35       2.961  -3.370  -6.838  1.00 95.11           S  
ATOM    277  N   LEU A  36      -1.048  -4.632  -8.969  1.00 96.13           N  
ATOM    278  CA  LEU A  36      -2.430  -4.368  -8.587  1.00 96.13           C  
ATOM    279  C   LEU A  36      -3.105  -5.637  -8.076  1.00 96.13           C  
ATOM    280  CB  LEU A  36      -3.215  -3.800  -9.772  1.00 96.13           C  
ATOM    281  O   LEU A  36      -4.323  -5.789  -8.198  1.00 96.13           O  
ATOM    282  CG  LEU A  36      -2.800  -2.410 -10.256  1.00 96.13           C  
ATOM    283  CD1 LEU A  36      -3.573  -2.035 -11.517  1.00 96.13           C  
ATOM    284  CD2 LEU A  36      -3.019  -1.373  -9.160  1.00 96.13           C  
ATOM    285  N   THR A  37      -2.320  -6.513  -7.456  1.00 97.34           N  
ATOM    286  CA  THR A  37      -2.884  -7.718  -6.857  1.00 97.34           C  
ATOM    287  C   THR A  37      -3.617  -7.384  -5.560  1.00 97.34           C  
ATOM    288  CB  THR A  37      -1.793  -8.767  -6.577  1.00 97.34           C  
ATOM    289  O   THR A  37      -3.036  -6.794  -4.647  1.00 97.34           O  
ATOM    290  CG2 THR A  37      -2.389 -10.032  -5.968  1.00 97.34           C  
ATOM    291  OG1 THR A  37      -1.137  -9.105  -7.805  1.00 97.34           O  
ATOM    292  N   ILE A  38      -4.870  -7.818  -5.488  1.00 97.15           N  
ATOM    293  CA  ILE A  38      -5.714  -7.538  -4.331  1.00 97.15           C  
ATOM    294  C   ILE A  38      -5.512  -8.619  -3.272  1.00 97.15           C  
ATOM    295  CB  ILE A  38      -7.205  -7.447  -4.727  1.00 97.15           C  
ATOM    296  O   ILE A  38      -5.489  -9.811  -3.588  1.00 97.15           O  
ATOM    297  CG1 ILE A  38      -7.425  -6.298  -5.717  1.00 97.15           C  
ATOM    298  CG2 ILE A  38      -8.084  -7.277  -3.485  1.00 97.15           C  
ATOM    299  CD1 ILE A  38      -8.825  -6.255  -6.314  1.00 97.15           C  
ATOM    300  N   SER A  39      -5.349  -8.125  -2.003  1.00 96.62           N  
ATOM    301  CA  SER A  39      -5.193  -9.069  -0.901  1.00 96.62           C  
ATOM    302  C   SER A  39      -5.928  -8.589   0.346  1.00 96.62           C  
ATOM    303  CB  SER A  39      -3.712  -9.278  -0.580  1.00 96.62           C  
ATOM    304  O   SER A  39      -5.964  -7.390   0.630  1.00 96.62           O  
ATOM    305  OG  SER A  39      -3.549 -10.268   0.421  1.00 96.62           O  
ATOM    306  N   MET A  40      -6.455  -9.628   1.023  1.00 96.26           N  
ATOM    307  CA  MET A  40      -7.060  -9.337   2.320  1.00 96.26           C  
ATOM    308  C   MET A  40      -5.988  -9.121   3.383  1.00 96.26           C  
ATOM    309  CB  MET A  40      -7.996 -10.470   2.744  1.00 96.26           C  
ATOM    310  O   MET A  40      -5.067  -9.928   3.515  1.00 96.26           O  
ATOM    311  CG  MET A  40      -9.204 -10.639   1.836  1.00 96.26           C  
ATOM    312  SD  MET A  40     -10.180 -12.140   2.237  1.00 96.26           S  
ATOM    313  CE  MET A  40     -10.914 -11.633   3.817  1.00 96.26           C  
ATOM    314  N   CYS A  41      -6.209  -7.981   4.190  1.00 95.89           N  
ATOM    315  CA  CYS A  41      -5.220  -7.676   5.217  1.00 95.89           C  
ATOM    316  C   CYS A  41      -5.582  -8.344   6.538  1.00 95.89           C  
ATOM    317  CB  CYS A  41      -5.102  -6.165   5.416  1.00 95.89           C  
ATOM    318  O   CYS A  41      -6.734  -8.727   6.750  1.00 95.89           O  
ATOM    319  SG  CYS A  41      -4.602  -5.272   3.927  1.00 95.89           S  
ATOM    320  N   ALA A  42      -4.522  -8.516   7.337  1.00 95.16           N  
ATOM    321  CA  ALA A  42      -4.755  -9.047   8.677  1.00 95.16           C  
ATOM    322  C   ALA A  42      -5.585  -8.078   9.515  1.00 95.16           C  
ATOM    323  CB  ALA A  42      -3.427  -9.341   9.371  1.00 95.16           C  
ATOM    324  O   ALA A  42      -5.651  -6.885   9.211  1.00 95.16           O  
ATOM    325  N   LYS A  43      -6.190  -8.581  10.504  1.00 91.83           N  
ATOM    326  CA  LYS A  43      -7.078  -7.805  11.365  1.00 91.83           C  
ATOM    327  C   LYS A  43      -6.343  -6.621  11.988  1.00 91.83           C  
ATOM    328  CB  LYS A  43      -7.670  -8.690  12.463  1.00 91.83           C  
ATOM    329  O   LYS A  43      -6.922  -5.548  12.167  1.00 91.83           O  
ATOM    330  CG  LYS A  43      -8.798  -8.033  13.246  1.00 91.83           C  
ATOM    331  CD  LYS A  43      -9.402  -8.991  14.265  1.00 91.83           C  
ATOM    332  CE  LYS A  43     -10.519  -8.329  15.061  1.00 91.83           C  
ATOM    333  NZ  LYS A  43     -11.045  -9.230  16.130  1.00 91.83           N  
ATOM    334  N   GLU A  44      -5.098  -6.744  12.209  1.00 93.42           N  
ATOM    335  CA  GLU A  44      -4.287  -5.745  12.899  1.00 93.42           C  
ATOM    336  C   GLU A  44      -3.817  -4.657  11.938  1.00 93.42           C  
ATOM    337  CB  GLU A  44      -3.083  -6.405  13.576  1.00 93.42           C  
ATOM    338  O   GLU A  44      -3.376  -3.589  12.369  1.00 93.42           O  
ATOM    339  CG  GLU A  44      -2.215  -7.221  12.629  1.00 93.42           C  
ATOM    340  CD  GLU A  44      -2.597  -8.692  12.581  1.00 93.42           C  
ATOM    341  OE1 GLU A  44      -1.719  -9.538  12.299  1.00 93.42           O  
ATOM    342  OE2 GLU A  44      -3.785  -9.000  12.828  1.00 93.42           O  
ATOM    343  N   ASP A  45      -3.918  -5.001  10.608  1.00 94.91           N  
ATOM    344  CA  ASP A  45      -3.463  -4.051   9.597  1.00 94.91           C  
ATOM    345  C   ASP A  45      -4.444  -2.890   9.455  1.00 94.91           C  
ATOM    346  CB  ASP A  45      -3.276  -4.750   8.249  1.00 94.91           C  
ATOM    347  O   ASP A  45      -5.653  -3.102   9.342  1.00 94.91           O  
ATOM    348  CG  ASP A  45      -2.108  -5.721   8.242  1.00 94.91           C  
ATOM    349  OD1 ASP A  45      -1.126  -5.500   8.982  1.00 94.91           O  
ATOM    350  OD2 ASP A  45      -2.171  -6.716   7.488  1.00 94.91           O  
ATOM    351  N   LYS A  46      -3.827  -1.626   9.374  1.00 93.55           N  
ATOM    352  CA  LYS A  46      -4.678  -0.441   9.303  1.00 93.55           C  
ATOM    353  C   LYS A  46      -4.302   0.434   8.111  1.00 93.55           C  
ATOM    354  CB  LYS A  46      -4.583   0.367  10.598  1.00 93.55           C  
ATOM    355  O   LYS A  46      -5.019   1.381   7.779  1.00 93.55           O  
ATOM    356  CG  LYS A  46      -5.058  -0.384  11.833  1.00 93.55           C  
ATOM    357  CD  LYS A  46      -4.936   0.470  13.088  1.00 93.55           C  
ATOM    358  CE  LYS A  46      -5.382  -0.291  14.329  1.00 93.55           C  
ATOM    359  NZ  LYS A  46      -5.245   0.536  15.565  1.00 93.55           N  
ATOM    360  N   TYR A  47      -3.195  -0.013   7.450  1.00 95.19           N  
ATOM    361  CA  TYR A  47      -2.671   0.848   6.395  1.00 95.19           C  
ATOM    362  C   TYR A  47      -2.346   0.042   5.144  1.00 95.19           C  
ATOM    363  CB  TYR A  47      -1.421   1.590   6.878  1.00 95.19           C  
ATOM    364  O   TYR A  47      -1.881  -1.097   5.235  1.00 95.19           O  
ATOM    365  CG  TYR A  47      -1.664   2.471   8.079  1.00 95.19           C  
ATOM    366  CD1 TYR A  47      -2.108   3.783   7.927  1.00 95.19           C  
ATOM    367  CD2 TYR A  47      -1.449   1.995   9.368  1.00 95.19           C  
ATOM    368  CE1 TYR A  47      -2.331   4.599   9.031  1.00 95.19           C  
ATOM    369  CE2 TYR A  47      -1.670   2.802  10.479  1.00 95.19           C  
ATOM    370  OH  TYR A  47      -2.330   4.904  11.397  1.00 95.19           O  
ATOM    371  CZ  TYR A  47      -2.110   4.101  10.300  1.00 95.19           C  
ATOM    372  N   CYS A  48      -2.647   0.601   4.020  1.00 95.75           N  
ATOM    373  CA  CYS A  48      -2.013   0.192   2.772  1.00 95.75           C  
ATOM    374  C   CYS A  48      -0.721   0.966   2.538  1.00 95.75           C  
ATOM    375  CB  CYS A  48      -2.964   0.399   1.594  1.00 95.75           C  
ATOM    376  O   CYS A  48      -0.720   2.198   2.553  1.00 95.75           O  
ATOM    377  SG  CYS A  48      -4.454  -0.618   1.674  1.00 95.75           S  
ATOM    378  N   VAL A  49       0.360   0.219   2.330  1.00 94.68           N  
ATOM    379  CA  VAL A  49       1.667   0.855   2.205  1.00 94.68           C  
ATOM    380  C   VAL A  49       2.196   0.675   0.784  1.00 94.68           C  
ATOM    381  CB  VAL A  49       2.676   0.284   3.226  1.00 94.68           C  
ATOM    382  O   VAL A  49       2.141  -0.425   0.229  1.00 94.68           O  
ATOM    383  CG1 VAL A  49       4.034   0.969   3.084  1.00 94.68           C  
ATOM    384  CG2 VAL A  49       2.142   0.440   4.648  1.00 94.68           C  
ATOM    385  N   THR A  50       2.685   1.765   0.263  1.00 94.23           N  
ATOM    386  CA  THR A  50       3.361   1.748  -1.030  1.00 94.23           C  
ATOM    387  C   THR A  50       4.802   2.232  -0.894  1.00 94.23           C  
ATOM    388  CB  THR A  50       2.619   2.621  -2.059  1.00 94.23           C  
ATOM    389  O   THR A  50       5.049   3.323  -0.376  1.00 94.23           O  
ATOM    390  CG2 THR A  50       3.284   2.540  -3.429  1.00 94.23           C  
ATOM    391  OG1 THR A  50       1.263   2.169  -2.171  1.00 94.23           O  
ATOM    392  N   VAL A  51       5.695   1.352  -1.402  1.00 92.34           N  
ATOM    393  CA  VAL A  51       7.112   1.697  -1.359  1.00 92.34           C  
ATOM    394  C   VAL A  51       7.666   1.787  -2.779  1.00 92.34           C  
ATOM    395  CB  VAL A  51       7.921   0.670  -0.535  1.00 92.34           C  
ATOM    396  O   VAL A  51       7.529   0.847  -3.566  1.00 92.34           O  
ATOM    397  CG1 VAL A  51       9.400   1.051  -0.499  1.00 92.34           C  
ATOM    398  CG2 VAL A  51       7.359   0.562   0.881  1.00 92.34           C  
ATOM    399  N   ARG A  52       8.341   2.931  -3.015  1.00 91.17           N  
ATOM    400  CA  ARG A  52       9.050   3.112  -4.277  1.00 91.17           C  
ATOM    401  C   ARG A  52      10.554   3.225  -4.048  1.00 91.17           C  
ATOM    402  CB  ARG A  52       8.537   4.354  -5.008  1.00 91.17           C  
ATOM    403  O   ARG A  52      11.016   4.139  -3.362  1.00 91.17           O  
ATOM    404  CG  ARG A  52       8.908   4.399  -6.482  1.00 91.17           C  
ATOM    405  CD  ARG A  52       8.486   5.709  -7.131  1.00 91.17           C  
ATOM    406  NE  ARG A  52       7.380   5.517  -8.065  1.00 91.17           N  
ATOM    407  NH1 ARG A  52       7.173   7.754  -8.604  1.00 91.17           N  
ATOM    408  NH2 ARG A  52       5.785   6.205  -9.567  1.00 91.17           N  
ATOM    409  CZ  ARG A  52       6.782   6.492  -8.743  1.00 91.17           C  
ATOM    410  N   ASP A  53      11.214   2.233  -4.576  1.00 89.78           N  
ATOM    411  CA  ASP A  53      12.661   2.175  -4.397  1.00 89.78           C  
ATOM    412  C   ASP A  53      13.390   2.487  -5.702  1.00 89.78           C  
ATOM    413  CB  ASP A  53      13.083   0.800  -3.875  1.00 89.78           C  
ATOM    414  O   ASP A  53      13.038   1.955  -6.757  1.00 89.78           O  
ATOM    415  CG  ASP A  53      12.700   0.573  -2.423  1.00 89.78           C  
ATOM    416  OD1 ASP A  53      12.843   1.505  -1.602  1.00 89.78           O  
ATOM    417  OD2 ASP A  53      12.254  -0.548  -2.096  1.00 89.78           O  
ATOM    418  N   ASN A  54      14.326   3.400  -5.584  1.00 89.14           N  
ATOM    419  CA  ASN A  54      15.195   3.646  -6.730  1.00 89.14           C  
ATOM    420  C   ASN A  54      16.273   2.573  -6.857  1.00 89.14           C  
ATOM    421  CB  ASN A  54      15.836   5.032  -6.632  1.00 89.14           C  
ATOM    422  O   ASN A  54      17.146   2.459  -5.996  1.00 89.14           O  
ATOM    423  CG  ASN A  54      16.633   5.396  -7.868  1.00 89.14           C  
ATOM    424  ND2 ASN A  54      17.036   6.658  -7.963  1.00 89.14           N  
ATOM    425  OD1 ASN A  54      16.883   4.551  -8.732  1.00 89.14           O  
ATOM    426  N   VAL A  55      16.227   1.719  -7.827  1.00 88.26           N  
ATOM    427  CA  VAL A  55      17.142   0.596  -8.004  1.00 88.26           C  
ATOM    428  C   VAL A  55      18.114   0.895  -9.143  1.00 88.26           C  
ATOM    429  CB  VAL A  55      16.379  -0.718  -8.285  1.00 88.26           C  
ATOM    430  O   VAL A  55      18.966   0.067  -9.474  1.00 88.26           O  
ATOM    431  CG1 VAL A  55      15.583  -1.155  -7.056  1.00 88.26           C  
ATOM    432  CG2 VAL A  55      15.457  -0.552  -9.491  1.00 88.26           C  
ATOM    433  N   GLY A  56      17.989   2.061  -9.704  1.00 84.94           N  
ATOM    434  CA  GLY A  56      18.878   2.465 -10.782  1.00 84.94           C  
ATOM    435  C   GLY A  56      20.256   2.874 -10.298  1.00 84.94           C  
ATOM    436  O   GLY A  56      20.421   3.273  -9.143  1.00 84.94           O  
ATOM    437  N   THR A  57      21.315   2.584 -11.116  1.00 80.62           N  
ATOM    438  CA  THR A  57      22.706   2.874 -10.784  1.00 80.62           C  
ATOM    439  C   THR A  57      23.131   4.219 -11.366  1.00 80.62           C  
ATOM    440  CB  THR A  57      23.645   1.768 -11.300  1.00 80.62           C  
ATOM    441  O   THR A  57      24.097   4.826 -10.899  1.00 80.62           O  
ATOM    442  CG2 THR A  57      23.394   0.450 -10.575  1.00 80.62           C  
ATOM    443  OG1 THR A  57      23.425   1.578 -12.703  1.00 80.62           O  
ATOM    444  N   ASN A  58      22.272   4.750 -12.348  1.00 81.19           N  
ATOM    445  CA  ASN A  58      22.492   6.033 -13.007  1.00 81.19           C  
ATOM    446  C   ASN A  58      21.617   7.129 -12.405  1.00 81.19           C  
ATOM    447  CB  ASN A  58      22.237   5.916 -14.511  1.00 81.19           C  
ATOM    448  O   ASN A  58      20.389   7.060 -12.480  1.00 81.19           O  
ATOM    449  CG  ASN A  58      23.147   6.811 -15.329  1.00 81.19           C  
ATOM    450  ND2 ASN A  58      22.654   7.271 -16.472  1.00 81.19           N  
ATOM    451  OD1 ASN A  58      24.285   7.085 -14.937  1.00 81.19           O  
ATOM    452  N   PRO A  59      22.227   8.080 -11.739  1.00 76.59           N  
ATOM    453  CA  PRO A  59      21.467   9.167 -11.116  1.00 76.59           C  
ATOM    454  C   PRO A  59      20.671   9.986 -12.128  1.00 76.59           C  
ATOM    455  CB  PRO A  59      22.551  10.021 -10.453  1.00 76.59           C  
ATOM    456  O   PRO A  59      19.663  10.603 -11.774  1.00 76.59           O  
ATOM    457  CG  PRO A  59      23.816   9.248 -10.646  1.00 76.59           C  
ATOM    458  CD  PRO A  59      23.542   8.111 -11.587  1.00 76.59           C  
ATOM    459  N   ASP A  60      21.004   9.933 -13.481  1.00 80.71           N  
ATOM    460  CA  ASP A  60      20.359  10.670 -14.564  1.00 80.71           C  
ATOM    461  C   ASP A  60      19.220   9.860 -15.178  1.00 80.71           C  
ATOM    462  CB  ASP A  60      21.380  11.043 -15.641  1.00 80.71           C  
ATOM    463  O   ASP A  60      18.347  10.416 -15.848  1.00 80.71           O  
ATOM    464  CG  ASP A  60      22.425  12.030 -15.152  1.00 80.71           C  
ATOM    465  OD1 ASP A  60      22.080  12.951 -14.380  1.00 80.71           O  
ATOM    466  OD2 ASP A  60      23.604  11.888 -15.543  1.00 80.71           O  
ATOM    467  N   LYS A  61      19.143   8.540 -14.795  1.00 82.50           N  
ATOM    468  CA  LYS A  61      18.082   7.652 -15.262  1.00 82.50           C  
ATOM    469  C   LYS A  61      17.566   6.769 -14.130  1.00 82.50           C  
ATOM    470  CB  LYS A  61      18.579   6.783 -16.419  1.00 82.50           C  
ATOM    471  O   LYS A  61      17.913   5.589 -14.048  1.00 82.50           O  
ATOM    472  CG  LYS A  61      18.923   7.566 -17.678  1.00 82.50           C  
ATOM    473  CD  LYS A  61      19.364   6.644 -18.807  1.00 82.50           C  
ATOM    474  CE  LYS A  61      19.811   7.431 -20.031  1.00 82.50           C  
ATOM    475  NZ  LYS A  61      19.974   6.551 -21.226  1.00 82.50           N  
ATOM    476  N   PRO A  62      16.871   7.355 -13.207  1.00 80.30           N  
ATOM    477  CA  PRO A  62      16.395   6.559 -12.073  1.00 80.30           C  
ATOM    478  C   PRO A  62      15.433   5.449 -12.494  1.00 80.30           C  
ATOM    479  CB  PRO A  62      15.686   7.590 -11.192  1.00 80.30           C  
ATOM    480  O   PRO A  62      14.714   5.593 -13.486  1.00 80.30           O  
ATOM    481  CG  PRO A  62      15.314   8.698 -12.124  1.00 80.30           C  
ATOM    482  CD  PRO A  62      16.298   8.718 -13.258  1.00 80.30           C  
ATOM    483  N   LYS A  63      15.663   4.309 -11.961  1.00 88.17           N  
ATOM    484  CA  LYS A  63      14.772   3.160 -12.102  1.00 88.17           C  
ATOM    485  C   LYS A  63      14.136   2.791 -10.764  1.00 88.17           C  
ATOM    486  CB  LYS A  63      15.529   1.960 -12.671  1.00 88.17           C  
ATOM    487  O   LYS A  63      14.840   2.572  -9.776  1.00 88.17           O  
ATOM    488  CG  LYS A  63      14.633   0.797 -13.072  1.00 88.17           C  
ATOM    489  CD  LYS A  63      15.432  -0.325 -13.723  1.00 88.17           C  
ATOM    490  CE  LYS A  63      14.539  -1.496 -14.111  1.00 88.17           C  
ATOM    491  NZ  LYS A  63      15.315  -2.591 -14.766  1.00 88.17           N  
ATOM    492  N   TYR A  64      12.787   2.747 -10.863  1.00 88.82           N  
ATOM    493  CA  TYR A  64      12.091   2.485  -9.608  1.00 88.82           C  
ATOM    494  C   TYR A  64      11.376   1.139  -9.652  1.00 88.82           C  
ATOM    495  CB  TYR A  64      11.085   3.600  -9.308  1.00 88.82           C  
ATOM    496  O   TYR A  64      10.909   0.711 -10.710  1.00 88.82           O  
ATOM    497  CG  TYR A  64      11.727   4.931  -9.004  1.00 88.82           C  
ATOM    498  CD1 TYR A  64      12.129   5.253  -7.709  1.00 88.82           C  
ATOM    499  CD2 TYR A  64      11.933   5.870 -10.009  1.00 88.82           C  
ATOM    500  CE1 TYR A  64      12.720   6.479  -7.423  1.00 88.82           C  
ATOM    501  CE2 TYR A  64      12.523   7.100  -9.734  1.00 88.82           C  
ATOM    502  OH  TYR A  64      13.497   8.610  -8.163  1.00 88.82           O  
ATOM    503  CZ  TYR A  64      12.913   7.394  -8.441  1.00 88.82           C  
ATOM    504  N   VAL A  65      11.336   0.544  -8.517  1.00 93.29           N  
ATOM    505  CA  VAL A  65      10.475  -0.616  -8.311  1.00 93.29           C  
ATOM    506  C   VAL A  65       9.460  -0.317  -7.210  1.00 93.29           C  
ATOM    507  CB  VAL A  65      11.294  -1.876  -7.954  1.00 93.29           C  
ATOM    508  O   VAL A  65       9.742   0.454  -6.290  1.00 93.29           O  
ATOM    509  CG1 VAL A  65      12.174  -2.299  -9.129  1.00 93.29           C  
ATOM    510  CG2 VAL A  65      12.144  -1.623  -6.709  1.00 93.29           C  
ATOM    511  N   ILE A  66       8.271  -0.894  -7.390  1.00 94.03           N  
ATOM    512  CA  ILE A  66       7.145  -0.612  -6.507  1.00 94.03           C  
ATOM    513  C   ILE A  66       6.823  -1.848  -5.671  1.00 94.03           C  
ATOM    514  CB  ILE A  66       5.899  -0.165  -7.305  1.00 94.03           C  
ATOM    515  O   ILE A  66       6.761  -2.962  -6.196  1.00 94.03           O  
ATOM    516  CG1 ILE A  66       6.233   1.047  -8.181  1.00 94.03           C  
ATOM    517  CG2 ILE A  66       4.735   0.146  -6.359  1.00 94.03           C  
ATOM    518  CD1 ILE A  66       5.226   1.303  -9.294  1.00 94.03           C  
ATOM    519  N   SER A  67       6.688  -1.621  -4.412  1.00 95.28           N  
ATOM    520  CA  SER A  67       6.181  -2.630  -3.487  1.00 95.28           C  
ATOM    521  C   SER A  67       4.984  -2.107  -2.700  1.00 95.28           C  
ATOM    522  CB  SER A  67       7.281  -3.075  -2.523  1.00 95.28           C  
ATOM    523  O   SER A  67       5.006  -0.979  -2.205  1.00 95.28           O  
ATOM    524  OG  SER A  67       8.359  -3.667  -3.227  1.00 95.28           O  
ATOM    525  N   LYS A  68       3.927  -2.939  -2.670  1.00 96.10           N  
ATOM    526  CA  LYS A  68       2.717  -2.634  -1.913  1.00 96.10           C  
ATOM    527  C   LYS A  68       2.416  -3.728  -0.892  1.00 96.10           C  
ATOM    528  CB  LYS A  68       1.525  -2.454  -2.855  1.00 96.10           C  
ATOM    529  O   LYS A  68       2.610  -4.913  -1.169  1.00 96.10           O  
ATOM    530  CG  LYS A  68       1.709  -1.345  -3.881  1.00 96.10           C  
ATOM    531  CD  LYS A  68       0.483  -1.202  -4.774  1.00 96.10           C  
ATOM    532  CE  LYS A  68       0.738  -0.235  -5.923  1.00 96.10           C  
ATOM    533  NZ  LYS A  68       0.908   1.167  -5.439  1.00 96.10           N  
ATOM    534  N   MET A  69       1.972  -3.285   0.258  1.00 96.48           N  
ATOM    535  CA  MET A  69       1.710  -4.270   1.303  1.00 96.48           C  
ATOM    536  C   MET A  69       0.695  -3.739   2.310  1.00 96.48           C  
ATOM    537  CB  MET A  69       3.007  -4.651   2.020  1.00 96.48           C  
ATOM    538  O   MET A  69       0.353  -2.555   2.287  1.00 96.48           O  
ATOM    539  CG  MET A  69       3.643  -3.504   2.787  1.00 96.48           C  
ATOM    540  SD  MET A  69       3.953  -3.922   4.547  1.00 96.48           S  
ATOM    541  CE  MET A  69       5.355  -5.060   4.363  1.00 96.48           C  
ATOM    542  N   CYS A  70       0.165  -4.714   3.105  1.00 96.78           N  
ATOM    543  CA  CYS A  70      -0.631  -4.399   4.286  1.00 96.78           C  
ATOM    544  C   CYS A  70       0.255  -4.243   5.516  1.00 96.78           C  
ATOM    545  CB  CYS A  70      -1.677  -5.486   4.533  1.00 96.78           C  
ATOM    546  O   CYS A  70       1.180  -5.030   5.723  1.00 96.78           O  
ATOM    547  SG  CYS A  70      -2.820  -5.724   3.155  1.00 96.78           S  
ATOM    548  N   SER A  71      -0.088  -3.211   6.325  1.00 95.81           N  
ATOM    549  CA  SER A  71       0.767  -2.991   7.487  1.00 95.81           C  
ATOM    550  C   SER A  71      -0.015  -2.371   8.640  1.00 95.81           C  
ATOM    551  CB  SER A  71       1.949  -2.092   7.121  1.00 95.81           C  
ATOM    552  O   SER A  71      -0.892  -1.532   8.422  1.00 95.81           O  
ATOM    553  OG  SER A  71       2.803  -1.904   8.236  1.00 95.81           O  
ATOM    554  N   PRO A  72       0.345  -2.820   9.904  1.00 95.36           N  
ATOM    555  CA  PRO A  72      -0.285  -2.218  11.081  1.00 95.36           C  
ATOM    556  C   PRO A  72       0.198  -0.794  11.347  1.00 95.36           C  
ATOM    557  CB  PRO A  72       0.127  -3.156  12.219  1.00 95.36           C  
ATOM    558  O   PRO A  72      -0.507  -0.008  11.984  1.00 95.36           O  
ATOM    559  CG  PRO A  72       1.352  -3.849  11.719  1.00 95.36           C  
ATOM    560  CD  PRO A  72       1.287  -3.911  10.220  1.00 95.36           C  
ATOM    561  N   THR A  73       1.338  -0.490  10.934  1.00 93.48           N  
ATOM    562  CA  THR A  73       1.955   0.815  11.145  1.00 93.48           C  
ATOM    563  C   THR A  73       2.391   1.428   9.817  1.00 93.48           C  
ATOM    564  CB  THR A  73       3.168   0.713  12.089  1.00 93.48           C  
ATOM    565  O   THR A  73       2.592   0.713   8.834  1.00 93.48           O  
ATOM    566  CG2 THR A  73       2.761   0.158  13.449  1.00 93.48           C  
ATOM    567  OG1 THR A  73       4.149  -0.154  11.505  1.00 93.48           O  
ATOM    568  N   CYS A  74       2.439   2.771   9.827  1.00 89.65           N  
ATOM    569  CA  CYS A  74       2.920   3.497   8.657  1.00 89.65           C  
ATOM    570  C   CYS A  74       4.024   4.475   9.038  1.00 89.65           C  
ATOM    571  CB  CYS A  74       1.772   4.246   7.981  1.00 89.65           C  
ATOM    572  O   CYS A  74       3.783   5.435   9.772  1.00 89.65           O  
ATOM    573  SG  CYS A  74       2.239   5.050   6.432  1.00 89.65           S  
ATOM    574  N   ASN A  75       5.180   4.114   8.814  1.00 77.11           N  
ATOM    575  CA  ASN A  75       6.253   5.051   9.129  1.00 77.11           C  
ATOM    576  C   ASN A  75       6.563   5.967   7.949  1.00 77.11           C  
ATOM    577  CB  ASN A  75       7.513   4.298   9.562  1.00 77.11           C  
ATOM    578  O   ASN A  75       7.404   5.642   7.109  1.00 77.11           O  
ATOM    579  CG  ASN A  75       7.347   3.600  10.897  1.00 77.11           C  
ATOM    580  ND2 ASN A  75       8.214   2.634  11.173  1.00 77.11           N  
ATOM    581  OD1 ASN A  75       6.445   3.926  11.674  1.00 77.11           O  
ATOM    582  N   ALA A  76       5.647   6.878   7.702  1.00 67.69           N  
ATOM    583  CA  ALA A  76       5.750   7.861   6.626  1.00 67.69           C  
ATOM    584  C   ALA A  76       6.742   8.964   6.984  1.00 67.69           C  
ATOM    585  CB  ALA A  76       4.380   8.460   6.321  1.00 67.69           C  
ATOM    586  O   ALA A  76       7.140   9.752   6.123  1.00 67.69           O  
ATOM    587  N   THR A  77       7.357   8.940   8.301  1.00 53.66           N  
ATOM    588  CA  THR A  77       8.149  10.003   8.910  1.00 53.66           C  
ATOM    589  C   THR A  77       9.637   9.676   8.839  1.00 53.66           C  
ATOM    590  CB  THR A  77       7.740  10.234  10.376  1.00 53.66           C  
ATOM    591  O   THR A  77      10.481  10.564   8.984  1.00 53.66           O  
ATOM    592  CG2 THR A  77       7.877  11.703  10.760  1.00 53.66           C  
ATOM    593  OG1 THR A  77       6.377   9.830  10.555  1.00 53.66           O  
ATOM    594  N   SER A  78      10.240   9.298   7.619  1.00 47.91           N  
ATOM    595  CA  SER A  78      11.693   9.385   7.521  1.00 47.91           C  
ATOM    596  C   SER A  78      12.153   9.330   6.068  1.00 47.91           C  
ATOM    597  CB  SER A  78      12.353   8.258   8.316  1.00 47.91           C  
ATOM    598  O   SER A  78      13.327   9.073   5.793  1.00 47.91           O  
ATOM    599  OG  SER A  78      13.501   7.772   7.642  1.00 47.91           O  
ATOM    600  N   GLN A  79      11.550   9.947   5.026  1.00 49.04           N  
ATOM    601  CA  GLN A  79      12.447   9.904   3.876  1.00 49.04           C  
ATOM    602  C   GLN A  79      12.396  11.211   3.090  1.00 49.04           C  
ATOM    603  CB  GLN A  79      12.093   8.729   2.963  1.00 49.04           C  
ATOM    604  O   GLN A  79      12.945  11.301   1.990  1.00 49.04           O  
ATOM    605  CG  GLN A  79      12.677   7.398   3.420  1.00 49.04           C  
ATOM    606  CD  GLN A  79      12.892   6.427   2.275  1.00 49.04           C  
ATOM    607  NE2 GLN A  79      13.943   5.620   2.371  1.00 49.04           N  
ATOM    608  OE1 GLN A  79      12.118   6.402   1.312  1.00 49.04           O  
ATOM    609  N   GLN A  80      11.753  12.293   3.714  1.00 47.07           N  
ATOM    610  CA  GLN A  80      11.938  13.637   3.178  1.00 47.07           C  
ATOM    611  C   GLN A  80      13.233  14.260   3.692  1.00 47.07           C  
ATOM    612  CB  GLN A  80      10.748  14.528   3.538  1.00 47.07           C  
ATOM    613  O   GLN A  80      13.845  15.084   3.009  1.00 47.07           O  
ATOM    614  CG  GLN A  80       9.734  14.683   2.412  1.00 47.07           C  
ATOM    615  CD  GLN A  80       8.680  15.733   2.712  1.00 47.07           C  
ATOM    616  NE2 GLN A  80       8.356  16.549   1.715  1.00 47.07           N  
ATOM    617  OE1 GLN A  80       8.161  15.809   3.831  1.00 47.07           O  
ATOM    618  N   GLN A  81      14.192  13.403   4.305  1.00 45.49           N  
ATOM    619  CA  GLN A  81      15.356  14.114   4.824  1.00 45.49           C  
ATOM    620  C   GLN A  81      16.607  13.243   4.760  1.00 45.49           C  
ATOM    621  CB  GLN A  81      15.108  14.572   6.263  1.00 45.49           C  
ATOM    622  O   GLN A  81      17.712  13.749   4.551  1.00 45.49           O  
ATOM    623  CG  GLN A  81      14.572  15.993   6.372  1.00 45.49           C  
ATOM    624  CD  GLN A  81      14.490  16.480   7.807  1.00 45.49           C  
ATOM    625  NE2 GLN A  81      14.759  17.765   8.013  1.00 45.49           N  
ATOM    626  OE1 GLN A  81      14.185  15.709   8.722  1.00 45.49           O  
ATOM    627  N   ASN A  82      16.676  12.141   3.689  1.00 46.62           N  
ATOM    628  CA  ASN A  82      18.022  11.589   3.570  1.00 46.62           C  
ATOM    629  C   ASN A  82      18.024  10.283   2.780  1.00 46.62           C  
ATOM    630  CB  ASN A  82      18.639  11.375   4.953  1.00 46.62           C  
ATOM    631  O   ASN A  82      19.081   9.687   2.562  1.00 46.62           O  
ATOM    632  CG  ASN A  82      19.178  12.656   5.557  1.00 46.62           C  
ATOM    633  ND2 ASN A  82      19.092  12.772   6.877  1.00 46.62           N  
ATOM    634  OD1 ASN A  82      19.668  13.535   4.844  1.00 46.62           O  
ATOM    635  N   GLN A  83      17.125  10.078   1.598  1.00 53.42           N  
ATOM    636  CA  GLN A  83      17.632   9.048   0.698  1.00 53.42           C  
ATOM    637  C   GLN A  83      16.899   9.078  -0.641  1.00 53.42           C  
ATOM    638  CB  GLN A  83      17.502   7.664   1.337  1.00 53.42           C  
ATOM    639  O   GLN A  83      15.679   8.911  -0.690  1.00 53.42           O  
ATOM    640  CG  GLN A  83      18.633   7.321   2.297  1.00 53.42           C  
ATOM    641  CD  GLN A  83      18.466   5.956   2.936  1.00 53.42           C  
ATOM    642  NE2 GLN A  83      19.580   5.338   3.314  1.00 53.42           N  
ATOM    643  OE1 GLN A  83      17.345   5.461   3.091  1.00 53.42           O  
ATOM    644  N   ALA A  84      16.998  10.127  -1.465  1.00 63.43           N  
ATOM    645  CA  ALA A  84      16.693  10.159  -2.893  1.00 63.43           C  
ATOM    646  C   ALA A  84      16.444   8.753  -3.433  1.00 63.43           C  
ATOM    647  CB  ALA A  84      17.828  10.828  -3.665  1.00 63.43           C  
ATOM    648  O   ALA A  84      15.783   8.584  -4.460  1.00 63.43           O  
ATOM    649  N   HIS A  85      16.352   7.623  -2.547  1.00 75.60           N  
ATOM    650  CA  HIS A  85      16.400   6.258  -3.061  1.00 75.60           C  
ATOM    651  C   HIS A  85      15.151   5.477  -2.666  1.00 75.60           C  
ATOM    652  CB  HIS A  85      17.651   5.539  -2.554  1.00 75.60           C  
ATOM    653  O   HIS A  85      14.714   4.587  -3.398  1.00 75.60           O  
ATOM    654  CG  HIS A  85      17.906   4.229  -3.230  1.00 75.60           C  
ATOM    655  CD2 HIS A  85      17.805   2.959  -2.774  1.00 75.60           C  
ATOM    656  ND1 HIS A  85      18.322   4.137  -4.541  1.00 75.60           N  
ATOM    657  CE1 HIS A  85      18.465   2.862  -4.862  1.00 75.60           C  
ATOM    658  NE2 HIS A  85      18.158   2.127  -3.808  1.00 75.60           N  
ATOM    659  N   ARG A  86      14.234   6.087  -1.772  1.00 84.44           N  
ATOM    660  CA  ARG A  86      13.069   5.323  -1.337  1.00 84.44           C  
ATOM    661  C   ARG A  86      11.919   6.248  -0.953  1.00 84.44           C  
ATOM    662  CB  ARG A  86      13.430   4.418  -0.157  1.00 84.44           C  
ATOM    663  O   ARG A  86      12.108   7.198  -0.189  1.00 84.44           O  
ATOM    664  CG  ARG A  86      12.264   3.595   0.368  1.00 84.44           C  
ATOM    665  CD  ARG A  86      12.704   2.620   1.451  1.00 84.44           C  
ATOM    666  NE  ARG A  86      11.961   1.365   1.380  1.00 84.44           N  
ATOM    667  NH1 ARG A  86      13.235   0.281   2.973  1.00 84.44           N  
ATOM    668  NH2 ARG A  86      11.490  -0.807   1.960  1.00 84.44           N  
ATOM    669  CZ  ARG A  86      12.230   0.283   2.104  1.00 84.44           C  
ATOM    670  N   ASN A  87      10.760   6.048  -1.437  1.00 86.55           N  
ATOM    671  CA  ASN A  87       9.526   6.777  -1.167  1.00 86.55           C  
ATOM    672  C   ASN A  87       8.444   5.859  -0.604  1.00 86.55           C  
ATOM    673  CB  ASN A  87       9.025   7.473  -2.434  1.00 86.55           C  
ATOM    674  O   ASN A  87       8.104   4.846  -1.218  1.00 86.55           O  
ATOM    675  CG  ASN A  87       7.856   8.400  -2.168  1.00 86.55           C  
ATOM    676  ND2 ASN A  87       7.780   9.490  -2.922  1.00 86.55           N  
ATOM    677  OD1 ASN A  87       7.028   8.139  -1.291  1.00 86.55           O  
ATOM    678  N   VAL A  88       7.964   6.289   0.635  1.00 89.37           N  
ATOM    679  CA  VAL A  88       6.938   5.478   1.284  1.00 89.37           C  
ATOM    680  C   VAL A  88       5.639   6.274   1.388  1.00 89.37           C  
ATOM    681  CB  VAL A  88       7.389   5.008   2.686  1.00 89.37           C  
ATOM    682  O   VAL A  88       5.640   7.419   1.846  1.00 89.37           O  
ATOM    683  CG1 VAL A  88       6.290   4.188   3.360  1.00 89.37           C  
ATOM    684  CG2 VAL A  88       8.680   4.199   2.587  1.00 89.37           C  
ATOM    685  N   SER A  89       4.507   5.731   0.937  1.00 90.61           N  
ATOM    686  CA  SER A  89       3.173   6.310   1.065  1.00 90.61           C  
ATOM    687  C   SER A  89       2.212   5.339   1.743  1.00 90.61           C  
ATOM    688  CB  SER A  89       2.627   6.706  -0.307  1.00 90.61           C  
ATOM    689  O   SER A  89       2.280   4.129   1.516  1.00 90.61           O  
ATOM    690  OG  SER A  89       2.522   5.574  -1.153  1.00 90.61           O  
ATOM    691  N   CYS A  90       1.355   6.012   2.593  1.00 92.52           N  
ATOM    692  CA  CYS A  90       0.404   5.193   3.335  1.00 92.52           C  
ATOM    693  C   CYS A  90      -1.014   5.731   3.183  1.00 92.52           C  
ATOM    694  CB  CYS A  90       0.783   5.138   4.814  1.00 92.52           C  
ATOM    695  O   CYS A  90      -1.213   6.940   3.055  1.00 92.52           O  
ATOM    696  SG  CYS A  90       2.494   4.641   5.109  1.00 92.52           S  
ATOM    697  N   CYS A  91      -2.004   4.826   3.230  1.00 93.22           N  
ATOM    698  CA  CYS A  91      -3.418   5.186   3.228  1.00 93.22           C  
ATOM    699  C   CYS A  91      -4.246   4.149   3.976  1.00 93.22           C  
ATOM    700  CB  CYS A  91      -3.932   5.327   1.796  1.00 93.22           C  
ATOM    701  O   CYS A  91      -3.787   3.029   4.205  1.00 93.22           O  
ATOM    702  SG  CYS A  91      -3.895   3.786   0.854  1.00 93.22           S  
ATOM    703  N   GLU A  92      -5.453   4.507   4.441  1.00 92.52           N  
ATOM    704  CA  GLU A  92      -6.183   3.688   5.404  1.00 92.52           C  
ATOM    705  C   GLU A  92      -7.506   3.198   4.821  1.00 92.52           C  
ATOM    706  CB  GLU A  92      -6.435   4.471   6.695  1.00 92.52           C  
ATOM    707  O   GLU A  92      -8.132   2.289   5.369  1.00 92.52           O  
ATOM    708  CG  GLU A  92      -5.170   4.777   7.485  1.00 92.52           C  
ATOM    709  CD  GLU A  92      -5.427   5.618   8.725  1.00 92.52           C  
ATOM    710  OE1 GLU A  92      -4.452   6.000   9.412  1.00 92.52           O  
ATOM    711  OE2 GLU A  92      -6.612   5.897   9.013  1.00 92.52           O  
ATOM    712  N   LYS A  93      -7.809   3.623   3.527  1.00 91.93           N  
ATOM    713  CA  LYS A  93      -9.030   3.144   2.885  1.00 91.93           C  
ATOM    714  C   LYS A  93      -8.770   1.864   2.096  1.00 91.93           C  
ATOM    715  CB  LYS A  93      -9.609   4.218   1.964  1.00 91.93           C  
ATOM    716  O   LYS A  93      -7.650   1.626   1.640  1.00 91.93           O  
ATOM    717  CG  LYS A  93     -10.105   5.458   2.693  1.00 91.93           C  
ATOM    718  CD  LYS A  93     -10.775   6.438   1.739  1.00 91.93           C  
ATOM    719  CE  LYS A  93     -11.273   7.679   2.469  1.00 91.93           C  
ATOM    720  NZ  LYS A  93     -11.915   8.651   1.534  1.00 91.93           N  
ATOM    721  N   PRO A  94      -9.839   1.038   2.009  1.00 93.26           N  
ATOM    722  CA  PRO A  94      -9.647  -0.176   1.211  1.00 93.26           C  
ATOM    723  C   PRO A  94      -9.180   0.122  -0.212  1.00 93.26           C  
ATOM    724  CB  PRO A  94     -11.035  -0.820   1.208  1.00 93.26           C  
ATOM    725  O   PRO A  94      -9.709   1.026  -0.863  1.00 93.26           O  
ATOM    726  CG  PRO A  94     -11.723  -0.251   2.407  1.00 93.26           C  
ATOM    727  CD  PRO A  94     -11.212   1.142   2.634  1.00 93.26           C  
ATOM    728  N   LEU A  95      -8.155  -0.584  -0.600  1.00 94.29           N  
ATOM    729  CA  LEU A  95      -7.612  -0.521  -1.952  1.00 94.29           C  
ATOM    730  C   LEU A  95      -7.148   0.893  -2.286  1.00 94.29           C  
ATOM    731  CB  LEU A  95      -8.657  -0.982  -2.972  1.00 94.29           C  
ATOM    732  O   LEU A  95      -7.188   1.306  -3.448  1.00 94.29           O  
ATOM    733  CG  LEU A  95      -9.209  -2.396  -2.784  1.00 94.29           C  
ATOM    734  CD1 LEU A  95     -10.289  -2.685  -3.822  1.00 94.29           C  
ATOM    735  CD2 LEU A  95      -8.087  -3.425  -2.871  1.00 94.29           C  
ATOM    736  N   CYS A  96      -6.828   1.699  -1.457  1.00 94.28           N  
ATOM    737  CA  CYS A  96      -6.446   3.100  -1.595  1.00 94.28           C  
ATOM    738  C   CYS A  96      -5.072   3.229  -2.240  1.00 94.28           C  
ATOM    739  CB  CYS A  96      -6.448   3.793  -0.233  1.00 94.28           C  
ATOM    740  O   CYS A  96      -4.714   4.297  -2.741  1.00 94.28           O  
ATOM    741  SG  CYS A  96      -5.148   3.216   0.879  1.00 94.28           S  
ATOM    742  N   ASN A  97      -4.290   2.186  -2.210  1.00 94.53           N  
ATOM    743  CA  ASN A  97      -2.947   2.258  -2.774  1.00 94.53           C  
ATOM    744  C   ASN A  97      -2.933   1.852  -4.245  1.00 94.53           C  
ATOM    745  CB  ASN A  97      -1.981   1.383  -1.972  1.00 94.53           C  
ATOM    746  O   ASN A  97      -2.003   1.185  -4.700  1.00 94.53           O  
ATOM    747  CG  ASN A  97      -2.386  -0.078  -1.964  1.00 94.53           C  
ATOM    748  ND2 ASN A  97      -1.418  -0.961  -1.748  1.00 94.53           N  
ATOM    749  OD1 ASN A  97      -3.560  -0.410  -2.150  1.00 94.53           O  
ATOM    750  N   VAL A  98      -3.963   2.173  -4.999  1.00 94.33           N  
ATOM    751  CA  VAL A  98      -4.114   1.782  -6.397  1.00 94.33           C  
ATOM    752  C   VAL A  98      -3.104   2.539  -7.256  1.00 94.33           C  
ATOM    753  CB  VAL A  98      -5.549   2.042  -6.907  1.00 94.33           C  
ATOM    754  O   VAL A  98      -2.646   2.028  -8.281  1.00 94.33           O  
ATOM    755  CG1 VAL A  98      -5.888   3.530  -6.832  1.00 94.33           C  
ATOM    756  CG2 VAL A  98      -5.708   1.526  -8.336  1.00 94.33           C  
ATOM    757  N   ASN A  99      -2.705   3.734  -6.714  1.00 85.32           N  
ATOM    758  CA  ASN A  99      -1.740   4.528  -7.467  1.00 85.32           C  
ATOM    759  C   ASN A  99      -0.335   4.404  -6.884  1.00 85.32           C  
ATOM    760  CB  ASN A  99      -2.169   5.996  -7.509  1.00 85.32           C  
ATOM    761  O   ASN A  99      -0.173   4.066  -5.710  1.00 85.32           O  
ATOM    762  CG  ASN A  99      -3.498   6.196  -8.211  1.00 85.32           C  
ATOM    763  ND2 ASN A  99      -4.318   7.096  -7.682  1.00 85.32           N  
ATOM    764  OD1 ASN A  99      -3.786   5.545  -9.219  1.00 85.32           O  
ATOM    765  N   GLY A 100       0.662   4.197  -7.659  1.00 65.88           N  
ATOM    766  CA  GLY A 100       2.083   4.026  -7.403  1.00 65.88           C  
ATOM    767  C   GLY A 100       2.726   5.245  -6.770  1.00 65.88           C  
ATOM    768  O   GLY A 100       3.908   5.218  -6.419  1.00 65.88           O  
ATOM    769  N   GLY A 101       1.956   6.276  -6.026  1.00 59.88           N  
ATOM    770  CA  GLY A 101       2.511   7.503  -5.477  1.00 59.88           C  
ATOM    771  C   GLY A 101       1.450   8.510  -5.075  1.00 59.88           C  
ATOM    772  O   GLY A 101       0.302   8.418  -5.514  1.00 59.88           O  
ATOM    773  N   SER A 102       1.369   8.985  -3.681  1.00 48.00           N  
ATOM    774  CA  SER A 102       0.746   9.902  -2.733  1.00 48.00           C  
ATOM    775  C   SER A 102      -0.681  10.242  -3.149  1.00 48.00           C  
ATOM    776  CB  SER A 102       1.568  11.186  -2.608  1.00 48.00           C  
ATOM    777  O   SER A 102      -0.899  10.854  -4.197  1.00 48.00           O  
ATOM    778  OG  SER A 102       2.867  10.905  -2.114  1.00 48.00           O  
ATOM    779  N   SER A 103      -1.648   9.392  -2.936  1.00 48.62           N  
ATOM    780  CA  SER A 103      -3.072   9.701  -3.018  1.00 48.62           C  
ATOM    781  C   SER A 103      -3.513  10.589  -1.860  1.00 48.62           C  
ATOM    782  CB  SER A 103      -3.900   8.415  -3.030  1.00 48.62           C  
ATOM    783  O   SER A 103      -3.202  10.307  -0.701  1.00 48.62           O  
ATOM    784  OG  SER A 103      -3.975   7.854  -1.731  1.00 48.62           O  
ATOM    785  N   LYS A 104      -3.187  11.895  -1.766  1.00 53.24           N  
ATOM    786  CA  LYS A 104      -3.862  12.882  -0.928  1.00 53.24           C  
ATOM    787  C   LYS A 104      -5.374  12.674  -0.944  1.00 53.24           C  
ATOM    788  CB  LYS A 104      -3.524  14.300  -1.390  1.00 53.24           C  
ATOM    789  O   LYS A 104      -5.986  12.605  -2.012  1.00 53.24           O  
ATOM    790  CG  LYS A 104      -2.067  14.687  -1.185  1.00 53.24           C  
ATOM    791  CD  LYS A 104      -1.914  16.184  -0.949  1.00 53.24           C  
ATOM    792  CE  LYS A 104      -0.453  16.578  -0.778  1.00 53.24           C  
ATOM    793  NZ  LYS A 104      -0.300  18.042  -0.528  1.00 53.24           N  
ATOM    794  N   GLN A 105      -5.887  11.773  -0.232  1.00 54.02           N  
ATOM    795  CA  GLN A 105      -7.270  11.392   0.035  1.00 54.02           C  
ATOM    796  C   GLN A 105      -8.131  12.617   0.330  1.00 54.02           C  
ATOM    797  CB  GLN A 105      -7.340  10.408   1.204  1.00 54.02           C  
ATOM    798  O   GLN A 105      -7.786  13.433   1.188  1.00 54.02           O  
ATOM    799  CG  GLN A 105      -8.161   9.160   0.909  1.00 54.02           C  
ATOM    800  CD  GLN A 105      -7.556   7.904   1.507  1.00 54.02           C  
ATOM    801  NE2 GLN A 105      -8.175   6.760   1.234  1.00 54.02           N  
ATOM    802  OE1 GLN A 105      -6.541   7.961   2.208  1.00 54.02           O  
ATOM    803  N   GLY A 106      -8.647  13.362  -0.606  1.00 48.54           N  
ATOM    804  CA  GLY A 106      -9.844  14.187  -0.593  1.00 48.54           C  
ATOM    805  C   GLY A 106     -10.866  13.738   0.435  1.00 48.54           C  
ATOM    806  O   GLY A 106     -11.063  12.539   0.640  1.00 48.54           O  
ATOM    807  N   SER A 107     -10.874  14.258   1.660  1.00 53.44           N  
ATOM    808  CA  SER A 107     -11.706  14.153   2.854  1.00 53.44           C  
ATOM    809  C   SER A 107     -13.178  13.991   2.490  1.00 53.44           C  
ATOM    810  CB  SER A 107     -11.525  15.384   3.744  1.00 53.44           C  
ATOM    811  O   SER A 107     -13.736  14.812   1.760  1.00 53.44           O  
ATOM    812  OG  SER A 107     -12.351  15.300   4.892  1.00 53.44           O  
ATOM    813  N   TYR A 108     -13.656  12.800   2.189  1.00 58.61           N  
ATOM    814  CA  TYR A 108     -15.063  12.415   2.192  1.00 58.61           C  
ATOM    815  C   TYR A 108     -15.786  13.005   3.397  1.00 58.61           C  
ATOM    816  CB  TYR A 108     -15.204  10.890   2.194  1.00 58.61           C  
ATOM    817  O   TYR A 108     -17.009  12.894   3.511  1.00 58.61           O  
ATOM    818  CG  TYR A 108     -14.894  10.250   0.862  1.00 58.61           C  
ATOM    819  CD1 TYR A 108     -15.855  10.191  -0.144  1.00 58.61           C  
ATOM    820  CD2 TYR A 108     -13.641   9.704   0.608  1.00 58.61           C  
ATOM    821  CE1 TYR A 108     -15.575   9.601  -1.372  1.00 58.61           C  
ATOM    822  CE2 TYR A 108     -13.349   9.111  -0.616  1.00 58.61           C  
ATOM    823  OH  TYR A 108     -14.038   8.480  -2.812  1.00 58.61           O  
ATOM    824  CZ  TYR A 108     -14.321   9.065  -1.599  1.00 58.61           C  
ATOM    825  N   GLY A 109     -15.058  13.583   4.451  1.00 57.14           N  
ATOM    826  CA  GLY A 109     -15.593  14.220   5.644  1.00 57.14           C  
ATOM    827  C   GLY A 109     -16.317  15.521   5.353  1.00 57.14           C  
ATOM    828  O   GLY A 109     -17.299  15.853   6.018  1.00 57.14           O  
ATOM    829  N   ALA A 110     -16.043  16.096   4.244  1.00 59.62           N  
ATOM    830  CA  ALA A 110     -16.648  17.347   3.793  1.00 59.62           C  
ATOM    831  C   ALA A 110     -17.951  17.087   3.042  1.00 59.62           C  
ATOM    832  CB  ALA A 110     -15.673  18.120   2.908  1.00 59.62           C  
ATOM    833  O   ALA A 110     -18.865  17.914   3.068  1.00 59.62           O  
ATOM    834  N   MET A 111     -18.207  15.814   2.599  1.00 58.83           N  
ATOM    835  CA  MET A 111     -19.439  15.452   1.906  1.00 58.83           C  
ATOM    836  C   MET A 111     -20.489  14.948   2.890  1.00 58.83           C  
ATOM    837  CB  MET A 111     -19.166  14.387   0.842  1.00 58.83           C  
ATOM    838  O   MET A 111     -21.686  15.170   2.696  1.00 58.83           O  
ATOM    839  CG  MET A 111     -18.377  14.901  -0.351  1.00 58.83           C  
ATOM    840  SD  MET A 111     -19.229  14.586  -1.945  1.00 58.83           S  
ATOM    841  CE  MET A 111     -18.086  13.388  -2.688  1.00 58.83           C  
ATOM    842  N   PHE A 112     -20.111  14.412   4.096  1.00 61.58           N  
ATOM    843  CA  PHE A 112     -20.996  13.896   5.133  1.00 61.58           C  
ATOM    844  C   PHE A 112     -21.522  15.027   6.008  1.00 61.58           C  
ATOM    845  CB  PHE A 112     -20.269  12.859   5.995  1.00 61.58           C  
ATOM    846  O   PHE A 112     -22.680  15.003   6.433  1.00 61.58           O  
ATOM    847  CG  PHE A 112     -20.121  11.516   5.333  1.00 61.58           C  
ATOM    848  CD1 PHE A 112     -21.177  10.613   5.318  1.00 61.58           C  
ATOM    849  CD2 PHE A 112     -18.925  11.156   4.726  1.00 61.58           C  
ATOM    850  CE1 PHE A 112     -21.043   9.368   4.707  1.00 61.58           C  
ATOM    851  CE2 PHE A 112     -18.783   9.914   4.113  1.00 61.58           C  
ATOM    852  CZ  PHE A 112     -19.843   9.022   4.105  1.00 61.58           C  
ATOM    853  N   LEU A 113     -20.796  16.090   6.152  1.00 65.56           N  
ATOM    854  CA  LEU A 113     -21.212  17.287   6.875  1.00 65.56           C  
ATOM    855  C   LEU A 113     -22.188  18.112   6.043  1.00 65.56           C  
ATOM    856  CB  LEU A 113     -19.995  18.138   7.248  1.00 65.56           C  
ATOM    857  O   LEU A 113     -23.096  18.744   6.589  1.00 65.56           O  
ATOM    858  CG  LEU A 113     -19.093  17.583   8.351  1.00 65.56           C  
ATOM    859  CD1 LEU A 113     -17.835  18.434   8.485  1.00 65.56           C  
ATOM    860  CD2 LEU A 113     -19.845  17.518   9.676  1.00 65.56           C  
ATOM    861  N   GLY A 114     -22.113  17.994   4.736  1.00 67.34           N  
ATOM    862  CA  GLY A 114     -22.999  18.655   3.791  1.00 67.34           C  
ATOM    863  C   GLY A 114     -24.361  17.995   3.688  1.00 67.34           C  
ATOM    864  O   GLY A 114     -25.385  18.679   3.622  1.00 67.34           O  
ATOM    865  N   VAL A 115     -24.381  16.681   3.774  1.00 70.79           N  
ATOM    866  CA  VAL A 115     -25.605  15.888   3.715  1.00 70.79           C  
ATOM    867  C   VAL A 115     -26.347  15.984   5.047  1.00 70.79           C  
ATOM    868  CB  VAL A 115     -25.309  14.411   3.375  1.00 70.79           C  
ATOM    869  O   VAL A 115     -27.574  16.098   5.074  1.00 70.79           O  
ATOM    870  CG1 VAL A 115     -26.590  13.580   3.413  1.00 70.79           C  
ATOM    871  CG2 VAL A 115     -24.639  14.303   2.006  1.00 70.79           C  
ATOM    872  N   LEU A 116     -25.635  16.135   6.221  1.00 71.68           N  
ATOM    873  CA  LEU A 116     -26.214  16.293   7.551  1.00 71.68           C  
ATOM    874  C   LEU A 116     -26.753  17.706   7.745  1.00 71.68           C  
ATOM    875  CB  LEU A 116     -25.174  15.978   8.630  1.00 71.68           C  
ATOM    876  O   LEU A 116     -27.790  17.897   8.385  1.00 71.68           O  
ATOM    877  CG  LEU A 116     -24.918  14.497   8.912  1.00 71.68           C  
ATOM    878  CD1 LEU A 116     -23.628  14.325   9.707  1.00 71.68           C  
ATOM    879  CD2 LEU A 116     -26.098  13.882   9.658  1.00 71.68           C  
ATOM    880  N   ALA A 117     -26.120  18.692   7.171  1.00 71.94           N  
ATOM    881  CA  ALA A 117     -26.535  20.093   7.204  1.00 71.94           C  
ATOM    882  C   ALA A 117     -27.764  20.321   6.328  1.00 71.94           C  
ATOM    883  CB  ALA A 117     -25.390  20.997   6.755  1.00 71.94           C  
ATOM    884  O   ALA A 117     -28.637  21.122   6.669  1.00 71.94           O  
ATOM    885  N   SER A 118     -27.928  19.559   5.241  1.00 71.97           N  
ATOM    886  CA  SER A 118     -29.062  19.611   4.324  1.00 71.97           C  
ATOM    887  C   SER A 118     -30.285  18.918   4.917  1.00 71.97           C  
ATOM    888  CB  SER A 118     -28.700  18.968   2.986  1.00 71.97           C  
ATOM    889  O   SER A 118     -31.409  19.403   4.775  1.00 71.97           O  
ATOM    890  OG  SER A 118     -27.640  19.671   2.360  1.00 71.97           O  
ATOM    891  N   ILE A 119     -30.075  17.847   5.621  1.00 74.79           N  
ATOM    892  CA  ILE A 119     -31.134  17.082   6.271  1.00 74.79           C  
ATOM    893  C   ILE A 119     -31.633  17.835   7.502  1.00 74.79           C  
ATOM    894  CB  ILE A 119     -30.649  15.669   6.667  1.00 74.79           C  
ATOM    895  O   ILE A 119     -32.837  17.873   7.768  1.00 74.79           O  
ATOM    896  CG1 ILE A 119     -30.313  14.850   5.416  1.00 74.79           C  
ATOM    897  CG2 ILE A 119     -31.702  14.957   7.522  1.00 74.79           C  
ATOM    898  CD1 ILE A 119     -29.666  13.504   5.713  1.00 74.79           C  
ATOM    899  N   THR A 120     -30.779  18.554   8.258  1.00 71.77           N  
ATOM    900  CA  THR A 120     -31.129  19.376   9.411  1.00 71.77           C  
ATOM    901  C   THR A 120     -31.823  20.661   8.969  1.00 71.77           C  
ATOM    902  CB  THR A 120     -29.884  19.723  10.248  1.00 71.77           C  
ATOM    903  O   THR A 120     -32.703  21.169   9.667  1.00 71.77           O  
ATOM    904  CG2 THR A 120     -29.267  18.471  10.862  1.00 71.77           C  
ATOM    905  OG1 THR A 120     -28.912  20.358   9.407  1.00 71.77           O  
ATOM    906  N   TYR A 121     -31.480  21.215   7.779  1.00 72.74           N  
ATOM    907  CA  TYR A 121     -32.089  22.391   7.169  1.00 72.74           C  
ATOM    908  C   TYR A 121     -33.493  22.079   6.664  1.00 72.74           C  
ATOM    909  CB  TYR A 121     -31.223  22.909   6.016  1.00 72.74           C  
ATOM    910  O   TYR A 121     -34.405  22.897   6.801  1.00 72.74           O  
ATOM    911  CG  TYR A 121     -31.770  24.151   5.356  1.00 72.74           C  
ATOM    912  CD1 TYR A 121     -32.455  24.076   4.145  1.00 72.74           C  
ATOM    913  CD2 TYR A 121     -31.603  25.402   5.940  1.00 72.74           C  
ATOM    914  CE1 TYR A 121     -32.959  25.218   3.532  1.00 72.74           C  
ATOM    915  CE2 TYR A 121     -32.103  26.551   5.336  1.00 72.74           C  
ATOM    916  OH  TYR A 121     -33.277  27.582   3.531  1.00 72.74           O  
ATOM    917  CZ  TYR A 121     -32.779  26.448   4.134  1.00 72.74           C  
ATOM    918  N   ILE A 122     -33.768  20.966   6.089  1.00 71.82           N  
ATOM    919  CA  ILE A 122     -35.060  20.490   5.604  1.00 71.82           C  
ATOM    920  C   ILE A 122     -35.999  20.256   6.785  1.00 71.82           C  
ATOM    921  CB  ILE A 122     -34.910  19.196   4.774  1.00 71.82           C  
ATOM    922  O   ILE A 122     -37.188  20.576   6.713  1.00 71.82           O  
ATOM    923  CG1 ILE A 122     -34.091  19.466   3.506  1.00 71.82           C  
ATOM    924  CG2 ILE A 122     -36.284  18.617   4.424  1.00 71.82           C  
ATOM    925  CD1 ILE A 122     -33.731  18.212   2.722  1.00 71.82           C  
ATOM    926  N   PHE A 123     -35.487  19.735   7.916  1.00 67.01           N  
ATOM    927  CA  PHE A 123     -36.261  19.468   9.122  1.00 67.01           C  
ATOM    928  C   PHE A 123     -36.480  20.749   9.919  1.00 67.01           C  
ATOM    929  CB  PHE A 123     -35.558  18.422   9.993  1.00 67.01           C  
ATOM    930  O   PHE A 123     -37.506  20.903  10.586  1.00 67.01           O  
ATOM    931  CG  PHE A 123     -35.727  17.010   9.500  1.00 67.01           C  
ATOM    932  CD1 PHE A 123     -36.938  16.346   9.650  1.00 67.01           C  
ATOM    933  CD2 PHE A 123     -34.673  16.346   8.886  1.00 67.01           C  
ATOM    934  CE1 PHE A 123     -37.097  15.039   9.195  1.00 67.01           C  
ATOM    935  CE2 PHE A 123     -34.824  15.040   8.428  1.00 67.01           C  
ATOM    936  CZ  PHE A 123     -36.037  14.388   8.585  1.00 67.01           C  
ATOM    937  N   ALA A 124     -35.560  21.796   9.854  1.00 68.61           N  
ATOM    938  CA  ALA A 124     -35.617  23.079  10.550  1.00 68.61           C  
ATOM    939  C   ALA A 124     -36.452  24.090   9.769  1.00 68.61           C  
ATOM    940  CB  ALA A 124     -34.208  23.622  10.780  1.00 68.61           C  
ATOM    941  O   ALA A 124     -37.122  24.940  10.361  1.00 68.61           O  
ATOM    942  N   CYS A 125     -36.637  24.128   8.427  1.00 67.02           N  
ATOM    943  CA  CYS A 125     -37.346  25.075   7.574  1.00 67.02           C  
ATOM    944  C   CYS A 125     -38.711  24.530   7.172  1.00 67.02           C  
ATOM    945  CB  CYS A 125     -36.525  25.391   6.324  1.00 67.02           C  
ATOM    946  O   CYS A 125     -39.589  25.287   6.753  1.00 67.02           O  
ATOM    947  SG  CYS A 125     -35.204  26.590   6.606  1.00 67.02           S  
ATOM    948  N   GLY A 126     -38.949  23.206   7.399  1.00 58.17           N  
ATOM    949  CA  GLY A 126     -40.223  22.559   7.128  1.00 58.17           C  
ATOM    950  C   GLY A 126     -41.113  22.459   8.353  1.00 58.17           C  
ATOM    951  O   GLY A 126     -42.274  22.057   8.252  1.00 58.17           O  
ATOM    952  N   ARG A 127     -40.965  23.115   9.485  1.00 44.51           N  
ATOM    953  CA  ARG A 127     -41.817  23.482  10.611  1.00 44.51           C  
ATOM    954  C   ARG A 127     -42.080  24.984  10.632  1.00 44.51           C  
ATOM    955  CB  ARG A 127     -41.181  23.043  11.932  1.00 44.51           C  
ATOM    956  O   ARG A 127     -41.186  25.781  10.341  1.00 44.51           O  
ATOM    957  CG  ARG A 127     -41.543  21.626  12.349  1.00 44.51           C  
ATOM    958  CD  ARG A 127     -41.009  21.292  13.735  1.00 44.51           C  
ATOM    959  NE  ARG A 127     -41.487  19.993  14.198  1.00 44.51           N  
ATOM    960  NH1 ARG A 127     -39.384  19.058  14.394  1.00 44.51           N  
ATOM    961  NH2 ARG A 127     -41.245  17.824  14.912  1.00 44.51           N  
ATOM    962  CZ  ARG A 127     -40.704  18.961  14.500  1.00 44.51           C  
TER     963      ARG A 127                                                      
ENDMDL                                                                          
END                                                                             
