# Supplementary material for: Domain loss enabled evolution of novel functions in the snake three-finger toxin gene superfamily
Source: Nat Commun. 2023 Aug 11;14:4861. doi: 10.1038/s41467-023-40550-0 (PMC10421932; doi:10.1038/s41467-023-40550-0)
Supplement: Supplementary file 5 — Supplementary Data 2 [file 41467_2023_40550_MOESM5_ESM.zip › SD2_structure_predictions/full_sequence/TR|A0A898IMX4|Calliophis_bivirgatus.pdb]

MODEL     1                                                                     
ATOM      1  N   MET A   1     -27.206   8.323  38.321  1.00 63.76           N  
ATOM      2  CA  MET A   1     -25.885   8.740  37.857  1.00 63.76           C  
ATOM      3  C   MET A   1     -25.089   7.548  37.338  1.00 63.76           C  
ATOM      4  CB  MET A   1     -25.115   9.434  38.981  1.00 63.76           C  
ATOM      5  O   MET A   1     -24.083   7.721  36.648  1.00 63.76           O  
ATOM      6  CG  MET A   1     -25.999  10.219  39.937  1.00 63.76           C  
ATOM      7  SD  MET A   1     -25.029  11.202  41.146  1.00 63.76           S  
ATOM      8  CE  MET A   1     -26.221  11.299  42.510  1.00 63.76           C  
ATOM      9  N   LYS A   2     -25.626   6.312  37.414  1.00 71.79           N  
ATOM     10  CA  LYS A   2     -25.057   5.023  37.034  1.00 71.79           C  
ATOM     11  C   LYS A   2     -25.500   4.618  35.631  1.00 71.79           C  
ATOM     12  CB  LYS A   2     -25.454   3.943  38.041  1.00 71.79           C  
ATOM     13  O   LYS A   2     -24.754   3.959  34.905  1.00 71.79           O  
ATOM     14  CG  LYS A   2     -24.845   4.131  39.423  1.00 71.79           C  
ATOM     15  CD  LYS A   2     -25.442   3.160  40.434  1.00 71.79           C  
ATOM     16  CE  LYS A   2     -24.783   3.298  41.800  1.00 71.79           C  
ATOM     17  NZ  LYS A   2     -25.784   3.233  42.906  1.00 71.79           N  
ATOM     18  N   THR A   3     -26.664   5.192  35.225  1.00 71.41           N  
ATOM     19  CA  THR A   3     -27.183   4.927  33.888  1.00 71.41           C  
ATOM     20  C   THR A   3     -26.538   5.856  32.863  1.00 71.41           C  
ATOM     21  CB  THR A   3     -28.713   5.089  33.840  1.00 71.41           C  
ATOM     22  O   THR A   3     -26.365   5.483  31.701  1.00 71.41           O  
ATOM     23  CG2 THR A   3     -29.409   3.974  34.613  1.00 71.41           C  
ATOM     24  OG1 THR A   3     -29.072   6.351  34.417  1.00 71.41           O  
ATOM     25  N   LEU A   4     -26.077   6.994  33.299  1.00 71.73           N  
ATOM     26  CA  LEU A   4     -25.342   7.969  32.500  1.00 71.73           C  
ATOM     27  C   LEU A   4     -23.901   7.517  32.282  1.00 71.73           C  
ATOM     28  CB  LEU A   4     -25.362   9.342  33.176  1.00 71.73           C  
ATOM     29  O   LEU A   4     -23.350   7.692  31.193  1.00 71.73           O  
ATOM     30  CG  LEU A   4     -26.120  10.449  32.441  1.00 71.73           C  
ATOM     31  CD1 LEU A   4     -26.880  11.320  33.435  1.00 71.73           C  
ATOM     32  CD2 LEU A   4     -25.160  11.291  31.608  1.00 71.73           C  
ATOM     33  N   LEU A   5     -23.344   6.838  33.220  1.00 73.06           N  
ATOM     34  CA  LEU A   5     -21.989   6.298  33.179  1.00 73.06           C  
ATOM     35  C   LEU A   5     -21.932   5.036  32.325  1.00 73.06           C  
ATOM     36  CB  LEU A   5     -21.490   5.995  34.594  1.00 73.06           C  
ATOM     37  O   LEU A   5     -20.964   4.821  31.592  1.00 73.06           O  
ATOM     38  CG  LEU A   5     -21.010   7.192  35.416  1.00 73.06           C  
ATOM     39  CD1 LEU A   5     -21.000   6.846  36.901  1.00 73.06           C  
ATOM     40  CD2 LEU A   5     -19.626   7.637  34.956  1.00 73.06           C  
ATOM     41  N   LEU A   6     -23.015   4.261  32.267  1.00 73.17           N  
ATOM     42  CA  LEU A   6     -23.139   3.033  31.489  1.00 73.17           C  
ATOM     43  C   LEU A   6     -23.400   3.345  30.019  1.00 73.17           C  
ATOM     44  CB  LEU A   6     -24.267   2.159  32.045  1.00 73.17           C  
ATOM     45  O   LEU A   6     -22.867   2.672  29.134  1.00 73.17           O  
ATOM     46  CG  LEU A   6     -23.975   1.431  33.358  1.00 73.17           C  
ATOM     47  CD1 LEU A   6     -25.261   0.851  33.939  1.00 73.17           C  
ATOM     48  CD2 LEU A   6     -22.937   0.335  33.143  1.00 73.17           C  
ATOM     49  N   THR A   7     -24.036   4.400  29.727  1.00 75.46           N  
ATOM     50  CA  THR A   7     -24.311   4.878  28.376  1.00 75.46           C  
ATOM     51  C   THR A   7     -23.084   5.567  27.786  1.00 75.46           C  
ATOM     52  CB  THR A   7     -25.506   5.850  28.360  1.00 75.46           C  
ATOM     53  O   THR A   7     -22.825   5.463  26.585  1.00 75.46           O  
ATOM     54  CG2 THR A   7     -26.792   5.147  28.784  1.00 75.46           C  
ATOM     55  OG1 THR A   7     -25.247   6.932  29.263  1.00 75.46           O  
ATOM     56  N   LEU A   8     -22.222   6.173  28.502  1.00 72.95           N  
ATOM     57  CA  LEU A   8     -20.968   6.820  28.132  1.00 72.95           C  
ATOM     58  C   LEU A   8     -19.889   5.784  27.834  1.00 72.95           C  
ATOM     59  CB  LEU A   8     -20.499   7.756  29.249  1.00 72.95           C  
ATOM     60  O   LEU A   8     -19.110   5.947  26.892  1.00 72.95           O  
ATOM     61  CG  LEU A   8     -19.345   8.699  28.903  1.00 72.95           C  
ATOM     62  CD1 LEU A   8     -19.871   9.940  28.190  1.00 72.95           C  
ATOM     63  CD2 LEU A   8     -18.574   9.085  30.160  1.00 72.95           C  
ATOM     64  N   VAL A   9     -19.918   4.653  28.475  1.00 74.41           N  
ATOM     65  CA  VAL A   9     -18.993   3.540  28.292  1.00 74.41           C  
ATOM     66  C   VAL A   9     -19.378   2.749  27.043  1.00 74.41           C  
ATOM     67  CB  VAL A   9     -18.972   2.610  29.526  1.00 74.41           C  
ATOM     68  O   VAL A   9     -18.511   2.354  26.260  1.00 74.41           O  
ATOM     69  CG1 VAL A   9     -18.125   1.369  29.252  1.00 74.41           C  
ATOM     70  CG2 VAL A   9     -18.448   3.360  30.749  1.00 74.41           C  
ATOM     71  N   VAL A  10     -20.664   2.622  26.711  1.00 70.33           N  
ATOM     72  CA  VAL A  10     -21.209   1.930  25.547  1.00 70.33           C  
ATOM     73  C   VAL A  10     -20.989   2.774  24.294  1.00 70.33           C  
ATOM     74  CB  VAL A  10     -22.712   1.619  25.724  1.00 70.33           C  
ATOM     75  O   VAL A  10     -20.626   2.247  23.239  1.00 70.33           O  
ATOM     76  CG1 VAL A  10     -23.292   1.014  24.447  1.00 70.33           C  
ATOM     77  CG2 VAL A  10     -22.927   0.680  26.909  1.00 70.33           C  
ATOM     78  N   VAL A  11     -21.000   4.126  24.293  1.00 67.55           N  
ATOM     79  CA  VAL A  11     -20.759   5.090  23.224  1.00 67.55           C  
ATOM     80  C   VAL A  11     -19.259   5.207  22.962  1.00 67.55           C  
ATOM     81  CB  VAL A  11     -21.349   6.476  23.566  1.00 67.55           C  
ATOM     82  O   VAL A  11     -18.830   5.300  21.809  1.00 67.55           O  
ATOM     83  CG1 VAL A  11     -20.923   7.515  22.531  1.00 67.55           C  
ATOM     84  CG2 VAL A  11     -22.872   6.400  23.655  1.00 67.55           C  
ATOM     85  N   THR A  12     -18.415   5.084  23.938  1.00 66.27           N  
ATOM     86  CA  THR A  12     -16.959   5.114  23.857  1.00 66.27           C  
ATOM     87  C   THR A  12     -16.421   3.801  23.296  1.00 66.27           C  
ATOM     88  CB  THR A  12     -16.327   5.383  25.235  1.00 66.27           C  
ATOM     89  O   THR A  12     -15.453   3.796  22.533  1.00 66.27           O  
ATOM     90  CG2 THR A  12     -16.720   6.760  25.761  1.00 66.27           C  
ATOM     91  OG1 THR A  12     -16.773   4.385  26.161  1.00 66.27           O  
ATOM     92  N   ILE A  13     -17.068   2.658  23.527  1.00 66.32           N  
ATOM     93  CA  ILE A  13     -16.711   1.324  23.058  1.00 66.32           C  
ATOM     94  C   ILE A  13     -17.197   1.134  21.623  1.00 66.32           C  
ATOM     95  CB  ILE A  13     -17.300   0.227  23.973  1.00 66.32           C  
ATOM     96  O   ILE A  13     -16.518   0.502  20.810  1.00 66.32           O  
ATOM     97  CG1 ILE A  13     -16.671   0.301  25.369  1.00 66.32           C  
ATOM     98  CG2 ILE A  13     -17.098  -1.159  23.354  1.00 66.32           C  
ATOM     99  CD1 ILE A  13     -17.344  -0.595  26.400  1.00 66.32           C  
ATOM    100  N   LEU A  14     -18.289   1.722  21.165  1.00 63.39           N  
ATOM    101  CA  LEU A  14     -18.843   1.737  19.815  1.00 63.39           C  
ATOM    102  C   LEU A  14     -18.083   2.716  18.926  1.00 63.39           C  
ATOM    103  CB  LEU A  14     -20.328   2.108  19.849  1.00 63.39           C  
ATOM    104  O   LEU A  14     -17.979   2.510  17.715  1.00 63.39           O  
ATOM    105  CG  LEU A  14     -21.277   1.054  20.421  1.00 63.39           C  
ATOM    106  CD1 LEU A  14     -22.676   1.636  20.588  1.00 63.39           C  
ATOM    107  CD2 LEU A  14     -21.309  -0.180  19.524  1.00 63.39           C  
ATOM    108  N   CYS A  15     -17.342   3.649  19.524  1.00 61.96           N  
ATOM    109  CA  CYS A  15     -16.493   4.625  18.850  1.00 61.96           C  
ATOM    110  C   CYS A  15     -15.054   4.130  18.767  1.00 61.96           C  
ATOM    111  CB  CYS A  15     -16.539   5.968  19.577  1.00 61.96           C  
ATOM    112  O   CYS A  15     -14.242   4.690  18.028  1.00 61.96           O  
ATOM    113  SG  CYS A  15     -18.097   6.857  19.365  1.00 61.96           S  
ATOM    114  N   LEU A  16     -14.719   3.071  19.492  1.00 59.17           N  
ATOM    115  CA  LEU A  16     -13.390   2.470  19.507  1.00 59.17           C  
ATOM    116  C   LEU A  16     -13.233   1.468  18.368  1.00 59.17           C  
ATOM    117  CB  LEU A  16     -13.129   1.780  20.849  1.00 59.17           C  
ATOM    118  O   LEU A  16     -12.122   1.015  18.083  1.00 59.17           O  
ATOM    119  CG  LEU A  16     -12.909   2.699  22.052  1.00 59.17           C  
ATOM    120  CD1 LEU A  16     -13.157   1.940  23.351  1.00 59.17           C  
ATOM    121  CD2 LEU A  16     -11.500   3.282  22.029  1.00 59.17           C  
ATOM    122  N   ASP A  17     -14.436   1.288  17.669  1.00 55.91           N  
ATOM    123  CA  ASP A  17     -14.375   0.521  16.428  1.00 55.91           C  
ATOM    124  C   ASP A  17     -13.956   1.405  15.256  1.00 55.91           C  
ATOM    125  CB  ASP A  17     -15.726  -0.135  16.136  1.00 55.91           C  
ATOM    126  O   ASP A  17     -13.884   0.940  14.116  1.00 55.91           O  
ATOM    127  CG  ASP A  17     -15.755  -1.613  16.482  1.00 55.91           C  
ATOM    128  OD1 ASP A  17     -14.704  -2.283  16.386  1.00 55.91           O  
ATOM    129  OD2 ASP A  17     -16.839  -2.114  16.852  1.00 55.91           O  
ATOM    130  N   LEU A  18     -13.436   2.585  15.544  1.00 55.49           N  
ATOM    131  CA  LEU A  18     -13.008   3.695  14.699  1.00 55.49           C  
ATOM    132  C   LEU A  18     -11.498   3.668  14.489  1.00 55.49           C  
ATOM    133  CB  LEU A  18     -13.425   5.032  15.318  1.00 55.49           C  
ATOM    134  O   LEU A  18     -10.731   3.786  15.448  1.00 55.49           O  
ATOM    135  CG  LEU A  18     -14.758   5.612  14.845  1.00 55.49           C  
ATOM    136  CD1 LEU A  18     -15.805   5.507  15.949  1.00 55.49           C  
ATOM    137  CD2 LEU A  18     -14.584   7.061  14.402  1.00 55.49           C  
ATOM    138  N   GLY A  19     -10.857   2.621  13.888  1.00 58.86           N  
ATOM    139  CA  GLY A  19      -9.947   3.049  12.837  1.00 58.86           C  
ATOM    140  C   GLY A  19      -8.599   2.358  12.897  1.00 58.86           C  
ATOM    141  O   GLY A  19      -7.631   2.917  13.416  1.00 58.86           O  
ATOM    142  N   TYR A  20      -8.597   1.030  13.161  1.00 63.30           N  
ATOM    143  CA  TYR A  20      -7.263   0.479  12.952  1.00 63.30           C  
ATOM    144  C   TYR A  20      -6.830   0.635  11.499  1.00 63.30           C  
ATOM    145  CB  TYR A  20      -7.222  -0.998  13.353  1.00 63.30           C  
ATOM    146  O   TYR A  20      -7.509   0.156  10.588  1.00 63.30           O  
ATOM    147  CG  TYR A  20      -7.185  -1.221  14.846  1.00 63.30           C  
ATOM    148  CD1 TYR A  20      -5.982  -1.176  15.547  1.00 63.30           C  
ATOM    149  CD2 TYR A  20      -8.351  -1.478  15.557  1.00 63.30           C  
ATOM    150  CE1 TYR A  20      -5.942  -1.383  16.922  1.00 63.30           C  
ATOM    151  CE2 TYR A  20      -8.324  -1.687  16.932  1.00 63.30           C  
ATOM    152  OH  TYR A  20      -7.084  -1.842  18.966  1.00 63.30           O  
ATOM    153  CZ  TYR A  20      -7.117  -1.637  17.605  1.00 63.30           C  
ATOM    154  N   THR A  21      -6.312   1.909  11.395  1.00 78.13           N  
ATOM    155  CA  THR A  21      -5.812   2.152  10.046  1.00 78.13           C  
ATOM    156  C   THR A  21      -4.533   1.360   9.792  1.00 78.13           C  
ATOM    157  CB  THR A  21      -5.547   3.651   9.811  1.00 78.13           C  
ATOM    158  O   THR A  21      -3.659   1.288  10.659  1.00 78.13           O  
ATOM    159  CG2 THR A  21      -6.834   4.462   9.924  1.00 78.13           C  
ATOM    160  OG1 THR A  21      -4.610   4.123  10.786  1.00 78.13           O  
ATOM    161  N   ARG A  22      -4.583   0.386   8.981  1.00 91.46           N  
ATOM    162  CA  ARG A  22      -3.469  -0.415   8.485  1.00 91.46           C  
ATOM    163  C   ARG A  22      -2.451   0.454   7.755  1.00 91.46           C  
ATOM    164  CB  ARG A  22      -3.974  -1.522   7.557  1.00 91.46           C  
ATOM    165  O   ARG A  22      -2.822   1.314   6.953  1.00 91.46           O  
ATOM    166  CG  ARG A  22      -2.900  -2.514   7.140  1.00 91.46           C  
ATOM    167  CD  ARG A  22      -2.442  -3.374   8.310  1.00 91.46           C  
ATOM    168  NE  ARG A  22      -3.562  -4.070   8.938  1.00 91.46           N  
ATOM    169  NH1 ARG A  22      -2.303  -4.990  10.642  1.00 91.46           N  
ATOM    170  NH2 ARG A  22      -4.553  -5.409  10.519  1.00 91.46           N  
ATOM    171  CZ  ARG A  22      -3.470  -4.821  10.032  1.00 91.46           C  
ATOM    172  N   LYS A  23      -1.138   0.200   8.194  1.00 96.28           N  
ATOM    173  CA  LYS A  23      -0.047   0.855   7.477  1.00 96.28           C  
ATOM    174  C   LYS A  23       0.691  -0.133   6.578  1.00 96.28           C  
ATOM    175  CB  LYS A  23       0.930   1.500   8.461  1.00 96.28           C  
ATOM    176  O   LYS A  23       1.066  -1.221   7.019  1.00 96.28           O  
ATOM    177  CG  LYS A  23       0.364   2.708   9.193  1.00 96.28           C  
ATOM    178  CD  LYS A  23       1.434   3.415  10.015  1.00 96.28           C  
ATOM    179  CE  LYS A  23       0.889   4.670  10.683  1.00 96.28           C  
ATOM    180  NZ  LYS A  23       1.941   5.382  11.468  1.00 96.28           N  
ATOM    181  N   CYS A  24       0.879   0.276   5.306  1.00 97.65           N  
ATOM    182  CA  CYS A  24       1.566  -0.569   4.335  1.00 97.65           C  
ATOM    183  C   CYS A  24       2.709   0.186   3.668  1.00 97.65           C  
ATOM    184  CB  CYS A  24       0.587  -1.071   3.275  1.00 97.65           C  
ATOM    185  O   CYS A  24       2.675   1.414   3.571  1.00 97.65           O  
ATOM    186  SG  CYS A  24      -0.705  -2.150   3.929  1.00 97.65           S  
ATOM    187  N   LEU A  25       3.683  -0.590   3.215  1.00 97.66           N  
ATOM    188  CA  LEU A  25       4.794   0.032   2.504  1.00 97.66           C  
ATOM    189  C   LEU A  25       4.377   0.440   1.095  1.00 97.66           C  
ATOM    190  CB  LEU A  25       5.990  -0.922   2.438  1.00 97.66           C  
ATOM    191  O   LEU A  25       3.707  -0.324   0.395  1.00 97.66           O  
ATOM    192  CG  LEU A  25       6.712  -1.195   3.759  1.00 97.66           C  
ATOM    193  CD1 LEU A  25       7.699  -2.346   3.595  1.00 97.66           C  
ATOM    194  CD2 LEU A  25       7.424   0.061   4.249  1.00 97.66           C  
ATOM    195  N   LYS A  26       4.788   1.692   0.755  1.00 96.21           N  
ATOM    196  CA  LYS A  26       4.624   2.197  -0.605  1.00 96.21           C  
ATOM    197  C   LYS A  26       5.914   2.047  -1.406  1.00 96.21           C  
ATOM    198  CB  LYS A  26       4.188   3.662  -0.584  1.00 96.21           C  
ATOM    199  O   LYS A  26       5.876   1.764  -2.606  1.00 96.21           O  
ATOM    200  CG  LYS A  26       3.801   4.212  -1.949  1.00 96.21           C  
ATOM    201  CD  LYS A  26       3.352   5.665  -1.859  1.00 96.21           C  
ATOM    202  CE  LYS A  26       3.046   6.243  -3.235  1.00 96.21           C  
ATOM    203  NZ  LYS A  26       2.613   7.670  -3.153  1.00 96.21           N  
ATOM    204  N   LYS A  27       6.976   2.220  -0.651  1.00 94.09           N  
ATOM    205  CA  LYS A  27       8.322   2.085  -1.199  1.00 94.09           C  
ATOM    206  C   LYS A  27       9.220   1.284  -0.261  1.00 94.09           C  
ATOM    207  CB  LYS A  27       8.935   3.461  -1.463  1.00 94.09           C  
ATOM    208  O   LYS A  27       9.178   1.470   0.957  1.00 94.09           O  
ATOM    209  CG  LYS A  27       8.292   4.214  -2.619  1.00 94.09           C  
ATOM    210  CD  LYS A  27       9.006   5.531  -2.894  1.00 94.09           C  
ATOM    211  CE  LYS A  27       8.311   6.326  -3.991  1.00 94.09           C  
ATOM    212  NZ  LYS A  27       9.032   7.598  -4.295  1.00 94.09           N  
ATOM    213  N   TYR A  28      10.059   0.347  -0.930  1.00 93.97           N  
ATOM    214  CA  TYR A  28      10.985  -0.446  -0.130  1.00 93.97           C  
ATOM    215  C   TYR A  28      12.303  -0.653  -0.867  1.00 93.97           C  
ATOM    216  CB  TYR A  28      10.367  -1.801   0.224  1.00 93.97           C  
ATOM    217  O   TYR A  28      12.347  -1.335  -1.894  1.00 93.97           O  
ATOM    218  CG  TYR A  28      11.272  -2.685   1.048  1.00 93.97           C  
ATOM    219  CD1 TYR A  28      11.996  -3.718   0.457  1.00 93.97           C  
ATOM    220  CD2 TYR A  28      11.404  -2.490   2.419  1.00 93.97           C  
ATOM    221  CE1 TYR A  28      12.830  -4.536   1.212  1.00 93.97           C  
ATOM    222  CE2 TYR A  28      12.235  -3.302   3.184  1.00 93.97           C  
ATOM    223  OH  TYR A  28      13.766  -5.127   3.325  1.00 93.97           O  
ATOM    224  CZ  TYR A  28      12.943  -4.320   2.573  1.00 93.97           C  
ATOM    225  N   THR A  29      13.290   0.049  -0.375  1.00 90.43           N  
ATOM    226  CA  THR A  29      14.670  -0.151  -0.803  1.00 90.43           C  
ATOM    227  C   THR A  29      15.603  -0.233   0.402  1.00 90.43           C  
ATOM    228  CB  THR A  29      15.135   0.980  -1.739  1.00 90.43           C  
ATOM    229  O   THR A  29      15.215   0.115   1.519  1.00 90.43           O  
ATOM    230  CG2 THR A  29      14.180   1.146  -2.917  1.00 90.43           C  
ATOM    231  OG1 THR A  29      15.188   2.209  -1.004  1.00 90.43           O  
ATOM    232  N   PRO A  30      16.752  -0.769   0.203  1.00 88.34           N  
ATOM    233  CA  PRO A  30      17.707  -0.841   1.311  1.00 88.34           C  
ATOM    234  C   PRO A  30      18.006   0.527   1.921  1.00 88.34           C  
ATOM    235  CB  PRO A  30      18.959  -1.434   0.661  1.00 88.34           C  
ATOM    236  O   PRO A  30      18.354   0.618   3.101  1.00 88.34           O  
ATOM    237  CG  PRO A  30      18.445  -2.261  -0.473  1.00 88.34           C  
ATOM    238  CD  PRO A  30      17.256  -1.565  -1.071  1.00 88.34           C  
ATOM    239  N   VAL A  31      17.682   1.635   1.272  1.00 93.00           N  
ATOM    240  CA  VAL A  31      18.118   2.966   1.680  1.00 93.00           C  
ATOM    241  C   VAL A  31      16.903   3.827   2.020  1.00 93.00           C  
ATOM    242  CB  VAL A  31      18.964   3.648   0.581  1.00 93.00           C  
ATOM    243  O   VAL A  31      17.012   4.795   2.777  1.00 93.00           O  
ATOM    244  CG1 VAL A  31      19.510   4.988   1.074  1.00 93.00           C  
ATOM    245  CG2 VAL A  31      20.104   2.732   0.141  1.00 93.00           C  
ATOM    246  N   ARG A  32      15.738   3.370   1.497  1.00 92.63           N  
ATOM    247  CA  ARG A  32      14.553   4.190   1.728  1.00 92.63           C  
ATOM    248  C   ARG A  32      13.292   3.332   1.760  1.00 92.63           C  
ATOM    249  CB  ARG A  32      14.425   5.268   0.650  1.00 92.63           C  
ATOM    250  O   ARG A  32      13.090   2.483   0.890  1.00 92.63           O  
ATOM    251  CG  ARG A  32      13.259   6.219   0.864  1.00 92.63           C  
ATOM    252  CD  ARG A  32      13.187   7.279  -0.226  1.00 92.63           C  
ATOM    253  NE  ARG A  32      12.215   8.319   0.096  1.00 92.63           N  
ATOM    254  NH1 ARG A  32      12.154   9.212  -2.034  1.00 92.63           N  
ATOM    255  NH2 ARG A  32      10.864  10.117  -0.369  1.00 92.63           N  
ATOM    256  CZ  ARG A  32      11.747   9.213  -0.770  1.00 92.63           C  
ATOM    257  N   GLU A  33      12.427   3.783   2.855  1.00 95.39           N  
ATOM    258  CA  GLU A  33      11.117   3.154   2.997  1.00 95.39           C  
ATOM    259  C   GLU A  33      10.045   4.184   3.341  1.00 95.39           C  
ATOM    260  CB  GLU A  33      11.158   2.060   4.066  1.00 95.39           C  
ATOM    261  O   GLU A  33      10.260   5.052   4.190  1.00 95.39           O  
ATOM    262  CG  GLU A  33      12.149   0.944   3.767  1.00 95.39           C  
ATOM    263  CD  GLU A  33      12.225  -0.101   4.868  1.00 95.39           C  
ATOM    264  OE1 GLU A  33      12.991  -1.081   4.722  1.00 95.39           O  
ATOM    265  OE2 GLU A  33      11.513   0.060   5.884  1.00 95.39           O  
ATOM    266  N   THR A  34       9.010   4.003   2.517  1.00 96.57           N  
ATOM    267  CA  THR A  34       7.889   4.874   2.852  1.00 96.57           C  
ATOM    268  C   THR A  34       6.613   4.061   3.052  1.00 96.57           C  
ATOM    269  CB  THR A  34       7.659   5.934   1.758  1.00 96.57           C  
ATOM    270  O   THR A  34       6.412   3.039   2.392  1.00 96.57           O  
ATOM    271  CG2 THR A  34       8.879   6.835   1.600  1.00 96.57           C  
ATOM    272  OG1 THR A  34       7.397   5.278   0.512  1.00 96.57           O  
ATOM    273  N   SER A  35       5.811   4.502   4.067  1.00 97.12           N  
ATOM    274  CA  SER A  35       4.555   3.834   4.393  1.00 97.12           C  
ATOM    275  C   SER A  35       3.365   4.769   4.204  1.00 97.12           C  
ATOM    276  CB  SER A  35       4.582   3.315   5.831  1.00 97.12           C  
ATOM    277  O   SER A  35       3.523   5.991   4.209  1.00 97.12           O  
ATOM    278  OG  SER A  35       5.608   2.352   6.000  1.00 97.12           O  
ATOM    279  N   GLN A  36       2.212   4.083   3.984  1.00 95.98           N  
ATOM    280  CA  GLN A  36       0.960   4.825   3.876  1.00 95.98           C  
ATOM    281  C   GLN A  36      -0.129   4.195   4.738  1.00 95.98           C  
ATOM    282  CB  GLN A  36       0.501   4.894   2.418  1.00 95.98           C  
ATOM    283  O   GLN A  36      -0.136   2.980   4.950  1.00 95.98           O  
ATOM    284  CG  GLN A  36       0.064   3.552   1.847  1.00 95.98           C  
ATOM    285  CD  GLN A  36      -0.343   3.640   0.388  1.00 95.98           C  
ATOM    286  NE2 GLN A  36      -1.528   3.129   0.071  1.00 95.98           N  
ATOM    287  OE1 GLN A  36       0.401   4.164  -0.447  1.00 95.98           O  
ATOM    288  N   THR A  37      -0.951   5.110   5.318  1.00 96.13           N  
ATOM    289  CA  THR A  37      -2.145   4.634   6.009  1.00 96.13           C  
ATOM    290  C   THR A  37      -3.199   4.169   5.008  1.00 96.13           C  
ATOM    291  CB  THR A  37      -2.740   5.729   6.913  1.00 96.13           C  
ATOM    292  O   THR A  37      -3.527   4.890   4.064  1.00 96.13           O  
ATOM    293  CG2 THR A  37      -3.965   5.217   7.665  1.00 96.13           C  
ATOM    294  OG1 THR A  37      -1.751   6.146   7.863  1.00 96.13           O  
ATOM    295  N   CYS A  38      -3.724   2.891   5.261  1.00 94.62           N  
ATOM    296  CA  CYS A  38      -4.695   2.345   4.320  1.00 94.62           C  
ATOM    297  C   CYS A  38      -6.076   2.948   4.550  1.00 94.62           C  
ATOM    298  CB  CYS A  38      -4.766   0.824   4.445  1.00 94.62           C  
ATOM    299  O   CYS A  38      -6.473   3.183   5.693  1.00 94.62           O  
ATOM    300  SG  CYS A  38      -3.215  -0.012   4.048  1.00 94.62           S  
ATOM    301  N   PRO A  39      -6.684   3.296   3.388  1.00 92.82           N  
ATOM    302  CA  PRO A  39      -8.067   3.758   3.533  1.00 92.82           C  
ATOM    303  C   PRO A  39      -8.959   2.738   4.236  1.00 92.82           C  
ATOM    304  CB  PRO A  39      -8.520   3.976   2.088  1.00 92.82           C  
ATOM    305  O   PRO A  39      -8.604   1.560   4.325  1.00 92.82           O  
ATOM    306  CG  PRO A  39      -7.257   3.994   1.290  1.00 92.82           C  
ATOM    307  CD  PRO A  39      -6.215   3.203   2.028  1.00 92.82           C  
ATOM    308  N   SER A  40     -10.046   3.200   4.734  1.00 90.08           N  
ATOM    309  CA  SER A  40     -11.009   2.300   5.360  1.00 90.08           C  
ATOM    310  C   SER A  40     -11.423   1.184   4.407  1.00 90.08           C  
ATOM    311  CB  SER A  40     -12.246   3.074   5.820  1.00 90.08           C  
ATOM    312  O   SER A  40     -11.652   1.427   3.220  1.00 90.08           O  
ATOM    313  OG  SER A  40     -13.086   2.254   6.614  1.00 90.08           O  
ATOM    314  N   GLY A  41     -11.440  -0.041   4.921  1.00 89.16           N  
ATOM    315  CA  GLY A  41     -11.892  -1.133   4.073  1.00 89.16           C  
ATOM    316  C   GLY A  41     -10.753  -1.872   3.395  1.00 89.16           C  
ATOM    317  O   GLY A  41     -10.963  -2.925   2.790  1.00 89.16           O  
ATOM    318  N   GLN A  42      -9.525  -1.291   3.455  1.00 94.04           N  
ATOM    319  CA  GLN A  42      -8.314  -1.951   2.979  1.00 94.04           C  
ATOM    320  C   GLN A  42      -7.493  -2.500   4.142  1.00 94.04           C  
ATOM    321  CB  GLN A  42      -7.467  -0.985   2.149  1.00 94.04           C  
ATOM    322  O   GLN A  42      -6.716  -1.769   4.761  1.00 94.04           O  
ATOM    323  CG  GLN A  42      -8.148  -0.510   0.872  1.00 94.04           C  
ATOM    324  CD  GLN A  42      -7.237   0.329  -0.003  1.00 94.04           C  
ATOM    325  NE2 GLN A  42      -7.816   0.996  -0.995  1.00 94.04           N  
ATOM    326  OE1 GLN A  42      -6.021   0.379   0.212  1.00 94.04           O  
ATOM    327  N   VAL A  43      -7.618  -3.785   4.270  1.00 93.49           N  
ATOM    328  CA  VAL A  43      -7.141  -4.362   5.522  1.00 93.49           C  
ATOM    329  C   VAL A  43      -5.893  -5.202   5.261  1.00 93.49           C  
ATOM    330  CB  VAL A  43      -8.230  -5.221   6.202  1.00 93.49           C  
ATOM    331  O   VAL A  43      -5.368  -5.844   6.174  1.00 93.49           O  
ATOM    332  CG1 VAL A  43      -9.406  -4.352   6.645  1.00 93.49           C  
ATOM    333  CG2 VAL A  43      -8.703  -6.326   5.259  1.00 93.49           C  
ATOM    334  N   LEU A  44      -5.445  -5.200   3.965  1.00 96.22           N  
ATOM    335  CA  LEU A  44      -4.290  -6.014   3.605  1.00 96.22           C  
ATOM    336  C   LEU A  44      -3.185  -5.153   3.002  1.00 96.22           C  
ATOM    337  CB  LEU A  44      -4.694  -7.112   2.617  1.00 96.22           C  
ATOM    338  O   LEU A  44      -3.463  -4.138   2.359  1.00 96.22           O  
ATOM    339  CG  LEU A  44      -5.697  -8.147   3.128  1.00 96.22           C  
ATOM    340  CD1 LEU A  44      -6.123  -9.075   1.995  1.00 96.22           C  
ATOM    341  CD2 LEU A  44      -5.102  -8.944   4.284  1.00 96.22           C  
ATOM    342  N   CYS A  45      -1.925  -5.589   3.250  1.00 97.57           N  
ATOM    343  CA  CYS A  45      -0.785  -5.082   2.495  1.00 97.57           C  
ATOM    344  C   CYS A  45      -0.464  -5.992   1.315  1.00 97.57           C  
ATOM    345  CB  CYS A  45       0.442  -4.952   3.398  1.00 97.57           C  
ATOM    346  O   CYS A  45      -0.520  -7.217   1.437  1.00 97.57           O  
ATOM    347  SG  CYS A  45       0.243  -3.744   4.726  1.00 97.57           S  
ATOM    348  N   ILE A  46      -0.096  -5.329   0.144  1.00 97.38           N  
ATOM    349  CA  ILE A  46       0.196  -6.134  -1.036  1.00 97.38           C  
ATOM    350  C   ILE A  46       1.592  -5.800  -1.557  1.00 97.38           C  
ATOM    351  CB  ILE A  46      -0.857  -5.913  -2.146  1.00 97.38           C  
ATOM    352  O   ILE A  46       2.019  -4.644  -1.510  1.00 97.38           O  
ATOM    353  CG1 ILE A  46      -0.798  -4.470  -2.658  1.00 97.38           C  
ATOM    354  CG2 ILE A  46      -2.260  -6.256  -1.635  1.00 97.38           C  
ATOM    355  CD1 ILE A  46      -1.498  -4.258  -3.993  1.00 97.38           C  
ATOM    356  N   LYS A  47       2.315  -6.803  -1.934  1.00 96.25           N  
ATOM    357  CA  LYS A  47       3.555  -6.744  -2.703  1.00 96.25           C  
ATOM    358  C   LYS A  47       3.445  -7.561  -3.987  1.00 96.25           C  
ATOM    359  CB  LYS A  47       4.731  -7.243  -1.863  1.00 96.25           C  
ATOM    360  O   LYS A  47       3.234  -8.775  -3.940  1.00 96.25           O  
ATOM    361  CG  LYS A  47       6.069  -7.203  -2.587  1.00 96.25           C  
ATOM    362  CD  LYS A  47       7.182  -7.803  -1.737  1.00 96.25           C  
ATOM    363  CE  LYS A  47       8.509  -7.823  -2.485  1.00 96.25           C  
ATOM    364  NZ  LYS A  47       9.601  -8.420  -1.660  1.00 96.25           N  
ATOM    365  N   ARG A  48       3.529  -6.801  -5.136  1.00 94.23           N  
ATOM    366  CA  ARG A  48       3.442  -7.463  -6.433  1.00 94.23           C  
ATOM    367  C   ARG A  48       4.685  -7.188  -7.273  1.00 94.23           C  
ATOM    368  CB  ARG A  48       2.190  -7.007  -7.186  1.00 94.23           C  
ATOM    369  O   ARG A  48       5.223  -6.080  -7.251  1.00 94.23           O  
ATOM    370  CG  ARG A  48       2.167  -5.520  -7.500  1.00 94.23           C  
ATOM    371  CD  ARG A  48       0.845  -5.095  -8.124  1.00 94.23           C  
ATOM    372  NE  ARG A  48       0.906  -3.730  -8.639  1.00 94.23           N  
ATOM    373  NH1 ARG A  48      -1.291  -3.681  -9.351  1.00 94.23           N  
ATOM    374  NH2 ARG A  48       0.055  -1.848  -9.643  1.00 94.23           N  
ATOM    375  CZ  ARG A  48      -0.111  -3.089  -9.210  1.00 94.23           C  
ATOM    376  N   TRP A  49       5.166  -8.282  -7.951  1.00 92.90           N  
ATOM    377  CA  TRP A  49       6.350  -8.092  -8.782  1.00 92.90           C  
ATOM    378  C   TRP A  49       6.345  -9.054  -9.965  1.00 92.90           C  
ATOM    379  CB  TRP A  49       7.624  -8.286  -7.955  1.00 92.90           C  
ATOM    380  O   TRP A  49       5.775 -10.145  -9.884  1.00 92.90           O  
ATOM    381  CG  TRP A  49       7.885  -9.709  -7.563  1.00 92.90           C  
ATOM    382  CD1 TRP A  49       8.680 -10.611  -8.214  1.00 92.90           C  
ATOM    383  CD2 TRP A  49       7.345 -10.394  -6.429  1.00 92.90           C  
ATOM    384  CE2 TRP A  49       7.855 -11.711  -6.455  1.00 92.90           C  
ATOM    385  CE3 TRP A  49       6.478 -10.023  -5.393  1.00 92.90           C  
ATOM    386  NE1 TRP A  49       8.666 -11.817  -7.552  1.00 92.90           N  
ATOM    387  CH2 TRP A  49       6.677 -12.269  -4.479  1.00 92.90           C  
ATOM    388  CZ2 TRP A  49       7.527 -12.658  -5.482  1.00 92.90           C  
ATOM    389  CZ3 TRP A  49       6.152 -10.967  -4.426  1.00 92.90           C  
ATOM    390  N   LYS A  50       6.905  -8.523 -11.097  1.00 89.41           N  
ATOM    391  CA  LYS A  50       7.111  -9.305 -12.313  1.00 89.41           C  
ATOM    392  C   LYS A  50       8.596  -9.419 -12.647  1.00 89.41           C  
ATOM    393  CB  LYS A  50       6.357  -8.680 -13.488  1.00 89.41           C  
ATOM    394  O   LYS A  50       9.320  -8.422 -12.630  1.00 89.41           O  
ATOM    395  CG  LYS A  50       4.842  -8.765 -13.366  1.00 89.41           C  
ATOM    396  CD  LYS A  50       4.150  -8.177 -14.589  1.00 89.41           C  
ATOM    397  CE  LYS A  50       2.634  -8.213 -14.445  1.00 89.41           C  
ATOM    398  NZ  LYS A  50       1.950  -7.637 -15.642  1.00 89.41           N  
ATOM    399  N   SER A  51       9.030 -10.658 -12.799  1.00 82.12           N  
ATOM    400  CA  SER A  51      10.436 -10.833 -13.150  1.00 82.12           C  
ATOM    401  C   SER A  51      10.676 -10.551 -14.629  1.00 82.12           C  
ATOM    402  CB  SER A  51      10.900 -12.250 -12.811  1.00 82.12           C  
ATOM    403  O   SER A  51       9.994 -11.108 -15.491  1.00 82.12           O  
ATOM    404  OG  SER A  51      10.913 -12.454 -11.408  1.00 82.12           O  
ATOM    405  N   HIS A  52      11.295  -9.412 -14.964  1.00 79.72           N  
ATOM    406  CA  HIS A  52      11.674  -9.090 -16.335  1.00 79.72           C  
ATOM    407  C   HIS A  52      13.189  -9.107 -16.507  1.00 79.72           C  
ATOM    408  CB  HIS A  52      11.115  -7.724 -16.739  1.00 79.72           C  
ATOM    409  O   HIS A  52      13.930  -9.004 -15.527  1.00 79.72           O  
ATOM    410  CG  HIS A  52       9.624  -7.699 -16.863  1.00 79.72           C  
ATOM    411  CD2 HIS A  52       8.664  -7.361 -15.971  1.00 79.72           C  
ATOM    412  ND1 HIS A  52       8.968  -8.057 -18.020  1.00 79.72           N  
ATOM    413  CE1 HIS A  52       7.664  -7.939 -17.834  1.00 79.72           C  
ATOM    414  NE2 HIS A  52       7.453  -7.518 -16.599  1.00 79.72           N  
ATOM    415  N   LYS A  53      13.704  -9.399 -17.680  1.00 74.90           N  
ATOM    416  CA  LYS A  53      15.115  -9.425 -18.053  1.00 74.90           C  
ATOM    417  C   LYS A  53      15.781  -8.079 -17.781  1.00 74.90           C  
ATOM    418  CB  LYS A  53      15.274  -9.799 -19.528  1.00 74.90           C  
ATOM    419  O   LYS A  53      16.963  -8.024 -17.434  1.00 74.90           O  
ATOM    420  CG  LYS A  53      15.035 -11.273 -19.821  1.00 74.90           C  
ATOM    421  CD  LYS A  53      15.423 -11.628 -21.251  1.00 74.90           C  
ATOM    422  CE  LYS A  53      15.113 -13.084 -21.570  1.00 74.90           C  
ATOM    423  NZ  LYS A  53      15.467 -13.430 -22.979  1.00 74.90           N  
ATOM    424  N   SER A  54      15.076  -6.950 -17.676  1.00 77.92           N  
ATOM    425  CA  SER A  54      15.550  -5.578 -17.530  1.00 77.92           C  
ATOM    426  C   SER A  54      15.332  -5.065 -16.110  1.00 77.92           C  
ATOM    427  CB  SER A  54      14.844  -4.658 -18.527  1.00 77.92           C  
ATOM    428  O   SER A  54      15.759  -3.960 -15.771  1.00 77.92           O  
ATOM    429  OG  SER A  54      13.450  -4.615 -18.271  1.00 77.92           O  
ATOM    430  N   GLY A  55      14.933  -6.087 -15.177  1.00 74.36           N  
ATOM    431  CA  GLY A  55      14.685  -5.712 -13.793  1.00 74.36           C  
ATOM    432  C   GLY A  55      13.271  -6.017 -13.337  1.00 74.36           C  
ATOM    433  O   GLY A  55      12.429  -6.428 -14.138  1.00 74.36           O  
ATOM    434  N   ASN A  56      13.120  -6.210 -11.924  1.00 81.55           N  
ATOM    435  CA  ASN A  56      11.827  -6.502 -11.314  1.00 81.55           C  
ATOM    436  C   ASN A  56      11.063  -5.224 -10.981  1.00 81.55           C  
ATOM    437  CB  ASN A  56      12.007  -7.356 -10.057  1.00 81.55           C  
ATOM    438  O   ASN A  56      11.652  -4.247 -10.515  1.00 81.55           O  
ATOM    439  CG  ASN A  56      12.576  -8.728 -10.360  1.00 81.55           C  
ATOM    440  ND2 ASN A  56      13.238  -9.326  -9.376  1.00 81.55           N  
ATOM    441  OD1 ASN A  56      12.424  -9.247 -11.469  1.00 81.55           O  
ATOM    442  N   LYS A  57       9.843  -5.110 -11.521  1.00 83.27           N  
ATOM    443  CA  LYS A  57       8.948  -4.037 -11.098  1.00 83.27           C  
ATOM    444  C   LYS A  57       8.123  -4.455  -9.884  1.00 83.27           C  
ATOM    445  CB  LYS A  57       8.022  -3.627 -12.244  1.00 83.27           C  
ATOM    446  O   LYS A  57       7.466  -5.498  -9.903  1.00 83.27           O  
ATOM    447  CG  LYS A  57       8.734  -2.940 -13.400  1.00 83.27           C  
ATOM    448  CD  LYS A  57       7.747  -2.437 -14.446  1.00 83.27           C  
ATOM    449  CE  LYS A  57       8.460  -1.782 -15.620  1.00 83.27           C  
ATOM    450  NZ  LYS A  57       7.499  -1.327 -16.669  1.00 83.27           N  
ATOM    451  N   PHE A  58       8.318  -3.606  -8.769  1.00 90.80           N  
ATOM    452  CA  PHE A  58       7.616  -3.911  -7.528  1.00 90.80           C  
ATOM    453  C   PHE A  58       6.491  -2.912  -7.283  1.00 90.80           C  
ATOM    454  CB  PHE A  58       8.588  -3.908  -6.345  1.00 90.80           C  
ATOM    455  O   PHE A  58       6.642  -1.720  -7.558  1.00 90.80           O  
ATOM    456  CG  PHE A  58       9.624  -4.998  -6.408  1.00 90.80           C  
ATOM    457  CD1 PHE A  58       9.413  -6.216  -5.774  1.00 90.80           C  
ATOM    458  CD2 PHE A  58      10.811  -4.803  -7.103  1.00 90.80           C  
ATOM    459  CE1 PHE A  58      10.370  -7.226  -5.831  1.00 90.80           C  
ATOM    460  CE2 PHE A  58      11.773  -5.808  -7.164  1.00 90.80           C  
ATOM    461  CZ  PHE A  58      11.551  -7.018  -6.527  1.00 90.80           C  
ATOM    462  N   PHE A  59       5.406  -3.495  -6.905  1.00 93.04           N  
ATOM    463  CA  PHE A  59       4.296  -2.691  -6.409  1.00 93.04           C  
ATOM    464  C   PHE A  59       3.948  -3.074  -4.975  1.00 93.04           C  
ATOM    465  CB  PHE A  59       3.067  -2.855  -7.309  1.00 93.04           C  
ATOM    466  O   PHE A  59       3.823  -4.259  -4.657  1.00 93.04           O  
ATOM    467  CG  PHE A  59       1.851  -2.119  -6.816  1.00 93.04           C  
ATOM    468  CD1 PHE A  59       0.907  -2.759  -6.023  1.00 93.04           C  
ATOM    469  CD2 PHE A  59       1.652  -0.784  -7.146  1.00 93.04           C  
ATOM    470  CE1 PHE A  59      -0.220  -2.080  -5.566  1.00 93.04           C  
ATOM    471  CE2 PHE A  59       0.528  -0.099  -6.693  1.00 93.04           C  
ATOM    472  CZ  PHE A  59      -0.407  -0.748  -5.903  1.00 93.04           C  
ATOM    473  N   ARG A  60       3.847  -1.995  -4.153  1.00 96.38           N  
ATOM    474  CA  ARG A  60       3.420  -2.149  -2.766  1.00 96.38           C  
ATOM    475  C   ARG A  60       2.256  -1.218  -2.445  1.00 96.38           C  
ATOM    476  CB  ARG A  60       4.585  -1.881  -1.811  1.00 96.38           C  
ATOM    477  O   ARG A  60       2.160  -0.121  -3.000  1.00 96.38           O  
ATOM    478  CG  ARG A  60       5.748  -2.847  -1.973  1.00 96.38           C  
ATOM    479  CD  ARG A  60       6.917  -2.477  -1.070  1.00 96.38           C  
ATOM    480  NE  ARG A  60       7.985  -3.471  -1.137  1.00 96.38           N  
ATOM    481  NH1 ARG A  60       8.284  -3.299  -3.421  1.00 96.38           N  
ATOM    482  NH2 ARG A  60       9.567  -4.752  -2.199  1.00 96.38           N  
ATOM    483  CZ  ARG A  60       8.610  -3.838  -2.252  1.00 96.38           C  
ATOM    484  N   GLY A  61       1.329  -1.708  -1.520  1.00 96.56           N  
ATOM    485  CA  GLY A  61       0.235  -0.826  -1.145  1.00 96.56           C  
ATOM    486  C   GLY A  61      -0.864  -1.532  -0.374  1.00 96.56           C  
ATOM    487  O   GLY A  61      -0.636  -2.592   0.212  1.00 96.56           O  
ATOM    488  N   CYS A  62      -1.952  -0.864  -0.333  1.00 96.79           N  
ATOM    489  CA  CYS A  62      -3.107  -1.331   0.425  1.00 96.79           C  
ATOM    490  C   CYS A  62      -4.118  -2.014  -0.489  1.00 96.79           C  
ATOM    491  CB  CYS A  62      -3.773  -0.167   1.158  1.00 96.79           C  
ATOM    492  O   CYS A  62      -4.290  -1.613  -1.641  1.00 96.79           O  
ATOM    493  SG  CYS A  62      -2.665   0.720   2.274  1.00 96.79           S  
ATOM    494  N   ALA A  63      -4.784  -3.031   0.116  1.00 96.08           N  
ATOM    495  CA  ALA A  63      -5.820  -3.718  -0.653  1.00 96.08           C  
ATOM    496  C   ALA A  63      -6.930  -4.232   0.260  1.00 96.08           C  
ATOM    497  CB  ALA A  63      -5.214  -4.870  -1.450  1.00 96.08           C  
ATOM    498  O   ALA A  63      -6.684  -4.560   1.423  1.00 96.08           O  
ATOM    499  N   ALA A  64      -8.122  -4.194  -0.285  1.00 95.55           N  
ATOM    500  CA  ALA A  64      -9.260  -4.753   0.439  1.00 95.55           C  
ATOM    501  C   ALA A  64      -9.194  -6.278   0.470  1.00 95.55           C  
ATOM    502  CB  ALA A  64     -10.571  -4.293  -0.194  1.00 95.55           C  
ATOM    503  O   ALA A  64      -9.620  -6.904   1.444  1.00 95.55           O  
ATOM    504  N   ALA A  65      -8.704  -6.844  -0.551  1.00 96.14           N  
ATOM    505  CA  ALA A  65      -8.524  -8.283  -0.726  1.00 96.14           C  
ATOM    506  C   ALA A  65      -7.243  -8.586  -1.497  1.00 96.14           C  
ATOM    507  CB  ALA A  65      -9.729  -8.886  -1.445  1.00 96.14           C  
ATOM    508  O   ALA A  65      -6.710  -7.719  -2.194  1.00 96.14           O  
ATOM    509  N   CYS A  66      -6.778  -9.850  -1.288  1.00 95.74           N  
ATOM    510  CA  CYS A  66      -5.580 -10.255  -2.014  1.00 95.74           C  
ATOM    511  C   CYS A  66      -5.912 -10.611  -3.458  1.00 95.74           C  
ATOM    512  CB  CYS A  66      -4.912 -11.445  -1.326  1.00 95.74           C  
ATOM    513  O   CYS A  66      -6.603 -11.598  -3.716  1.00 95.74           O  
ATOM    514  SG  CYS A  66      -3.257 -11.812  -1.949  1.00 95.74           S  
ATOM    515  N   PRO A  67      -5.377  -9.773  -4.465  1.00 92.84           N  
ATOM    516  CA  PRO A  67      -5.692 -10.025  -5.873  1.00 92.84           C  
ATOM    517  C   PRO A  67      -5.103 -11.339  -6.383  1.00 92.84           C  
ATOM    518  CB  PRO A  67      -5.064  -8.830  -6.594  1.00 92.84           C  
ATOM    519  O   PRO A  67      -4.156 -11.865  -5.792  1.00 92.84           O  
ATOM    520  CG  PRO A  67      -3.962  -8.376  -5.693  1.00 92.84           C  
ATOM    521  CD  PRO A  67      -4.326  -8.726  -4.279  1.00 92.84           C  
ATOM    522  N   LYS A  68      -5.733 -11.782  -7.432  1.00 93.12           N  
ATOM    523  CA  LYS A  68      -5.184 -12.942  -8.130  1.00 93.12           C  
ATOM    524  C   LYS A  68      -4.025 -12.540  -9.036  1.00 93.12           C  
ATOM    525  CB  LYS A  68      -6.272 -13.640  -8.948  1.00 93.12           C  
ATOM    526  O   LYS A  68      -4.085 -11.509  -9.710  1.00 93.12           O  
ATOM    527  CG  LYS A  68      -7.354 -14.298  -8.105  1.00 93.12           C  
ATOM    528  CD  LYS A  68      -8.338 -15.077  -8.968  1.00 93.12           C  
ATOM    529  CE  LYS A  68      -9.439 -15.712  -8.129  1.00 93.12           C  
ATOM    530  NZ  LYS A  68     -10.448 -16.413  -8.977  1.00 93.12           N  
ATOM    531  N   PRO A  69      -2.986 -13.261  -8.970  1.00 90.70           N  
ATOM    532  CA  PRO A  69      -1.848 -12.934  -9.832  1.00 90.70           C  
ATOM    533  C   PRO A  69      -2.196 -12.995 -11.318  1.00 90.70           C  
ATOM    534  CB  PRO A  69      -0.813 -14.001  -9.469  1.00 90.70           C  
ATOM    535  O   PRO A  69      -2.975 -13.854 -11.738  1.00 90.70           O  
ATOM    536  CG  PRO A  69      -1.605 -15.107  -8.851  1.00 90.70           C  
ATOM    537  CD  PRO A  69      -2.879 -14.533  -8.303  1.00 90.70           C  
ATOM    538  N   LYS A  70      -1.756 -11.997 -12.124  1.00 88.07           N  
ATOM    539  CA  LYS A  70      -1.831 -12.012 -13.582  1.00 88.07           C  
ATOM    540  C   LYS A  70      -0.614 -12.704 -14.189  1.00 88.07           C  
ATOM    541  CB  LYS A  70      -1.950 -10.588 -14.128  1.00 88.07           C  
ATOM    542  O   LYS A  70       0.344 -13.021 -13.481  1.00 88.07           O  
ATOM    543  CG  LYS A  70      -3.221  -9.867 -13.705  1.00 88.07           C  
ATOM    544  CD  LYS A  70      -3.297  -8.469 -14.305  1.00 88.07           C  
ATOM    545  CE  LYS A  70      -4.545  -7.728 -13.844  1.00 88.07           C  
ATOM    546  NZ  LYS A  70      -4.597  -6.338 -14.388  1.00 88.07           N  
ATOM    547  N   HIS A  71      -0.598 -13.056 -15.570  1.00 83.79           N  
ATOM    548  CA  HIS A  71       0.470 -13.806 -16.221  1.00 83.79           C  
ATOM    549  C   HIS A  71       1.841 -13.253 -15.844  1.00 83.79           C  
ATOM    550  CB  HIS A  71       0.294 -13.781 -17.740  1.00 83.79           C  
ATOM    551  O   HIS A  71       2.099 -12.058 -16.008  1.00 83.79           O  
ATOM    552  CG  HIS A  71       1.202 -14.723 -18.465  1.00 83.79           C  
ATOM    553  CD2 HIS A  71       2.247 -14.489 -19.294  1.00 83.79           C  
ATOM    554  ND1 HIS A  71       1.077 -16.092 -18.377  1.00 83.79           N  
ATOM    555  CE1 HIS A  71       2.010 -16.662 -19.122  1.00 83.79           C  
ATOM    556  NE2 HIS A  71       2.733 -15.711 -19.689  1.00 83.79           N  
ATOM    557  N   ASN A  72       2.641 -14.203 -15.082  1.00 84.52           N  
ATOM    558  CA  ASN A  72       4.056 -13.966 -14.819  1.00 84.52           C  
ATOM    559  C   ASN A  72       4.256 -12.939 -13.708  1.00 84.52           C  
ATOM    560  CB  ASN A  72       4.772 -13.514 -16.094  1.00 84.52           C  
ATOM    561  O   ASN A  72       5.235 -12.191 -13.716  1.00 84.52           O  
ATOM    562  CG  ASN A  72       4.902 -14.626 -17.116  1.00 84.52           C  
ATOM    563  ND2 ASN A  72       4.991 -14.256 -18.387  1.00 84.52           N  
ATOM    564  OD1 ASN A  72       4.922 -15.809 -16.765  1.00 84.52           O  
ATOM    565  N   GLU A  73       3.204 -12.739 -12.914  1.00 90.14           N  
ATOM    566  CA  GLU A  73       3.242 -11.863 -11.747  1.00 90.14           C  
ATOM    567  C   GLU A  73       3.199 -12.668 -10.451  1.00 90.14           C  
ATOM    568  CB  GLU A  73       2.081 -10.866 -11.785  1.00 90.14           C  
ATOM    569  O   GLU A  73       2.547 -13.713 -10.385  1.00 90.14           O  
ATOM    570  CG  GLU A  73       2.101  -9.855 -10.648  1.00 90.14           C  
ATOM    571  CD  GLU A  73       0.939  -8.876 -10.694  1.00 90.14           C  
ATOM    572  OE1 GLU A  73       1.177  -7.658 -10.861  1.00 90.14           O  
ATOM    573  OE2 GLU A  73      -0.220  -9.330 -10.562  1.00 90.14           O  
ATOM    574  N   ASN A  74       3.990 -12.295  -9.485  1.00 92.81           N  
ATOM    575  CA  ASN A  74       3.927 -12.820  -8.125  1.00 92.81           C  
ATOM    576  C   ASN A  74       3.266 -11.828  -7.172  1.00 92.81           C  
ATOM    577  CB  ASN A  74       5.326 -13.186  -7.625  1.00 92.81           C  
ATOM    578  O   ASN A  74       3.447 -10.617  -7.307  1.00 92.81           O  
ATOM    579  CG  ASN A  74       5.959 -14.305  -8.428  1.00 92.81           C  
ATOM    580  ND2 ASN A  74       6.941 -13.962  -9.252  1.00 92.81           N  
ATOM    581  OD1 ASN A  74       5.567 -15.469  -8.309  1.00 92.81           O  
ATOM    582  N   ILE A  75       2.432 -12.409  -6.258  1.00 95.20           N  
ATOM    583  CA  ILE A  75       1.723 -11.542  -5.323  1.00 95.20           C  
ATOM    584  C   ILE A  75       1.844 -12.102  -3.907  1.00 95.20           C  
ATOM    585  CB  ILE A  75       0.236 -11.388  -5.713  1.00 95.20           C  
ATOM    586  O   ILE A  75       1.760 -13.315  -3.703  1.00 95.20           O  
ATOM    587  CG1 ILE A  75      -0.432 -10.308  -4.854  1.00 95.20           C  
ATOM    588  CG2 ILE A  75      -0.499 -12.725  -5.581  1.00 95.20           C  
ATOM    589  CD1 ILE A  75      -1.730  -9.767  -5.438  1.00 95.20           C  
ATOM    590  N   GLN A  76       2.156 -11.176  -2.945  1.00 95.49           N  
ATOM    591  CA  GLN A  76       2.149 -11.486  -1.519  1.00 95.49           C  
ATOM    592  C   GLN A  76       1.224 -10.543  -0.755  1.00 95.49           C  
ATOM    593  CB  GLN A  76       3.565 -11.411  -0.946  1.00 95.49           C  
ATOM    594  O   GLN A  76       1.266  -9.327  -0.954  1.00 95.49           O  
ATOM    595  CG  GLN A  76       3.646 -11.743   0.538  1.00 95.49           C  
ATOM    596  CD  GLN A  76       5.050 -11.602   1.095  1.00 95.49           C  
ATOM    597  NE2 GLN A  76       5.157 -11.496   2.415  1.00 95.49           N  
ATOM    598  OE1 GLN A  76       6.032 -11.589   0.345  1.00 95.49           O  
ATOM    599  N   CYS A  77       0.434 -11.164   0.039  1.00 97.05           N  
ATOM    600  CA  CYS A  77      -0.460 -10.379   0.883  1.00 97.05           C  
ATOM    601  C   CYS A  77      -0.255 -10.716   2.355  1.00 97.05           C  
ATOM    602  CB  CYS A  77      -1.917 -10.622   0.493  1.00 97.05           C  
ATOM    603  O   CYS A  77       0.023 -11.866   2.701  1.00 97.05           O  
ATOM    604  SG  CYS A  77      -2.280 -10.248  -1.237  1.00 97.05           S  
ATOM    605  N   CYS A  78      -0.413  -9.710   3.172  1.00 97.27           N  
ATOM    606  CA  CYS A  78      -0.294  -9.922   4.610  1.00 97.27           C  
ATOM    607  C   CYS A  78      -1.101  -8.886   5.383  1.00 97.27           C  
ATOM    608  CB  CYS A  78       1.171  -9.866   5.041  1.00 97.27           C  
ATOM    609  O   CYS A  78      -1.446  -7.833   4.844  1.00 97.27           O  
ATOM    610  SG  CYS A  78       1.956  -8.266   4.746  1.00 97.27           S  
ATOM    611  N   ALA A  79      -1.418  -9.202   6.671  1.00 94.63           N  
ATOM    612  CA  ALA A  79      -2.379  -8.400   7.424  1.00 94.63           C  
ATOM    613  C   ALA A  79      -1.720  -7.753   8.639  1.00 94.63           C  
ATOM    614  CB  ALA A  79      -3.563  -9.259   7.860  1.00 94.63           C  
ATOM    615  O   ALA A  79      -2.407  -7.277   9.545  1.00 94.63           O  
ATOM    616  N   LYS A  80      -0.388  -7.602   8.524  1.00 94.88           N  
ATOM    617  CA  LYS A  80       0.345  -6.864   9.548  1.00 94.88           C  
ATOM    618  C   LYS A  80       0.902  -5.557   8.991  1.00 94.88           C  
ATOM    619  CB  LYS A  80       1.480  -7.717  10.117  1.00 94.88           C  
ATOM    620  O   LYS A  80       1.156  -5.447   7.790  1.00 94.88           O  
ATOM    621  CG  LYS A  80       1.008  -8.897  10.954  1.00 94.88           C  
ATOM    622  CD  LYS A  80       2.182  -9.687  11.519  1.00 94.88           C  
ATOM    623  CE  LYS A  80       1.713 -10.924  12.272  1.00 94.88           C  
ATOM    624  NZ  LYS A  80       2.862 -11.713  12.810  1.00 94.88           N  
ATOM    625  N   ASP A  81       1.120  -4.590   9.888  1.00 95.73           N  
ATOM    626  CA  ASP A  81       1.678  -3.317   9.442  1.00 95.73           C  
ATOM    627  C   ASP A  81       3.039  -3.516   8.780  1.00 95.73           C  
ATOM    628  CB  ASP A  81       1.801  -2.344  10.617  1.00 95.73           C  
ATOM    629  O   ASP A  81       3.900  -4.217   9.316  1.00 95.73           O  
ATOM    630  CG  ASP A  81       0.463  -1.780  11.062  1.00 95.73           C  
ATOM    631  OD1 ASP A  81      -0.557  -2.016  10.379  1.00 95.73           O  
ATOM    632  OD2 ASP A  81       0.429  -1.089  12.103  1.00 95.73           O  
ATOM    633  N   ASN A  82       3.104  -2.865   7.547  1.00 96.23           N  
ATOM    634  CA  ASN A  82       4.364  -2.852   6.812  1.00 96.23           C  
ATOM    635  C   ASN A  82       4.898  -4.265   6.589  1.00 96.23           C  
ATOM    636  CB  ASN A  82       5.404  -2.001   7.543  1.00 96.23           C  
ATOM    637  O   ASN A  82       6.109  -4.488   6.628  1.00 96.23           O  
ATOM    638  CG  ASN A  82       5.004  -0.541   7.634  1.00 96.23           C  
ATOM    639  ND2 ASN A  82       5.358   0.103   8.740  1.00 96.23           N  
ATOM    640  OD1 ASN A  82       4.382   0.003   6.718  1.00 96.23           O  
ATOM    641  N   CYS A  83       4.180  -5.240   6.399  1.00 96.64           N  
ATOM    642  CA  CYS A  83       4.532  -6.644   6.222  1.00 96.64           C  
ATOM    643  C   CYS A  83       4.909  -6.933   4.774  1.00 96.64           C  
ATOM    644  CB  CYS A  83       3.372  -7.544   6.646  1.00 96.64           C  
ATOM    645  O   CYS A  83       5.448  -7.998   4.469  1.00 96.64           O  
ATOM    646  SG  CYS A  83       1.926  -7.424   5.570  1.00 96.64           S  
ATOM    647  N   ASN A  84       4.612  -5.937   3.934  1.00 95.99           N  
ATOM    648  CA  ASN A  84       4.890  -6.131   2.514  1.00 95.99           C  
ATOM    649  C   ASN A  84       6.299  -5.669   2.151  1.00 95.99           C  
ATOM    650  CB  ASN A  84       3.854  -5.397   1.660  1.00 95.99           C  
ATOM    651  O   ASN A  84       6.476  -4.865   1.235  1.00 95.99           O  
ATOM    652  CG  ASN A  84       3.775  -3.918   1.980  1.00 95.99           C  
ATOM    653  ND2 ASN A  84       3.511  -3.104   0.964  1.00 95.99           N  
ATOM    654  OD1 ASN A  84       3.950  -3.509   3.131  1.00 95.99           O  
ATOM    655  N   LYS A  85       7.398  -6.075   2.850  1.00 93.05           N  
ATOM    656  CA  LYS A  85       8.795  -5.741   2.588  1.00 93.05           C  
ATOM    657  C   LYS A  85       9.307  -6.457   1.342  1.00 93.05           C  
ATOM    658  CB  LYS A  85       9.667  -6.098   3.793  1.00 93.05           C  
ATOM    659  O   LYS A  85       8.835  -7.546   1.007  1.00 93.05           O  
ATOM    660  CG  LYS A  85       9.326  -5.320   5.056  1.00 93.05           C  
ATOM    661  CD  LYS A  85      10.265  -5.676   6.202  1.00 93.05           C  
ATOM    662  CE  LYS A  85       9.894  -4.936   7.480  1.00 93.05           C  
ATOM    663  NZ  LYS A  85      10.803  -5.291   8.610  1.00 93.05           N  
TER     664      ALA A   1                                                      
ENDMDL                                                                          
END                                                                             
