# Supplementary material for: Domain loss enabled evolution of novel functions in the snake three-finger toxin gene superfamily
Source: Nat Commun. 2023 Aug 11;14:4861. doi: 10.1038/s41467-023-40550-0 (PMC10421932; doi:10.1038/s41467-023-40550-0)
Supplement: Supplementary file 5 — Supplementary Data 2 [file 41467_2023_40550_MOESM5_ESM.zip › SD2_structure_predictions/full_sequence/TR|F5CPE1|Micrurus_altirostris.pdb]

MODEL     1                                                                     
ATOM      1  N   MET A   1     -27.121   5.841  39.627  1.00 63.32           N  
ATOM      2  CA  MET A   1     -26.553   4.731  38.866  1.00 63.32           C  
ATOM      3  C   MET A   1     -26.586   5.024  37.370  1.00 63.32           C  
ATOM      4  CB  MET A   1     -27.308   3.434  39.162  1.00 63.32           C  
ATOM      5  O   MET A   1     -25.966   4.311  36.579  1.00 63.32           O  
ATOM      6  CG  MET A   1     -28.672   3.649  39.798  1.00 63.32           C  
ATOM      7  SD  MET A   1     -29.467   2.075  40.304  1.00 63.32           S  
ATOM      8  CE  MET A   1     -31.160   2.656  40.608  1.00 63.32           C  
ATOM      9  N   LYS A   2     -27.100   6.143  36.963  1.00 73.12           N  
ATOM     10  CA  LYS A   2     -27.290   6.628  35.599  1.00 73.12           C  
ATOM     11  C   LYS A   2     -26.143   7.541  35.175  1.00 73.12           C  
ATOM     12  CB  LYS A   2     -28.622   7.367  35.472  1.00 73.12           C  
ATOM     13  O   LYS A   2     -25.767   7.571  34.002  1.00 73.12           O  
ATOM     14  CG  LYS A   2     -29.842   6.460  35.540  1.00 73.12           C  
ATOM     15  CD  LYS A   2     -31.137   7.263  35.542  1.00 73.12           C  
ATOM     16  CE  LYS A   2     -32.356   6.361  35.405  1.00 73.12           C  
ATOM     17  NZ  LYS A   2     -33.149   6.306  36.669  1.00 73.12           N  
ATOM     18  N   THR A   3     -25.504   8.144  36.198  1.00 72.61           N  
ATOM     19  CA  THR A   3     -24.375   9.032  35.945  1.00 72.61           C  
ATOM     20  C   THR A   3     -23.084   8.234  35.787  1.00 72.61           C  
ATOM     21  CB  THR A   3     -24.209  10.063  37.077  1.00 72.61           C  
ATOM     22  O   THR A   3     -22.176   8.648  35.063  1.00 72.61           O  
ATOM     23  CG2 THR A   3     -25.343  11.083  37.063  1.00 72.61           C  
ATOM     24  OG1 THR A   3     -24.210   9.382  38.338  1.00 72.61           O  
ATOM     25  N   LEU A   4     -23.024   7.049  36.359  1.00 73.79           N  
ATOM     26  CA  LEU A   4     -21.917   6.107  36.243  1.00 73.79           C  
ATOM     27  C   LEU A   4     -21.955   5.386  34.899  1.00 73.79           C  
ATOM     28  CB  LEU A   4     -21.959   5.087  37.384  1.00 73.79           C  
ATOM     29  O   LEU A   4     -20.912   5.151  34.286  1.00 73.79           O  
ATOM     30  CG  LEU A   4     -21.103   5.406  38.610  1.00 73.79           C  
ATOM     31  CD1 LEU A   4     -21.653   4.692  39.841  1.00 73.79           C  
ATOM     32  CD2 LEU A   4     -19.650   5.015  38.364  1.00 73.79           C  
ATOM     33  N   LEU A   5     -23.111   5.127  34.372  1.00 75.30           N  
ATOM     34  CA  LEU A   5     -23.349   4.495  33.078  1.00 75.30           C  
ATOM     35  C   LEU A   5     -23.081   5.473  31.939  1.00 75.30           C  
ATOM     36  CB  LEU A   5     -24.786   3.974  32.993  1.00 75.30           C  
ATOM     37  O   LEU A   5     -22.525   5.092  30.906  1.00 75.30           O  
ATOM     38  CG  LEU A   5     -25.013   2.533  33.452  1.00 75.30           C  
ATOM     39  CD1 LEU A   5     -26.467   2.331  33.866  1.00 75.30           C  
ATOM     40  CD2 LEU A   5     -24.624   1.553  32.351  1.00 75.30           C  
ATOM     41  N   LEU A   6     -23.312   6.730  32.136  1.00 75.64           N  
ATOM     42  CA  LEU A   6     -23.105   7.804  31.170  1.00 75.64           C  
ATOM     43  C   LEU A   6     -21.628   8.171  31.074  1.00 75.64           C  
ATOM     44  CB  LEU A   6     -23.925   9.038  31.555  1.00 75.64           C  
ATOM     45  O   LEU A   6     -21.118   8.432  29.982  1.00 75.64           O  
ATOM     46  CG  LEU A   6     -25.427   8.968  31.274  1.00 75.64           C  
ATOM     47  CD1 LEU A   6     -26.151  10.116  31.970  1.00 75.64           C  
ATOM     48  CD2 LEU A   6     -25.692   8.994  29.772  1.00 75.64           C  
ATOM     49  N   THR A   7     -20.868   8.068  32.076  1.00 78.22           N  
ATOM     50  CA  THR A   7     -19.430   8.305  32.138  1.00 78.22           C  
ATOM     51  C   THR A   7     -18.662   7.133  31.533  1.00 78.22           C  
ATOM     52  CB  THR A   7     -18.963   8.534  33.587  1.00 78.22           C  
ATOM     53  O   THR A   7     -17.622   7.326  30.899  1.00 78.22           O  
ATOM     54  CG2 THR A   7     -19.591   9.795  34.174  1.00 78.22           C  
ATOM     55  OG1 THR A   7     -19.341   7.408  34.389  1.00 78.22           O  
ATOM     56  N   LEU A   8     -19.072   5.963  31.613  1.00 77.13           N  
ATOM     57  CA  LEU A   8     -18.501   4.747  31.045  1.00 77.13           C  
ATOM     58  C   LEU A   8     -18.709   4.703  29.535  1.00 77.13           C  
ATOM     59  CB  LEU A   8     -19.123   3.508  31.695  1.00 77.13           C  
ATOM     60  O   LEU A   8     -17.812   4.295  28.793  1.00 77.13           O  
ATOM     61  CG  LEU A   8     -18.455   2.169  31.379  1.00 77.13           C  
ATOM     62  CD1 LEU A   8     -17.346   1.881  32.385  1.00 77.13           C  
ATOM     63  CD2 LEU A   8     -19.485   1.045  31.374  1.00 77.13           C  
ATOM     64  N   VAL A   9     -19.784   5.259  29.030  1.00 78.12           N  
ATOM     65  CA  VAL A   9     -20.137   5.366  27.618  1.00 78.12           C  
ATOM     66  C   VAL A   9     -19.296   6.455  26.956  1.00 78.12           C  
ATOM     67  CB  VAL A   9     -21.641   5.666  27.430  1.00 78.12           C  
ATOM     68  O   VAL A   9     -18.800   6.273  25.841  1.00 78.12           O  
ATOM     69  CG1 VAL A   9     -21.957   5.942  25.962  1.00 78.12           C  
ATOM     70  CG2 VAL A   9     -22.486   4.505  27.953  1.00 78.12           C  
ATOM     71  N   VAL A  10     -19.003   7.491  27.641  1.00 73.56           N  
ATOM     72  CA  VAL A  10     -18.204   8.620  27.176  1.00 73.56           C  
ATOM     73  C   VAL A  10     -16.727   8.236  27.157  1.00 73.56           C  
ATOM     74  CB  VAL A  10     -18.419   9.870  28.059  1.00 73.56           C  
ATOM     75  O   VAL A  10     -15.999   8.588  26.226  1.00 73.56           O  
ATOM     76  CG1 VAL A  10     -17.471  10.994  27.644  1.00 73.56           C  
ATOM     77  CG2 VAL A  10     -19.872  10.336  27.979  1.00 73.56           C  
ATOM     78  N   VAL A  11     -16.205   7.375  28.031  1.00 69.24           N  
ATOM     79  CA  VAL A  11     -14.848   6.854  28.155  1.00 69.24           C  
ATOM     80  C   VAL A  11     -14.611   5.772  27.104  1.00 69.24           C  
ATOM     81  CB  VAL A  11     -14.583   6.290  29.569  1.00 69.24           C  
ATOM     82  O   VAL A  11     -13.537   5.706  26.502  1.00 69.24           O  
ATOM     83  CG1 VAL A  11     -13.227   5.589  29.625  1.00 69.24           C  
ATOM     84  CG2 VAL A  11     -14.655   7.406  30.609  1.00 69.24           C  
ATOM     85  N   THR A  12     -15.598   5.011  26.720  1.00 68.02           N  
ATOM     86  CA  THR A  12     -15.555   3.973  25.696  1.00 68.02           C  
ATOM     87  C   THR A  12     -15.612   4.587  24.300  1.00 68.02           C  
ATOM     88  CB  THR A  12     -16.712   2.971  25.867  1.00 68.02           C  
ATOM     89  O   THR A  12     -14.967   4.094  23.372  1.00 68.02           O  
ATOM     90  CG2 THR A  12     -16.607   2.231  27.196  1.00 68.02           C  
ATOM     91  OG1 THR A  12     -17.958   3.678  25.823  1.00 68.02           O  
ATOM     92  N   ILE A  13     -16.263   5.676  24.062  1.00 66.98           N  
ATOM     93  CA  ILE A  13     -16.425   6.431  22.825  1.00 66.98           C  
ATOM     94  C   ILE A  13     -15.166   7.251  22.553  1.00 66.98           C  
ATOM     95  CB  ILE A  13     -17.663   7.353  22.884  1.00 66.98           C  
ATOM     96  O   ILE A  13     -14.734   7.375  21.404  1.00 66.98           O  
ATOM     97  CG1 ILE A  13     -18.947   6.519  22.968  1.00 66.98           C  
ATOM     98  CG2 ILE A  13     -17.697   8.289  21.672  1.00 66.98           C  
ATOM     99  CD1 ILE A  13     -20.199   7.337  23.253  1.00 66.98           C  
ATOM    100  N   VAL A  14     -14.455   7.704  23.527  1.00 64.00           N  
ATOM    101  CA  VAL A  14     -13.202   8.449  23.479  1.00 64.00           C  
ATOM    102  C   VAL A  14     -12.033   7.484  23.303  1.00 64.00           C  
ATOM    103  CB  VAL A  14     -13.001   9.304  24.750  1.00 64.00           C  
ATOM    104  O   VAL A  14     -11.049   7.806  22.632  1.00 64.00           O  
ATOM    105  CG1 VAL A  14     -11.621   9.960  24.747  1.00 64.00           C  
ATOM    106  CG2 VAL A  14     -14.098  10.361  24.861  1.00 64.00           C  
ATOM    107  N   CYS A  15     -12.228   6.209  23.621  1.00 62.95           N  
ATOM    108  CA  CYS A  15     -11.194   5.184  23.530  1.00 62.95           C  
ATOM    109  C   CYS A  15     -11.308   4.410  22.223  1.00 62.95           C  
ATOM    110  CB  CYS A  15     -11.288   4.222  24.713  1.00 62.95           C  
ATOM    111  O   CYS A  15     -10.328   3.828  21.754  1.00 62.95           O  
ATOM    112  SG  CYS A  15     -10.754   4.942  26.282  1.00 62.95           S  
ATOM    113  N   LEU A  16     -12.374   4.608  21.469  1.00 61.03           N  
ATOM    114  CA  LEU A  16     -12.658   3.897  20.227  1.00 61.03           C  
ATOM    115  C   LEU A  16     -12.304   4.754  19.017  1.00 61.03           C  
ATOM    116  CB  LEU A  16     -14.134   3.492  20.167  1.00 61.03           C  
ATOM    117  O   LEU A  16     -12.039   4.226  17.934  1.00 61.03           O  
ATOM    118  CG  LEU A  16     -14.566   2.364  21.104  1.00 61.03           C  
ATOM    119  CD1 LEU A  16     -16.086   2.324  21.219  1.00 61.03           C  
ATOM    120  CD2 LEU A  16     -14.027   1.024  20.614  1.00 61.03           C  
ATOM    121  N   ASP A  17     -11.831   6.034  19.354  1.00 56.56           N  
ATOM    122  CA  ASP A  17     -11.612   6.997  18.279  1.00 56.56           C  
ATOM    123  C   ASP A  17     -10.148   7.426  18.216  1.00 56.56           C  
ATOM    124  CB  ASP A  17     -12.511   8.221  18.464  1.00 56.56           C  
ATOM    125  O   ASP A  17      -9.788   8.310  17.435  1.00 56.56           O  
ATOM    126  CG  ASP A  17     -13.375   8.511  17.249  1.00 56.56           C  
ATOM    127  OD1 ASP A  17     -12.985   8.140  16.121  1.00 56.56           O  
ATOM    128  OD2 ASP A  17     -14.454   9.118  17.421  1.00 56.56           O  
ATOM    129  N   PHE A  18      -9.250   6.760  18.874  1.00 55.88           N  
ATOM    130  CA  PHE A  18      -7.820   6.984  18.696  1.00 55.88           C  
ATOM    131  C   PHE A  18      -7.274   6.124  17.562  1.00 55.88           C  
ATOM    132  CB  PHE A  18      -7.062   6.686  19.993  1.00 55.88           C  
ATOM    133  O   PHE A  18      -7.308   4.894  17.638  1.00 55.88           O  
ATOM    134  CG  PHE A  18      -6.390   7.891  20.594  1.00 55.88           C  
ATOM    135  CD1 PHE A  18      -5.070   8.196  20.285  1.00 55.88           C  
ATOM    136  CD2 PHE A  18      -7.080   8.721  21.469  1.00 55.88           C  
ATOM    137  CE1 PHE A  18      -4.446   9.310  20.839  1.00 55.88           C  
ATOM    138  CE2 PHE A  18      -6.463   9.837  22.028  1.00 55.88           C  
ATOM    139  CZ  PHE A  18      -5.146  10.129  21.712  1.00 55.88           C  
ATOM    140  N   GLY A  19      -7.928   6.242  16.356  1.00 58.01           N  
ATOM    141  CA  GLY A  19      -7.385   6.298  15.008  1.00 58.01           C  
ATOM    142  C   GLY A  19      -6.324   5.246  14.748  1.00 58.01           C  
ATOM    143  O   GLY A  19      -5.199   5.357  15.240  1.00 58.01           O  
ATOM    144  N   HIS A  20      -6.634   3.945  15.031  1.00 61.87           N  
ATOM    145  CA  HIS A  20      -5.730   2.900  14.565  1.00 61.87           C  
ATOM    146  C   HIS A  20      -4.951   3.353  13.335  1.00 61.87           C  
ATOM    147  CB  HIS A  20      -6.507   1.620  14.253  1.00 61.87           C  
ATOM    148  O   HIS A  20      -5.547   3.719  12.319  1.00 61.87           O  
ATOM    149  CG  HIS A  20      -7.088   0.961  15.463  1.00 61.87           C  
ATOM    150  CD2 HIS A  20      -8.372   0.690  15.797  1.00 61.87           C  
ATOM    151  ND1 HIS A  20      -6.312   0.498  16.504  1.00 61.87           N  
ATOM    152  CE1 HIS A  20      -7.097  -0.031  17.428  1.00 61.87           C  
ATOM    153  NE2 HIS A  20      -8.351   0.073  17.024  1.00 61.87           N  
ATOM    154  N   THR A  21      -3.868   4.120  13.716  1.00 77.99           N  
ATOM    155  CA  THR A  21      -3.005   4.470  12.593  1.00 77.99           C  
ATOM    156  C   THR A  21      -2.255   3.242  12.084  1.00 77.99           C  
ATOM    157  CB  THR A  21      -1.995   5.565  12.985  1.00 77.99           C  
ATOM    158  O   THR A  21      -1.834   2.394  12.873  1.00 77.99           O  
ATOM    159  CG2 THR A  21      -2.708   6.856  13.373  1.00 77.99           C  
ATOM    160  OG1 THR A  21      -1.213   5.111  14.096  1.00 77.99           O  
ATOM    161  N   LEU A  22      -2.572   2.769  10.937  1.00 91.31           N  
ATOM    162  CA  LEU A  22      -1.959   1.656  10.220  1.00 91.31           C  
ATOM    163  C   LEU A  22      -0.604   2.059   9.648  1.00 91.31           C  
ATOM    164  CB  LEU A  22      -2.878   1.172   9.096  1.00 91.31           C  
ATOM    165  O   LEU A  22      -0.489   3.086   8.976  1.00 91.31           O  
ATOM    166  CG  LEU A  22      -2.414  -0.067   8.328  1.00 91.31           C  
ATOM    167  CD1 LEU A  22      -2.418  -1.289   9.240  1.00 91.31           C  
ATOM    168  CD2 LEU A  22      -3.298  -0.302   7.107  1.00 91.31           C  
ATOM    169  N   LEU A  23       0.471   1.307  10.110  1.00 94.40           N  
ATOM    170  CA  LEU A  23       1.829   1.516   9.618  1.00 94.40           C  
ATOM    171  C   LEU A  23       2.099   0.657   8.388  1.00 94.40           C  
ATOM    172  CB  LEU A  23       2.851   1.197  10.713  1.00 94.40           C  
ATOM    173  O   LEU A  23       1.986  -0.569   8.444  1.00 94.40           O  
ATOM    174  CG  LEU A  23       4.306   1.554  10.406  1.00 94.40           C  
ATOM    175  CD1 LEU A  23       4.469   3.066  10.299  1.00 94.40           C  
ATOM    176  CD2 LEU A  23       5.233   0.985  11.476  1.00 94.40           C  
ATOM    177  N   CYS A  24       2.579   1.300   7.170  1.00 96.28           N  
ATOM    178  CA  CYS A  24       2.808   0.600   5.911  1.00 96.28           C  
ATOM    179  C   CYS A  24       4.185   0.930   5.347  1.00 96.28           C  
ATOM    180  CB  CYS A  24       1.728   0.963   4.892  1.00 96.28           C  
ATOM    181  O   CYS A  24       4.713   2.018   5.583  1.00 96.28           O  
ATOM    182  SG  CYS A  24       0.064   0.466   5.386  1.00 96.28           S  
ATOM    183  N   TYR A  25       4.729  -0.010   4.634  1.00 96.83           N  
ATOM    184  CA  TYR A  25       5.875   0.315   3.793  1.00 96.83           C  
ATOM    185  C   TYR A  25       5.463   1.212   2.632  1.00 96.83           C  
ATOM    186  CB  TYR A  25       6.531  -0.962   3.259  1.00 96.83           C  
ATOM    187  O   TYR A  25       4.427   0.987   2.002  1.00 96.83           O  
ATOM    188  CG  TYR A  25       7.291  -1.738   4.307  1.00 96.83           C  
ATOM    189  CD1 TYR A  25       8.459  -1.226   4.869  1.00 96.83           C  
ATOM    190  CD2 TYR A  25       6.845  -2.983   4.736  1.00 96.83           C  
ATOM    191  CE1 TYR A  25       9.165  -1.938   5.834  1.00 96.83           C  
ATOM    192  CE2 TYR A  25       7.543  -3.704   5.700  1.00 96.83           C  
ATOM    193  OH  TYR A  25       9.394  -3.883   7.197  1.00 96.83           O  
ATOM    194  CZ  TYR A  25       8.699  -3.174   6.242  1.00 96.83           C  
ATOM    195  N   THR A  26       6.337   2.292   2.264  1.00 95.30           N  
ATOM    196  CA  THR A  26       6.005   3.229   1.197  1.00 95.30           C  
ATOM    197  C   THR A  26       7.160   3.354   0.207  1.00 95.30           C  
ATOM    198  CB  THR A  26       5.657   4.619   1.762  1.00 95.30           C  
ATOM    199  O   THR A  26       7.221   4.311  -0.567  1.00 95.30           O  
ATOM    200  CG2 THR A  26       4.410   4.561   2.637  1.00 95.30           C  
ATOM    201  OG1 THR A  26       6.757   5.098   2.547  1.00 95.30           O  
ATOM    202  N   HIS A  27       7.937   2.439   0.098  1.00 94.44           N  
ATOM    203  CA  HIS A  27       9.089   2.502  -0.794  1.00 94.44           C  
ATOM    204  C   HIS A  27       8.870   1.647  -2.037  1.00 94.44           C  
ATOM    205  CB  HIS A  27      10.357   2.055  -0.065  1.00 94.44           C  
ATOM    206  O   HIS A  27       8.025   0.749  -2.037  1.00 94.44           O  
ATOM    207  CG  HIS A  27      10.394   0.589   0.230  1.00 94.44           C  
ATOM    208  CD2 HIS A  27      11.032  -0.428  -0.395  1.00 94.44           C  
ATOM    209  ND1 HIS A  27       9.709   0.025   1.284  1.00 94.44           N  
ATOM    210  CE1 HIS A  27       9.926  -1.280   1.295  1.00 94.44           C  
ATOM    211  NE2 HIS A  27      10.726  -1.580   0.286  1.00 94.44           N  
ATOM    212  N   MET A  28       9.606   1.932  -3.042  1.00 92.90           N  
ATOM    213  CA  MET A  28       9.677   1.141  -4.267  1.00 92.90           C  
ATOM    214  C   MET A  28      10.860   0.180  -4.226  1.00 92.90           C  
ATOM    215  CB  MET A  28       9.786   2.053  -5.490  1.00 92.90           C  
ATOM    216  O   MET A  28      11.746   0.314  -3.379  1.00 92.90           O  
ATOM    217  CG  MET A  28       8.493   2.775  -5.834  1.00 92.90           C  
ATOM    218  SD  MET A  28       8.620   3.743  -7.387  1.00 92.90           S  
ATOM    219  CE  MET A  28       6.999   4.560  -7.389  1.00 92.90           C  
ATOM    220  N   SER A  29      10.685  -0.889  -5.195  1.00 87.14           N  
ATOM    221  CA  SER A  29      11.829  -1.788  -5.311  1.00 87.14           C  
ATOM    222  C   SER A  29      13.094  -1.026  -5.689  1.00 87.14           C  
ATOM    223  CB  SER A  29      11.551  -2.878  -6.347  1.00 87.14           C  
ATOM    224  O   SER A  29      13.025   0.029  -6.323  1.00 87.14           O  
ATOM    225  OG  SER A  29      11.388  -2.316  -7.638  1.00 87.14           O  
ATOM    226  N   ASN A  30      14.265  -1.091  -4.968  1.00 83.05           N  
ATOM    227  CA  ASN A  30      15.581  -0.541  -5.278  1.00 83.05           C  
ATOM    228  C   ASN A  30      15.804   0.801  -4.587  1.00 83.05           C  
ATOM    229  CB  ASN A  30      15.759  -0.395  -6.791  1.00 83.05           C  
ATOM    230  O   ASN A  30      16.735   1.532  -4.928  1.00 83.05           O  
ATOM    231  CG  ASN A  30      15.702  -1.725  -7.516  1.00 83.05           C  
ATOM    232  ND2 ASN A  30      15.194  -1.710  -8.743  1.00 83.05           N  
ATOM    233  OD1 ASN A  30      16.110  -2.758  -6.979  1.00 83.05           O  
ATOM    234  N   SER A  31      14.734   1.178  -3.704  1.00 90.54           N  
ATOM    235  CA  SER A  31      14.877   2.348  -2.844  1.00 90.54           C  
ATOM    236  C   SER A  31      14.996   1.945  -1.378  1.00 90.54           C  
ATOM    237  CB  SER A  31      13.690   3.295  -3.026  1.00 90.54           C  
ATOM    238  O   SER A  31      14.768   0.786  -1.027  1.00 90.54           O  
ATOM    239  OG  SER A  31      12.484   2.675  -2.613  1.00 90.54           O  
ATOM    240  N   ASP A  32      15.475   2.846  -0.664  1.00 93.33           N  
ATOM    241  CA  ASP A  32      15.540   2.620   0.777  1.00 93.33           C  
ATOM    242  C   ASP A  32      14.150   2.371   1.357  1.00 93.33           C  
ATOM    243  CB  ASP A  32      16.197   3.811   1.477  1.00 93.33           C  
ATOM    244  O   ASP A  32      13.176   3.002   0.941  1.00 93.33           O  
ATOM    245  CG  ASP A  32      17.670   3.958   1.141  1.00 93.33           C  
ATOM    246  OD1 ASP A  32      18.352   2.933   0.925  1.00 93.33           O  
ATOM    247  OD2 ASP A  32      18.155   5.109   1.094  1.00 93.33           O  
ATOM    248  N   GLU A  33      14.161   1.397   2.215  1.00 93.74           N  
ATOM    249  CA  GLU A  33      12.918   1.057   2.901  1.00 93.74           C  
ATOM    250  C   GLU A  33      12.419   2.223   3.749  1.00 93.74           C  
ATOM    251  CB  GLU A  33      13.109  -0.185   3.775  1.00 93.74           C  
ATOM    252  O   GLU A  33      13.172   2.784   4.548  1.00 93.74           O  
ATOM    253  CG  GLU A  33      11.812  -0.741   4.345  1.00 93.74           C  
ATOM    254  CD  GLU A  33      12.003  -2.034   5.122  1.00 93.74           C  
ATOM    255  OE1 GLU A  33      12.021  -1.994   6.373  1.00 93.74           O  
ATOM    256  OE2 GLU A  33      12.138  -3.096   4.474  1.00 93.74           O  
ATOM    257  N   THR A  34      11.209   2.663   3.416  1.00 95.78           N  
ATOM    258  CA  THR A  34      10.582   3.718   4.206  1.00 95.78           C  
ATOM    259  C   THR A  34       9.186   3.298   4.658  1.00 95.78           C  
ATOM    260  CB  THR A  34      10.493   5.033   3.410  1.00 95.78           C  
ATOM    261  O   THR A  34       8.533   2.485   4.000  1.00 95.78           O  
ATOM    262  CG2 THR A  34      11.880   5.592   3.115  1.00 95.78           C  
ATOM    263  OG1 THR A  34       9.814   4.791   2.172  1.00 95.78           O  
ATOM    264  N   THR A  35       8.787   3.784   5.848  1.00 95.69           N  
ATOM    265  CA  THR A  35       7.460   3.527   6.397  1.00 95.69           C  
ATOM    266  C   THR A  35       6.746   4.836   6.722  1.00 95.69           C  
ATOM    267  CB  THR A  35       7.540   2.655   7.664  1.00 95.69           C  
ATOM    268  O   THR A  35       7.391   5.860   6.954  1.00 95.69           O  
ATOM    269  CG2 THR A  35       8.185   1.306   7.364  1.00 95.69           C  
ATOM    270  OG1 THR A  35       8.319   3.334   8.657  1.00 95.69           O  
ATOM    271  N   GLU A  36       5.424   4.694   6.646  1.00 94.22           N  
ATOM    272  CA  GLU A  36       4.626   5.859   7.016  1.00 94.22           C  
ATOM    273  C   GLU A  36       3.326   5.443   7.699  1.00 94.22           C  
ATOM    274  CB  GLU A  36       4.322   6.717   5.785  1.00 94.22           C  
ATOM    275  O   GLU A  36       2.811   4.351   7.451  1.00 94.22           O  
ATOM    276  CG  GLU A  36       3.371   6.058   4.796  1.00 94.22           C  
ATOM    277  CD  GLU A  36       3.082   6.920   3.577  1.00 94.22           C  
ATOM    278  OE1 GLU A  36       2.282   6.498   2.712  1.00 94.22           O  
ATOM    279  OE2 GLU A  36       3.662   8.025   3.486  1.00 94.22           O  
ATOM    280  N   CYS A  37       2.885   6.370   8.657  1.00 93.95           N  
ATOM    281  CA  CYS A  37       1.564   6.211   9.254  1.00 93.95           C  
ATOM    282  C   CYS A  37       0.469   6.609   8.271  1.00 93.95           C  
ATOM    283  CB  CYS A  37       1.447   7.049  10.528  1.00 93.95           C  
ATOM    284  O   CYS A  37       0.475   7.724   7.747  1.00 93.95           O  
ATOM    285  SG  CYS A  37       2.493   6.466  11.880  1.00 93.95           S  
ATOM    286  N   CYS A  38      -0.505   5.576   7.965  1.00 90.85           N  
ATOM    287  CA  CYS A  38      -1.553   5.871   6.995  1.00 90.85           C  
ATOM    288  C   CYS A  38      -2.531   6.903   7.545  1.00 90.85           C  
ATOM    289  CB  CYS A  38      -2.304   4.596   6.613  1.00 90.85           C  
ATOM    290  O   CYS A  38      -2.860   6.881   8.732  1.00 90.85           O  
ATOM    291  SG  CYS A  38      -1.257   3.333   5.857  1.00 90.85           S  
ATOM    292  N   GLN A  39      -2.752   7.946   6.740  1.00 86.95           N  
ATOM    293  CA  GLN A  39      -3.650   9.030   7.124  1.00 86.95           C  
ATOM    294  C   GLN A  39      -5.100   8.555   7.165  1.00 86.95           C  
ATOM    295  CB  GLN A  39      -3.511  10.210   6.161  1.00 86.95           C  
ATOM    296  O   GLN A  39      -5.427   7.496   6.626  1.00 86.95           O  
ATOM    297  CG  GLN A  39      -2.153  10.897   6.220  1.00 86.95           C  
ATOM    298  CD  GLN A  39      -2.140  12.234   5.504  1.00 86.95           C  
ATOM    299  NE2 GLN A  39      -1.531  13.236   6.130  1.00 86.95           N  
ATOM    300  OE1 GLN A  39      -2.671  12.366   4.397  1.00 86.95           O  
ATOM    301  N   ASN A  40      -5.971   9.357   7.980  1.00 73.24           N  
ATOM    302  CA  ASN A  40      -7.337   9.068   8.402  1.00 73.24           C  
ATOM    303  C   ASN A  40      -8.185   8.550   7.244  1.00 73.24           C  
ATOM    304  CB  ASN A  40      -7.983  10.311   9.019  1.00 73.24           C  
ATOM    305  O   ASN A  40      -8.278   9.198   6.199  1.00 73.24           O  
ATOM    306  CG  ASN A  40      -7.430  10.636  10.393  1.00 73.24           C  
ATOM    307  ND2 ASN A  40      -7.589  11.884  10.816  1.00 73.24           N  
ATOM    308  OD1 ASN A  40      -6.864   9.772  11.067  1.00 73.24           O  
ATOM    309  N   GLY A  41      -8.543   7.244   7.359  1.00 76.46           N  
ATOM    310  CA  GLY A  41      -9.505   6.563   6.508  1.00 76.46           C  
ATOM    311  C   GLY A  41      -8.885   5.466   5.664  1.00 76.46           C  
ATOM    312  O   GLY A  41      -9.597   4.682   5.034  1.00 76.46           O  
ATOM    313  N   MET A  42      -7.452   5.487   5.742  1.00 87.82           N  
ATOM    314  CA  MET A  42      -6.751   4.408   5.052  1.00 87.82           C  
ATOM    315  C   MET A  42      -6.455   3.255   6.005  1.00 87.82           C  
ATOM    316  CB  MET A  42      -5.451   4.921   4.431  1.00 87.82           C  
ATOM    317  O   MET A  42      -5.715   3.421   6.976  1.00 87.82           O  
ATOM    318  CG  MET A  42      -5.662   5.890   3.279  1.00 87.82           C  
ATOM    319  SD  MET A  42      -4.081   6.494   2.570  1.00 87.82           S  
ATOM    320  CE  MET A  42      -4.204   8.259   2.972  1.00 87.82           C  
ATOM    321  N   THR A  43      -7.155   2.137   5.713  1.00 90.90           N  
ATOM    322  CA  THR A  43      -7.111   1.028   6.660  1.00 90.90           C  
ATOM    323  C   THR A  43      -6.395  -0.174   6.052  1.00 90.90           C  
ATOM    324  CB  THR A  43      -8.527   0.615   7.104  1.00 90.90           C  
ATOM    325  O   THR A  43      -6.459  -1.280   6.593  1.00 90.90           O  
ATOM    326  CG2 THR A  43      -9.219   1.746   7.858  1.00 90.90           C  
ATOM    327  OG1 THR A  43      -9.305   0.281   5.947  1.00 90.90           O  
ATOM    328  N   THR A  44      -5.736   0.142   4.922  1.00 94.05           N  
ATOM    329  CA  THR A  44      -5.077  -0.961   4.230  1.00 94.05           C  
ATOM    330  C   THR A  44      -3.680  -0.555   3.771  1.00 94.05           C  
ATOM    331  CB  THR A  44      -5.902  -1.433   3.018  1.00 94.05           C  
ATOM    332  O   THR A  44      -3.422   0.625   3.522  1.00 94.05           O  
ATOM    333  CG2 THR A  44      -7.241  -2.016   3.457  1.00 94.05           C  
ATOM    334  OG1 THR A  44      -6.140  -0.320   2.148  1.00 94.05           O  
ATOM    335  N   CYS A  45      -2.791  -1.571   3.702  1.00 95.85           N  
ATOM    336  CA  CYS A  45      -1.507  -1.502   3.013  1.00 95.85           C  
ATOM    337  C   CYS A  45      -1.560  -2.247   1.685  1.00 95.85           C  
ATOM    338  CB  CYS A  45      -0.397  -2.081   3.889  1.00 95.85           C  
ATOM    339  O   CYS A  45      -2.357  -3.172   1.519  1.00 95.85           O  
ATOM    340  SG  CYS A  45      -0.216  -1.246   5.481  1.00 95.85           S  
ATOM    341  N   TYR A  46      -0.758  -1.772   0.743  1.00 96.48           N  
ATOM    342  CA  TYR A  46      -0.752  -2.538  -0.498  1.00 96.48           C  
ATOM    343  C   TYR A  46       0.673  -2.853  -0.938  1.00 96.48           C  
ATOM    344  CB  TYR A  46      -1.484  -1.774  -1.606  1.00 96.48           C  
ATOM    345  O   TYR A  46       1.607  -2.118  -0.610  1.00 96.48           O  
ATOM    346  CG  TYR A  46      -0.695  -0.617  -2.168  1.00 96.48           C  
ATOM    347  CD1 TYR A  46      -0.859   0.672  -1.666  1.00 96.48           C  
ATOM    348  CD2 TYR A  46       0.215  -0.809  -3.202  1.00 96.48           C  
ATOM    349  CE1 TYR A  46      -0.136   1.742  -2.183  1.00 96.48           C  
ATOM    350  CE2 TYR A  46       0.944   0.253  -3.726  1.00 96.48           C  
ATOM    351  OH  TYR A  46       1.481   2.579  -3.725  1.00 96.48           O  
ATOM    352  CZ  TYR A  46       0.762   1.523  -3.210  1.00 96.48           C  
ATOM    353  N   ASN A  47       0.834  -3.935  -1.636  1.00 95.94           N  
ATOM    354  CA  ASN A  47       1.991  -4.401  -2.394  1.00 95.94           C  
ATOM    355  C   ASN A  47       1.649  -4.607  -3.867  1.00 95.94           C  
ATOM    356  CB  ASN A  47       2.543  -5.694  -1.790  1.00 95.94           C  
ATOM    357  O   ASN A  47       0.856  -5.487  -4.207  1.00 95.94           O  
ATOM    358  CG  ASN A  47       3.804  -6.170  -2.483  1.00 95.94           C  
ATOM    359  ND2 ASN A  47       4.937  -6.052  -1.800  1.00 95.94           N  
ATOM    360  OD1 ASN A  47       3.762  -6.639  -3.624  1.00 95.94           O  
ATOM    361  N   LYS A  48       2.225  -3.711  -4.642  1.00 95.00           N  
ATOM    362  CA  LYS A  48       1.938  -3.712  -6.073  1.00 95.00           C  
ATOM    363  C   LYS A  48       3.156  -4.158  -6.877  1.00 95.00           C  
ATOM    364  CB  LYS A  48       1.487  -2.325  -6.532  1.00 95.00           C  
ATOM    365  O   LYS A  48       4.226  -3.553  -6.780  1.00 95.00           O  
ATOM    366  CG  LYS A  48       1.085  -2.258  -7.998  1.00 95.00           C  
ATOM    367  CD  LYS A  48       0.636  -0.856  -8.391  1.00 95.00           C  
ATOM    368  CE  LYS A  48       0.288  -0.774  -9.871  1.00 95.00           C  
ATOM    369  NZ  LYS A  48      -0.174   0.593 -10.257  1.00 95.00           N  
ATOM    370  N   ILE A  49       2.883  -5.274  -7.704  1.00 93.95           N  
ATOM    371  CA  ILE A  49       3.976  -5.861  -8.471  1.00 93.95           C  
ATOM    372  C   ILE A  49       3.668  -5.765  -9.964  1.00 93.95           C  
ATOM    373  CB  ILE A  49       4.223  -7.332  -8.068  1.00 93.95           C  
ATOM    374  O   ILE A  49       2.602  -6.193 -10.413  1.00 93.95           O  
ATOM    375  CG1 ILE A  49       4.524  -7.432  -6.569  1.00 93.95           C  
ATOM    376  CG2 ILE A  49       5.362  -7.935  -8.896  1.00 93.95           C  
ATOM    377  CD1 ILE A  49       4.555  -8.858  -6.037  1.00 93.95           C  
ATOM    378  N   TRP A  50       4.581  -5.117 -10.727  1.00 92.65           N  
ATOM    379  CA  TRP A  50       4.457  -5.027 -12.178  1.00 92.65           C  
ATOM    380  C   TRP A  50       5.828  -5.081 -12.845  1.00 92.65           C  
ATOM    381  CB  TRP A  50       3.732  -3.739 -12.578  1.00 92.65           C  
ATOM    382  O   TRP A  50       6.856  -4.959 -12.176  1.00 92.65           O  
ATOM    383  CG  TRP A  50       4.549  -2.496 -12.392  1.00 92.65           C  
ATOM    384  CD1 TRP A  50       5.283  -1.843 -13.342  1.00 92.65           C  
ATOM    385  CD2 TRP A  50       4.720  -1.761 -11.176  1.00 92.65           C  
ATOM    386  CE2 TRP A  50       5.570  -0.670 -11.464  1.00 92.65           C  
ATOM    387  CE3 TRP A  50       4.235  -1.917  -9.871  1.00 92.65           C  
ATOM    388  NE1 TRP A  50       5.899  -0.743 -12.791  1.00 92.65           N  
ATOM    389  CH2 TRP A  50       5.458   0.084  -9.223  1.00 92.65           C  
ATOM    390  CZ2 TRP A  50       5.946   0.260 -10.492  1.00 92.65           C  
ATOM    391  CZ3 TRP A  50       4.610  -0.990  -8.905  1.00 92.65           C  
ATOM    392  N   SER A  51       5.786  -5.415 -14.125  1.00 91.59           N  
ATOM    393  CA  SER A  51       7.029  -5.533 -14.880  1.00 91.59           C  
ATOM    394  C   SER A  51       7.171  -4.401 -15.892  1.00 91.59           C  
ATOM    395  CB  SER A  51       7.095  -6.882 -15.597  1.00 91.59           C  
ATOM    396  O   SER A  51       6.196  -4.018 -16.542  1.00 91.59           O  
ATOM    397  OG  SER A  51       7.061  -7.949 -14.666  1.00 91.59           O  
ATOM    398  N   ASP A  52       8.361  -3.742 -15.908  1.00 87.76           N  
ATOM    399  CA  ASP A  52       8.703  -2.786 -16.958  1.00 87.76           C  
ATOM    400  C   ASP A  52       9.986  -3.197 -17.677  1.00 87.76           C  
ATOM    401  CB  ASP A  52       8.854  -1.380 -16.374  1.00 87.76           C  
ATOM    402  O   ASP A  52      10.457  -4.325 -17.522  1.00 87.76           O  
ATOM    403  CG  ASP A  52      10.045  -1.249 -15.441  1.00 87.76           C  
ATOM    404  OD1 ASP A  52      10.872  -2.184 -15.373  1.00 87.76           O  
ATOM    405  OD2 ASP A  52      10.156  -0.203 -14.766  1.00 87.76           O  
ATOM    406  N   PHE A  53      10.532  -2.387 -18.677  1.00 88.19           N  
ATOM    407  CA  PHE A  53      11.688  -2.695 -19.510  1.00 88.19           C  
ATOM    408  C   PHE A  53      12.921  -2.951 -18.652  1.00 88.19           C  
ATOM    409  CB  PHE A  53      11.962  -1.554 -20.495  1.00 88.19           C  
ATOM    410  O   PHE A  53      13.875  -3.589 -19.101  1.00 88.19           O  
ATOM    411  CG  PHE A  53      12.288  -0.244 -19.831  1.00 88.19           C  
ATOM    412  CD1 PHE A  53      11.277   0.640 -19.473  1.00 88.19           C  
ATOM    413  CD2 PHE A  53      13.606   0.104 -19.564  1.00 88.19           C  
ATOM    414  CE1 PHE A  53      11.576   1.854 -18.858  1.00 88.19           C  
ATOM    415  CE2 PHE A  53      13.912   1.315 -18.949  1.00 88.19           C  
ATOM    416  CZ  PHE A  53      12.896   2.189 -18.598  1.00 88.19           C  
ATOM    417  N   ARG A  54      12.877  -2.632 -17.365  1.00 86.63           N  
ATOM    418  CA  ARG A  54      14.015  -2.699 -16.454  1.00 86.63           C  
ATOM    419  C   ARG A  54      13.889  -3.888 -15.507  1.00 86.63           C  
ATOM    420  CB  ARG A  54      14.138  -1.402 -15.651  1.00 86.63           C  
ATOM    421  O   ARG A  54      14.837  -4.224 -14.795  1.00 86.63           O  
ATOM    422  CG  ARG A  54      14.473  -0.183 -16.497  1.00 86.63           C  
ATOM    423  CD  ARG A  54      14.617   1.071 -15.647  1.00 86.63           C  
ATOM    424  NE  ARG A  54      14.973   2.233 -16.457  1.00 86.63           N  
ATOM    425  NH1 ARG A  54      15.603   3.548 -14.665  1.00 86.63           N  
ATOM    426  NH2 ARG A  54      15.726   4.376 -16.799  1.00 86.63           N  
ATOM    427  CZ  ARG A  54      15.433   3.383 -15.971  1.00 86.63           C  
ATOM    428  N   GLY A  55      12.714  -4.640 -15.565  1.00 89.91           N  
ATOM    429  CA  GLY A  55      12.489  -5.762 -14.668  1.00 89.91           C  
ATOM    430  C   GLY A  55      11.235  -5.612 -13.828  1.00 89.91           C  
ATOM    431  O   GLY A  55      10.297  -4.916 -14.222  1.00 89.91           O  
ATOM    432  N   THR A  56      11.187  -6.471 -12.729  1.00 91.75           N  
ATOM    433  CA  THR A  56      10.059  -6.484 -11.804  1.00 91.75           C  
ATOM    434  C   THR A  56      10.117  -5.284 -10.863  1.00 91.75           C  
ATOM    435  CB  THR A  56      10.027  -7.784 -10.981  1.00 91.75           C  
ATOM    436  O   THR A  56      11.159  -5.007 -10.265  1.00 91.75           O  
ATOM    437  CG2 THR A  56       8.828  -7.809 -10.038  1.00 91.75           C  
ATOM    438  OG1 THR A  56       9.943  -8.905 -11.870  1.00 91.75           O  
ATOM    439  N   VAL A  57       8.990  -4.496 -10.793  1.00 92.34           N  
ATOM    440  CA  VAL A  57       8.868  -3.337  -9.916  1.00 92.34           C  
ATOM    441  C   VAL A  57       7.866  -3.634  -8.803  1.00 92.34           C  
ATOM    442  CB  VAL A  57       8.438  -2.076 -10.698  1.00 92.34           C  
ATOM    443  O   VAL A  57       6.788  -4.176  -9.059  1.00 92.34           O  
ATOM    444  CG1 VAL A  57       8.292  -0.881  -9.758  1.00 92.34           C  
ATOM    445  CG2 VAL A  57       9.442  -1.768 -11.807  1.00 92.34           C  
ATOM    446  N   ILE A  58       8.332  -3.309  -7.560  1.00 94.14           N  
ATOM    447  CA  ILE A  58       7.448  -3.472  -6.411  1.00 94.14           C  
ATOM    448  C   ILE A  58       7.154  -2.108  -5.789  1.00 94.14           C  
ATOM    449  CB  ILE A  58       8.059  -4.421  -5.357  1.00 94.14           C  
ATOM    450  O   ILE A  58       8.076  -1.356  -5.464  1.00 94.14           O  
ATOM    451  CG1 ILE A  58       8.367  -5.787  -5.982  1.00 94.14           C  
ATOM    452  CG2 ILE A  58       7.123  -4.568  -4.154  1.00 94.14           C  
ATOM    453  CD1 ILE A  58       9.165  -6.716  -5.078  1.00 94.14           C  
ATOM    454  N   GLU A  59       5.924  -1.863  -5.769  1.00 94.68           N  
ATOM    455  CA  GLU A  59       5.434  -0.631  -5.159  1.00 94.68           C  
ATOM    456  C   GLU A  59       4.594  -0.924  -3.919  1.00 94.68           C  
ATOM    457  CB  GLU A  59       4.617   0.181  -6.167  1.00 94.68           C  
ATOM    458  O   GLU A  59       3.690  -1.762  -3.959  1.00 94.68           O  
ATOM    459  CG  GLU A  59       4.113   1.510  -5.623  1.00 94.68           C  
ATOM    460  CD  GLU A  59       3.255   2.278  -6.616  1.00 94.68           C  
ATOM    461  OE1 GLU A  59       2.756   3.372  -6.268  1.00 94.68           O  
ATOM    462  OE2 GLU A  59       3.081   1.781  -7.751  1.00 94.68           O  
ATOM    463  N   ARG A  60       4.870  -0.174  -2.798  1.00 95.85           N  
ATOM    464  CA  ARG A  60       4.177  -0.346  -1.525  1.00 95.85           C  
ATOM    465  C   ARG A  60       3.581   0.972  -1.043  1.00 95.85           C  
ATOM    466  CB  ARG A  60       5.128  -0.909  -0.467  1.00 95.85           C  
ATOM    467  O   ARG A  60       4.096   2.046  -1.363  1.00 95.85           O  
ATOM    468  CG  ARG A  60       5.738  -2.252  -0.838  1.00 95.85           C  
ATOM    469  CD  ARG A  60       6.777  -2.700   0.180  1.00 95.85           C  
ATOM    470  NE  ARG A  60       7.303  -4.026  -0.135  1.00 95.85           N  
ATOM    471  NH1 ARG A  60       8.757  -3.287  -1.771  1.00 95.85           N  
ATOM    472  NH2 ARG A  60       8.637  -5.518  -1.259  1.00 95.85           N  
ATOM    473  CZ  ARG A  60       8.231  -4.274  -1.054  1.00 95.85           C  
ATOM    474  N   GLY A  61       2.516   0.854  -0.238  1.00 95.29           N  
ATOM    475  CA  GLY A  61       1.911   2.084   0.247  1.00 95.29           C  
ATOM    476  C   GLY A  61       0.621   1.854   1.010  1.00 95.29           C  
ATOM    477  O   GLY A  61       0.294   0.717   1.359  1.00 95.29           O  
ATOM    478  N   CYS A  62      -0.044   3.036   1.321  1.00 94.93           N  
ATOM    479  CA  CYS A  62      -1.310   3.037   2.046  1.00 94.93           C  
ATOM    480  C   CYS A  62      -2.490   3.085   1.083  1.00 94.93           C  
ATOM    481  CB  CYS A  62      -1.376   4.223   3.007  1.00 94.93           C  
ATOM    482  O   CYS A  62      -2.400   3.690   0.014  1.00 94.93           O  
ATOM    483  SG  CYS A  62      -0.100   4.196   4.285  1.00 94.93           S  
ATOM    484  N   GLY A  63      -3.553   2.370   1.404  1.00 93.91           N  
ATOM    485  CA  GLY A  63      -4.752   2.442   0.585  1.00 93.91           C  
ATOM    486  C   GLY A  63      -4.730   1.485  -0.592  1.00 93.91           C  
ATOM    487  O   GLY A  63      -4.069   1.746  -1.599  1.00 93.91           O  
ATOM    488  N   CYS A  64      -5.374   0.425  -0.543  1.00 93.11           N  
ATOM    489  CA  CYS A  64      -5.366  -0.598  -1.583  1.00 93.11           C  
ATOM    490  C   CYS A  64      -5.889  -0.039  -2.901  1.00 93.11           C  
ATOM    491  CB  CYS A  64      -6.207  -1.801  -1.158  1.00 93.11           C  
ATOM    492  O   CYS A  64      -7.050   0.363  -2.991  1.00 93.11           O  
ATOM    493  SG  CYS A  64      -5.931  -3.274  -2.167  1.00 93.11           S  
ATOM    494  N   PRO A  65      -5.025   0.085  -3.879  1.00 91.24           N  
ATOM    495  CA  PRO A  65      -5.421   0.581  -5.200  1.00 91.24           C  
ATOM    496  C   PRO A  65      -6.383  -0.362  -5.919  1.00 91.24           C  
ATOM    497  CB  PRO A  65      -4.092   0.684  -5.952  1.00 91.24           C  
ATOM    498  O   PRO A  65      -6.549  -1.513  -5.507  1.00 91.24           O  
ATOM    499  CG  PRO A  65      -3.208  -0.335  -5.306  1.00 91.24           C  
ATOM    500  CD  PRO A  65      -3.640  -0.504  -3.878  1.00 91.24           C  
ATOM    501  N   LYS A  66      -7.076   0.237  -6.997  1.00 89.83           N  
ATOM    502  CA  LYS A  66      -7.907  -0.590  -7.867  1.00 89.83           C  
ATOM    503  C   LYS A  66      -7.053  -1.531  -8.711  1.00 89.83           C  
ATOM    504  CB  LYS A  66      -8.774   0.286  -8.773  1.00 89.83           C  
ATOM    505  O   LYS A  66      -5.904  -1.217  -9.030  1.00 89.83           O  
ATOM    506  CG  LYS A  66      -9.834   1.086  -8.031  1.00 89.83           C  
ATOM    507  CD  LYS A  66     -10.747   1.832  -8.995  1.00 89.83           C  
ATOM    508  CE  LYS A  66     -11.788   2.660  -8.253  1.00 89.83           C  
ATOM    509  NZ  LYS A  66     -12.699   3.377  -9.194  1.00 89.83           N  
ATOM    510  N   THR A  67      -7.544  -2.688  -8.917  1.00 84.33           N  
ATOM    511  CA  THR A  67      -6.846  -3.674  -9.734  1.00 84.33           C  
ATOM    512  C   THR A  67      -6.641  -3.154 -11.153  1.00 84.33           C  
ATOM    513  CB  THR A  67      -7.615  -5.007  -9.779  1.00 84.33           C  
ATOM    514  O   THR A  67      -7.490  -2.437 -11.686  1.00 84.33           O  
ATOM    515  CG2 THR A  67      -7.702  -5.639  -8.394  1.00 84.33           C  
ATOM    516  OG1 THR A  67      -8.941  -4.770 -10.268  1.00 84.33           O  
ATOM    517  N   GLU A  68      -5.456  -3.252 -11.731  1.00 84.11           N  
ATOM    518  CA  GLU A  68      -5.067  -2.893 -13.091  1.00 84.11           C  
ATOM    519  C   GLU A  68      -4.560  -4.109 -13.861  1.00 84.11           C  
ATOM    520  CB  GLU A  68      -3.997  -1.798 -13.073  1.00 84.11           C  
ATOM    521  O   GLU A  68      -4.102  -5.083 -13.260  1.00 84.11           O  
ATOM    522  CG  GLU A  68      -4.477  -0.478 -12.488  1.00 84.11           C  
ATOM    523  CD  GLU A  68      -3.412   0.607 -12.500  1.00 84.11           C  
ATOM    524  OE1 GLU A  68      -3.619   1.668 -11.869  1.00 84.11           O  
ATOM    525  OE2 GLU A  68      -2.361   0.394 -13.146  1.00 84.11           O  
ATOM    526  N   TYR A  69      -4.811  -4.169 -15.315  1.00 80.48           N  
ATOM    527  CA  TYR A  69      -4.369  -5.237 -16.204  1.00 80.48           C  
ATOM    528  C   TYR A  69      -2.860  -5.432 -16.114  1.00 80.48           C  
ATOM    529  CB  TYR A  69      -4.770  -4.932 -17.651  1.00 80.48           C  
ATOM    530  O   TYR A  69      -2.102  -4.460 -16.102  1.00 80.48           O  
ATOM    531  CG  TYR A  69      -4.590  -6.101 -18.589  1.00 80.48           C  
ATOM    532  CD1 TYR A  69      -3.522  -6.144 -19.482  1.00 80.48           C  
ATOM    533  CD2 TYR A  69      -5.488  -7.163 -18.586  1.00 80.48           C  
ATOM    534  CE1 TYR A  69      -3.353  -7.218 -20.350  1.00 80.48           C  
ATOM    535  CE2 TYR A  69      -5.330  -8.242 -19.450  1.00 80.48           C  
ATOM    536  OH  TYR A  69      -4.098  -9.326 -21.183  1.00 80.48           O  
ATOM    537  CZ  TYR A  69      -4.260  -8.261 -20.326  1.00 80.48           C  
ATOM    538  N   ARG A  70      -2.375  -6.689 -15.683  1.00 82.45           N  
ATOM    539  CA  ARG A  70      -0.978  -7.111 -15.702  1.00 82.45           C  
ATOM    540  C   ARG A  70      -0.238  -6.610 -14.466  1.00 82.45           C  
ATOM    541  CB  ARG A  70      -0.282  -6.610 -16.969  1.00 82.45           C  
ATOM    542  O   ARG A  70       0.981  -6.430 -14.497  1.00 82.45           O  
ATOM    543  CG  ARG A  70      -0.716  -7.329 -18.236  1.00 82.45           C  
ATOM    544  CD  ARG A  70       0.103  -6.891 -19.442  1.00 82.45           C  
ATOM    545  NE  ARG A  70      -0.322  -7.575 -20.660  1.00 82.45           N  
ATOM    546  NH1 ARG A  70       1.819  -7.981 -21.427  1.00 82.45           N  
ATOM    547  NH2 ARG A  70       0.008  -8.681 -22.646  1.00 82.45           N  
ATOM    548  CZ  ARG A  70       0.503  -8.077 -21.574  1.00 82.45           C  
ATOM    549  N   VAL A  71      -0.982  -6.253 -13.421  1.00 91.76           N  
ATOM    550  CA  VAL A  71      -0.437  -5.815 -12.140  1.00 91.76           C  
ATOM    551  C   VAL A  71      -0.951  -6.721 -11.023  1.00 91.76           C  
ATOM    552  CB  VAL A  71      -0.801  -4.343 -11.842  1.00 91.76           C  
ATOM    553  O   VAL A  71      -2.145  -7.023 -10.959  1.00 91.76           O  
ATOM    554  CG1 VAL A  71      -0.246  -3.914 -10.484  1.00 91.76           C  
ATOM    555  CG2 VAL A  71      -0.277  -3.430 -12.949  1.00 91.76           C  
ATOM    556  N   LYS A  72      -0.055  -7.340 -10.247  1.00 93.25           N  
ATOM    557  CA  LYS A  72      -0.407  -8.089  -9.045  1.00 93.25           C  
ATOM    558  C   LYS A  72      -0.471  -7.174  -7.825  1.00 93.25           C  
ATOM    559  CB  LYS A  72       0.596  -9.217  -8.801  1.00 93.25           C  
ATOM    560  O   LYS A  72       0.515  -6.519  -7.482  1.00 93.25           O  
ATOM    561  CG  LYS A  72       0.235 -10.126  -7.635  1.00 93.25           C  
ATOM    562  CD  LYS A  72       1.212 -11.288  -7.509  1.00 93.25           C  
ATOM    563  CE  LYS A  72       0.858 -12.193  -6.337  1.00 93.25           C  
ATOM    564  NZ  LYS A  72       1.823 -13.324  -6.199  1.00 93.25           N  
ATOM    565  N   ILE A  73      -1.697  -7.124  -7.238  1.00 95.28           N  
ATOM    566  CA  ILE A  73      -1.883  -6.255  -6.081  1.00 95.28           C  
ATOM    567  C   ILE A  73      -2.307  -7.087  -4.873  1.00 95.28           C  
ATOM    568  CB  ILE A  73      -2.927  -5.152  -6.365  1.00 95.28           C  
ATOM    569  O   ILE A  73      -3.252  -7.876  -4.956  1.00 95.28           O  
ATOM    570  CG1 ILE A  73      -2.476  -4.279  -7.542  1.00 95.28           C  
ATOM    571  CG2 ILE A  73      -3.169  -4.302  -5.114  1.00 95.28           C  
ATOM    572  CD1 ILE A  73      -3.539  -3.309  -8.037  1.00 95.28           C  
ATOM    573  N   THR A  74      -1.577  -6.964  -3.764  1.00 95.08           N  
ATOM    574  CA  THR A  74      -1.936  -7.573  -2.488  1.00 95.08           C  
ATOM    575  C   THR A  74      -2.204  -6.501  -1.435  1.00 95.08           C  
ATOM    576  CB  THR A  74      -0.828  -8.520  -1.990  1.00 95.08           C  
ATOM    577  O   THR A  74      -1.414  -5.568  -1.276  1.00 95.08           O  
ATOM    578  CG2 THR A  74      -1.250  -9.233  -0.709  1.00 95.08           C  
ATOM    579  OG1 THR A  74      -0.554  -9.498  -3.001  1.00 95.08           O  
ATOM    580  N   CYS A  75      -3.281  -6.647  -0.842  1.00 95.55           N  
ATOM    581  CA  CYS A  75      -3.667  -5.706   0.204  1.00 95.55           C  
ATOM    582  C   CYS A  75      -3.765  -6.404   1.555  1.00 95.55           C  
ATOM    583  CB  CYS A  75      -5.001  -5.043  -0.136  1.00 95.55           C  
ATOM    584  O   CYS A  75      -4.191  -7.558   1.634  1.00 95.55           O  
ATOM    585  SG  CYS A  75      -5.000  -4.176  -1.721  1.00 95.55           S  
ATOM    586  N   CYS A  76      -3.398  -5.727   2.581  1.00 95.63           N  
ATOM    587  CA  CYS A  76      -3.472  -6.282   3.928  1.00 95.63           C  
ATOM    588  C   CYS A  76      -3.774  -5.193   4.950  1.00 95.63           C  
ATOM    589  CB  CYS A  76      -2.164  -6.985   4.290  1.00 95.63           C  
ATOM    590  O   CYS A  76      -3.649  -4.004   4.652  1.00 95.63           O  
ATOM    591  SG  CYS A  76      -0.731  -5.887   4.321  1.00 95.63           S  
ATOM    592  N   GLN A  77      -4.248  -5.540   6.192  1.00 94.39           N  
ATOM    593  CA  GLN A  77      -4.828  -4.571   7.115  1.00 94.39           C  
ATOM    594  C   GLN A  77      -4.074  -4.554   8.441  1.00 94.39           C  
ATOM    595  CB  GLN A  77      -6.307  -4.877   7.356  1.00 94.39           C  
ATOM    596  O   GLN A  77      -4.575  -4.034   9.440  1.00 94.39           O  
ATOM    597  CG  GLN A  77      -7.178  -4.719   6.117  1.00 94.39           C  
ATOM    598  CD  GLN A  77      -8.634  -5.057   6.376  1.00 94.39           C  
ATOM    599  NE2 GLN A  77      -9.537  -4.284   5.782  1.00 94.39           N  
ATOM    600  OE1 GLN A  77      -8.945  -6.006   7.102  1.00 94.39           O  
ATOM    601  N   THR A  78      -2.856  -5.148   8.429  1.00 93.36           N  
ATOM    602  CA  THR A  78      -2.052  -5.112   9.646  1.00 93.36           C  
ATOM    603  C   THR A  78      -0.798  -4.268   9.441  1.00 93.36           C  
ATOM    604  CB  THR A  78      -1.652  -6.530  10.094  1.00 93.36           C  
ATOM    605  O   THR A  78      -0.440  -3.944   8.307  1.00 93.36           O  
ATOM    606  CG2 THR A  78      -2.883  -7.396  10.342  1.00 93.36           C  
ATOM    607  OG1 THR A  78      -0.851  -7.139   9.074  1.00 93.36           O  
ATOM    608  N   ASP A  79      -0.113  -3.886  10.527  1.00 94.16           N  
ATOM    609  CA  ASP A  79       1.088  -3.060  10.453  1.00 94.16           C  
ATOM    610  C   ASP A  79       2.174  -3.743   9.624  1.00 94.16           C  
ATOM    611  CB  ASP A  79       1.614  -2.750  11.856  1.00 94.16           C  
ATOM    612  O   ASP A  79       2.492  -4.912   9.851  1.00 94.16           O  
ATOM    613  CG  ASP A  79       0.757  -1.742  12.601  1.00 94.16           C  
ATOM    614  OD1 ASP A  79      -0.022  -1.008  11.955  1.00 94.16           O  
ATOM    615  OD2 ASP A  79       0.864  -1.679  13.845  1.00 94.16           O  
ATOM    616  N   LYS A  80       2.601  -2.892   8.627  1.00 94.66           N  
ATOM    617  CA  LYS A  80       3.733  -3.337   7.820  1.00 94.66           C  
ATOM    618  C   LYS A  80       3.448  -4.687   7.168  1.00 94.66           C  
ATOM    619  CB  LYS A  80       4.999  -3.424   8.673  1.00 94.66           C  
ATOM    620  O   LYS A  80       4.346  -5.521   7.037  1.00 94.66           O  
ATOM    621  CG  LYS A  80       5.448  -2.091   9.254  1.00 94.66           C  
ATOM    622  CD  LYS A  80       6.685  -2.250  10.128  1.00 94.66           C  
ATOM    623  CE  LYS A  80       7.069  -0.938  10.800  1.00 94.66           C  
ATOM    624  NZ  LYS A  80       8.267  -1.095  11.678  1.00 94.66           N  
ATOM    625  N   CYS A  81       2.327  -5.097   6.793  1.00 95.68           N  
ATOM    626  CA  CYS A  81       1.881  -6.358   6.213  1.00 95.68           C  
ATOM    627  C   CYS A  81       2.253  -6.442   4.737  1.00 95.68           C  
ATOM    628  CB  CYS A  81       0.370  -6.519   6.377  1.00 95.68           C  
ATOM    629  O   CYS A  81       2.189  -7.516   4.136  1.00 95.68           O  
ATOM    630  SG  CYS A  81      -0.597  -5.347   5.401  1.00 95.68           S  
ATOM    631  N   ASN A  82       2.600  -5.286   4.185  1.00 95.04           N  
ATOM    632  CA  ASN A  82       2.902  -5.224   2.759  1.00 95.04           C  
ATOM    633  C   ASN A  82       4.391  -5.425   2.492  1.00 95.04           C  
ATOM    634  CB  ASN A  82       2.432  -3.893   2.168  1.00 95.04           C  
ATOM    635  O   ASN A  82       4.963  -4.773   1.616  1.00 95.04           O  
ATOM    636  CG  ASN A  82       3.076  -2.696   2.839  1.00 95.04           C  
ATOM    637  ND2 ASN A  82       3.158  -1.584   2.118  1.00 95.04           N  
ATOM    638  OD1 ASN A  82       3.497  -2.770   3.997  1.00 95.04           O  
ATOM    639  N   ARG A  83       5.063  -6.303   3.191  1.00 88.43           N  
ATOM    640  CA  ARG A  83       6.466  -6.633   2.966  1.00 88.43           C  
ATOM    641  C   ARG A  83       6.682  -7.176   1.557  1.00 88.43           C  
ATOM    642  CB  ARG A  83       6.953  -7.651   4.000  1.00 88.43           C  
ATOM    643  O   ARG A  83       5.805  -7.842   1.002  1.00 88.43           O  
ATOM    644  CG  ARG A  83       8.465  -7.807   4.046  1.00 88.43           C  
ATOM    645  CD  ARG A  83       8.904  -8.695   5.201  1.00 88.43           C  
ATOM    646  NE  ARG A  83      10.358  -8.817   5.265  1.00 88.43           N  
ATOM    647  NH1 ARG A  83      10.356 -10.485   6.863  1.00 88.43           N  
ATOM    648  NH2 ARG A  83      12.339  -9.692   6.030  1.00 88.43           N  
ATOM    649  CZ  ARG A  83      11.014  -9.665   6.053  1.00 88.43           C  
TER     650      ARG A  83                                                      
ENDMDL                                                                          
END                                                                             
