# Supplementary material for: Domain loss enabled evolution of novel functions in the snake three-finger toxin gene superfamily
Source: Nat Commun. 2023 Aug 11;14:4861. doi: 10.1038/s41467-023-40550-0 (PMC10421932; doi:10.1038/s41467-023-40550-0)
Supplement: Supplementary file 5 — Supplementary Data 2 [file 41467_2023_40550_MOESM5_ESM.zip › SD2_structure_predictions/full_sequence/SP|Q9YGC2|Laticauda_laticaudata.pdb]

MODEL     1                                                                     
ATOM      1  N   MET A   1     -35.169   3.380  33.796  1.00 63.35           N  
ATOM      2  CA  MET A   1     -33.884   4.072  33.757  1.00 63.35           C  
ATOM      3  C   MET A   1     -32.756   3.106  33.411  1.00 63.35           C  
ATOM      4  CB  MET A   1     -33.597   4.752  35.097  1.00 63.35           C  
ATOM      5  O   MET A   1     -31.624   3.528  33.167  1.00 63.35           O  
ATOM      6  CG  MET A   1     -34.181   4.019  36.294  1.00 63.35           C  
ATOM      7  SD  MET A   1     -33.898   4.912  37.872  1.00 63.35           S  
ATOM      8  CE  MET A   1     -34.078   3.544  39.050  1.00 63.35           C  
ATOM      9  N   LYS A   2     -33.029   1.799  33.232  1.00 72.57           N  
ATOM     10  CA  LYS A   2     -32.135   0.679  32.949  1.00 72.57           C  
ATOM     11  C   LYS A   2     -32.079   0.385  31.453  1.00 72.57           C  
ATOM     12  CB  LYS A   2     -32.580  -0.569  33.712  1.00 72.57           C  
ATOM     13  O   LYS A   2     -31.050  -0.060  30.940  1.00 72.57           O  
ATOM     14  CG  LYS A   2     -32.347  -0.493  35.214  1.00 72.57           C  
ATOM     15  CD  LYS A   2     -33.002  -1.660  35.941  1.00 72.57           C  
ATOM     16  CE  LYS A   2     -32.614  -1.691  37.414  1.00 72.57           C  
ATOM     17  NZ  LYS A   2     -33.786  -1.428  38.301  1.00 72.57           N  
ATOM     18  N   THR A   3     -33.162   0.826  30.760  1.00 72.28           N  
ATOM     19  CA  THR A   3     -33.241   0.627  29.317  1.00 72.28           C  
ATOM     20  C   THR A   3     -32.520   1.748  28.576  1.00 72.28           C  
ATOM     21  CB  THR A   3     -34.705   0.553  28.843  1.00 72.28           C  
ATOM     22  O   THR A   3     -32.000   1.540  27.478  1.00 72.28           O  
ATOM     23  CG2 THR A   3     -35.387  -0.711  29.358  1.00 72.28           C  
ATOM     24  OG1 THR A   3     -35.416   1.698  29.327  1.00 72.28           O  
ATOM     25  N   LEU A   4     -32.404   2.844  29.217  1.00 73.45           N  
ATOM     26  CA  LEU A   4     -31.666   4.003  28.726  1.00 73.45           C  
ATOM     27  C   LEU A   4     -30.164   3.801  28.893  1.00 73.45           C  
ATOM     28  CB  LEU A   4     -32.108   5.271  29.462  1.00 73.45           C  
ATOM     29  O   LEU A   4     -29.382   4.170  28.014  1.00 73.45           O  
ATOM     30  CG  LEU A   4     -32.644   6.408  28.591  1.00 73.45           C  
ATOM     31  CD1 LEU A   4     -33.863   7.048  29.246  1.00 73.45           C  
ATOM     32  CD2 LEU A   4     -31.557   7.448  28.341  1.00 73.45           C  
ATOM     33  N   LEU A   5     -29.752   3.143  29.906  1.00 74.39           N  
ATOM     34  CA  LEU A   5     -28.365   2.810  30.215  1.00 74.39           C  
ATOM     35  C   LEU A   5     -27.868   1.675  29.327  1.00 74.39           C  
ATOM     36  CB  LEU A   5     -28.223   2.421  31.689  1.00 74.39           C  
ATOM     37  O   LEU A   5     -26.716   1.685  28.887  1.00 74.39           O  
ATOM     38  CG  LEU A   5     -28.194   3.573  32.695  1.00 74.39           C  
ATOM     39  CD1 LEU A   5     -28.473   3.055  34.102  1.00 74.39           C  
ATOM     40  CD2 LEU A   5     -26.853   4.297  32.641  1.00 74.39           C  
ATOM     41  N   LEU A   6     -28.749   0.793  28.899  1.00 72.38           N  
ATOM     42  CA  LEU A   6     -28.462  -0.350  28.038  1.00 72.38           C  
ATOM     43  C   LEU A   6     -28.353   0.082  26.580  1.00 72.38           C  
ATOM     44  CB  LEU A   6     -29.548  -1.419  28.186  1.00 72.38           C  
ATOM     45  O   LEU A   6     -27.490  -0.406  25.846  1.00 72.38           O  
ATOM     46  CG  LEU A   6     -29.498  -2.265  29.460  1.00 72.38           C  
ATOM     47  CD1 LEU A   6     -30.782  -3.074  29.609  1.00 72.38           C  
ATOM     48  CD2 LEU A   6     -28.280  -3.182  29.444  1.00 72.38           C  
ATOM     49  N   THR A   7     -29.062   1.050  26.173  1.00 75.64           N  
ATOM     50  CA  THR A   7     -29.032   1.637  24.838  1.00 75.64           C  
ATOM     51  C   THR A   7     -27.819   2.549  24.675  1.00 75.64           C  
ATOM     52  CB  THR A   7     -30.318   2.433  24.547  1.00 75.64           C  
ATOM     53  O   THR A   7     -27.226   2.615  23.597  1.00 75.64           O  
ATOM     54  CG2 THR A   7     -31.538   1.517  24.526  1.00 75.64           C  
ATOM     55  OG1 THR A   7     -30.498   3.426  25.564  1.00 75.64           O  
ATOM     56  N   LEU A   8     -27.331   3.172  25.631  1.00 73.84           N  
ATOM     57  CA  LEU A   8     -26.153   4.031  25.685  1.00 73.84           C  
ATOM     58  C   LEU A   8     -24.874   3.201  25.660  1.00 73.84           C  
ATOM     59  CB  LEU A   8     -26.184   4.904  26.942  1.00 73.84           C  
ATOM     60  O   LEU A   8     -23.901   3.572  24.999  1.00 73.84           O  
ATOM     61  CG  LEU A   8     -25.164   6.042  27.002  1.00 73.84           C  
ATOM     62  CD1 LEU A   8     -25.712   7.282  26.303  1.00 73.84           C  
ATOM     63  CD2 LEU A   8     -24.797   6.356  28.449  1.00 73.84           C  
ATOM     64  N   VAL A   9     -24.866   2.001  26.187  1.00 74.61           N  
ATOM     65  CA  VAL A   9     -23.769   1.040  26.215  1.00 74.61           C  
ATOM     66  C   VAL A   9     -23.660   0.340  24.863  1.00 74.61           C  
ATOM     67  CB  VAL A   9     -23.956  -0.002  27.341  1.00 74.61           C  
ATOM     68  O   VAL A   9     -22.558   0.140  24.347  1.00 74.61           O  
ATOM     69  CG1 VAL A   9     -22.896  -1.098  27.244  1.00 74.61           C  
ATOM     70  CG2 VAL A   9     -23.903   0.677  28.709  1.00 74.61           C  
ATOM     71  N   VAL A  10     -24.773   0.080  24.175  1.00 70.62           N  
ATOM     72  CA  VAL A  10     -24.858  -0.566  22.870  1.00 70.62           C  
ATOM     73  C   VAL A  10     -24.450   0.420  21.777  1.00 70.62           C  
ATOM     74  CB  VAL A  10     -26.280  -1.107  22.596  1.00 70.62           C  
ATOM     75  O   VAL A  10     -23.744   0.054  20.834  1.00 70.62           O  
ATOM     76  CG1 VAL A  10     -26.383  -1.659  21.175  1.00 70.62           C  
ATOM     77  CG2 VAL A  10     -26.647  -2.181  23.618  1.00 70.62           C  
ATOM     78  N   VAL A  11     -24.665   1.747  21.844  1.00 67.24           N  
ATOM     79  CA  VAL A  11     -24.282   2.850  20.969  1.00 67.24           C  
ATOM     80  C   VAL A  11     -22.803   3.175  21.165  1.00 67.24           C  
ATOM     81  CB  VAL A  11     -25.144   4.106  21.229  1.00 67.24           C  
ATOM     82  O   VAL A  11     -22.088   3.449  20.199  1.00 67.24           O  
ATOM     83  CG1 VAL A  11     -24.629   5.291  20.414  1.00 67.24           C  
ATOM     84  CG2 VAL A  11     -26.609   3.824  20.902  1.00 67.24           C  
ATOM     85  N   THR A  12     -22.259   3.025  22.319  1.00 65.61           N  
ATOM     86  CA  THR A  12     -20.860   3.250  22.667  1.00 65.61           C  
ATOM     87  C   THR A  12     -19.994   2.079  22.211  1.00 65.61           C  
ATOM     88  CB  THR A  12     -20.688   3.458  24.184  1.00 65.61           C  
ATOM     89  O   THR A  12     -18.852   2.272  21.790  1.00 65.61           O  
ATOM     90  CG2 THR A  12     -21.426   4.707  24.654  1.00 65.61           C  
ATOM     91  OG1 THR A  12     -21.209   2.318  24.879  1.00 65.61           O  
ATOM     92  N   ILE A  13     -20.457   0.819  22.101  1.00 65.43           N  
ATOM     93  CA  ILE A  13     -19.805  -0.414  21.673  1.00 65.43           C  
ATOM     94  C   ILE A  13     -19.851  -0.520  20.150  1.00 65.43           C  
ATOM     95  CB  ILE A  13     -20.464  -1.655  22.317  1.00 65.43           C  
ATOM     96  O   ILE A  13     -18.892  -0.979  19.525  1.00 65.43           O  
ATOM     97  CG1 ILE A  13     -20.266  -1.637  23.837  1.00 65.43           C  
ATOM     98  CG2 ILE A  13     -19.903  -2.942  21.706  1.00 65.43           C  
ATOM     99  CD1 ILE A  13     -21.052  -2.711  24.576  1.00 65.43           C  
ATOM    100  N   VAL A  14     -20.891  -0.055  19.476  1.00 62.98           N  
ATOM    101  CA  VAL A  14     -21.078   0.015  18.031  1.00 62.98           C  
ATOM    102  C   VAL A  14     -20.263   1.174  17.460  1.00 62.98           C  
ATOM    103  CB  VAL A  14     -22.569   0.179  17.659  1.00 62.98           C  
ATOM    104  O   VAL A  14     -19.738   1.082  16.348  1.00 62.98           O  
ATOM    105  CG1 VAL A  14     -22.732   0.378  16.154  1.00 62.98           C  
ATOM    106  CG2 VAL A  14     -23.372  -1.032  18.132  1.00 62.98           C  
ATOM    107  N   CYS A  15     -19.894   2.166  18.287  1.00 61.45           N  
ATOM    108  CA  CYS A  15     -19.057   3.311  17.944  1.00 61.45           C  
ATOM    109  C   CYS A  15     -17.595   3.037  18.278  1.00 61.45           C  
ATOM    110  CB  CYS A  15     -19.532   4.562  18.681  1.00 61.45           C  
ATOM    111  O   CYS A  15     -16.711   3.803  17.889  1.00 61.45           O  
ATOM    112  SG  CYS A  15     -21.086   5.233  18.049  1.00 61.45           S  
ATOM    113  N   LEU A  16     -17.312   1.934  19.061  1.00 57.92           N  
ATOM    114  CA  LEU A  16     -15.978   1.486  19.445  1.00 57.92           C  
ATOM    115  C   LEU A  16     -15.339   0.663  18.331  1.00 57.92           C  
ATOM    116  CB  LEU A  16     -16.040   0.661  20.733  1.00 57.92           C  
ATOM    117  O   LEU A  16     -14.251   0.111  18.507  1.00 57.92           O  
ATOM    118  CG  LEU A  16     -16.205   1.447  22.034  1.00 57.92           C  
ATOM    119  CD1 LEU A  16     -16.920   0.598  23.080  1.00 57.92           C  
ATOM    120  CD2 LEU A  16     -14.849   1.913  22.553  1.00 57.92           C  
ATOM    121  N   ASP A  17     -16.101   0.554  17.189  1.00 54.70           N  
ATOM    122  CA  ASP A  17     -15.312   0.134  16.035  1.00 54.70           C  
ATOM    123  C   ASP A  17     -14.302   1.209  15.641  1.00 54.70           C  
ATOM    124  CB  ASP A  17     -16.225  -0.191  14.851  1.00 54.70           C  
ATOM    125  O   ASP A  17     -14.419   1.817  14.575  1.00 54.70           O  
ATOM    126  CG  ASP A  17     -16.604  -1.659  14.780  1.00 54.70           C  
ATOM    127  OD1 ASP A  17     -15.726  -2.526  14.978  1.00 54.70           O  
ATOM    128  OD2 ASP A  17     -17.792  -1.952  14.521  1.00 54.70           O  
ATOM    129  N   LEU A  18     -13.995   2.027  16.564  1.00 55.20           N  
ATOM    130  CA  LEU A  18     -12.913   2.999  16.456  1.00 55.20           C  
ATOM    131  C   LEU A  18     -11.715   2.399  15.727  1.00 55.20           C  
ATOM    132  CB  LEU A  18     -12.490   3.487  17.843  1.00 55.20           C  
ATOM    133  O   LEU A  18     -11.096   1.452  16.217  1.00 55.20           O  
ATOM    134  CG  LEU A  18     -13.114   4.799  18.320  1.00 55.20           C  
ATOM    135  CD1 LEU A  18     -14.111   4.535  19.443  1.00 55.20           C  
ATOM    136  CD2 LEU A  18     -12.032   5.772  18.777  1.00 55.20           C  
ATOM    137  N   GLY A  19     -11.980   1.871  14.520  1.00 57.21           N  
ATOM    138  CA  GLY A  19     -11.184   1.839  13.304  1.00 57.21           C  
ATOM    139  C   GLY A  19      -9.690   1.861  13.568  1.00 57.21           C  
ATOM    140  O   GLY A  19      -9.134   2.899  13.933  1.00 57.21           O  
ATOM    141  N   TYR A  20      -9.190   0.930  14.450  1.00 61.80           N  
ATOM    142  CA  TYR A  20      -7.738   0.791  14.448  1.00 61.80           C  
ATOM    143  C   TYR A  20      -7.170   1.020  13.052  1.00 61.80           C  
ATOM    144  CB  TYR A  20      -7.329  -0.594  14.958  1.00 61.80           C  
ATOM    145  O   TYR A  20      -7.535   0.319  12.105  1.00 61.80           O  
ATOM    146  CG  TYR A  20      -7.447  -0.749  16.454  1.00 61.80           C  
ATOM    147  CD1 TYR A  20      -6.430  -0.315  17.301  1.00 61.80           C  
ATOM    148  CD2 TYR A  20      -8.574  -1.330  17.024  1.00 61.80           C  
ATOM    149  CE1 TYR A  20      -6.533  -0.457  18.681  1.00 61.80           C  
ATOM    150  CE2 TYR A  20      -8.688  -1.478  18.403  1.00 61.80           C  
ATOM    151  OH  TYR A  20      -7.772  -1.183  20.587  1.00 61.80           O  
ATOM    152  CZ  TYR A  20      -7.664  -1.039  19.222  1.00 61.80           C  
ATOM    153  N   THR A  21      -7.056   2.445  12.840  1.00 73.12           N  
ATOM    154  CA  THR A  21      -6.453   2.721  11.541  1.00 73.12           C  
ATOM    155  C   THR A  21      -4.993   2.278  11.518  1.00 73.12           C  
ATOM    156  CB  THR A  21      -6.544   4.217  11.188  1.00 73.12           C  
ATOM    157  O   THR A  21      -4.233   2.578  12.442  1.00 73.12           O  
ATOM    158  CG2 THR A  21      -7.993   4.645  10.980  1.00 73.12           C  
ATOM    159  OG1 THR A  21      -5.978   4.988  12.255  1.00 73.12           O  
ATOM    160  N   ARG A  22      -4.737   1.258  10.829  1.00 85.99           N  
ATOM    161  CA  ARG A  22      -3.392   0.731  10.621  1.00 85.99           C  
ATOM    162  C   ARG A  22      -2.515   1.742   9.890  1.00 85.99           C  
ATOM    163  CB  ARG A  22      -3.444  -0.582   9.836  1.00 85.99           C  
ATOM    164  O   ARG A  22      -2.940   2.338   8.898  1.00 85.99           O  
ATOM    165  CG  ARG A  22      -2.096  -1.273   9.701  1.00 85.99           C  
ATOM    166  CD  ARG A  22      -1.763  -2.104  10.932  1.00 85.99           C  
ATOM    167  NE  ARG A  22      -0.404  -2.634  10.873  1.00 85.99           N  
ATOM    168  NH1 ARG A  22      -0.766  -4.303  12.429  1.00 85.99           N  
ATOM    169  NH2 ARG A  22       1.295  -4.066  11.454  1.00 85.99           N  
ATOM    170  CZ  ARG A  22       0.038  -3.666  11.586  1.00 85.99           C  
ATOM    171  N   ARG A  23      -1.209   1.852  10.494  1.00 92.40           N  
ATOM    172  CA  ARG A  23      -0.235   2.742   9.870  1.00 92.40           C  
ATOM    173  C   ARG A  23       0.798   1.951   9.074  1.00 92.40           C  
ATOM    174  CB  ARG A  23       0.464   3.600  10.927  1.00 92.40           C  
ATOM    175  O   ARG A  23       1.382   0.992   9.584  1.00 92.40           O  
ATOM    176  CG  ARG A  23      -0.441   4.635  11.576  1.00 92.40           C  
ATOM    177  CD  ARG A  23       0.350   5.630  12.414  1.00 92.40           C  
ATOM    178  NE  ARG A  23      -0.526   6.458  13.237  1.00 92.40           N  
ATOM    179  NH1 ARG A  23       1.065   8.078  13.666  1.00 92.40           N  
ATOM    180  NH2 ARG A  23      -1.044   8.276  14.541  1.00 92.40           N  
ATOM    181  CZ  ARG A  23      -0.167   7.602  13.813  1.00 92.40           C  
ATOM    182  N   CYS A  24       1.021   2.369   7.800  1.00 95.02           N  
ATOM    183  CA  CYS A  24       1.965   1.700   6.912  1.00 95.02           C  
ATOM    184  C   CYS A  24       2.914   2.703   6.267  1.00 95.02           C  
ATOM    185  CB  CYS A  24       1.221   0.919   5.829  1.00 95.02           C  
ATOM    186  O   CYS A  24       2.551   3.863   6.063  1.00 95.02           O  
ATOM    187  SG  CYS A  24       0.146  -0.380   6.477  1.00 95.02           S  
ATOM    188  N   PHE A  25       4.126   2.237   6.006  1.00 95.52           N  
ATOM    189  CA  PHE A  25       4.993   3.065   5.175  1.00 95.52           C  
ATOM    190  C   PHE A  25       4.424   3.202   3.768  1.00 95.52           C  
ATOM    191  CB  PHE A  25       6.406   2.475   5.116  1.00 95.52           C  
ATOM    192  O   PHE A  25       3.850   2.253   3.230  1.00 95.52           O  
ATOM    193  CG  PHE A  25       7.179   2.622   6.399  1.00 95.52           C  
ATOM    194  CD1 PHE A  25       7.458   3.880   6.918  1.00 95.52           C  
ATOM    195  CD2 PHE A  25       7.626   1.501   7.085  1.00 95.52           C  
ATOM    196  CE1 PHE A  25       8.174   4.018   8.105  1.00 95.52           C  
ATOM    197  CE2 PHE A  25       8.342   1.631   8.272  1.00 95.52           C  
ATOM    198  CZ  PHE A  25       8.615   2.891   8.780  1.00 95.52           C  
ATOM    199  N   ASN A  26       4.629   4.476   3.204  1.00 92.58           N  
ATOM    200  CA  ASN A  26       4.081   4.760   1.882  1.00 92.58           C  
ATOM    201  C   ASN A  26       5.073   5.535   1.019  1.00 92.58           C  
ATOM    202  CB  ASN A  26       2.765   5.531   2.000  1.00 92.58           C  
ATOM    203  O   ASN A  26       4.820   6.685   0.655  1.00 92.58           O  
ATOM    204  CG  ASN A  26       2.107   5.773   0.656  1.00 92.58           C  
ATOM    205  ND2 ASN A  26       1.207   6.747   0.603  1.00 92.58           N  
ATOM    206  OD1 ASN A  26       2.406   5.090  -0.327  1.00 92.58           O  
ATOM    207  N   HIS A  27       6.186   5.153   0.996  1.00 90.55           N  
ATOM    208  CA  HIS A  27       7.210   5.831   0.209  1.00 90.55           C  
ATOM    209  C   HIS A  27       7.871   4.873  -0.776  1.00 90.55           C  
ATOM    210  CB  HIS A  27       8.266   6.453   1.125  1.00 90.55           C  
ATOM    211  O   HIS A  27       7.985   3.675  -0.503  1.00 90.55           O  
ATOM    212  CG  HIS A  27       9.106   5.445   1.843  1.00 90.55           C  
ATOM    213  CD2 HIS A  27      10.360   4.997   1.598  1.00 90.55           C  
ATOM    214  ND1 HIS A  27       8.666   4.770   2.961  1.00 90.55           N  
ATOM    215  CE1 HIS A  27       9.617   3.949   3.374  1.00 90.55           C  
ATOM    216  NE2 HIS A  27      10.655   4.067   2.564  1.00 90.55           N  
ATOM    217  N   PRO A  28       8.151   5.417  -1.884  1.00 89.20           N  
ATOM    218  CA  PRO A  28       9.009   4.626  -2.769  1.00 89.20           C  
ATOM    219  C   PRO A  28      10.481   4.681  -2.368  1.00 89.20           C  
ATOM    220  CB  PRO A  28       8.792   5.272  -4.140  1.00 89.20           C  
ATOM    221  O   PRO A  28      10.863   5.486  -1.515  1.00 89.20           O  
ATOM    222  CG  PRO A  28       8.394   6.681  -3.840  1.00 89.20           C  
ATOM    223  CD  PRO A  28       7.731   6.712  -2.493  1.00 89.20           C  
ATOM    224  N   SER A  29      11.302   3.709  -2.996  1.00 85.29           N  
ATOM    225  CA  SER A  29      12.707   3.528  -2.645  1.00 85.29           C  
ATOM    226  C   SER A  29      13.497   4.817  -2.845  1.00 85.29           C  
ATOM    227  CB  SER A  29      13.328   2.405  -3.477  1.00 85.29           C  
ATOM    228  O   SER A  29      14.480   5.063  -2.144  1.00 85.29           O  
ATOM    229  OG  SER A  29      13.235   2.695  -4.862  1.00 85.29           O  
ATOM    230  N   SER A  30      13.058   5.844  -3.588  1.00 86.66           N  
ATOM    231  CA  SER A  30      13.817   7.027  -3.977  1.00 86.66           C  
ATOM    232  C   SER A  30      13.376   8.253  -3.184  1.00 86.66           C  
ATOM    233  CB  SER A  30      13.661   7.296  -5.474  1.00 86.66           C  
ATOM    234  O   SER A  30      13.934   9.339  -3.348  1.00 86.66           O  
ATOM    235  OG  SER A  30      12.296   7.463  -5.816  1.00 86.66           O  
ATOM    236  N   GLN A  31      12.474   8.009  -2.200  1.00 89.61           N  
ATOM    237  CA  GLN A  31      11.922   9.117  -1.427  1.00 89.61           C  
ATOM    238  C   GLN A  31      12.086   8.879   0.071  1.00 89.61           C  
ATOM    239  CB  GLN A  31      10.446   9.327  -1.767  1.00 89.61           C  
ATOM    240  O   GLN A  31      12.289   7.743   0.506  1.00 89.61           O  
ATOM    241  CG  GLN A  31      10.201   9.759  -3.206  1.00 89.61           C  
ATOM    242  CD  GLN A  31       8.727   9.919  -3.529  1.00 89.61           C  
ATOM    243  NE2 GLN A  31       8.402   9.949  -4.817  1.00 89.61           N  
ATOM    244  OE1 GLN A  31       7.888  10.014  -2.628  1.00 89.61           O  
ATOM    245  N   PRO A  32      12.055   9.955   0.800  1.00 90.96           N  
ATOM    246  CA  PRO A  32      12.114   9.785   2.254  1.00 90.96           C  
ATOM    247  C   PRO A  32      10.956   8.951   2.797  1.00 90.96           C  
ATOM    248  CB  PRO A  32      12.046  11.221   2.779  1.00 90.96           C  
ATOM    249  O   PRO A  32       9.869   8.942   2.213  1.00 90.96           O  
ATOM    250  CG  PRO A  32      12.417  12.074   1.609  1.00 90.96           C  
ATOM    251  CD  PRO A  32      12.074  11.331   0.350  1.00 90.96           C  
ATOM    252  N   GLN A  33      11.322   8.308   3.919  1.00 90.72           N  
ATOM    253  CA  GLN A  33      10.339   7.466   4.593  1.00 90.72           C  
ATOM    254  C   GLN A  33       9.149   8.290   5.076  1.00 90.72           C  
ATOM    255  CB  GLN A  33      10.980   6.729   5.770  1.00 90.72           C  
ATOM    256  O   GLN A  33       9.325   9.318   5.733  1.00 90.72           O  
ATOM    257  CG  GLN A  33      10.095   5.646   6.373  1.00 90.72           C  
ATOM    258  CD  GLN A  33      10.798   4.849   7.455  1.00 90.72           C  
ATOM    259  NE2 GLN A  33      10.281   4.923   8.677  1.00 90.72           N  
ATOM    260  OE1 GLN A  33      11.796   4.170   7.195  1.00 90.72           O  
ATOM    261  N   THR A  34       8.014   7.904   4.565  1.00 93.01           N  
ATOM    262  CA  THR A  34       6.761   8.490   5.026  1.00 93.01           C  
ATOM    263  C   THR A  34       5.745   7.400   5.359  1.00 93.01           C  
ATOM    264  CB  THR A  34       6.168   9.443   3.972  1.00 93.01           C  
ATOM    265  O   THR A  34       5.831   6.285   4.841  1.00 93.01           O  
ATOM    266  CG2 THR A  34       7.103  10.617   3.705  1.00 93.01           C  
ATOM    267  OG1 THR A  34       5.960   8.724   2.750  1.00 93.01           O  
ATOM    268  N   ASN A  35       4.886   7.597   6.400  1.00 92.93           N  
ATOM    269  CA  ASN A  35       3.816   6.671   6.753  1.00 92.93           C  
ATOM    270  C   ASN A  35       2.452   7.356   6.728  1.00 92.93           C  
ATOM    271  CB  ASN A  35       4.074   6.050   8.127  1.00 92.93           C  
ATOM    272  O   ASN A  35       2.368   8.584   6.789  1.00 92.93           O  
ATOM    273  CG  ASN A  35       4.116   7.084   9.236  1.00 92.93           C  
ATOM    274  ND2 ASN A  35       4.759   6.737  10.345  1.00 92.93           N  
ATOM    275  OD1 ASN A  35       3.575   8.183   9.097  1.00 92.93           O  
ATOM    276  N   LYS A  36       1.421   6.503   6.445  1.00 91.52           N  
ATOM    277  CA  LYS A  36       0.053   7.008   6.393  1.00 91.52           C  
ATOM    278  C   LYS A  36      -0.923   6.018   7.022  1.00 91.52           C  
ATOM    279  CB  LYS A  36      -0.357   7.301   4.949  1.00 91.52           C  
ATOM    280  O   LYS A  36      -0.630   4.824   7.117  1.00 91.52           O  
ATOM    281  CG  LYS A  36      -0.484   6.061   4.077  1.00 91.52           C  
ATOM    282  CD  LYS A  36      -0.907   6.416   2.658  1.00 91.52           C  
ATOM    283  CE  LYS A  36      -1.175   5.170   1.825  1.00 91.52           C  
ATOM    284  NZ  LYS A  36      -1.627   5.513   0.443  1.00 91.52           N  
ATOM    285  N   SER A  37      -2.062   6.601   7.502  1.00 92.48           N  
ATOM    286  CA  SER A  37      -3.136   5.749   8.003  1.00 92.48           C  
ATOM    287  C   SER A  37      -3.873   5.059   6.860  1.00 92.48           C  
ATOM    288  CB  SER A  37      -4.123   6.565   8.838  1.00 92.48           C  
ATOM    289  O   SER A  37      -4.178   5.686   5.843  1.00 92.48           O  
ATOM    290  OG  SER A  37      -3.494   7.081   9.999  1.00 92.48           O  
ATOM    291  N   CYS A  38      -4.078   3.641   7.072  1.00 90.34           N  
ATOM    292  CA  CYS A  38      -4.785   2.903   6.031  1.00 90.34           C  
ATOM    293  C   CYS A  38      -6.284   3.169   6.095  1.00 90.34           C  
ATOM    294  CB  CYS A  38      -4.517   1.404   6.161  1.00 90.34           C  
ATOM    295  O   CYS A  38      -6.829   3.415   7.173  1.00 90.34           O  
ATOM    296  SG  CYS A  38      -2.785   0.950   5.925  1.00 90.34           S  
ATOM    297  N   PRO A  39      -6.894   3.176   4.858  1.00 89.72           N  
ATOM    298  CA  PRO A  39      -8.353   3.312   4.847  1.00 89.72           C  
ATOM    299  C   PRO A  39      -9.054   2.212   5.641  1.00 89.72           C  
ATOM    300  CB  PRO A  39      -8.705   3.221   3.360  1.00 89.72           C  
ATOM    301  O   PRO A  39      -8.475   1.148   5.872  1.00 89.72           O  
ATOM    302  CG  PRO A  39      -7.405   3.418   2.647  1.00 89.72           C  
ATOM    303  CD  PRO A  39      -6.288   3.057   3.584  1.00 89.72           C  
ATOM    304  N   PRO A  40     -10.261   2.572   6.041  1.00 85.36           N  
ATOM    305  CA  PRO A  40     -11.017   1.515   6.715  1.00 85.36           C  
ATOM    306  C   PRO A  40     -11.150   0.252   5.867  1.00 85.36           C  
ATOM    307  CB  PRO A  40     -12.386   2.158   6.954  1.00 85.36           C  
ATOM    308  O   PRO A  40     -11.362   0.338   4.654  1.00 85.36           O  
ATOM    309  CG  PRO A  40     -12.128   3.629   6.914  1.00 85.36           C  
ATOM    310  CD  PRO A  40     -10.989   3.889   5.971  1.00 85.36           C  
ATOM    311  N   GLY A  41     -10.871  -0.911   6.477  1.00 83.77           N  
ATOM    312  CA  GLY A  41     -11.025  -2.135   5.707  1.00 83.77           C  
ATOM    313  C   GLY A  41      -9.706  -2.698   5.212  1.00 83.77           C  
ATOM    314  O   GLY A  41      -9.647  -3.838   4.747  1.00 83.77           O  
ATOM    315  N   GLU A  42      -8.614  -1.874   5.288  1.00 89.08           N  
ATOM    316  CA  GLU A  42      -7.257  -2.316   4.979  1.00 89.08           C  
ATOM    317  C   GLU A  42      -6.441  -2.526   6.251  1.00 89.08           C  
ATOM    318  CB  GLU A  42      -6.557  -1.305   4.067  1.00 89.08           C  
ATOM    319  O   GLU A  42      -5.971  -1.563   6.860  1.00 89.08           O  
ATOM    320  CG  GLU A  42      -7.173  -1.198   2.679  1.00 89.08           C  
ATOM    321  CD  GLU A  42      -6.307  -0.428   1.696  1.00 89.08           C  
ATOM    322  OE1 GLU A  42      -6.830   0.030   0.655  1.00 89.08           O  
ATOM    323  OE2 GLU A  42      -5.094  -0.281   1.968  1.00 89.08           O  
ATOM    324  N   ASN A  43      -6.248  -3.851   6.523  1.00 89.25           N  
ATOM    325  CA  ASN A  43      -5.647  -4.164   7.815  1.00 89.25           C  
ATOM    326  C   ASN A  43      -4.237  -4.726   7.656  1.00 89.25           C  
ATOM    327  CB  ASN A  43      -6.525  -5.147   8.592  1.00 89.25           C  
ATOM    328  O   ASN A  43      -3.683  -5.300   8.595  1.00 89.25           O  
ATOM    329  CG  ASN A  43      -7.866  -4.554   8.976  1.00 89.25           C  
ATOM    330  ND2 ASN A  43      -8.899  -5.388   8.996  1.00 89.25           N  
ATOM    331  OD1 ASN A  43      -7.973  -3.357   9.253  1.00 89.25           O  
ATOM    332  N   SER A  44      -3.715  -4.559   6.424  1.00 93.02           N  
ATOM    333  CA  SER A  44      -2.378  -5.079   6.156  1.00 93.02           C  
ATOM    334  C   SER A  44      -1.504  -4.033   5.473  1.00 93.02           C  
ATOM    335  CB  SER A  44      -2.455  -6.337   5.289  1.00 93.02           C  
ATOM    336  O   SER A  44      -2.015  -3.107   4.841  1.00 93.02           O  
ATOM    337  OG  SER A  44      -3.231  -7.339   5.924  1.00 93.02           O  
ATOM    338  N   CYS A  45      -0.173  -4.243   5.642  1.00 95.39           N  
ATOM    339  CA  CYS A  45       0.828  -3.462   4.923  1.00 95.39           C  
ATOM    340  C   CYS A  45       1.576  -4.329   3.917  1.00 95.39           C  
ATOM    341  CB  CYS A  45       1.818  -2.830   5.900  1.00 95.39           C  
ATOM    342  O   CYS A  45       1.646  -5.549   4.073  1.00 95.39           O  
ATOM    343  SG  CYS A  45       1.041  -1.767   7.137  1.00 95.39           S  
ATOM    344  N   TYR A  46       2.070  -3.639   2.857  1.00 96.67           N  
ATOM    345  CA  TYR A  46       2.858  -4.435   1.922  1.00 96.67           C  
ATOM    346  C   TYR A  46       4.170  -3.738   1.584  1.00 96.67           C  
ATOM    347  CB  TYR A  46       2.063  -4.700   0.640  1.00 96.67           C  
ATOM    348  O   TYR A  46       4.272  -2.513   1.676  1.00 96.67           O  
ATOM    349  CG  TYR A  46       1.948  -3.497  -0.264  1.00 96.67           C  
ATOM    350  CD1 TYR A  46       0.824  -2.674  -0.222  1.00 96.67           C  
ATOM    351  CD2 TYR A  46       2.962  -3.180  -1.162  1.00 96.67           C  
ATOM    352  CE1 TYR A  46       0.714  -1.565  -1.054  1.00 96.67           C  
ATOM    353  CE2 TYR A  46       2.862  -2.074  -1.999  1.00 96.67           C  
ATOM    354  OH  TYR A  46       1.631  -0.177  -2.764  1.00 96.67           O  
ATOM    355  CZ  TYR A  46       1.736  -1.273  -1.937  1.00 96.67           C  
ATOM    356  N   ASN A  47       5.127  -4.498   1.163  1.00 96.23           N  
ATOM    357  CA  ASN A  47       6.403  -4.153   0.545  1.00 96.23           C  
ATOM    358  C   ASN A  47       6.621  -4.921  -0.756  1.00 96.23           C  
ATOM    359  CB  ASN A  47       7.558  -4.412   1.515  1.00 96.23           C  
ATOM    360  O   ASN A  47       6.720  -6.149  -0.747  1.00 96.23           O  
ATOM    361  CG  ASN A  47       8.903  -4.011   0.942  1.00 96.23           C  
ATOM    362  ND2 ASN A  47       9.574  -3.075   1.603  1.00 96.23           N  
ATOM    363  OD1 ASN A  47       9.335  -4.538  -0.086  1.00 96.23           O  
ATOM    364  N   LYS A  48       6.628  -4.127  -1.825  1.00 95.36           N  
ATOM    365  CA  LYS A  48       6.801  -4.752  -3.133  1.00 95.36           C  
ATOM    366  C   LYS A  48       8.088  -4.278  -3.802  1.00 95.36           C  
ATOM    367  CB  LYS A  48       5.602  -4.453  -4.034  1.00 95.36           C  
ATOM    368  O   LYS A  48       8.373  -3.079  -3.833  1.00 95.36           O  
ATOM    369  CG  LYS A  48       5.482  -2.992  -4.441  1.00 95.36           C  
ATOM    370  CD  LYS A  48       4.335  -2.777  -5.420  1.00 95.36           C  
ATOM    371  CE  LYS A  48       4.224  -1.318  -5.842  1.00 95.36           C  
ATOM    372  NZ  LYS A  48       3.015  -1.075  -6.684  1.00 95.36           N  
ATOM    373  N   GLN A  49       8.803  -5.312  -4.316  1.00 95.64           N  
ATOM    374  CA  GLN A  49      10.117  -5.027  -4.884  1.00 95.64           C  
ATOM    375  C   GLN A  49      10.254  -5.627  -6.280  1.00 95.64           C  
ATOM    376  CB  GLN A  49      11.223  -5.560  -3.972  1.00 95.64           C  
ATOM    377  O   GLN A  49       9.875  -6.778  -6.507  1.00 95.64           O  
ATOM    378  CG  GLN A  49      11.232  -4.934  -2.584  1.00 95.64           C  
ATOM    379  CD  GLN A  49      12.356  -5.458  -1.710  1.00 95.64           C  
ATOM    380  NE2 GLN A  49      12.087  -5.593  -0.416  1.00 95.64           N  
ATOM    381  OE1 GLN A  49      13.456  -5.742  -2.194  1.00 95.64           O  
ATOM    382  N   TRP A  50      10.772  -4.756  -7.187  1.00 95.20           N  
ATOM    383  CA  TRP A  50      11.082  -5.227  -8.533  1.00 95.20           C  
ATOM    384  C   TRP A  50      12.266  -4.465  -9.118  1.00 95.20           C  
ATOM    385  CB  TRP A  50       9.863  -5.083  -9.448  1.00 95.20           C  
ATOM    386  O   TRP A  50      12.656  -3.417  -8.596  1.00 95.20           O  
ATOM    387  CG  TRP A  50       9.549  -3.666  -9.824  1.00 95.20           C  
ATOM    388  CD1 TRP A  50       9.912  -3.019 -10.973  1.00 95.20           C  
ATOM    389  CD2 TRP A  50       8.811  -2.719  -9.046  1.00 95.20           C  
ATOM    390  CE2 TRP A  50       8.764  -1.517  -9.786  1.00 95.20           C  
ATOM    391  CE3 TRP A  50       8.182  -2.771  -7.795  1.00 95.20           C  
ATOM    392  NE1 TRP A  50       9.443  -1.726 -10.956  1.00 95.20           N  
ATOM    393  CH2 TRP A  50       7.507  -0.452  -8.086  1.00 95.20           C  
ATOM    394  CZ2 TRP A  50       8.113  -0.374  -9.313  1.00 95.20           C  
ATOM    395  CZ3 TRP A  50       7.535  -1.633  -7.326  1.00 95.20           C  
ATOM    396  N   ARG A  51      12.882  -5.098 -10.207  1.00 94.05           N  
ATOM    397  CA  ARG A  51      14.045  -4.484 -10.840  1.00 94.05           C  
ATOM    398  C   ARG A  51      13.674  -3.865 -12.183  1.00 94.05           C  
ATOM    399  CB  ARG A  51      15.161  -5.514 -11.029  1.00 94.05           C  
ATOM    400  O   ARG A  51      12.956  -4.476 -12.978  1.00 94.05           O  
ATOM    401  CG  ARG A  51      15.930  -5.829  -9.756  1.00 94.05           C  
ATOM    402  CD  ARG A  51      17.174  -6.659 -10.040  1.00 94.05           C  
ATOM    403  NE  ARG A  51      17.797  -7.135  -8.808  1.00 94.05           N  
ATOM    404  NH1 ARG A  51      19.844  -7.592  -9.775  1.00 94.05           N  
ATOM    405  NH2 ARG A  51      19.516  -7.978  -7.539  1.00 94.05           N  
ATOM    406  CZ  ARG A  51      19.051  -7.567  -8.710  1.00 94.05           C  
ATOM    407  N   ASP A  52      14.085  -2.563 -12.417  1.00 90.21           N  
ATOM    408  CA  ASP A  52      13.989  -1.957 -13.741  1.00 90.21           C  
ATOM    409  C   ASP A  52      15.342  -1.414 -14.196  1.00 90.21           C  
ATOM    410  CB  ASP A  52      12.945  -0.838 -13.745  1.00 90.21           C  
ATOM    411  O   ASP A  52      16.374  -1.723 -13.597  1.00 90.21           O  
ATOM    412  CG  ASP A  52      13.396   0.396 -12.984  1.00 90.21           C  
ATOM    413  OD1 ASP A  52      14.574   0.462 -12.572  1.00 90.21           O  
ATOM    414  OD2 ASP A  52      12.564   1.309 -12.792  1.00 90.21           O  
ATOM    415  N   HIS A  53      15.379  -0.666 -15.364  1.00 92.01           N  
ATOM    416  CA  HIS A  53      16.618  -0.180 -15.958  1.00 92.01           C  
ATOM    417  C   HIS A  53      17.348   0.768 -15.013  1.00 92.01           C  
ATOM    418  CB  HIS A  53      16.335   0.520 -17.289  1.00 92.01           C  
ATOM    419  O   HIS A  53      18.560   0.960 -15.133  1.00 92.01           O  
ATOM    420  CG  HIS A  53      15.464   1.729 -17.158  1.00 92.01           C  
ATOM    421  CD2 HIS A  53      15.748   3.047 -17.277  1.00 92.01           C  
ATOM    422  ND1 HIS A  53      14.119   1.648 -16.865  1.00 92.01           N  
ATOM    423  CE1 HIS A  53      13.613   2.869 -16.811  1.00 92.01           C  
ATOM    424  NE2 HIS A  53      14.580   3.735 -17.057  1.00 92.01           N  
ATOM    425  N   ARG A  54      16.715   1.206 -13.990  1.00 89.22           N  
ATOM    426  CA  ARG A  54      17.246   2.205 -13.068  1.00 89.22           C  
ATOM    427  C   ARG A  54      17.681   1.561 -11.755  1.00 89.22           C  
ATOM    428  CB  ARG A  54      16.206   3.294 -12.797  1.00 89.22           C  
ATOM    429  O   ARG A  54      18.325   2.206 -10.925  1.00 89.22           O  
ATOM    430  CG  ARG A  54      15.868   4.139 -14.016  1.00 89.22           C  
ATOM    431  CD  ARG A  54      14.829   5.204 -13.693  1.00 89.22           C  
ATOM    432  NE  ARG A  54      14.436   5.952 -14.883  1.00 89.22           N  
ATOM    433  NH1 ARG A  54      13.176   7.514 -13.739  1.00 89.22           N  
ATOM    434  NH2 ARG A  54      13.365   7.636 -16.020  1.00 89.22           N  
ATOM    435  CZ  ARG A  54      13.660   7.032 -14.878  1.00 89.22           C  
ATOM    436  N   GLY A  55      17.360   0.185 -11.601  1.00 91.43           N  
ATOM    437  CA  GLY A  55      17.691  -0.506 -10.365  1.00 91.43           C  
ATOM    438  C   GLY A  55      16.481  -1.108  -9.676  1.00 91.43           C  
ATOM    439  O   GLY A  55      15.477  -1.410 -10.324  1.00 91.43           O  
ATOM    440  N   THR A  56      16.720  -1.438  -8.356  1.00 93.38           N  
ATOM    441  CA  THR A  56      15.669  -2.034  -7.540  1.00 93.38           C  
ATOM    442  C   THR A  56      14.652  -0.980  -7.112  1.00 93.38           C  
ATOM    443  CB  THR A  56      16.253  -2.724  -6.294  1.00 93.38           C  
ATOM    444  O   THR A  56      15.024   0.065  -6.573  1.00 93.38           O  
ATOM    445  CG2 THR A  56      15.150  -3.334  -5.434  1.00 93.38           C  
ATOM    446  OG1 THR A  56      17.151  -3.762  -6.706  1.00 93.38           O  
ATOM    447  N   ILE A  57      13.374  -1.296  -7.421  1.00 93.99           N  
ATOM    448  CA  ILE A  57      12.270  -0.423  -7.039  1.00 93.99           C  
ATOM    449  C   ILE A  57      11.521  -1.026  -5.853  1.00 93.99           C  
ATOM    450  CB  ILE A  57      11.302  -0.186  -8.220  1.00 93.99           C  
ATOM    451  O   ILE A  57      11.222  -2.223  -5.844  1.00 93.99           O  
ATOM    452  CG1 ILE A  57      12.064   0.356  -9.435  1.00 93.99           C  
ATOM    453  CG2 ILE A  57      10.175   0.766  -7.812  1.00 93.99           C  
ATOM    454  CD1 ILE A  57      12.700   1.721  -9.209  1.00 93.99           C  
ATOM    455  N   ILE A  58      11.298  -0.123  -4.822  1.00 94.15           N  
ATOM    456  CA  ILE A  58      10.535  -0.553  -3.655  1.00 94.15           C  
ATOM    457  C   ILE A  58       9.280   0.305  -3.514  1.00 94.15           C  
ATOM    458  CB  ILE A  58      11.384  -0.477  -2.366  1.00 94.15           C  
ATOM    459  O   ILE A  58       9.352   1.535  -3.564  1.00 94.15           O  
ATOM    460  CG1 ILE A  58      12.627  -1.365  -2.491  1.00 94.15           C  
ATOM    461  CG2 ILE A  58      10.548  -0.874  -1.145  1.00 94.15           C  
ATOM    462  CD1 ILE A  58      13.640  -1.174  -1.371  1.00 94.15           C  
ATOM    463  N   GLU A  59       8.206  -0.482  -3.435  1.00 93.95           N  
ATOM    464  CA  GLU A  59       6.915   0.157  -3.196  1.00 93.95           C  
ATOM    465  C   GLU A  59       6.271  -0.362  -1.914  1.00 93.95           C  
ATOM    466  CB  GLU A  59       5.976  -0.066  -4.385  1.00 93.95           C  
ATOM    467  O   GLU A  59       6.229  -1.571  -1.680  1.00 93.95           O  
ATOM    468  CG  GLU A  59       4.681   0.727  -4.303  1.00 93.95           C  
ATOM    469  CD  GLU A  59       3.782   0.537  -5.514  1.00 93.95           C  
ATOM    470  OE1 GLU A  59       2.541   0.592  -5.364  1.00 93.95           O  
ATOM    471  OE2 GLU A  59       4.325   0.330  -6.623  1.00 93.95           O  
ATOM    472  N   ARG A  60       5.729   0.591  -1.098  1.00 95.29           N  
ATOM    473  CA  ARG A  60       5.093   0.257   0.172  1.00 95.29           C  
ATOM    474  C   ARG A  60       3.714   0.898   0.279  1.00 95.29           C  
ATOM    475  CB  ARG A  60       5.970   0.700   1.345  1.00 95.29           C  
ATOM    476  O   ARG A  60       3.464   1.948  -0.316  1.00 95.29           O  
ATOM    477  CG  ARG A  60       7.369   0.105   1.329  1.00 95.29           C  
ATOM    478  CD  ARG A  60       8.235   0.670   2.446  1.00 95.29           C  
ATOM    479  NE  ARG A  60       9.549   0.033   2.483  1.00 95.29           N  
ATOM    480  NH1 ARG A  60      10.469   1.361   0.832  1.00 95.29           N  
ATOM    481  NH2 ARG A  60      11.730  -0.271   1.832  1.00 95.29           N  
ATOM    482  CZ  ARG A  60      10.580   0.376   1.716  1.00 95.29           C  
ATOM    483  N   GLY A  61       2.843   0.195   1.099  1.00 94.61           N  
ATOM    484  CA  GLY A  61       1.513   0.768   1.234  1.00 94.61           C  
ATOM    485  C   GLY A  61       0.561  -0.113   2.020  1.00 94.61           C  
ATOM    486  O   GLY A  61       0.993  -1.015   2.740  1.00 94.61           O  
ATOM    487  N   CYS A  62      -0.712   0.288   1.962  1.00 94.21           N  
ATOM    488  CA  CYS A  62      -1.774  -0.416   2.672  1.00 94.21           C  
ATOM    489  C   CYS A  62      -2.344  -1.545   1.822  1.00 94.21           C  
ATOM    490  CB  CYS A  62      -2.889   0.552   3.065  1.00 94.21           C  
ATOM    491  O   CYS A  62      -2.417  -1.429   0.598  1.00 94.21           O  
ATOM    492  SG  CYS A  62      -2.360   1.850   4.204  1.00 94.21           S  
ATOM    493  N   GLY A  63      -2.691  -2.644   2.545  1.00 93.65           N  
ATOM    494  CA  GLY A  63      -3.248  -3.812   1.880  1.00 93.65           C  
ATOM    495  C   GLY A  63      -2.198  -4.839   1.500  1.00 93.65           C  
ATOM    496  O   GLY A  63      -1.053  -4.760   1.951  1.00 93.65           O  
ATOM    497  N   CYS A  64      -2.728  -5.818   0.773  1.00 94.64           N  
ATOM    498  CA  CYS A  64      -1.854  -6.850   0.225  1.00 94.64           C  
ATOM    499  C   CYS A  64      -2.293  -7.246  -1.180  1.00 94.64           C  
ATOM    500  CB  CYS A  64      -1.843  -8.080   1.132  1.00 94.64           C  
ATOM    501  O   CYS A  64      -3.112  -8.152  -1.347  1.00 94.64           O  
ATOM    502  SG  CYS A  64      -0.445  -9.186   0.841  1.00 94.64           S  
ATOM    503  N   PRO A  65      -1.689  -6.448  -2.140  1.00 94.41           N  
ATOM    504  CA  PRO A  65      -2.123  -6.616  -3.529  1.00 94.41           C  
ATOM    505  C   PRO A  65      -1.596  -7.903  -4.160  1.00 94.41           C  
ATOM    506  CB  PRO A  65      -1.544  -5.386  -4.231  1.00 94.41           C  
ATOM    507  O   PRO A  65      -0.683  -8.532  -3.618  1.00 94.41           O  
ATOM    508  CG  PRO A  65      -0.285  -5.078  -3.488  1.00 94.41           C  
ATOM    509  CD  PRO A  65      -0.497  -5.402  -2.036  1.00 94.41           C  
ATOM    510  N   THR A  66      -2.268  -8.223  -5.245  1.00 95.60           N  
ATOM    511  CA  THR A  66      -1.737  -9.269  -6.112  1.00 95.60           C  
ATOM    512  C   THR A  66      -0.681  -8.704  -7.058  1.00 95.60           C  
ATOM    513  CB  THR A  66      -2.857  -9.939  -6.930  1.00 95.60           C  
ATOM    514  O   THR A  66      -0.818  -7.582  -7.550  1.00 95.60           O  
ATOM    515  CG2 THR A  66      -2.330 -11.146  -7.700  1.00 95.60           C  
ATOM    516  OG1 THR A  66      -3.897 -10.368  -6.043  1.00 95.60           O  
ATOM    517  N   VAL A  67       0.382  -9.470  -7.260  1.00 95.81           N  
ATOM    518  CA  VAL A  67       1.447  -8.945  -8.108  1.00 95.81           C  
ATOM    519  C   VAL A  67       1.722  -9.918  -9.253  1.00 95.81           C  
ATOM    520  CB  VAL A  67       2.740  -8.690  -7.302  1.00 95.81           C  
ATOM    521  O   VAL A  67       1.403 -11.105  -9.157  1.00 95.81           O  
ATOM    522  CG1 VAL A  67       2.511  -7.621  -6.236  1.00 95.81           C  
ATOM    523  CG2 VAL A  67       3.235  -9.987  -6.665  1.00 95.81           C  
ATOM    524  N   LYS A  68       2.318  -9.383 -10.338  1.00 94.04           N  
ATOM    525  CA  LYS A  68       2.776 -10.197 -11.460  1.00 94.04           C  
ATOM    526  C   LYS A  68       3.994 -11.032 -11.073  1.00 94.04           C  
ATOM    527  CB  LYS A  68       3.107  -9.314 -12.664  1.00 94.04           C  
ATOM    528  O   LYS A  68       4.716 -10.687 -10.136  1.00 94.04           O  
ATOM    529  CG  LYS A  68       1.910  -8.565 -13.230  1.00 94.04           C  
ATOM    530  CD  LYS A  68       2.304  -7.702 -14.423  1.00 94.04           C  
ATOM    531  CE  LYS A  68       1.110  -6.937 -14.978  1.00 94.04           C  
ATOM    532  NZ  LYS A  68       1.507  -6.025 -16.093  1.00 94.04           N  
ATOM    533  N   PRO A  69       4.270 -12.129 -11.848  1.00 93.72           N  
ATOM    534  CA  PRO A  69       5.499 -12.890 -11.613  1.00 93.72           C  
ATOM    535  C   PRO A  69       6.758 -12.039 -11.767  1.00 93.72           C  
ATOM    536  CB  PRO A  69       5.446 -13.985 -12.681  1.00 93.72           C  
ATOM    537  O   PRO A  69       6.806 -11.150 -12.620  1.00 93.72           O  
ATOM    538  CG  PRO A  69       3.993 -14.143 -12.994  1.00 93.72           C  
ATOM    539  CD  PRO A  69       3.331 -12.800 -12.879  1.00 93.72           C  
ATOM    540  N   GLY A  70       7.672 -12.228 -10.812  1.00 92.24           N  
ATOM    541  CA  GLY A  70       8.903 -11.462 -10.927  1.00 92.24           C  
ATOM    542  C   GLY A  70       8.956 -10.274  -9.985  1.00 92.24           C  
ATOM    543  O   GLY A  70       9.971  -9.577  -9.913  1.00 92.24           O  
ATOM    544  N   ILE A  71       7.838 -10.074  -9.210  1.00 96.24           N  
ATOM    545  CA  ILE A  71       7.751  -9.050  -8.175  1.00 96.24           C  
ATOM    546  C   ILE A  71       7.751  -9.708  -6.797  1.00 96.24           C  
ATOM    547  CB  ILE A  71       6.490  -8.174  -8.350  1.00 96.24           C  
ATOM    548  O   ILE A  71       6.957 -10.614  -6.535  1.00 96.24           O  
ATOM    549  CG1 ILE A  71       6.522  -7.458  -9.706  1.00 96.24           C  
ATOM    550  CG2 ILE A  71       6.367  -7.168  -7.202  1.00 96.24           C  
ATOM    551  CD1 ILE A  71       5.280  -6.626  -9.995  1.00 96.24           C  
ATOM    552  N   LYS A  72       8.708  -9.261  -5.992  1.00 96.11           N  
ATOM    553  CA  LYS A  72       8.745  -9.728  -4.609  1.00 96.11           C  
ATOM    554  C   LYS A  72       7.743  -8.966  -3.745  1.00 96.11           C  
ATOM    555  CB  LYS A  72      10.153  -9.582  -4.030  1.00 96.11           C  
ATOM    556  O   LYS A  72       7.763  -7.734  -3.703  1.00 96.11           O  
ATOM    557  CG  LYS A  72      10.313 -10.170  -2.636  1.00 96.11           C  
ATOM    558  CD  LYS A  72      11.752 -10.066  -2.147  1.00 96.11           C  
ATOM    559  CE  LYS A  72      11.910 -10.637  -0.744  1.00 96.11           C  
ATOM    560  NZ  LYS A  72      13.307 -10.487  -0.239  1.00 96.11           N  
ATOM    561  N   LEU A  73       6.842  -9.757  -3.104  1.00 96.66           N  
ATOM    562  CA  LEU A  73       5.794  -9.142  -2.296  1.00 96.66           C  
ATOM    563  C   LEU A  73       5.823  -9.678  -0.869  1.00 96.66           C  
ATOM    564  CB  LEU A  73       4.419  -9.394  -2.920  1.00 96.66           C  
ATOM    565  O   LEU A  73       5.822 -10.893  -0.657  1.00 96.66           O  
ATOM    566  CG  LEU A  73       3.213  -8.869  -2.140  1.00 96.66           C  
ATOM    567  CD1 LEU A  73       3.235  -7.345  -2.094  1.00 96.66           C  
ATOM    568  CD2 LEU A  73       1.914  -9.372  -2.759  1.00 96.66           C  
ATOM    569  N   THR A  74       5.869  -8.751   0.109  1.00 95.85           N  
ATOM    570  CA  THR A  74       5.733  -9.067   1.527  1.00 95.85           C  
ATOM    571  C   THR A  74       4.551  -8.319   2.137  1.00 95.85           C  
ATOM    572  CB  THR A  74       7.018  -8.720   2.302  1.00 95.85           C  
ATOM    573  O   THR A  74       4.438  -7.100   1.990  1.00 95.85           O  
ATOM    574  CG2 THR A  74       6.899  -9.116   3.770  1.00 95.85           C  
ATOM    575  OG1 THR A  74       8.124  -9.420   1.718  1.00 95.85           O  
ATOM    576  N   CYS A  75       3.744  -9.113   2.749  1.00 95.90           N  
ATOM    577  CA  CYS A  75       2.603  -8.537   3.452  1.00 95.90           C  
ATOM    578  C   CYS A  75       2.705  -8.784   4.952  1.00 95.90           C  
ATOM    579  CB  CYS A  75       1.295  -9.120   2.918  1.00 95.90           C  
ATOM    580  O   CYS A  75       3.116  -9.864   5.381  1.00 95.90           O  
ATOM    581  SG  CYS A  75       1.026  -8.815   1.158  1.00 95.90           S  
ATOM    582  N   CYS A  76       2.329  -7.813   5.675  1.00 94.73           N  
ATOM    583  CA  CYS A  76       2.353  -7.971   7.125  1.00 94.73           C  
ATOM    584  C   CYS A  76       1.229  -7.177   7.779  1.00 94.73           C  
ATOM    585  CB  CYS A  76       3.701  -7.525   7.691  1.00 94.73           C  
ATOM    586  O   CYS A  76       0.667  -6.268   7.165  1.00 94.73           O  
ATOM    587  SG  CYS A  76       4.068  -5.779   7.406  1.00 94.73           S  
ATOM    588  N   GLN A  77       0.900  -7.536   9.025  1.00 91.34           N  
ATOM    589  CA  GLN A  77      -0.297  -7.010   9.674  1.00 91.34           C  
ATOM    590  C   GLN A  77       0.064  -6.175  10.899  1.00 91.34           C  
ATOM    591  CB  GLN A  77      -1.236  -8.150  10.073  1.00 91.34           C  
ATOM    592  O   GLN A  77      -0.808  -5.556  11.513  1.00 91.34           O  
ATOM    593  CG  GLN A  77      -1.851  -8.883   8.889  1.00 91.34           C  
ATOM    594  CD  GLN A  77      -2.755 -10.026   9.312  1.00 91.34           C  
ATOM    595  NE2 GLN A  77      -3.650 -10.435   8.419  1.00 91.34           N  
ATOM    596  OE1 GLN A  77      -2.650 -10.537  10.431  1.00 91.34           O  
ATOM    597  N   SER A  78       1.382  -6.048  11.150  1.00 88.18           N  
ATOM    598  CA  SER A  78       1.818  -5.205  12.258  1.00 88.18           C  
ATOM    599  C   SER A  78       2.052  -3.769  11.801  1.00 88.18           C  
ATOM    600  CB  SER A  78       3.095  -5.763  12.887  1.00 88.18           C  
ATOM    601  O   SER A  78       2.180  -3.506  10.603  1.00 88.18           O  
ATOM    602  OG  SER A  78       4.140  -5.826  11.933  1.00 88.18           O  
ATOM    603  N   GLU A  79       2.070  -2.775  12.758  1.00 85.73           N  
ATOM    604  CA  GLU A  79       2.289  -1.372  12.422  1.00 85.73           C  
ATOM    605  C   GLU A  79       3.684  -1.155  11.841  1.00 85.73           C  
ATOM    606  CB  GLU A  79       2.088  -0.485  13.653  1.00 85.73           C  
ATOM    607  O   GLU A  79       4.672  -1.654  12.384  1.00 85.73           O  
ATOM    608  CG  GLU A  79       0.639  -0.378  14.104  1.00 85.73           C  
ATOM    609  CD  GLU A  79       0.384   0.800  15.030  1.00 85.73           C  
ATOM    610  OE1 GLU A  79      -0.786   1.226  15.162  1.00 85.73           O  
ATOM    611  OE2 GLU A  79       1.362   1.303  15.627  1.00 85.73           O  
ATOM    612  N   ASP A  80       3.685  -0.447  10.674  1.00 85.79           N  
ATOM    613  CA  ASP A  80       4.947  -0.084  10.037  1.00 85.79           C  
ATOM    614  C   ASP A  80       5.795  -1.322   9.752  1.00 85.79           C  
ATOM    615  CB  ASP A  80       5.728   0.897  10.913  1.00 85.79           C  
ATOM    616  O   ASP A  80       7.023  -1.273   9.839  1.00 85.79           O  
ATOM    617  CG  ASP A  80       4.978   2.194  11.164  1.00 85.79           C  
ATOM    618  OD1 ASP A  80       4.205   2.632  10.284  1.00 85.79           O  
ATOM    619  OD2 ASP A  80       5.164   2.784  12.250  1.00 85.79           O  
ATOM    620  N   CYS A  81       5.339  -2.530   9.547  1.00 89.82           N  
ATOM    621  CA  CYS A  81       6.008  -3.815   9.378  1.00 89.82           C  
ATOM    622  C   CYS A  81       6.607  -3.939   7.982  1.00 89.82           C  
ATOM    623  CB  CYS A  81       5.033  -4.965   9.628  1.00 89.82           C  
ATOM    624  O   CYS A  81       7.404  -4.841   7.721  1.00 89.82           O  
ATOM    625  SG  CYS A  81       3.706  -5.072   8.408  1.00 89.82           S  
ATOM    626  N   ASN A  82       6.158  -2.994   7.123  1.00 92.26           N  
ATOM    627  CA  ASN A  82       6.580  -3.067   5.728  1.00 92.26           C  
ATOM    628  C   ASN A  82       7.869  -2.285   5.490  1.00 92.26           C  
ATOM    629  CB  ASN A  82       5.472  -2.558   4.804  1.00 92.26           C  
ATOM    630  O   ASN A  82       8.062  -1.710   4.418  1.00 92.26           O  
ATOM    631  CG  ASN A  82       5.053  -1.136   5.124  1.00 92.26           C  
ATOM    632  ND2 ASN A  82       4.592  -0.412   4.111  1.00 92.26           N  
ATOM    633  OD1 ASN A  82       5.143  -0.693   6.271  1.00 92.26           O  
ATOM    634  N   ASN A  83       8.851  -2.161   6.514  1.00 84.27           N  
ATOM    635  CA  ASN A  83      10.159  -1.535   6.356  1.00 84.27           C  
ATOM    636  C   ASN A  83      11.112  -2.419   5.557  1.00 84.27           C  
ATOM    637  CB  ASN A  83      10.763  -1.201   7.722  1.00 84.27           C  
ATOM    638  O   ASN A  83      11.011  -3.647   5.602  1.00 84.27           O  
ATOM    639  CG  ASN A  83      11.927  -0.235   7.626  1.00 84.27           C  
ATOM    640  ND2 ASN A  83      12.721  -0.154   8.687  1.00 84.27           N  
ATOM    641  OD1 ASN A  83      12.112   0.435   6.606  1.00 84.27           O  
TER     642      ASN A  83                                                      
ENDMDL                                                                          
END                                                                             
