# Supplementary material for: Domain loss enabled evolution of novel functions in the snake three-finger toxin gene superfamily
Source: Nat Commun. 2023 Aug 11;14:4861. doi: 10.1038/s41467-023-40550-0 (PMC10421932; doi:10.1038/s41467-023-40550-0)
Supplement: Supplementary file 5 — Supplementary Data 2 [file 41467_2023_40550_MOESM5_ESM.zip › SD2_structure_predictions/full_sequence/TR|B2BRR6|Austrelaps_labialis.pdb]

MODEL     1                                                                     
ATOM      1  N   MET A   1     -39.542 -10.601  30.674  1.00 63.44           N  
ATOM      2  CA  MET A   1     -38.334 -11.343  30.322  1.00 63.44           C  
ATOM      3  C   MET A   1     -38.044 -11.234  28.829  1.00 63.44           C  
ATOM      4  CB  MET A   1     -38.470 -12.813  30.722  1.00 63.44           C  
ATOM      5  O   MET A   1     -36.922 -11.494  28.390  1.00 63.44           O  
ATOM      6  CG  MET A   1     -39.885 -13.217  31.102  1.00 63.44           C  
ATOM      7  SD  MET A   1     -39.992 -14.960  31.666  1.00 63.44           S  
ATOM      8  CE  MET A   1     -41.716 -15.009  32.229  1.00 63.44           C  
ATOM      9  N   LYS A   2     -38.960 -10.581  28.048  1.00 72.80           N  
ATOM     10  CA  LYS A   2     -38.950 -10.379  26.602  1.00 72.80           C  
ATOM     11  C   LYS A   2     -38.303  -9.046  26.237  1.00 72.80           C  
ATOM     12  CB  LYS A   2     -40.372 -10.442  26.042  1.00 72.80           C  
ATOM     13  O   LYS A   2     -37.652  -8.931  25.197  1.00 72.80           O  
ATOM     14  CG  LYS A   2     -40.903 -11.855  25.858  1.00 72.80           C  
ATOM     15  CD  LYS A   2     -42.423 -11.872  25.748  1.00 72.80           C  
ATOM     16  CE  LYS A   2     -42.938 -13.238  25.316  1.00 72.80           C  
ATOM     17  NZ  LYS A   2     -43.928 -13.789  26.289  1.00 72.80           N  
ATOM     18  N   THR A   3     -38.345  -8.133  27.237  1.00 72.26           N  
ATOM     19  CA  THR A   3     -37.760  -6.815  27.019  1.00 72.26           C  
ATOM     20  C   THR A   3     -36.272  -6.821  27.355  1.00 72.26           C  
ATOM     21  CB  THR A   3     -38.475  -5.741  27.860  1.00 72.26           C  
ATOM     22  O   THR A   3     -35.493  -6.071  26.762  1.00 72.26           O  
ATOM     23  CG2 THR A   3     -39.871  -5.455  27.317  1.00 72.26           C  
ATOM     24  OG1 THR A   3     -38.585  -6.198  29.214  1.00 72.26           O  
ATOM     25  N   LEU A   4     -35.874  -7.729  28.205  1.00 72.18           N  
ATOM     26  CA  LEU A   4     -34.484  -7.947  28.591  1.00 72.18           C  
ATOM     27  C   LEU A   4     -33.733  -8.712  27.506  1.00 72.18           C  
ATOM     28  CB  LEU A   4     -34.408  -8.711  29.915  1.00 72.18           C  
ATOM     29  O   LEU A   4     -32.567  -8.422  27.230  1.00 72.18           O  
ATOM     30  CG  LEU A   4     -34.310  -7.861  31.183  1.00 72.18           C  
ATOM     31  CD1 LEU A   4     -34.870  -8.625  32.378  1.00 72.18           C  
ATOM     32  CD2 LEU A   4     -32.866  -7.444  31.438  1.00 72.18           C  
ATOM     33  N   LEU A   5     -34.392  -9.567  26.823  1.00 73.16           N  
ATOM     34  CA  LEU A   5     -33.860 -10.364  25.723  1.00 73.16           C  
ATOM     35  C   LEU A   5     -33.714  -9.520  24.461  1.00 73.16           C  
ATOM     36  CB  LEU A   5     -34.767 -11.566  25.445  1.00 73.16           C  
ATOM     37  O   LEU A   5     -32.735  -9.660  23.725  1.00 73.16           O  
ATOM     38  CG  LEU A   5     -34.596 -12.772  26.369  1.00 73.16           C  
ATOM     39  CD1 LEU A   5     -35.819 -13.680  26.288  1.00 73.16           C  
ATOM     40  CD2 LEU A   5     -33.328 -13.542  26.016  1.00 73.16           C  
ATOM     41  N   LEU A   6     -34.548  -8.510  24.245  1.00 72.40           N  
ATOM     42  CA  LEU A   6     -34.560  -7.601  23.104  1.00 72.40           C  
ATOM     43  C   LEU A   6     -33.478  -6.535  23.247  1.00 72.40           C  
ATOM     44  CB  LEU A   6     -35.932  -6.936  22.963  1.00 72.40           C  
ATOM     45  O   LEU A   6     -32.819  -6.178  22.268  1.00 72.40           O  
ATOM     46  CG  LEU A   6     -37.047  -7.800  22.373  1.00 72.40           C  
ATOM     47  CD1 LEU A   6     -38.406  -7.152  22.617  1.00 72.40           C  
ATOM     48  CD2 LEU A   6     -36.816  -8.026  20.883  1.00 72.40           C  
ATOM     49  N   THR A   7     -33.171  -6.155  24.408  1.00 74.99           N  
ATOM     50  CA  THR A   7     -32.126  -5.190  24.732  1.00 74.99           C  
ATOM     51  C   THR A   7     -30.747  -5.840  24.658  1.00 74.99           C  
ATOM     52  CB  THR A   7     -32.337  -4.587  26.132  1.00 74.99           C  
ATOM     53  O   THR A   7     -29.778  -5.207  24.233  1.00 74.99           O  
ATOM     54  CG2 THR A   7     -33.574  -3.694  26.166  1.00 74.99           C  
ATOM     55  OG1 THR A   7     -32.500  -5.646  27.083  1.00 74.99           O  
ATOM     56  N   LEU A   8     -30.620  -7.082  24.952  1.00 72.14           N  
ATOM     57  CA  LEU A   8     -29.402  -7.882  24.877  1.00 72.14           C  
ATOM     58  C   LEU A   8     -29.047  -8.197  23.428  1.00 72.14           C  
ATOM     59  CB  LEU A   8     -29.564  -9.181  25.669  1.00 72.14           C  
ATOM     60  O   LEU A   8     -27.874  -8.169  23.051  1.00 72.14           O  
ATOM     61  CG  LEU A   8     -28.273  -9.902  26.062  1.00 72.14           C  
ATOM     62  CD1 LEU A   8     -27.903  -9.577  27.506  1.00 72.14           C  
ATOM     63  CD2 LEU A   8     -28.420 -11.407  25.868  1.00 72.14           C  
ATOM     64  N   VAL A   9     -29.990  -8.324  22.550  1.00 74.00           N  
ATOM     65  CA  VAL A   9     -29.844  -8.588  21.123  1.00 74.00           C  
ATOM     66  C   VAL A   9     -29.459  -7.302  20.396  1.00 74.00           C  
ATOM     67  CB  VAL A   9     -31.141  -9.173  20.519  1.00 74.00           C  
ATOM     68  O   VAL A   9     -28.595  -7.314  19.516  1.00 74.00           O  
ATOM     69  CG1 VAL A   9     -31.008  -9.332  19.005  1.00 74.00           C  
ATOM     70  CG2 VAL A   9     -31.476 -10.513  21.173  1.00 74.00           C  
ATOM     71  N   VAL A  10     -29.910  -6.161  20.813  1.00 69.28           N  
ATOM     72  CA  VAL A  10     -29.645  -4.845  20.241  1.00 69.28           C  
ATOM     73  C   VAL A  10     -28.250  -4.377  20.647  1.00 69.28           C  
ATOM     74  CB  VAL A  10     -30.704  -3.811  20.682  1.00 69.28           C  
ATOM     75  O   VAL A  10     -27.518  -3.807  19.834  1.00 69.28           O  
ATOM     76  CG1 VAL A  10     -30.349  -2.419  20.163  1.00 69.28           C  
ATOM     77  CG2 VAL A  10     -32.091  -4.228  20.197  1.00 69.28           C  
ATOM     78  N   VAL A  11     -27.719  -4.707  21.841  1.00 67.27           N  
ATOM     79  CA  VAL A  11     -26.399  -4.404  22.383  1.00 67.27           C  
ATOM     80  C   VAL A  11     -25.355  -5.314  21.741  1.00 67.27           C  
ATOM     81  CB  VAL A  11     -26.367  -4.558  23.920  1.00 67.27           C  
ATOM     82  O   VAL A  11     -24.243  -4.876  21.438  1.00 67.27           O  
ATOM     83  CG1 VAL A  11     -24.945  -4.388  24.451  1.00 67.27           C  
ATOM     84  CG2 VAL A  11     -27.310  -3.552  24.577  1.00 67.27           C  
ATOM     85  N   THR A  12     -25.724  -6.508  21.363  1.00 65.29           N  
ATOM     86  CA  THR A  12     -24.874  -7.483  20.688  1.00 65.29           C  
ATOM     87  C   THR A  12     -24.744  -7.150  19.204  1.00 65.29           C  
ATOM     88  CB  THR A  12     -25.425  -8.912  20.850  1.00 65.29           C  
ATOM     89  O   THR A  12     -23.681  -7.340  18.611  1.00 65.29           O  
ATOM     90  CG2 THR A  12     -25.429  -9.337  22.315  1.00 65.29           C  
ATOM     91  OG1 THR A  12     -26.766  -8.961  20.347  1.00 65.29           O  
ATOM     92  N   ILE A  13     -25.680  -6.517  18.514  1.00 65.11           N  
ATOM     93  CA  ILE A  13     -25.722  -6.107  17.115  1.00 65.11           C  
ATOM     94  C   ILE A  13     -25.016  -4.763  16.949  1.00 65.11           C  
ATOM     95  CB  ILE A  13     -27.175  -6.016  16.597  1.00 65.11           C  
ATOM     96  O   ILE A  13     -24.322  -4.538  15.955  1.00 65.11           O  
ATOM     97  CG1 ILE A  13     -27.832  -7.401  16.604  1.00 65.11           C  
ATOM     98  CG2 ILE A  13     -27.211  -5.400  15.195  1.00 65.11           C  
ATOM     99  CD1 ILE A  13     -29.330  -7.377  16.330  1.00 65.11           C  
ATOM    100  N   VAL A  14     -25.045  -3.839  17.930  1.00 62.42           N  
ATOM    101  CA  VAL A  14     -24.398  -2.533  17.986  1.00 62.42           C  
ATOM    102  C   VAL A  14     -22.923  -2.701  18.345  1.00 62.42           C  
ATOM    103  CB  VAL A  14     -25.091  -1.599  19.003  1.00 62.42           C  
ATOM    104  O   VAL A  14     -22.072  -1.944  17.873  1.00 62.42           O  
ATOM    105  CG1 VAL A  14     -24.314  -0.293  19.154  1.00 62.42           C  
ATOM    106  CG2 VAL A  14     -26.531  -1.321  18.576  1.00 62.42           C  
ATOM    107  N   CYS A  15     -22.582  -3.847  19.006  1.00 61.98           N  
ATOM    108  CA  CYS A  15     -21.206  -4.186  19.353  1.00 61.98           C  
ATOM    109  C   CYS A  15     -20.547  -4.993  18.241  1.00 61.98           C  
ATOM    110  CB  CYS A  15     -21.162  -4.974  20.662  1.00 61.98           C  
ATOM    111  O   CYS A  15     -19.332  -5.200  18.254  1.00 61.98           O  
ATOM    112  SG  CYS A  15     -21.470  -3.966  22.129  1.00 61.98           S  
ATOM    113  N   LEU A  16     -21.365  -5.437  17.245  1.00 58.11           N  
ATOM    114  CA  LEU A  16     -20.821  -6.092  16.060  1.00 58.11           C  
ATOM    115  C   LEU A  16     -20.416  -5.064  15.009  1.00 58.11           C  
ATOM    116  CB  LEU A  16     -21.842  -7.068  15.470  1.00 58.11           C  
ATOM    117  O   LEU A  16     -21.258  -4.312  14.513  1.00 58.11           O  
ATOM    118  CG  LEU A  16     -22.046  -8.379  16.231  1.00 58.11           C  
ATOM    119  CD1 LEU A  16     -23.444  -8.930  15.973  1.00 58.11           C  
ATOM    120  CD2 LEU A  16     -20.983  -9.398  15.835  1.00 58.11           C  
ATOM    121  N   ASP A  17     -19.842  -3.992  15.449  1.00 54.99           N  
ATOM    122  CA  ASP A  17     -19.151  -3.162  14.466  1.00 54.99           C  
ATOM    123  C   ASP A  17     -18.859  -3.950  13.191  1.00 54.99           C  
ATOM    124  CB  ASP A  17     -17.851  -2.607  15.051  1.00 54.99           C  
ATOM    125  O   ASP A  17     -18.123  -4.939  13.221  1.00 54.99           O  
ATOM    126  CG  ASP A  17     -17.394  -1.328  14.372  1.00 54.99           C  
ATOM    127  OD1 ASP A  17     -17.799  -1.072  13.218  1.00 54.99           O  
ATOM    128  OD2 ASP A  17     -16.619  -0.571  14.996  1.00 54.99           O  
ATOM    129  N   LEU A  18     -19.882  -4.552  12.558  1.00 55.37           N  
ATOM    130  CA  LEU A  18     -19.647  -5.052  11.208  1.00 55.37           C  
ATOM    131  C   LEU A  18     -18.495  -4.305  10.544  1.00 55.37           C  
ATOM    132  CB  LEU A  18     -20.914  -4.919  10.359  1.00 55.37           C  
ATOM    133  O   LEU A  18     -18.645  -3.145  10.155  1.00 55.37           O  
ATOM    134  CG  LEU A  18     -21.771  -6.178  10.216  1.00 55.37           C  
ATOM    135  CD1 LEU A  18     -22.758  -6.281  11.373  1.00 55.37           C  
ATOM    136  CD2 LEU A  18     -22.503  -6.177   8.879  1.00 55.37           C  
ATOM    137  N   GLY A  19     -17.371  -4.085  11.339  1.00 59.23           N  
ATOM    138  CA  GLY A  19     -16.123  -3.556  10.810  1.00 59.23           C  
ATOM    139  C   GLY A  19     -15.886  -3.925   9.358  1.00 59.23           C  
ATOM    140  O   GLY A  19     -15.736  -5.104   9.029  1.00 59.23           O  
ATOM    141  N   ASN A  20     -16.884  -3.536   8.426  1.00 62.35           N  
ATOM    142  CA  ASN A  20     -16.512  -3.699   7.025  1.00 62.35           C  
ATOM    143  C   ASN A  20     -15.000  -3.629   6.835  1.00 62.35           C  
ATOM    144  CB  ASN A  20     -17.205  -2.644   6.159  1.00 62.35           C  
ATOM    145  O   ASN A  20     -14.365  -2.648   7.227  1.00 62.35           O  
ATOM    146  CG  ASN A  20     -17.976  -3.252   5.004  1.00 62.35           C  
ATOM    147  ND2 ASN A  20     -17.791  -2.699   3.811  1.00 62.35           N  
ATOM    148  OD1 ASN A  20     -18.733  -4.210   5.182  1.00 62.35           O  
ATOM    149  N   SER A  21     -14.436  -4.838   7.130  1.00 75.94           N  
ATOM    150  CA  SER A  21     -12.990  -4.905   6.948  1.00 75.94           C  
ATOM    151  C   SER A  21     -12.595  -4.540   5.521  1.00 75.94           C  
ATOM    152  CB  SER A  21     -12.471  -6.304   7.287  1.00 75.94           C  
ATOM    153  O   SER A  21     -13.182  -5.042   4.561  1.00 75.94           O  
ATOM    154  OG  SER A  21     -12.768  -7.217   6.244  1.00 75.94           O  
ATOM    155  N   PHE A  22     -12.221  -3.308   5.236  1.00 90.51           N  
ATOM    156  CA  PHE A  22     -11.675  -2.813   3.978  1.00 90.51           C  
ATOM    157  C   PHE A  22     -10.335  -3.471   3.672  1.00 90.51           C  
ATOM    158  CB  PHE A  22     -11.513  -1.290   4.023  1.00 90.51           C  
ATOM    159  O   PHE A  22      -9.450  -3.517   4.529  1.00 90.51           O  
ATOM    160  CG  PHE A  22     -11.218  -0.671   2.684  1.00 90.51           C  
ATOM    161  CD1 PHE A  22      -9.988  -0.075   2.434  1.00 90.51           C  
ATOM    162  CD2 PHE A  22     -12.171  -0.685   1.674  1.00 90.51           C  
ATOM    163  CE1 PHE A  22      -9.712   0.499   1.195  1.00 90.51           C  
ATOM    164  CE2 PHE A  22     -11.903  -0.113   0.434  1.00 90.51           C  
ATOM    165  CZ  PHE A  22     -10.673   0.479   0.197  1.00 90.51           C  
ATOM    166  N   SER A  23     -10.254  -4.100   2.511  1.00 93.75           N  
ATOM    167  CA  SER A  23      -9.062  -4.878   2.186  1.00 93.75           C  
ATOM    168  C   SER A  23      -8.357  -4.321   0.954  1.00 93.75           C  
ATOM    169  CB  SER A  23      -9.426  -6.345   1.956  1.00 93.75           C  
ATOM    170  O   SER A  23      -9.010  -3.891   0.000  1.00 93.75           O  
ATOM    171  OG  SER A  23      -9.998  -6.911   3.123  1.00 93.75           O  
ATOM    172  N   CYS A  24      -6.925  -4.372   0.970  1.00 95.09           N  
ATOM    173  CA  CYS A  24      -6.069  -3.911  -0.118  1.00 95.09           C  
ATOM    174  C   CYS A  24      -4.936  -4.897  -0.376  1.00 95.09           C  
ATOM    175  CB  CYS A  24      -5.494  -2.531   0.201  1.00 95.09           C  
ATOM    176  O   CYS A  24      -4.569  -5.673   0.508  1.00 95.09           O  
ATOM    177  SG  CYS A  24      -6.752  -1.259   0.453  1.00 95.09           S  
ATOM    178  N   TYR A  25      -4.420  -4.873  -1.536  1.00 94.33           N  
ATOM    179  CA  TYR A  25      -3.187  -5.602  -1.808  1.00 94.33           C  
ATOM    180  C   TYR A  25      -1.989  -4.905  -1.174  1.00 94.33           C  
ATOM    181  CB  TYR A  25      -2.969  -5.745  -3.317  1.00 94.33           C  
ATOM    182  O   TYR A  25      -1.835  -3.687  -1.297  1.00 94.33           O  
ATOM    183  CG  TYR A  25      -4.005  -6.603  -4.002  1.00 94.33           C  
ATOM    184  CD1 TYR A  25      -4.045  -7.980  -3.795  1.00 94.33           C  
ATOM    185  CD2 TYR A  25      -4.946  -6.038  -4.857  1.00 94.33           C  
ATOM    186  CE1 TYR A  25      -4.997  -8.774  -4.426  1.00 94.33           C  
ATOM    187  CE2 TYR A  25      -5.902  -6.823  -5.492  1.00 94.33           C  
ATOM    188  OH  TYR A  25      -6.865  -8.969  -5.897  1.00 94.33           O  
ATOM    189  CZ  TYR A  25      -5.921  -8.188  -5.270  1.00 94.33           C  
ATOM    190  N   LYS A  26      -1.113  -5.636  -0.464  1.00 90.16           N  
ATOM    191  CA  LYS A  26       0.033  -5.051   0.226  1.00 90.16           C  
ATOM    192  C   LYS A  26       1.346  -5.535  -0.383  1.00 90.16           C  
ATOM    193  CB  LYS A  26      -0.008  -5.389   1.717  1.00 90.16           C  
ATOM    194  O   LYS A  26       2.375  -4.867  -0.262  1.00 90.16           O  
ATOM    195  CG  LYS A  26      -1.147  -4.719   2.472  1.00 90.16           C  
ATOM    196  CD  LYS A  26      -0.993  -4.884   3.979  1.00 90.16           C  
ATOM    197  CE  LYS A  26      -2.048  -4.094   4.740  1.00 90.16           C  
ATOM    198  NZ  LYS A  26      -1.875  -4.218   6.218  1.00 90.16           N  
ATOM    199  N   THR A  27       1.296  -6.680  -1.005  1.00 83.14           N  
ATOM    200  CA  THR A  27       2.446  -7.176  -1.752  1.00 83.14           C  
ATOM    201  C   THR A  27       2.024  -7.664  -3.135  1.00 83.14           C  
ATOM    202  CB  THR A  27       3.154  -8.317  -0.997  1.00 83.14           C  
ATOM    203  O   THR A  27       0.860  -8.010  -3.348  1.00 83.14           O  
ATOM    204  CG2 THR A  27       3.536  -7.887   0.416  1.00 83.14           C  
ATOM    205  OG1 THR A  27       2.277  -9.447  -0.920  1.00 83.14           O  
ATOM    206  N   PRO A  28       2.924  -7.477  -4.034  1.00 71.63           N  
ATOM    207  CA  PRO A  28       2.637  -7.904  -5.406  1.00 71.63           C  
ATOM    208  C   PRO A  28       2.419  -9.410  -5.522  1.00 71.63           C  
ATOM    209  CB  PRO A  28       3.887  -7.472  -6.178  1.00 71.63           C  
ATOM    210  O   PRO A  28       1.750  -9.871  -6.451  1.00 71.63           O  
ATOM    211  CG  PRO A  28       4.835  -6.987  -5.129  1.00 71.63           C  
ATOM    212  CD  PRO A  28       4.126  -6.995  -3.805  1.00 71.63           C  
ATOM    213  N   HIS A  29       2.688 -10.225  -4.540  1.00 70.78           N  
ATOM    214  CA  HIS A  29       2.689 -11.684  -4.567  1.00 70.78           C  
ATOM    215  C   HIS A  29       1.761 -12.255  -3.501  1.00 70.78           C  
ATOM    216  CB  HIS A  29       4.107 -12.222  -4.372  1.00 70.78           C  
ATOM    217  O   HIS A  29       1.587 -13.472  -3.411  1.00 70.78           O  
ATOM    218  CG  HIS A  29       5.049 -11.846  -5.471  1.00 70.78           C  
ATOM    219  CD2 HIS A  29       6.046 -10.931  -5.514  1.00 70.78           C  
ATOM    220  ND1 HIS A  29       5.018 -12.441  -6.714  1.00 70.78           N  
ATOM    221  CE1 HIS A  29       5.959 -11.908  -7.474  1.00 70.78           C  
ATOM    222  NE2 HIS A  29       6.597 -10.989  -6.770  1.00 70.78           N  
ATOM    223  N   VAL A  30       0.745 -11.456  -2.927  1.00 73.16           N  
ATOM    224  CA  VAL A  30      -0.078 -11.925  -1.817  1.00 73.16           C  
ATOM    225  C   VAL A  30      -1.544 -11.588  -2.081  1.00 73.16           C  
ATOM    226  CB  VAL A  30       0.376 -11.309  -0.474  1.00 73.16           C  
ATOM    227  O   VAL A  30      -1.848 -10.685  -2.864  1.00 73.16           O  
ATOM    228  CG1 VAL A  30      -0.435 -11.885   0.686  1.00 73.16           C  
ATOM    229  CG2 VAL A  30       1.869 -11.547  -0.256  1.00 73.16           C  
ATOM    230  N   LYS A  31      -2.574 -12.482  -1.466  1.00 83.29           N  
ATOM    231  CA  LYS A  31      -4.001 -12.259  -1.250  1.00 83.29           C  
ATOM    232  C   LYS A  31      -4.248 -10.940  -0.524  1.00 83.29           C  
ATOM    233  CB  LYS A  31      -4.610 -13.416  -0.457  1.00 83.29           C  
ATOM    234  O   LYS A  31      -3.371 -10.441   0.184  1.00 83.29           O  
ATOM    235  CG  LYS A  31      -4.681 -14.726  -1.228  1.00 83.29           C  
ATOM    236  CD  LYS A  31      -5.380 -15.813  -0.421  1.00 83.29           C  
ATOM    237  CE  LYS A  31      -5.407 -17.138  -1.171  1.00 83.29           C  
ATOM    238  NZ  LYS A  31      -6.156 -18.186  -0.416  1.00 83.29           N  
ATOM    239  N   SER A  32      -5.243 -10.242  -0.956  1.00 90.55           N  
ATOM    240  CA  SER A  32      -5.677  -9.012  -0.302  1.00 90.55           C  
ATOM    241  C   SER A  32      -5.807  -9.204   1.206  1.00 90.55           C  
ATOM    242  CB  SER A  32      -7.011  -8.538  -0.881  1.00 90.55           C  
ATOM    243  O   SER A  32      -6.224 -10.268   1.667  1.00 90.55           O  
ATOM    244  OG  SER A  32      -8.062  -9.409  -0.501  1.00 90.55           O  
ATOM    245  N   GLU A  33      -5.302  -8.185   1.944  1.00 91.57           N  
ATOM    246  CA  GLU A  33      -5.346  -8.204   3.403  1.00 91.57           C  
ATOM    247  C   GLU A  33      -6.193  -7.056   3.945  1.00 91.57           C  
ATOM    248  CB  GLU A  33      -3.932  -8.134   3.985  1.00 91.57           C  
ATOM    249  O   GLU A  33      -6.245  -5.980   3.346  1.00 91.57           O  
ATOM    250  CG  GLU A  33      -3.038  -9.293   3.569  1.00 91.57           C  
ATOM    251  CD  GLU A  33      -1.644  -9.222   4.172  1.00 91.57           C  
ATOM    252  OE1 GLU A  33      -1.148 -10.255   4.677  1.00 91.57           O  
ATOM    253  OE2 GLU A  33      -1.044  -8.125   4.141  1.00 91.57           O  
ATOM    254  N   PRO A  34      -6.831  -7.331   5.171  1.00 92.97           N  
ATOM    255  CA  PRO A  34      -7.619  -6.255   5.778  1.00 92.97           C  
ATOM    256  C   PRO A  34      -6.761  -5.071   6.218  1.00 92.97           C  
ATOM    257  CB  PRO A  34      -8.272  -6.935   6.984  1.00 92.97           C  
ATOM    258  O   PRO A  34      -5.631  -5.259   6.675  1.00 92.97           O  
ATOM    259  CG  PRO A  34      -8.155  -8.399   6.708  1.00 92.97           C  
ATOM    260  CD  PRO A  34      -6.966  -8.623   5.818  1.00 92.97           C  
ATOM    261  N   CYS A  35      -7.394  -3.859   6.000  1.00 92.68           N  
ATOM    262  CA  CYS A  35      -6.725  -2.643   6.448  1.00 92.68           C  
ATOM    263  C   CYS A  35      -7.061  -2.341   7.904  1.00 92.68           C  
ATOM    264  CB  CYS A  35      -7.119  -1.458   5.568  1.00 92.68           C  
ATOM    265  O   CYS A  35      -8.100  -2.769   8.407  1.00 92.68           O  
ATOM    266  SG  CYS A  35      -6.667  -1.659   3.831  1.00 92.68           S  
ATOM    267  N   ALA A  36      -6.070  -1.635   8.575  1.00 92.80           N  
ATOM    268  CA  ALA A  36      -6.327  -1.188   9.942  1.00 92.80           C  
ATOM    269  C   ALA A  36      -7.518  -0.236   9.993  1.00 92.80           C  
ATOM    270  CB  ALA A  36      -5.085  -0.515  10.523  1.00 92.80           C  
ATOM    271  O   ALA A  36      -7.845   0.413   8.997  1.00 92.80           O  
ATOM    272  N   PRO A  37      -8.168  -0.204  11.144  1.00 90.82           N  
ATOM    273  CA  PRO A  37      -9.262   0.761  11.270  1.00 90.82           C  
ATOM    274  C   PRO A  37      -8.835   2.186  10.926  1.00 90.82           C  
ATOM    275  CB  PRO A  37      -9.661   0.651  12.744  1.00 90.82           C  
ATOM    276  O   PRO A  37      -7.741   2.615  11.304  1.00 90.82           O  
ATOM    277  CG  PRO A  37      -9.178  -0.697  13.171  1.00 90.82           C  
ATOM    278  CD  PRO A  37      -7.937  -1.028  12.392  1.00 90.82           C  
ATOM    279  N   GLY A  38      -9.696   2.889  10.096  1.00 90.59           N  
ATOM    280  CA  GLY A  38      -9.371   4.267   9.760  1.00 90.59           C  
ATOM    281  C   GLY A  38      -8.627   4.401   8.445  1.00 90.59           C  
ATOM    282  O   GLY A  38      -8.422   5.512   7.952  1.00 90.59           O  
ATOM    283  N   GLN A  39      -8.262   3.224   7.854  1.00 94.60           N  
ATOM    284  CA  GLN A  39      -7.637   3.191   6.536  1.00 94.60           C  
ATOM    285  C   GLN A  39      -8.622   2.715   5.472  1.00 94.60           C  
ATOM    286  CB  GLN A  39      -6.402   2.289   6.549  1.00 94.60           C  
ATOM    287  O   GLN A  39      -8.800   1.511   5.277  1.00 94.60           O  
ATOM    288  CG  GLN A  39      -5.310   2.756   7.502  1.00 94.60           C  
ATOM    289  CD  GLN A  39      -4.062   1.897   7.430  1.00 94.60           C  
ATOM    290  NE2 GLN A  39      -2.958   2.407   7.967  1.00 94.60           N  
ATOM    291  OE1 GLN A  39      -4.089   0.783   6.898  1.00 94.60           O  
ATOM    292  N   ASN A  40      -9.185   3.642   4.764  1.00 94.44           N  
ATOM    293  CA  ASN A  40     -10.272   3.305   3.851  1.00 94.44           C  
ATOM    294  C   ASN A  40      -9.881   3.554   2.397  1.00 94.44           C  
ATOM    295  CB  ASN A  40     -11.534   4.095   4.204  1.00 94.44           C  
ATOM    296  O   ASN A  40     -10.746   3.762   1.544  1.00 94.44           O  
ATOM    297  CG  ASN A  40     -12.052   3.777   5.594  1.00 94.44           C  
ATOM    298  ND2 ASN A  40     -12.512   4.801   6.303  1.00 94.44           N  
ATOM    299  OD1 ASN A  40     -12.037   2.621   6.026  1.00 94.44           O  
ATOM    300  N   LEU A  41      -8.568   3.595   2.174  1.00 96.29           N  
ATOM    301  CA  LEU A  41      -8.036   3.766   0.827  1.00 96.29           C  
ATOM    302  C   LEU A  41      -6.969   2.719   0.527  1.00 96.29           C  
ATOM    303  CB  LEU A  41      -7.452   5.171   0.654  1.00 96.29           C  
ATOM    304  O   LEU A  41      -6.220   2.317   1.421  1.00 96.29           O  
ATOM    305  CG  LEU A  41      -8.434   6.335   0.795  1.00 96.29           C  
ATOM    306  CD1 LEU A  41      -7.681   7.659   0.858  1.00 96.29           C  
ATOM    307  CD2 LEU A  41      -9.432   6.336  -0.358  1.00 96.29           C  
ATOM    308  N   CYS A  42      -6.951   2.322  -0.711  1.00 96.11           N  
ATOM    309  CA  CYS A  42      -5.815   1.573  -1.236  1.00 96.11           C  
ATOM    310  C   CYS A  42      -4.890   2.478  -2.041  1.00 96.11           C  
ATOM    311  CB  CYS A  42      -6.295   0.414  -2.109  1.00 96.11           C  
ATOM    312  O   CYS A  42      -5.353   3.361  -2.765  1.00 96.11           O  
ATOM    313  SG  CYS A  42      -7.327  -0.780  -1.231  1.00 96.11           S  
ATOM    314  N   TYR A  43      -3.574   2.270  -1.897  1.00 95.93           N  
ATOM    315  CA  TYR A  43      -2.685   3.078  -2.725  1.00 95.93           C  
ATOM    316  C   TYR A  43      -1.722   2.198  -3.512  1.00 95.93           C  
ATOM    317  CB  TYR A  43      -1.899   4.069  -1.861  1.00 95.93           C  
ATOM    318  O   TYR A  43      -1.388   1.092  -3.079  1.00 95.93           O  
ATOM    319  CG  TYR A  43      -0.817   3.425  -1.030  1.00 95.93           C  
ATOM    320  CD1 TYR A  43      -1.068   3.010   0.276  1.00 95.93           C  
ATOM    321  CD2 TYR A  43       0.459   3.230  -1.548  1.00 95.93           C  
ATOM    322  CE1 TYR A  43      -0.073   2.417   1.046  1.00 95.93           C  
ATOM    323  CE2 TYR A  43       1.462   2.638  -0.787  1.00 95.93           C  
ATOM    324  OH  TYR A  43       2.175   1.649   1.265  1.00 95.93           O  
ATOM    325  CZ  TYR A  43       1.187   2.235   0.507  1.00 95.93           C  
ATOM    326  N   THR A  44      -1.281   2.716  -4.691  1.00 95.46           N  
ATOM    327  CA  THR A  44      -0.215   2.182  -5.532  1.00 95.46           C  
ATOM    328  C   THR A  44       0.842   3.247  -5.807  1.00 95.46           C  
ATOM    329  CB  THR A  44      -0.771   1.648  -6.865  1.00 95.46           C  
ATOM    330  O   THR A  44       0.522   4.336  -6.289  1.00 95.46           O  
ATOM    331  CG2 THR A  44       0.326   0.984  -7.691  1.00 95.46           C  
ATOM    332  OG1 THR A  44      -1.800   0.688  -6.598  1.00 95.46           O  
ATOM    333  N   LYS A  45       2.033   2.898  -5.404  1.00 94.60           N  
ATOM    334  CA  LYS A  45       3.186   3.742  -5.705  1.00 94.60           C  
ATOM    335  C   LYS A  45       4.166   3.025  -6.629  1.00 94.60           C  
ATOM    336  CB  LYS A  45       3.894   4.166  -4.417  1.00 94.60           C  
ATOM    337  O   LYS A  45       4.579   1.897  -6.349  1.00 94.60           O  
ATOM    338  CG  LYS A  45       3.072   5.096  -3.537  1.00 94.60           C  
ATOM    339  CD  LYS A  45       3.832   5.487  -2.276  1.00 94.60           C  
ATOM    340  CE  LYS A  45       3.002   6.400  -1.383  1.00 94.60           C  
ATOM    341  NZ  LYS A  45       3.719   6.737  -0.116  1.00 94.60           N  
ATOM    342  N   THR A  46       4.513   3.732  -7.746  1.00 94.56           N  
ATOM    343  CA  THR A  46       5.452   3.149  -8.699  1.00 94.56           C  
ATOM    344  C   THR A  46       6.588   4.121  -9.003  1.00 94.56           C  
ATOM    345  CB  THR A  46       4.745   2.755 -10.009  1.00 94.56           C  
ATOM    346  O   THR A  46       6.358   5.320  -9.172  1.00 94.56           O  
ATOM    347  CG2 THR A  46       4.496   1.251 -10.069  1.00 94.56           C  
ATOM    348  OG1 THR A  46       3.490   3.440 -10.093  1.00 94.56           O  
ATOM    349  N   TRP A  47       7.771   3.581  -8.990  1.00 95.06           N  
ATOM    350  CA  TRP A  47       8.927   4.406  -9.322  1.00 95.06           C  
ATOM    351  C   TRP A  47      10.079   3.549  -9.836  1.00 95.06           C  
ATOM    352  CB  TRP A  47       9.381   5.214  -8.103  1.00 95.06           C  
ATOM    353  O   TRP A  47      10.038   2.320  -9.738  1.00 95.06           O  
ATOM    354  CG  TRP A  47      10.021   4.387  -7.028  1.00 95.06           C  
ATOM    355  CD1 TRP A  47      11.359   4.199  -6.821  1.00 95.06           C  
ATOM    356  CD2 TRP A  47       9.348   3.632  -6.017  1.00 95.06           C  
ATOM    357  CE2 TRP A  47      10.342   3.010  -5.229  1.00 95.06           C  
ATOM    358  CE3 TRP A  47       8.000   3.420  -5.699  1.00 95.06           C  
ATOM    359  NE1 TRP A  47      11.559   3.372  -5.740  1.00 95.06           N  
ATOM    360  CH2 TRP A  47       8.702   2.001  -3.852  1.00 95.06           C  
ATOM    361  CZ2 TRP A  47      10.029   2.191  -4.141  1.00 95.06           C  
ATOM    362  CZ3 TRP A  47       7.690   2.605  -4.617  1.00 95.06           C  
ATOM    363  N   CYS A  48      11.101   4.219 -10.531  1.00 95.62           N  
ATOM    364  CA  CYS A  48      12.300   3.561 -11.036  1.00 95.62           C  
ATOM    365  C   CYS A  48      13.504   3.869 -10.154  1.00 95.62           C  
ATOM    366  CB  CYS A  48      12.585   3.995 -12.473  1.00 95.62           C  
ATOM    367  O   CYS A  48      13.863   5.034  -9.972  1.00 95.62           O  
ATOM    368  SG  CYS A  48      11.578   3.141 -13.705  1.00 95.62           S  
ATOM    369  N   ASP A  49      14.057   2.810  -9.524  1.00 94.08           N  
ATOM    370  CA  ASP A  49      15.274   3.023  -8.747  1.00 94.08           C  
ATOM    371  C   ASP A  49      16.518   2.739  -9.587  1.00 94.08           C  
ATOM    372  CB  ASP A  49      15.273   2.143  -7.495  1.00 94.08           C  
ATOM    373  O   ASP A  49      16.423   2.546 -10.801  1.00 94.08           O  
ATOM    374  CG  ASP A  49      15.335   0.660  -7.812  1.00 94.08           C  
ATOM    375  OD1 ASP A  49      15.499   0.295  -8.997  1.00 94.08           O  
ATOM    376  OD2 ASP A  49      15.216  -0.153  -6.870  1.00 94.08           O  
ATOM    377  N   ARG A  50      17.736   2.693  -8.934  1.00 94.51           N  
ATOM    378  CA  ARG A  50      19.021   2.578  -9.615  1.00 94.51           C  
ATOM    379  C   ARG A  50      19.098   1.286 -10.423  1.00 94.51           C  
ATOM    380  CB  ARG A  50      20.171   2.636  -8.608  1.00 94.51           C  
ATOM    381  O   ARG A  50      19.790   1.225 -11.441  1.00 94.51           O  
ATOM    382  CG  ARG A  50      21.549   2.504  -9.238  1.00 94.51           C  
ATOM    383  CD  ARG A  50      22.656   2.619  -8.200  1.00 94.51           C  
ATOM    384  NE  ARG A  50      23.977   2.648  -8.822  1.00 94.51           N  
ATOM    385  NH1 ARG A  50      25.145   2.536  -6.832  1.00 94.51           N  
ATOM    386  NH2 ARG A  50      26.274   2.639  -8.825  1.00 94.51           N  
ATOM    387  CZ  ARG A  50      25.129   2.607  -8.159  1.00 94.51           C  
ATOM    388  N   PHE A  51      18.297   0.297 -10.104  1.00 94.77           N  
ATOM    389  CA  PHE A  51      18.349  -1.007 -10.753  1.00 94.77           C  
ATOM    390  C   PHE A  51      17.130  -1.218 -11.644  1.00 94.77           C  
ATOM    391  CB  PHE A  51      18.435  -2.125  -9.709  1.00 94.77           C  
ATOM    392  O   PHE A  51      16.774  -2.355 -11.959  1.00 94.77           O  
ATOM    393  CG  PHE A  51      19.661  -2.050  -8.840  1.00 94.77           C  
ATOM    394  CD1 PHE A  51      20.902  -2.439  -9.329  1.00 94.77           C  
ATOM    395  CD2 PHE A  51      19.572  -1.591  -7.532  1.00 94.77           C  
ATOM    396  CE1 PHE A  51      22.039  -2.371  -8.526  1.00 94.77           C  
ATOM    397  CE2 PHE A  51      20.704  -1.520  -6.724  1.00 94.77           C  
ATOM    398  CZ  PHE A  51      21.935  -1.911  -7.223  1.00 94.77           C  
ATOM    399  N   CYS A  52      16.366  -0.196 -12.009  1.00 94.95           N  
ATOM    400  CA  CYS A  52      15.116  -0.265 -12.760  1.00 94.95           C  
ATOM    401  C   CYS A  52      15.335  -0.905 -14.126  1.00 94.95           C  
ATOM    402  CB  CYS A  52      14.516   1.130 -12.930  1.00 94.95           C  
ATOM    403  O   CYS A  52      14.488  -1.661 -14.605  1.00 94.95           O  
ATOM    404  SG  CYS A  52      12.862   1.126 -13.655  1.00 94.95           S  
ATOM    405  N   SER A  53      16.522  -0.716 -14.682  1.00 94.38           N  
ATOM    406  CA  SER A  53      16.840  -1.245 -16.005  1.00 94.38           C  
ATOM    407  C   SER A  53      16.948  -2.766 -15.981  1.00 94.38           C  
ATOM    408  CB  SER A  53      18.146  -0.641 -16.524  1.00 94.38           C  
ATOM    409  O   SER A  53      16.637  -3.431 -16.971  1.00 94.38           O  
ATOM    410  OG  SER A  53      18.000   0.749 -16.755  1.00 94.38           O  
ATOM    411  N   ILE A  54      17.239  -3.344 -14.848  1.00 95.97           N  
ATOM    412  CA  ILE A  54      17.433  -4.784 -14.713  1.00 95.97           C  
ATOM    413  C   ILE A  54      16.179  -5.419 -14.115  1.00 95.97           C  
ATOM    414  CB  ILE A  54      18.666  -5.109 -13.841  1.00 95.97           C  
ATOM    415  O   ILE A  54      15.707  -6.450 -14.600  1.00 95.97           O  
ATOM    416  CG1 ILE A  54      19.928  -4.485 -14.448  1.00 95.97           C  
ATOM    417  CG2 ILE A  54      18.829  -6.624 -13.679  1.00 95.97           C  
ATOM    418  CD1 ILE A  54      21.139  -4.516 -13.525  1.00 95.97           C  
ATOM    419  N   ARG A  55      15.447  -4.745 -13.110  1.00 92.18           N  
ATOM    420  CA  ARG A  55      14.372  -5.375 -12.351  1.00 92.18           C  
ATOM    421  C   ARG A  55      13.022  -4.759 -12.700  1.00 92.18           C  
ATOM    422  CB  ARG A  55      14.632  -5.251 -10.848  1.00 92.18           C  
ATOM    423  O   ARG A  55      11.974  -5.312 -12.359  1.00 92.18           O  
ATOM    424  CG  ARG A  55      15.868  -5.998 -10.372  1.00 92.18           C  
ATOM    425  CD  ARG A  55      16.095  -5.819  -8.878  1.00 92.18           C  
ATOM    426  NE  ARG A  55      17.332  -6.459  -8.440  1.00 92.18           N  
ATOM    427  NH1 ARG A  55      17.103  -5.856  -6.222  1.00 92.18           N  
ATOM    428  NH2 ARG A  55      18.921  -7.076  -6.901  1.00 92.18           N  
ATOM    429  CZ  ARG A  55      17.783  -6.462  -7.189  1.00 92.18           C  
ATOM    430  N   GLY A  56      13.081  -3.659 -13.473  1.00 92.45           N  
ATOM    431  CA  GLY A  56      11.847  -2.940 -13.746  1.00 92.45           C  
ATOM    432  C   GLY A  56      11.468  -1.966 -12.647  1.00 92.45           C  
ATOM    433  O   GLY A  56      12.278  -1.669 -11.767  1.00 92.45           O  
ATOM    434  N   LYS A  57      10.204  -1.428 -12.688  1.00 92.94           N  
ATOM    435  CA  LYS A  57       9.706  -0.447 -11.728  1.00 92.94           C  
ATOM    436  C   LYS A  57       9.455  -1.089 -10.367  1.00 92.94           C  
ATOM    437  CB  LYS A  57       8.424   0.207 -12.244  1.00 92.94           C  
ATOM    438  O   LYS A  57       9.096  -2.266 -10.286  1.00 92.94           O  
ATOM    439  CG  LYS A  57       8.629   1.099 -13.460  1.00 92.94           C  
ATOM    440  CD  LYS A  57       7.328   1.760 -13.895  1.00 92.94           C  
ATOM    441  CE  LYS A  57       7.512   2.574 -15.168  1.00 92.94           C  
ATOM    442  NZ  LYS A  57       6.267   3.311 -15.539  1.00 92.94           N  
ATOM    443  N   VAL A  58       9.706  -0.260  -9.327  1.00 92.43           N  
ATOM    444  CA  VAL A  58       9.325  -0.631  -7.968  1.00 92.43           C  
ATOM    445  C   VAL A  58       7.852  -0.303  -7.736  1.00 92.43           C  
ATOM    446  CB  VAL A  58      10.202   0.086  -6.917  1.00 92.43           C  
ATOM    447  O   VAL A  58       7.379   0.769  -8.123  1.00 92.43           O  
ATOM    448  CG1 VAL A  58       9.782  -0.310  -5.503  1.00 92.43           C  
ATOM    449  CG2 VAL A  58      11.678  -0.232  -7.149  1.00 92.43           C  
ATOM    450  N   ILE A  59       7.181  -1.371  -7.155  1.00 92.71           N  
ATOM    451  CA  ILE A  59       5.765  -1.170  -6.872  1.00 92.71           C  
ATOM    452  C   ILE A  59       5.508  -1.339  -5.376  1.00 92.71           C  
ATOM    453  CB  ILE A  59       4.882  -2.148  -7.681  1.00 92.71           C  
ATOM    454  O   ILE A  59       5.916  -2.338  -4.779  1.00 92.71           O  
ATOM    455  CG1 ILE A  59       5.134  -1.976  -9.183  1.00 92.71           C  
ATOM    456  CG2 ILE A  59       3.402  -1.942  -7.346  1.00 92.71           C  
ATOM    457  CD1 ILE A  59       4.506  -3.063 -10.044  1.00 92.71           C  
ATOM    458  N   GLU A  60       4.868  -0.322  -4.855  1.00 93.28           N  
ATOM    459  CA  GLU A  60       4.426  -0.359  -3.464  1.00 93.28           C  
ATOM    460  C   GLU A  60       2.907  -0.257  -3.365  1.00 93.28           C  
ATOM    461  CB  GLU A  60       5.082   0.767  -2.661  1.00 93.28           C  
ATOM    462  O   GLU A  60       2.302   0.654  -3.934  1.00 93.28           O  
ATOM    463  CG  GLU A  60       4.819   0.688  -1.164  1.00 93.28           C  
ATOM    464  CD  GLU A  60       5.491   1.802  -0.377  1.00 93.28           C  
ATOM    465  OE1 GLU A  60       5.073   2.071   0.772  1.00 93.28           O  
ATOM    466  OE2 GLU A  60       6.442   2.412  -0.915  1.00 93.28           O  
ATOM    467  N   LEU A  61       2.321  -1.264  -2.669  1.00 94.33           N  
ATOM    468  CA  LEU A  61       0.878  -1.308  -2.460  1.00 94.33           C  
ATOM    469  C   LEU A  61       0.542  -1.249  -0.973  1.00 94.33           C  
ATOM    470  CB  LEU A  61       0.286  -2.577  -3.078  1.00 94.33           C  
ATOM    471  O   LEU A  61       1.339  -1.675  -0.135  1.00 94.33           O  
ATOM    472  CG  LEU A  61       0.713  -2.896  -4.511  1.00 94.33           C  
ATOM    473  CD1 LEU A  61       0.323  -4.325  -4.875  1.00 94.33           C  
ATOM    474  CD2 LEU A  61       0.095  -1.902  -5.488  1.00 94.33           C  
ATOM    475  N   GLY A  62      -0.703  -0.692  -0.658  1.00 94.26           N  
ATOM    476  CA  GLY A  62      -1.042  -0.717   0.756  1.00 94.26           C  
ATOM    477  C   GLY A  62      -2.312   0.046   1.079  1.00 94.26           C  
ATOM    478  O   GLY A  62      -3.060   0.428   0.177  1.00 94.26           O  
ATOM    479  N   CYS A  63      -2.563   0.098   2.369  1.00 95.54           N  
ATOM    480  CA  CYS A  63      -3.703   0.808   2.937  1.00 95.54           C  
ATOM    481  C   CYS A  63      -3.287   2.178   3.460  1.00 95.54           C  
ATOM    482  CB  CYS A  63      -4.335  -0.008   4.065  1.00 95.54           C  
ATOM    483  O   CYS A  63      -2.177   2.341   3.969  1.00 95.54           O  
ATOM    484  SG  CYS A  63      -4.918  -1.637   3.547  1.00 95.54           S  
ATOM    485  N   ALA A  64      -4.271   3.156   3.325  1.00 96.52           N  
ATOM    486  CA  ALA A  64      -3.980   4.489   3.846  1.00 96.52           C  
ATOM    487  C   ALA A  64      -5.257   5.194   4.294  1.00 96.52           C  
ATOM    488  CB  ALA A  64      -3.255   5.325   2.795  1.00 96.52           C  
ATOM    489  O   ALA A  64      -6.332   4.957   3.737  1.00 96.52           O  
ATOM    490  N   ALA A  65      -5.070   5.973   5.334  1.00 96.46           N  
ATOM    491  CA  ALA A  65      -6.179   6.830   5.747  1.00 96.46           C  
ATOM    492  C   ALA A  65      -6.413   7.949   4.736  1.00 96.46           C  
ATOM    493  CB  ALA A  65      -5.912   7.416   7.131  1.00 96.46           C  
ATOM    494  O   ALA A  65      -7.559   8.305   4.450  1.00 96.46           O  
ATOM    495  N   THR A  66      -5.358   8.546   4.303  1.00 96.96           N  
ATOM    496  CA  THR A  66      -5.316   9.554   3.249  1.00 96.96           C  
ATOM    497  C   THR A  66      -4.351   9.140   2.142  1.00 96.96           C  
ATOM    498  CB  THR A  66      -4.903  10.929   3.807  1.00 96.96           C  
ATOM    499  O   THR A  66      -3.378   8.425   2.394  1.00 96.96           O  
ATOM    500  CG2 THR A  66      -5.911  11.431   4.835  1.00 96.96           C  
ATOM    501  OG1 THR A  66      -3.617  10.818   4.430  1.00 96.96           O  
ATOM    502  N   CYS A  67      -4.711   9.629   0.872  1.00 96.18           N  
ATOM    503  CA  CYS A  67      -3.828   9.299  -0.241  1.00 96.18           C  
ATOM    504  C   CYS A  67      -2.459   9.944  -0.062  1.00 96.18           C  
ATOM    505  CB  CYS A  67      -4.444   9.748  -1.566  1.00 96.18           C  
ATOM    506  O   CYS A  67      -2.364  11.144   0.202  1.00 96.18           O  
ATOM    507  SG  CYS A  67      -3.625   9.059  -3.020  1.00 96.18           S  
ATOM    508  N   PRO A  68      -1.364   9.100  -0.099  1.00 95.83           N  
ATOM    509  CA  PRO A  68      -0.013   9.651   0.031  1.00 95.83           C  
ATOM    510  C   PRO A  68       0.239  10.823  -0.915  1.00 95.83           C  
ATOM    511  CB  PRO A  68       0.887   8.464  -0.317  1.00 95.83           C  
ATOM    512  O   PRO A  68      -0.296  10.851  -2.025  1.00 95.83           O  
ATOM    513  CG  PRO A  68       0.038   7.257  -0.078  1.00 95.83           C  
ATOM    514  CD  PRO A  68      -1.388   7.607  -0.393  1.00 95.83           C  
ATOM    515  N   PRO A  69       0.979  11.703  -0.416  1.00 95.54           N  
ATOM    516  CA  PRO A  69       1.248  12.871  -1.259  1.00 95.54           C  
ATOM    517  C   PRO A  69       2.065  12.526  -2.502  1.00 95.54           C  
ATOM    518  CB  PRO A  69       2.033  13.801  -0.330  1.00 95.54           C  
ATOM    519  O   PRO A  69       2.833  11.561  -2.493  1.00 95.54           O  
ATOM    520  CG  PRO A  69       2.695  12.891   0.653  1.00 95.54           C  
ATOM    521  CD  PRO A  69       1.807  11.700   0.873  1.00 95.54           C  
ATOM    522  N   ALA A  70       1.932  13.348  -3.487  1.00 93.31           N  
ATOM    523  CA  ALA A  70       2.732  13.209  -4.702  1.00 93.31           C  
ATOM    524  C   ALA A  70       4.214  13.423  -4.410  1.00 93.31           C  
ATOM    525  CB  ALA A  70       2.256  14.193  -5.768  1.00 93.31           C  
ATOM    526  O   ALA A  70       4.578  14.291  -3.613  1.00 93.31           O  
ATOM    527  N   GLU A  71       5.045  12.586  -4.938  1.00 94.26           N  
ATOM    528  CA  GLU A  71       6.499  12.659  -4.837  1.00 94.26           C  
ATOM    529  C   GLU A  71       7.147  12.702  -6.219  1.00 94.26           C  
ATOM    530  CB  GLU A  71       7.044  11.473  -4.038  1.00 94.26           C  
ATOM    531  O   GLU A  71       6.622  12.126  -7.174  1.00 94.26           O  
ATOM    532  CG  GLU A  71       6.553  11.424  -2.598  1.00 94.26           C  
ATOM    533  CD  GLU A  71       7.022  10.189  -1.846  1.00 94.26           C  
ATOM    534  OE1 GLU A  71       6.181   9.322  -1.518  1.00 94.26           O  
ATOM    535  OE2 GLU A  71       8.241  10.089  -1.581  1.00 94.26           O  
ATOM    536  N   PRO A  72       8.342  13.486  -6.295  1.00 93.74           N  
ATOM    537  CA  PRO A  72       9.024  13.522  -7.591  1.00 93.74           C  
ATOM    538  C   PRO A  72       9.448  12.137  -8.073  1.00 93.74           C  
ATOM    539  CB  PRO A  72      10.246  14.404  -7.322  1.00 93.74           C  
ATOM    540  O   PRO A  72       9.938  11.327  -7.282  1.00 93.74           O  
ATOM    541  CG  PRO A  72       9.964  15.056  -6.007  1.00 93.74           C  
ATOM    542  CD  PRO A  72       8.886  14.277  -5.309  1.00 93.74           C  
ATOM    543  N   LYS A  73       9.047  11.861  -9.328  1.00 92.81           N  
ATOM    544  CA  LYS A  73       9.517  10.665 -10.022  1.00 92.81           C  
ATOM    545  C   LYS A  73       8.791   9.419  -9.522  1.00 92.81           C  
ATOM    546  CB  LYS A  73      11.026  10.499  -9.845  1.00 92.81           C  
ATOM    547  O   LYS A  73       9.259   8.297  -9.728  1.00 92.81           O  
ATOM    548  CG  LYS A  73      11.851  11.601 -10.494  1.00 92.81           C  
ATOM    549  CD  LYS A  73      13.344  11.361 -10.314  1.00 92.81           C  
ATOM    550  CE  LYS A  73      14.169  12.502 -10.896  1.00 92.81           C  
ATOM    551  NZ  LYS A  73      15.634  12.267 -10.730  1.00 92.81           N  
ATOM    552  N   LYS A  74       7.722   9.636  -8.696  1.00 95.39           N  
ATOM    553  CA  LYS A  74       6.863   8.543  -8.250  1.00 95.39           C  
ATOM    554  C   LYS A  74       5.419   8.763  -8.693  1.00 95.39           C  
ATOM    555  CB  LYS A  74       6.927   8.397  -6.729  1.00 95.39           C  
ATOM    556  O   LYS A  74       4.902   9.879  -8.612  1.00 95.39           O  
ATOM    557  CG  LYS A  74       8.308   8.042  -6.199  1.00 95.39           C  
ATOM    558  CD  LYS A  74       8.282   7.784  -4.698  1.00 95.39           C  
ATOM    559  CE  LYS A  74       9.680   7.528  -4.149  1.00 95.39           C  
ATOM    560  NZ  LYS A  74       9.649   7.174  -2.698  1.00 95.39           N  
ATOM    561  N   ASP A  75       4.883   7.761  -9.251  1.00 94.74           N  
ATOM    562  CA  ASP A  75       3.465   7.771  -9.595  1.00 94.74           C  
ATOM    563  C   ASP A  75       2.623   7.166  -8.473  1.00 94.74           C  
ATOM    564  CB  ASP A  75       3.224   7.011 -10.901  1.00 94.74           C  
ATOM    565  O   ASP A  75       2.878   6.042  -8.036  1.00 94.74           O  
ATOM    566  CG  ASP A  75       3.873   7.675 -12.102  1.00 94.74           C  
ATOM    567  OD1 ASP A  75       3.829   8.920 -12.209  1.00 94.74           O  
ATOM    568  OD2 ASP A  75       4.432   6.948 -12.951  1.00 94.74           O  
ATOM    569  N   ILE A  76       1.611   7.997  -8.031  1.00 95.45           N  
ATOM    570  CA  ILE A  76       0.784   7.541  -6.920  1.00 95.45           C  
ATOM    571  C   ILE A  76      -0.686   7.545  -7.334  1.00 95.45           C  
ATOM    572  CB  ILE A  76       0.989   8.418  -5.664  1.00 95.45           C  
ATOM    573  O   ILE A  76      -1.189   8.547  -7.848  1.00 95.45           O  
ATOM    574  CG1 ILE A  76       2.466   8.426  -5.254  1.00 95.45           C  
ATOM    575  CG2 ILE A  76       0.104   7.931  -4.514  1.00 95.45           C  
ATOM    576  CD1 ILE A  76       2.815   9.483  -4.216  1.00 95.45           C  
ATOM    577  N   THR A  77      -1.408   6.403  -7.084  1.00 95.29           N  
ATOM    578  CA  THR A  77      -2.846   6.305  -7.311  1.00 95.29           C  
ATOM    579  C   THR A  77      -3.552   5.750  -6.077  1.00 95.29           C  
ATOM    580  CB  THR A  77      -3.160   5.415  -8.529  1.00 95.29           C  
ATOM    581  O   THR A  77      -2.977   4.952  -5.333  1.00 95.29           O  
ATOM    582  CG2 THR A  77      -2.557   5.996  -9.804  1.00 95.29           C  
ATOM    583  OG1 THR A  77      -2.618   4.107  -8.310  1.00 95.29           O  
ATOM    584  N   CYS A  78      -4.764   6.197  -5.893  1.00 96.22           N  
ATOM    585  CA  CYS A  78      -5.558   5.730  -4.762  1.00 96.22           C  
ATOM    586  C   CYS A  78      -6.972   5.369  -5.201  1.00 96.22           C  
ATOM    587  CB  CYS A  78      -5.610   6.795  -3.667  1.00 96.22           C  
ATOM    588  O   CYS A  78      -7.504   5.958  -6.143  1.00 96.22           O  
ATOM    589  SG  CYS A  78      -3.993   7.212  -2.980  1.00 96.22           S  
ATOM    590  N   CYS A  79      -7.528   4.447  -4.523  1.00 96.34           N  
ATOM    591  CA  CYS A  79      -8.914   4.056  -4.755  1.00 96.34           C  
ATOM    592  C   CYS A  79      -9.577   3.601  -3.460  1.00 96.34           C  
ATOM    593  CB  CYS A  79      -8.989   2.939  -5.796  1.00 96.34           C  
ATOM    594  O   CYS A  79      -8.892   3.270  -2.491  1.00 96.34           O  
ATOM    595  SG  CYS A  79      -8.190   1.405  -5.277  1.00 96.34           S  
ATOM    596  N   SER A  80     -10.974   3.618  -3.385  1.00 94.99           N  
ATOM    597  CA  SER A  80     -11.670   3.471  -2.111  1.00 94.99           C  
ATOM    598  C   SER A  80     -12.570   2.239  -2.112  1.00 94.99           C  
ATOM    599  CB  SER A  80     -12.500   4.718  -1.806  1.00 94.99           C  
ATOM    600  O   SER A  80     -13.507   2.148  -1.316  1.00 94.99           O  
ATOM    601  OG  SER A  80     -13.420   4.979  -2.852  1.00 94.99           O  
ATOM    602  N   THR A  81     -12.262   1.320  -3.018  1.00 93.83           N  
ATOM    603  CA  THR A  81     -12.998   0.061  -3.005  1.00 93.83           C  
ATOM    604  C   THR A  81     -12.086  -1.094  -2.602  1.00 93.83           C  
ATOM    605  CB  THR A  81     -13.627  -0.233  -4.379  1.00 93.83           C  
ATOM    606  O   THR A  81     -10.861  -0.958  -2.613  1.00 93.83           O  
ATOM    607  CG2 THR A  81     -14.576   0.884  -4.800  1.00 93.83           C  
ATOM    608  OG1 THR A  81     -12.587  -0.355  -5.358  1.00 93.83           O  
ATOM    609  N   ASP A  82     -12.653  -2.277  -2.260  1.00 93.05           N  
ATOM    610  CA  ASP A  82     -11.879  -3.431  -1.814  1.00 93.05           C  
ATOM    611  C   ASP A  82     -10.955  -3.934  -2.921  1.00 93.05           C  
ATOM    612  CB  ASP A  82     -12.808  -4.555  -1.354  1.00 93.05           C  
ATOM    613  O   ASP A  82     -11.388  -4.125  -4.059  1.00 93.05           O  
ATOM    614  CG  ASP A  82     -13.412  -4.302   0.017  1.00 93.05           C  
ATOM    615  OD1 ASP A  82     -12.656  -4.037   0.976  1.00 93.05           O  
ATOM    616  OD2 ASP A  82     -14.654  -4.371   0.138  1.00 93.05           O  
ATOM    617  N   SER A  83      -9.721  -4.095  -2.546  1.00 92.70           N  
ATOM    618  CA  SER A  83      -8.737  -4.669  -3.458  1.00 92.70           C  
ATOM    619  C   SER A  83      -8.694  -3.906  -4.777  1.00 92.70           C  
ATOM    620  CB  SER A  83      -9.046  -6.143  -3.722  1.00 92.70           C  
ATOM    621  O   SER A  83      -8.583  -4.509  -5.846  1.00 92.70           O  
ATOM    622  OG  SER A  83      -9.179  -6.856  -2.504  1.00 92.70           O  
ATOM    623  N   CYS A  84      -8.813  -2.682  -4.876  1.00 93.90           N  
ATOM    624  CA  CYS A  84      -8.929  -1.847  -6.066  1.00 93.90           C  
ATOM    625  C   CYS A  84      -7.555  -1.463  -6.600  1.00 93.90           C  
ATOM    626  CB  CYS A  84      -9.738  -0.587  -5.760  1.00 93.90           C  
ATOM    627  O   CYS A  84      -7.435  -0.972  -7.724  1.00 93.90           O  
ATOM    628  SG  CYS A  84      -8.918   0.543  -4.614  1.00 93.90           S  
ATOM    629  N   ASN A  85      -6.551  -1.543  -5.688  1.00 93.51           N  
ATOM    630  CA  ASN A  85      -5.224  -1.208  -6.193  1.00 93.51           C  
ATOM    631  C   ASN A  85      -4.696  -2.284  -7.138  1.00 93.51           C  
ATOM    632  CB  ASN A  85      -4.248  -0.991  -5.035  1.00 93.51           C  
ATOM    633  O   ASN A  85      -4.803  -3.477  -6.849  1.00 93.51           O  
ATOM    634  CG  ASN A  85      -4.150  -2.196  -4.120  1.00 93.51           C  
ATOM    635  ND2 ASN A  85      -2.936  -2.697  -3.926  1.00 93.51           N  
ATOM    636  OD1 ASN A  85      -5.159  -2.674  -3.593  1.00 93.51           O  
ATOM    637  N   PRO A  86      -4.439  -1.811  -8.401  1.00 81.16           N  
ATOM    638  CA  PRO A  86      -3.986  -2.731  -9.447  1.00 81.16           C  
ATOM    639  C   PRO A  86      -2.799  -3.585  -9.007  1.00 81.16           C  
ATOM    640  CB  PRO A  86      -3.592  -1.796 -10.592  1.00 81.16           C  
ATOM    641  O   PRO A  86      -1.950  -3.121  -8.241  1.00 81.16           O  
ATOM    642  CG  PRO A  86      -3.636  -0.425  -9.999  1.00 81.16           C  
ATOM    643  CD  PRO A  86      -4.265  -0.514  -8.638  1.00 81.16           C  
ATOM    644  N   HIS A  87      -3.010  -4.903  -9.149  1.00 70.70           N  
ATOM    645  CA  HIS A  87      -1.961  -5.879  -8.876  1.00 70.70           C  
ATOM    646  C   HIS A  87      -1.169  -6.204 -10.138  1.00 70.70           C  
ATOM    647  CB  HIS A  87      -2.558  -7.158  -8.286  1.00 70.70           C  
ATOM    648  O   HIS A  87      -1.749  -6.375 -11.213  1.00 70.70           O  
ATOM    649  CG  HIS A  87      -1.532  -8.156  -7.854  1.00 70.70           C  
ATOM    650  CD2 HIS A  87      -1.224  -9.381  -8.340  1.00 70.70           C  
ATOM    651  ND1 HIS A  87      -0.680  -7.935  -6.794  1.00 70.70           N  
ATOM    652  CE1 HIS A  87       0.111  -8.985  -6.646  1.00 70.70           C  
ATOM    653  NE2 HIS A  87      -0.199  -9.877  -7.572  1.00 70.70           N  
ATOM    654  N   PRO A  88       0.241  -5.905 -10.237  1.00 65.11           N  
ATOM    655  CA  PRO A  88       0.994  -6.343 -11.414  1.00 65.11           C  
ATOM    656  C   PRO A  88       1.009  -7.861 -11.575  1.00 65.11           C  
ATOM    657  CB  PRO A  88       2.404  -5.808 -11.149  1.00 65.11           C  
ATOM    658  O   PRO A  88       0.841  -8.591 -10.594  1.00 65.11           O  
ATOM    659  CG  PRO A  88       2.385  -5.373  -9.720  1.00 65.11           C  
ATOM    660  CD  PRO A  88       0.962  -5.376  -9.239  1.00 65.11           C  
TER     661      ALA A   1                                                      
ENDMDL                                                                          
END                                                                             
