# Supplementary material for: Domain loss enabled evolution of novel functions in the snake three-finger toxin gene superfamily
Source: Nat Commun. 2023 Aug 11;14:4861. doi: 10.1038/s41467-023-40550-0 (PMC10421932; doi:10.1038/s41467-023-40550-0)
Supplement: Supplementary file 5 — Supplementary Data 2 [file 41467_2023_40550_MOESM5_ESM.zip › SD2_structure_predictions/full_sequence/SP|P14612|Pseudechis_australis.pdb]

MODEL     1                                                                     
ATOM      1  N   MET A   1     -26.038   4.233  44.112  1.00 63.73           N  
ATOM      2  CA  MET A   1     -26.451   4.367  42.718  1.00 63.73           C  
ATOM      3  C   MET A   1     -25.330   4.963  41.873  1.00 63.73           C  
ATOM      4  CB  MET A   1     -27.705   5.236  42.610  1.00 63.73           C  
ATOM      5  O   MET A   1     -25.422   4.993  40.645  1.00 63.73           O  
ATOM      6  CG  MET A   1     -27.917   6.158  43.800  1.00 63.73           C  
ATOM      7  SD  MET A   1     -29.495   7.089  43.696  1.00 63.73           S  
ATOM      8  CE  MET A   1     -29.065   8.556  44.674  1.00 63.73           C  
ATOM      9  N   LYS A   2     -24.128   5.280  42.441  1.00 73.73           N  
ATOM     10  CA  LYS A   2     -22.932   5.903  41.880  1.00 73.73           C  
ATOM     11  C   LYS A   2     -21.901   4.851  41.481  1.00 73.73           C  
ATOM     12  CB  LYS A   2     -22.319   6.885  42.879  1.00 73.73           C  
ATOM     13  O   LYS A   2     -21.168   5.031  40.507  1.00 73.73           O  
ATOM     14  CG  LYS A   2     -23.042   8.222  42.956  1.00 73.73           C  
ATOM     15  CD  LYS A   2     -22.608   9.023  44.177  1.00 73.73           C  
ATOM     16  CE  LYS A   2     -23.207  10.423  44.169  1.00 73.73           C  
ATOM     17  NZ  LYS A   2     -23.686  10.827  45.525  1.00 73.73           N  
ATOM     18  N   THR A   3     -22.002   3.680  42.142  1.00 74.47           N  
ATOM     19  CA  THR A   3     -21.090   2.581  41.848  1.00 74.47           C  
ATOM     20  C   THR A   3     -21.602   1.753  40.673  1.00 74.47           C  
ATOM     21  CB  THR A   3     -20.896   1.672  43.075  1.00 74.47           C  
ATOM     22  O   THR A   3     -20.813   1.176  39.922  1.00 74.47           O  
ATOM     23  CG2 THR A   3     -20.183   2.412  44.201  1.00 74.47           C  
ATOM     24  OG1 THR A   3     -22.177   1.232  43.543  1.00 74.47           O  
ATOM     25  N   LEU A   4     -22.896   1.788  40.440  1.00 73.66           N  
ATOM     26  CA  LEU A   4     -23.566   1.144  39.315  1.00 73.66           C  
ATOM     27  C   LEU A   4     -23.381   1.953  38.036  1.00 73.66           C  
ATOM     28  CB  LEU A   4     -25.058   0.967  39.610  1.00 73.66           C  
ATOM     29  O   LEU A   4     -23.192   1.384  36.959  1.00 73.66           O  
ATOM     30  CG  LEU A   4     -25.439  -0.227  40.486  1.00 73.66           C  
ATOM     31  CD1 LEU A   4     -26.880  -0.093  40.968  1.00 73.66           C  
ATOM     32  CD2 LEU A   4     -25.244  -1.534  39.725  1.00 73.66           C  
ATOM     33  N   LEU A   5     -23.281   3.228  38.176  1.00 74.84           N  
ATOM     34  CA  LEU A   5     -23.059   4.155  37.073  1.00 74.84           C  
ATOM     35  C   LEU A   5     -21.600   4.130  36.627  1.00 74.84           C  
ATOM     36  CB  LEU A   5     -23.456   5.577  37.479  1.00 74.84           C  
ATOM     37  O   LEU A   5     -21.311   4.191  35.430  1.00 74.84           O  
ATOM     38  CG  LEU A   5     -24.952   5.893  37.464  1.00 74.84           C  
ATOM     39  CD1 LEU A   5     -25.224   7.205  38.193  1.00 74.84           C  
ATOM     40  CD2 LEU A   5     -25.473   5.953  36.032  1.00 74.84           C  
ATOM     41  N   LEU A   6     -20.664   3.883  37.551  1.00 75.26           N  
ATOM     42  CA  LEU A   6     -19.229   3.820  37.299  1.00 75.26           C  
ATOM     43  C   LEU A   6     -18.848   2.496  36.645  1.00 75.26           C  
ATOM     44  CB  LEU A   6     -18.447   4.002  38.603  1.00 75.26           C  
ATOM     45  O   LEU A   6     -18.006   2.463  35.745  1.00 75.26           O  
ATOM     46  CG  LEU A   6     -18.402   5.420  39.175  1.00 75.26           C  
ATOM     47  CD1 LEU A   6     -17.824   5.404  40.586  1.00 75.26           C  
ATOM     48  CD2 LEU A   6     -17.589   6.338  38.268  1.00 75.26           C  
ATOM     49  N   THR A   7     -19.504   1.452  36.943  1.00 77.11           N  
ATOM     50  CA  THR A   7     -19.311   0.124  36.371  1.00 77.11           C  
ATOM     51  C   THR A   7     -19.932   0.039  34.979  1.00 77.11           C  
ATOM     52  CB  THR A   7     -19.917  -0.967  37.273  1.00 77.11           C  
ATOM     53  O   THR A   7     -19.394  -0.628  34.093  1.00 77.11           O  
ATOM     54  CG2 THR A   7     -19.193  -1.036  38.614  1.00 77.11           C  
ATOM     55  OG1 THR A   7     -21.300  -0.674  37.504  1.00 77.11           O  
ATOM     56  N   LEU A   8     -20.968   0.732  34.668  1.00 75.47           N  
ATOM     57  CA  LEU A   8     -21.644   0.818  33.378  1.00 75.47           C  
ATOM     58  C   LEU A   8     -20.832   1.653  32.393  1.00 75.47           C  
ATOM     59  CB  LEU A   8     -23.042   1.418  33.543  1.00 75.47           C  
ATOM     60  O   LEU A   8     -20.734   1.309  31.213  1.00 75.47           O  
ATOM     61  CG  LEU A   8     -24.001   1.239  32.365  1.00 75.47           C  
ATOM     62  CD1 LEU A   8     -25.088   0.229  32.716  1.00 75.47           C  
ATOM     63  CD2 LEU A   8     -24.615   2.577  31.967  1.00 75.47           C  
ATOM     64  N   VAL A   9     -20.092   2.622  32.814  1.00 75.83           N  
ATOM     65  CA  VAL A   9     -19.231   3.501  32.030  1.00 75.83           C  
ATOM     66  C   VAL A   9     -17.935   2.775  31.677  1.00 75.83           C  
ATOM     67  CB  VAL A   9     -18.919   4.812  32.786  1.00 75.83           C  
ATOM     68  O   VAL A   9     -17.451   2.869  30.547  1.00 75.83           O  
ATOM     69  CG1 VAL A   9     -17.869   5.630  32.037  1.00 75.83           C  
ATOM     70  CG2 VAL A   9     -20.195   5.628  32.987  1.00 75.83           C  
ATOM     71  N   VAL A  10     -17.405   1.905  32.551  1.00 71.70           N  
ATOM     72  CA  VAL A  10     -16.185   1.128  32.363  1.00 71.70           C  
ATOM     73  C   VAL A  10     -16.451  -0.028  31.401  1.00 71.70           C  
ATOM     74  CB  VAL A  10     -15.642   0.589  33.706  1.00 71.70           C  
ATOM     75  O   VAL A  10     -15.624  -0.327  30.536  1.00 71.70           O  
ATOM     76  CG1 VAL A  10     -14.446  -0.333  33.474  1.00 71.70           C  
ATOM     77  CG2 VAL A  10     -15.259   1.745  34.628  1.00 71.70           C  
ATOM     78  N   VAL A  11     -17.656  -0.676  31.353  1.00 69.19           N  
ATOM     79  CA  VAL A  11     -18.110  -1.754  30.481  1.00 69.19           C  
ATOM     80  C   VAL A  11     -18.430  -1.198  29.095  1.00 69.19           C  
ATOM     81  CB  VAL A  11     -19.346  -2.474  31.064  1.00 69.19           C  
ATOM     82  O   VAL A  11     -18.133  -1.834  28.080  1.00 69.19           O  
ATOM     83  CG1 VAL A  11     -19.890  -3.502  30.074  1.00 69.19           C  
ATOM     84  CG2 VAL A  11     -18.996  -3.140  32.394  1.00 69.19           C  
ATOM     85  N   THR A  12     -18.859   0.027  28.987  1.00 67.85           N  
ATOM     86  CA  THR A  12     -19.165   0.723  27.742  1.00 67.85           C  
ATOM     87  C   THR A  12     -17.887   1.220  27.072  1.00 67.85           C  
ATOM     88  CB  THR A  12     -20.115   1.910  27.984  1.00 67.85           C  
ATOM     89  O   THR A  12     -17.783   1.219  25.843  1.00 67.85           O  
ATOM     90  CG2 THR A  12     -21.469   1.433  28.502  1.00 67.85           C  
ATOM     91  OG1 THR A  12     -19.531   2.793  28.949  1.00 67.85           O  
ATOM     92  N   ILE A  13     -16.816   1.543  27.762  1.00 67.16           N  
ATOM     93  CA  ILE A  13     -15.515   2.010  27.294  1.00 67.16           C  
ATOM     94  C   ILE A  13     -14.657   0.816  26.881  1.00 67.16           C  
ATOM     95  CB  ILE A  13     -14.791   2.843  28.374  1.00 67.16           C  
ATOM     96  O   ILE A  13     -13.879   0.903  25.928  1.00 67.16           O  
ATOM     97  CG1 ILE A  13     -15.573   4.127  28.672  1.00 67.16           C  
ATOM     98  CG2 ILE A  13     -13.358   3.163  27.939  1.00 67.16           C  
ATOM     99  CD1 ILE A  13     -15.055   4.903  29.876  1.00 67.16           C  
ATOM    100  N   MET A  14     -14.803  -0.355  27.462  1.00 64.57           N  
ATOM    101  CA  MET A  14     -14.138  -1.618  27.155  1.00 64.57           C  
ATOM    102  C   MET A  14     -14.753  -2.270  25.920  1.00 64.57           C  
ATOM    103  CB  MET A  14     -14.220  -2.574  28.346  1.00 64.57           C  
ATOM    104  O   MET A  14     -14.072  -2.995  25.192  1.00 64.57           O  
ATOM    105  CG  MET A  14     -13.385  -2.139  29.539  1.00 64.57           C  
ATOM    106  SD  MET A  14     -11.616  -2.590  29.361  1.00 64.57           S  
ATOM    107  CE  MET A  14     -10.941  -1.011  28.773  1.00 64.57           C  
ATOM    108  N   CYS A  15     -15.949  -1.877  25.538  1.00 64.00           N  
ATOM    109  CA  CYS A  15     -16.655  -2.323  24.342  1.00 64.00           C  
ATOM    110  C   CYS A  15     -16.406  -1.373  23.176  1.00 64.00           C  
ATOM    111  CB  CYS A  15     -18.156  -2.428  24.613  1.00 64.00           C  
ATOM    112  O   CYS A  15     -16.781  -1.668  22.039  1.00 64.00           O  
ATOM    113  SG  CYS A  15     -18.837  -4.072  24.305  1.00 64.00           S  
ATOM    114  N   LEU A  16     -15.716  -0.303  23.491  1.00 59.56           N  
ATOM    115  CA  LEU A  16     -15.361   0.649  22.445  1.00 59.56           C  
ATOM    116  C   LEU A  16     -14.009   0.303  21.830  1.00 59.56           C  
ATOM    117  CB  LEU A  16     -15.331   2.074  23.004  1.00 59.56           C  
ATOM    118  O   LEU A  16     -12.966   0.525  22.450  1.00 59.56           O  
ATOM    119  CG  LEU A  16     -16.688   2.710  23.310  1.00 59.56           C  
ATOM    120  CD1 LEU A  16     -16.521   3.871  24.286  1.00 59.56           C  
ATOM    121  CD2 LEU A  16     -17.361   3.179  22.024  1.00 59.56           C  
ATOM    122  N   ASP A  17     -13.598  -0.963  21.887  1.00 54.96           N  
ATOM    123  CA  ASP A  17     -12.484  -1.263  20.992  1.00 54.96           C  
ATOM    124  C   ASP A  17     -12.592  -0.466  19.694  1.00 54.96           C  
ATOM    125  CB  ASP A  17     -12.431  -2.761  20.686  1.00 54.96           C  
ATOM    126  O   ASP A  17     -13.546  -0.636  18.933  1.00 54.96           O  
ATOM    127  CG  ASP A  17     -11.429  -3.507  21.550  1.00 54.96           C  
ATOM    128  OD1 ASP A  17     -10.240  -3.121  21.578  1.00 54.96           O  
ATOM    129  OD2 ASP A  17     -11.831  -4.492  22.207  1.00 54.96           O  
ATOM    130  N   LEU A  18     -12.855   0.814  19.821  1.00 57.72           N  
ATOM    131  CA  LEU A  18     -12.733   1.720  18.684  1.00 57.72           C  
ATOM    132  C   LEU A  18     -11.860   1.108  17.593  1.00 57.72           C  
ATOM    133  CB  LEU A  18     -12.149   3.063  19.128  1.00 57.72           C  
ATOM    134  O   LEU A  18     -10.684   0.818  17.824  1.00 57.72           O  
ATOM    135  CG  LEU A  18     -13.125   4.239  19.191  1.00 57.72           C  
ATOM    136  CD1 LEU A  18     -13.682   4.391  20.603  1.00 57.72           C  
ATOM    137  CD2 LEU A  18     -12.442   5.525  18.739  1.00 57.72           C  
ATOM    138  N   GLY A  19     -12.240  -0.125  17.084  1.00 63.09           N  
ATOM    139  CA  GLY A  19     -11.721  -0.754  15.880  1.00 63.09           C  
ATOM    140  C   GLY A  19     -11.000   0.215  14.962  1.00 63.09           C  
ATOM    141  O   GLY A  19     -11.637   1.004  14.261  1.00 63.09           O  
ATOM    142  N   TYR A  20      -9.950   0.935  15.588  1.00 70.88           N  
ATOM    143  CA  TYR A  20      -9.117   1.754  14.716  1.00 70.88           C  
ATOM    144  C   TYR A  20      -8.828   1.035  13.404  1.00 70.88           C  
ATOM    145  CB  TYR A  20      -7.803   2.118  15.413  1.00 70.88           C  
ATOM    146  O   TYR A  20      -8.285  -0.073  13.403  1.00 70.88           O  
ATOM    147  CG  TYR A  20      -7.008   3.181  14.693  1.00 70.88           C  
ATOM    148  CD1 TYR A  20      -5.938   2.839  13.868  1.00 70.88           C  
ATOM    149  CD2 TYR A  20      -7.324   4.527  14.837  1.00 70.88           C  
ATOM    150  CE1 TYR A  20      -5.202   3.815  13.205  1.00 70.88           C  
ATOM    151  CE2 TYR A  20      -6.594   5.511  14.179  1.00 70.88           C  
ATOM    152  OH  TYR A  20      -4.811   6.116  12.712  1.00 70.88           O  
ATOM    153  CZ  TYR A  20      -5.537   5.146  13.366  1.00 70.88           C  
ATOM    154  N   THR A  21      -9.785   1.412  12.437  1.00 85.38           N  
ATOM    155  CA  THR A  21      -9.572   0.828  11.118  1.00 85.38           C  
ATOM    156  C   THR A  21      -8.641   1.703  10.283  1.00 85.38           C  
ATOM    157  CB  THR A  21     -10.905   0.634  10.371  1.00 85.38           C  
ATOM    158  O   THR A  21      -8.728   2.932  10.328  1.00 85.38           O  
ATOM    159  CG2 THR A  21     -11.834  -0.301  11.138  1.00 85.38           C  
ATOM    160  OG1 THR A  21     -11.547   1.905  10.214  1.00 85.38           O  
ATOM    161  N   LEU A  22      -7.564   1.241   9.835  1.00 94.28           N  
ATOM    162  CA  LEU A  22      -6.589   1.893   8.967  1.00 94.28           C  
ATOM    163  C   LEU A  22      -7.170   2.124   7.576  1.00 94.28           C  
ATOM    164  CB  LEU A  22      -5.313   1.054   8.867  1.00 94.28           C  
ATOM    165  O   LEU A  22      -7.809   1.234   7.010  1.00 94.28           O  
ATOM    166  CG  LEU A  22      -4.187   1.631   8.009  1.00 94.28           C  
ATOM    167  CD1 LEU A  22      -3.603   2.876   8.668  1.00 94.28           C  
ATOM    168  CD2 LEU A  22      -3.103   0.585   7.775  1.00 94.28           C  
ATOM    169  N   THR A  23      -7.017   3.408   7.064  1.00 95.75           N  
ATOM    170  CA  THR A  23      -7.394   3.725   5.691  1.00 95.75           C  
ATOM    171  C   THR A  23      -6.161   4.057   4.855  1.00 95.75           C  
ATOM    172  CB  THR A  23      -8.384   4.904   5.641  1.00 95.75           C  
ATOM    173  O   THR A  23      -5.235   4.713   5.338  1.00 95.75           O  
ATOM    174  CG2 THR A  23      -9.701   4.544   6.320  1.00 95.75           C  
ATOM    175  OG1 THR A  23      -7.808   6.033   6.308  1.00 95.75           O  
ATOM    176  N   CYS A  24      -6.165   3.547   3.520  1.00 95.99           N  
ATOM    177  CA  CYS A  24      -5.035   3.746   2.620  1.00 95.99           C  
ATOM    178  C   CYS A  24      -5.502   4.256   1.262  1.00 95.99           C  
ATOM    179  CB  CYS A  24      -4.253   2.445   2.445  1.00 95.99           C  
ATOM    180  O   CYS A  24      -6.621   3.964   0.836  1.00 95.99           O  
ATOM    181  SG  CYS A  24      -3.553   1.804   3.982  1.00 95.99           S  
ATOM    182  N   TYR A  25      -4.645   5.037   0.637  1.00 95.16           N  
ATOM    183  CA  TYR A  25      -4.923   5.396  -0.749  1.00 95.16           C  
ATOM    184  C   TYR A  25      -4.731   4.198  -1.671  1.00 95.16           C  
ATOM    185  CB  TYR A  25      -4.020   6.549  -1.197  1.00 95.16           C  
ATOM    186  O   TYR A  25      -3.810   3.401  -1.481  1.00 95.16           O  
ATOM    187  CG  TYR A  25      -4.376   7.876  -0.573  1.00 95.16           C  
ATOM    188  CD1 TYR A  25      -5.665   8.394  -0.677  1.00 95.16           C  
ATOM    189  CD2 TYR A  25      -3.424   8.616   0.121  1.00 95.16           C  
ATOM    190  CE1 TYR A  25      -5.998   9.617  -0.105  1.00 95.16           C  
ATOM    191  CE2 TYR A  25      -3.746   9.841   0.697  1.00 95.16           C  
ATOM    192  OH  TYR A  25      -5.356  11.544   1.147  1.00 95.16           O  
ATOM    193  CZ  TYR A  25      -5.033  10.332   0.579  1.00 95.16           C  
ATOM    194  N   LYS A  26      -5.679   4.107  -2.650  1.00 92.40           N  
ATOM    195  CA  LYS A  26      -5.627   3.046  -3.652  1.00 92.40           C  
ATOM    196  C   LYS A  26      -5.787   3.612  -5.061  1.00 92.40           C  
ATOM    197  CB  LYS A  26      -6.708   1.999  -3.382  1.00 92.40           C  
ATOM    198  O   LYS A  26      -6.626   4.486  -5.292  1.00 92.40           O  
ATOM    199  CG  LYS A  26      -6.666   0.808  -4.328  1.00 92.40           C  
ATOM    200  CD  LYS A  26      -7.777  -0.188  -4.022  1.00 92.40           C  
ATOM    201  CE  LYS A  26      -7.744  -1.374  -4.976  1.00 92.40           C  
ATOM    202  NZ  LYS A  26      -8.828  -2.357  -4.676  1.00 92.40           N  
ATOM    203  N   GLY A  27      -4.998   3.010  -5.918  1.00 85.00           N  
ATOM    204  CA  GLY A  27      -5.125   3.365  -7.323  1.00 85.00           C  
ATOM    205  C   GLY A  27      -4.564   4.738  -7.644  1.00 85.00           C  
ATOM    206  O   GLY A  27      -4.081   5.441  -6.754  1.00 85.00           O  
ATOM    207  N   ARG A  28      -4.686   5.075  -8.887  1.00 78.33           N  
ATOM    208  CA  ARG A  28      -4.164   6.338  -9.399  1.00 78.33           C  
ATOM    209  C   ARG A  28      -5.119   7.488  -9.095  1.00 78.33           C  
ATOM    210  CB  ARG A  28      -3.917   6.247 -10.906  1.00 78.33           C  
ATOM    211  O   ARG A  28      -4.708   8.650  -9.062  1.00 78.33           O  
ATOM    212  CG  ARG A  28      -2.607   5.569 -11.276  1.00 78.33           C  
ATOM    213  CD  ARG A  28      -2.319   5.673 -12.767  1.00 78.33           C  
ATOM    214  NE  ARG A  28      -1.334   4.685 -13.196  1.00 78.33           N  
ATOM    215  NH1 ARG A  28      -0.540   5.940 -14.965  1.00 78.33           N  
ATOM    216  NH2 ARG A  28       0.346   3.870 -14.533  1.00 78.33           N  
ATOM    217  CZ  ARG A  28      -0.511   4.834 -14.230  1.00 78.33           C  
ATOM    218  N   ASP A  29      -6.403   7.060  -8.805  1.00 81.14           N  
ATOM    219  CA  ASP A  29      -7.460   8.032  -8.544  1.00 81.14           C  
ATOM    220  C   ASP A  29      -7.489   8.428  -7.069  1.00 81.14           C  
ATOM    221  CB  ASP A  29      -8.820   7.472  -8.965  1.00 81.14           C  
ATOM    222  O   ASP A  29      -8.316   9.244  -6.657  1.00 81.14           O  
ATOM    223  CG  ASP A  29      -9.133   6.131  -8.326  1.00 81.14           C  
ATOM    224  OD1 ASP A  29      -8.193   5.357  -8.041  1.00 81.14           O  
ATOM    225  OD2 ASP A  29     -10.330   5.843  -8.109  1.00 81.14           O  
ATOM    226  N   ARG A  30      -6.521   7.820  -6.308  1.00 83.50           N  
ATOM    227  CA  ARG A  30      -6.292   8.201  -4.918  1.00 83.50           C  
ATOM    228  C   ARG A  30      -7.541   7.970  -4.074  1.00 83.50           C  
ATOM    229  CB  ARG A  30      -5.861   9.666  -4.826  1.00 83.50           C  
ATOM    230  O   ARG A  30      -7.849   8.763  -3.181  1.00 83.50           O  
ATOM    231  CG  ARG A  30      -4.568   9.976  -5.563  1.00 83.50           C  
ATOM    232  CD  ARG A  30      -4.176  11.440  -5.425  1.00 83.50           C  
ATOM    233  NE  ARG A  30      -3.038  11.776  -6.275  1.00 83.50           N  
ATOM    234  NH1 ARG A  30      -3.069  14.032  -5.779  1.00 83.50           N  
ATOM    235  NH2 ARG A  30      -1.499  13.194  -7.223  1.00 83.50           N  
ATOM    236  CZ  ARG A  30      -2.538  13.000  -6.424  1.00 83.50           C  
ATOM    237  N   SER A  31      -8.227   6.969  -4.354  1.00 90.97           N  
ATOM    238  CA  SER A  31      -9.390   6.639  -3.536  1.00 90.97           C  
ATOM    239  C   SER A  31      -8.972   6.026  -2.204  1.00 90.97           C  
ATOM    240  CB  SER A  31     -10.316   5.678  -4.282  1.00 90.97           C  
ATOM    241  O   SER A  31      -7.965   5.318  -2.129  1.00 90.97           O  
ATOM    242  OG  SER A  31      -9.655   4.454  -4.555  1.00 90.97           O  
ATOM    243  N   SER A  32      -9.640   6.442  -1.222  1.00 94.19           N  
ATOM    244  CA  SER A  32      -9.374   5.939   0.122  1.00 94.19           C  
ATOM    245  C   SER A  32     -10.169   4.670   0.406  1.00 94.19           C  
ATOM    246  CB  SER A  32      -9.707   7.004   1.169  1.00 94.19           C  
ATOM    247  O   SER A  32     -11.358   4.591   0.087  1.00 94.19           O  
ATOM    248  OG  SER A  32      -9.322   6.574   2.463  1.00 94.19           O  
ATOM    249  N   GLU A  33      -9.434   3.660   0.901  1.00 94.26           N  
ATOM    250  CA  GLU A  33     -10.109   2.409   1.236  1.00 94.26           C  
ATOM    251  C   GLU A  33      -9.779   1.967   2.659  1.00 94.26           C  
ATOM    252  CB  GLU A  33      -9.728   1.309   0.242  1.00 94.26           C  
ATOM    253  O   GLU A  33      -8.682   2.230   3.157  1.00 94.26           O  
ATOM    254  CG  GLU A  33      -8.285   0.841   0.366  1.00 94.26           C  
ATOM    255  CD  GLU A  33      -7.943  -0.305  -0.573  1.00 94.26           C  
ATOM    256  OE1 GLU A  33      -6.749  -0.664  -0.682  1.00 94.26           O  
ATOM    257  OE2 GLU A  33      -8.877  -0.846  -1.206  1.00 94.26           O  
ATOM    258  N   THR A  34     -10.814   1.404   3.336  1.00 95.40           N  
ATOM    259  CA  THR A  34     -10.618   0.848   4.670  1.00 95.40           C  
ATOM    260  C   THR A  34      -9.932  -0.513   4.594  1.00 95.40           C  
ATOM    261  CB  THR A  34     -11.956   0.710   5.420  1.00 95.40           C  
ATOM    262  O   THR A  34     -10.361  -1.389   3.839  1.00 95.40           O  
ATOM    263  CG2 THR A  34     -11.740   0.196   6.839  1.00 95.40           C  
ATOM    264  OG1 THR A  34     -12.597   1.990   5.480  1.00 95.40           O  
ATOM    265  N   CYS A  35      -8.799  -0.645   5.418  1.00 93.87           N  
ATOM    266  CA  CYS A  35      -8.051  -1.897   5.395  1.00 93.87           C  
ATOM    267  C   CYS A  35      -8.735  -2.956   6.252  1.00 93.87           C  
ATOM    268  CB  CYS A  35      -6.621  -1.676   5.886  1.00 93.87           C  
ATOM    269  O   CYS A  35      -9.407  -2.629   7.232  1.00 93.87           O  
ATOM    270  SG  CYS A  35      -5.695  -0.471   4.910  1.00 93.87           S  
ATOM    271  N   ARG A  36      -8.556  -4.194   5.785  1.00 92.64           N  
ATOM    272  CA  ARG A  36      -9.053  -5.306   6.588  1.00 92.64           C  
ATOM    273  C   ARG A  36      -8.248  -5.456   7.874  1.00 92.64           C  
ATOM    274  CB  ARG A  36      -9.009  -6.609   5.787  1.00 92.64           C  
ATOM    275  O   ARG A  36      -7.149  -4.910   7.992  1.00 92.64           O  
ATOM    276  CG  ARG A  36      -9.887  -6.600   4.546  1.00 92.64           C  
ATOM    277  CD  ARG A  36      -9.862  -7.942   3.827  1.00 92.64           C  
ATOM    278  NE  ARG A  36     -10.752  -7.949   2.669  1.00 92.64           N  
ATOM    279  NH1 ARG A  36     -10.131 -10.054   1.947  1.00 92.64           N  
ATOM    280  NH2 ARG A  36     -11.700  -8.854   0.784  1.00 92.64           N  
ATOM    281  CZ  ARG A  36     -10.859  -8.953   1.803  1.00 92.64           C  
ATOM    282  N   SER A  37      -8.779  -6.099   8.835  1.00 88.32           N  
ATOM    283  CA  SER A  37      -8.190  -6.237  10.162  1.00 88.32           C  
ATOM    284  C   SER A  37      -6.800  -6.860  10.088  1.00 88.32           C  
ATOM    285  CB  SER A  37      -9.090  -7.082  11.064  1.00 88.32           C  
ATOM    286  O   SER A  37      -5.919  -6.521  10.880  1.00 88.32           O  
ATOM    287  OG  SER A  37      -9.282  -8.374  10.514  1.00 88.32           O  
ATOM    288  N   GLU A  38      -6.498  -7.620   9.064  1.00 90.32           N  
ATOM    289  CA  GLU A  38      -5.222  -8.315   8.924  1.00 90.32           C  
ATOM    290  C   GLU A  38      -4.195  -7.446   8.205  1.00 90.32           C  
ATOM    291  CB  GLU A  38      -5.410  -9.637   8.174  1.00 90.32           C  
ATOM    292  O   GLU A  38      -3.000  -7.748   8.219  1.00 90.32           O  
ATOM    293  CG  GLU A  38      -6.441  -9.568   7.057  1.00 90.32           C  
ATOM    294  CD  GLU A  38      -7.858  -9.852   7.530  1.00 90.32           C  
ATOM    295  OE1 GLU A  38      -8.792  -9.830   6.697  1.00 90.32           O  
ATOM    296  OE2 GLU A  38      -8.035 -10.098   8.744  1.00 90.32           O  
ATOM    297  N   GLN A  39      -4.646  -6.266   7.674  1.00 93.52           N  
ATOM    298  CA  GLN A  39      -3.820  -5.320   6.931  1.00 93.52           C  
ATOM    299  C   GLN A  39      -3.590  -4.042   7.732  1.00 93.52           C  
ATOM    300  CB  GLN A  39      -4.465  -4.987   5.585  1.00 93.52           C  
ATOM    301  O   GLN A  39      -4.467  -3.179   7.799  1.00 93.52           O  
ATOM    302  CG  GLN A  39      -4.689  -6.200   4.692  1.00 93.52           C  
ATOM    303  CD  GLN A  39      -5.540  -5.885   3.476  1.00 93.52           C  
ATOM    304  NE2 GLN A  39      -5.434  -6.719   2.447  1.00 93.52           N  
ATOM    305  OE1 GLN A  39      -6.287  -4.902   3.463  1.00 93.52           O  
ATOM    306  N   GLU A  40      -2.434  -4.008   8.261  1.00 93.70           N  
ATOM    307  CA  GLU A  40      -2.175  -2.940   9.222  1.00 93.70           C  
ATOM    308  C   GLU A  40      -1.189  -1.919   8.661  1.00 93.70           C  
ATOM    309  CB  GLU A  40      -1.644  -3.516  10.537  1.00 93.70           C  
ATOM    310  O   GLU A  40      -0.594  -1.145   9.413  1.00 93.70           O  
ATOM    311  CG  GLU A  40      -2.640  -4.408  11.265  1.00 93.70           C  
ATOM    312  CD  GLU A  40      -2.140  -4.886  12.618  1.00 93.70           C  
ATOM    313  OE1 GLU A  40      -2.973  -5.250  13.479  1.00 93.70           O  
ATOM    314  OE2 GLU A  40      -0.905  -4.897  12.820  1.00 93.70           O  
ATOM    315  N   LEU A  41      -0.981  -2.025   7.330  1.00 95.31           N  
ATOM    316  CA  LEU A  41      -0.019  -1.131   6.695  1.00 95.31           C  
ATOM    317  C   LEU A  41      -0.577  -0.568   5.392  1.00 95.31           C  
ATOM    318  CB  LEU A  41       1.298  -1.864   6.425  1.00 95.31           C  
ATOM    319  O   LEU A  41      -1.343  -1.241   4.699  1.00 95.31           O  
ATOM    320  CG  LEU A  41       1.982  -2.497   7.638  1.00 95.31           C  
ATOM    321  CD1 LEU A  41       2.869  -3.657   7.199  1.00 95.31           C  
ATOM    322  CD2 LEU A  41       2.793  -1.455   8.399  1.00 95.31           C  
ATOM    323  N   CYS A  42      -0.184   0.626   5.134  1.00 95.40           N  
ATOM    324  CA  CYS A  42      -0.298   1.157   3.781  1.00 95.40           C  
ATOM    325  C   CYS A  42       0.984   0.918   2.992  1.00 95.40           C  
ATOM    326  CB  CYS A  42      -0.615   2.651   3.816  1.00 95.40           C  
ATOM    327  O   CYS A  42       2.084   1.070   3.526  1.00 95.40           O  
ATOM    328  SG  CYS A  42      -2.204   3.041   4.581  1.00 95.40           S  
ATOM    329  N   CYS A  43       0.806   0.535   1.685  1.00 94.43           N  
ATOM    330  CA  CYS A  43       2.001   0.213   0.913  1.00 94.43           C  
ATOM    331  C   CYS A  43       1.950   0.860  -0.466  1.00 94.43           C  
ATOM    332  CB  CYS A  43       2.155  -1.301   0.771  1.00 94.43           C  
ATOM    333  O   CYS A  43       0.900   0.876  -1.111  1.00 94.43           O  
ATOM    334  SG  CYS A  43       3.659  -1.801  -0.096  1.00 94.43           S  
ATOM    335  N   THR A  44       3.105   1.412  -0.839  1.00 93.21           N  
ATOM    336  CA  THR A  44       3.333   1.907  -2.192  1.00 93.21           C  
ATOM    337  C   THR A  44       4.423   1.097  -2.887  1.00 93.21           C  
ATOM    338  CB  THR A  44       3.723   3.397  -2.183  1.00 93.21           C  
ATOM    339  O   THR A  44       5.548   1.006  -2.391  1.00 93.21           O  
ATOM    340  CG2 THR A  44       3.845   3.942  -3.603  1.00 93.21           C  
ATOM    341  OG1 THR A  44       2.722   4.143  -1.481  1.00 93.21           O  
ATOM    342  N   LYS A  45       4.009   0.506  -3.964  1.00 92.18           N  
ATOM    343  CA  LYS A  45       4.919  -0.272  -4.800  1.00 92.18           C  
ATOM    344  C   LYS A  45       5.238   0.465  -6.098  1.00 92.18           C  
ATOM    345  CB  LYS A  45       4.321  -1.645  -5.111  1.00 92.18           C  
ATOM    346  O   LYS A  45       4.331   0.854  -6.837  1.00 92.18           O  
ATOM    347  CG  LYS A  45       5.213  -2.529  -5.969  1.00 92.18           C  
ATOM    348  CD  LYS A  45       4.542  -3.859  -6.288  1.00 92.18           C  
ATOM    349  CE  LYS A  45       5.402  -4.713  -7.210  1.00 92.18           C  
ATOM    350  NZ  LYS A  45       4.742  -6.012  -7.536  1.00 92.18           N  
ATOM    351  N   THR A  46       6.606   0.636  -6.355  1.00 91.49           N  
ATOM    352  CA  THR A  46       7.029   1.325  -7.570  1.00 91.49           C  
ATOM    353  C   THR A  46       8.020   0.472  -8.357  1.00 91.49           C  
ATOM    354  CB  THR A  46       7.666   2.689  -7.246  1.00 91.49           C  
ATOM    355  O   THR A  46       8.891  -0.176  -7.773  1.00 91.49           O  
ATOM    356  CG2 THR A  46       6.647   3.637  -6.622  1.00 91.49           C  
ATOM    357  OG1 THR A  46       8.749   2.498  -6.328  1.00 91.49           O  
ATOM    358  N   TRP A  47       7.779   0.381  -9.605  1.00 92.46           N  
ATOM    359  CA  TRP A  47       8.704  -0.355 -10.460  1.00 92.46           C  
ATOM    360  C   TRP A  47       8.722   0.226 -11.870  1.00 92.46           C  
ATOM    361  CB  TRP A  47       8.326  -1.838 -10.510  1.00 92.46           C  
ATOM    362  O   TRP A  47       7.822   0.979 -12.249  1.00 92.46           O  
ATOM    363  CG  TRP A  47       7.072  -2.122 -11.282  1.00 92.46           C  
ATOM    364  CD1 TRP A  47       6.981  -2.539 -12.580  1.00 92.46           C  
ATOM    365  CD2 TRP A  47       5.729  -2.003 -10.803  1.00 92.46           C  
ATOM    366  CE2 TRP A  47       4.873  -2.365 -11.866  1.00 92.46           C  
ATOM    367  CE3 TRP A  47       5.166  -1.625  -9.577  1.00 92.46           C  
ATOM    368  NE1 TRP A  47       5.661  -2.688 -12.938  1.00 92.46           N  
ATOM    369  CH2 TRP A  47       2.957  -1.987 -10.529  1.00 92.46           C  
ATOM    370  CZ2 TRP A  47       3.482  -2.361 -11.739  1.00 92.46           C  
ATOM    371  CZ3 TRP A  47       3.782  -1.621  -9.452  1.00 92.46           C  
ATOM    372  N   CYS A  48       9.831  -0.078 -12.609  1.00 92.35           N  
ATOM    373  CA  CYS A  48       9.985   0.393 -13.981  1.00 92.35           C  
ATOM    374  C   CYS A  48       9.869  -0.761 -14.970  1.00 92.35           C  
ATOM    375  CB  CYS A  48      11.331   1.095 -14.159  1.00 92.35           C  
ATOM    376  O   CYS A  48      10.567  -1.768 -14.840  1.00 92.35           O  
ATOM    377  SG  CYS A  48      11.343   2.804 -13.576  1.00 92.35           S  
ATOM    378  N   ASP A  49       8.933  -0.675 -15.891  1.00 91.53           N  
ATOM    379  CA  ASP A  49       8.830  -1.677 -16.947  1.00 91.53           C  
ATOM    380  C   ASP A  49       9.507  -1.196 -18.228  1.00 91.53           C  
ATOM    381  CB  ASP A  49       7.363  -2.017 -17.223  1.00 91.53           C  
ATOM    382  O   ASP A  49      10.219  -0.190 -18.220  1.00 91.53           O  
ATOM    383  CG  ASP A  49       6.576  -0.841 -17.774  1.00 91.53           C  
ATOM    384  OD1 ASP A  49       7.191   0.169 -18.179  1.00 91.53           O  
ATOM    385  OD2 ASP A  49       5.329  -0.924 -17.800  1.00 91.53           O  
ATOM    386  N   GLN A  50       9.318  -1.917 -19.363  1.00 92.02           N  
ATOM    387  CA  GLN A  50      10.002  -1.669 -20.628  1.00 92.02           C  
ATOM    388  C   GLN A  50       9.654  -0.290 -21.181  1.00 92.02           C  
ATOM    389  CB  GLN A  50       9.649  -2.749 -21.651  1.00 92.02           C  
ATOM    390  O   GLN A  50      10.409   0.275 -21.975  1.00 92.02           O  
ATOM    391  CG  GLN A  50       8.160  -2.842 -21.958  1.00 92.02           C  
ATOM    392  CD  GLN A  50       7.809  -4.054 -22.800  1.00 92.02           C  
ATOM    393  NE2 GLN A  50       6.523  -4.386 -22.855  1.00 92.02           N  
ATOM    394  OE1 GLN A  50       8.685  -4.687 -23.398  1.00 92.02           O  
ATOM    395  N   TRP A  51       8.610   0.355 -20.712  1.00 92.09           N  
ATOM    396  CA  TRP A  51       8.162   1.648 -21.221  1.00 92.09           C  
ATOM    397  C   TRP A  51       8.411   2.751 -20.198  1.00 92.09           C  
ATOM    398  CB  TRP A  51       6.676   1.597 -21.585  1.00 92.09           C  
ATOM    399  O   TRP A  51       7.842   3.841 -20.301  1.00 92.09           O  
ATOM    400  CG  TRP A  51       6.370   0.741 -22.777  1.00 92.09           C  
ATOM    401  CD1 TRP A  51       6.495   1.087 -24.094  1.00 92.09           C  
ATOM    402  CD2 TRP A  51       5.882  -0.604 -22.760  1.00 92.09           C  
ATOM    403  CE2 TRP A  51       5.735  -1.013 -24.104  1.00 92.09           C  
ATOM    404  CE3 TRP A  51       5.557  -1.505 -21.737  1.00 92.09           C  
ATOM    405  NE1 TRP A  51       6.114   0.036 -24.897  1.00 92.09           N  
ATOM    406  CH2 TRP A  51       4.963  -3.147 -23.431  1.00 92.09           C  
ATOM    407  CZ2 TRP A  51       5.275  -2.285 -24.451  1.00 92.09           C  
ATOM    408  CZ3 TRP A  51       5.099  -2.771 -22.085  1.00 92.09           C  
ATOM    409  N   CYS A  52       9.159   2.562 -19.186  1.00 92.31           N  
ATOM    410  CA  CYS A  52       9.398   3.491 -18.088  1.00 92.31           C  
ATOM    411  C   CYS A  52       9.987   4.800 -18.600  1.00 92.31           C  
ATOM    412  CB  CYS A  52      10.336   2.870 -17.053  1.00 92.31           C  
ATOM    413  O   CYS A  52       9.644   5.876 -18.106  1.00 92.31           O  
ATOM    414  SG  CYS A  52      10.288   3.686 -15.443  1.00 92.31           S  
ATOM    415  N   GLN A  53      10.799   4.693 -19.652  1.00 91.75           N  
ATOM    416  CA  GLN A  53      11.424   5.876 -20.234  1.00 91.75           C  
ATOM    417  C   GLN A  53      10.379   6.812 -20.833  1.00 91.75           C  
ATOM    418  CB  GLN A  53      12.443   5.474 -21.302  1.00 91.75           C  
ATOM    419  O   GLN A  53      10.507   8.035 -20.740  1.00 91.75           O  
ATOM    420  CG  GLN A  53      13.812   5.116 -20.741  1.00 91.75           C  
ATOM    421  CD  GLN A  53      14.857   4.920 -21.824  1.00 91.75           C  
ATOM    422  NE2 GLN A  53      16.128   4.980 -21.440  1.00 91.75           N  
ATOM    423  OE1 GLN A  53      14.525   4.716 -22.996  1.00 91.75           O  
ATOM    424  N   ASP A  54       9.298   6.228 -21.297  1.00 93.71           N  
ATOM    425  CA  ASP A  54       8.256   7.011 -21.955  1.00 93.71           C  
ATOM    426  C   ASP A  54       7.144   7.379 -20.975  1.00 93.71           C  
ATOM    427  CB  ASP A  54       7.676   6.242 -23.144  1.00 93.71           C  
ATOM    428  O   ASP A  54       6.660   8.512 -20.974  1.00 93.71           O  
ATOM    429  CG  ASP A  54       8.690   6.010 -24.251  1.00 93.71           C  
ATOM    430  OD1 ASP A  54       9.529   6.900 -24.506  1.00 93.71           O  
ATOM    431  OD2 ASP A  54       8.647   4.927 -24.874  1.00 93.71           O  
ATOM    432  N   ARG A  55       6.841   6.532 -19.913  1.00 89.42           N  
ATOM    433  CA  ARG A  55       5.649   6.712 -19.090  1.00 89.42           C  
ATOM    434  C   ARG A  55       6.021   6.927 -17.627  1.00 89.42           C  
ATOM    435  CB  ARG A  55       4.717   5.505 -19.221  1.00 89.42           C  
ATOM    436  O   ARG A  55       5.189   7.358 -16.826  1.00 89.42           O  
ATOM    437  CG  ARG A  55       4.155   5.311 -20.620  1.00 89.42           C  
ATOM    438  CD  ARG A  55       3.137   4.180 -20.667  1.00 89.42           C  
ATOM    439  NE  ARG A  55       3.783   2.871 -20.629  1.00 89.42           N  
ATOM    440  NH1 ARG A  55       1.836   1.671 -20.954  1.00 89.42           N  
ATOM    441  NH2 ARG A  55       3.836   0.577 -20.715  1.00 89.42           N  
ATOM    442  CZ  ARG A  55       3.150   1.709 -20.766  1.00 89.42           C  
ATOM    443  N   GLY A  56       7.313   6.744 -17.344  1.00 89.20           N  
ATOM    444  CA  GLY A  56       7.721   6.808 -15.949  1.00 89.20           C  
ATOM    445  C   GLY A  56       7.500   5.506 -15.203  1.00 89.20           C  
ATOM    446  O   GLY A  56       7.077   4.510 -15.794  1.00 89.20           O  
ATOM    447  N   PRO A  57       7.824   5.478 -13.926  1.00 89.73           N  
ATOM    448  CA  PRO A  57       7.669   4.264 -13.121  1.00 89.73           C  
ATOM    449  C   PRO A  57       6.207   3.907 -12.868  1.00 89.73           C  
ATOM    450  CB  PRO A  57       8.380   4.616 -11.812  1.00 89.73           C  
ATOM    451  O   PRO A  57       5.346   4.790 -12.848  1.00 89.73           O  
ATOM    452  CG  PRO A  57       8.328   6.108 -11.738  1.00 89.73           C  
ATOM    453  CD  PRO A  57       8.298   6.654 -13.137  1.00 89.73           C  
ATOM    454  N   ARG A  58       5.971   2.598 -12.738  1.00 90.24           N  
ATOM    455  CA  ARG A  58       4.657   2.111 -12.331  1.00 90.24           C  
ATOM    456  C   ARG A  58       4.480   2.210 -10.820  1.00 90.24           C  
ATOM    457  CB  ARG A  58       4.453   0.666 -12.790  1.00 90.24           C  
ATOM    458  O   ARG A  58       5.452   2.114 -10.068  1.00 90.24           O  
ATOM    459  CG  ARG A  58       4.590   0.471 -14.291  1.00 90.24           C  
ATOM    460  CD  ARG A  58       3.454   1.140 -15.053  1.00 90.24           C  
ATOM    461  NE  ARG A  58       3.531   0.866 -16.485  1.00 90.24           N  
ATOM    462  NH1 ARG A  58       1.645   2.086 -17.029  1.00 90.24           N  
ATOM    463  NH2 ARG A  58       2.833   1.011 -18.668  1.00 90.24           N  
ATOM    464  CZ  ARG A  58       2.669   1.322 -17.391  1.00 90.24           C  
ATOM    465  N   LEU A  59       3.200   2.499 -10.478  1.00 89.43           N  
ATOM    466  CA  LEU A  59       2.930   2.650  -9.052  1.00 89.43           C  
ATOM    467  C   LEU A  59       1.692   1.857  -8.647  1.00 89.43           C  
ATOM    468  CB  LEU A  59       2.744   4.127  -8.695  1.00 89.43           C  
ATOM    469  O   LEU A  59       0.669   1.901  -9.334  1.00 89.43           O  
ATOM    470  CG  LEU A  59       2.363   4.431  -7.246  1.00 89.43           C  
ATOM    471  CD1 LEU A  59       3.614   4.546  -6.381  1.00 89.43           C  
ATOM    472  CD2 LEU A  59       1.534   5.709  -7.168  1.00 89.43           C  
ATOM    473  N   GLU A  60       1.831   1.132  -7.633  1.00 91.17           N  
ATOM    474  CA  GLU A  60       0.718   0.437  -6.992  1.00 91.17           C  
ATOM    475  C   GLU A  60       0.663   0.743  -5.498  1.00 91.17           C  
ATOM    476  CB  GLU A  60       0.828  -1.074  -7.216  1.00 91.17           C  
ATOM    477  O   GLU A  60       1.680   0.667  -4.806  1.00 91.17           O  
ATOM    478  CG  GLU A  60      -0.424  -1.846  -6.824  1.00 91.17           C  
ATOM    479  CD  GLU A  60      -0.333  -3.332  -7.130  1.00 91.17           C  
ATOM    480  OE1 GLU A  60      -1.198  -4.103  -6.657  1.00 91.17           O  
ATOM    481  OE2 GLU A  60       0.613  -3.729  -7.848  1.00 91.17           O  
ATOM    482  N   MET A  61      -0.527   1.212  -4.991  1.00 92.41           N  
ATOM    483  CA  MET A  61      -0.662   1.506  -3.567  1.00 92.41           C  
ATOM    484  C   MET A  61      -1.914   0.853  -2.993  1.00 92.41           C  
ATOM    485  CB  MET A  61      -0.705   3.017  -3.332  1.00 92.41           C  
ATOM    486  O   MET A  61      -2.852   0.543  -3.730  1.00 92.41           O  
ATOM    487  CG  MET A  61      -1.777   3.733  -4.137  1.00 92.41           C  
ATOM    488  SD  MET A  61      -1.701   5.556  -3.945  1.00 92.41           S  
ATOM    489  CE  MET A  61      -0.334   5.940  -5.073  1.00 92.41           C  
ATOM    490  N   GLY A  62      -1.908   0.638  -1.663  1.00 93.86           N  
ATOM    491  CA  GLY A  62      -3.036   0.026  -0.977  1.00 93.86           C  
ATOM    492  C   GLY A  62      -2.667  -0.562   0.371  1.00 93.86           C  
ATOM    493  O   GLY A  62      -1.590  -0.283   0.903  1.00 93.86           O  
ATOM    494  N   CYS A  63      -3.646  -1.316   0.861  1.00 95.00           N  
ATOM    495  CA  CYS A  63      -3.484  -1.981   2.149  1.00 95.00           C  
ATOM    496  C   CYS A  63      -2.671  -3.262   2.002  1.00 95.00           C  
ATOM    497  CB  CYS A  63      -4.847  -2.298   2.764  1.00 95.00           C  
ATOM    498  O   CYS A  63      -2.820  -3.987   1.018  1.00 95.00           O  
ATOM    499  SG  CYS A  63      -5.872  -0.839   3.053  1.00 95.00           S  
ATOM    500  N   THR A  64      -1.827  -3.559   3.022  1.00 94.89           N  
ATOM    501  CA  THR A  64      -1.060  -4.799   2.995  1.00 94.89           C  
ATOM    502  C   THR A  64      -0.793  -5.301   4.411  1.00 94.89           C  
ATOM    503  CB  THR A  64       0.277  -4.614   2.253  1.00 94.89           C  
ATOM    504  O   THR A  64      -0.762  -4.514   5.359  1.00 94.89           O  
ATOM    505  CG2 THR A  64       1.210  -3.687   3.025  1.00 94.89           C  
ATOM    506  OG1 THR A  64       0.911  -5.889   2.096  1.00 94.89           O  
ATOM    507  N   ALA A  65      -0.650  -6.579   4.495  1.00 94.71           N  
ATOM    508  CA  ALA A  65      -0.358  -7.190   5.789  1.00 94.71           C  
ATOM    509  C   ALA A  65       1.119  -7.044   6.144  1.00 94.71           C  
ATOM    510  CB  ALA A  65      -0.758  -8.663   5.784  1.00 94.71           C  
ATOM    511  O   ALA A  65       1.470  -6.898   7.317  1.00 94.71           O  
ATOM    512  N   THR A  66       1.933  -7.132   5.143  1.00 93.53           N  
ATOM    513  CA  THR A  66       3.379  -7.060   5.316  1.00 93.53           C  
ATOM    514  C   THR A  66       3.987  -6.032   4.367  1.00 93.53           C  
ATOM    515  CB  THR A  66       4.039  -8.432   5.082  1.00 93.53           C  
ATOM    516  O   THR A  66       3.372  -5.667   3.363  1.00 93.53           O  
ATOM    517  CG2 THR A  66       3.497  -9.476   6.053  1.00 93.53           C  
ATOM    518  OG1 THR A  66       3.774  -8.860   3.741  1.00 93.53           O  
ATOM    519  N   CYS A  67       5.202  -5.527   4.811  1.00 91.73           N  
ATOM    520  CA  CYS A  67       5.949  -4.623   3.944  1.00 91.73           C  
ATOM    521  C   CYS A  67       7.148  -5.330   3.322  1.00 91.73           C  
ATOM    522  CB  CYS A  67       6.418  -3.396   4.725  1.00 91.73           C  
ATOM    523  O   CYS A  67       8.156  -5.558   3.993  1.00 91.73           O  
ATOM    524  SG  CYS A  67       7.020  -2.053   3.678  1.00 91.73           S  
ATOM    525  N   PRO A  68       6.865  -5.784   2.044  1.00 85.70           N  
ATOM    526  CA  PRO A  68       7.946  -6.549   1.416  1.00 85.70           C  
ATOM    527  C   PRO A  68       9.280  -5.805   1.430  1.00 85.70           C  
ATOM    528  CB  PRO A  68       7.448  -6.751  -0.017  1.00 85.70           C  
ATOM    529  O   PRO A  68       9.303  -4.572   1.459  1.00 85.70           O  
ATOM    530  CG  PRO A  68       5.991  -6.420   0.034  1.00 85.70           C  
ATOM    531  CD  PRO A  68       5.756  -5.480   1.181  1.00 85.70           C  
ATOM    532  N   ARG A  69      10.386  -6.612   1.505  1.00 80.99           N  
ATOM    533  CA  ARG A  69      11.750  -6.103   1.408  1.00 80.99           C  
ATOM    534  C   ARG A  69      12.083  -5.698  -0.024  1.00 80.99           C  
ATOM    535  CB  ARG A  69      12.751  -7.149   1.903  1.00 80.99           C  
ATOM    536  O   ARG A  69      11.457  -6.177  -0.972  1.00 80.99           O  
ATOM    537  CG  ARG A  69      12.648  -7.444   3.391  1.00 80.99           C  
ATOM    538  CD  ARG A  69      13.794  -8.324   3.872  1.00 80.99           C  
ATOM    539  NE  ARG A  69      13.715  -8.575   5.308  1.00 80.99           N  
ATOM    540  NH1 ARG A  69      15.993  -8.822   5.601  1.00 80.99           N  
ATOM    541  NH2 ARG A  69      14.574  -9.023   7.390  1.00 80.99           N  
ATOM    542  CZ  ARG A  69      14.761  -8.806   6.096  1.00 80.99           C  
ATOM    543  N   ARG A  70      12.867  -4.647  -0.175  1.00 78.74           N  
ATOM    544  CA  ARG A  70      13.340  -4.129  -1.455  1.00 78.74           C  
ATOM    545  C   ARG A  70      13.790  -5.261  -2.372  1.00 78.74           C  
ATOM    546  CB  ARG A  70      14.488  -3.139  -1.242  1.00 78.74           C  
ATOM    547  O   ARG A  70      14.539  -6.146  -1.952  1.00 78.74           O  
ATOM    548  CG  ARG A  70      14.045  -1.789  -0.702  1.00 78.74           C  
ATOM    549  CD  ARG A  70      15.044  -0.691  -1.039  1.00 78.74           C  
ATOM    550  NE  ARG A  70      15.367   0.122   0.130  1.00 78.74           N  
ATOM    551  NH1 ARG A  70      15.999   1.984  -1.082  1.00 78.74           N  
ATOM    552  NH2 ARG A  70      16.076   2.022   1.209  1.00 78.74           N  
ATOM    553  CZ  ARG A  70      15.813   1.374   0.083  1.00 78.74           C  
ATOM    554  N   MET A  71      13.077  -5.612  -3.367  1.00 84.34           N  
ATOM    555  CA  MET A  71      13.416  -6.512  -4.465  1.00 84.34           C  
ATOM    556  C   MET A  71      14.003  -5.739  -5.641  1.00 84.34           C  
ATOM    557  CB  MET A  71      12.184  -7.296  -4.919  1.00 84.34           C  
ATOM    558  O   MET A  71      13.655  -4.578  -5.862  1.00 84.34           O  
ATOM    559  CG  MET A  71      11.767  -8.395  -3.954  1.00 84.34           C  
ATOM    560  SD  MET A  71      10.213  -9.226  -4.464  1.00 84.34           S  
ATOM    561  CE  MET A  71       9.948 -10.314  -3.036  1.00 84.34           C  
ATOM    562  N   PRO A  72      15.030  -6.394  -6.313  1.00 84.42           N  
ATOM    563  CA  PRO A  72      15.610  -5.682  -7.454  1.00 84.42           C  
ATOM    564  C   PRO A  72      14.557  -5.216  -8.457  1.00 84.42           C  
ATOM    565  CB  PRO A  72      16.540  -6.723  -8.083  1.00 84.42           C  
ATOM    566  O   PRO A  72      13.711  -6.008  -8.882  1.00 84.42           O  
ATOM    567  CG  PRO A  72      16.803  -7.709  -6.991  1.00 84.42           C  
ATOM    568  CD  PRO A  72      15.610  -7.741  -6.079  1.00 84.42           C  
ATOM    569  N   GLY A  73      14.590  -3.868  -8.571  1.00 84.18           N  
ATOM    570  CA  GLY A  73      13.714  -3.315  -9.592  1.00 84.18           C  
ATOM    571  C   GLY A  73      12.330  -2.977  -9.072  1.00 84.18           C  
ATOM    572  O   GLY A  73      11.479  -2.496  -9.823  1.00 84.18           O  
ATOM    573  N   LEU A  74      12.110  -3.276  -7.715  1.00 90.51           N  
ATOM    574  CA  LEU A  74      10.875  -2.924  -7.023  1.00 90.51           C  
ATOM    575  C   LEU A  74      11.170  -2.135  -5.752  1.00 90.51           C  
ATOM    576  CB  LEU A  74      10.074  -4.183  -6.682  1.00 90.51           C  
ATOM    577  O   LEU A  74      12.018  -2.534  -4.950  1.00 90.51           O  
ATOM    578  CG  LEU A  74       9.106  -4.683  -7.755  1.00 90.51           C  
ATOM    579  CD1 LEU A  74       9.875  -5.327  -8.904  1.00 90.51           C  
ATOM    580  CD2 LEU A  74       8.105  -5.666  -7.157  1.00 90.51           C  
ATOM    581  N   ASP A  75      10.461  -1.052  -5.622  1.00 90.35           N  
ATOM    582  CA  ASP A  75      10.571  -0.247  -4.409  1.00 90.35           C  
ATOM    583  C   ASP A  75       9.259  -0.249  -3.628  1.00 90.35           C  
ATOM    584  CB  ASP A  75      10.977   1.188  -4.752  1.00 90.35           C  
ATOM    585  O   ASP A  75       8.188  -0.038  -4.202  1.00 90.35           O  
ATOM    586  CG  ASP A  75      12.393   1.291  -5.291  1.00 90.35           C  
ATOM    587  OD1 ASP A  75      13.264   0.498  -4.872  1.00 90.35           O  
ATOM    588  OD2 ASP A  75      12.641   2.175  -6.139  1.00 90.35           O  
ATOM    589  N   PHE A  76       9.405  -0.557  -2.307  1.00 91.99           N  
ATOM    590  CA  PHE A  76       8.237  -0.571  -1.434  1.00 91.99           C  
ATOM    591  C   PHE A  76       8.359   0.493  -0.349  1.00 91.99           C  
ATOM    592  CB  PHE A  76       8.057  -1.952  -0.796  1.00 91.99           C  
ATOM    593  O   PHE A  76       9.412   0.629   0.278  1.00 91.99           O  
ATOM    594  CG  PHE A  76       7.790  -3.050  -1.791  1.00 91.99           C  
ATOM    595  CD1 PHE A  76       6.489  -3.427  -2.099  1.00 91.99           C  
ATOM    596  CD2 PHE A  76       8.842  -3.705  -2.418  1.00 91.99           C  
ATOM    597  CE1 PHE A  76       6.239  -4.442  -3.019  1.00 91.99           C  
ATOM    598  CE2 PHE A  76       8.600  -4.721  -3.339  1.00 91.99           C  
ATOM    599  CZ  PHE A  76       7.298  -5.088  -3.637  1.00 91.99           C  
ATOM    600  N   THR A  77       7.312   1.260  -0.141  1.00 91.68           N  
ATOM    601  CA  THR A  77       7.193   2.181   0.984  1.00 91.68           C  
ATOM    602  C   THR A  77       5.942   1.876   1.803  1.00 91.68           C  
ATOM    603  CB  THR A  77       7.154   3.644   0.506  1.00 91.68           C  
ATOM    604  O   THR A  77       4.841   1.788   1.254  1.00 91.68           O  
ATOM    605  CG2 THR A  77       7.163   4.609   1.688  1.00 91.68           C  
ATOM    606  OG1 THR A  77       8.299   3.903  -0.315  1.00 91.68           O  
ATOM    607  N   CYS A  78       6.160   1.665   3.062  1.00 94.27           N  
ATOM    608  CA  CYS A  78       5.036   1.314   3.923  1.00 94.27           C  
ATOM    609  C   CYS A  78       4.910   2.294   5.083  1.00 94.27           C  
ATOM    610  CB  CYS A  78       5.196  -0.108   4.459  1.00 94.27           C  
ATOM    611  O   CYS A  78       5.911   2.838   5.553  1.00 94.27           O  
ATOM    612  SG  CYS A  78       5.310  -1.365   3.168  1.00 94.27           S  
ATOM    613  N   CYS A  79       3.711   2.493   5.549  1.00 94.97           N  
ATOM    614  CA  CYS A  79       3.415   3.344   6.696  1.00 94.97           C  
ATOM    615  C   CYS A  79       2.177   2.850   7.436  1.00 94.97           C  
ATOM    616  CB  CYS A  79       3.210   4.791   6.251  1.00 94.97           C  
ATOM    617  O   CYS A  79       1.415   2.039   6.907  1.00 94.97           O  
ATOM    618  SG  CYS A  79       1.826   5.014   5.112  1.00 94.97           S  
ATOM    619  N   THR A  80       1.879   3.304   8.683  1.00 94.71           N  
ATOM    620  CA  THR A  80       0.894   2.653   9.539  1.00 94.71           C  
ATOM    621  C   THR A  80      -0.236   3.615   9.892  1.00 94.71           C  
ATOM    622  CB  THR A  80       1.542   2.122  10.832  1.00 94.71           C  
ATOM    623  O   THR A  80      -1.167   3.250  10.613  1.00 94.71           O  
ATOM    624  CG2 THR A  80       2.510   0.982  10.534  1.00 94.71           C  
ATOM    625  OG1 THR A  80       2.256   3.186  11.473  1.00 94.71           O  
ATOM    626  N   THR A  81      -0.183   4.807   9.309  1.00 94.37           N  
ATOM    627  CA  THR A  81      -1.235   5.768   9.621  1.00 94.37           C  
ATOM    628  C   THR A  81      -2.191   5.924   8.442  1.00 94.37           C  
ATOM    629  CB  THR A  81      -0.646   7.141   9.993  1.00 94.37           C  
ATOM    630  O   THR A  81      -1.898   5.471   7.334  1.00 94.37           O  
ATOM    631  CG2 THR A  81       0.272   7.035  11.206  1.00 94.37           C  
ATOM    632  OG1 THR A  81       0.103   7.649   8.883  1.00 94.37           O  
ATOM    633  N   ASP A  82      -3.329   6.581   8.679  1.00 94.70           N  
ATOM    634  CA  ASP A  82      -4.348   6.730   7.645  1.00 94.70           C  
ATOM    635  C   ASP A  82      -3.809   7.517   6.452  1.00 94.70           C  
ATOM    636  CB  ASP A  82      -5.591   7.419   8.211  1.00 94.70           C  
ATOM    637  O   ASP A  82      -3.207   8.580   6.624  1.00 94.70           O  
ATOM    638  CG  ASP A  82      -6.395   6.524   9.137  1.00 94.70           C  
ATOM    639  OD1 ASP A  82      -6.199   5.289   9.114  1.00 94.70           O  
ATOM    640  OD2 ASP A  82      -7.234   7.057   9.895  1.00 94.70           O  
ATOM    641  N   ASN A  83      -4.028   6.864   5.272  1.00 93.71           N  
ATOM    642  CA  ASN A  83      -3.693   7.512   4.009  1.00 93.71           C  
ATOM    643  C   ASN A  83      -2.262   8.043   4.014  1.00 93.71           C  
ATOM    644  CB  ASN A  83      -4.678   8.644   3.709  1.00 93.71           C  
ATOM    645  O   ASN A  83      -2.003   9.147   3.532  1.00 93.71           O  
ATOM    646  CG  ASN A  83      -6.107   8.156   3.580  1.00 93.71           C  
ATOM    647  ND2 ASN A  83      -7.055   8.975   4.018  1.00 93.71           N  
ATOM    648  OD1 ASN A  83      -6.356   7.051   3.091  1.00 93.71           O  
ATOM    649  N   CYS A  84      -1.328   7.451   4.503  1.00 94.22           N  
ATOM    650  CA  CYS A  84       0.066   7.845   4.675  1.00 94.22           C  
ATOM    651  C   CYS A  84       0.885   7.506   3.436  1.00 94.22           C  
ATOM    652  CB  CYS A  84       0.669   7.160   5.900  1.00 94.22           C  
ATOM    653  O   CYS A  84       2.008   7.989   3.277  1.00 94.22           O  
ATOM    654  SG  CYS A  84       0.881   5.377   5.707  1.00 94.22           S  
ATOM    655  N   ASN A  85       0.384   6.586   2.677  1.00 92.66           N  
ATOM    656  CA  ASN A  85       1.155   6.242   1.487  1.00 92.66           C  
ATOM    657  C   ASN A  85       1.253   7.420   0.522  1.00 92.66           C  
ATOM    658  CB  ASN A  85       0.544   5.028   0.784  1.00 92.66           C  
ATOM    659  O   ASN A  85       0.303   8.193   0.381  1.00 92.66           O  
ATOM    660  CG  ASN A  85      -0.922   5.223   0.452  1.00 92.66           C  
ATOM    661  ND2 ASN A  85      -1.259   5.119  -0.828  1.00 92.66           N  
ATOM    662  OD1 ASN A  85      -1.745   5.466   1.339  1.00 92.66           O  
ATOM    663  N   PRO A  86       2.512   7.647   0.010  1.00 82.12           N  
ATOM    664  CA  PRO A  86       2.806   8.806  -0.836  1.00 82.12           C  
ATOM    665  C   PRO A  86       1.970   8.830  -2.114  1.00 82.12           C  
ATOM    666  CB  PRO A  86       4.293   8.638  -1.159  1.00 82.12           C  
ATOM    667  O   PRO A  86       1.709   7.779  -2.705  1.00 82.12           O  
ATOM    668  CG  PRO A  86       4.607   7.224  -0.789  1.00 82.12           C  
ATOM    669  CD  PRO A  86       3.522   6.716   0.116  1.00 82.12           C  
ATOM    670  N   VAL A  87       1.425  10.016  -2.379  1.00 72.10           N  
ATOM    671  CA  VAL A  87       0.680  10.245  -3.612  1.00 72.10           C  
ATOM    672  C   VAL A  87       1.631  10.712  -4.712  1.00 72.10           C  
ATOM    673  CB  VAL A  87      -0.449  11.281  -3.409  1.00 72.10           C  
ATOM    674  O   VAL A  87       2.429  11.629  -4.503  1.00 72.10           O  
ATOM    675  CG1 VAL A  87      -1.309  11.396  -4.666  1.00 72.10           C  
ATOM    676  CG2 VAL A  87      -1.307  10.904  -2.203  1.00 72.10           C  
ATOM    677  N   PRO A  88       1.731   9.897  -5.792  1.00 67.21           N  
ATOM    678  CA  PRO A  88       2.631  10.370  -6.846  1.00 67.21           C  
ATOM    679  C   PRO A  88       2.166  11.680  -7.476  1.00 67.21           C  
ATOM    680  CB  PRO A  88       2.603   9.232  -7.870  1.00 67.21           C  
ATOM    681  O   PRO A  88       0.963  11.894  -7.650  1.00 67.21           O  
ATOM    682  CG  PRO A  88       1.674   8.216  -7.287  1.00 67.21           C  
ATOM    683  CD  PRO A  88       1.086   8.778  -6.024  1.00 67.21           C  
ATOM    684  N   THR A  89       2.837  12.967  -7.334  1.00 61.58           N  
ATOM    685  CA  THR A  89       2.613  14.240  -8.009  1.00 61.58           C  
ATOM    686  C   THR A  89       2.809  14.096  -9.515  1.00 61.58           C  
ATOM    687  CB  THR A  89       3.555  15.332  -7.469  1.00 61.58           C  
ATOM    688  O   THR A  89       3.647  13.311  -9.965  1.00 61.58           O  
ATOM    689  CG2 THR A  89       3.061  15.871  -6.130  1.00 61.58           C  
ATOM    690  OG1 THR A  89       4.866  14.781  -7.295  1.00 61.58           O  
TER     691      ALA A   1                                                      
ENDMDL                                                                          
END                                                                             
