# Supplementary material for: Domain loss enabled evolution of novel functions in the snake three-finger toxin gene superfamily
Source: Nat Commun. 2023 Aug 11;14:4861. doi: 10.1038/s41467-023-40550-0 (PMC10421932; doi:10.1038/s41467-023-40550-0)
Supplement: Supplementary file 5 — Supplementary Data 2 [file 41467_2023_40550_MOESM5_ESM.zip › SD2_structure_predictions/full_sequence/None|Xetr_5|Xenopus_tropicalis.pdb]

MODEL     1                                                                     
ATOM      1  N   MET A   1     -30.716  15.202  35.702  1.00 57.14           N  
ATOM      2  CA  MET A   1     -29.907  15.720  34.603  1.00 57.14           C  
ATOM      3  C   MET A   1     -28.688  14.837  34.361  1.00 57.14           C  
ATOM      4  CB  MET A   1     -29.464  17.156  34.891  1.00 57.14           C  
ATOM      5  O   MET A   1     -27.955  15.036  33.391  1.00 57.14           O  
ATOM      6  CG  MET A   1     -30.617  18.135  35.039  1.00 57.14           C  
ATOM      7  SD  MET A   1     -30.138  19.854  34.611  1.00 57.14           S  
ATOM      8  CE  MET A   1     -29.616  20.456  36.241  1.00 57.14           C  
ATOM      9  N   ALA A   2     -28.359  13.890  35.431  1.00 59.53           N  
ATOM     10  CA  ALA A   2     -27.326  12.858  35.418  1.00 59.53           C  
ATOM     11  C   ALA A   2     -27.693  11.725  34.464  1.00 59.53           C  
ATOM     12  CB  ALA A   2     -27.102  12.312  36.826  1.00 59.53           C  
ATOM     13  O   ALA A   2     -26.821  11.145  33.814  1.00 59.53           O  
ATOM     14  N   ASP A   3     -29.118  11.572  34.324  1.00 71.85           N  
ATOM     15  CA  ASP A   3     -29.582  10.477  33.478  1.00 71.85           C  
ATOM     16  C   ASP A   3     -29.458  10.836  31.999  1.00 71.85           C  
ATOM     17  CB  ASP A   3     -31.031  10.117  33.812  1.00 71.85           C  
ATOM     18  O   ASP A   3     -29.117   9.985  31.175  1.00 71.85           O  
ATOM     19  CG  ASP A   3     -31.155   9.242  35.047  1.00 71.85           C  
ATOM     20  OD1 ASP A   3     -30.174   8.556  35.410  1.00 71.85           O  
ATOM     21  OD2 ASP A   3     -32.243   9.236  35.662  1.00 71.85           O  
ATOM     22  N   LEU A   4     -29.608  12.184  31.690  1.00 73.85           N  
ATOM     23  CA  LEU A   4     -29.512  12.656  30.313  1.00 73.85           C  
ATOM     24  C   LEU A   4     -28.061  12.675  29.845  1.00 73.85           C  
ATOM     25  CB  LEU A   4     -30.121  14.055  30.182  1.00 73.85           C  
ATOM     26  O   LEU A   4     -27.766  12.301  28.708  1.00 73.85           O  
ATOM     27  CG  LEU A   4     -30.127  14.663  28.779  1.00 73.85           C  
ATOM     28  CD1 LEU A   4     -31.039  13.860  27.857  1.00 73.85           C  
ATOM     29  CD2 LEU A   4     -30.562  16.124  28.831  1.00 73.85           C  
ATOM     30  N   ARG A   5     -27.134  12.947  30.725  1.00 71.25           N  
ATOM     31  CA  ARG A   5     -25.724  13.045  30.360  1.00 71.25           C  
ATOM     32  C   ARG A   5     -25.129  11.666  30.098  1.00 71.25           C  
ATOM     33  CB  ARG A   5     -24.932  13.757  31.459  1.00 71.25           C  
ATOM     34  O   ARG A   5     -24.357  11.487  29.153  1.00 71.25           O  
ATOM     35  CG  ARG A   5     -25.366  15.195  31.697  1.00 71.25           C  
ATOM     36  CD  ARG A   5     -24.248  16.027  32.312  1.00 71.25           C  
ATOM     37  NE  ARG A   5     -24.683  17.392  32.590  1.00 71.25           N  
ATOM     38  NH1 ARG A   5     -22.548  18.266  32.717  1.00 71.25           N  
ATOM     39  NH2 ARG A   5     -24.368  19.626  33.023  1.00 71.25           N  
ATOM     40  CZ  ARG A   5     -23.865  18.425  32.776  1.00 71.25           C  
ATOM     41  N   VAL A   6     -25.623  10.606  30.925  1.00 74.04           N  
ATOM     42  CA  VAL A   6     -25.171   9.227  30.779  1.00 74.04           C  
ATOM     43  C   VAL A   6     -25.624   8.675  29.429  1.00 74.04           C  
ATOM     44  CB  VAL A   6     -25.697   8.332  31.924  1.00 74.04           C  
ATOM     45  O   VAL A   6     -24.854   8.006  28.735  1.00 74.04           O  
ATOM     46  CG1 VAL A   6     -25.338   6.869  31.675  1.00 74.04           C  
ATOM     47  CG2 VAL A   6     -25.139   8.802  33.266  1.00 74.04           C  
ATOM     48  N   VAL A   7     -26.855   9.083  29.109  1.00 78.57           N  
ATOM     49  CA  VAL A   7     -27.421   8.618  27.847  1.00 78.57           C  
ATOM     50  C   VAL A   7     -26.673   9.256  26.678  1.00 78.57           C  
ATOM     51  CB  VAL A   7     -28.930   8.936  27.750  1.00 78.57           C  
ATOM     52  O   VAL A   7     -26.379   8.589  25.683  1.00 78.57           O  
ATOM     53  CG1 VAL A   7     -29.471   8.575  26.368  1.00 78.57           C  
ATOM     54  CG2 VAL A   7     -29.702   8.194  28.840  1.00 78.57           C  
ATOM     55  N   LEU A   8     -26.295  10.510  26.807  1.00 76.43           N  
ATOM     56  CA  LEU A   8     -25.585  11.244  25.765  1.00 76.43           C  
ATOM     57  C   LEU A   8     -24.187  10.672  25.554  1.00 76.43           C  
ATOM     58  CB  LEU A   8     -25.492  12.729  26.124  1.00 76.43           C  
ATOM     59  O   LEU A   8     -23.741  10.517  24.415  1.00 76.43           O  
ATOM     60  CG  LEU A   8     -25.019  13.667  25.012  1.00 76.43           C  
ATOM     61  CD1 LEU A   8     -26.210  14.364  24.363  1.00 76.43           C  
ATOM     62  CD2 LEU A   8     -24.028  14.689  25.560  1.00 76.43           C  
ATOM     63  N   VAL A   9     -23.496  10.285  26.729  1.00 74.17           N  
ATOM     64  CA  VAL A   9     -22.161   9.700  26.656  1.00 74.17           C  
ATOM     65  C   VAL A   9     -22.241   8.306  26.038  1.00 74.17           C  
ATOM     66  CB  VAL A   9     -21.496   9.628  28.049  1.00 74.17           C  
ATOM     67  O   VAL A   9     -21.410   7.941  25.203  1.00 74.17           O  
ATOM     68  CG1 VAL A   9     -20.177   8.859  27.978  1.00 74.17           C  
ATOM     69  CG2 VAL A   9     -21.270  11.032  28.605  1.00 74.17           C  
ATOM     70  N   LEU A  10     -23.300   7.547  26.396  1.00 73.03           N  
ATOM     71  CA  LEU A  10     -23.483   6.202  25.861  1.00 73.03           C  
ATOM     72  C   LEU A  10     -23.757   6.247  24.362  1.00 73.03           C  
ATOM     73  CB  LEU A  10     -24.631   5.490  26.581  1.00 73.03           C  
ATOM     74  O   LEU A  10     -23.248   5.414  23.608  1.00 73.03           O  
ATOM     75  CG  LEU A  10     -24.329   4.964  27.985  1.00 73.03           C  
ATOM     76  CD1 LEU A  10     -25.622   4.586  28.699  1.00 73.03           C  
ATOM     77  CD2 LEU A  10     -23.381   3.771  27.916  1.00 73.03           C  
ATOM     78  N   THR A  11     -24.643   7.252  23.906  1.00 72.14           N  
ATOM     79  CA  THR A  11     -24.954   7.388  22.487  1.00 72.14           C  
ATOM     80  C   THR A  11     -23.724   7.842  21.706  1.00 72.14           C  
ATOM     81  CB  THR A  11     -26.106   8.384  22.261  1.00 72.14           C  
ATOM     82  O   THR A  11     -23.520   7.426  20.563  1.00 72.14           O  
ATOM     83  CG2 THR A  11     -27.399   7.882  22.895  1.00 72.14           C  
ATOM     84  OG1 THR A  11     -25.760   9.647  22.843  1.00 72.14           O  
ATOM     85  N   ALA A  12     -22.935   8.756  22.403  1.00 71.76           N  
ATOM     86  CA  ALA A  12     -21.735   9.256  21.737  1.00 71.76           C  
ATOM     87  C   ALA A  12     -20.696   8.150  21.577  1.00 71.76           C  
ATOM     88  CB  ALA A  12     -21.144  10.429  22.514  1.00 71.76           C  
ATOM     89  O   ALA A  12     -19.979   8.103  20.574  1.00 71.76           O  
ATOM     90  N   LEU A  13     -20.698   7.190  22.615  1.00 69.53           N  
ATOM     91  CA  LEU A  13     -19.740   6.092  22.556  1.00 69.53           C  
ATOM     92  C   LEU A  13     -20.116   5.102  21.459  1.00 69.53           C  
ATOM     93  CB  LEU A  13     -19.665   5.372  23.905  1.00 69.53           C  
ATOM     94  O   LEU A  13     -19.245   4.443  20.887  1.00 69.53           O  
ATOM     95  CG  LEU A  13     -18.345   4.670  24.226  1.00 69.53           C  
ATOM     96  CD1 LEU A  13     -17.242   5.696  24.463  1.00 69.53           C  
ATOM     97  CD2 LEU A  13     -18.505   3.759  25.439  1.00 69.53           C  
ATOM     98  N   CYS A  14     -21.520   5.170  21.075  1.00 66.68           N  
ATOM     99  CA  CYS A  14     -21.984   4.217  20.073  1.00 66.68           C  
ATOM    100  C   CYS A  14     -21.703   4.726  18.664  1.00 66.68           C  
ATOM    101  CB  CYS A  14     -23.480   3.951  20.239  1.00 66.68           C  
ATOM    102  O   CYS A  14     -21.919   4.009  17.686  1.00 66.68           O  
ATOM    103  SG  CYS A  14     -23.856   2.574  21.346  1.00 66.68           S  
ATOM    104  N   ILE A  15     -21.224   5.986  18.562  1.00 65.58           N  
ATOM    105  CA  ILE A  15     -20.946   6.407  17.193  1.00 65.58           C  
ATOM    106  C   ILE A  15     -19.621   5.808  16.728  1.00 65.58           C  
ATOM    107  CB  ILE A  15     -20.911   7.947  17.071  1.00 65.58           C  
ATOM    108  O   ILE A  15     -18.575   6.053  17.335  1.00 65.58           O  
ATOM    109  CG1 ILE A  15     -22.214   8.555  17.603  1.00 65.58           C  
ATOM    110  CG2 ILE A  15     -20.663   8.368  15.619  1.00 65.58           C  
ATOM    111  CD1 ILE A  15     -22.156  10.063  17.806  1.00 65.58           C  
ATOM    112  N   GLY A  16     -19.447   4.498  16.762  1.00 61.05           N  
ATOM    113  CA  GLY A  16     -18.336   3.798  16.138  1.00 61.05           C  
ATOM    114  C   GLY A  16     -17.884   4.436  14.837  1.00 61.05           C  
ATOM    115  O   GLY A  16     -18.712   4.816  14.006  1.00 61.05           O  
ATOM    116  N   THR A  17     -17.331   5.610  14.904  1.00 61.70           N  
ATOM    117  CA  THR A  17     -16.790   6.208  13.689  1.00 61.70           C  
ATOM    118  C   THR A  17     -16.132   5.148  12.810  1.00 61.70           C  
ATOM    119  CB  THR A  17     -15.769   7.314  14.017  1.00 61.70           C  
ATOM    120  O   THR A  17     -15.454   4.250  13.315  1.00 61.70           O  
ATOM    121  CG2 THR A  17     -16.431   8.471  14.758  1.00 61.70           C  
ATOM    122  OG1 THR A  17     -14.729   6.767  14.837  1.00 61.70           O  
ATOM    123  N   ALA A  18     -16.941   4.511  11.894  1.00 67.39           N  
ATOM    124  CA  ALA A  18     -16.391   3.655  10.846  1.00 67.39           C  
ATOM    125  C   ALA A  18     -15.253   4.355  10.108  1.00 67.39           C  
ATOM    126  CB  ALA A  18     -17.486   3.246   9.864  1.00 67.39           C  
ATOM    127  O   ALA A  18     -15.488   5.279   9.325  1.00 67.39           O  
ATOM    128  N   VAL A  19     -14.163   4.648  10.779  1.00 72.28           N  
ATOM    129  CA  VAL A  19     -13.025   5.238  10.082  1.00 72.28           C  
ATOM    130  C   VAL A  19     -12.383   4.197   9.168  1.00 72.28           C  
ATOM    131  CB  VAL A  19     -11.979   5.795  11.073  1.00 72.28           C  
ATOM    132  O   VAL A  19     -12.265   3.026   9.536  1.00 72.28           O  
ATOM    133  CG1 VAL A  19     -10.927   6.624  10.339  1.00 72.28           C  
ATOM    134  CG2 VAL A  19     -12.661   6.629  12.156  1.00 72.28           C  
ATOM    135  N   SER A  20     -12.532   4.447   7.845  1.00 86.55           N  
ATOM    136  CA  SER A  20     -11.911   3.569   6.859  1.00 86.55           C  
ATOM    137  C   SER A  20     -10.410   3.822   6.761  1.00 86.55           C  
ATOM    138  CB  SER A  20     -12.559   3.761   5.487  1.00 86.55           C  
ATOM    139  O   SER A  20      -9.951   4.948   6.960  1.00 86.55           O  
ATOM    140  OG  SER A  20     -12.289   5.056   4.979  1.00 86.55           O  
ATOM    141  N   LEU A  21      -9.569   2.833   6.861  1.00 94.48           N  
ATOM    142  CA  LEU A  21      -8.121   2.833   6.682  1.00 94.48           C  
ATOM    143  C   LEU A  21      -7.739   3.446   5.338  1.00 94.48           C  
ATOM    144  CB  LEU A  21      -7.568   1.409   6.782  1.00 94.48           C  
ATOM    145  O   LEU A  21      -8.351   3.135   4.314  1.00 94.48           O  
ATOM    146  CG  LEU A  21      -6.051   1.260   6.654  1.00 94.48           C  
ATOM    147  CD1 LEU A  21      -5.354   1.885   7.858  1.00 94.48           C  
ATOM    148  CD2 LEU A  21      -5.668  -0.209   6.510  1.00 94.48           C  
ATOM    149  N   THR A  22      -6.874   4.398   5.278  1.00 96.14           N  
ATOM    150  CA  THR A  22      -6.317   4.990   4.067  1.00 96.14           C  
ATOM    151  C   THR A  22      -4.873   4.540   3.859  1.00 96.14           C  
ATOM    152  CB  THR A  22      -6.375   6.528   4.118  1.00 96.14           C  
ATOM    153  O   THR A  22      -4.042   4.667   4.761  1.00 96.14           O  
ATOM    154  CG2 THR A  22      -5.934   7.140   2.793  1.00 96.14           C  
ATOM    155  OG1 THR A  22      -7.719   6.940   4.398  1.00 96.14           O  
ATOM    156  N   CYS A  23      -4.599   3.940   2.654  1.00 97.27           N  
ATOM    157  CA  CYS A  23      -3.269   3.449   2.313  1.00 97.27           C  
ATOM    158  C   CYS A  23      -2.775   4.070   1.012  1.00 97.27           C  
ATOM    159  CB  CYS A  23      -3.276   1.925   2.191  1.00 97.27           C  
ATOM    160  O   CYS A  23      -3.572   4.572   0.217  1.00 97.27           O  
ATOM    161  SG  CYS A  23      -3.790   1.076   3.699  1.00 97.27           S  
ATOM    162  N   TYR A  24      -1.519   4.095   0.780  1.00 97.48           N  
ATOM    163  CA  TYR A  24      -0.975   4.375  -0.544  1.00 97.48           C  
ATOM    164  C   TYR A  24      -1.099   3.157  -1.453  1.00 97.48           C  
ATOM    165  CB  TYR A  24       0.491   4.804  -0.443  1.00 97.48           C  
ATOM    166  O   TYR A  24      -0.824   2.031  -1.032  1.00 97.48           O  
ATOM    167  CG  TYR A  24       0.686   6.148   0.215  1.00 97.48           C  
ATOM    168  CD1 TYR A  24       0.085   7.293  -0.303  1.00 97.48           C  
ATOM    169  CD2 TYR A  24       1.473   6.277   1.355  1.00 97.48           C  
ATOM    170  CE1 TYR A  24       0.264   8.534   0.299  1.00 97.48           C  
ATOM    171  CE2 TYR A  24       1.658   7.513   1.965  1.00 97.48           C  
ATOM    172  OH  TYR A  24       1.230   9.860   2.032  1.00 97.48           O  
ATOM    173  CZ  TYR A  24       1.050   8.634   1.431  1.00 97.48           C  
ATOM    174  N   THR A  25      -1.557   3.397  -2.744  1.00 96.99           N  
ATOM    175  CA  THR A  25      -1.761   2.291  -3.674  1.00 96.99           C  
ATOM    176  C   THR A  25      -1.077   2.573  -5.008  1.00 96.99           C  
ATOM    177  CB  THR A  25      -3.260   2.028  -3.908  1.00 96.99           C  
ATOM    178  O   THR A  25      -0.925   3.732  -5.401  1.00 96.99           O  
ATOM    179  CG2 THR A  25      -3.981   1.748  -2.593  1.00 96.99           C  
ATOM    180  OG1 THR A  25      -3.850   3.178  -4.527  1.00 96.99           O  
ATOM    181  N   CYS A  26      -0.596   1.651  -5.644  1.00 96.38           N  
ATOM    182  CA  CYS A  26       0.044   1.704  -6.954  1.00 96.38           C  
ATOM    183  C   CYS A  26       0.317   0.302  -7.485  1.00 96.38           C  
ATOM    184  CB  CYS A  26       1.350   2.494  -6.881  1.00 96.38           C  
ATOM    185  O   CYS A  26       0.222  -0.677  -6.743  1.00 96.38           O  
ATOM    186  SG  CYS A  26       2.623   1.705  -5.872  1.00 96.38           S  
ATOM    187  N   SER A  27       0.594   0.230  -8.770  1.00 96.23           N  
ATOM    188  CA  SER A  27       0.867  -1.055  -9.404  1.00 96.23           C  
ATOM    189  C   SER A  27       2.168  -1.015 -10.199  1.00 96.23           C  
ATOM    190  CB  SER A  27      -0.289  -1.457 -10.321  1.00 96.23           C  
ATOM    191  O   SER A  27       2.285  -0.264 -11.169  1.00 96.23           O  
ATOM    192  OG  SER A  27      -0.069  -2.744 -10.872  1.00 96.23           O  
ATOM    193  N   GLY A  28       3.182  -1.683  -9.745  1.00 93.46           N  
ATOM    194  CA  GLY A  28       4.421  -1.918 -10.470  1.00 93.46           C  
ATOM    195  C   GLY A  28       5.171  -0.641 -10.799  1.00 93.46           C  
ATOM    196  O   GLY A  28       5.661  -0.473 -11.918  1.00 93.46           O  
ATOM    197  N   GLN A  29       5.364   0.241  -9.893  1.00 95.05           N  
ATOM    198  CA  GLN A  29       6.100   1.486 -10.085  1.00 95.05           C  
ATOM    199  C   GLN A  29       7.583   1.302  -9.776  1.00 95.05           C  
ATOM    200  CB  GLN A  29       5.516   2.597  -9.211  1.00 95.05           C  
ATOM    201  O   GLN A  29       7.950   0.472  -8.941  1.00 95.05           O  
ATOM    202  CG  GLN A  29       4.062   2.924  -9.523  1.00 95.05           C  
ATOM    203  CD  GLN A  29       3.875   3.498 -10.915  1.00 95.05           C  
ATOM    204  NE2 GLN A  29       2.791   3.107 -11.577  1.00 95.05           N  
ATOM    205  OE1 GLN A  29       4.698   4.286 -11.392  1.00 95.05           O  
ATOM    206  N   SER A  30       8.428   2.035 -10.527  1.00 92.02           N  
ATOM    207  CA  SER A  30       9.876   1.910 -10.392  1.00 92.02           C  
ATOM    208  C   SER A  30      10.393   2.722  -9.210  1.00 92.02           C  
ATOM    209  CB  SER A  30      10.575   2.361 -11.676  1.00 92.02           C  
ATOM    210  O   SER A  30      11.450   2.415  -8.654  1.00 92.02           O  
ATOM    211  OG  SER A  30      10.193   1.545 -12.770  1.00 92.02           O  
ATOM    212  N   THR A  31       9.643   3.727  -8.820  1.00 90.53           N  
ATOM    213  CA  THR A  31      10.063   4.577  -7.711  1.00 90.53           C  
ATOM    214  C   THR A  31       8.926   4.762  -6.710  1.00 90.53           C  
ATOM    215  CB  THR A  31      10.540   5.953  -8.210  1.00 90.53           C  
ATOM    216  O   THR A  31       7.751   4.705  -7.080  1.00 90.53           O  
ATOM    217  CG2 THR A  31      11.665   5.808  -9.230  1.00 90.53           C  
ATOM    218  OG1 THR A  31       9.441   6.640  -8.822  1.00 90.53           O  
ATOM    219  N   ASN A  32       9.267   4.954  -5.519  1.00 91.87           N  
ATOM    220  CA  ASN A  32       8.294   5.169  -4.453  1.00 91.87           C  
ATOM    221  C   ASN A  32       7.524   6.471  -4.652  1.00 91.87           C  
ATOM    222  CB  ASN A  32       8.985   5.164  -3.087  1.00 91.87           C  
ATOM    223  O   ASN A  32       6.348   6.563  -4.292  1.00 91.87           O  
ATOM    224  CG  ASN A  32       8.000   5.151  -1.935  1.00 91.87           C  
ATOM    225  ND2 ASN A  32       8.101   6.144  -1.058  1.00 91.87           N  
ATOM    226  OD1 ASN A  32       7.157   4.257  -1.833  1.00 91.87           O  
ATOM    227  N   THR A  33       8.101   7.408  -5.248  1.00 92.41           N  
ATOM    228  CA  THR A  33       7.472   8.705  -5.470  1.00 92.41           C  
ATOM    229  C   THR A  33       6.247   8.565  -6.369  1.00 92.41           C  
ATOM    230  CB  THR A  33       8.460   9.706  -6.097  1.00 92.41           C  
ATOM    231  O   THR A  33       5.243   9.252  -6.171  1.00 92.41           O  
ATOM    232  CG2 THR A  33       7.841  11.096  -6.206  1.00 92.41           C  
ATOM    233  OG1 THR A  33       9.636   9.782  -5.282  1.00 92.41           O  
ATOM    234  N   ASN A  34       6.385   7.606  -7.299  1.00 92.82           N  
ATOM    235  CA  ASN A  34       5.276   7.353  -8.212  1.00 92.82           C  
ATOM    236  C   ASN A  34       4.222   6.451  -7.576  1.00 92.82           C  
ATOM    237  CB  ASN A  34       5.785   6.737  -9.517  1.00 92.82           C  
ATOM    238  O   ASN A  34       3.193   6.164  -8.190  1.00 92.82           O  
ATOM    239  CG  ASN A  34       6.579   7.719 -10.356  1.00 92.82           C  
ATOM    240  ND2 ASN A  34       7.248   7.214 -11.385  1.00 92.82           N  
ATOM    241  OD1 ASN A  34       6.591   8.922 -10.080  1.00 92.82           O  
ATOM    242  N   CYS A  35       4.496   6.040  -6.259  1.00 92.68           N  
ATOM    243  CA  CYS A  35       3.613   5.110  -5.565  1.00 92.68           C  
ATOM    244  C   CYS A  35       3.045   5.739  -4.298  1.00 92.68           C  
ATOM    245  CB  CYS A  35       4.359   3.823  -5.215  1.00 92.68           C  
ATOM    246  O   CYS A  35       3.006   5.099  -3.246  1.00 92.68           O  
ATOM    247  SG  CYS A  35       3.291   2.371  -5.098  1.00 92.68           S  
ATOM    248  N   MET A  36       2.527   6.999  -4.402  1.00 94.62           N  
ATOM    249  CA  MET A  36       2.050   7.745  -3.241  1.00 94.62           C  
ATOM    250  C   MET A  36       0.596   8.166  -3.425  1.00 94.62           C  
ATOM    251  CB  MET A  36       2.924   8.975  -2.995  1.00 94.62           C  
ATOM    252  O   MET A  36       0.177   9.206  -2.913  1.00 94.62           O  
ATOM    253  CG  MET A  36       4.339   8.643  -2.549  1.00 94.62           C  
ATOM    254  SD  MET A  36       4.386   7.835  -0.902  1.00 94.62           S  
ATOM    255  CE  MET A  36       6.180   7.696  -0.665  1.00 94.62           C  
ATOM    256  N   THR A  37      -0.200   7.398  -4.190  1.00 96.81           N  
ATOM    257  CA  THR A  37      -1.618   7.690  -4.363  1.00 96.81           C  
ATOM    258  C   THR A  37      -2.424   7.186  -3.169  1.00 96.81           C  
ATOM    259  CB  THR A  37      -2.165   7.059  -5.657  1.00 96.81           C  
ATOM    260  O   THR A  37      -2.468   5.982  -2.907  1.00 96.81           O  
ATOM    261  CG2 THR A  37      -3.624   7.442  -5.882  1.00 96.81           C  
ATOM    262  OG1 THR A  37      -1.386   7.516  -6.770  1.00 96.81           O  
ATOM    263  N   ALA A  38      -2.967   8.109  -2.427  1.00 96.82           N  
ATOM    264  CA  ALA A  38      -3.779   7.779  -1.259  1.00 96.82           C  
ATOM    265  C   ALA A  38      -5.142   7.234  -1.675  1.00 96.82           C  
ATOM    266  CB  ALA A  38      -3.950   9.005  -0.365  1.00 96.82           C  
ATOM    267  O   ALA A  38      -5.824   7.825  -2.516  1.00 96.82           O  
ATOM    268  N   THR A  39      -5.511   6.088  -1.101  1.00 96.65           N  
ATOM    269  CA  THR A  39      -6.779   5.433  -1.404  1.00 96.65           C  
ATOM    270  C   THR A  39      -7.461   4.956  -0.125  1.00 96.65           C  
ATOM    271  CB  THR A  39      -6.577   4.240  -2.356  1.00 96.65           C  
ATOM    272  O   THR A  39      -6.806   4.417   0.770  1.00 96.65           O  
ATOM    273  CG2 THR A  39      -7.911   3.601  -2.729  1.00 96.65           C  
ATOM    274  OG1 THR A  39      -5.927   4.693  -3.550  1.00 96.65           O  
ATOM    275  N   ASN A  40      -8.739   5.203  -0.070  1.00 96.23           N  
ATOM    276  CA  ASN A  40      -9.533   4.703   1.047  1.00 96.23           C  
ATOM    277  C   ASN A  40      -9.804   3.207   0.916  1.00 96.23           C  
ATOM    278  CB  ASN A  40     -10.851   5.473   1.157  1.00 96.23           C  
ATOM    279  O   ASN A  40     -10.310   2.750  -0.110  1.00 96.23           O  
ATOM    280  CG  ASN A  40     -10.665   6.871   1.714  1.00 96.23           C  
ATOM    281  ND2 ASN A  40     -10.796   7.874   0.854  1.00 96.23           N  
ATOM    282  OD1 ASN A  40     -10.406   7.047   2.907  1.00 96.23           O  
ATOM    283  N   CYS A  41      -9.444   2.454   1.986  1.00 95.49           N  
ATOM    284  CA  CYS A  41      -9.673   1.013   1.991  1.00 95.49           C  
ATOM    285  C   CYS A  41     -11.109   0.691   2.386  1.00 95.49           C  
ATOM    286  CB  CYS A  41      -8.704   0.320   2.948  1.00 95.49           C  
ATOM    287  O   CYS A  41     -11.806   1.534   2.953  1.00 95.49           O  
ATOM    288  SG  CYS A  41      -6.966   0.687   2.617  1.00 95.49           S  
ATOM    289  N   THR A  42     -11.520  -0.478   1.940  1.00 94.41           N  
ATOM    290  CA  THR A  42     -12.838  -0.934   2.368  1.00 94.41           C  
ATOM    291  C   THR A  42     -12.820  -1.338   3.839  1.00 94.41           C  
ATOM    292  CB  THR A  42     -13.323  -2.120   1.513  1.00 94.41           C  
ATOM    293  O   THR A  42     -11.751  -1.511   4.427  1.00 94.41           O  
ATOM    294  CG2 THR A  42     -13.329  -1.763   0.030  1.00 94.41           C  
ATOM    295  OG1 THR A  42     -12.452  -3.239   1.720  1.00 94.41           O  
ATOM    296  N   ALA A  43     -13.939  -1.447   4.445  1.00 89.57           N  
ATOM    297  CA  ALA A  43     -14.096  -1.765   5.862  1.00 89.57           C  
ATOM    298  C   ALA A  43     -13.429  -3.094   6.203  1.00 89.57           C  
ATOM    299  CB  ALA A  43     -15.576  -1.804   6.237  1.00 89.57           C  
ATOM    300  O   ALA A  43     -12.942  -3.282   7.320  1.00 89.57           O  
ATOM    301  N   SER A  44     -13.337  -3.977   5.232  1.00 92.44           N  
ATOM    302  CA  SER A  44     -12.772  -5.301   5.472  1.00 92.44           C  
ATOM    303  C   SER A  44     -11.257  -5.296   5.299  1.00 92.44           C  
ATOM    304  CB  SER A  44     -13.398  -6.330   4.530  1.00 92.44           C  
ATOM    305  O   SER A  44     -10.571  -6.207   5.766  1.00 92.44           O  
ATOM    306  OG  SER A  44     -14.811  -6.306   4.626  1.00 92.44           O  
ATOM    307  N   GLN A  45     -10.740  -4.224   4.591  1.00 94.97           N  
ATOM    308  CA  GLN A  45      -9.305  -4.091   4.363  1.00 94.97           C  
ATOM    309  C   GLN A  45      -8.637  -3.319   5.497  1.00 94.97           C  
ATOM    310  CB  GLN A  45      -9.035  -3.398   3.026  1.00 94.97           C  
ATOM    311  O   GLN A  45      -8.676  -2.087   5.524  1.00 94.97           O  
ATOM    312  CG  GLN A  45      -9.559  -4.164   1.819  1.00 94.97           C  
ATOM    313  CD  GLN A  45      -9.363  -3.412   0.516  1.00 94.97           C  
ATOM    314  NE2 GLN A  45      -9.095  -4.147  -0.558  1.00 94.97           N  
ATOM    315  OE1 GLN A  45      -9.451  -2.181   0.475  1.00 94.97           O  
ATOM    316  N   THR A  46      -7.974  -4.112   6.357  1.00 94.83           N  
ATOM    317  CA  THR A  46      -7.500  -3.501   7.594  1.00 94.83           C  
ATOM    318  C   THR A  46      -5.983  -3.330   7.566  1.00 94.83           C  
ATOM    319  CB  THR A  46      -7.902  -4.339   8.821  1.00 94.83           C  
ATOM    320  O   THR A  46      -5.379  -2.942   8.568  1.00 94.83           O  
ATOM    321  CG2 THR A  46      -9.418  -4.385   8.984  1.00 94.83           C  
ATOM    322  OG1 THR A  46      -7.410  -5.676   8.662  1.00 94.83           O  
ATOM    323  N   TYR A  47      -5.347  -3.639   6.339  1.00 96.23           N  
ATOM    324  CA  TYR A  47      -3.892  -3.558   6.264  1.00 96.23           C  
ATOM    325  C   TYR A  47      -3.451  -2.807   5.014  1.00 96.23           C  
ATOM    326  CB  TYR A  47      -3.274  -4.959   6.277  1.00 96.23           C  
ATOM    327  O   TYR A  47      -4.097  -2.899   3.967  1.00 96.23           O  
ATOM    328  CG  TYR A  47      -3.488  -5.706   7.572  1.00 96.23           C  
ATOM    329  CD1 TYR A  47      -2.655  -5.492   8.667  1.00 96.23           C  
ATOM    330  CD2 TYR A  47      -4.523  -6.626   7.702  1.00 96.23           C  
ATOM    331  CE1 TYR A  47      -2.847  -6.179   9.862  1.00 96.23           C  
ATOM    332  CE2 TYR A  47      -4.725  -7.318   8.891  1.00 96.23           C  
ATOM    333  OH  TYR A  47      -4.078  -7.771  11.144  1.00 96.23           O  
ATOM    334  CZ  TYR A  47      -3.883  -7.088   9.964  1.00 96.23           C  
ATOM    335  N   CYS A  48      -2.427  -2.022   5.119  1.00 96.56           N  
ATOM    336  CA  CYS A  48      -1.679  -1.493   3.984  1.00 96.56           C  
ATOM    337  C   CYS A  48      -0.503  -2.398   3.637  1.00 96.56           C  
ATOM    338  CB  CYS A  48      -1.177  -0.081   4.283  1.00 96.56           C  
ATOM    339  O   CYS A  48       0.345  -2.675   4.488  1.00 96.56           O  
ATOM    340  SG  CYS A  48      -2.491   1.084   4.704  1.00 96.56           S  
ATOM    341  N   LYS A  49      -0.475  -2.907   2.425  1.00 96.48           N  
ATOM    342  CA  LYS A  49       0.575  -3.815   1.971  1.00 96.48           C  
ATOM    343  C   LYS A  49       1.525  -3.116   1.003  1.00 96.48           C  
ATOM    344  CB  LYS A  49      -0.034  -5.051   1.307  1.00 96.48           C  
ATOM    345  O   LYS A  49       1.085  -2.411   0.093  1.00 96.48           O  
ATOM    346  CG  LYS A  49       0.994  -6.052   0.801  1.00 96.48           C  
ATOM    347  CD  LYS A  49       0.328  -7.286   0.208  1.00 96.48           C  
ATOM    348  CE  LYS A  49      -0.238  -7.006  -1.178  1.00 96.48           C  
ATOM    349  NZ  LYS A  49      -0.737  -8.252  -1.835  1.00 96.48           N  
ATOM    350  N   THR A  50       2.797  -3.284   1.186  1.00 96.25           N  
ATOM    351  CA  THR A  50       3.843  -2.827   0.276  1.00 96.25           C  
ATOM    352  C   THR A  50       4.702  -3.998  -0.191  1.00 96.25           C  
ATOM    353  CB  THR A  50       4.736  -1.764   0.941  1.00 96.25           C  
ATOM    354  O   THR A  50       5.301  -4.700   0.626  1.00 96.25           O  
ATOM    355  CG2 THR A  50       5.771  -1.224  -0.040  1.00 96.25           C  
ATOM    356  OG1 THR A  50       3.919  -0.681   1.402  1.00 96.25           O  
ATOM    357  N   SER A  51       4.748  -4.201  -1.474  1.00 95.02           N  
ATOM    358  CA  SER A  51       5.559  -5.250  -2.085  1.00 95.02           C  
ATOM    359  C   SER A  51       6.677  -4.658  -2.937  1.00 95.02           C  
ATOM    360  CB  SER A  51       4.689  -6.172  -2.940  1.00 95.02           C  
ATOM    361  O   SER A  51       6.424  -3.827  -3.811  1.00 95.02           O  
ATOM    362  OG  SER A  51       5.466  -7.209  -3.512  1.00 95.02           O  
ATOM    363  N   VAL A  52       7.866  -5.137  -2.698  1.00 94.55           N  
ATOM    364  CA  VAL A  52       9.024  -4.639  -3.433  1.00 94.55           C  
ATOM    365  C   VAL A  52       9.800  -5.811  -4.031  1.00 94.55           C  
ATOM    366  CB  VAL A  52       9.949  -3.792  -2.531  1.00 94.55           C  
ATOM    367  O   VAL A  52      10.198  -6.731  -3.312  1.00 94.55           O  
ATOM    368  CG1 VAL A  52      11.136  -3.254  -3.327  1.00 94.55           C  
ATOM    369  CG2 VAL A  52       9.166  -2.646  -1.893  1.00 94.55           C  
ATOM    370  N   ILE A  53       9.966  -5.777  -5.299  1.00 93.06           N  
ATOM    371  CA  ILE A  53      10.795  -6.741  -6.016  1.00 93.06           C  
ATOM    372  C   ILE A  53      11.996  -6.029  -6.634  1.00 93.06           C  
ATOM    373  CB  ILE A  53       9.989  -7.478  -7.108  1.00 93.06           C  
ATOM    374  O   ILE A  53      11.834  -5.085  -7.411  1.00 93.06           O  
ATOM    375  CG1 ILE A  53       8.773  -8.181  -6.491  1.00 93.06           C  
ATOM    376  CG2 ILE A  53      10.878  -8.477  -7.854  1.00 93.06           C  
ATOM    377  CD1 ILE A  53       7.738  -8.635  -7.511  1.00 93.06           C  
ATOM    378  N   ALA A  54      13.118  -6.469  -6.159  1.00 91.99           N  
ATOM    379  CA  ALA A  54      14.350  -5.856  -6.650  1.00 91.99           C  
ATOM    380  C   ALA A  54      15.289  -6.906  -7.237  1.00 91.99           C  
ATOM    381  CB  ALA A  54      15.047  -5.091  -5.527  1.00 91.99           C  
ATOM    382  O   ALA A  54      15.365  -8.030  -6.735  1.00 91.99           O  
ATOM    383  N   GLY A  55      15.822  -6.591  -8.375  1.00 90.78           N  
ATOM    384  CA  GLY A  55      16.774  -7.472  -9.033  1.00 90.78           C  
ATOM    385  C   GLY A  55      17.821  -6.725  -9.836  1.00 90.78           C  
ATOM    386  O   GLY A  55      17.622  -5.563 -10.198  1.00 90.78           O  
ATOM    387  N   GLY A  56      18.914  -7.432  -9.971  1.00 86.77           N  
ATOM    388  CA  GLY A  56      19.952  -6.836 -10.796  1.00 86.77           C  
ATOM    389  C   GLY A  56      21.085  -7.794 -11.113  1.00 86.77           C  
ATOM    390  O   GLY A  56      21.301  -8.769 -10.391  1.00 86.77           O  
ATOM    391  N   ILE A  57      21.620  -7.650 -12.334  1.00 83.14           N  
ATOM    392  CA  ILE A  57      22.809  -8.374 -12.771  1.00 83.14           C  
ATOM    393  C   ILE A  57      23.918  -7.383 -13.117  1.00 83.14           C  
ATOM    394  CB  ILE A  57      22.504  -9.282 -13.984  1.00 83.14           C  
ATOM    395  O   ILE A  57      23.699  -6.436 -13.876  1.00 83.14           O  
ATOM    396  CG1 ILE A  57      21.893  -8.461 -15.125  1.00 83.14           C  
ATOM    397  CG2 ILE A  57      21.576 -10.431 -13.578  1.00 83.14           C  
ATOM    398  CD1 ILE A  57      21.850  -9.193 -16.460  1.00 83.14           C  
ATOM    399  N   GLY A  58      25.080  -7.507 -12.447  1.00 82.35           N  
ATOM    400  CA  GLY A  58      26.166  -6.581 -12.725  1.00 82.35           C  
ATOM    401  C   GLY A  58      25.887  -5.171 -12.239  1.00 82.35           C  
ATOM    402  O   GLY A  58      25.602  -4.961 -11.058  1.00 82.35           O  
ATOM    403  N   SER A  59      25.857  -4.216 -13.200  1.00 83.93           N  
ATOM    404  CA  SER A  59      25.623  -2.810 -12.885  1.00 83.93           C  
ATOM    405  C   SER A  59      24.160  -2.433 -13.094  1.00 83.93           C  
ATOM    406  CB  SER A  59      26.516  -1.913 -13.742  1.00 83.93           C  
ATOM    407  O   SER A  59      23.752  -1.312 -12.785  1.00 83.93           O  
ATOM    408  OG  SER A  59      26.895  -2.574 -14.938  1.00 83.93           O  
ATOM    409  N   LEU A  60      23.391  -3.437 -13.591  1.00 84.32           N  
ATOM    410  CA  LEU A  60      21.988  -3.137 -13.854  1.00 84.32           C  
ATOM    411  C   LEU A  60      21.106  -3.611 -12.705  1.00 84.32           C  
ATOM    412  CB  LEU A  60      21.537  -3.791 -15.163  1.00 84.32           C  
ATOM    413  O   LEU A  60      21.176  -4.774 -12.301  1.00 84.32           O  
ATOM    414  CG  LEU A  60      22.202  -3.280 -16.441  1.00 84.32           C  
ATOM    415  CD1 LEU A  60      22.113  -4.332 -17.542  1.00 84.32           C  
ATOM    416  CD2 LEU A  60      21.562  -1.972 -16.892  1.00 84.32           C  
ATOM    417  N   SER A  61      20.479  -2.685 -12.025  1.00 86.42           N  
ATOM    418  CA  SER A  61      19.528  -3.037 -10.976  1.00 86.42           C  
ATOM    419  C   SER A  61      18.196  -2.321 -11.173  1.00 86.42           C  
ATOM    420  CB  SER A  61      20.099  -2.699  -9.598  1.00 86.42           C  
ATOM    421  O   SER A  61      18.147  -1.245 -11.772  1.00 86.42           O  
ATOM    422  OG  SER A  61      20.423  -1.322  -9.513  1.00 86.42           O  
ATOM    423  N   ALA A  62      17.149  -3.072 -10.936  1.00 90.25           N  
ATOM    424  CA  ALA A  62      15.810  -2.494 -11.022  1.00 90.25           C  
ATOM    425  C   ALA A  62      14.936  -2.962  -9.862  1.00 90.25           C  
ATOM    426  CB  ALA A  62      15.159  -2.856 -12.354  1.00 90.25           C  
ATOM    427  O   ALA A  62      15.196  -4.008  -9.262  1.00 90.25           O  
ATOM    428  N   ALA A  63      14.030  -2.042  -9.500  1.00 91.34           N  
ATOM    429  CA  ALA A  63      13.066  -2.395  -8.461  1.00 91.34           C  
ATOM    430  C   ALA A  63      11.643  -2.053  -8.895  1.00 91.34           C  
ATOM    431  CB  ALA A  63      13.406  -1.681  -7.155  1.00 91.34           C  
ATOM    432  O   ALA A  63      11.433  -1.126  -9.680  1.00 91.34           O  
ATOM    433  N   THR A  64      10.747  -2.890  -8.476  1.00 93.86           N  
ATOM    434  CA  THR A  64       9.323  -2.676  -8.709  1.00 93.86           C  
ATOM    435  C   THR A  64       8.559  -2.632  -7.389  1.00 93.86           C  
ATOM    436  CB  THR A  64       8.733  -3.777  -9.610  1.00 93.86           C  
ATOM    437  O   THR A  64       8.721  -3.513  -6.542  1.00 93.86           O  
ATOM    438  CG2 THR A  64       7.256  -3.522  -9.894  1.00 93.86           C  
ATOM    439  OG1 THR A  64       9.449  -3.805 -10.851  1.00 93.86           O  
ATOM    440  N   ILE A  65       7.735  -1.603  -7.232  1.00 95.60           N  
ATOM    441  CA  ILE A  65       6.997  -1.386  -5.993  1.00 95.60           C  
ATOM    442  C   ILE A  65       5.497  -1.479  -6.262  1.00 95.60           C  
ATOM    443  CB  ILE A  65       7.344  -0.019  -5.360  1.00 95.60           C  
ATOM    444  O   ILE A  65       4.988  -0.855  -7.196  1.00 95.60           O  
ATOM    445  CG1 ILE A  65       8.854   0.093  -5.126  1.00 95.60           C  
ATOM    446  CG2 ILE A  65       6.570   0.183  -4.054  1.00 95.60           C  
ATOM    447  CD1 ILE A  65       9.330   1.507  -4.822  1.00 95.60           C  
ATOM    448  N   THR A  66       4.778  -2.236  -5.466  1.00 96.55           N  
ATOM    449  CA  THR A  66       3.323  -2.349  -5.478  1.00 96.55           C  
ATOM    450  C   THR A  66       2.754  -2.155  -4.076  1.00 96.55           C  
ATOM    451  CB  THR A  66       2.873  -3.713  -6.034  1.00 96.55           C  
ATOM    452  O   THR A  66       3.224  -2.773  -3.119  1.00 96.55           O  
ATOM    453  CG2 THR A  66       1.353  -3.803  -6.107  1.00 96.55           C  
ATOM    454  OG1 THR A  66       3.415  -3.888  -7.349  1.00 96.55           O  
ATOM    455  N   LYS A  67       1.772  -1.190  -3.943  1.00 96.93           N  
ATOM    456  CA  LYS A  67       1.066  -0.944  -2.689  1.00 96.93           C  
ATOM    457  C   LYS A  67      -0.433  -1.180  -2.846  1.00 96.93           C  
ATOM    458  CB  LYS A  67       1.323   0.482  -2.199  1.00 96.93           C  
ATOM    459  O   LYS A  67      -1.011  -0.862  -3.888  1.00 96.93           O  
ATOM    460  CG  LYS A  67       2.787   0.786  -1.919  1.00 96.93           C  
ATOM    461  CD  LYS A  67       2.977   2.213  -1.420  1.00 96.93           C  
ATOM    462  CE  LYS A  67       4.424   2.483  -1.032  1.00 96.93           C  
ATOM    463  NZ  LYS A  67       4.688   2.140   0.397  1.00 96.93           N  
ATOM    464  N   SER A  68      -1.013  -1.770  -1.808  1.00 96.95           N  
ATOM    465  CA  SER A  68      -2.439  -2.068  -1.891  1.00 96.95           C  
ATOM    466  C   SER A  68      -3.065  -2.166  -0.504  1.00 96.95           C  
ATOM    467  CB  SER A  68      -2.671  -3.371  -2.658  1.00 96.95           C  
ATOM    468  O   SER A  68      -2.354  -2.231   0.500  1.00 96.95           O  
ATOM    469  OG  SER A  68      -2.008  -4.452  -2.024  1.00 96.95           O  
ATOM    470  N   CYS A  69      -4.401  -2.113  -0.468  1.00 97.09           N  
ATOM    471  CA  CYS A  69      -5.217  -2.426   0.700  1.00 97.09           C  
ATOM    472  C   CYS A  69      -5.545  -3.913   0.754  1.00 97.09           C  
ATOM    473  CB  CYS A  69      -6.509  -1.609   0.685  1.00 97.09           C  
ATOM    474  O   CYS A  69      -6.006  -4.488  -0.234  1.00 97.09           O  
ATOM    475  SG  CYS A  69      -6.242   0.177   0.697  1.00 97.09           S  
ATOM    476  N   GLU A  70      -5.250  -4.493   1.945  1.00 96.61           N  
ATOM    477  CA  GLU A  70      -5.480  -5.931   2.040  1.00 96.61           C  
ATOM    478  C   GLU A  70      -6.248  -6.285   3.310  1.00 96.61           C  
ATOM    479  CB  GLU A  70      -4.151  -6.691   1.999  1.00 96.61           C  
ATOM    480  O   GLU A  70      -6.174  -5.565   4.308  1.00 96.61           O  
ATOM    481  CG  GLU A  70      -3.456  -6.643   0.647  1.00 96.61           C  
ATOM    482  CD  GLU A  70      -4.218  -7.375  -0.446  1.00 96.61           C  
ATOM    483  OE1 GLU A  70      -3.784  -7.335  -1.620  1.00 96.61           O  
ATOM    484  OE2 GLU A  70      -5.257  -7.994  -0.126  1.00 96.61           O  
ATOM    485  N   SER A  71      -7.079  -7.330   3.269  1.00 96.24           N  
ATOM    486  CA  SER A  71      -7.784  -7.849   4.437  1.00 96.24           C  
ATOM    487  C   SER A  71      -6.846  -8.640   5.343  1.00 96.24           C  
ATOM    488  CB  SER A  71      -8.956  -8.733   4.007  1.00 96.24           C  
ATOM    489  O   SER A  71      -6.997  -8.625   6.566  1.00 96.24           O  
ATOM    490  OG  SER A  71      -8.512  -9.780   3.162  1.00 96.24           O  
ATOM    491  N   ILE A  72      -5.930  -9.329   4.693  1.00 95.13           N  
ATOM    492  CA  ILE A  72      -4.920 -10.133   5.373  1.00 95.13           C  
ATOM    493  C   ILE A  72      -3.541  -9.828   4.792  1.00 95.13           C  
ATOM    494  CB  ILE A  72      -5.227 -11.643   5.258  1.00 95.13           C  
ATOM    495  O   ILE A  72      -3.388  -9.693   3.576  1.00 95.13           O  
ATOM    496  CG1 ILE A  72      -6.612 -11.951   5.838  1.00 95.13           C  
ATOM    497  CG2 ILE A  72      -4.144 -12.470   5.957  1.00 95.13           C  
ATOM    498  CD1 ILE A  72      -7.148 -13.326   5.463  1.00 95.13           C  
ATOM    499  N   CYS A  73      -2.573  -9.734   5.603  1.00 93.84           N  
ATOM    500  CA  CYS A  73      -1.232  -9.392   5.143  1.00 93.84           C  
ATOM    501  C   CYS A  73      -0.171 -10.079   5.996  1.00 93.84           C  
ATOM    502  CB  CYS A  73      -1.024  -7.878   5.176  1.00 93.84           C  
ATOM    503  O   CYS A  73      -0.220 -10.015   7.225  1.00 93.84           O  
ATOM    504  SG  CYS A  73       0.547  -7.344   4.462  1.00 93.84           S  
ATOM    505  N   THR A  74       0.788 -10.711   5.284  1.00 94.09           N  
ATOM    506  CA  THR A  74       1.921 -11.343   5.952  1.00 94.09           C  
ATOM    507  C   THR A  74       3.240 -10.792   5.417  1.00 94.09           C  
ATOM    508  CB  THR A  74       1.891 -12.872   5.776  1.00 94.09           C  
ATOM    509  O   THR A  74       3.487 -10.822   4.210  1.00 94.09           O  
ATOM    510  CG2 THR A  74       2.975 -13.543   6.612  1.00 94.09           C  
ATOM    511  OG1 THR A  74       0.611 -13.369   6.185  1.00 94.09           O  
ATOM    512  N   SER A  75       3.960 -10.328   6.314  1.00 92.51           N  
ATOM    513  CA  SER A  75       5.265  -9.791   5.942  1.00 92.51           C  
ATOM    514  C   SER A  75       6.232 -10.906   5.558  1.00 92.51           C  
ATOM    515  CB  SER A  75       5.853  -8.967   7.088  1.00 92.51           C  
ATOM    516  O   SER A  75       6.317 -11.925   6.246  1.00 92.51           O  
ATOM    517  OG  SER A  75       4.999  -7.885   7.418  1.00 92.51           O  
ATOM    518  N   VAL A  76       6.832 -10.774   4.357  1.00 92.53           N  
ATOM    519  CA  VAL A  76       7.787 -11.757   3.853  1.00 92.53           C  
ATOM    520  C   VAL A  76       8.988 -11.042   3.238  1.00 92.53           C  
ATOM    521  CB  VAL A  76       7.138 -12.699   2.815  1.00 92.53           C  
ATOM    522  O   VAL A  76       8.842  -9.977   2.633  1.00 92.53           O  
ATOM    523  CG1 VAL A  76       8.162 -13.695   2.275  1.00 92.53           C  
ATOM    524  CG2 VAL A  76       5.948 -13.433   3.432  1.00 92.53           C  
ATOM    525  N   SER A  77      10.093 -11.602   3.474  1.00 90.82           N  
ATOM    526  CA  SER A  77      11.314 -11.117   2.838  1.00 90.82           C  
ATOM    527  C   SER A  77      12.160 -12.272   2.312  1.00 90.82           C  
ATOM    528  CB  SER A  77      12.134 -10.280   3.821  1.00 90.82           C  
ATOM    529  O   SER A  77      12.505 -13.187   3.062  1.00 90.82           O  
ATOM    530  OG  SER A  77      11.330  -9.281   4.424  1.00 90.82           O  
ATOM    531  N   LEU A  78      12.347 -12.304   1.044  1.00 91.59           N  
ATOM    532  CA  LEU A  78      13.142 -13.331   0.379  1.00 91.59           C  
ATOM    533  C   LEU A  78      14.226 -12.703  -0.490  1.00 91.59           C  
ATOM    534  CB  LEU A  78      12.246 -14.233  -0.474  1.00 91.59           C  
ATOM    535  O   LEU A  78      13.958 -11.763  -1.241  1.00 91.59           O  
ATOM    536  CG  LEU A  78      11.605 -15.424   0.241  1.00 91.59           C  
ATOM    537  CD1 LEU A  78      10.438 -14.958   1.105  1.00 91.59           C  
ATOM    538  CD2 LEU A  78      11.145 -16.470  -0.769  1.00 91.59           C  
ATOM    539  N   SER A  79      15.381 -13.219  -0.278  1.00 88.11           N  
ATOM    540  CA  SER A  79      16.504 -12.734  -1.074  1.00 88.11           C  
ATOM    541  C   SER A  79      17.192 -13.877  -1.813  1.00 88.11           C  
ATOM    542  CB  SER A  79      17.516 -12.007  -0.187  1.00 88.11           C  
ATOM    543  O   SER A  79      17.519 -14.903  -1.213  1.00 88.11           O  
ATOM    544  OG  SER A  79      16.882 -10.993   0.573  1.00 88.11           O  
ATOM    545  N   ALA A  80      17.221 -13.803  -3.170  1.00 87.23           N  
ATOM    546  CA  ALA A  80      17.968 -14.719  -4.028  1.00 87.23           C  
ATOM    547  C   ALA A  80      19.180 -14.028  -4.646  1.00 87.23           C  
ATOM    548  CB  ALA A  80      17.063 -15.280  -5.122  1.00 87.23           C  
ATOM    549  O   ALA A  80      19.441 -12.855  -4.370  1.00 87.23           O  
ATOM    550  N   ILE A  81      20.139 -14.720  -5.301  1.00 84.89           N  
ATOM    551  CA  ILE A  81      21.402 -14.208  -5.822  1.00 84.89           C  
ATOM    552  C   ILE A  81      21.139 -13.002  -6.720  1.00 84.89           C  
ATOM    553  CB  ILE A  81      22.176 -15.296  -6.600  1.00 84.89           C  
ATOM    554  O   ILE A  81      21.797 -11.967  -6.589  1.00 84.89           O  
ATOM    555  CG1 ILE A  81      22.550 -16.454  -5.668  1.00 84.89           C  
ATOM    556  CG2 ILE A  81      23.422 -14.703  -7.264  1.00 84.89           C  
ATOM    557  CD1 ILE A  81      23.119 -17.669  -6.388  1.00 84.89           C  
ATOM    558  N   VAL A  82      20.003 -12.975  -7.405  1.00 88.51           N  
ATOM    559  CA  VAL A  82      19.815 -11.927  -8.402  1.00 88.51           C  
ATOM    560  C   VAL A  82      18.539 -11.146  -8.097  1.00 88.51           C  
ATOM    561  CB  VAL A  82      19.754 -12.509  -9.833  1.00 88.51           C  
ATOM    562  O   VAL A  82      18.411  -9.979  -8.477  1.00 88.51           O  
ATOM    563  CG1 VAL A  82      19.606 -11.392 -10.864  1.00 88.51           C  
ATOM    564  CG2 VAL A  82      20.999 -13.346 -10.121  1.00 88.51           C  
ATOM    565  N   VAL A  83      17.649 -11.787  -7.299  1.00 90.84           N  
ATOM    566  CA  VAL A  83      16.342 -11.165  -7.114  1.00 90.84           C  
ATOM    567  C   VAL A  83      15.943 -11.231  -5.642  1.00 90.84           C  
ATOM    568  CB  VAL A  83      15.263 -11.840  -7.990  1.00 90.84           C  
ATOM    569  O   VAL A  83      16.194 -12.233  -4.968  1.00 90.84           O  
ATOM    570  CG1 VAL A  83      15.179 -13.335  -7.687  1.00 90.84           C  
ATOM    571  CG2 VAL A  83      13.907 -11.170  -7.776  1.00 90.84           C  
ATOM    572  N   SER A  84      15.422 -10.065  -5.194  1.00 91.91           N  
ATOM    573  CA  SER A  84      14.897 -10.023  -3.833  1.00 91.91           C  
ATOM    574  C   SER A  84      13.443  -9.562  -3.816  1.00 91.91           C  
ATOM    575  CB  SER A  84      15.744  -9.098  -2.959  1.00 91.91           C  
ATOM    576  O   SER A  84      13.031  -8.761  -4.656  1.00 91.91           O  
ATOM    577  OG  SER A  84      15.817  -7.800  -3.524  1.00 91.91           O  
ATOM    578  N   THR A  85      12.657 -10.181  -2.925  1.00 92.47           N  
ATOM    579  CA  THR A  85      11.255  -9.822  -2.740  1.00 92.47           C  
ATOM    580  C   THR A  85      10.961  -9.533  -1.270  1.00 92.47           C  
ATOM    581  CB  THR A  85      10.322 -10.938  -3.243  1.00 92.47           C  
ATOM    582  O   THR A  85      11.334 -10.313  -0.392  1.00 92.47           O  
ATOM    583  CG2 THR A  85       8.857 -10.547  -3.077  1.00 92.47           C  
ATOM    584  OG1 THR A  85      10.585 -11.184  -4.630  1.00 92.47           O  
ATOM    585  N   SER A  86      10.297  -8.412  -1.064  1.00 92.86           N  
ATOM    586  CA  SER A  86       9.909  -8.056   0.297  1.00 92.86           C  
ATOM    587  C   SER A  86       8.467  -7.565   0.351  1.00 92.86           C  
ATOM    588  CB  SER A  86      10.843  -6.983   0.857  1.00 92.86           C  
ATOM    589  O   SER A  86       8.022  -6.830  -0.533  1.00 92.86           O  
ATOM    590  OG  SER A  86      10.719  -5.776   0.125  1.00 92.86           O  
ATOM    591  N   VAL A  87       7.754  -8.076   1.376  1.00 94.35           N  
ATOM    592  CA  VAL A  87       6.382  -7.654   1.639  1.00 94.35           C  
ATOM    593  C   VAL A  87       6.280  -7.084   3.052  1.00 94.35           C  
ATOM    594  CB  VAL A  87       5.385  -8.820   1.461  1.00 94.35           C  
ATOM    595  O   VAL A  87       6.714  -7.717   4.017  1.00 94.35           O  
ATOM    596  CG1 VAL A  87       3.971  -8.385   1.844  1.00 94.35           C  
ATOM    597  CG2 VAL A  87       5.418  -9.335   0.024  1.00 94.35           C  
ATOM    598  N   SER A  88       5.750  -5.858   3.212  1.00 93.61           N  
ATOM    599  CA  SER A  88       5.525  -5.219   4.504  1.00 93.61           C  
ATOM    600  C   SER A  88       4.057  -4.848   4.689  1.00 93.61           C  
ATOM    601  CB  SER A  88       6.396  -3.970   4.644  1.00 93.61           C  
ATOM    602  O   SER A  88       3.390  -4.440   3.737  1.00 93.61           O  
ATOM    603  OG  SER A  88       7.770  -4.299   4.529  1.00 93.61           O  
ATOM    604  N   CYS A  89       3.631  -5.059   5.951  1.00 94.37           N  
ATOM    605  CA  CYS A  89       2.237  -4.778   6.278  1.00 94.37           C  
ATOM    606  C   CYS A  89       2.137  -3.817   7.457  1.00 94.37           C  
ATOM    607  CB  CYS A  89       1.490  -6.072   6.598  1.00 94.37           C  
ATOM    608  O   CYS A  89       2.965  -3.857   8.368  1.00 94.37           O  
ATOM    609  SG  CYS A  89       1.614  -7.324   5.302  1.00 94.37           S  
ATOM    610  N   CYS A  90       1.168  -2.937   7.417  1.00 94.58           N  
ATOM    611  CA  CYS A  90       0.867  -2.024   8.513  1.00 94.58           C  
ATOM    612  C   CYS A  90      -0.623  -1.709   8.568  1.00 94.58           C  
ATOM    613  CB  CYS A  90       1.666  -0.729   8.367  1.00 94.58           C  
ATOM    614  O   CYS A  90      -1.365  -2.034   7.640  1.00 94.58           O  
ATOM    615  SG  CYS A  90       1.255   0.216   6.884  1.00 94.58           S  
ATOM    616  N   SER A  91      -1.189  -1.137   9.737  1.00 93.43           N  
ATOM    617  CA  SER A  91      -2.638  -1.058   9.892  1.00 93.43           C  
ATOM    618  C   SER A  91      -3.074   0.343  10.305  1.00 93.43           C  
ATOM    619  CB  SER A  91      -3.123  -2.077  10.923  1.00 93.43           C  
ATOM    620  O   SER A  91      -4.161   0.523  10.859  1.00 93.43           O  
ATOM    621  OG  SER A  91      -2.771  -3.394  10.535  1.00 93.43           O  
ATOM    622  N   THR A  92      -2.203   1.387   9.983  1.00 92.58           N  
ATOM    623  CA  THR A  92      -2.612   2.760  10.256  1.00 92.58           C  
ATOM    624  C   THR A  92      -2.665   3.576   8.968  1.00 92.58           C  
ATOM    625  CB  THR A  92      -1.660   3.438  11.258  1.00 92.58           C  
ATOM    626  O   THR A  92      -2.141   3.151   7.936  1.00 92.58           O  
ATOM    627  CG2 THR A  92      -1.619   2.679  12.580  1.00 92.58           C  
ATOM    628  OG1 THR A  92      -0.340   3.478  10.702  1.00 92.58           O  
ATOM    629  N   ASP A  93      -3.403   4.713   9.041  1.00 94.69           N  
ATOM    630  CA  ASP A  93      -3.568   5.530   7.842  1.00 94.69           C  
ATOM    631  C   ASP A  93      -2.215   5.901   7.240  1.00 94.69           C  
ATOM    632  CB  ASP A  93      -4.366   6.796   8.161  1.00 94.69           C  
ATOM    633  O   ASP A  93      -1.324   6.376   7.946  1.00 94.69           O  
ATOM    634  CG  ASP A  93      -5.851   6.533   8.338  1.00 94.69           C  
ATOM    635  OD1 ASP A  93      -6.530   6.179   7.350  1.00 94.69           O  
ATOM    636  OD2 ASP A  93      -6.347   6.683   9.476  1.00 94.69           O  
ATOM    637  N   LEU A  94      -2.115   5.603   5.969  1.00 94.89           N  
ATOM    638  CA  LEU A  94      -0.972   6.034   5.172  1.00 94.89           C  
ATOM    639  C   LEU A  94       0.335   5.544   5.786  1.00 94.89           C  
ATOM    640  CB  LEU A  94      -0.951   7.559   5.046  1.00 94.89           C  
ATOM    641  O   LEU A  94       1.342   6.254   5.761  1.00 94.89           O  
ATOM    642  CG  LEU A  94      -2.198   8.208   4.444  1.00 94.89           C  
ATOM    643  CD1 LEU A  94      -2.056   9.726   4.438  1.00 94.89           C  
ATOM    644  CD2 LEU A  94      -2.446   7.683   3.034  1.00 94.89           C  
ATOM    645  N   CYS A  95       0.393   4.456   6.519  1.00 94.65           N  
ATOM    646  CA  CYS A  95       1.536   3.890   7.226  1.00 94.65           C  
ATOM    647  C   CYS A  95       2.537   3.284   6.250  1.00 94.65           C  
ATOM    648  CB  CYS A  95       1.076   2.827   8.224  1.00 94.65           C  
ATOM    649  O   CYS A  95       3.700   3.073   6.597  1.00 94.65           O  
ATOM    650  SG  CYS A  95       0.300   1.391   7.451  1.00 94.65           S  
ATOM    651  N   ASN A  96       2.067   2.972   4.968  1.00 94.61           N  
ATOM    652  CA  ASN A  96       2.943   2.325   3.997  1.00 94.61           C  
ATOM    653  C   ASN A  96       3.656   3.347   3.117  1.00 94.61           C  
ATOM    654  CB  ASN A  96       2.152   1.340   3.134  1.00 94.61           C  
ATOM    655  O   ASN A  96       3.733   3.177   1.899  1.00 94.61           O  
ATOM    656  CG  ASN A  96       1.059   2.015   2.330  1.00 94.61           C  
ATOM    657  ND2 ASN A  96       0.734   1.446   1.175  1.00 94.61           N  
ATOM    658  OD1 ASN A  96       0.512   3.041   2.742  1.00 94.61           O  
ATOM    659  N   THR A  97       4.204   4.402   3.788  1.00 91.52           N  
ATOM    660  CA  THR A  97       4.838   5.517   3.093  1.00 91.52           C  
ATOM    661  C   THR A  97       6.186   5.098   2.515  1.00 91.52           C  
ATOM    662  CB  THR A  97       5.030   6.723   4.031  1.00 91.52           C  
ATOM    663  O   THR A  97       6.625   5.637   1.497  1.00 91.52           O  
ATOM    664  CG2 THR A  97       6.081   6.429   5.097  1.00 91.52           C  
ATOM    665  OG1 THR A  97       5.450   7.857   3.262  1.00 91.52           O  
ATOM    666  N   SER A  98       6.798   4.064   3.146  1.00 79.91           N  
ATOM    667  CA  SER A  98       8.141   3.679   2.726  1.00 79.91           C  
ATOM    668  C   SER A  98       8.108   2.436   1.843  1.00 79.91           C  
ATOM    669  CB  SER A  98       9.032   3.427   3.942  1.00 79.91           C  
ATOM    670  O   SER A  98       7.285   1.542   2.050  1.00 79.91           O  
ATOM    671  OG  SER A  98       9.080   4.572   4.777  1.00 79.91           O  
ATOM    672  N   GLY A  99       8.600   2.581   0.620  1.00 67.63           N  
ATOM    673  CA  GLY A  99       8.770   1.442  -0.267  1.00 67.63           C  
ATOM    674  C   GLY A  99       9.965   0.579   0.090  1.00 67.63           C  
ATOM    675  O   GLY A  99      10.123  -0.523  -0.440  1.00 67.63           O  
ATOM    676  N   ALA A 100      10.768   0.991   1.109  1.00 57.56           N  
ATOM    677  CA  ALA A 100      12.020   0.367   1.532  1.00 57.56           C  
ATOM    678  C   ALA A 100      11.925  -0.130   2.972  1.00 57.56           C  
ATOM    679  CB  ALA A 100      13.179   1.350   1.387  1.00 57.56           C  
ATOM    680  O   ALA A 100      11.151   0.405   3.770  1.00 57.56           O  
ATOM    681  N   ALA A 101      11.736  -1.465   3.251  1.00 50.36           N  
ATOM    682  CA  ALA A 101      11.729  -2.192   4.518  1.00 50.36           C  
ATOM    683  C   ALA A 101      11.529  -1.241   5.694  1.00 50.36           C  
ATOM    684  CB  ALA A 101      13.028  -2.977   4.688  1.00 50.36           C  
ATOM    685  O   ALA A 101      12.413  -0.441   6.012  1.00 50.36           O  
ATOM    686  N   GLY A 102      10.554  -0.279   5.767  1.00 47.87           N  
ATOM    687  CA  GLY A 102      10.421   0.778   6.757  1.00 47.87           C  
ATOM    688  C   GLY A 102       9.545   0.388   7.932  1.00 47.87           C  
ATOM    689  O   GLY A 102       8.568  -0.346   7.769  1.00 47.87           O  
ATOM    690  N   ILE A 103      10.194  -0.178   9.030  1.00 41.27           N  
ATOM    691  CA  ILE A 103      10.189   0.048  10.471  1.00 41.27           C  
ATOM    692  C   ILE A 103       8.772   0.373  10.937  1.00 41.27           C  
ATOM    693  CB  ILE A 103      11.158   1.185  10.868  1.00 41.27           C  
ATOM    694  O   ILE A 103       8.096   1.219  10.347  1.00 41.27           O  
ATOM    695  CG1 ILE A 103      12.558   0.914  10.305  1.00 41.27           C  
ATOM    696  CG2 ILE A 103      11.202   1.350  12.390  1.00 41.27           C  
ATOM    697  CD1 ILE A 103      13.467   2.135  10.294  1.00 41.27           C  
ATOM    698  N   LYS A 104       8.013  -0.593  11.543  1.00 46.09           N  
ATOM    699  CA  LYS A 104       6.834  -0.593  12.403  1.00 46.09           C  
ATOM    700  C   LYS A 104       6.761   0.684  13.237  1.00 46.09           C  
ATOM    701  CB  LYS A 104       6.837  -1.817  13.320  1.00 46.09           C  
ATOM    702  O   LYS A 104       7.720   1.036  13.927  1.00 46.09           O  
ATOM    703  CG  LYS A 104       5.567  -2.653  13.241  1.00 46.09           C  
ATOM    704  CD  LYS A 104       5.878  -4.144  13.239  1.00 46.09           C  
ATOM    705  CE  LYS A 104       4.608  -4.981  13.163  1.00 46.09           C  
ATOM    706  NZ  LYS A 104       4.510  -5.943  14.301  1.00 46.09           N  
ATOM    707  N   PRO A 105       6.176   1.845  12.849  1.00 47.14           N  
ATOM    708  CA  PRO A 105       6.032   2.816  13.936  1.00 47.14           C  
ATOM    709  C   PRO A 105       5.099   2.328  15.042  1.00 47.14           C  
ATOM    710  CB  PRO A 105       5.450   4.046  13.235  1.00 47.14           C  
ATOM    711  O   PRO A 105       4.116   1.636  14.766  1.00 47.14           O  
ATOM    712  CG  PRO A 105       4.832   3.515  11.982  1.00 47.14           C  
ATOM    713  CD  PRO A 105       5.354   2.128  11.744  1.00 47.14           C  
ATOM    714  N   SER A 106       5.542   1.571  16.117  1.00 50.47           N  
ATOM    715  CA  SER A 106       5.113   1.370  17.497  1.00 50.47           C  
ATOM    716  C   SER A 106       4.071   2.405  17.908  1.00 50.47           C  
ATOM    717  CB  SER A 106       6.310   1.435  18.446  1.00 50.47           C  
ATOM    718  O   SER A 106       4.202   3.587  17.585  1.00 50.47           O  
ATOM    719  OG  SER A 106       7.159   2.519  18.111  1.00 50.47           O  
ATOM    720  N   SER A 107       2.764   2.154  17.699  1.00 51.19           N  
ATOM    721  CA  SER A 107       1.483   2.487  18.314  1.00 51.19           C  
ATOM    722  C   SER A 107       1.678   3.147  19.675  1.00 51.19           C  
ATOM    723  CB  SER A 107       0.619   1.235  18.465  1.00 51.19           C  
ATOM    724  O   SER A 107       1.934   2.466  20.670  1.00 51.19           O  
ATOM    725  OG  SER A 107       1.137   0.169  17.687  1.00 51.19           O  
ATOM    726  N   ILE A 108       2.358   4.315  19.811  1.00 54.71           N  
ATOM    727  CA  ILE A 108       2.156   4.991  21.088  1.00 54.71           C  
ATOM    728  C   ILE A 108       1.017   6.000  20.962  1.00 54.71           C  
ATOM    729  CB  ILE A 108       3.446   5.696  21.565  1.00 54.71           C  
ATOM    730  O   ILE A 108       1.123   6.976  20.216  1.00 54.71           O  
ATOM    731  CG1 ILE A 108       4.562   4.669  21.793  1.00 54.71           C  
ATOM    732  CG2 ILE A 108       3.180   6.507  22.836  1.00 54.71           C  
ATOM    733  CD1 ILE A 108       5.946   5.284  21.946  1.00 54.71           C  
ATOM    734  N   GLY A 109      -0.139   5.721  20.394  1.00 50.69           N  
ATOM    735  CA  GLY A 109      -1.074   6.792  20.700  1.00 50.69           C  
ATOM    736  C   GLY A 109      -2.393   6.291  21.255  1.00 50.69           C  
ATOM    737  O   GLY A 109      -3.354   7.055  21.372  1.00 50.69           O  
ATOM    738  N   LEU A 110      -2.432   5.217  22.033  1.00 55.02           N  
ATOM    739  CA  LEU A 110      -3.734   4.967  22.644  1.00 55.02           C  
ATOM    740  C   LEU A 110      -3.732   5.376  24.113  1.00 55.02           C  
ATOM    741  CB  LEU A 110      -4.113   3.490  22.513  1.00 55.02           C  
ATOM    742  O   LEU A 110      -4.747   5.240  24.801  1.00 55.02           O  
ATOM    743  CG  LEU A 110      -4.788   3.076  21.205  1.00 55.02           C  
ATOM    744  CD1 LEU A 110      -4.519   1.603  20.912  1.00 55.02           C  
ATOM    745  CD2 LEU A 110      -6.287   3.349  21.266  1.00 55.02           C  
ATOM    746  N   ALA A 111      -2.994   6.369  24.588  1.00 57.80           N  
ATOM    747  CA  ALA A 111      -3.160   6.687  26.003  1.00 57.80           C  
ATOM    748  C   ALA A 111      -3.942   7.985  26.186  1.00 57.80           C  
ATOM    749  CB  ALA A 111      -1.800   6.788  26.689  1.00 57.80           C  
ATOM    750  O   ALA A 111      -4.477   8.248  27.265  1.00 57.80           O  
ATOM    751  N   LEU A 112      -4.540   8.577  25.071  1.00 56.76           N  
ATOM    752  CA  LEU A 112      -5.114   9.870  25.425  1.00 56.76           C  
ATOM    753  C   LEU A 112      -6.632   9.778  25.540  1.00 56.76           C  
ATOM    754  CB  LEU A 112      -4.732  10.928  24.387  1.00 56.76           C  
ATOM    755  O   LEU A 112      -7.253  10.560  26.264  1.00 56.76           O  
ATOM    756  CG  LEU A 112      -3.363  11.588  24.563  1.00 56.76           C  
ATOM    757  CD1 LEU A 112      -2.645  11.684  23.222  1.00 56.76           C  
ATOM    758  CD2 LEU A 112      -3.511  12.967  25.197  1.00 56.76           C  
ATOM    759  N   SER A 113      -7.256   8.560  25.245  1.00 62.24           N  
ATOM    760  CA  SER A 113      -8.710   8.672  25.300  1.00 62.24           C  
ATOM    761  C   SER A 113      -9.250   8.202  26.646  1.00 62.24           C  
ATOM    762  CB  SER A 113      -9.353   7.864  24.173  1.00 62.24           C  
ATOM    763  O   SER A 113     -10.266   8.710  27.125  1.00 62.24           O  
ATOM    764  OG  SER A 113      -8.941   6.509  24.227  1.00 62.24           O  
ATOM    765  N   LEU A 114      -8.413   7.534  27.458  1.00 62.87           N  
ATOM    766  CA  LEU A 114      -8.975   7.015  28.700  1.00 62.87           C  
ATOM    767  C   LEU A 114      -9.046   8.108  29.762  1.00 62.87           C  
ATOM    768  CB  LEU A 114      -8.141   5.840  29.216  1.00 62.87           C  
ATOM    769  O   LEU A 114      -9.964   8.119  30.586  1.00 62.87           O  
ATOM    770  CG  LEU A 114      -8.887   4.522  29.429  1.00 62.87           C  
ATOM    771  CD1 LEU A 114      -8.992   3.753  28.116  1.00 62.87           C  
ATOM    772  CD2 LEU A 114      -8.191   3.679  30.493  1.00 62.87           C  
ATOM    773  N   GLY A 115      -8.301   9.198  29.654  1.00 65.50           N  
ATOM    774  CA  GLY A 115      -8.265  10.243  30.664  1.00 65.50           C  
ATOM    775  C   GLY A 115      -9.443  11.194  30.581  1.00 65.50           C  
ATOM    776  O   GLY A 115      -9.986  11.609  31.607  1.00 65.50           O  
ATOM    777  N   PHE A 116      -9.972  11.427  29.358  1.00 67.41           N  
ATOM    778  CA  PHE A 116     -11.054  12.391  29.197  1.00 67.41           C  
ATOM    779  C   PHE A 116     -12.381  11.798  29.657  1.00 67.41           C  
ATOM    780  CB  PHE A 116     -11.159  12.844  27.738  1.00 67.41           C  
ATOM    781  O   PHE A 116     -13.181  12.479  30.302  1.00 67.41           O  
ATOM    782  CG  PHE A 116     -11.088  14.337  27.559  1.00 67.41           C  
ATOM    783  CD1 PHE A 116     -12.248  15.097  27.472  1.00 67.41           C  
ATOM    784  CD2 PHE A 116      -9.860  14.980  27.478  1.00 67.41           C  
ATOM    785  CE1 PHE A 116     -12.184  16.479  27.307  1.00 67.41           C  
ATOM    786  CE2 PHE A 116      -9.788  16.360  27.313  1.00 67.41           C  
ATOM    787  CZ  PHE A 116     -10.952  17.108  27.227  1.00 67.41           C  
ATOM    788  N   VAL A 117     -12.524  10.408  29.503  1.00 67.51           N  
ATOM    789  CA  VAL A 117     -13.777   9.774  29.901  1.00 67.51           C  
ATOM    790  C   VAL A 117     -13.846   9.676  31.424  1.00 67.51           C  
ATOM    791  CB  VAL A 117     -13.929   8.372  29.270  1.00 67.51           C  
ATOM    792  O   VAL A 117     -14.896   9.923  32.020  1.00 67.51           O  
ATOM    793  CG1 VAL A 117     -15.198   7.687  29.774  1.00 67.51           C  
ATOM    794  CG2 VAL A 117     -13.942   8.472  27.746  1.00 67.51           C  
ATOM    795  N   LEU A 118     -12.719   9.445  32.150  1.00 69.61           N  
ATOM    796  CA  LEU A 118     -12.712   9.337  33.604  1.00 69.61           C  
ATOM    797  C   LEU A 118     -12.944  10.699  34.251  1.00 69.61           C  
ATOM    798  CB  LEU A 118     -11.386   8.747  34.092  1.00 69.61           C  
ATOM    799  O   LEU A 118     -13.619  10.796  35.278  1.00 69.61           O  
ATOM    800  CG  LEU A 118     -11.163   7.260  33.814  1.00 69.61           C  
ATOM    801  CD1 LEU A 118      -9.725   6.870  34.140  1.00 69.61           C  
ATOM    802  CD2 LEU A 118     -12.147   6.413  34.615  1.00 69.61           C  
ATOM    803  N   LEU A 119     -12.424  11.827  33.596  1.00 72.79           N  
ATOM    804  CA  LEU A 119     -12.619  13.172  34.127  1.00 72.79           C  
ATOM    805  C   LEU A 119     -14.083  13.589  34.029  1.00 72.79           C  
ATOM    806  CB  LEU A 119     -11.739  14.177  33.379  1.00 72.79           C  
ATOM    807  O   LEU A 119     -14.613  14.230  34.940  1.00 72.79           O  
ATOM    808  CG  LEU A 119     -10.243  14.135  33.695  1.00 72.79           C  
ATOM    809  CD1 LEU A 119      -9.465  14.975  32.688  1.00 72.79           C  
ATOM    810  CD2 LEU A 119      -9.983  14.619  35.117  1.00 72.79           C  
ATOM    811  N   LEU A 120     -14.746  13.157  32.883  1.00 68.95           N  
ATOM    812  CA  LEU A 120     -16.152  13.519  32.738  1.00 68.95           C  
ATOM    813  C   LEU A 120     -17.022  12.717  33.701  1.00 68.95           C  
ATOM    814  CB  LEU A 120     -16.619  13.290  31.298  1.00 68.95           C  
ATOM    815  O   LEU A 120     -18.019  13.229  34.216  1.00 68.95           O  
ATOM    816  CG  LEU A 120     -16.012  14.205  30.234  1.00 68.95           C  
ATOM    817  CD1 LEU A 120     -16.411  13.735  28.840  1.00 68.95           C  
ATOM    818  CD2 LEU A 120     -16.444  15.650  30.461  1.00 68.95           C  
ATOM    819  N   LEU A 121     -16.556  11.424  34.035  1.00 67.41           N  
ATOM    820  CA  LEU A 121     -17.329  10.637  34.989  1.00 67.41           C  
ATOM    821  C   LEU A 121     -17.103  11.133  36.413  1.00 67.41           C  
ATOM    822  CB  LEU A 121     -16.958   9.155  34.887  1.00 67.41           C  
ATOM    823  O   LEU A 121     -18.008  11.072  37.248  1.00 67.41           O  
ATOM    824  CG  LEU A 121     -17.409   8.429  33.619  1.00 67.41           C  
ATOM    825  CD1 LEU A 121     -16.773   7.045  33.546  1.00 67.41           C  
ATOM    826  CD2 LEU A 121     -18.930   8.328  33.572  1.00 67.41           C  
ATOM    827  N   ARG A 122     -15.869  11.617  36.753  1.00 68.48           N  
ATOM    828  CA  ARG A 122     -15.546  12.124  38.082  1.00 68.48           C  
ATOM    829  C   ARG A 122     -16.265  13.441  38.356  1.00 68.48           C  
ATOM    830  CB  ARG A 122     -14.035  12.310  38.235  1.00 68.48           C  
ATOM    831  O   ARG A 122     -16.669  13.709  39.489  1.00 68.48           O  
ATOM    832  CG  ARG A 122     -13.574  12.453  39.676  1.00 68.48           C  
ATOM    833  CD  ARG A 122     -12.056  12.514  39.780  1.00 68.48           C  
ATOM    834  NE  ARG A 122     -11.625  13.019  41.080  1.00 68.48           N  
ATOM    835  NH1 ARG A 122      -9.366  12.796  40.648  1.00 68.48           N  
ATOM    836  NH2 ARG A 122     -10.076  13.613  42.669  1.00 68.48           N  
ATOM    837  CZ  ARG A 122     -10.357  13.142  41.463  1.00 68.48           C  
ATOM    838  N   LYS A 123     -16.365  14.283  37.370  1.00 63.26           N  
ATOM    839  CA  LYS A 123     -17.048  15.553  37.599  1.00 63.26           C  
ATOM    840  C   LYS A 123     -18.536  15.338  37.861  1.00 63.26           C  
ATOM    841  CB  LYS A 123     -16.856  16.489  36.404  1.00 63.26           C  
ATOM    842  O   LYS A 123     -19.156  16.099  38.606  1.00 63.26           O  
ATOM    843  CG  LYS A 123     -17.106  17.956  36.720  1.00 63.26           C  
ATOM    844  CD  LYS A 123     -16.237  18.868  35.864  1.00 63.26           C  
ATOM    845  CE  LYS A 123     -16.703  20.316  35.938  1.00 63.26           C  
ATOM    846  NZ  LYS A 123     -15.554  21.270  35.906  1.00 63.26           N  
ATOM    847  N   SER A 124     -19.163  14.230  37.542  1.00 58.02           N  
ATOM    848  CA  SER A 124     -20.581  13.952  37.748  1.00 58.02           C  
ATOM    849  C   SER A 124     -20.844  13.438  39.159  1.00 58.02           C  
ATOM    850  CB  SER A 124     -21.081  12.932  36.724  1.00 58.02           C  
ATOM    851  O   SER A 124     -21.935  13.628  39.701  1.00 58.02           O  
ATOM    852  OG  SER A 124     -20.638  13.269  35.421  1.00 58.02           O  
ATOM    853  N   SER A 125     -19.761  12.796  39.817  1.00 59.87           N  
ATOM    854  CA  SER A 125     -19.965  12.280  41.167  1.00 59.87           C  
ATOM    855  C   SER A 125     -19.801  13.380  42.210  1.00 59.87           C  
ATOM    856  CB  SER A 125     -18.989  11.139  41.458  1.00 59.87           C  
ATOM    857  O   SER A 125     -20.301  13.259  43.330  1.00 59.87           O  
ATOM    858  OG  SER A 125     -19.517  10.263  42.438  1.00 59.87           O  
ATOM    859  N   LEU A 126     -19.375  14.654  41.933  1.00 50.22           N  
ATOM    860  CA  LEU A 126     -19.372  15.708  42.941  1.00 50.22           C  
ATOM    861  C   LEU A 126     -20.623  16.573  42.829  1.00 50.22           C  
ATOM    862  CB  LEU A 126     -18.121  16.580  42.801  1.00 50.22           C  
ATOM    863  O   LEU A 126     -21.173  17.012  43.841  1.00 50.22           O  
ATOM    864  CG  LEU A 126     -17.331  16.844  44.084  1.00 50.22           C  
ATOM    865  CD1 LEU A 126     -15.959  16.182  44.007  1.00 50.22           C  
ATOM    866  CD2 LEU A 126     -17.195  18.342  44.330  1.00 50.22           C  
TER     867      ALA A   1                                                      
ENDMDL                                                                          
END                                                                             
