# Supplementary material for: Domain loss enabled evolution of novel functions in the snake three-finger toxin gene superfamily
Source: Nat Commun. 2023 Aug 11;14:4861. doi: 10.1038/s41467-023-40550-0 (PMC10421932; doi:10.1038/s41467-023-40550-0)
Supplement: Supplementary file 5 — Supplementary Data 2 [file 41467_2023_40550_MOESM5_ESM.zip › SD2_structure_predictions/full_sequence/None|Anca_2|Anolis_carolinensis.pdb]

MODEL     1                                                                     
ATOM      1  N   MET A   1     -17.426   2.736  46.743  1.00 59.15           N  
ATOM      2  CA  MET A   1     -16.188   3.213  46.133  1.00 59.15           C  
ATOM      3  C   MET A   1     -15.783   2.329  44.958  1.00 59.15           C  
ATOM      4  CB  MET A   1     -15.061   3.257  47.167  1.00 59.15           C  
ATOM      5  O   MET A   1     -14.596   2.195  44.656  1.00 59.15           O  
ATOM      6  CG  MET A   1     -13.926   4.199  46.797  1.00 59.15           C  
ATOM      7  SD  MET A   1     -13.400   5.252  48.204  1.00 59.15           S  
ATOM      8  CE  MET A   1     -12.593   4.009  49.251  1.00 59.15           C  
ATOM      9  N   ASN A   2     -16.632   1.260  44.755  1.00 65.69           N  
ATOM     10  CA  ASN A   2     -16.371   0.259  43.727  1.00 65.69           C  
ATOM     11  C   ASN A   2     -17.107   0.583  42.430  1.00 65.69           C  
ATOM     12  CB  ASN A   2     -16.761  -1.135  44.224  1.00 65.69           C  
ATOM     13  O   ASN A   2     -16.660   0.203  41.346  1.00 65.69           O  
ATOM     14  CG  ASN A   2     -15.821  -1.658  45.292  1.00 65.69           C  
ATOM     15  ND2 ASN A   2     -16.313  -2.573  46.119  1.00 65.69           N  
ATOM     16  OD1 ASN A   2     -14.662  -1.243  45.374  1.00 65.69           O  
ATOM     17  N   VAL A   3     -18.102   1.484  42.637  1.00 74.22           N  
ATOM     18  CA  VAL A   3     -18.898   1.803  41.456  1.00 74.22           C  
ATOM     19  C   VAL A   3     -18.173   2.849  40.611  1.00 74.22           C  
ATOM     20  CB  VAL A   3     -20.306   2.310  41.840  1.00 74.22           C  
ATOM     21  O   VAL A   3     -18.208   2.794  39.380  1.00 74.22           O  
ATOM     22  CG1 VAL A   3     -21.197   2.417  40.604  1.00 74.22           C  
ATOM     23  CG2 VAL A   3     -20.938   1.389  42.881  1.00 74.22           C  
ATOM     24  N   ILE A   4     -17.328   3.699  41.342  1.00 76.14           N  
ATOM     25  CA  ILE A   4     -16.636   4.764  40.624  1.00 76.14           C  
ATOM     26  C   ILE A   4     -15.470   4.178  39.830  1.00 76.14           C  
ATOM     27  CB  ILE A   4     -16.131   5.860  41.589  1.00 76.14           C  
ATOM     28  O   ILE A   4     -15.224   4.579  38.691  1.00 76.14           O  
ATOM     29  CG1 ILE A   4     -17.293   6.419  42.418  1.00 76.14           C  
ATOM     30  CG2 ILE A   4     -15.424   6.976  40.814  1.00 76.14           C  
ATOM     31  CD1 ILE A   4     -16.870   7.432  43.472  1.00 76.14           C  
ATOM     32  N   LEU A   5     -14.802   3.109  40.446  1.00 72.27           N  
ATOM     33  CA  LEU A   5     -13.683   2.445  39.787  1.00 72.27           C  
ATOM     34  C   LEU A   5     -14.160   1.646  38.579  1.00 72.27           C  
ATOM     35  CB  LEU A   5     -12.953   1.523  40.767  1.00 72.27           C  
ATOM     36  O   LEU A   5     -13.510   1.649  37.531  1.00 72.27           O  
ATOM     37  CG  LEU A   5     -11.959   2.194  41.717  1.00 72.27           C  
ATOM     38  CD1 LEU A   5     -11.737   1.327  42.951  1.00 72.27           C  
ATOM     39  CD2 LEU A   5     -10.639   2.467  41.004  1.00 72.27           C  
ATOM     40  N   ALA A   6     -15.401   1.025  38.783  1.00 74.16           N  
ATOM     41  CA  ALA A   6     -15.967   0.242  37.687  1.00 74.16           C  
ATOM     42  C   ALA A   6     -16.393   1.144  36.532  1.00 74.16           C  
ATOM     43  CB  ALA A   6     -17.153  -0.584  38.179  1.00 74.16           C  
ATOM     44  O   ALA A   6     -16.212   0.793  35.363  1.00 74.16           O  
ATOM     45  N   ALA A   7     -16.865   2.355  36.883  1.00 74.19           N  
ATOM     46  CA  ALA A   7     -17.302   3.333  35.890  1.00 74.19           C  
ATOM     47  C   ALA A   7     -16.112   3.908  35.126  1.00 74.19           C  
ATOM     48  CB  ALA A   7     -18.093   4.454  36.559  1.00 74.19           C  
ATOM     49  O   ALA A   7     -16.191   4.125  33.915  1.00 74.19           O  
ATOM     50  N   LEU A   8     -14.997   4.082  35.818  1.00 72.72           N  
ATOM     51  CA  LEU A   8     -13.791   4.636  35.213  1.00 72.72           C  
ATOM     52  C   LEU A   8     -13.147   3.631  34.264  1.00 72.72           C  
ATOM     53  CB  LEU A   8     -12.789   5.048  36.295  1.00 72.72           C  
ATOM     54  O   LEU A   8     -12.677   4.001  33.186  1.00 72.72           O  
ATOM     55  CG  LEU A   8     -11.651   5.968  35.851  1.00 72.72           C  
ATOM     56  CD1 LEU A   8     -12.144   7.407  35.743  1.00 72.72           C  
ATOM     57  CD2 LEU A   8     -10.476   5.871  36.818  1.00 72.72           C  
ATOM     58  N   LEU A   9     -13.258   2.292  34.622  1.00 70.70           N  
ATOM     59  CA  LEU A   9     -12.686   1.233  33.798  1.00 70.70           C  
ATOM     60  C   LEU A   9     -13.488   1.048  32.515  1.00 70.70           C  
ATOM     61  CB  LEU A   9     -12.637  -0.084  34.577  1.00 70.70           C  
ATOM     62  O   LEU A   9     -12.917   0.791  31.453  1.00 70.70           O  
ATOM     63  CG  LEU A   9     -11.494  -0.237  35.581  1.00 70.70           C  
ATOM     64  CD1 LEU A   9     -11.842  -1.293  36.625  1.00 70.70           C  
ATOM     65  CD2 LEU A   9     -10.196  -0.593  34.864  1.00 70.70           C  
ATOM     66  N   THR A  10     -14.858   1.251  32.683  1.00 68.91           N  
ATOM     67  CA  THR A  10     -15.719   1.156  31.510  1.00 68.91           C  
ATOM     68  C   THR A  10     -15.483   2.332  30.568  1.00 68.91           C  
ATOM     69  CB  THR A  10     -17.205   1.106  31.910  1.00 68.91           C  
ATOM     70  O   THR A  10     -15.512   2.172  29.346  1.00 68.91           O  
ATOM     71  CG2 THR A  10     -17.508  -0.132  32.748  1.00 68.91           C  
ATOM     72  OG1 THR A  10     -17.528   2.275  32.673  1.00 68.91           O  
ATOM     73  N   PHE A  11     -15.201   3.530  31.130  1.00 66.91           N  
ATOM     74  CA  PHE A  11     -14.978   4.737  30.343  1.00 66.91           C  
ATOM     75  C   PHE A  11     -13.680   4.634  29.550  1.00 66.91           C  
ATOM     76  CB  PHE A  11     -14.943   5.972  31.249  1.00 66.91           C  
ATOM     77  O   PHE A  11     -13.633   5.005  28.376  1.00 66.91           O  
ATOM     78  CG  PHE A  11     -14.907   7.275  30.498  1.00 66.91           C  
ATOM     79  CD1 PHE A  11     -13.716   7.975  30.347  1.00 66.91           C  
ATOM     80  CD2 PHE A  11     -16.066   7.802  29.942  1.00 66.91           C  
ATOM     81  CE1 PHE A  11     -13.680   9.181  29.652  1.00 66.91           C  
ATOM     82  CE2 PHE A  11     -16.038   9.007  29.246  1.00 66.91           C  
ATOM     83  CZ  PHE A  11     -14.844   9.696  29.103  1.00 66.91           C  
ATOM     84  N   LEU A  12     -12.682   4.047  30.154  1.00 67.38           N  
ATOM     85  CA  LEU A  12     -11.407   3.915  29.457  1.00 67.38           C  
ATOM     86  C   LEU A  12     -11.483   2.833  28.385  1.00 67.38           C  
ATOM     87  CB  LEU A  12     -10.286   3.591  30.448  1.00 67.38           C  
ATOM     88  O   LEU A  12     -10.823   2.933  27.349  1.00 67.38           O  
ATOM     89  CG  LEU A  12      -9.885   4.712  31.408  1.00 67.38           C  
ATOM     90  CD1 LEU A  12      -8.956   4.174  32.492  1.00 67.38           C  
ATOM     91  CD2 LEU A  12      -9.222   5.855  30.648  1.00 67.38           C  
ATOM     92  N   ALA A  13     -12.459   1.817  28.669  1.00 66.62           N  
ATOM     93  CA  ALA A  13     -12.606   0.735  27.699  1.00 66.62           C  
ATOM     94  C   ALA A  13     -13.299   1.226  26.431  1.00 66.62           C  
ATOM     95  CB  ALA A  13     -13.384  -0.427  28.311  1.00 66.62           C  
ATOM     96  O   ALA A  13     -13.082   0.679  25.346  1.00 66.62           O  
ATOM     97  N   SER A  14     -13.940   2.459  26.566  1.00 65.32           N  
ATOM     98  CA  SER A  14     -14.694   2.912  25.402  1.00 65.32           C  
ATOM     99  C   SER A  14     -13.841   3.801  24.503  1.00 65.32           C  
ATOM    100  CB  SER A  14     -15.950   3.669  25.837  1.00 65.32           C  
ATOM    101  O   SER A  14     -14.294   4.236  23.442  1.00 65.32           O  
ATOM    102  OG  SER A  14     -15.612   4.771  26.661  1.00 65.32           O  
ATOM    103  N   MET A  15     -12.646   4.193  24.964  1.00 61.01           N  
ATOM    104  CA  MET A  15     -11.917   5.084  24.066  1.00 61.01           C  
ATOM    105  C   MET A  15     -11.314   4.307  22.901  1.00 61.01           C  
ATOM    106  CB  MET A  15     -10.817   5.829  24.823  1.00 61.01           C  
ATOM    107  O   MET A  15     -10.486   3.417  23.104  1.00 61.01           O  
ATOM    108  CG  MET A  15     -11.342   6.832  25.838  1.00 61.01           C  
ATOM    109  SD  MET A  15     -11.772   8.444  25.075  1.00 61.01           S  
ATOM    110  CE  MET A  15     -13.535   8.536  25.492  1.00 61.01           C  
ATOM    111  N   GLU A  16     -12.134   3.534  22.199  1.00 63.68           N  
ATOM    112  CA  GLU A  16     -11.652   2.961  20.946  1.00 63.68           C  
ATOM    113  C   GLU A  16     -10.748   3.941  20.203  1.00 63.68           C  
ATOM    114  CB  GLU A  16     -12.827   2.551  20.055  1.00 63.68           C  
ATOM    115  O   GLU A  16     -11.151   5.071  19.917  1.00 63.68           O  
ATOM    116  CG  GLU A  16     -12.549   1.324  19.197  1.00 63.68           C  
ATOM    117  CD  GLU A  16     -13.796   0.761  18.534  1.00 63.68           C  
ATOM    118  OE1 GLU A  16     -13.718   0.331  17.361  1.00 63.68           O  
ATOM    119  OE2 GLU A  16     -14.860   0.752  19.192  1.00 63.68           O  
ATOM    120  N   LEU A  17      -9.645   4.368  20.854  1.00 63.99           N  
ATOM    121  CA  LEU A  17      -8.614   5.156  20.187  1.00 63.99           C  
ATOM    122  C   LEU A  17      -8.659   4.943  18.678  1.00 63.99           C  
ATOM    123  CB  LEU A  17      -7.228   4.790  20.725  1.00 63.99           C  
ATOM    124  O   LEU A  17      -8.656   3.803  18.207  1.00 63.99           O  
ATOM    125  CG  LEU A  17      -6.160   5.881  20.643  1.00 63.99           C  
ATOM    126  CD1 LEU A  17      -6.575   7.093  21.471  1.00 63.99           C  
ATOM    127  CD2 LEU A  17      -4.811   5.345  21.110  1.00 63.99           C  
ATOM    128  N   ALA A  18      -9.559   5.648  17.972  1.00 70.14           N  
ATOM    129  CA  ALA A  18      -9.622   5.681  16.513  1.00 70.14           C  
ATOM    130  C   ALA A  18      -8.227   5.809  15.907  1.00 70.14           C  
ATOM    131  CB  ALA A  18     -10.510   6.831  16.044  1.00 70.14           C  
ATOM    132  O   ALA A  18      -7.605   6.871  15.986  1.00 70.14           O  
ATOM    133  N   HIS A  19      -7.384   4.795  15.976  1.00 78.62           N  
ATOM    134  CA  HIS A  19      -6.083   4.819  15.318  1.00 78.62           C  
ATOM    135  C   HIS A  19      -6.225   4.629  13.811  1.00 78.62           C  
ATOM    136  CB  HIS A  19      -5.168   3.739  15.899  1.00 78.62           C  
ATOM    137  O   HIS A  19      -7.061   3.846  13.356  1.00 78.62           O  
ATOM    138  CG  HIS A  19      -4.789   3.979  17.326  1.00 78.62           C  
ATOM    139  CD2 HIS A  19      -3.755   4.664  17.868  1.00 78.62           C  
ATOM    140  ND1 HIS A  19      -5.518   3.479  18.384  1.00 78.62           N  
ATOM    141  CE1 HIS A  19      -4.947   3.848  19.518  1.00 78.62           C  
ATOM    142  NE2 HIS A  19      -3.875   4.568  19.233  1.00 78.62           N  
ATOM    143  N   ALA A  20      -5.749   5.677  13.042  1.00 90.08           N  
ATOM    144  CA  ALA A  20      -5.721   5.588  11.585  1.00 90.08           C  
ATOM    145  C   ALA A  20      -4.609   4.656  11.113  1.00 90.08           C  
ATOM    146  CB  ALA A  20      -5.545   6.975  10.970  1.00 90.08           C  
ATOM    147  O   ALA A  20      -3.527   4.622  11.704  1.00 90.08           O  
ATOM    148  N   LEU A  21      -4.861   3.731  10.162  1.00 94.89           N  
ATOM    149  CA  LEU A  21      -3.912   2.817   9.536  1.00 94.89           C  
ATOM    150  C   LEU A  21      -2.795   3.587   8.840  1.00 94.89           C  
ATOM    151  CB  LEU A  21      -4.625   1.910   8.530  1.00 94.89           C  
ATOM    152  O   LEU A  21      -3.058   4.530   8.090  1.00 94.89           O  
ATOM    153  CG  LEU A  21      -3.753   0.882   7.807  1.00 94.89           C  
ATOM    154  CD1 LEU A  21      -3.249  -0.169   8.790  1.00 94.89           C  
ATOM    155  CD2 LEU A  21      -4.529   0.228   6.668  1.00 94.89           C  
ATOM    156  N   LYS A  22      -1.564   3.317   9.137  1.00 96.33           N  
ATOM    157  CA  LYS A  22      -0.389   3.897   8.492  1.00 96.33           C  
ATOM    158  C   LYS A  22       0.222   2.925   7.487  1.00 96.33           C  
ATOM    159  CB  LYS A  22       0.655   4.295   9.537  1.00 96.33           C  
ATOM    160  O   LYS A  22       0.506   1.774   7.822  1.00 96.33           O  
ATOM    161  CG  LYS A  22       0.186   5.376  10.500  1.00 96.33           C  
ATOM    162  CD  LYS A  22       1.263   5.722  11.519  1.00 96.33           C  
ATOM    163  CE  LYS A  22       0.772   6.754  12.526  1.00 96.33           C  
ATOM    164  NZ  LYS A  22       1.823   7.091  13.531  1.00 96.33           N  
ATOM    165  N   CYS A  23       0.439   3.461   6.234  1.00 96.96           N  
ATOM    166  CA  CYS A  23       1.009   2.639   5.172  1.00 96.96           C  
ATOM    167  C   CYS A  23       2.133   3.377   4.454  1.00 96.96           C  
ATOM    168  CB  CYS A  23      -0.071   2.236   4.168  1.00 96.96           C  
ATOM    169  O   CYS A  23       2.205   4.606   4.504  1.00 96.96           O  
ATOM    170  SG  CYS A  23      -1.382   1.217   4.880  1.00 96.96           S  
ATOM    171  N   TYR A  24       3.026   2.700   3.833  1.00 96.95           N  
ATOM    172  CA  TYR A  24       3.975   3.297   2.900  1.00 96.95           C  
ATOM    173  C   TYR A  24       3.300   3.628   1.574  1.00 96.95           C  
ATOM    174  CB  TYR A  24       5.160   2.356   2.662  1.00 96.95           C  
ATOM    175  O   TYR A  24       2.600   2.790   1.000  1.00 96.95           O  
ATOM    176  CG  TYR A  24       6.037   2.165   3.875  1.00 96.95           C  
ATOM    177  CD1 TYR A  24       6.814   3.211   4.369  1.00 96.95           C  
ATOM    178  CD2 TYR A  24       6.090   0.940   4.530  1.00 96.95           C  
ATOM    179  CE1 TYR A  24       7.625   3.039   5.486  1.00 96.95           C  
ATOM    180  CE2 TYR A  24       6.898   0.757   5.648  1.00 96.95           C  
ATOM    181  OH  TYR A  24       8.461   1.635   7.224  1.00 96.95           O  
ATOM    182  CZ  TYR A  24       7.660   1.811   6.118  1.00 96.95           C  
ATOM    183  N   THR A  25       3.470   4.935   1.104  1.00 96.67           N  
ATOM    184  CA  THR A  25       2.838   5.359  -0.141  1.00 96.67           C  
ATOM    185  C   THR A  25       3.830   6.115  -1.021  1.00 96.67           C  
ATOM    186  CB  THR A  25       1.609   6.245   0.130  1.00 96.67           C  
ATOM    187  O   THR A  25       4.812   6.670  -0.523  1.00 96.67           O  
ATOM    188  CG2 THR A  25       0.609   5.537   1.037  1.00 96.67           C  
ATOM    189  OG1 THR A  25       2.033   7.460   0.761  1.00 96.67           O  
ATOM    190  N   CYS A  26       3.660   6.040  -2.250  1.00 95.32           N  
ATOM    191  CA  CYS A  26       4.416   6.811  -3.231  1.00 95.32           C  
ATOM    192  C   CYS A  26       3.509   7.312  -4.348  1.00 95.32           C  
ATOM    193  CB  CYS A  26       5.547   5.967  -3.819  1.00 95.32           C  
ATOM    194  O   CYS A  26       2.488   6.692  -4.650  1.00 95.32           O  
ATOM    195  SG  CYS A  26       5.011   4.352  -4.424  1.00 95.32           S  
ATOM    196  N   LYS A  27       3.701   8.466  -4.896  1.00 92.17           N  
ATOM    197  CA  LYS A  27       2.859   9.134  -5.885  1.00 92.17           C  
ATOM    198  C   LYS A  27       2.977   8.463  -7.250  1.00 92.17           C  
ATOM    199  CB  LYS A  27       3.230  10.613  -5.994  1.00 92.17           C  
ATOM    200  O   LYS A  27       1.995   8.372  -7.990  1.00 92.17           O  
ATOM    201  CG  LYS A  27       2.787  11.452  -4.804  1.00 92.17           C  
ATOM    202  CD  LYS A  27       3.124  12.924  -5.001  1.00 92.17           C  
ATOM    203  CE  LYS A  27       2.771  13.749  -3.771  1.00 92.17           C  
ATOM    204  NZ  LYS A  27       3.120  15.190  -3.951  1.00 92.17           N  
ATOM    205  N   ARG A  28       4.155   7.946  -7.540  1.00 91.91           N  
ATOM    206  CA  ARG A  28       4.424   7.273  -8.807  1.00 91.91           C  
ATOM    207  C   ARG A  28       5.224   5.993  -8.588  1.00 91.91           C  
ATOM    208  CB  ARG A  28       5.176   8.203  -9.761  1.00 91.91           C  
ATOM    209  O   ARG A  28       5.820   5.801  -7.527  1.00 91.91           O  
ATOM    210  CG  ARG A  28       4.400   9.455 -10.139  1.00 91.91           C  
ATOM    211  CD  ARG A  28       5.173  10.322 -11.124  1.00 91.91           C  
ATOM    212  NE  ARG A  28       5.362  11.677 -10.616  1.00 91.91           N  
ATOM    213  NH1 ARG A  28       7.561  11.357  -9.987  1.00 91.91           N  
ATOM    214  NH2 ARG A  28       6.554  13.390  -9.657  1.00 91.91           N  
ATOM    215  CZ  ARG A  28       6.492  12.138 -10.088  1.00 91.91           C  
ATOM    216  N   PRO A  29       5.049   5.138  -9.560  1.00 90.64           N  
ATOM    217  CA  PRO A  29       5.876   3.935  -9.441  1.00 90.64           C  
ATOM    218  C   PRO A  29       7.360   4.253  -9.269  1.00 90.64           C  
ATOM    219  CB  PRO A  29       5.624   3.203 -10.762  1.00 90.64           C  
ATOM    220  O   PRO A  29       7.925   5.021 -10.052  1.00 90.64           O  
ATOM    221  CG  PRO A  29       4.291   3.697 -11.225  1.00 90.64           C  
ATOM    222  CD  PRO A  29       4.149   5.135 -10.819  1.00 90.64           C  
ATOM    223  N   THR A  30       7.886   3.840  -8.144  1.00 91.04           N  
ATOM    224  CA  THR A  30       9.281   4.118  -7.821  1.00 91.04           C  
ATOM    225  C   THR A  30       9.985   2.856  -7.333  1.00 91.04           C  
ATOM    226  CB  THR A  30       9.399   5.221  -6.753  1.00 91.04           C  
ATOM    227  O   THR A  30       9.348   1.819  -7.139  1.00 91.04           O  
ATOM    228  CG2 THR A  30       8.846   6.546  -7.267  1.00 91.04           C  
ATOM    229  OG1 THR A  30       8.664   4.829  -5.587  1.00 91.04           O  
ATOM    230  N   ASP A  31      11.233   2.937  -7.262  1.00 90.18           N  
ATOM    231  CA  ASP A  31      12.041   1.836  -6.747  1.00 90.18           C  
ATOM    232  C   ASP A  31      11.606   1.448  -5.336  1.00 90.18           C  
ATOM    233  CB  ASP A  31      13.525   2.209  -6.757  1.00 90.18           C  
ATOM    234  O   ASP A  31      11.242   2.311  -4.534  1.00 90.18           O  
ATOM    235  CG  ASP A  31      14.428   1.057  -6.352  1.00 90.18           C  
ATOM    236  OD1 ASP A  31      14.865   1.006  -5.182  1.00 90.18           O  
ATOM    237  OD2 ASP A  31      14.708   0.194  -7.212  1.00 90.18           O  
ATOM    238  N   LEU A  32      11.599   0.156  -5.010  1.00 89.00           N  
ATOM    239  CA  LEU A  32      11.155  -0.380  -3.728  1.00 89.00           C  
ATOM    240  C   LEU A  32      11.808   0.369  -2.571  1.00 89.00           C  
ATOM    241  CB  LEU A  32      11.475  -1.873  -3.631  1.00 89.00           C  
ATOM    242  O   LEU A  32      11.146   0.692  -1.582  1.00 89.00           O  
ATOM    243  CG  LEU A  32      11.011  -2.585  -2.359  1.00 89.00           C  
ATOM    244  CD1 LEU A  32       9.488  -2.603  -2.288  1.00 89.00           C  
ATOM    245  CD2 LEU A  32      11.571  -4.002  -2.304  1.00 89.00           C  
ATOM    246  N   GLY A  33      13.037   0.724  -2.644  1.00 88.81           N  
ATOM    247  CA  GLY A  33      13.785   1.381  -1.584  1.00 88.81           C  
ATOM    248  C   GLY A  33      13.453   2.854  -1.442  1.00 88.81           C  
ATOM    249  O   GLY A  33      13.759   3.469  -0.419  1.00 88.81           O  
ATOM    250  N   LYS A  34      12.841   3.437  -2.436  1.00 91.94           N  
ATOM    251  CA  LYS A  34      12.566   4.871  -2.428  1.00 91.94           C  
ATOM    252  C   LYS A  34      11.118   5.150  -2.033  1.00 91.94           C  
ATOM    253  CB  LYS A  34      12.863   5.483  -3.797  1.00 91.94           C  
ATOM    254  O   LYS A  34      10.768   6.284  -1.699  1.00 91.94           O  
ATOM    255  CG  LYS A  34      14.340   5.490  -4.165  1.00 91.94           C  
ATOM    256  CD  LYS A  34      14.592   6.268  -5.450  1.00 91.94           C  
ATOM    257  CE  LYS A  34      16.068   6.268  -5.823  1.00 91.94           C  
ATOM    258  NZ  LYS A  34      16.315   6.990  -7.108  1.00 91.94           N  
ATOM    259  N   CYS A  35      10.280   4.113  -2.089  1.00 92.64           N  
ATOM    260  CA  CYS A  35       8.881   4.274  -1.707  1.00 92.64           C  
ATOM    261  C   CYS A  35       8.688   4.005  -0.219  1.00 92.64           C  
ATOM    262  CB  CYS A  35       7.992   3.336  -2.523  1.00 92.64           C  
ATOM    263  O   CYS A  35       8.077   3.005   0.161  1.00 92.64           O  
ATOM    264  SG  CYS A  35       6.237   3.761  -2.462  1.00 92.64           S  
ATOM    265  N   VAL A  36       9.133   4.891   0.646  1.00 93.95           N  
ATOM    266  CA  VAL A  36       9.169   4.672   2.088  1.00 93.95           C  
ATOM    267  C   VAL A  36       8.419   5.794   2.801  1.00 93.95           C  
ATOM    268  CB  VAL A  36      10.620   4.583   2.613  1.00 93.95           C  
ATOM    269  O   VAL A  36       8.536   5.952   4.019  1.00 93.95           O  
ATOM    270  CG1 VAL A  36      11.300   3.312   2.108  1.00 93.95           C  
ATOM    271  CG2 VAL A  36      11.414   5.820   2.195  1.00 93.95           C  
ATOM    272  N   SER A  37       7.675   6.603   1.994  1.00 96.54           N  
ATOM    273  CA  SER A  37       6.892   7.679   2.592  1.00 96.54           C  
ATOM    274  C   SER A  37       5.716   7.128   3.392  1.00 96.54           C  
ATOM    275  CB  SER A  37       6.382   8.635   1.513  1.00 96.54           C  
ATOM    276  O   SER A  37       4.942   6.313   2.886  1.00 96.54           O  
ATOM    277  OG  SER A  37       5.682   9.722   2.094  1.00 96.54           O  
ATOM    278  N   ILE A  38       5.584   7.601   4.600  1.00 96.75           N  
ATOM    279  CA  ILE A  38       4.539   7.147   5.511  1.00 96.75           C  
ATOM    280  C   ILE A  38       3.328   8.072   5.410  1.00 96.75           C  
ATOM    281  CB  ILE A  38       5.048   7.087   6.969  1.00 96.75           C  
ATOM    282  O   ILE A  38       3.465   9.295   5.491  1.00 96.75           O  
ATOM    283  CG1 ILE A  38       6.239   6.128   7.080  1.00 96.75           C  
ATOM    284  CG2 ILE A  38       3.920   6.671   7.918  1.00 96.75           C  
ATOM    285  CD1 ILE A  38       6.932   6.155   8.435  1.00 96.75           C  
ATOM    286  N   THR A  39       2.182   7.439   5.186  1.00 96.43           N  
ATOM    287  CA  THR A  39       0.933   8.187   5.097  1.00 96.43           C  
ATOM    288  C   THR A  39      -0.120   7.595   6.029  1.00 96.43           C  
ATOM    289  CB  THR A  39       0.394   8.205   3.655  1.00 96.43           C  
ATOM    290  O   THR A  39      -0.232   6.373   6.151  1.00 96.43           O  
ATOM    291  CG2 THR A  39      -0.885   9.029   3.556  1.00 96.43           C  
ATOM    292  OG1 THR A  39       1.384   8.774   2.788  1.00 96.43           O  
ATOM    293  N   ASN A  40      -0.787   8.537   6.741  1.00 96.36           N  
ATOM    294  CA  ASN A  40      -1.961   8.137   7.510  1.00 96.36           C  
ATOM    295  C   ASN A  40      -3.169   7.907   6.607  1.00 96.36           C  
ATOM    296  CB  ASN A  40      -2.287   9.185   8.576  1.00 96.36           C  
ATOM    297  O   ASN A  40      -3.640   8.833   5.943  1.00 96.36           O  
ATOM    298  CG  ASN A  40      -1.246   9.241   9.677  1.00 96.36           C  
ATOM    299  ND2 ASN A  40      -0.806  10.447  10.016  1.00 96.36           N  
ATOM    300  OD1 ASN A  40      -0.840   8.209  10.218  1.00 96.36           O  
ATOM    301  N   CYS A  41      -3.612   6.646   6.570  1.00 95.48           N  
ATOM    302  CA  CYS A  41      -4.736   6.305   5.705  1.00 95.48           C  
ATOM    303  C   CYS A  41      -6.044   6.842   6.274  1.00 95.48           C  
ATOM    304  CB  CYS A  41      -4.831   4.791   5.524  1.00 95.48           C  
ATOM    305  O   CYS A  41      -6.154   7.070   7.480  1.00 95.48           O  
ATOM    306  SG  CYS A  41      -3.338   4.044   4.834  1.00 95.48           S  
ATOM    307  N   SER A  42      -6.928   7.179   5.377  1.00 94.67           N  
ATOM    308  CA  SER A  42      -8.257   7.617   5.788  1.00 94.67           C  
ATOM    309  C   SER A  42      -8.990   6.519   6.552  1.00 94.67           C  
ATOM    310  CB  SER A  42      -9.083   8.041   4.573  1.00 94.67           C  
ATOM    311  O   SER A  42      -8.663   5.338   6.416  1.00 94.67           O  
ATOM    312  OG  SER A  42     -10.377   8.465   4.966  1.00 94.67           O  
ATOM    313  N   ALA A  43      -9.909   6.889   7.389  1.00 90.45           N  
ATOM    314  CA  ALA A  43     -10.672   5.974   8.233  1.00 90.45           C  
ATOM    315  C   ALA A  43     -11.389   4.921   7.393  1.00 90.45           C  
ATOM    316  CB  ALA A  43     -11.677   6.746   9.084  1.00 90.45           C  
ATOM    317  O   ALA A  43     -11.633   3.806   7.859  1.00 90.45           O  
ATOM    318  N   GLU A  44     -11.612   5.220   6.100  1.00 92.95           N  
ATOM    319  CA  GLU A  44     -12.326   4.304   5.215  1.00 92.95           C  
ATOM    320  C   GLU A  44     -11.377   3.282   4.596  1.00 92.95           C  
ATOM    321  CB  GLU A  44     -13.055   5.079   4.114  1.00 92.95           C  
ATOM    322  O   GLU A  44     -11.815   2.241   4.102  1.00 92.95           O  
ATOM    323  CG  GLU A  44     -14.116   6.038   4.636  1.00 92.95           C  
ATOM    324  CD  GLU A  44     -14.861   6.767   3.530  1.00 92.95           C  
ATOM    325  OE1 GLU A  44     -16.104   6.891   3.615  1.00 92.95           O  
ATOM    326  OE2 GLU A  44     -14.197   7.219   2.570  1.00 92.95           O  
ATOM    327  N   MET A  45     -10.009   3.618   4.613  1.00 95.04           N  
ATOM    328  CA  MET A  45      -8.991   2.743   4.038  1.00 95.04           C  
ATOM    329  C   MET A  45      -8.450   1.777   5.085  1.00 95.04           C  
ATOM    330  CB  MET A  45      -7.847   3.567   3.444  1.00 95.04           C  
ATOM    331  O   MET A  45      -7.826   2.197   6.061  1.00 95.04           O  
ATOM    332  CG  MET A  45      -8.280   4.507   2.331  1.00 95.04           C  
ATOM    333  SD  MET A  45      -6.884   5.485   1.653  1.00 95.04           S  
ATOM    334  CE  MET A  45      -7.785   6.603   0.544  1.00 95.04           C  
ATOM    335  N   THR A  46      -8.692   0.466   4.814  1.00 94.58           N  
ATOM    336  CA  THR A  46      -8.420  -0.522   5.853  1.00 94.58           C  
ATOM    337  C   THR A  46      -7.226  -1.392   5.473  1.00 94.58           C  
ATOM    338  CB  THR A  46      -9.648  -1.415   6.110  1.00 94.58           C  
ATOM    339  O   THR A  46      -6.851  -2.300   6.217  1.00 94.58           O  
ATOM    340  CG2 THR A  46     -10.817  -0.599   6.655  1.00 94.58           C  
ATOM    341  OG1 THR A  46     -10.046  -2.036   4.882  1.00 94.58           O  
ATOM    342  N   ALA A  47      -6.672  -1.049   4.227  1.00 95.99           N  
ATOM    343  CA  ALA A  47      -5.599  -1.942   3.796  1.00 95.99           C  
ATOM    344  C   ALA A  47      -4.459  -1.159   3.151  1.00 95.99           C  
ATOM    345  CB  ALA A  47      -6.137  -2.990   2.824  1.00 95.99           C  
ATOM    346  O   ALA A  47      -4.678  -0.085   2.585  1.00 95.99           O  
ATOM    347  N   CYS A  48      -3.250  -1.671   3.317  1.00 96.23           N  
ATOM    348  CA  CYS A  48      -2.089  -1.212   2.563  1.00 96.23           C  
ATOM    349  C   CYS A  48      -1.897  -2.041   1.299  1.00 96.23           C  
ATOM    350  CB  CYS A  48      -0.829  -1.280   3.425  1.00 96.23           C  
ATOM    351  O   CYS A  48      -1.806  -3.269   1.365  1.00 96.23           O  
ATOM    352  SG  CYS A  48      -0.939  -0.321   4.952  1.00 96.23           S  
ATOM    353  N   ARG A  49      -1.892  -1.393   0.160  1.00 96.05           N  
ATOM    354  CA  ARG A  49      -1.761  -2.071  -1.126  1.00 96.05           C  
ATOM    355  C   ARG A  49      -0.381  -1.836  -1.731  1.00 96.05           C  
ATOM    356  CB  ARG A  49      -2.846  -1.597  -2.096  1.00 96.05           C  
ATOM    357  O   ARG A  49       0.100  -0.702  -1.771  1.00 96.05           O  
ATOM    358  CG  ARG A  49      -2.788  -2.268  -3.459  1.00 96.05           C  
ATOM    359  CD  ARG A  49      -3.859  -1.730  -4.398  1.00 96.05           C  
ATOM    360  NE  ARG A  49      -3.921  -2.495  -5.640  1.00 96.05           N  
ATOM    361  NH1 ARG A  49      -6.137  -2.005  -6.074  1.00 96.05           N  
ATOM    362  NH2 ARG A  49      -4.948  -3.330  -7.517  1.00 96.05           N  
ATOM    363  CZ  ARG A  49      -5.002  -2.608  -6.407  1.00 96.05           C  
ATOM    364  N   THR A  50       0.240  -2.863  -2.144  1.00 95.03           N  
ATOM    365  CA  THR A  50       1.506  -2.819  -2.868  1.00 95.03           C  
ATOM    366  C   THR A  50       1.374  -3.497  -4.229  1.00 95.03           C  
ATOM    367  CB  THR A  50       2.633  -3.492  -2.063  1.00 95.03           C  
ATOM    368  O   THR A  50       1.036  -4.680  -4.309  1.00 95.03           O  
ATOM    369  CG2 THR A  50       3.970  -3.376  -2.787  1.00 95.03           C  
ATOM    370  OG1 THR A  50       2.740  -2.860  -0.781  1.00 95.03           O  
ATOM    371  N   THR A  51       1.570  -2.752  -5.270  1.00 93.64           N  
ATOM    372  CA  THR A  51       1.576  -3.286  -6.627  1.00 93.64           C  
ATOM    373  C   THR A  51       3.000  -3.368  -7.170  1.00 93.64           C  
ATOM    374  CB  THR A  51       0.714  -2.427  -7.570  1.00 93.64           C  
ATOM    375  O   THR A  51       3.716  -2.365  -7.203  1.00 93.64           O  
ATOM    376  CG2 THR A  51       0.650  -3.037  -8.967  1.00 93.64           C  
ATOM    377  OG1 THR A  51      -0.614  -2.333  -7.041  1.00 93.64           O  
ATOM    378  N   VAL A  52       3.288  -4.526  -7.587  1.00 90.93           N  
ATOM    379  CA  VAL A  52       4.622  -4.744  -8.137  1.00 90.93           C  
ATOM    380  C   VAL A  52       4.580  -4.626  -9.659  1.00 90.93           C  
ATOM    381  CB  VAL A  52       5.188  -6.121  -7.725  1.00 90.93           C  
ATOM    382  O   VAL A  52       3.815  -5.331 -10.322  1.00 90.93           O  
ATOM    383  CG1 VAL A  52       6.607  -6.304  -8.260  1.00 90.93           C  
ATOM    384  CG2 VAL A  52       5.162  -6.275  -6.206  1.00 90.93           C  
ATOM    385  N   LEU A  53       5.286  -3.710 -10.296  1.00 88.40           N  
ATOM    386  CA  LEU A  53       5.233  -3.405 -11.721  1.00 88.40           C  
ATOM    387  C   LEU A  53       6.343  -4.131 -12.474  1.00 88.40           C  
ATOM    388  CB  LEU A  53       5.348  -1.896 -11.951  1.00 88.40           C  
ATOM    389  O   LEU A  53       6.125  -4.629 -13.581  1.00 88.40           O  
ATOM    390  CG  LEU A  53       4.155  -1.050 -11.505  1.00 88.40           C  
ATOM    391  CD1 LEU A  53       4.617   0.077 -10.586  1.00 88.40           C  
ATOM    392  CD2 LEU A  53       3.414  -0.490 -12.714  1.00 88.40           C  
ATOM    393  N   SER A  54       7.385  -4.232 -12.032  1.00 73.06           N  
ATOM    394  CA  SER A  54       8.467  -4.888 -12.758  1.00 73.06           C  
ATOM    395  C   SER A  54       9.159  -5.934 -11.892  1.00 73.06           C  
ATOM    396  CB  SER A  54       9.488  -3.859 -13.244  1.00 73.06           C  
ATOM    397  O   SER A  54       9.776  -5.599 -10.878  1.00 73.06           O  
ATOM    398  OG  SER A  54       8.922  -3.016 -14.233  1.00 73.06           O  
ATOM    399  N   LEU A  55       8.659  -7.102 -12.053  1.00 63.95           N  
ATOM    400  CA  LEU A  55       9.368  -8.162 -11.344  1.00 63.95           C  
ATOM    401  C   LEU A  55      10.570  -8.645 -12.149  1.00 63.95           C  
ATOM    402  CB  LEU A  55       8.427  -9.335 -11.056  1.00 63.95           C  
ATOM    403  O   LEU A  55      10.436  -8.993 -13.324  1.00 63.95           O  
ATOM    404  CG  LEU A  55       7.479  -9.167  -9.868  1.00 63.95           C  
ATOM    405  CD1 LEU A  55       6.035  -9.077 -10.351  1.00 63.95           C  
ATOM    406  CD2 LEU A  55       7.647 -10.318  -8.882  1.00 63.95           C  
ATOM    407  N   ASP A  56      11.264  -7.664 -12.990  1.00 57.99           N  
ATOM    408  CA  ASP A  56      12.247  -8.225 -13.913  1.00 57.99           C  
ATOM    409  C   ASP A  56      12.520  -9.693 -13.598  1.00 57.99           C  
ATOM    410  CB  ASP A  56      13.549  -7.424 -13.861  1.00 57.99           C  
ATOM    411  O   ASP A  56      13.282 -10.005 -12.680  1.00 57.99           O  
ATOM    412  CG  ASP A  56      13.458  -6.095 -14.591  1.00 57.99           C  
ATOM    413  OD1 ASP A  56      12.688  -5.989 -15.570  1.00 57.99           O  
ATOM    414  OD2 ASP A  56      14.166  -5.148 -14.186  1.00 57.99           O  
ATOM    415  N   THR A  57      11.543 -10.517 -13.653  1.00 55.71           N  
ATOM    416  CA  THR A  57      11.771 -11.957 -13.665  1.00 55.71           C  
ATOM    417  C   THR A  57      12.421 -12.391 -14.976  1.00 55.71           C  
ATOM    418  CB  THR A  57      10.456 -12.733 -13.460  1.00 55.71           C  
ATOM    419  O   THR A  57      12.578 -13.586 -15.232  1.00 55.71           O  
ATOM    420  CG2 THR A  57       9.856 -12.445 -12.088  1.00 55.71           C  
ATOM    421  OG1 THR A  57       9.517 -12.345 -14.471  1.00 55.71           O  
ATOM    422  N   GLY A  58      13.489 -11.656 -15.570  1.00 55.45           N  
ATOM    423  CA  GLY A  58      14.379 -12.081 -16.639  1.00 55.45           C  
ATOM    424  C   GLY A  58      15.807 -11.605 -16.450  1.00 55.45           C  
ATOM    425  O   GLY A  58      16.093 -10.830 -15.535  1.00 55.45           O  
ATOM    426  N   TYR A  59      16.675 -12.444 -16.825  1.00 54.68           N  
ATOM    427  CA  TYR A  59      18.114 -12.212 -16.876  1.00 54.68           C  
ATOM    428  C   TYR A  59      18.449 -11.059 -17.814  1.00 54.68           C  
ATOM    429  CB  TYR A  59      18.848 -13.480 -17.324  1.00 54.68           C  
ATOM    430  O   TYR A  59      17.979 -11.022 -18.954  1.00 54.68           O  
ATOM    431  CG  TYR A  59      20.352 -13.357 -17.285  1.00 54.68           C  
ATOM    432  CD1 TYR A  59      21.070 -12.994 -18.422  1.00 54.68           C  
ATOM    433  CD2 TYR A  59      21.057 -13.605 -16.112  1.00 54.68           C  
ATOM    434  CE1 TYR A  59      22.456 -12.882 -18.391  1.00 54.68           C  
ATOM    435  CE2 TYR A  59      22.443 -13.495 -16.070  1.00 54.68           C  
ATOM    436  OH  TYR A  59      24.505 -13.024 -17.176  1.00 54.68           O  
ATOM    437  CZ  TYR A  59      23.133 -13.133 -17.213  1.00 54.68           C  
ATOM    438  N   PRO A  60      19.229 -10.179 -17.421  1.00 58.27           N  
ATOM    439  CA  PRO A  60      19.901 -10.023 -16.128  1.00 58.27           C  
ATOM    440  C   PRO A  60      19.081  -9.207 -15.131  1.00 58.27           C  
ATOM    441  CB  PRO A  60      21.199  -9.297 -16.491  1.00 58.27           C  
ATOM    442  O   PRO A  60      18.275  -8.364 -15.533  1.00 58.27           O  
ATOM    443  CG  PRO A  60      20.893  -8.581 -17.766  1.00 58.27           C  
ATOM    444  CD  PRO A  60      19.794  -9.318 -18.476  1.00 58.27           C  
ATOM    445  N   PHE A  61      18.866  -9.780 -13.963  1.00 56.63           N  
ATOM    446  CA  PHE A  61      18.109  -9.221 -12.850  1.00 56.63           C  
ATOM    447  C   PHE A  61      18.700  -7.888 -12.408  1.00 56.63           C  
ATOM    448  CB  PHE A  61      18.081 -10.200 -11.671  1.00 56.63           C  
ATOM    449  O   PHE A  61      19.870  -7.818 -12.027  1.00 56.63           O  
ATOM    450  CG  PHE A  61      17.428 -11.517 -11.991  1.00 56.63           C  
ATOM    451  CD1 PHE A  61      16.046 -11.654 -11.937  1.00 56.63           C  
ATOM    452  CD2 PHE A  61      18.195 -12.618 -12.346  1.00 56.63           C  
ATOM    453  CE1 PHE A  61      15.438 -12.872 -12.232  1.00 56.63           C  
ATOM    454  CE2 PHE A  61      17.595 -13.839 -12.642  1.00 56.63           C  
ATOM    455  CZ  PHE A  61      16.217 -13.964 -12.584  1.00 56.63           C  
ATOM    456  N   PHE A  62      18.260  -6.817 -12.976  1.00 60.58           N  
ATOM    457  CA  PHE A  62      18.780  -5.528 -12.534  1.00 60.58           C  
ATOM    458  C   PHE A  62      18.105  -5.088 -11.240  1.00 60.58           C  
ATOM    459  CB  PHE A  62      18.578  -4.466 -13.619  1.00 60.58           C  
ATOM    460  O   PHE A  62      18.567  -4.156 -10.579  1.00 60.58           O  
ATOM    461  CG  PHE A  62      19.379  -4.715 -14.868  1.00 60.58           C  
ATOM    462  CD1 PHE A  62      20.746  -4.465 -14.896  1.00 60.58           C  
ATOM    463  CD2 PHE A  62      18.764  -5.198 -16.016  1.00 60.58           C  
ATOM    464  CE1 PHE A  62      21.489  -4.695 -16.051  1.00 60.58           C  
ATOM    465  CE2 PHE A  62      19.501  -5.430 -17.174  1.00 60.58           C  
ATOM    466  CZ  PHE A  62      20.863  -5.177 -17.190  1.00 60.58           C  
ATOM    467  N   GLY A  63      17.673  -6.075 -10.371  1.00 62.55           N  
ATOM    468  CA  GLY A  63      17.322  -5.779  -8.992  1.00 62.55           C  
ATOM    469  C   GLY A  63      16.433  -4.558  -8.852  1.00 62.55           C  
ATOM    470  O   GLY A  63      16.124  -4.132  -7.736  1.00 62.55           O  
ATOM    471  N   ASN A  64      16.089  -3.871  -9.989  1.00 70.45           N  
ATOM    472  CA  ASN A  64      15.304  -2.671  -9.716  1.00 70.45           C  
ATOM    473  C   ASN A  64      13.806  -2.960  -9.756  1.00 70.45           C  
ATOM    474  CB  ASN A  64      15.658  -1.561 -10.708  1.00 70.45           C  
ATOM    475  O   ASN A  64      13.255  -3.257 -10.817  1.00 70.45           O  
ATOM    476  CG  ASN A  64      17.101  -1.113 -10.593  1.00 70.45           C  
ATOM    477  ND2 ASN A  64      17.420   0.021 -11.205  1.00 70.45           N  
ATOM    478  OD1 ASN A  64      17.923  -1.781  -9.961  1.00 70.45           O  
ATOM    479  N   VAL A  65      13.257  -3.341  -8.650  1.00 82.76           N  
ATOM    480  CA  VAL A  65      11.825  -3.598  -8.530  1.00 82.76           C  
ATOM    481  C   VAL A  65      11.082  -2.283  -8.302  1.00 82.76           C  
ATOM    482  CB  VAL A  65      11.520  -4.589  -7.385  1.00 82.76           C  
ATOM    483  O   VAL A  65      11.449  -1.501  -7.422  1.00 82.76           O  
ATOM    484  CG1 VAL A  65      10.021  -4.866  -7.296  1.00 82.76           C  
ATOM    485  CG2 VAL A  65      12.297  -5.889  -7.584  1.00 82.76           C  
ATOM    486  N   SER A  66      10.243  -1.954  -9.294  1.00 89.62           N  
ATOM    487  CA  SER A  66       9.379  -0.788  -9.146  1.00 89.62           C  
ATOM    488  C   SER A  66       8.050  -1.163  -8.500  1.00 89.62           C  
ATOM    489  CB  SER A  66       9.128  -0.130 -10.504  1.00 89.62           C  
ATOM    490  O   SER A  66       7.446  -2.178  -8.854  1.00 89.62           O  
ATOM    491  OG  SER A  66      10.347   0.286 -11.095  1.00 89.62           O  
ATOM    492  N   VAL A  67       7.733  -0.351  -7.458  1.00 93.08           N  
ATOM    493  CA  VAL A  67       6.512  -0.657  -6.720  1.00 93.08           C  
ATOM    494  C   VAL A  67       5.629   0.586  -6.642  1.00 93.08           C  
ATOM    495  CB  VAL A  67       6.823  -1.181  -5.300  1.00 93.08           C  
ATOM    496  O   VAL A  67       6.112   1.709  -6.803  1.00 93.08           O  
ATOM    497  CG1 VAL A  67       7.616  -2.485  -5.367  1.00 93.08           C  
ATOM    498  CG2 VAL A  67       7.587  -0.128  -4.499  1.00 93.08           C  
ATOM    499  N   GLU A  68       4.446   0.321  -6.578  1.00 94.55           N  
ATOM    500  CA  GLU A  68       3.437   1.318  -6.232  1.00 94.55           C  
ATOM    501  C   GLU A  68       2.711   0.944  -4.943  1.00 94.55           C  
ATOM    502  CB  GLU A  68       2.431   1.482  -7.374  1.00 94.55           C  
ATOM    503  O   GLU A  68       2.081  -0.113  -4.863  1.00 94.55           O  
ATOM    504  CG  GLU A  68       1.440   2.617  -7.162  1.00 94.55           C  
ATOM    505  CD  GLU A  68       0.449   2.771  -8.305  1.00 94.55           C  
ATOM    506  OE1 GLU A  68      -0.656   2.188  -8.233  1.00 94.55           O  
ATOM    507  OE2 GLU A  68       0.782   3.479  -9.282  1.00 94.55           O  
ATOM    508  N   LYS A  69       2.885   1.795  -3.868  1.00 95.67           N  
ATOM    509  CA  LYS A  69       2.256   1.564  -2.570  1.00 95.67           C  
ATOM    510  C   LYS A  69       1.188   2.615  -2.282  1.00 95.67           C  
ATOM    511  CB  LYS A  69       3.305   1.564  -1.457  1.00 95.67           C  
ATOM    512  O   LYS A  69       1.385   3.800  -2.559  1.00 95.67           O  
ATOM    513  CG  LYS A  69       4.381   0.501  -1.621  1.00 95.67           C  
ATOM    514  CD  LYS A  69       5.357   0.508  -0.452  1.00 95.67           C  
ATOM    515  CE  LYS A  69       6.391  -0.603  -0.578  1.00 95.67           C  
ATOM    516  NZ  LYS A  69       6.085  -1.750   0.328  1.00 95.67           N  
ATOM    517  N   SER A  70       0.044   2.174  -1.808  1.00 96.28           N  
ATOM    518  CA  SER A  70      -1.052   3.089  -1.508  1.00 96.28           C  
ATOM    519  C   SER A  70      -1.979   2.511  -0.444  1.00 96.28           C  
ATOM    520  CB  SER A  70      -1.850   3.405  -2.774  1.00 96.28           C  
ATOM    521  O   SER A  70      -1.850   1.344  -0.068  1.00 96.28           O  
ATOM    522  OG  SER A  70      -2.458   2.233  -3.290  1.00 96.28           O  
ATOM    523  N   CYS A  71      -2.791   3.396   0.123  1.00 96.58           N  
ATOM    524  CA  CYS A  71      -3.891   3.003   0.996  1.00 96.58           C  
ATOM    525  C   CYS A  71      -5.119   2.612   0.182  1.00 96.58           C  
ATOM    526  CB  CYS A  71      -4.245   4.138   1.956  1.00 96.58           C  
ATOM    527  O   CYS A  71      -5.447   3.266  -0.809  1.00 96.58           O  
ATOM    528  SG  CYS A  71      -2.882   4.630   3.035  1.00 96.58           S  
ATOM    529  N   SER A  72      -5.696   1.453   0.580  1.00 96.12           N  
ATOM    530  CA  SER A  72      -6.844   0.990  -0.194  1.00 96.12           C  
ATOM    531  C   SER A  72      -7.977   0.532   0.718  1.00 96.12           C  
ATOM    532  CB  SER A  72      -6.437  -0.151  -1.127  1.00 96.12           C  
ATOM    533  O   SER A  72      -7.733  -0.074   1.764  1.00 96.12           O  
ATOM    534  OG  SER A  72      -7.517  -0.527  -1.963  1.00 96.12           O  
ATOM    535  N   LYS A  73      -9.208   0.926   0.359  1.00 95.37           N  
ATOM    536  CA  LYS A  73     -10.408   0.442   1.036  1.00 95.37           C  
ATOM    537  C   LYS A  73     -10.740  -0.986   0.613  1.00 95.37           C  
ATOM    538  CB  LYS A  73     -11.595   1.364   0.749  1.00 95.37           C  
ATOM    539  O   LYS A  73     -11.109  -1.816   1.447  1.00 95.37           O  
ATOM    540  CG  LYS A  73     -12.889   0.935   1.425  1.00 95.37           C  
ATOM    541  CD  LYS A  73     -14.041   1.866   1.069  1.00 95.37           C  
ATOM    542  CE  LYS A  73     -15.353   1.393   1.679  1.00 95.37           C  
ATOM    543  NZ  LYS A  73     -16.477   2.326   1.370  1.00 95.37           N  
ATOM    544  N   ASP A  74     -10.583  -1.243  -0.683  1.00 93.23           N  
ATOM    545  CA  ASP A  74     -10.868  -2.536  -1.299  1.00 93.23           C  
ATOM    546  C   ASP A  74      -9.612  -3.132  -1.930  1.00 93.23           C  
ATOM    547  CB  ASP A  74     -11.971  -2.397  -2.351  1.00 93.23           C  
ATOM    548  O   ASP A  74      -9.212  -2.732  -3.025  1.00 93.23           O  
ATOM    549  CG  ASP A  74     -13.289  -1.917  -1.769  1.00 93.23           C  
ATOM    550  OD1 ASP A  74     -13.850  -2.599  -0.884  1.00 93.23           O  
ATOM    551  OD2 ASP A  74     -13.772  -0.848  -2.201  1.00 93.23           O  
ATOM    552  N   CYS A  75      -8.863  -3.855  -1.120  1.00 94.09           N  
ATOM    553  CA  CYS A  75      -7.628  -4.462  -1.602  1.00 94.09           C  
ATOM    554  C   CYS A  75      -7.824  -5.947  -1.885  1.00 94.09           C  
ATOM    555  CB  CYS A  75      -6.504  -4.271  -0.584  1.00 94.09           C  
ATOM    556  O   CYS A  75      -8.174  -6.713  -0.986  1.00 94.09           O  
ATOM    557  SG  CYS A  75      -4.890  -4.834  -1.167  1.00 94.09           S  
ATOM    558  N   LYS A  76      -7.566  -6.396  -3.188  1.00 93.54           N  
ATOM    559  CA  LYS A  76      -7.643  -7.797  -3.593  1.00 93.54           C  
ATOM    560  C   LYS A  76      -6.278  -8.317  -4.035  1.00 93.54           C  
ATOM    561  CB  LYS A  76      -8.662  -7.975  -4.719  1.00 93.54           C  
ATOM    562  O   LYS A  76      -5.727  -7.857  -5.037  1.00 93.54           O  
ATOM    563  CG  LYS A  76      -8.926  -9.426  -5.091  1.00 93.54           C  
ATOM    564  CD  LYS A  76      -9.945  -9.538  -6.219  1.00 93.54           C  
ATOM    565  CE  LYS A  76     -10.107 -10.978  -6.686  1.00 93.54           C  
ATOM    566  NZ  LYS A  76     -11.146 -11.101  -7.752  1.00 93.54           N  
ATOM    567  N   PRO A  77      -5.748  -9.166  -3.218  1.00 92.38           N  
ATOM    568  CA  PRO A  77      -4.442  -9.716  -3.588  1.00 92.38           C  
ATOM    569  C   PRO A  77      -4.497 -10.566  -4.856  1.00 92.38           C  
ATOM    570  CB  PRO A  77      -4.061 -10.569  -2.375  1.00 92.38           C  
ATOM    571  O   PRO A  77      -5.503 -11.231  -5.114  1.00 92.38           O  
ATOM    572  CG  PRO A  77      -5.365 -10.944  -1.749  1.00 92.38           C  
ATOM    573  CD  PRO A  77      -6.351  -9.840  -2.000  1.00 92.38           C  
ATOM    574  N   SER A  78      -3.429 -10.389  -5.665  1.00 91.22           N  
ATOM    575  CA  SER A  78      -3.292 -11.213  -6.861  1.00 91.22           C  
ATOM    576  C   SER A  78      -2.986 -12.663  -6.502  1.00 91.22           C  
ATOM    577  CB  SER A  78      -2.193 -10.662  -7.770  1.00 91.22           C  
ATOM    578  O   SER A  78      -2.370 -12.936  -5.470  1.00 91.22           O  
ATOM    579  OG  SER A  78      -2.509  -9.350  -8.203  1.00 91.22           O  
ATOM    580  N   ASP A  79      -3.650 -13.572  -7.332  1.00 88.32           N  
ATOM    581  CA  ASP A  79      -3.383 -15.000  -7.193  1.00 88.32           C  
ATOM    582  C   ASP A  79      -1.925 -15.320  -7.516  1.00 88.32           C  
ATOM    583  CB  ASP A  79      -4.313 -15.811  -8.098  1.00 88.32           C  
ATOM    584  O   ASP A  79      -1.456 -15.050  -8.623  1.00 88.32           O  
ATOM    585  CG  ASP A  79      -4.205 -17.309  -7.869  1.00 88.32           C  
ATOM    586  OD1 ASP A  79      -3.315 -17.747  -7.109  1.00 88.32           O  
ATOM    587  OD2 ASP A  79      -5.016 -18.057  -8.456  1.00 88.32           O  
ATOM    588  N   PRO A  80      -1.198 -15.789  -6.572  1.00 80.49           N  
ATOM    589  CA  PRO A  80       0.213 -16.119  -6.788  1.00 80.49           C  
ATOM    590  C   PRO A  80       0.413 -17.177  -7.871  1.00 80.49           C  
ATOM    591  CB  PRO A  80       0.666 -16.642  -5.423  1.00 80.49           C  
ATOM    592  O   PRO A  80       1.492 -17.264  -8.463  1.00 80.49           O  
ATOM    593  CG  PRO A  80      -0.593 -17.068  -4.740  1.00 80.49           C  
ATOM    594  CD  PRO A  80      -1.718 -16.204  -5.233  1.00 80.49           C  
ATOM    595  N   ASP A  81      -0.628 -17.936  -8.216  1.00 84.33           N  
ATOM    596  CA  ASP A  81      -0.513 -19.053  -9.149  1.00 84.33           C  
ATOM    597  C   ASP A  81      -1.011 -18.663 -10.538  1.00 84.33           C  
ATOM    598  CB  ASP A  81      -1.291 -20.266  -8.633  1.00 84.33           C  
ATOM    599  O   ASP A  81      -0.993 -19.478 -11.462  1.00 84.33           O  
ATOM    600  CG  ASP A  81      -0.731 -20.821  -7.335  1.00 84.33           C  
ATOM    601  OD1 ASP A  81       0.502 -20.779  -7.135  1.00 84.33           O  
ATOM    602  OD2 ASP A  81      -1.530 -21.308  -6.506  1.00 84.33           O  
ATOM    603  N   SER A  82      -1.459 -17.456 -10.634  1.00 82.34           N  
ATOM    604  CA  SER A  82      -1.935 -16.979 -11.928  1.00 82.34           C  
ATOM    605  C   SER A  82      -0.781 -16.794 -12.908  1.00 82.34           C  
ATOM    606  CB  SER A  82      -2.694 -15.661 -11.767  1.00 82.34           C  
ATOM    607  O   SER A  82       0.230 -16.174 -12.574  1.00 82.34           O  
ATOM    608  OG  SER A  82      -3.225 -15.231 -13.009  1.00 82.34           O  
ATOM    609  N   LEU A  83      -0.869 -17.572 -13.956  1.00 77.63           N  
ATOM    610  CA  LEU A  83       0.131 -17.453 -15.012  1.00 77.63           C  
ATOM    611  C   LEU A  83      -0.108 -16.200 -15.847  1.00 77.63           C  
ATOM    612  CB  LEU A  83       0.111 -18.692 -15.912  1.00 77.63           C  
ATOM    613  O   LEU A  83      -1.255 -15.847 -16.131  1.00 77.63           O  
ATOM    614  CG  LEU A  83       0.464 -20.021 -15.243  1.00 77.63           C  
ATOM    615  CD1 LEU A  83       0.230 -21.179 -16.208  1.00 77.63           C  
ATOM    616  CD2 LEU A  83       1.910 -20.008 -14.757  1.00 77.63           C  
ATOM    617  N   GLY A  84       0.919 -15.383 -15.991  1.00 78.96           N  
ATOM    618  CA  GLY A  84       0.857 -14.235 -16.881  1.00 78.96           C  
ATOM    619  C   GLY A  84       0.606 -12.927 -16.154  1.00 78.96           C  
ATOM    620  O   GLY A  84       0.333 -11.903 -16.783  1.00 78.96           O  
ATOM    621  N   GLU A  85       0.386 -13.007 -14.811  1.00 80.98           N  
ATOM    622  CA  GLU A  85       0.206 -11.758 -14.077  1.00 80.98           C  
ATOM    623  C   GLU A  85       1.494 -10.940 -14.056  1.00 80.98           C  
ATOM    624  CB  GLU A  85      -0.263 -12.038 -12.647  1.00 80.98           C  
ATOM    625  O   GLU A  85       2.521 -11.402 -13.553  1.00 80.98           O  
ATOM    626  CG  GLU A  85      -0.656 -10.787 -11.874  1.00 80.98           C  
ATOM    627  CD  GLU A  85      -1.941 -10.150 -12.377  1.00 80.98           C  
ATOM    628  OE1 GLU A  85      -2.007  -8.903 -12.464  1.00 80.98           O  
ATOM    629  OE2 GLU A  85      -2.891 -10.904 -12.686  1.00 80.98           O  
ATOM    630  N   ARG A  86       1.440  -9.737 -14.604  1.00 81.96           N  
ATOM    631  CA  ARG A  86       2.613  -8.886 -14.770  1.00 81.96           C  
ATOM    632  C   ARG A  86       2.739  -7.896 -13.617  1.00 81.96           C  
ATOM    633  CB  ARG A  86       2.549  -8.135 -16.102  1.00 81.96           C  
ATOM    634  O   ARG A  86       3.847  -7.493 -13.257  1.00 81.96           O  
ATOM    635  CG  ARG A  86       2.742  -9.023 -17.320  1.00 81.96           C  
ATOM    636  CD  ARG A  86       2.980  -8.205 -18.582  1.00 81.96           C  
ATOM    637  NE  ARG A  86       1.779  -7.480 -18.989  1.00 81.96           N  
ATOM    638  NH1 ARG A  86       1.020  -9.127 -20.421  1.00 81.96           N  
ATOM    639  NH2 ARG A  86      -0.180  -7.192 -20.152  1.00 81.96           N  
ATOM    640  CZ  ARG A  86       0.876  -7.935 -19.853  1.00 81.96           C  
ATOM    641  N   HIS A  87       1.615  -7.678 -12.931  1.00 87.78           N  
ATOM    642  CA  HIS A  87       1.606  -6.702 -11.847  1.00 87.78           C  
ATOM    643  C   HIS A  87       0.812  -7.214 -10.650  1.00 87.78           C  
ATOM    644  CB  HIS A  87       1.027  -5.371 -12.331  1.00 87.78           C  
ATOM    645  O   HIS A  87      -0.376  -6.914 -10.513  1.00 87.78           O  
ATOM    646  CG  HIS A  87       1.696  -4.835 -13.556  1.00 87.78           C  
ATOM    647  CD2 HIS A  87       2.824  -4.102 -13.704  1.00 87.78           C  
ATOM    648  ND1 HIS A  87       1.197  -5.036 -14.825  1.00 87.78           N  
ATOM    649  CE1 HIS A  87       1.993  -4.449 -15.703  1.00 87.78           C  
ATOM    650  NE2 HIS A  87       2.988  -3.875 -15.048  1.00 87.78           N  
ATOM    651  N   PRO A  88       1.369  -8.091  -9.872  1.00 90.28           N  
ATOM    652  CA  PRO A  88       0.666  -8.640  -8.710  1.00 90.28           C  
ATOM    653  C   PRO A  88       0.429  -7.599  -7.619  1.00 90.28           C  
ATOM    654  CB  PRO A  88       1.606  -9.743  -8.218  1.00 90.28           C  
ATOM    655  O   PRO A  88       1.285  -6.744  -7.379  1.00 90.28           O  
ATOM    656  CG  PRO A  88       2.965  -9.319  -8.674  1.00 90.28           C  
ATOM    657  CD  PRO A  88       2.819  -8.552  -9.957  1.00 90.28           C  
ATOM    658  N   ASP A  89      -0.781  -7.668  -7.007  1.00 93.04           N  
ATOM    659  CA  ASP A  89      -1.149  -6.816  -5.880  1.00 93.04           C  
ATOM    660  C   ASP A  89      -1.013  -7.566  -4.557  1.00 93.04           C  
ATOM    661  CB  ASP A  89      -2.578  -6.295  -6.045  1.00 93.04           C  
ATOM    662  O   ASP A  89      -1.439  -8.718  -4.443  1.00 93.04           O  
ATOM    663  CG  ASP A  89      -2.689  -5.183  -7.073  1.00 93.04           C  
ATOM    664  OD1 ASP A  89      -1.701  -4.446  -7.283  1.00 93.04           O  
ATOM    665  OD2 ASP A  89      -3.775  -5.039  -7.675  1.00 93.04           O  
ATOM    666  N   TYR A  90      -0.400  -6.897  -3.573  1.00 92.97           N  
ATOM    667  CA  TYR A  90      -0.294  -7.427  -2.219  1.00 92.97           C  
ATOM    668  C   TYR A  90      -1.016  -6.528  -1.223  1.00 92.97           C  
ATOM    669  CB  TYR A  90       1.176  -7.579  -1.815  1.00 92.97           C  
ATOM    670  O   TYR A  90      -0.865  -5.305  -1.258  1.00 92.97           O  
ATOM    671  CG  TYR A  90       1.961  -8.502  -2.715  1.00 92.97           C  
ATOM    672  CD1 TYR A  90       1.986  -9.876  -2.486  1.00 92.97           C  
ATOM    673  CD2 TYR A  90       2.679  -8.002  -3.796  1.00 92.97           C  
ATOM    674  CE1 TYR A  90       2.710 -10.729  -3.312  1.00 92.97           C  
ATOM    675  CE2 TYR A  90       3.406  -8.846  -4.629  1.00 92.97           C  
ATOM    676  OH  TYR A  90       4.133 -11.047  -5.201  1.00 92.97           O  
ATOM    677  CZ  TYR A  90       3.415 -10.206  -4.379  1.00 92.97           C  
ATOM    678  N   CYS A  91      -1.755  -7.221  -0.358  1.00 94.59           N  
ATOM    679  CA  CYS A  91      -2.531  -6.470   0.622  1.00 94.59           C  
ATOM    680  C   CYS A  91      -2.170  -6.892   2.042  1.00 94.59           C  
ATOM    681  CB  CYS A  91      -4.028  -6.668   0.387  1.00 94.59           C  
ATOM    682  O   CYS A  91      -1.954  -8.076   2.306  1.00 94.59           O  
ATOM    683  SG  CYS A  91      -4.570  -6.208  -1.273  1.00 94.59           S  
ATOM    684  N   CYS A  92      -2.061  -5.895   2.905  1.00 94.53           N  
ATOM    685  CA  CYS A  92      -1.861  -6.134   4.330  1.00 94.53           C  
ATOM    686  C   CYS A  92      -2.638  -5.125   5.167  1.00 94.53           C  
ATOM    687  CB  CYS A  92      -0.375  -6.065   4.682  1.00 94.53           C  
ATOM    688  O   CYS A  92      -3.086  -4.098   4.652  1.00 94.53           O  
ATOM    689  SG  CYS A  92       0.367  -4.443   4.395  1.00 94.53           S  
ATOM    690  N   TYR A  93      -2.898  -5.373   6.523  1.00 93.88           N  
ATOM    691  CA  TYR A  93      -3.919  -4.608   7.230  1.00 93.88           C  
ATOM    692  C   TYR A  93      -3.372  -4.049   8.538  1.00 93.88           C  
ATOM    693  CB  TYR A  93      -5.147  -5.480   7.508  1.00 93.88           C  
ATOM    694  O   TYR A  93      -4.130  -3.541   9.368  1.00 93.88           O  
ATOM    695  CG  TYR A  93      -5.798  -6.027   6.260  1.00 93.88           C  
ATOM    696  CD1 TYR A  93      -6.791  -5.309   5.597  1.00 93.88           C  
ATOM    697  CD2 TYR A  93      -5.423  -7.262   5.743  1.00 93.88           C  
ATOM    698  CE1 TYR A  93      -7.395  -5.809   4.449  1.00 93.88           C  
ATOM    699  CE2 TYR A  93      -6.020  -7.772   4.595  1.00 93.88           C  
ATOM    700  OH  TYR A  93      -7.598  -7.541   2.819  1.00 93.88           O  
ATOM    701  CZ  TYR A  93      -7.003  -7.040   3.956  1.00 93.88           C  
ATOM    702  N   THR A  94      -2.016  -4.072   8.682  1.00 92.77           N  
ATOM    703  CA  THR A  94      -1.423  -3.506   9.889  1.00 92.77           C  
ATOM    704  C   THR A  94      -0.511  -2.332   9.544  1.00 92.77           C  
ATOM    705  CB  THR A  94      -0.626  -4.566  10.671  1.00 92.77           C  
ATOM    706  O   THR A  94      -0.187  -2.114   8.374  1.00 92.77           O  
ATOM    707  CG2 THR A  94      -1.516  -5.739  11.069  1.00 92.77           C  
ATOM    708  OG1 THR A  94       0.446  -5.049   9.853  1.00 92.77           O  
ATOM    709  N   ASP A  95      -0.193  -1.541  10.560  1.00 94.50           N  
ATOM    710  CA  ASP A  95       0.615  -0.349  10.325  1.00 94.50           C  
ATOM    711  C   ASP A  95       1.941  -0.707   9.656  1.00 94.50           C  
ATOM    712  CB  ASP A  95       0.872   0.393  11.638  1.00 94.50           C  
ATOM    713  O   ASP A  95       2.637  -1.623  10.099  1.00 94.50           O  
ATOM    714  CG  ASP A  95      -0.359   1.111  12.163  1.00 94.50           C  
ATOM    715  OD1 ASP A  95      -1.210   1.536  11.352  1.00 94.50           O  
ATOM    716  OD2 ASP A  95      -0.477   1.256  13.399  1.00 94.50           O  
ATOM    717  N   LEU A  96       2.180  -0.015   8.580  1.00 94.68           N  
ATOM    718  CA  LEU A  96       3.462  -0.070   7.885  1.00 94.68           C  
ATOM    719  C   LEU A  96       3.812  -1.505   7.503  1.00 94.68           C  
ATOM    720  CB  LEU A  96       4.571   0.523   8.759  1.00 94.68           C  
ATOM    721  O   LEU A  96       4.980  -1.898   7.555  1.00 94.68           O  
ATOM    722  CG  LEU A  96       4.352   1.953   9.254  1.00 94.68           C  
ATOM    723  CD1 LEU A  96       5.506   2.385  10.153  1.00 94.68           C  
ATOM    724  CD2 LEU A  96       4.199   2.909   8.076  1.00 94.68           C  
ATOM    725  N   CYS A  97       2.909  -2.382   7.273  1.00 94.05           N  
ATOM    726  CA  CYS A  97       3.062  -3.798   6.956  1.00 94.05           C  
ATOM    727  C   CYS A  97       3.539  -3.987   5.521  1.00 94.05           C  
ATOM    728  CB  CYS A  97       1.743  -4.540   7.167  1.00 94.05           C  
ATOM    729  O   CYS A  97       4.079  -5.039   5.175  1.00 94.05           O  
ATOM    730  SG  CYS A  97       0.427  -4.020   6.043  1.00 94.05           S  
ATOM    731  N   ASN A  98       3.354  -2.929   4.593  1.00 94.28           N  
ATOM    732  CA  ASN A  98       3.681  -3.081   3.179  1.00 94.28           C  
ATOM    733  C   ASN A  98       5.114  -2.645   2.886  1.00 94.28           C  
ATOM    734  CB  ASN A  98       2.698  -2.291   2.313  1.00 94.28           C  
ATOM    735  O   ASN A  98       5.367  -1.951   1.900  1.00 94.28           O  
ATOM    736  CG  ASN A  98       2.708  -0.807   2.623  1.00 94.28           C  
ATOM    737  ND2 ASN A  98       2.513   0.015   1.598  1.00 94.28           N  
ATOM    738  OD1 ASN A  98       2.892  -0.402   3.774  1.00 94.28           O  
ATOM    739  N   VAL A  99       6.172  -3.144   3.676  1.00 90.44           N  
ATOM    740  CA  VAL A  99       7.577  -2.760   3.585  1.00 90.44           C  
ATOM    741  C   VAL A  99       8.198  -3.368   2.330  1.00 90.44           C  
ATOM    742  CB  VAL A  99       8.368  -3.197   4.837  1.00 90.44           C  
ATOM    743  O   VAL A  99       9.083  -2.769   1.714  1.00 90.44           O  
ATOM    744  CG1 VAL A  99       8.365  -4.719   4.973  1.00 90.44           C  
ATOM    745  CG2 VAL A  99       9.799  -2.666   4.777  1.00 90.44           C  
ATOM    746  N   GLY A 100       7.720  -4.315   1.792  1.00 86.24           N  
ATOM    747  CA  GLY A 100       8.336  -5.021   0.679  1.00 86.24           C  
ATOM    748  C   GLY A 100       7.396  -5.219  -0.495  1.00 86.24           C  
ATOM    749  O   GLY A 100       6.412  -4.490  -0.640  1.00 86.24           O  
ATOM    750  N   ALA A 101       7.799  -6.024  -1.416  1.00 80.38           N  
ATOM    751  CA  ALA A 101       7.018  -6.333  -2.611  1.00 80.38           C  
ATOM    752  C   ALA A 101       6.222  -7.622  -2.428  1.00 80.38           C  
ATOM    753  CB  ALA A 101       7.931  -6.443  -3.829  1.00 80.38           C  
ATOM    754  O   ALA A 101       6.364  -8.563  -3.212  1.00 80.38           O  
ATOM    755  N   GLY A 102       5.493  -7.758  -1.197  1.00 76.16           N  
ATOM    756  CA  GLY A 102       4.687  -8.953  -1.005  1.00 76.16           C  
ATOM    757  C   GLY A 102       5.254  -9.894   0.042  1.00 76.16           C  
ATOM    758  O   GLY A 102       4.774 -11.018   0.199  1.00 76.16           O  
ATOM    759  N   SER A 103       6.352  -9.487   0.739  1.00 68.49           N  
ATOM    760  CA  SER A 103       6.936 -10.359   1.754  1.00 68.49           C  
ATOM    761  C   SER A 103       6.265 -10.157   3.108  1.00 68.49           C  
ATOM    762  CB  SER A 103       8.439 -10.106   1.877  1.00 68.49           C  
ATOM    763  O   SER A 103       6.009  -9.023   3.517  1.00 68.49           O  
ATOM    764  OG  SER A 103       9.011  -9.841   0.608  1.00 68.49           O  
ATOM    765  N   GLU A 104       5.236 -10.937   3.522  1.00 58.19           N  
ATOM    766  CA  GLU A 104       4.507 -10.957   4.787  1.00 58.19           C  
ATOM    767  C   GLU A 104       5.462 -11.065   5.972  1.00 58.19           C  
ATOM    768  CB  GLU A 104       3.505 -12.113   4.812  1.00 58.19           C  
ATOM    769  O   GLU A 104       6.303 -11.965   6.019  1.00 58.19           O  
ATOM    770  CG  GLU A 104       2.486 -12.068   3.682  1.00 58.19           C  
ATOM    771  CD  GLU A 104       1.144 -12.677   4.060  1.00 58.19           C  
ATOM    772  OE1 GLU A 104       0.129 -11.945   4.079  1.00 58.19           O  
ATOM    773  OE2 GLU A 104       1.109 -13.896   4.340  1.00 58.19           O  
ATOM    774  N   VAL A 105       6.073 -10.013   6.488  1.00 55.60           N  
ATOM    775  CA  VAL A 105       6.773 -10.161   7.760  1.00 55.60           C  
ATOM    776  C   VAL A 105       5.764 -10.188   8.905  1.00 55.60           C  
ATOM    777  CB  VAL A 105       7.799  -9.026   7.979  1.00 55.60           C  
ATOM    778  O   VAL A 105       4.885  -9.327   8.987  1.00 55.60           O  
ATOM    779  CG1 VAL A 105       8.567  -9.238   9.283  1.00 55.60           C  
ATOM    780  CG2 VAL A 105       8.761  -8.941   6.796  1.00 55.60           C  
ATOM    781  N   SER A 106       5.034 -11.208   9.191  1.00 55.38           N  
ATOM    782  CA  SER A 106       4.178 -11.442  10.349  1.00 55.38           C  
ATOM    783  C   SER A 106       4.899 -11.098  11.648  1.00 55.38           C  
ATOM    784  CB  SER A 106       3.711 -12.898  10.386  1.00 55.38           C  
ATOM    785  O   SER A 106       6.015 -11.565  11.887  1.00 55.38           O  
ATOM    786  OG  SER A 106       2.681 -13.120   9.437  1.00 55.38           O  
ATOM    787  N   ALA A 107       5.130  -9.856  12.058  1.00 54.09           N  
ATOM    788  CA  ALA A 107       5.592  -9.544  13.408  1.00 54.09           C  
ATOM    789  C   ALA A 107       4.618 -10.072  14.457  1.00 54.09           C  
ATOM    790  CB  ALA A 107       5.780  -8.037  13.572  1.00 54.09           C  
ATOM    791  O   ALA A 107       3.412  -9.829  14.371  1.00 54.09           O  
ATOM    792  N   ILE A 108       4.367 -11.352  14.563  1.00 56.84           N  
ATOM    793  CA  ILE A 108       3.737 -12.006  15.705  1.00 56.84           C  
ATOM    794  C   ILE A 108       4.071 -11.244  16.985  1.00 56.84           C  
ATOM    795  CB  ILE A 108       4.181 -13.481  15.828  1.00 56.84           C  
ATOM    796  O   ILE A 108       5.243 -11.095  17.339  1.00 56.84           O  
ATOM    797  CG1 ILE A 108       4.760 -13.977  14.498  1.00 56.84           C  
ATOM    798  CG2 ILE A 108       3.011 -14.361  16.278  1.00 56.84           C  
ATOM    799  CD1 ILE A 108       5.535 -15.282  14.608  1.00 56.84           C  
ATOM    800  N   VAL A 109       3.688  -9.960  17.191  1.00 54.92           N  
ATOM    801  CA  VAL A 109       3.912  -9.440  18.535  1.00 54.92           C  
ATOM    802  C   VAL A 109       2.756  -9.849  19.446  1.00 54.92           C  
ATOM    803  CB  VAL A 109       4.069  -7.903  18.531  1.00 54.92           C  
ATOM    804  O   VAL A 109       1.588  -9.641  19.109  1.00 54.92           O  
ATOM    805  CG1 VAL A 109       4.253  -7.375  19.952  1.00 54.92           C  
ATOM    806  CG2 VAL A 109       5.245  -7.490  17.648  1.00 54.92           C  
ATOM    807  N   SER A 110       2.605 -11.049  19.820  1.00 55.33           N  
ATOM    808  CA  SER A 110       1.840 -11.667  20.898  1.00 55.33           C  
ATOM    809  C   SER A 110       1.736 -10.740  22.105  1.00 55.33           C  
ATOM    810  CB  SER A 110       2.478 -12.993  21.317  1.00 55.33           C  
ATOM    811  O   SER A 110       2.750 -10.379  22.706  1.00 55.33           O  
ATOM    812  OG  SER A 110       3.864 -12.829  21.560  1.00 55.33           O  
ATOM    813  N   THR A 111       1.082  -9.536  21.964  1.00 57.87           N  
ATOM    814  CA  THR A 111       0.837  -8.739  23.160  1.00 57.87           C  
ATOM    815  C   THR A 111      -0.167  -9.433  24.076  1.00 57.87           C  
ATOM    816  CB  THR A 111       0.320  -7.334  22.799  1.00 57.87           C  
ATOM    817  O   THR A 111      -0.477  -8.932  25.159  1.00 57.87           O  
ATOM    818  CG2 THR A 111       1.398  -6.516  22.094  1.00 57.87           C  
ATOM    819  OG1 THR A 111      -0.814  -7.456  21.933  1.00 57.87           O  
ATOM    820  N   THR A 112      -0.420 -10.746  23.929  1.00 57.22           N  
ATOM    821  CA  THR A 112      -1.398 -11.249  24.887  1.00 57.22           C  
ATOM    822  C   THR A 112      -0.706 -11.771  26.143  1.00 57.22           C  
ATOM    823  CB  THR A 112      -2.261 -12.366  24.272  1.00 57.22           C  
ATOM    824  O   THR A 112      -1.358 -12.022  27.159  1.00 57.22           O  
ATOM    825  CG2 THR A 112      -3.125 -11.831  23.134  1.00 57.22           C  
ATOM    826  OG1 THR A 112      -1.405 -13.397  23.762  1.00 57.22           O  
ATOM    827  N   THR A 113       0.629 -11.607  26.266  1.00 60.44           N  
ATOM    828  CA  THR A 113       1.095 -12.193  27.519  1.00 60.44           C  
ATOM    829  C   THR A 113       1.181 -11.132  28.612  1.00 60.44           C  
ATOM    830  CB  THR A 113       2.469 -12.866  27.344  1.00 60.44           C  
ATOM    831  O   THR A 113       1.087 -11.449  29.800  1.00 60.44           O  
ATOM    832  CG2 THR A 113       2.378 -14.065  26.405  1.00 60.44           C  
ATOM    833  OG1 THR A 113       3.394 -11.917  26.800  1.00 60.44           O  
ATOM    834  N   VAL A 114       0.899  -9.827  28.312  1.00 60.89           N  
ATOM    835  CA  VAL A 114       1.162  -8.946  29.445  1.00 60.89           C  
ATOM    836  C   VAL A 114      -0.137  -8.675  30.200  1.00 60.89           C  
ATOM    837  CB  VAL A 114       1.803  -7.615  28.992  1.00 60.89           C  
ATOM    838  O   VAL A 114      -0.141  -8.591  31.431  1.00 60.89           O  
ATOM    839  CG1 VAL A 114       2.017  -6.685  30.185  1.00 60.89           C  
ATOM    840  CG2 VAL A 114       3.124  -7.877  28.272  1.00 60.89           C  
ATOM    841  N   ALA A 115      -1.330  -8.821  29.496  1.00 61.05           N  
ATOM    842  CA  ALA A 115      -2.557  -8.455  30.199  1.00 61.05           C  
ATOM    843  C   ALA A 115      -3.032  -9.592  31.099  1.00 61.05           C  
ATOM    844  CB  ALA A 115      -3.650  -8.078  29.202  1.00 61.05           C  
ATOM    845  O   ALA A 115      -3.565  -9.350  32.185  1.00 61.05           O  
ATOM    846  N   VAL A 116      -2.579 -10.875  30.785  1.00 62.26           N  
ATOM    847  CA  VAL A 116      -3.046 -11.993  31.599  1.00 62.26           C  
ATOM    848  C   VAL A 116      -2.222 -12.077  32.883  1.00 62.26           C  
ATOM    849  CB  VAL A 116      -2.968 -13.329  30.827  1.00 62.26           C  
ATOM    850  O   VAL A 116      -2.762 -12.354  33.957  1.00 62.26           O  
ATOM    851  CG1 VAL A 116      -3.387 -14.494  31.722  1.00 62.26           C  
ATOM    852  CG2 VAL A 116      -3.840 -13.272  29.574  1.00 62.26           C  
ATOM    853  N   THR A 117      -0.959 -11.530  32.794  1.00 63.53           N  
ATOM    854  CA  THR A 117      -0.159 -11.609  34.011  1.00 63.53           C  
ATOM    855  C   THR A 117      -0.557 -10.510  34.992  1.00 63.53           C  
ATOM    856  CB  THR A 117       1.345 -11.501  33.698  1.00 63.53           C  
ATOM    857  O   THR A 117      -0.560 -10.725  36.205  1.00 63.53           O  
ATOM    858  CG2 THR A 117       1.831 -12.714  32.911  1.00 63.53           C  
ATOM    859  OG1 THR A 117       1.583 -10.318  32.925  1.00 63.53           O  
ATOM    860  N   LEU A 118      -1.068  -9.330  34.482  1.00 65.30           N  
ATOM    861  CA  LEU A 118      -1.435  -8.253  35.394  1.00 65.30           C  
ATOM    862  C   LEU A 118      -2.788  -8.527  36.043  1.00 65.30           C  
ATOM    863  CB  LEU A 118      -1.473  -6.913  34.655  1.00 65.30           C  
ATOM    864  O   LEU A 118      -2.988  -8.228  37.222  1.00 65.30           O  
ATOM    865  CG  LEU A 118      -0.564  -5.811  35.201  1.00 65.30           C  
ATOM    866  CD1 LEU A 118       0.758  -5.789  34.441  1.00 65.30           C  
ATOM    867  CD2 LEU A 118      -1.257  -4.456  35.119  1.00 65.30           C  
ATOM    868  N   ALA A 119      -3.711  -9.223  35.259  1.00 65.16           N  
ATOM    869  CA  ALA A 119      -5.023  -9.541  35.816  1.00 65.16           C  
ATOM    870  C   ALA A 119      -4.923 -10.650  36.859  1.00 65.16           C  
ATOM    871  CB  ALA A 119      -5.988  -9.948  34.704  1.00 65.16           C  
ATOM    872  O   ALA A 119      -5.605 -10.609  37.886  1.00 65.16           O  
ATOM    873  N   LEU A 120      -3.942 -11.583  36.658  1.00 67.09           N  
ATOM    874  CA  LEU A 120      -3.796 -12.659  37.632  1.00 67.09           C  
ATOM    875  C   LEU A 120      -3.097 -12.160  38.892  1.00 67.09           C  
ATOM    876  CB  LEU A 120      -3.011 -13.826  37.027  1.00 67.09           C  
ATOM    877  O   LEU A 120      -3.388 -12.629  39.995  1.00 67.09           O  
ATOM    878  CG  LEU A 120      -3.834 -14.895  36.307  1.00 67.09           C  
ATOM    879  CD1 LEU A 120      -3.423 -14.983  34.841  1.00 67.09           C  
ATOM    880  CD2 LEU A 120      -3.673 -16.247  36.994  1.00 67.09           C  
ATOM    881  N   ALA A 121      -2.197 -11.071  38.727  1.00 67.80           N  
ATOM    882  CA  ALA A 121      -1.536 -10.504  39.899  1.00 67.80           C  
ATOM    883  C   ALA A 121      -2.511  -9.678  40.733  1.00 67.80           C  
ATOM    884  CB  ALA A 121      -0.345  -9.648  39.476  1.00 67.80           C  
ATOM    885  O   ALA A 121      -2.435  -9.673  41.964  1.00 67.80           O  
ATOM    886  N   LEU A 122      -3.494  -9.094  40.069  1.00 65.61           N  
ATOM    887  CA  LEU A 122      -4.428  -8.257  40.815  1.00 65.61           C  
ATOM    888  C   LEU A 122      -5.486  -9.109  41.509  1.00 65.61           C  
ATOM    889  CB  LEU A 122      -5.101  -7.245  39.885  1.00 65.61           C  
ATOM    890  O   LEU A 122      -5.958  -8.758  42.592  1.00 65.61           O  
ATOM    891  CG  LEU A 122      -4.217  -6.108  39.368  1.00 65.61           C  
ATOM    892  CD1 LEU A 122      -4.914  -5.372  38.228  1.00 65.61           C  
ATOM    893  CD2 LEU A 122      -3.868  -5.145  40.498  1.00 65.61           C  
ATOM    894  N   LEU A 123      -5.741 -10.325  40.986  1.00 65.76           N  
ATOM    895  CA  LEU A 123      -6.710 -11.203  41.633  1.00 65.76           C  
ATOM    896  C   LEU A 123      -6.095 -11.890  42.848  1.00 65.76           C  
ATOM    897  CB  LEU A 123      -7.224 -12.253  40.644  1.00 65.76           C  
ATOM    898  O   LEU A 123      -6.794 -12.180  43.822  1.00 65.76           O  
ATOM    899  CG  LEU A 123      -8.567 -11.955  39.976  1.00 65.76           C  
ATOM    900  CD1 LEU A 123      -8.380 -11.762  38.475  1.00 65.76           C  
ATOM    901  CD2 LEU A 123      -9.564 -13.074  40.256  1.00 65.76           C  
ATOM    902  N   TRP A 124      -4.677 -11.977  42.880  1.00 60.52           N  
ATOM    903  CA  TRP A 124      -4.042 -12.589  44.042  1.00 60.52           C  
ATOM    904  C   TRP A 124      -3.841 -11.566  45.155  1.00 60.52           C  
ATOM    905  CB  TRP A 124      -2.698 -13.212  43.655  1.00 60.52           C  
ATOM    906  O   TRP A 124      -3.873 -11.912  46.338  1.00 60.52           O  
ATOM    907  CG  TRP A 124      -2.807 -14.603  43.105  1.00 60.52           C  
ATOM    908  CD1 TRP A 124      -3.955 -15.282  42.805  1.00 60.52           C  
ATOM    909  CD2 TRP A 124      -1.725 -15.486  42.794  1.00 60.52           C  
ATOM    910  CE2 TRP A 124      -2.291 -16.685  42.308  1.00 60.52           C  
ATOM    911  CE3 TRP A 124      -0.331 -15.378  42.878  1.00 60.52           C  
ATOM    912  NE1 TRP A 124      -3.652 -16.535  42.325  1.00 60.52           N  
ATOM    913  CH2 TRP A 124      -0.147 -17.640  42.000  1.00 60.52           C  
ATOM    914  CZ2 TRP A 124      -1.509 -17.771  41.908  1.00 60.52           C  
ATOM    915  CZ3 TRP A 124       0.446 -16.460  42.479  1.00 60.52           C  
ATOM    916  N   THR A 125      -3.913 -10.229  44.766  1.00 61.12           N  
ATOM    917  CA  THR A 125      -3.734  -9.363  45.926  1.00 61.12           C  
ATOM    918  C   THR A 125      -5.056  -8.715  46.327  1.00 61.12           C  
ATOM    919  CB  THR A 125      -2.686  -8.269  45.650  1.00 61.12           C  
ATOM    920  O   THR A 125      -5.706  -8.061  45.509  1.00 61.12           O  
ATOM    921  CG2 THR A 125      -1.278  -8.853  45.609  1.00 61.12           C  
ATOM    922  OG1 THR A 125      -2.971  -7.650  44.390  1.00 61.12           O  
ATOM    923  N   GLY A 126      -6.170  -9.536  46.426  1.00 59.14           N  
ATOM    924  CA  GLY A 126      -7.298  -9.326  47.319  1.00 59.14           C  
ATOM    925  C   GLY A 126      -7.584  -7.860  47.584  1.00 59.14           C  
ATOM    926  O   GLY A 126      -8.306  -7.523  48.525  1.00 59.14           O  
ATOM    927  N   LEU A 127      -7.304  -6.955  46.592  1.00 48.10           N  
ATOM    928  CA  LEU A 127      -7.826  -5.620  46.865  1.00 48.10           C  
ATOM    929  C   LEU A 127      -9.147  -5.394  46.137  1.00 48.10           C  
ATOM    930  CB  LEU A 127      -6.811  -4.552  46.450  1.00 48.10           C  
ATOM    931  O   LEU A 127      -9.307  -5.812  44.988  1.00 48.10           O  
ATOM    932  CG  LEU A 127      -7.004  -3.161  47.056  1.00 48.10           C  
ATOM    933  CD1 LEU A 127      -6.893  -3.225  48.575  1.00 48.10           C  
ATOM    934  CD2 LEU A 127      -5.987  -2.181  46.481  1.00 48.10           C  
TER     935      LEU A 127                                                      
ENDMDL                                                                          
END                                                                             
