# Supplementary material for: Domain loss enabled evolution of novel functions in the snake three-finger toxin gene superfamily
Source: Nat Commun. 2023 Aug 11;14:4861. doi: 10.1038/s41467-023-40550-0 (PMC10421932; doi:10.1038/s41467-023-40550-0)
Supplement: Supplementary file 5 — Supplementary Data 2 [file 41467_2023_40550_MOESM5_ESM.zip › SD2_structure_predictions/full_sequence/TR|B2BRQ8|Austrelaps_labialis.pdb]

MODEL     1                                                                     
ATOM      1  N   MET A   1     -32.482 -15.782  35.272  1.00 63.49           N  
ATOM      2  CA  MET A   1     -31.149 -16.300  34.976  1.00 63.49           C  
ATOM      3  C   MET A   1     -30.970 -16.517  33.477  1.00 63.49           C  
ATOM      4  CB  MET A   1     -30.901 -17.608  35.728  1.00 63.49           C  
ATOM      5  O   MET A   1     -29.849 -16.711  33.003  1.00 63.49           O  
ATOM      6  CG  MET A   1     -32.173 -18.355  36.096  1.00 63.49           C  
ATOM      7  SD  MET A   1     -31.844 -19.846  37.113  1.00 63.49           S  
ATOM      8  CE  MET A   1     -32.586 -21.123  36.059  1.00 63.49           C  
ATOM      9  N   LYS A   2     -31.988 -16.269  32.638  1.00 73.41           N  
ATOM     10  CA  LYS A   2     -32.096 -16.423  31.190  1.00 73.41           C  
ATOM     11  C   LYS A   2     -31.841 -15.098  30.476  1.00 73.41           C  
ATOM     12  CB  LYS A   2     -33.473 -16.967  30.809  1.00 73.41           C  
ATOM     13  O   LYS A   2     -31.320 -15.080  29.359  1.00 73.41           O  
ATOM     14  CG  LYS A   2     -33.667 -18.441  31.130  1.00 73.41           C  
ATOM     15  CD  LYS A   2     -35.134 -18.842  31.052  1.00 73.41           C  
ATOM     16  CE  LYS A   2     -35.311 -20.349  31.185  1.00 73.41           C  
ATOM     17  NZ  LYS A   2     -36.149 -20.707  32.368  1.00 73.41           N  
ATOM     18  N   THR A   3     -32.099 -13.970  31.249  1.00 72.57           N  
ATOM     19  CA  THR A   3     -31.868 -12.635  30.708  1.00 72.57           C  
ATOM     20  C   THR A   3     -30.404 -12.233  30.868  1.00 72.57           C  
ATOM     21  CB  THR A   3     -32.768 -11.590  31.394  1.00 72.57           C  
ATOM     22  O   THR A   3     -29.877 -11.458  30.068  1.00 72.57           O  
ATOM     23  CG2 THR A   3     -34.232 -11.794  31.016  1.00 72.57           C  
ATOM     24  OG1 THR A   3     -32.631 -11.710  32.815  1.00 72.57           O  
ATOM     25  N   LEU A   4     -29.734 -12.836  31.818  1.00 72.50           N  
ATOM     26  CA  LEU A   4     -28.310 -12.659  32.077  1.00 72.50           C  
ATOM     27  C   LEU A   4     -27.473 -13.437  31.067  1.00 72.50           C  
ATOM     28  CB  LEU A   4     -27.963 -13.110  33.499  1.00 72.50           C  
ATOM     29  O   LEU A   4     -26.430 -12.956  30.617  1.00 72.50           O  
ATOM     30  CG  LEU A   4     -27.641 -12.001  34.502  1.00 72.50           C  
ATOM     31  CD1 LEU A   4     -28.048 -12.426  35.909  1.00 72.50           C  
ATOM     32  CD2 LEU A   4     -26.159 -11.648  34.452  1.00 72.50           C  
ATOM     33  N   LEU A   5     -27.956 -14.533  30.611  1.00 73.27           N  
ATOM     34  CA  LEU A   5     -27.326 -15.402  29.623  1.00 73.27           C  
ATOM     35  C   LEU A   5     -27.483 -14.830  28.218  1.00 73.27           C  
ATOM     36  CB  LEU A   5     -27.929 -16.808  29.684  1.00 73.27           C  
ATOM     37  O   LEU A   5     -26.558 -14.906  27.406  1.00 73.27           O  
ATOM     38  CG  LEU A   5     -27.467 -17.693  30.842  1.00 73.27           C  
ATOM     39  CD1 LEU A   5     -28.354 -18.929  30.951  1.00 73.27           C  
ATOM     40  CD2 LEU A   5     -26.006 -18.092  30.662  1.00 73.27           C  
ATOM     41  N   LEU A   6     -28.577 -14.120  27.945  1.00 72.71           N  
ATOM     42  CA  LEU A   6     -28.895 -13.487  26.669  1.00 72.71           C  
ATOM     43  C   LEU A   6     -28.110 -12.191  26.495  1.00 72.71           C  
ATOM     44  CB  LEU A   6     -30.396 -13.207  26.570  1.00 72.71           C  
ATOM     45  O   LEU A   6     -27.640 -11.888  25.397  1.00 72.71           O  
ATOM     46  CG  LEU A   6     -31.302 -14.423  26.371  1.00 72.71           C  
ATOM     47  CD1 LEU A   6     -32.766 -14.022  26.512  1.00 72.71           C  
ATOM     48  CD2 LEU A   6     -31.046 -15.064  25.011  1.00 72.71           C  
ATOM     49  N   THR A   7     -27.845 -11.505  27.551  1.00 75.63           N  
ATOM     50  CA  THR A   7     -27.051 -10.282  27.578  1.00 75.63           C  
ATOM     51  C   THR A   7     -25.563 -10.602  27.469  1.00 75.63           C  
ATOM     52  CB  THR A   7     -27.312  -9.474  28.862  1.00 75.63           C  
ATOM     53  O   THR A   7     -24.807  -9.858  26.839  1.00 75.63           O  
ATOM     54  CG2 THR A   7     -28.757  -8.989  28.922  1.00 75.63           C  
ATOM     55  OG1 THR A   7     -27.050 -10.301  30.002  1.00 75.63           O  
ATOM     56  N   LEU A   8     -25.056 -11.654  27.916  1.00 73.90           N  
ATOM     57  CA  LEU A   8     -23.690 -12.162  27.853  1.00 73.90           C  
ATOM     58  C   LEU A   8     -23.366 -12.678  26.454  1.00 73.90           C  
ATOM     59  CB  LEU A   8     -23.486 -13.278  28.881  1.00 73.90           C  
ATOM     60  O   LEU A   8     -22.261 -12.465  25.951  1.00 73.90           O  
ATOM     61  CG  LEU A   8     -22.037 -13.668  29.179  1.00 73.90           C  
ATOM     62  CD1 LEU A   8     -21.471 -12.791  30.292  1.00 73.90           C  
ATOM     63  CD2 LEU A   8     -21.946 -15.143  29.554  1.00 73.90           C  
ATOM     64  N   VAL A   9     -24.326 -13.212  25.722  1.00 75.41           N  
ATOM     65  CA  VAL A   9     -24.222 -13.727  24.361  1.00 75.41           C  
ATOM     66  C   VAL A   9     -24.222 -12.567  23.368  1.00 75.41           C  
ATOM     67  CB  VAL A   9     -25.371 -14.707  24.035  1.00 75.41           C  
ATOM     68  O   VAL A   9     -23.451 -12.566  22.405  1.00 75.41           O  
ATOM     69  CG1 VAL A   9     -25.316 -15.135  22.569  1.00 75.41           C  
ATOM     70  CG2 VAL A   9     -25.308 -15.926  24.954  1.00 75.41           C  
ATOM     71  N   VAL A  10     -24.925 -11.478  23.655  1.00 71.41           N  
ATOM     72  CA  VAL A  10     -25.026 -10.274  22.837  1.00 71.41           C  
ATOM     73  C   VAL A  10     -23.759  -9.436  22.991  1.00 71.41           C  
ATOM     74  CB  VAL A  10     -26.269  -9.436  23.213  1.00 71.41           C  
ATOM     75  O   VAL A  10     -23.248  -8.886  22.013  1.00 71.41           O  
ATOM     76  CG1 VAL A  10     -26.297  -8.128  22.423  1.00 71.41           C  
ATOM     77  CG2 VAL A  10     -27.546 -10.238  22.970  1.00 71.41           C  
ATOM     78  N   VAL A  11     -23.071  -9.406  24.156  1.00 67.73           N  
ATOM     79  CA  VAL A  11     -21.829  -8.713  24.483  1.00 67.73           C  
ATOM     80  C   VAL A  11     -20.643  -9.469  23.887  1.00 67.73           C  
ATOM     81  CB  VAL A  11     -21.650  -8.560  26.010  1.00 67.73           C  
ATOM     82  O   VAL A  11     -19.701  -8.856  23.379  1.00 67.73           O  
ATOM     83  CG1 VAL A  11     -20.281  -7.966  26.337  1.00 67.73           C  
ATOM     84  CG2 VAL A  11     -22.764  -7.693  26.593  1.00 67.73           C  
ATOM     85  N   THR A  12     -20.690 -10.757  23.766  1.00 65.91           N  
ATOM     86  CA  THR A  12     -19.672 -11.626  23.185  1.00 65.91           C  
ATOM     87  C   THR A  12     -19.737 -11.592  21.661  1.00 65.91           C  
ATOM     88  CB  THR A  12     -19.830 -13.077  23.676  1.00 65.91           C  
ATOM     89  O   THR A  12     -18.705 -11.644  20.989  1.00 65.91           O  
ATOM     90  CG2 THR A  12     -19.614 -13.175  25.182  1.00 65.91           C  
ATOM     91  OG1 THR A  12     -21.149 -13.540  23.363  1.00 65.91           O  
ATOM     92  N   ILE A  13     -20.874 -11.391  21.003  1.00 65.56           N  
ATOM     93  CA  ILE A  13     -21.126 -11.317  19.568  1.00 65.56           C  
ATOM     94  C   ILE A  13     -20.790  -9.918  19.056  1.00 65.56           C  
ATOM     95  CB  ILE A  13     -22.592 -11.673  19.232  1.00 65.56           C  
ATOM     96  O   ILE A  13     -20.250  -9.765  17.958  1.00 65.56           O  
ATOM     97  CG1 ILE A  13     -22.888 -13.129  19.611  1.00 65.56           C  
ATOM     98  CG2 ILE A  13     -22.882 -11.423  17.749  1.00 65.56           C  
ATOM     99  CD1 ILE A  13     -24.360 -13.505  19.520  1.00 65.56           C  
ATOM    100  N   VAL A  14     -20.991  -8.880  19.799  1.00 62.88           N  
ATOM    101  CA  VAL A  14     -20.675  -7.486  19.507  1.00 62.88           C  
ATOM    102  C   VAL A  14     -19.181  -7.242  19.707  1.00 62.88           C  
ATOM    103  CB  VAL A  14     -21.496  -6.521  20.391  1.00 62.88           C  
ATOM    104  O   VAL A  14     -18.571  -6.457  18.977  1.00 62.88           O  
ATOM    105  CG1 VAL A  14     -21.062  -5.075  20.160  1.00 62.88           C  
ATOM    106  CG2 VAL A  14     -22.990  -6.684  20.114  1.00 62.88           C  
ATOM    107  N   CYS A  15     -18.518  -8.117  20.457  1.00 61.64           N  
ATOM    108  CA  CYS A  15     -17.083  -8.069  20.716  1.00 61.64           C  
ATOM    109  C   CYS A  15     -16.322  -8.946  19.729  1.00 61.64           C  
ATOM    110  CB  CYS A  15     -16.782  -8.516  22.147  1.00 61.64           C  
ATOM    111  O   CYS A  15     -15.126  -8.744  19.508  1.00 61.64           O  
ATOM    112  SG  CYS A  15     -17.225  -7.293  23.400  1.00 61.64           S  
ATOM    113  N   LEU A  16     -17.052  -9.794  19.009  1.00 58.71           N  
ATOM    114  CA  LEU A  16     -16.501 -10.709  18.016  1.00 58.71           C  
ATOM    115  C   LEU A  16     -16.459 -10.055  16.639  1.00 58.71           C  
ATOM    116  CB  LEU A  16     -17.326 -11.997  17.957  1.00 58.71           C  
ATOM    117  O   LEU A  16     -15.669 -10.455  15.780  1.00 58.71           O  
ATOM    118  CG  LEU A  16     -17.152 -12.968  19.125  1.00 58.71           C  
ATOM    119  CD1 LEU A  16     -18.344 -13.916  19.209  1.00 58.71           C  
ATOM    120  CD2 LEU A  16     -15.850 -13.749  18.983  1.00 58.71           C  
ATOM    121  N   ASP A  17     -17.131  -8.875  16.538  1.00 56.65           N  
ATOM    122  CA  ASP A  17     -17.086  -8.071  15.321  1.00 56.65           C  
ATOM    123  C   ASP A  17     -15.916  -7.090  15.354  1.00 56.65           C  
ATOM    124  CB  ASP A  17     -18.402  -7.314  15.128  1.00 56.65           C  
ATOM    125  O   ASP A  17     -15.666  -6.380  14.378  1.00 56.65           O  
ATOM    126  CG  ASP A  17     -18.942  -7.415  13.713  1.00 56.65           C  
ATOM    127  OD1 ASP A  17     -18.150  -7.638  12.772  1.00 56.65           O  
ATOM    128  OD2 ASP A  17     -20.171  -7.266  13.536  1.00 56.65           O  
ATOM    129  N   LEU A  18     -15.050  -7.265  16.376  1.00 57.56           N  
ATOM    130  CA  LEU A  18     -13.841  -6.502  16.668  1.00 57.56           C  
ATOM    131  C   LEU A  18     -12.594  -7.293  16.292  1.00 57.56           C  
ATOM    132  CB  LEU A  18     -13.792  -6.124  18.151  1.00 57.56           C  
ATOM    133  O   LEU A  18     -11.486  -6.751  16.290  1.00 57.56           O  
ATOM    134  CG  LEU A  18     -14.014  -4.647  18.483  1.00 57.56           C  
ATOM    135  CD1 LEU A  18     -15.502  -4.316  18.458  1.00 57.56           C  
ATOM    136  CD2 LEU A  18     -13.408  -4.307  19.840  1.00 57.56           C  
ATOM    137  N   GLY A  19     -12.642  -8.103  15.193  1.00 58.69           N  
ATOM    138  CA  GLY A  19     -11.271  -8.585  15.259  1.00 58.69           C  
ATOM    139  C   GLY A  19     -10.838  -9.325  14.008  1.00 58.69           C  
ATOM    140  O   GLY A  19      -9.919 -10.146  14.053  1.00 58.69           O  
ATOM    141  N   ASN A  20     -11.419  -8.944  12.819  1.00 63.12           N  
ATOM    142  CA  ASN A  20     -10.656  -9.461  11.688  1.00 63.12           C  
ATOM    143  C   ASN A  20     -10.028  -8.334  10.874  1.00 63.12           C  
ATOM    144  CB  ASN A  20     -11.544 -10.330  10.795  1.00 63.12           C  
ATOM    145  O   ASN A  20     -10.730  -7.600  10.176  1.00 63.12           O  
ATOM    146  CG  ASN A  20     -10.786 -11.480  10.161  1.00 63.12           C  
ATOM    147  ND2 ASN A  20     -10.944 -11.645   8.853  1.00 63.12           N  
ATOM    148  OD1 ASN A  20     -10.066 -12.215  10.842  1.00 63.12           O  
ATOM    149  N   SER A  21      -9.074  -7.755  11.580  1.00 78.60           N  
ATOM    150  CA  SER A  21      -8.381  -6.641  10.941  1.00 78.60           C  
ATOM    151  C   SER A  21      -7.585  -7.109   9.728  1.00 78.60           C  
ATOM    152  CB  SER A  21      -7.450  -5.947  11.936  1.00 78.60           C  
ATOM    153  O   SER A  21      -6.905  -8.135   9.783  1.00 78.60           O  
ATOM    154  OG  SER A  21      -6.347  -6.777  12.256  1.00 78.60           O  
ATOM    155  N   PHE A  22      -8.072  -6.939   8.485  1.00 91.86           N  
ATOM    156  CA  PHE A  22      -7.379  -7.138   7.217  1.00 91.86           C  
ATOM    157  C   PHE A  22      -6.067  -6.363   7.190  1.00 91.86           C  
ATOM    158  CB  PHE A  22      -8.266  -6.709   6.045  1.00 91.86           C  
ATOM    159  O   PHE A  22      -6.044  -5.161   7.464  1.00 91.86           O  
ATOM    160  CG  PHE A  22      -7.714  -7.084   4.696  1.00 91.86           C  
ATOM    161  CD1 PHE A  22      -7.324  -6.103   3.792  1.00 91.86           C  
ATOM    162  CD2 PHE A  22      -7.584  -8.418   4.332  1.00 91.86           C  
ATOM    163  CE1 PHE A  22      -6.812  -6.447   2.543  1.00 91.86           C  
ATOM    164  CE2 PHE A  22      -7.073  -8.769   3.086  1.00 91.86           C  
ATOM    165  CZ  PHE A  22      -6.689  -7.782   2.193  1.00 91.86           C  
ATOM    166  N   SER A  23      -4.985  -7.070   6.988  1.00 93.61           N  
ATOM    167  CA  SER A  23      -3.666  -6.450   7.061  1.00 93.61           C  
ATOM    168  C   SER A  23      -2.904  -6.616   5.750  1.00 93.61           C  
ATOM    169  CB  SER A  23      -2.855  -7.048   8.211  1.00 93.61           C  
ATOM    170  O   SER A  23      -3.006  -7.655   5.094  1.00 93.61           O  
ATOM    171  OG  SER A  23      -3.495  -6.813   9.453  1.00 93.61           O  
ATOM    172  N   CYS A  24      -2.062  -5.555   5.393  1.00 94.89           N  
ATOM    173  CA  CYS A  24      -1.232  -5.529   4.194  1.00 94.89           C  
ATOM    174  C   CYS A  24       0.157  -4.984   4.504  1.00 94.89           C  
ATOM    175  CB  CYS A  24      -1.890  -4.683   3.104  1.00 94.89           C  
ATOM    176  O   CYS A  24       0.335  -4.241   5.471  1.00 94.89           O  
ATOM    177  SG  CYS A  24      -3.516  -5.285   2.597  1.00 94.89           S  
ATOM    178  N   TYR A  25       1.100  -5.296   3.729  1.00 94.32           N  
ATOM    179  CA  TYR A  25       2.404  -4.644   3.774  1.00 94.32           C  
ATOM    180  C   TYR A  25       2.329  -3.235   3.198  1.00 94.32           C  
ATOM    181  CB  TYR A  25       3.444  -5.467   3.009  1.00 94.32           C  
ATOM    182  O   TYR A  25       1.735  -3.021   2.139  1.00 94.32           O  
ATOM    183  CG  TYR A  25       3.760  -6.795   3.652  1.00 94.32           C  
ATOM    184  CD1 TYR A  25       4.397  -6.859   4.888  1.00 94.32           C  
ATOM    185  CD2 TYR A  25       3.422  -7.989   3.024  1.00 94.32           C  
ATOM    186  CE1 TYR A  25       4.692  -8.081   5.484  1.00 94.32           C  
ATOM    187  CE2 TYR A  25       3.712  -9.217   3.610  1.00 94.32           C  
ATOM    188  OH  TYR A  25       4.635 -10.465   5.423  1.00 94.32           O  
ATOM    189  CZ  TYR A  25       4.346  -9.252   4.838  1.00 94.32           C  
ATOM    190  N   LYS A  26       2.945  -2.202   3.896  1.00 90.50           N  
ATOM    191  CA  LYS A  26       2.919  -0.818   3.433  1.00 90.50           C  
ATOM    192  C   LYS A  26       4.321  -0.329   3.082  1.00 90.50           C  
ATOM    193  CB  LYS A  26       2.296   0.091   4.494  1.00 90.50           C  
ATOM    194  O   LYS A  26       4.477   0.662   2.366  1.00 90.50           O  
ATOM    195  CG  LYS A  26       0.814  -0.157   4.729  1.00 90.50           C  
ATOM    196  CD  LYS A  26       0.194   0.935   5.592  1.00 90.50           C  
ATOM    197  CE  LYS A  26      -1.311   0.752   5.732  1.00 90.50           C  
ATOM    198  NZ  LYS A  26      -1.932   1.856   6.522  1.00 90.50           N  
ATOM    199  N   THR A  27       5.360  -0.984   3.570  1.00 84.98           N  
ATOM    200  CA  THR A  27       6.744  -0.678   3.226  1.00 84.98           C  
ATOM    201  C   THR A  27       7.533  -1.958   2.965  1.00 84.98           C  
ATOM    202  CB  THR A  27       7.431   0.132   4.341  1.00 84.98           C  
ATOM    203  O   THR A  27       7.212  -3.014   3.514  1.00 84.98           O  
ATOM    204  CG2 THR A  27       6.707   1.452   4.588  1.00 84.98           C  
ATOM    205  OG1 THR A  27       7.429  -0.635   5.552  1.00 84.98           O  
ATOM    206  N   PRO A  28       8.488  -1.778   1.982  1.00 72.06           N  
ATOM    207  CA  PRO A  28       9.331  -2.934   1.669  1.00 72.06           C  
ATOM    208  C   PRO A  28      10.369  -3.217   2.753  1.00 72.06           C  
ATOM    209  CB  PRO A  28      10.008  -2.532   0.357  1.00 72.06           C  
ATOM    210  O   PRO A  28      10.985  -2.288   3.281  1.00 72.06           O  
ATOM    211  CG  PRO A  28       9.522  -1.145   0.086  1.00 72.06           C  
ATOM    212  CD  PRO A  28       8.620  -0.727   1.211  1.00 72.06           C  
ATOM    213  N   ASP A  29      10.019  -3.783   3.973  1.00 67.98           N  
ATOM    214  CA  ASP A  29      10.987  -4.158   4.999  1.00 67.98           C  
ATOM    215  C   ASP A  29      10.410  -3.957   6.398  1.00 67.98           C  
ATOM    216  CB  ASP A  29      12.277  -3.350   4.841  1.00 67.98           C  
ATOM    217  O   ASP A  29      11.061  -4.276   7.395  1.00 67.98           O  
ATOM    218  CG  ASP A  29      12.998  -3.633   3.534  1.00 67.98           C  
ATOM    219  OD1 ASP A  29      13.062  -4.809   3.115  1.00 67.98           O  
ATOM    220  OD2 ASP A  29      13.508  -2.672   2.919  1.00 67.98           O  
ATOM    221  N   VAL A  30       9.204  -4.355   6.622  1.00 64.61           N  
ATOM    222  CA  VAL A  30       9.129  -4.571   8.063  1.00 64.61           C  
ATOM    223  C   VAL A  30       7.859  -3.929   8.617  1.00 64.61           C  
ATOM    224  CB  VAL A  30      10.372  -4.006   8.787  1.00 64.61           C  
ATOM    225  O   VAL A  30       7.241  -4.461   9.543  1.00 64.61           O  
ATOM    226  CG1 VAL A  30      10.367  -4.407  10.261  1.00 64.61           C  
ATOM    227  CG2 VAL A  30      11.651  -4.485   8.103  1.00 64.61           C  
ATOM    228  N   LYS A  31       6.609  -3.977   7.967  1.00 71.47           N  
ATOM    229  CA  LYS A  31       5.512  -4.036   8.929  1.00 71.47           C  
ATOM    230  C   LYS A  31       4.162  -4.095   8.221  1.00 71.47           C  
ATOM    231  CB  LYS A  31       5.557  -2.830   9.870  1.00 71.47           C  
ATOM    232  O   LYS A  31       3.854  -3.241   7.387  1.00 71.47           O  
ATOM    233  CG  LYS A  31       6.514  -2.995  11.042  1.00 71.47           C  
ATOM    234  CD  LYS A  31       6.436  -1.812  11.998  1.00 71.47           C  
ATOM    235  CE  LYS A  31       7.468  -1.923  13.111  1.00 71.47           C  
ATOM    236  NZ  LYS A  31       7.286  -0.859  14.143  1.00 71.47           N  
ATOM    237  N   SER A  32       3.718  -5.301   8.299  1.00 89.14           N  
ATOM    238  CA  SER A  32       2.294  -5.454   8.021  1.00 89.14           C  
ATOM    239  C   SER A  32       1.452  -4.611   8.973  1.00 89.14           C  
ATOM    240  CB  SER A  32       1.881  -6.923   8.127  1.00 89.14           C  
ATOM    241  O   SER A  32       1.711  -4.579  10.178  1.00 89.14           O  
ATOM    242  OG  SER A  32       0.483  -7.066   7.946  1.00 89.14           O  
ATOM    243  N   GLU A  33       0.550  -3.795   8.434  1.00 90.20           N  
ATOM    244  CA  GLU A  33      -0.338  -2.936   9.212  1.00 90.20           C  
ATOM    245  C   GLU A  33      -1.801  -3.206   8.875  1.00 90.20           C  
ATOM    246  CB  GLU A  33      -0.006  -1.461   8.971  1.00 90.20           C  
ATOM    247  O   GLU A  33      -2.129  -3.550   7.737  1.00 90.20           O  
ATOM    248  CG  GLU A  33       1.432  -1.092   9.303  1.00 90.20           C  
ATOM    249  CD  GLU A  33       1.559  -0.241  10.557  1.00 90.20           C  
ATOM    250  OE1 GLU A  33       2.438  -0.531  11.401  1.00 90.20           O  
ATOM    251  OE2 GLU A  33       0.773   0.722  10.698  1.00 90.20           O  
ATOM    252  N   PRO A  34      -2.651  -3.021   9.974  1.00 92.87           N  
ATOM    253  CA  PRO A  34      -4.083  -3.152   9.691  1.00 92.87           C  
ATOM    254  C   PRO A  34      -4.588  -2.101   8.704  1.00 92.87           C  
ATOM    255  CB  PRO A  34      -4.732  -2.968  11.065  1.00 92.87           C  
ATOM    256  O   PRO A  34      -4.123  -0.959   8.721  1.00 92.87           O  
ATOM    257  CG  PRO A  34      -3.622  -3.181  12.043  1.00 92.87           C  
ATOM    258  CD  PRO A  34      -2.324  -2.828  11.376  1.00 92.87           C  
ATOM    259  N   CYS A  35      -5.492  -2.588   7.805  1.00 92.85           N  
ATOM    260  CA  CYS A  35      -6.127  -1.670   6.866  1.00 92.85           C  
ATOM    261  C   CYS A  35      -7.347  -1.005   7.494  1.00 92.85           C  
ATOM    262  CB  CYS A  35      -6.536  -2.405   5.590  1.00 92.85           C  
ATOM    263  O   CYS A  35      -7.948  -1.551   8.421  1.00 92.85           O  
ATOM    264  SG  CYS A  35      -5.147  -3.129   4.691  1.00 92.85           S  
ATOM    265  N   ALA A  36      -7.649   0.265   7.040  1.00 93.14           N  
ATOM    266  CA  ALA A  36      -8.856   0.964   7.475  1.00 93.14           C  
ATOM    267  C   ALA A  36     -10.109   0.175   7.108  1.00 93.14           C  
ATOM    268  CB  ALA A  36      -8.911   2.361   6.860  1.00 93.14           C  
ATOM    269  O   ALA A  36     -10.097  -0.620   6.165  1.00 93.14           O  
ATOM    270  N   PRO A  37     -11.154   0.384   7.891  1.00 90.98           N  
ATOM    271  CA  PRO A  37     -12.416  -0.238   7.484  1.00 90.98           C  
ATOM    272  C   PRO A  37     -12.790   0.079   6.038  1.00 90.98           C  
ATOM    273  CB  PRO A  37     -13.435   0.361   8.456  1.00 90.98           C  
ATOM    274  O   PRO A  37     -12.634   1.219   5.592  1.00 90.98           O  
ATOM    275  CG  PRO A  37     -12.628   0.791   9.638  1.00 90.98           C  
ATOM    276  CD  PRO A  37     -11.274   1.227   9.158  1.00 90.98           C  
ATOM    277  N   GLY A  38     -13.170  -0.971   5.263  1.00 91.28           N  
ATOM    278  CA  GLY A  38     -13.570  -0.727   3.886  1.00 91.28           C  
ATOM    279  C   GLY A  38     -12.445  -0.944   2.891  1.00 91.28           C  
ATOM    280  O   GLY A  38     -12.675  -0.962   1.680  1.00 91.28           O  
ATOM    281  N   GLU A  39     -11.184  -1.134   3.435  1.00 95.10           N  
ATOM    282  CA  GLU A  39     -10.034  -1.483   2.606  1.00 95.10           C  
ATOM    283  C   GLU A  39      -9.752  -2.982   2.656  1.00 95.10           C  
ATOM    284  CB  GLU A  39      -8.795  -0.701   3.048  1.00 95.10           C  
ATOM    285  O   GLU A  39      -9.029  -3.455   3.535  1.00 95.10           O  
ATOM    286  CG  GLU A  39      -8.928   0.806   2.882  1.00 95.10           C  
ATOM    287  CD  GLU A  39      -7.655   1.563   3.228  1.00 95.10           C  
ATOM    288  OE1 GLU A  39      -7.355   2.581   2.564  1.00 95.10           O  
ATOM    289  OE2 GLU A  39      -6.952   1.133   4.170  1.00 95.10           O  
ATOM    290  N   ASN A  40     -10.233  -3.688   1.691  1.00 94.97           N  
ATOM    291  CA  ASN A  40     -10.194  -5.145   1.744  1.00 94.97           C  
ATOM    292  C   ASN A  40      -9.267  -5.721   0.677  1.00 94.97           C  
ATOM    293  CB  ASN A  40     -11.602  -5.726   1.594  1.00 94.97           C  
ATOM    294  O   ASN A  40      -9.402  -6.884   0.293  1.00 94.97           O  
ATOM    295  CG  ASN A  40     -12.533  -5.294   2.710  1.00 94.97           C  
ATOM    296  ND2 ASN A  40     -13.745  -4.890   2.347  1.00 94.97           N  
ATOM    297  OD1 ASN A  40     -12.167  -5.322   3.887  1.00 94.97           O  
ATOM    298  N   LEU A  41      -8.397  -4.851   0.175  1.00 96.81           N  
ATOM    299  CA  LEU A  41      -7.423  -5.261  -0.830  1.00 96.81           C  
ATOM    300  C   LEU A  41      -6.019  -4.813  -0.442  1.00 96.81           C  
ATOM    301  CB  LEU A  41      -7.794  -4.688  -2.201  1.00 96.81           C  
ATOM    302  O   LEU A  41      -5.846  -3.749   0.158  1.00 96.81           O  
ATOM    303  CG  LEU A  41      -9.138  -5.131  -2.780  1.00 96.81           C  
ATOM    304  CD1 LEU A  41      -9.475  -4.314  -4.023  1.00 96.81           C  
ATOM    305  CD2 LEU A  41      -9.117  -6.621  -3.102  1.00 96.81           C  
ATOM    306  N   CYS A  42      -5.103  -5.607  -0.768  1.00 96.40           N  
ATOM    307  CA  CYS A  42      -3.703  -5.201  -0.790  1.00 96.40           C  
ATOM    308  C   CYS A  42      -3.257  -4.857  -2.207  1.00 96.40           C  
ATOM    309  CB  CYS A  42      -2.815  -6.307  -0.221  1.00 96.40           C  
ATOM    310  O   CYS A  42      -3.662  -5.515  -3.166  1.00 96.40           O  
ATOM    311  SG  CYS A  42      -3.160  -6.700   1.508  1.00 96.40           S  
ATOM    312  N   TYR A  43      -2.416  -3.806  -2.353  1.00 95.90           N  
ATOM    313  CA  TYR A  43      -1.919  -3.521  -3.695  1.00 95.90           C  
ATOM    314  C   TYR A  43      -0.397  -3.436  -3.706  1.00 95.90           C  
ATOM    315  CB  TYR A  43      -2.518  -2.215  -4.224  1.00 95.90           C  
ATOM    316  O   TYR A  43       0.219  -3.090  -2.695  1.00 95.90           O  
ATOM    317  CG  TYR A  43      -1.976  -0.980  -3.547  1.00 95.90           C  
ATOM    318  CD1 TYR A  43      -2.657  -0.388  -2.486  1.00 95.90           C  
ATOM    319  CD2 TYR A  43      -0.783  -0.402  -3.967  1.00 95.90           C  
ATOM    320  CE1 TYR A  43      -2.162   0.752  -1.860  1.00 95.90           C  
ATOM    321  CE2 TYR A  43      -0.279   0.738  -3.349  1.00 95.90           C  
ATOM    322  OH  TYR A  43      -0.480   2.434  -1.682  1.00 95.90           O  
ATOM    323  CZ  TYR A  43      -0.974   1.306  -2.298  1.00 95.90           C  
ATOM    324  N   THR A  44       0.186  -3.770  -4.812  1.00 95.31           N  
ATOM    325  CA  THR A  44       1.594  -3.595  -5.152  1.00 95.31           C  
ATOM    326  C   THR A  44       1.743  -2.798  -6.445  1.00 95.31           C  
ATOM    327  CB  THR A  44       2.307  -4.952  -5.298  1.00 95.31           C  
ATOM    328  O   THR A  44       1.185  -3.172  -7.479  1.00 95.31           O  
ATOM    329  CG2 THR A  44       3.798  -4.765  -5.556  1.00 95.31           C  
ATOM    330  OG1 THR A  44       2.133  -5.708  -4.093  1.00 95.31           O  
ATOM    331  N   LYS A  45       2.428  -1.685  -6.320  1.00 94.47           N  
ATOM    332  CA  LYS A  45       2.779  -0.883  -7.488  1.00 94.47           C  
ATOM    333  C   LYS A  45       4.289  -0.866  -7.710  1.00 94.47           C  
ATOM    334  CB  LYS A  45       2.256   0.546  -7.335  1.00 94.47           C  
ATOM    335  O   LYS A  45       5.054  -0.574  -6.789  1.00 94.47           O  
ATOM    336  CG  LYS A  45       0.739   0.650  -7.301  1.00 94.47           C  
ATOM    337  CD  LYS A  45       0.280   2.097  -7.180  1.00 94.47           C  
ATOM    338  CE  LYS A  45      -1.237   2.198  -7.084  1.00 94.47           C  
ATOM    339  NZ  LYS A  45      -1.687   3.607  -6.882  1.00 94.47           N  
ATOM    340  N   THR A  46       4.691  -1.211  -8.935  1.00 94.37           N  
ATOM    341  CA  THR A  46       6.109  -1.193  -9.276  1.00 94.37           C  
ATOM    342  C   THR A  46       6.352  -0.365 -10.535  1.00 94.37           C  
ATOM    343  CB  THR A  46       6.651  -2.619  -9.484  1.00 94.37           C  
ATOM    344  O   THR A  46       5.562  -0.416 -11.479  1.00 94.37           O  
ATOM    345  CG2 THR A  46       6.512  -3.451  -8.213  1.00 94.37           C  
ATOM    346  OG1 THR A  46       5.919  -3.254 -10.539  1.00 94.37           O  
ATOM    347  N   TRP A  47       7.337   0.461 -10.484  1.00 94.58           N  
ATOM    348  CA  TRP A  47       7.714   1.251 -11.652  1.00 94.58           C  
ATOM    349  C   TRP A  47       9.191   1.626 -11.601  1.00 94.58           C  
ATOM    350  CB  TRP A  47       6.856   2.516 -11.746  1.00 94.58           C  
ATOM    351  O   TRP A  47       9.841   1.478 -10.564  1.00 94.58           O  
ATOM    352  CG  TRP A  47       7.184   3.553 -10.714  1.00 94.58           C  
ATOM    353  CD1 TRP A  47       7.985   4.650 -10.873  1.00 94.58           C  
ATOM    354  CD2 TRP A  47       6.723   3.586  -9.360  1.00 94.58           C  
ATOM    355  CE2 TRP A  47       7.284   4.733  -8.755  1.00 94.58           C  
ATOM    356  CE3 TRP A  47       5.889   2.756  -8.598  1.00 94.58           C  
ATOM    357  NE1 TRP A  47       8.048   5.364  -9.699  1.00 94.58           N  
ATOM    358  CH2 TRP A  47       6.216   4.243  -6.700  1.00 94.58           C  
ATOM    359  CZ2 TRP A  47       7.036   5.071  -7.423  1.00 94.58           C  
ATOM    360  CZ3 TRP A  47       5.644   3.095  -7.272  1.00 94.58           C  
ATOM    361  N   CYS A  48       9.766   1.980 -12.764  1.00 94.92           N  
ATOM    362  CA  CYS A  48      11.153   2.414 -12.883  1.00 94.92           C  
ATOM    363  C   CYS A  48      11.241   3.931 -13.006  1.00 94.92           C  
ATOM    364  CB  CYS A  48      11.820   1.756 -14.091  1.00 94.92           C  
ATOM    365  O   CYS A  48      10.645   4.520 -13.909  1.00 94.92           O  
ATOM    366  SG  CYS A  48      12.331   0.048 -13.800  1.00 94.92           S  
ATOM    367  N   ASP A  49      11.906   4.582 -12.006  1.00 93.39           N  
ATOM    368  CA  ASP A  49      12.146   6.017 -12.129  1.00 93.39           C  
ATOM    369  C   ASP A  49      13.525   6.293 -12.724  1.00 93.39           C  
ATOM    370  CB  ASP A  49      12.014   6.701 -10.767  1.00 93.39           C  
ATOM    371  O   ASP A  49      14.197   5.376 -13.201  1.00 93.39           O  
ATOM    372  CG  ASP A  49      13.092   6.279  -9.784  1.00 93.39           C  
ATOM    373  OD1 ASP A  49      14.039   5.569 -10.185  1.00 93.39           O  
ATOM    374  OD2 ASP A  49      12.992   6.658  -8.597  1.00 93.39           O  
ATOM    375  N   ARG A  50      13.999   7.592 -12.698  1.00 94.02           N  
ATOM    376  CA  ARG A  50      15.230   8.032 -13.347  1.00 94.02           C  
ATOM    377  C   ARG A  50      16.445   7.334 -12.747  1.00 94.02           C  
ATOM    378  CB  ARG A  50      15.386   9.550 -13.231  1.00 94.02           C  
ATOM    379  O   ARG A  50      17.478   7.198 -13.406  1.00 94.02           O  
ATOM    380  CG  ARG A  50      16.670  10.085 -13.844  1.00 94.02           C  
ATOM    381  CD  ARG A  50      16.836  11.578 -13.592  1.00 94.02           C  
ATOM    382  NE  ARG A  50      16.040  12.373 -14.523  1.00 94.02           N  
ATOM    383  NH1 ARG A  50      17.709  13.910 -14.959  1.00 94.02           N  
ATOM    384  NH2 ARG A  50      15.666  14.110 -15.978  1.00 94.02           N  
ATOM    385  CZ  ARG A  50      16.474  13.463 -15.151  1.00 94.02           C  
ATOM    386  N   PHE A  51      16.332   6.715 -11.595  1.00 93.63           N  
ATOM    387  CA  PHE A  51      17.448   6.093 -10.892  1.00 93.63           C  
ATOM    388  C   PHE A  51      17.295   4.577 -10.868  1.00 93.63           C  
ATOM    389  CB  PHE A  51      17.553   6.633  -9.462  1.00 93.63           C  
ATOM    390  O   PHE A  51      17.878   3.902 -10.016  1.00 93.63           O  
ATOM    391  CG  PHE A  51      17.794   8.116  -9.390  1.00 93.63           C  
ATOM    392  CD1 PHE A  51      19.044   8.647  -9.686  1.00 93.63           C  
ATOM    393  CD2 PHE A  51      16.770   8.981  -9.027  1.00 93.63           C  
ATOM    394  CE1 PHE A  51      19.270  10.020  -9.620  1.00 93.63           C  
ATOM    395  CE2 PHE A  51      16.988  10.354  -8.959  1.00 93.63           C  
ATOM    396  CZ  PHE A  51      18.239  10.872  -9.254  1.00 93.63           C  
ATOM    397  N   CYS A  52      16.436   3.986 -11.684  1.00 94.07           N  
ATOM    398  CA  CYS A  52      16.125   2.561 -11.684  1.00 94.07           C  
ATOM    399  C   CYS A  52      17.373   1.730 -11.958  1.00 94.07           C  
ATOM    400  CB  CYS A  52      15.053   2.247 -12.728  1.00 94.07           C  
ATOM    401  O   CYS A  52      17.546   0.654 -11.382  1.00 94.07           O  
ATOM    402  SG  CYS A  52      14.344   0.593 -12.568  1.00 94.07           S  
ATOM    403  N   SER A  53      18.312   2.262 -12.730  1.00 93.34           N  
ATOM    404  CA  SER A  53      19.538   1.566 -13.106  1.00 93.34           C  
ATOM    405  C   SER A  53      20.471   1.405 -11.910  1.00 93.34           C  
ATOM    406  CB  SER A  53      20.259   2.315 -14.227  1.00 93.34           C  
ATOM    407  O   SER A  53      21.238   0.443 -11.840  1.00 93.34           O  
ATOM    408  OG  SER A  53      19.473   2.332 -15.407  1.00 93.34           O  
ATOM    409  N   ILE A  54      20.317   2.243 -10.887  1.00 94.66           N  
ATOM    410  CA  ILE A  54      21.191   2.250  -9.719  1.00 94.66           C  
ATOM    411  C   ILE A  54      20.482   1.586  -8.541  1.00 94.66           C  
ATOM    412  CB  ILE A  54      21.623   3.686  -9.344  1.00 94.66           C  
ATOM    413  O   ILE A  54      21.069   0.756  -7.843  1.00 94.66           O  
ATOM    414  CG1 ILE A  54      22.307   4.365 -10.535  1.00 94.66           C  
ATOM    415  CG2 ILE A  54      22.542   3.671  -8.119  1.00 94.66           C  
ATOM    416  CD1 ILE A  54      22.501   5.866 -10.365  1.00 94.66           C  
ATOM    417  N   ARG A  55      19.081   1.803  -8.303  1.00 90.78           N  
ATOM    418  CA  ARG A  55      18.388   1.390  -7.087  1.00 90.78           C  
ATOM    419  C   ARG A  55      17.346   0.317  -7.387  1.00 90.78           C  
ATOM    420  CB  ARG A  55      17.723   2.591  -6.411  1.00 90.78           C  
ATOM    421  O   ARG A  55      16.777  -0.277  -6.470  1.00 90.78           O  
ATOM    422  CG  ARG A  55      18.705   3.648  -5.930  1.00 90.78           C  
ATOM    423  CD  ARG A  55      17.992   4.823  -5.275  1.00 90.78           C  
ATOM    424  NE  ARG A  55      18.907   5.930  -5.013  1.00 90.78           N  
ATOM    425  NH1 ARG A  55      17.298   7.317  -4.107  1.00 90.78           N  
ATOM    426  NH2 ARG A  55      19.471   8.029  -4.269  1.00 90.78           N  
ATOM    427  CZ  ARG A  55      18.556   7.089  -4.463  1.00 90.78           C  
ATOM    428  N   GLY A  56      17.187   0.036  -8.750  1.00 91.53           N  
ATOM    429  CA  GLY A  56      16.136  -0.901  -9.113  1.00 91.53           C  
ATOM    430  C   GLY A  56      14.762  -0.261  -9.177  1.00 91.53           C  
ATOM    431  O   GLY A  56      14.644   0.966  -9.200  1.00 91.53           O  
ATOM    432  N   LYS A  57      13.681  -1.081  -9.217  1.00 92.29           N  
ATOM    433  CA  LYS A  57      12.300  -0.622  -9.335  1.00 92.29           C  
ATOM    434  C   LYS A  57      11.813  -0.005  -8.027  1.00 92.29           C  
ATOM    435  CB  LYS A  57      11.383  -1.775  -9.743  1.00 92.29           C  
ATOM    436  O   LYS A  57      12.237  -0.416  -6.945  1.00 92.29           O  
ATOM    437  CG  LYS A  57      11.627  -2.290 -11.154  1.00 92.29           C  
ATOM    438  CD  LYS A  57      10.657  -3.407 -11.517  1.00 92.29           C  
ATOM    439  CE  LYS A  57      10.988  -4.017 -12.873  1.00 92.29           C  
ATOM    440  NZ  LYS A  57      10.026  -5.098 -13.243  1.00 92.29           N  
ATOM    441  N   VAL A  58      10.966   1.024  -8.194  1.00 92.07           N  
ATOM    442  CA  VAL A  58      10.216   1.580  -7.073  1.00 92.07           C  
ATOM    443  C   VAL A  58       9.025   0.681  -6.750  1.00 92.07           C  
ATOM    444  CB  VAL A  58       9.734   3.018  -7.370  1.00 92.07           C  
ATOM    445  O   VAL A  58       8.329   0.214  -7.654  1.00 92.07           O  
ATOM    446  CG1 VAL A  58       8.924   3.569  -6.198  1.00 92.07           C  
ATOM    447  CG2 VAL A  58      10.923   3.926  -7.677  1.00 92.07           C  
ATOM    448  N   ILE A  59       8.918   0.404  -5.427  1.00 92.37           N  
ATOM    449  CA  ILE A  59       7.817  -0.448  -4.991  1.00 92.37           C  
ATOM    450  C   ILE A  59       6.928   0.318  -4.014  1.00 92.37           C  
ATOM    451  CB  ILE A  59       8.332  -1.750  -4.339  1.00 92.37           C  
ATOM    452  O   ILE A  59       7.418   0.896  -3.041  1.00 92.37           O  
ATOM    453  CG1 ILE A  59       9.239  -2.512  -5.312  1.00 92.37           C  
ATOM    454  CG2 ILE A  59       7.162  -2.625  -3.881  1.00 92.37           C  
ATOM    455  CD1 ILE A  59       9.990  -3.674  -4.678  1.00 92.37           C  
ATOM    456  N   GLU A  60       5.673   0.334  -4.341  1.00 93.18           N  
ATOM    457  CA  GLU A  60       4.642   0.887  -3.468  1.00 93.18           C  
ATOM    458  C   GLU A  60       3.643  -0.186  -3.045  1.00 93.18           C  
ATOM    459  CB  GLU A  60       3.913   2.042  -4.160  1.00 93.18           C  
ATOM    460  O   GLU A  60       3.066  -0.873  -3.892  1.00 93.18           O  
ATOM    461  CG  GLU A  60       2.947   2.791  -3.253  1.00 93.18           C  
ATOM    462  CD  GLU A  60       2.249   3.950  -3.947  1.00 93.18           C  
ATOM    463  OE1 GLU A  60       1.141   4.339  -3.513  1.00 93.18           O  
ATOM    464  OE2 GLU A  60       2.815   4.473  -4.933  1.00 93.18           O  
ATOM    465  N   LEU A  61       3.484  -0.344  -1.746  1.00 94.31           N  
ATOM    466  CA  LEU A  61       2.573  -1.321  -1.160  1.00 94.31           C  
ATOM    467  C   LEU A  61       1.500  -0.632  -0.325  1.00 94.31           C  
ATOM    468  CB  LEU A  61       3.345  -2.322  -0.296  1.00 94.31           C  
ATOM    469  O   LEU A  61       1.725   0.459   0.205  1.00 94.31           O  
ATOM    470  CG  LEU A  61       4.561  -2.984  -0.946  1.00 94.31           C  
ATOM    471  CD1 LEU A  61       5.437  -3.641   0.115  1.00 94.31           C  
ATOM    472  CD2 LEU A  61       4.120  -4.003  -1.991  1.00 94.31           C  
ATOM    473  N   GLY A  62       0.303  -1.314  -0.169  1.00 94.46           N  
ATOM    474  CA  GLY A  62      -0.676  -0.684   0.702  1.00 94.46           C  
ATOM    475  C   GLY A  62      -2.046  -1.329   0.626  1.00 94.46           C  
ATOM    476  O   GLY A  62      -2.204  -2.396   0.028  1.00 94.46           O  
ATOM    477  N   CYS A  63      -2.976  -0.718   1.358  1.00 95.63           N  
ATOM    478  CA  CYS A  63      -4.377  -1.115   1.425  1.00 95.63           C  
ATOM    479  C   CYS A  63      -5.226  -0.286   0.468  1.00 95.63           C  
ATOM    480  CB  CYS A  63      -4.909  -0.968   2.850  1.00 95.63           C  
ATOM    481  O   CYS A  63      -4.951   0.896   0.253  1.00 95.63           O  
ATOM    482  SG  CYS A  63      -3.985  -1.923   4.074  1.00 95.63           S  
ATOM    483  N   ALA A  64      -6.289  -0.937  -0.082  1.00 96.68           N  
ATOM    484  CA  ALA A  64      -7.185  -0.207  -0.975  1.00 96.68           C  
ATOM    485  C   ALA A  64      -8.602  -0.770  -0.910  1.00 96.68           C  
ATOM    486  CB  ALA A  64      -6.662  -0.253  -2.408  1.00 96.68           C  
ATOM    487  O   ALA A  64      -8.791  -1.968  -0.686  1.00 96.68           O  
ATOM    488  N   ALA A  65      -9.543   0.145  -1.001  1.00 96.97           N  
ATOM    489  CA  ALA A  65     -10.932  -0.283  -1.148  1.00 96.97           C  
ATOM    490  C   ALA A  65     -11.171  -0.905  -2.521  1.00 96.97           C  
ATOM    491  CB  ALA A  65     -11.878   0.895  -0.929  1.00 96.97           C  
ATOM    492  O   ALA A  65     -11.920  -1.877  -2.647  1.00 96.97           O  
ATOM    493  N   THR A  66     -10.635  -0.258  -3.497  1.00 97.38           N  
ATOM    494  CA  THR A  66     -10.617  -0.714  -4.883  1.00 97.38           C  
ATOM    495  C   THR A  66      -9.189  -0.750  -5.421  1.00 97.38           C  
ATOM    496  CB  THR A  66     -11.484   0.189  -5.779  1.00 97.38           C  
ATOM    497  O   THR A  66      -8.335   0.022  -4.982  1.00 97.38           O  
ATOM    498  CG2 THR A  66     -12.942   0.170  -5.332  1.00 97.38           C  
ATOM    499  OG1 THR A  66     -10.993   1.533  -5.712  1.00 97.38           O  
ATOM    500  N   CYS A  67      -8.976  -1.725  -6.354  1.00 96.31           N  
ATOM    501  CA  CYS A  67      -7.646  -1.812  -6.947  1.00 96.31           C  
ATOM    502  C   CYS A  67      -7.317  -0.550  -7.736  1.00 96.31           C  
ATOM    503  CB  CYS A  67      -7.544  -3.035  -7.858  1.00 96.31           C  
ATOM    504  O   CYS A  67      -8.116  -0.103  -8.561  1.00 96.31           O  
ATOM    505  SG  CYS A  67      -5.851  -3.449  -8.333  1.00 96.31           S  
ATOM    506  N   PRO A  68      -6.200   0.118  -7.453  1.00 95.87           N  
ATOM    507  CA  PRO A  68      -5.795   1.324  -8.179  1.00 95.87           C  
ATOM    508  C   PRO A  68      -5.846   1.144  -9.695  1.00 95.87           C  
ATOM    509  CB  PRO A  68      -4.358   1.556  -7.705  1.00 95.87           C  
ATOM    510  O   PRO A  68      -5.601   0.045 -10.198  1.00 95.87           O  
ATOM    511  CG  PRO A  68      -4.267   0.837  -6.397  1.00 95.87           C  
ATOM    512  CD  PRO A  68      -5.155  -0.373  -6.455  1.00 95.87           C  
ATOM    513  N   PRO A  69      -6.196   2.200 -10.326  1.00 96.13           N  
ATOM    514  CA  PRO A  69      -6.267   2.112 -11.787  1.00 96.13           C  
ATOM    515  C   PRO A  69      -4.899   1.901 -12.432  1.00 96.13           C  
ATOM    516  CB  PRO A  69      -6.860   3.463 -12.194  1.00 96.13           C  
ATOM    517  O   PRO A  69      -3.874   2.263 -11.848  1.00 96.13           O  
ATOM    518  CG  PRO A  69      -6.451   4.403 -11.106  1.00 96.13           C  
ATOM    519  CD  PRO A  69      -6.394   3.641  -9.813  1.00 96.13           C  
ATOM    520  N   ALA A  70      -4.915   1.358 -13.579  1.00 93.80           N  
ATOM    521  CA  ALA A  70      -3.693   1.181 -14.361  1.00 93.80           C  
ATOM    522  C   ALA A  70      -3.053   2.526 -14.692  1.00 93.80           C  
ATOM    523  CB  ALA A  70      -3.990   0.407 -15.643  1.00 93.80           C  
ATOM    524  O   ALA A  70      -3.754   3.499 -14.981  1.00 93.80           O  
ATOM    525  N   GLU A  71      -1.815   2.621 -14.550  1.00 94.26           N  
ATOM    526  CA  GLU A  71      -0.998   3.784 -14.882  1.00 94.26           C  
ATOM    527  C   GLU A  71       0.116   3.416 -15.857  1.00 94.26           C  
ATOM    528  CB  GLU A  71      -0.404   4.404 -13.614  1.00 94.26           C  
ATOM    529  O   GLU A  71       0.638   2.300 -15.820  1.00 94.26           O  
ATOM    530  CG  GLU A  71      -1.447   4.934 -12.641  1.00 94.26           C  
ATOM    531  CD  GLU A  71      -0.847   5.470 -11.351  1.00 94.26           C  
ATOM    532  OE1 GLU A  71      -1.012   4.825 -10.291  1.00 94.26           O  
ATOM    533  OE2 GLU A  71      -0.208   6.544 -11.401  1.00 94.26           O  
ATOM    534  N   PRO A  72       0.438   4.403 -16.792  1.00 93.70           N  
ATOM    535  CA  PRO A  72       1.518   4.108 -17.737  1.00 93.70           C  
ATOM    536  C   PRO A  72       2.847   3.819 -17.041  1.00 93.70           C  
ATOM    537  CB  PRO A  72       1.609   5.384 -18.578  1.00 93.70           C  
ATOM    538  O   PRO A  72       3.204   4.500 -16.077  1.00 93.70           O  
ATOM    539  CG  PRO A  72       0.307   6.083 -18.352  1.00 93.70           C  
ATOM    540  CD  PRO A  72      -0.261   5.623 -17.040  1.00 93.70           C  
ATOM    541  N   LYS A  73       3.457   2.668 -17.421  1.00 92.26           N  
ATOM    542  CA  LYS A  73       4.822   2.344 -17.016  1.00 92.26           C  
ATOM    543  C   LYS A  73       4.866   1.857 -15.570  1.00 92.26           C  
ATOM    544  CB  LYS A  73       5.736   3.558 -17.187  1.00 92.26           C  
ATOM    545  O   LYS A  73       5.924   1.865 -14.938  1.00 92.26           O  
ATOM    546  CG  LYS A  73       5.916   3.998 -18.632  1.00 92.26           C  
ATOM    547  CD  LYS A  73       6.883   5.171 -18.743  1.00 92.26           C  
ATOM    548  CE  LYS A  73       7.027   5.643 -20.184  1.00 92.26           C  
ATOM    549  NZ  LYS A  73       7.974   6.792 -20.298  1.00 92.26           N  
ATOM    550  N   LYS A  74       3.642   1.614 -14.980  1.00 94.95           N  
ATOM    551  CA  LYS A  74       3.537   1.042 -13.641  1.00 94.95           C  
ATOM    552  C   LYS A  74       2.818  -0.303 -13.672  1.00 94.95           C  
ATOM    553  CB  LYS A  74       2.807   2.004 -12.702  1.00 94.95           C  
ATOM    554  O   LYS A  74       1.856  -0.482 -14.422  1.00 94.95           O  
ATOM    555  CG  LYS A  74       3.537   3.320 -12.473  1.00 94.95           C  
ATOM    556  CD  LYS A  74       2.832   4.177 -11.430  1.00 94.95           C  
ATOM    557  CE  LYS A  74       3.514   5.528 -11.261  1.00 94.95           C  
ATOM    558  NZ  LYS A  74       2.862   6.348 -10.197  1.00 94.95           N  
ATOM    559  N   ASN A  75       3.359  -1.226 -13.037  1.00 94.50           N  
ATOM    560  CA  ASN A  75       2.704  -2.509 -12.808  1.00 94.50           C  
ATOM    561  C   ASN A  75       1.939  -2.521 -11.488  1.00 94.50           C  
ATOM    562  CB  ASN A  75       3.727  -3.647 -12.839  1.00 94.50           C  
ATOM    563  O   ASN A  75       2.508  -2.234 -10.434  1.00 94.50           O  
ATOM    564  CG  ASN A  75       3.080  -5.016 -12.795  1.00 94.50           C  
ATOM    565  ND2 ASN A  75       3.839  -6.018 -12.365  1.00 94.50           N  
ATOM    566  OD1 ASN A  75       1.907  -5.174 -13.144  1.00 94.50           O  
ATOM    567  N   ILE A  76       0.634  -2.882 -11.629  1.00 95.16           N  
ATOM    568  CA  ILE A  76      -0.208  -2.865 -10.437  1.00 95.16           C  
ATOM    569  C   ILE A  76      -0.834  -4.242 -10.228  1.00 95.16           C  
ATOM    570  CB  ILE A  76      -1.308  -1.785 -10.537  1.00 95.16           C  
ATOM    571  O   ILE A  76      -1.436  -4.803 -11.147  1.00 95.16           O  
ATOM    572  CG1 ILE A  76      -0.683  -0.405 -10.769  1.00 95.16           C  
ATOM    573  CG2 ILE A  76      -2.182  -1.787  -9.280  1.00 95.16           C  
ATOM    574  CD1 ILE A  76      -1.688   0.674 -11.148  1.00 95.16           C  
ATOM    575  N   THR A  77      -0.736  -4.819  -9.015  1.00 95.17           N  
ATOM    576  CA  THR A  77      -1.383  -6.070  -8.637  1.00 95.17           C  
ATOM    577  C   THR A  77      -2.168  -5.902  -7.339  1.00 95.17           C  
ATOM    578  CB  THR A  77      -0.354  -7.204  -8.475  1.00 95.17           C  
ATOM    579  O   THR A  77      -1.790  -5.105  -6.478  1.00 95.17           O  
ATOM    580  CG2 THR A  77       0.391  -7.462  -9.780  1.00 95.17           C  
ATOM    581  OG1 THR A  77       0.592  -6.842  -7.461  1.00 95.17           O  
ATOM    582  N   CYS A  78      -3.232  -6.620  -7.240  1.00 96.31           N  
ATOM    583  CA  CYS A  78      -4.070  -6.581  -6.047  1.00 96.31           C  
ATOM    584  C   CYS A  78      -4.435  -7.988  -5.590  1.00 96.31           C  
ATOM    585  CB  CYS A  78      -5.341  -5.775  -6.311  1.00 96.31           C  
ATOM    586  O   CYS A  78      -4.559  -8.899  -6.411  1.00 96.31           O  
ATOM    587  SG  CYS A  78      -5.032  -4.051  -6.752  1.00 96.31           S  
ATOM    588  N   CYS A  79      -4.635  -8.161  -4.353  1.00 96.23           N  
ATOM    589  CA  CYS A  79      -5.065  -9.424  -3.764  1.00 96.23           C  
ATOM    590  C   CYS A  79      -5.894  -9.186  -2.508  1.00 96.23           C  
ATOM    591  CB  CYS A  79      -3.857 -10.299  -3.430  1.00 96.23           C  
ATOM    592  O   CYS A  79      -5.847  -8.102  -1.924  1.00 96.23           O  
ATOM    593  SG  CYS A  79      -2.766  -9.587  -2.179  1.00 96.23           S  
ATOM    594  N   SER A  80      -6.702 -10.171  -2.054  1.00 95.54           N  
ATOM    595  CA  SER A  80      -7.724  -9.926  -1.041  1.00 95.54           C  
ATOM    596  C   SER A  80      -7.473 -10.760   0.210  1.00 95.54           C  
ATOM    597  CB  SER A  80      -9.115 -10.232  -1.597  1.00 95.54           C  
ATOM    598  O   SER A  80      -8.362 -10.912   1.050  1.00 95.54           O  
ATOM    599  OG  SER A  80      -9.192 -11.573  -2.049  1.00 95.54           O  
ATOM    600  N   THR A  81      -6.290 -11.306   0.297  1.00 94.15           N  
ATOM    601  CA  THR A  81      -5.960 -12.051   1.507  1.00 94.15           C  
ATOM    602  C   THR A  81      -4.949 -11.285   2.355  1.00 94.15           C  
ATOM    603  CB  THR A  81      -5.401 -13.445   1.170  1.00 94.15           C  
ATOM    604  O   THR A  81      -4.315 -10.342   1.874  1.00 94.15           O  
ATOM    605  CG2 THR A  81      -6.402 -14.258   0.355  1.00 94.15           C  
ATOM    606  OG1 THR A  81      -4.192 -13.299   0.413  1.00 94.15           O  
ATOM    607  N   ASP A  82      -4.775 -11.633   3.635  1.00 92.90           N  
ATOM    608  CA  ASP A  82      -3.853 -10.964   4.547  1.00 92.90           C  
ATOM    609  C   ASP A  82      -2.414 -11.069   4.047  1.00 92.90           C  
ATOM    610  CB  ASP A  82      -3.965 -11.556   5.954  1.00 92.90           C  
ATOM    611  O   ASP A  82      -1.955 -12.154   3.683  1.00 92.90           O  
ATOM    612  CG  ASP A  82      -5.193 -11.070   6.705  1.00 92.90           C  
ATOM    613  OD1 ASP A  82      -5.448  -9.846   6.729  1.00 92.90           O  
ATOM    614  OD2 ASP A  82      -5.909 -11.918   7.280  1.00 92.90           O  
ATOM    615  N   ASN A  83      -1.823  -9.885   4.051  1.00 92.30           N  
ATOM    616  CA  ASN A  83      -0.401  -9.823   3.734  1.00 92.30           C  
ATOM    617  C   ASN A  83      -0.096 -10.480   2.390  1.00 92.30           C  
ATOM    618  CB  ASN A  83       0.425 -10.477   4.843  1.00 92.30           C  
ATOM    619  O   ASN A  83       0.928 -11.147   2.238  1.00 92.30           O  
ATOM    620  CG  ASN A  83       0.192  -9.839   6.198  1.00 92.30           C  
ATOM    621  ND2 ASN A  83       0.181 -10.656   7.245  1.00 92.30           N  
ATOM    622  OD1 ASN A  83       0.023  -8.621   6.304  1.00 92.30           O  
ATOM    623  N   CYS A  84      -0.882 -10.435   1.386  1.00 93.81           N  
ATOM    624  CA  CYS A  84      -0.796 -11.090   0.085  1.00 93.81           C  
ATOM    625  C   CYS A  84      -0.019 -10.232  -0.907  1.00 93.81           C  
ATOM    626  CB  CYS A  84      -2.193 -11.380  -0.462  1.00 93.81           C  
ATOM    627  O   CYS A  84       0.033 -10.546  -2.097  1.00 93.81           O  
ATOM    628  SG  CYS A  84      -3.163  -9.896  -0.806  1.00 93.81           S  
ATOM    629  N   ASN A  85       0.457  -9.122  -0.504  1.00 93.23           N  
ATOM    630  CA  ASN A  85       1.269  -8.273  -1.370  1.00 93.23           C  
ATOM    631  C   ASN A  85       2.758  -8.433  -1.075  1.00 93.23           C  
ATOM    632  CB  ASN A  85       0.854  -6.807  -1.227  1.00 93.23           C  
ATOM    633  O   ASN A  85       3.356  -7.589  -0.406  1.00 93.23           O  
ATOM    634  CG  ASN A  85       0.946  -6.311   0.202  1.00 93.23           C  
ATOM    635  ND2 ASN A  85       1.490  -5.113   0.380  1.00 93.23           N  
ATOM    636  OD1 ASN A  85       0.533  -6.999   1.139  1.00 93.23           O  
ATOM    637  N   PRO A  86       3.262  -9.630  -1.509  1.00 74.57           N  
ATOM    638  CA  PRO A  86       4.673  -9.955  -1.289  1.00 74.57           C  
ATOM    639  C   PRO A  86       5.619  -8.956  -1.954  1.00 74.57           C  
ATOM    640  CB  PRO A  86       4.817 -11.344  -1.917  1.00 74.57           C  
ATOM    641  O   PRO A  86       5.236  -8.283  -2.914  1.00 74.57           O  
ATOM    642  CG  PRO A  86       3.706 -11.430  -2.913  1.00 74.57           C  
ATOM    643  CD  PRO A  86       2.611 -10.496  -2.487  1.00 74.57           C  
ATOM    644  N   HIS A  87       6.605  -8.469  -1.210  1.00 68.43           N  
ATOM    645  CA  HIS A  87       7.606  -7.591  -1.806  1.00 68.43           C  
ATOM    646  C   HIS A  87       8.850  -8.373  -2.216  1.00 68.43           C  
ATOM    647  CB  HIS A  87       7.986  -6.474  -0.833  1.00 68.43           C  
ATOM    648  O   HIS A  87       9.274  -9.289  -1.508  1.00 68.43           O  
ATOM    649  CG  HIS A  87       9.044  -5.556  -1.357  1.00 68.43           C  
ATOM    650  CD2 HIS A  87      10.307  -5.320  -0.931  1.00 68.43           C  
ATOM    651  ND1 HIS A  87       8.848  -4.745  -2.454  1.00 68.43           N  
ATOM    652  CE1 HIS A  87       9.950  -4.048  -2.681  1.00 68.43           C  
ATOM    653  NE2 HIS A  87      10.850  -4.378  -1.771  1.00 68.43           N  
ATOM    654  N   PRO A  88       9.506  -8.450  -3.535  1.00 58.05           N  
ATOM    655  CA  PRO A  88      10.829  -9.022  -3.794  1.00 58.05           C  
ATOM    656  C   PRO A  88      11.928  -8.368  -2.959  1.00 58.05           C  
ATOM    657  CB  PRO A  88      11.044  -8.753  -5.285  1.00 58.05           C  
ATOM    658  O   PRO A  88      11.780  -7.223  -2.526  1.00 58.05           O  
ATOM    659  CG  PRO A  88       9.932  -7.832  -5.672  1.00 58.05           C  
ATOM    660  CD  PRO A  88       8.970  -7.738  -4.523  1.00 58.05           C  
TER     661      ALA A   1                                                      
ENDMDL                                                                          
END                                                                             
