# Supplementary material for: Domain loss enabled evolution of novel functions in the snake three-finger toxin gene superfamily
Source: Nat Commun. 2023 Aug 11;14:4861. doi: 10.1038/s41467-023-40550-0 (PMC10421932; doi:10.1038/s41467-023-40550-0)
Supplement: Supplementary file 5 — Supplementary Data 2 [file 41467_2023_40550_MOESM5_ESM.zip › SD2_structure_predictions/full_sequence/TR|A0A898IPI9|Calliophis_bivirgatus.pdb]

MODEL     1                                                                     
ATOM      1  N   MET A   1     -32.411   4.614  31.863  1.00 61.00           N  
ATOM      2  CA  MET A   1     -30.983   4.909  31.784  1.00 61.00           C  
ATOM      3  C   MET A   1     -30.200   3.686  31.322  1.00 61.00           C  
ATOM      4  CB  MET A   1     -30.457   5.387  33.138  1.00 61.00           C  
ATOM      5  O   MET A   1     -29.029   3.796  30.954  1.00 61.00           O  
ATOM      6  CG  MET A   1     -31.111   6.666  33.634  1.00 61.00           C  
ATOM      7  SD  MET A   1     -30.463   7.200  35.266  1.00 61.00           S  
ATOM      8  CE  MET A   1     -28.749   7.591  34.817  1.00 61.00           C  
ATOM      9  N   LYS A   2     -30.939   2.554  31.205  1.00 73.19           N  
ATOM     10  CA  LYS A   2     -30.386   1.264  30.801  1.00 73.19           C  
ATOM     11  C   LYS A   2     -30.351   1.133  29.281  1.00 73.19           C  
ATOM     12  CB  LYS A   2     -31.198   0.118  31.408  1.00 73.19           C  
ATOM     13  O   LYS A   2     -29.439   0.517  28.727  1.00 73.19           O  
ATOM     14  CG  LYS A   2     -31.062  -0.005  32.918  1.00 73.19           C  
ATOM     15  CD  LYS A   2     -31.899  -1.155  33.463  1.00 73.19           C  
ATOM     16  CE  LYS A   2     -31.693  -1.337  34.961  1.00 73.19           C  
ATOM     17  NZ  LYS A   2     -32.653  -2.326  35.536  1.00 73.19           N  
ATOM     18  N   THR A   3     -31.303   1.914  28.673  1.00 74.57           N  
ATOM     19  CA  THR A   3     -31.372   1.822  27.219  1.00 74.57           C  
ATOM     20  C   THR A   3     -30.236   2.609  26.572  1.00 74.57           C  
ATOM     21  CB  THR A   3     -32.723   2.337  26.689  1.00 74.57           C  
ATOM     22  O   THR A   3     -29.732   2.227  25.514  1.00 74.57           O  
ATOM     23  CG2 THR A   3     -33.876   1.475  27.193  1.00 74.57           C  
ATOM     24  OG1 THR A   3     -32.920   3.685  27.131  1.00 74.57           O  
ATOM     25  N   LEU A   4     -29.861   3.676  27.230  1.00 75.34           N  
ATOM     26  CA  LEU A   4     -28.782   4.511  26.714  1.00 75.34           C  
ATOM     27  C   LEU A   4     -27.446   3.779  26.788  1.00 75.34           C  
ATOM     28  CB  LEU A   4     -28.701   5.826  27.493  1.00 75.34           C  
ATOM     29  O   LEU A   4     -26.639   3.855  25.859  1.00 75.34           O  
ATOM     30  CG  LEU A   4     -29.581   6.969  26.987  1.00 75.34           C  
ATOM     31  CD1 LEU A   4     -29.325   8.235  27.799  1.00 75.34           C  
ATOM     32  CD2 LEU A   4     -29.332   7.220  25.504  1.00 75.34           C  
ATOM     33  N   LEU A   5     -27.332   2.980  27.890  1.00 76.58           N  
ATOM     34  CA  LEU A   5     -26.109   2.214  28.104  1.00 76.58           C  
ATOM     35  C   LEU A   5     -25.978   1.101  27.070  1.00 76.58           C  
ATOM     36  CB  LEU A   5     -26.087   1.621  29.515  1.00 76.58           C  
ATOM     37  O   LEU A   5     -24.889   0.863  26.542  1.00 76.58           O  
ATOM     38  CG  LEU A   5     -24.960   2.095  30.433  1.00 76.58           C  
ATOM     39  CD1 LEU A   5     -25.447   2.171  31.876  1.00 76.58           C  
ATOM     40  CD2 LEU A   5     -23.752   1.171  30.318  1.00 76.58           C  
ATOM     41  N   LEU A   6     -27.191   0.550  26.725  1.00 76.97           N  
ATOM     42  CA  LEU A   6     -27.180  -0.538  25.754  1.00 76.97           C  
ATOM     43  C   LEU A   6     -26.838  -0.021  24.361  1.00 76.97           C  
ATOM     44  CB  LEU A   6     -28.536  -1.249  25.729  1.00 76.97           C  
ATOM     45  O   LEU A   6     -26.081  -0.658  23.625  1.00 76.97           O  
ATOM     46  CG  LEU A   6     -28.535  -2.726  26.128  1.00 76.97           C  
ATOM     47  CD1 LEU A   6     -29.859  -3.097  26.787  1.00 76.97           C  
ATOM     48  CD2 LEU A   6     -28.270  -3.608  24.912  1.00 76.97           C  
ATOM     49  N   THR A   7     -27.300   1.145  24.070  1.00 80.33           N  
ATOM     50  CA  THR A   7     -27.036   1.730  22.760  1.00 80.33           C  
ATOM     51  C   THR A   7     -25.567   2.122  22.628  1.00 80.33           C  
ATOM     52  CB  THR A   7     -27.924   2.964  22.511  1.00 80.33           C  
ATOM     53  O   THR A   7     -24.973   1.971  21.558  1.00 80.33           O  
ATOM     54  CG2 THR A   7     -29.396   2.574  22.425  1.00 80.33           C  
ATOM     55  OG1 THR A   7     -27.749   3.895  23.586  1.00 80.33           O  
ATOM     56  N   LEU A   8     -24.944   2.633  23.644  1.00 80.41           N  
ATOM     57  CA  LEU A   8     -23.545   3.044  23.637  1.00 80.41           C  
ATOM     58  C   LEU A   8     -22.625   1.842  23.450  1.00 80.41           C  
ATOM     59  CB  LEU A   8     -23.193   3.773  24.937  1.00 80.41           C  
ATOM     60  O   LEU A   8     -21.639   1.918  22.713  1.00 80.41           O  
ATOM     61  CG  LEU A   8     -21.983   4.707  24.885  1.00 80.41           C  
ATOM     62  CD1 LEU A   8     -22.425   6.156  25.061  1.00 80.41           C  
ATOM     63  CD2 LEU A   8     -20.963   4.320  25.950  1.00 80.41           C  
ATOM     64  N   VAL A   9     -22.987   0.723  24.032  1.00 82.23           N  
ATOM     65  CA  VAL A   9     -22.211  -0.507  23.929  1.00 82.23           C  
ATOM     66  C   VAL A   9     -22.275  -1.041  22.499  1.00 82.23           C  
ATOM     67  CB  VAL A   9     -22.713  -1.580  24.921  1.00 82.23           C  
ATOM     68  O   VAL A   9     -21.259  -1.458  21.939  1.00 82.23           O  
ATOM     69  CG1 VAL A   9     -21.993  -2.908  24.690  1.00 82.23           C  
ATOM     70  CG2 VAL A   9     -22.519  -1.107  26.360  1.00 82.23           C  
ATOM     71  N   VAL A  10     -23.452  -0.928  21.859  1.00 79.70           N  
ATOM     72  CA  VAL A  10     -23.636  -1.409  20.494  1.00 79.70           C  
ATOM     73  C   VAL A  10     -22.848  -0.530  19.525  1.00 79.70           C  
ATOM     74  CB  VAL A  10     -25.129  -1.435  20.097  1.00 79.70           C  
ATOM     75  O   VAL A  10     -22.211  -1.034  18.597  1.00 79.70           O  
ATOM     76  CG1 VAL A  10     -25.290  -1.809  18.625  1.00 79.70           C  
ATOM     77  CG2 VAL A  10     -25.900  -2.409  20.987  1.00 79.70           C  
ATOM     78  N   VAL A  11     -22.827   0.743  19.760  1.00 78.57           N  
ATOM     79  CA  VAL A  11     -22.120   1.697  18.912  1.00 78.57           C  
ATOM     80  C   VAL A  11     -20.614   1.474  19.027  1.00 78.57           C  
ATOM     81  CB  VAL A  11     -22.473   3.155  19.281  1.00 78.57           C  
ATOM     82  O   VAL A  11     -19.896   1.512  18.024  1.00 78.57           O  
ATOM     83  CG1 VAL A  11     -21.589   4.136  18.512  1.00 78.57           C  
ATOM     84  CG2 VAL A  11     -23.949   3.433  19.006  1.00 78.57           C  
ATOM     85  N   THR A  12     -20.115   1.223  20.253  1.00 74.41           N  
ATOM     86  CA  THR A  12     -18.692   0.972  20.454  1.00 74.41           C  
ATOM     87  C   THR A  12     -18.271  -0.328  19.775  1.00 74.41           C  
ATOM     88  CB  THR A  12     -18.342   0.909  21.952  1.00 74.41           C  
ATOM     89  O   THR A  12     -17.168  -0.423  19.234  1.00 74.41           O  
ATOM     90  CG2 THR A  12     -18.598   2.249  22.634  1.00 74.41           C  
ATOM     91  OG1 THR A  12     -19.145  -0.097  22.582  1.00 74.41           O  
ATOM     92  N   ILE A  13     -19.125  -1.301  19.845  1.00 72.33           N  
ATOM     93  CA  ILE A  13     -18.827  -2.596  19.242  1.00 72.33           C  
ATOM     94  C   ILE A  13     -18.823  -2.468  17.720  1.00 72.33           C  
ATOM     95  CB  ILE A  13     -19.843  -3.673  19.686  1.00 72.33           C  
ATOM     96  O   ILE A  13     -17.968  -3.047  17.045  1.00 72.33           O  
ATOM     97  CG1 ILE A  13     -19.724  -3.931  21.192  1.00 72.33           C  
ATOM     98  CG2 ILE A  13     -19.641  -4.966  18.891  1.00 72.33           C  
ATOM     99  CD1 ILE A  13     -20.812  -4.835  21.753  1.00 72.33           C  
ATOM    100  N   VAL A  14     -19.746  -1.727  17.175  1.00 70.20           N  
ATOM    101  CA  VAL A  14     -19.841  -1.537  15.731  1.00 70.20           C  
ATOM    102  C   VAL A  14     -18.666  -0.694  15.242  1.00 70.20           C  
ATOM    103  CB  VAL A  14     -21.177  -0.870  15.334  1.00 70.20           C  
ATOM    104  O   VAL A  14     -18.136  -0.929  14.154  1.00 70.20           O  
ATOM    105  CG1 VAL A  14     -21.190  -0.533  13.844  1.00 70.20           C  
ATOM    106  CG2 VAL A  14     -22.353  -1.779  15.689  1.00 70.20           C  
ATOM    107  N   CYS A  15     -18.179   0.114  16.124  1.00 68.19           N  
ATOM    108  CA  CYS A  15     -17.087   0.989  15.713  1.00 68.19           C  
ATOM    109  C   CYS A  15     -15.746   0.270  15.811  1.00 68.19           C  
ATOM    110  CB  CYS A  15     -17.062   2.254  16.569  1.00 68.19           C  
ATOM    111  O   CYS A  15     -14.802   0.609  15.097  1.00 68.19           O  
ATOM    112  SG  CYS A  15     -18.430   3.385  16.237  1.00 68.19           S  
ATOM    113  N   LEU A  16     -15.677  -0.796  16.589  1.00 63.86           N  
ATOM    114  CA  LEU A  16     -14.431  -1.540  16.738  1.00 63.86           C  
ATOM    115  C   LEU A  16     -14.142  -2.371  15.493  1.00 63.86           C  
ATOM    116  CB  LEU A  16     -14.493  -2.447  17.969  1.00 63.86           C  
ATOM    117  O   LEU A  16     -12.980  -2.615  15.160  1.00 63.86           O  
ATOM    118  CG  LEU A  16     -14.415  -1.751  19.329  1.00 63.86           C  
ATOM    119  CD1 LEU A  16     -14.753  -2.732  20.447  1.00 63.86           C  
ATOM    120  CD2 LEU A  16     -13.032  -1.146  19.542  1.00 63.86           C  
ATOM    121  N   ASP A  17     -15.193  -2.698  14.725  1.00 58.94           N  
ATOM    122  CA  ASP A  17     -14.976  -3.532  13.546  1.00 58.94           C  
ATOM    123  C   ASP A  17     -14.494  -2.695  12.363  1.00 58.94           C  
ATOM    124  CB  ASP A  17     -16.258  -4.280  13.174  1.00 58.94           C  
ATOM    125  O   ASP A  17     -14.110  -3.240  11.326  1.00 58.94           O  
ATOM    126  CG  ASP A  17     -16.412  -5.596  13.916  1.00 58.94           C  
ATOM    127  OD1 ASP A  17     -15.393  -6.266  14.190  1.00 58.94           O  
ATOM    128  OD2 ASP A  17     -17.564  -5.969  14.227  1.00 58.94           O  
ATOM    129  N   LEU A  18     -14.570  -1.422  12.581  1.00 61.07           N  
ATOM    130  CA  LEU A  18     -14.022  -0.620  11.492  1.00 61.07           C  
ATOM    131  C   LEU A  18     -12.497  -0.663  11.501  1.00 61.07           C  
ATOM    132  CB  LEU A  18     -14.504   0.829  11.598  1.00 61.07           C  
ATOM    133  O   LEU A  18     -11.842   0.378  11.418  1.00 61.07           O  
ATOM    134  CG  LEU A  18     -15.830   1.154  10.908  1.00 61.07           C  
ATOM    135  CD1 LEU A  18     -16.910   1.441  11.945  1.00 61.07           C  
ATOM    136  CD2 LEU A  18     -15.663   2.337   9.960  1.00 61.07           C  
ATOM    137  N   GLY A  19     -11.906  -1.729  11.962  1.00 64.78           N  
ATOM    138  CA  GLY A  19     -10.515  -2.140  11.847  1.00 64.78           C  
ATOM    139  C   GLY A  19      -9.711  -1.265  10.905  1.00 64.78           C  
ATOM    140  O   GLY A  19     -10.251  -0.727   9.936  1.00 64.78           O  
ATOM    141  N   ASP A  20      -9.061  -0.221  11.388  1.00 69.18           N  
ATOM    142  CA  ASP A  20      -8.066   0.577  10.678  1.00 69.18           C  
ATOM    143  C   ASP A  20      -7.575  -0.144   9.425  1.00 69.18           C  
ATOM    144  CB  ASP A  20      -6.885   0.901  11.595  1.00 69.18           C  
ATOM    145  O   ASP A  20      -7.142  -1.296   9.495  1.00 69.18           O  
ATOM    146  CG  ASP A  20      -7.221   1.938  12.653  1.00 69.18           C  
ATOM    147  OD1 ASP A  20      -8.174   2.723  12.455  1.00 69.18           O  
ATOM    148  OD2 ASP A  20      -6.526   1.972  13.691  1.00 69.18           O  
ATOM    149  N   THR A  21      -8.239   0.130   8.291  1.00 85.48           N  
ATOM    150  CA  THR A  21      -7.740  -0.432   7.041  1.00 85.48           C  
ATOM    151  C   THR A  21      -6.598   0.414   6.484  1.00 85.48           C  
ATOM    152  CB  THR A  21      -8.861  -0.540   5.991  1.00 85.48           C  
ATOM    153  O   THR A  21      -6.628   1.643   6.576  1.00 85.48           O  
ATOM    154  CG2 THR A  21      -9.977  -1.463   6.470  1.00 85.48           C  
ATOM    155  OG1 THR A  21      -9.406   0.762   5.745  1.00 85.48           O  
ATOM    156  N   LEU A  22      -5.445  -0.159   6.278  1.00 93.76           N  
ATOM    157  CA  LEU A  22      -4.276   0.457   5.658  1.00 93.76           C  
ATOM    158  C   LEU A  22      -4.364   0.381   4.138  1.00 93.76           C  
ATOM    159  CB  LEU A  22      -2.992  -0.223   6.142  1.00 93.76           C  
ATOM    160  O   LEU A  22      -4.631  -0.686   3.579  1.00 93.76           O  
ATOM    161  CG  LEU A  22      -1.679   0.341   5.596  1.00 93.76           C  
ATOM    162  CD1 LEU A  22      -1.458   1.760   6.109  1.00 93.76           C  
ATOM    163  CD2 LEU A  22      -0.510  -0.560   5.979  1.00 93.76           C  
ATOM    164  N   ILE A  23      -4.279   1.530   3.476  1.00 95.82           N  
ATOM    165  CA  ILE A  23      -4.299   1.636   2.021  1.00 95.82           C  
ATOM    166  C   ILE A  23      -2.897   1.959   1.509  1.00 95.82           C  
ATOM    167  CB  ILE A  23      -5.303   2.710   1.546  1.00 95.82           C  
ATOM    168  O   ILE A  23      -2.259   2.903   1.980  1.00 95.82           O  
ATOM    169  CG1 ILE A  23      -6.707   2.401   2.079  1.00 95.82           C  
ATOM    170  CG2 ILE A  23      -5.307   2.808   0.018  1.00 95.82           C  
ATOM    171  CD1 ILE A  23      -7.729   3.496   1.803  1.00 95.82           C  
ATOM    172  N   CYS A  24      -2.425   1.169   0.484  1.00 95.87           N  
ATOM    173  CA  CYS A  24      -1.076   1.345  -0.042  1.00 95.87           C  
ATOM    174  C   CYS A  24      -1.098   1.496  -1.559  1.00 95.87           C  
ATOM    175  CB  CYS A  24      -0.190   0.163   0.349  1.00 95.87           C  
ATOM    176  O   CYS A  24      -2.041   1.054  -2.217  1.00 95.87           O  
ATOM    177  SG  CYS A  24      -0.051  -0.083   2.133  1.00 95.87           S  
ATOM    178  N   TYR A  25      -0.007   2.142  -2.143  1.00 95.87           N  
ATOM    179  CA  TYR A  25       0.168   2.208  -3.590  1.00 95.87           C  
ATOM    180  C   TYR A  25       0.573   0.851  -4.153  1.00 95.87           C  
ATOM    181  CB  TYR A  25       1.218   3.261  -3.957  1.00 95.87           C  
ATOM    182  O   TYR A  25       1.429   0.167  -3.585  1.00 95.87           O  
ATOM    183  CG  TYR A  25       0.695   4.676  -3.927  1.00 95.87           C  
ATOM    184  CD1 TYR A  25       0.013   5.212  -5.018  1.00 95.87           C  
ATOM    185  CD2 TYR A  25       0.882   5.482  -2.809  1.00 95.87           C  
ATOM    186  CE1 TYR A  25      -0.469   6.516  -4.995  1.00 95.87           C  
ATOM    187  CE2 TYR A  25       0.404   6.788  -2.775  1.00 95.87           C  
ATOM    188  OH  TYR A  25      -0.744   8.587  -3.843  1.00 95.87           O  
ATOM    189  CZ  TYR A  25      -0.269   7.295  -3.871  1.00 95.87           C  
ATOM    190  N   LYS A  26      -0.076   0.455  -5.232  1.00 94.63           N  
ATOM    191  CA  LYS A  26       0.281  -0.788  -5.910  1.00 94.63           C  
ATOM    192  C   LYS A  26       0.972  -0.508  -7.242  1.00 94.63           C  
ATOM    193  CB  LYS A  26      -0.960  -1.653  -6.135  1.00 94.63           C  
ATOM    194  O   LYS A  26       2.018  -1.089  -7.539  1.00 94.63           O  
ATOM    195  CG  LYS A  26      -0.661  -3.021  -6.731  1.00 94.63           C  
ATOM    196  CD  LYS A  26      -1.903  -3.902  -6.759  1.00 94.63           C  
ATOM    197  CE  LYS A  26      -1.599  -5.281  -7.327  1.00 94.63           C  
ATOM    198  NZ  LYS A  26      -2.812  -6.152  -7.349  1.00 94.63           N  
ATOM    199  N   THR A  27       0.456   0.415  -8.018  1.00 88.42           N  
ATOM    200  CA  THR A  27       1.049   0.800  -9.294  1.00 88.42           C  
ATOM    201  C   THR A  27       1.015   2.316  -9.470  1.00 88.42           C  
ATOM    202  CB  THR A  27       0.322   0.127 -10.473  1.00 88.42           C  
ATOM    203  O   THR A  27       0.160   2.993  -8.897  1.00 88.42           O  
ATOM    204  CG2 THR A  27       0.423  -1.392 -10.386  1.00 88.42           C  
ATOM    205  OG1 THR A  27      -1.060   0.505 -10.454  1.00 88.42           O  
ATOM    206  N   LYS A  28       2.032   2.933 -10.162  1.00 80.08           N  
ATOM    207  CA  LYS A  28       2.111   4.378 -10.357  1.00 80.08           C  
ATOM    208  C   LYS A  28       1.269   4.818 -11.551  1.00 80.08           C  
ATOM    209  CB  LYS A  28       3.564   4.816 -10.550  1.00 80.08           C  
ATOM    210  O   LYS A  28       0.605   5.855 -11.501  1.00 80.08           O  
ATOM    211  CG  LYS A  28       3.752   6.324 -10.617  1.00 80.08           C  
ATOM    212  CD  LYS A  28       5.220   6.697 -10.784  1.00 80.08           C  
ATOM    213  CE  LYS A  28       5.403   8.203 -10.914  1.00 80.08           C  
ATOM    214  NZ  LYS A  28       6.840   8.574 -11.083  1.00 80.08           N  
ATOM    215  N   SER A  29       1.144   3.853 -12.669  1.00 82.48           N  
ATOM    216  CA  SER A  29       0.469   4.297 -13.885  1.00 82.48           C  
ATOM    217  C   SER A  29      -0.295   3.152 -14.542  1.00 82.48           C  
ATOM    218  CB  SER A  29       1.477   4.882 -14.875  1.00 82.48           C  
ATOM    219  O   SER A  29       0.271   2.393 -15.331  1.00 82.48           O  
ATOM    220  OG  SER A  29       2.080   6.050 -14.346  1.00 82.48           O  
ATOM    221  N   PRO A  30      -1.584   3.103 -14.264  1.00 84.68           N  
ATOM    222  CA  PRO A  30      -2.382   4.005 -13.429  1.00 84.68           C  
ATOM    223  C   PRO A  30      -2.142   3.794 -11.936  1.00 84.68           C  
ATOM    224  CB  PRO A  30      -3.823   3.652 -13.806  1.00 84.68           C  
ATOM    225  O   PRO A  30      -1.540   2.793 -11.539  1.00 84.68           O  
ATOM    226  CG  PRO A  30      -3.775   2.207 -14.186  1.00 84.68           C  
ATOM    227  CD  PRO A  30      -2.427   1.914 -14.780  1.00 84.68           C  
ATOM    228  N   GLU A  31      -2.287   4.979 -11.205  1.00 87.97           N  
ATOM    229  CA  GLU A  31      -2.230   4.844  -9.752  1.00 87.97           C  
ATOM    230  C   GLU A  31      -3.289   3.870  -9.246  1.00 87.97           C  
ATOM    231  CB  GLU A  31      -2.404   6.208  -9.078  1.00 87.97           C  
ATOM    232  O   GLU A  31      -4.487   4.095  -9.432  1.00 87.97           O  
ATOM    233  CG  GLU A  31      -1.219   7.144  -9.268  1.00 87.97           C  
ATOM    234  CD  GLU A  31      -1.339   8.432  -8.470  1.00 87.97           C  
ATOM    235  OE1 GLU A  31      -0.346   9.192  -8.392  1.00 87.97           O  
ATOM    236  OE2 GLU A  31      -2.433   8.684  -7.918  1.00 87.97           O  
ATOM    237  N   VAL A  32      -2.754   2.773  -8.772  1.00 93.98           N  
ATOM    238  CA  VAL A  32      -3.655   1.776  -8.204  1.00 93.98           C  
ATOM    239  C   VAL A  32      -3.369   1.610  -6.713  1.00 93.98           C  
ATOM    240  CB  VAL A  32      -3.524   0.416  -8.926  1.00 93.98           C  
ATOM    241  O   VAL A  32      -2.208   1.593  -6.296  1.00 93.98           O  
ATOM    242  CG1 VAL A  32      -4.401  -0.639  -8.253  1.00 93.98           C  
ATOM    243  CG2 VAL A  32      -3.892   0.558 -10.402  1.00 93.98           C  
ATOM    244  N   PHE A  33      -4.510   1.585  -5.931  1.00 95.03           N  
ATOM    245  CA  PHE A  33      -4.402   1.407  -4.487  1.00 95.03           C  
ATOM    246  C   PHE A  33      -4.986   0.065  -4.062  1.00 95.03           C  
ATOM    247  CB  PHE A  33      -5.112   2.547  -3.749  1.00 95.03           C  
ATOM    248  O   PHE A  33      -5.863  -0.478  -4.738  1.00 95.03           O  
ATOM    249  CG  PHE A  33      -4.718   3.918  -4.228  1.00 95.03           C  
ATOM    250  CD1 PHE A  33      -3.517   4.491  -3.828  1.00 95.03           C  
ATOM    251  CD2 PHE A  33      -5.550   4.634  -5.079  1.00 95.03           C  
ATOM    252  CE1 PHE A  33      -3.150   5.760  -4.270  1.00 95.03           C  
ATOM    253  CE2 PHE A  33      -5.190   5.903  -5.524  1.00 95.03           C  
ATOM    254  CZ  PHE A  33      -3.991   6.465  -5.118  1.00 95.03           C  
ATOM    255  N   VAL A  34      -4.368  -0.420  -2.957  1.00 95.56           N  
ATOM    256  CA  VAL A  34      -4.872  -1.675  -2.410  1.00 95.56           C  
ATOM    257  C   VAL A  34      -5.085  -1.534  -0.905  1.00 95.56           C  
ATOM    258  CB  VAL A  34      -3.912  -2.849  -2.705  1.00 95.56           C  
ATOM    259  O   VAL A  34      -4.318  -0.849  -0.224  1.00 95.56           O  
ATOM    260  CG1 VAL A  34      -2.551  -2.610  -2.054  1.00 95.56           C  
ATOM    261  CG2 VAL A  34      -4.515  -4.166  -2.220  1.00 95.56           C  
ATOM    262  N   THR A  35      -6.189  -2.120  -0.441  1.00 95.95           N  
ATOM    263  CA  THR A  35      -6.470  -2.199   0.988  1.00 95.95           C  
ATOM    264  C   THR A  35      -5.756  -3.394   1.614  1.00 95.95           C  
ATOM    265  CB  THR A  35      -7.983  -2.304   1.255  1.00 95.95           C  
ATOM    266  O   THR A  35      -5.930  -4.530   1.168  1.00 95.95           O  
ATOM    267  CG2 THR A  35      -8.278  -2.312   2.751  1.00 95.95           C  
ATOM    268  OG1 THR A  35      -8.647  -1.185   0.655  1.00 95.95           O  
ATOM    269  N   CYS A  36      -4.898  -3.095   2.615  1.00 93.26           N  
ATOM    270  CA  CYS A  36      -4.164  -4.169   3.274  1.00 93.26           C  
ATOM    271  C   CYS A  36      -5.095  -5.019   4.131  1.00 93.26           C  
ATOM    272  CB  CYS A  36      -3.040  -3.599   4.139  1.00 93.26           C  
ATOM    273  O   CYS A  36      -6.024  -4.498   4.751  1.00 93.26           O  
ATOM    274  SG  CYS A  36      -1.838  -2.617   3.214  1.00 93.26           S  
ATOM    275  N   LYS A  37      -4.938  -6.339   4.047  1.00 91.60           N  
ATOM    276  CA  LYS A  37      -5.805  -7.283   4.746  1.00 91.60           C  
ATOM    277  C   LYS A  37      -5.045  -8.015   5.848  1.00 91.60           C  
ATOM    278  CB  LYS A  37      -6.403  -8.292   3.764  1.00 91.60           C  
ATOM    279  O   LYS A  37      -3.815  -8.099   5.811  1.00 91.60           O  
ATOM    280  CG  LYS A  37      -7.262  -7.662   2.677  1.00 91.60           C  
ATOM    281  CD  LYS A  37      -7.815  -8.713   1.723  1.00 91.60           C  
ATOM    282  CE  LYS A  37      -8.652  -8.082   0.618  1.00 91.60           C  
ATOM    283  NZ  LYS A  37      -9.159  -9.104  -0.345  1.00 91.60           N  
ATOM    284  N   GLY A  38      -5.809  -8.321   6.878  1.00 88.09           N  
ATOM    285  CA  GLY A  38      -5.288  -9.249   7.868  1.00 88.09           C  
ATOM    286  C   GLY A  38      -4.111  -8.692   8.647  1.00 88.09           C  
ATOM    287  O   GLY A  38      -4.202  -7.609   9.228  1.00 88.09           O  
ATOM    288  N   ARG A  39      -3.022  -9.288   8.476  1.00 89.84           N  
ATOM    289  CA  ARG A  39      -1.822  -9.017   9.260  1.00 89.84           C  
ATOM    290  C   ARG A  39      -0.879  -8.080   8.512  1.00 89.84           C  
ATOM    291  CB  ARG A  39      -1.099 -10.320   9.606  1.00 89.84           C  
ATOM    292  O   ARG A  39       0.216  -7.779   8.991  1.00 89.84           O  
ATOM    293  CG  ARG A  39      -1.868 -11.216  10.564  1.00 89.84           C  
ATOM    294  CD  ARG A  39      -1.077 -12.464  10.927  1.00 89.84           C  
ATOM    295  NE  ARG A  39      -1.868 -13.387  11.737  1.00 89.84           N  
ATOM    296  NH1 ARG A  39      -0.182 -14.948  11.976  1.00 89.84           N  
ATOM    297  NH2 ARG A  39      -2.229 -15.308  12.942  1.00 89.84           N  
ATOM    298  CZ  ARG A  39      -1.424 -14.546  12.216  1.00 89.84           C  
ATOM    299  N   GLU A  40      -1.311  -7.622   7.335  1.00 92.56           N  
ATOM    300  CA  GLU A  40      -0.474  -6.694   6.581  1.00 92.56           C  
ATOM    301  C   GLU A  40      -0.502  -5.299   7.198  1.00 92.56           C  
ATOM    302  CB  GLU A  40      -0.925  -6.631   5.119  1.00 92.56           C  
ATOM    303  O   GLU A  40      -1.432  -4.526   6.958  1.00 92.56           O  
ATOM    304  CG  GLU A  40      -0.886  -7.974   4.405  1.00 92.56           C  
ATOM    305  CD  GLU A  40      -1.433  -7.916   2.987  1.00 92.56           C  
ATOM    306  OE1 GLU A  40      -0.870  -8.586   2.092  1.00 92.56           O  
ATOM    307  OE2 GLU A  40      -2.432  -7.195   2.771  1.00 92.56           O  
ATOM    308  N   LYS A  41       0.562  -5.014   7.903  1.00 91.85           N  
ATOM    309  CA  LYS A  41       0.540  -3.808   8.725  1.00 91.85           C  
ATOM    310  C   LYS A  41       1.366  -2.694   8.088  1.00 91.85           C  
ATOM    311  CB  LYS A  41       1.059  -4.107  10.132  1.00 91.85           C  
ATOM    312  O   LYS A  41       1.395  -1.570   8.593  1.00 91.85           O  
ATOM    313  CG  LYS A  41       0.195  -5.084  10.916  1.00 91.85           C  
ATOM    314  CD  LYS A  41       0.706  -5.263  12.340  1.00 91.85           C  
ATOM    315  CE  LYS A  41      -0.187  -6.202  13.141  1.00 91.85           C  
ATOM    316  NZ  LYS A  41       0.330  -6.410  14.526  1.00 91.85           N  
ATOM    317  N   TYR A  42       1.982  -3.029   6.866  1.00 93.81           N  
ATOM    318  CA  TYR A  42       2.912  -2.046   6.319  1.00 93.81           C  
ATOM    319  C   TYR A  42       2.737  -1.910   4.812  1.00 93.81           C  
ATOM    320  CB  TYR A  42       4.357  -2.434   6.644  1.00 93.81           C  
ATOM    321  O   TYR A  42       2.324  -2.857   4.140  1.00 93.81           O  
ATOM    322  CG  TYR A  42       4.623  -2.606   8.120  1.00 93.81           C  
ATOM    323  CD1 TYR A  42       4.888  -1.506   8.933  1.00 93.81           C  
ATOM    324  CD2 TYR A  42       4.610  -3.868   8.705  1.00 93.81           C  
ATOM    325  CE1 TYR A  42       5.135  -1.659  10.293  1.00 93.81           C  
ATOM    326  CE2 TYR A  42       4.855  -4.033  10.064  1.00 93.81           C  
ATOM    327  OH  TYR A  42       5.360  -3.083  12.195  1.00 93.81           O  
ATOM    328  CZ  TYR A  42       5.116  -2.925  10.849  1.00 93.81           C  
ATOM    329  N   CYS A  43       3.022  -0.766   4.320  1.00 94.50           N  
ATOM    330  CA  CYS A  43       3.231  -0.523   2.897  1.00 94.50           C  
ATOM    331  C   CYS A  43       4.708  -0.631   2.537  1.00 94.50           C  
ATOM    332  CB  CYS A  43       2.701   0.855   2.504  1.00 94.50           C  
ATOM    333  O   CYS A  43       5.569  -0.156   3.280  1.00 94.50           O  
ATOM    334  SG  CYS A  43       0.941   1.081   2.842  1.00 94.50           S  
ATOM    335  N   TYR A  44       4.973  -1.326   1.479  1.00 94.04           N  
ATOM    336  CA  TYR A  44       6.372  -1.415   1.077  1.00 94.04           C  
ATOM    337  C   TYR A  44       6.574  -0.848  -0.324  1.00 94.04           C  
ATOM    338  CB  TYR A  44       6.854  -2.868   1.126  1.00 94.04           C  
ATOM    339  O   TYR A  44       5.636  -0.805  -1.124  1.00 94.04           O  
ATOM    340  CG  TYR A  44       6.358  -3.711  -0.024  1.00 94.04           C  
ATOM    341  CD1 TYR A  44       5.153  -4.405   0.065  1.00 94.04           C  
ATOM    342  CD2 TYR A  44       7.093  -3.817  -1.200  1.00 94.04           C  
ATOM    343  CE1 TYR A  44       4.693  -5.185  -0.990  1.00 94.04           C  
ATOM    344  CE2 TYR A  44       6.642  -4.594  -2.262  1.00 94.04           C  
ATOM    345  OH  TYR A  44       4.992  -6.043  -3.196  1.00 94.04           O  
ATOM    346  CZ  TYR A  44       5.443  -5.273  -2.148  1.00 94.04           C  
ATOM    347  N   LYS A  45       7.753  -0.280  -0.529  1.00 92.24           N  
ATOM    348  CA  LYS A  45       8.270   0.136  -1.830  1.00 92.24           C  
ATOM    349  C   LYS A  45       9.659  -0.444  -2.081  1.00 92.24           C  
ATOM    350  CB  LYS A  45       8.314   1.662  -1.927  1.00 92.24           C  
ATOM    351  O   LYS A  45      10.609  -0.127  -1.362  1.00 92.24           O  
ATOM    352  CG  LYS A  45       8.774   2.182  -3.281  1.00 92.24           C  
ATOM    353  CD  LYS A  45       8.824   3.705  -3.307  1.00 92.24           C  
ATOM    354  CE  LYS A  45       9.337   4.225  -4.642  1.00 92.24           C  
ATOM    355  NZ  LYS A  45       9.371   5.718  -4.679  1.00 92.24           N  
ATOM    356  N   GLU A  46       9.665  -1.269  -3.058  1.00 90.28           N  
ATOM    357  CA  GLU A  46      10.923  -1.937  -3.374  1.00 90.28           C  
ATOM    358  C   GLU A  46      11.378  -1.613  -4.794  1.00 90.28           C  
ATOM    359  CB  GLU A  46      10.788  -3.451  -3.197  1.00 90.28           C  
ATOM    360  O   GLU A  46      10.607  -1.753  -5.746  1.00 90.28           O  
ATOM    361  CG  GLU A  46      12.100  -4.208  -3.347  1.00 90.28           C  
ATOM    362  CD  GLU A  46      11.966  -5.699  -3.085  1.00 90.28           C  
ATOM    363  OE1 GLU A  46      12.959  -6.333  -2.662  1.00 90.28           O  
ATOM    364  OE2 GLU A  46      10.858  -6.239  -3.305  1.00 90.28           O  
ATOM    365  N   SER A  47      12.687  -1.205  -4.887  1.00 87.53           N  
ATOM    366  CA  SER A  47      13.270  -0.879  -6.185  1.00 87.53           C  
ATOM    367  C   SER A  47      14.105  -2.037  -6.722  1.00 87.53           C  
ATOM    368  CB  SER A  47      14.134   0.379  -6.084  1.00 87.53           C  
ATOM    369  O   SER A  47      14.748  -2.754  -5.953  1.00 87.53           O  
ATOM    370  OG  SER A  47      15.211   0.179  -5.186  1.00 87.53           O  
ATOM    371  N   TYR A  48      13.920  -2.318  -7.970  1.00 87.17           N  
ATOM    372  CA  TYR A  48      14.756  -3.322  -8.618  1.00 87.17           C  
ATOM    373  C   TYR A  48      15.181  -2.864 -10.008  1.00 87.17           C  
ATOM    374  CB  TYR A  48      14.014  -4.659  -8.714  1.00 87.17           C  
ATOM    375  O   TYR A  48      14.486  -2.071 -10.647  1.00 87.17           O  
ATOM    376  CG  TYR A  48      12.725  -4.584  -9.495  1.00 87.17           C  
ATOM    377  CD1 TYR A  48      11.538  -4.192  -8.881  1.00 87.17           C  
ATOM    378  CD2 TYR A  48      12.691  -4.905 -10.848  1.00 87.17           C  
ATOM    379  CE1 TYR A  48      10.347  -4.123  -9.596  1.00 87.17           C  
ATOM    380  CE2 TYR A  48      11.506  -4.840 -11.573  1.00 87.17           C  
ATOM    381  OH  TYR A  48       9.165  -4.382 -11.653  1.00 87.17           O  
ATOM    382  CZ  TYR A  48      10.341  -4.448 -10.940  1.00 87.17           C  
ATOM    383  N   MET A  49      16.409  -3.330 -10.378  1.00 89.84           N  
ATOM    384  CA  MET A  49      17.002  -2.940 -11.654  1.00 89.84           C  
ATOM    385  C   MET A  49      16.497  -3.830 -12.784  1.00 89.84           C  
ATOM    386  CB  MET A  49      18.529  -3.004 -11.579  1.00 89.84           C  
ATOM    387  O   MET A  49      16.565  -5.056 -12.692  1.00 89.84           O  
ATOM    388  CG  MET A  49      19.227  -2.425 -12.799  1.00 89.84           C  
ATOM    389  SD  MET A  49      21.055  -2.549 -12.688  1.00 89.84           S  
ATOM    390  CE  MET A  49      21.385  -1.289 -11.426  1.00 89.84           C  
ATOM    391  N   VAL A  50      15.893  -3.298 -13.837  1.00 90.73           N  
ATOM    392  CA  VAL A  50      15.375  -4.058 -14.971  1.00 90.73           C  
ATOM    393  C   VAL A  50      16.359  -3.982 -16.136  1.00 90.73           C  
ATOM    394  CB  VAL A  50      13.986  -3.544 -15.411  1.00 90.73           C  
ATOM    395  O   VAL A  50      16.411  -4.886 -16.973  1.00 90.73           O  
ATOM    396  CG1 VAL A  50      12.934  -3.853 -14.348  1.00 90.73           C  
ATOM    397  CG2 VAL A  50      14.039  -2.043 -15.695  1.00 90.73           C  
ATOM    398  N   PHE A  51      17.214  -2.949 -16.167  1.00 92.02           N  
ATOM    399  CA  PHE A  51      18.258  -2.663 -17.143  1.00 92.02           C  
ATOM    400  C   PHE A  51      19.319  -1.744 -16.548  1.00 92.02           C  
ATOM    401  CB  PHE A  51      17.660  -2.027 -18.402  1.00 92.02           C  
ATOM    402  O   PHE A  51      19.086  -1.102 -15.522  1.00 92.02           O  
ATOM    403  CG  PHE A  51      17.057  -3.023 -19.356  1.00 92.02           C  
ATOM    404  CD1 PHE A  51      17.859  -3.729 -20.244  1.00 92.02           C  
ATOM    405  CD2 PHE A  51      15.687  -3.252 -19.366  1.00 92.02           C  
ATOM    406  CE1 PHE A  51      17.304  -4.651 -21.129  1.00 92.02           C  
ATOM    407  CE2 PHE A  51      15.125  -4.172 -20.247  1.00 92.02           C  
ATOM    408  CZ  PHE A  51      15.935  -4.869 -21.128  1.00 92.02           C  
ATOM    409  N   PRO A  52      20.558  -1.861 -17.168  1.00 92.17           N  
ATOM    410  CA  PRO A  52      21.577  -0.951 -16.640  1.00 92.17           C  
ATOM    411  C   PRO A  52      21.091   0.494 -16.556  1.00 92.17           C  
ATOM    412  CB  PRO A  52      22.724  -1.084 -17.645  1.00 92.17           C  
ATOM    413  O   PRO A  52      20.616   1.048 -17.551  1.00 92.17           O  
ATOM    414  CG  PRO A  52      22.536  -2.432 -18.263  1.00 92.17           C  
ATOM    415  CD  PRO A  52      21.065  -2.731 -18.316  1.00 92.17           C  
ATOM    416  N   LEU A  53      20.946   0.964 -15.387  1.00 87.55           N  
ATOM    417  CA  LEU A  53      20.604   2.342 -15.055  1.00 87.55           C  
ATOM    418  C   LEU A  53      19.097   2.563 -15.136  1.00 87.55           C  
ATOM    419  CB  LEU A  53      21.325   3.314 -15.993  1.00 87.55           C  
ATOM    420  O   LEU A  53      18.636   3.704 -15.216  1.00 87.55           O  
ATOM    421  CG  LEU A  53      22.853   3.312 -15.927  1.00 87.55           C  
ATOM    422  CD1 LEU A  53      23.430   4.265 -16.969  1.00 87.55           C  
ATOM    423  CD2 LEU A  53      23.329   3.688 -14.528  1.00 87.55           C  
ATOM    424  N   VAL A  54      18.360   1.444 -15.398  1.00 90.19           N  
ATOM    425  CA  VAL A  54      16.902   1.496 -15.396  1.00 90.19           C  
ATOM    426  C   VAL A  54      16.359   0.735 -14.188  1.00 90.19           C  
ATOM    427  CB  VAL A  54      16.311   0.915 -16.701  1.00 90.19           C  
ATOM    428  O   VAL A  54      16.607  -0.464 -14.039  1.00 90.19           O  
ATOM    429  CG1 VAL A  54      14.785   0.983 -16.680  1.00 90.19           C  
ATOM    430  CG2 VAL A  54      16.866   1.660 -17.914  1.00 90.19           C  
ATOM    431  N   TYR A  55      15.570   1.464 -13.322  1.00 87.76           N  
ATOM    432  CA  TYR A  55      15.012   0.882 -12.106  1.00 87.76           C  
ATOM    433  C   TYR A  55      13.489   0.862 -12.159  1.00 87.76           C  
ATOM    434  CB  TYR A  55      15.481   1.660 -10.873  1.00 87.76           C  
ATOM    435  O   TYR A  55      12.873   1.716 -12.802  1.00 87.76           O  
ATOM    436  CG  TYR A  55      16.961   1.532 -10.601  1.00 87.76           C  
ATOM    437  CD1 TYR A  55      17.453   0.523  -9.777  1.00 87.76           C  
ATOM    438  CD2 TYR A  55      17.869   2.421 -11.167  1.00 87.76           C  
ATOM    439  CE1 TYR A  55      18.815   0.402  -9.522  1.00 87.76           C  
ATOM    440  CE2 TYR A  55      19.233   2.310 -10.919  1.00 87.76           C  
ATOM    441  OH  TYR A  55      21.045   1.184  -9.848  1.00 87.76           O  
ATOM    442  CZ  TYR A  55      19.696   1.299 -10.097  1.00 87.76           C  
ATOM    443  N   SER A  56      13.001  -0.206 -11.674  1.00 88.69           N  
ATOM    444  CA  SER A  56      11.563  -0.333 -11.456  1.00 88.69           C  
ATOM    445  C   SER A  56      11.244  -0.539  -9.979  1.00 88.69           C  
ATOM    446  CB  SER A  56      10.997  -1.492 -12.276  1.00 88.69           C  
ATOM    447  O   SER A  56      12.151  -0.672  -9.155  1.00 88.69           O  
ATOM    448  OG  SER A  56       9.582  -1.427 -12.328  1.00 88.69           O  
ATOM    449  N   TYR A  57       9.934  -0.258  -9.667  1.00 88.49           N  
ATOM    450  CA  TYR A  57       9.553  -0.400  -8.266  1.00 88.49           C  
ATOM    451  C   TYR A  57       8.328  -1.294  -8.122  1.00 88.49           C  
ATOM    452  CB  TYR A  57       9.274   0.971  -7.643  1.00 88.49           C  
ATOM    453  O   TYR A  57       7.507  -1.386  -9.039  1.00 88.49           O  
ATOM    454  CG  TYR A  57      10.323   2.009  -7.965  1.00 88.49           C  
ATOM    455  CD1 TYR A  57      11.428   2.190  -7.137  1.00 88.49           C  
ATOM    456  CD2 TYR A  57      10.209   2.810  -9.096  1.00 88.49           C  
ATOM    457  CE1 TYR A  57      12.396   3.146  -7.428  1.00 88.49           C  
ATOM    458  CE2 TYR A  57      11.171   3.769  -9.397  1.00 88.49           C  
ATOM    459  OH  TYR A  57      13.214   4.877  -8.852  1.00 88.49           O  
ATOM    460  CZ  TYR A  57      12.259   3.929  -8.559  1.00 88.49           C  
ATOM    461  N   HIS A  58       8.328  -2.029  -7.007  1.00 90.10           N  
ATOM    462  CA  HIS A  58       7.165  -2.783  -6.551  1.00 90.10           C  
ATOM    463  C   HIS A  58       6.623  -2.219  -5.242  1.00 90.10           C  
ATOM    464  CB  HIS A  58       7.518  -4.261  -6.380  1.00 90.10           C  
ATOM    465  O   HIS A  58       7.391  -1.911  -4.328  1.00 90.10           O  
ATOM    466  CG  HIS A  58       7.781  -4.969  -7.672  1.00 90.10           C  
ATOM    467  CD2 HIS A  58       8.942  -5.311  -8.277  1.00 90.10           C  
ATOM    468  ND1 HIS A  58       6.770  -5.406  -8.500  1.00 90.10           N  
ATOM    469  CE1 HIS A  58       7.300  -5.990  -9.561  1.00 90.10           C  
ATOM    470  NE2 HIS A  58       8.617  -5.945  -9.451  1.00 90.10           N  
ATOM    471  N   ARG A  59       5.259  -2.054  -5.299  1.00 93.42           N  
ATOM    472  CA  ARG A  59       4.591  -1.530  -4.112  1.00 93.42           C  
ATOM    473  C   ARG A  59       3.495  -2.479  -3.637  1.00 93.42           C  
ATOM    474  CB  ARG A  59       4.001  -0.147  -4.394  1.00 93.42           C  
ATOM    475  O   ARG A  59       2.973  -3.275  -4.421  1.00 93.42           O  
ATOM    476  CG  ARG A  59       5.027   0.882  -4.840  1.00 93.42           C  
ATOM    477  CD  ARG A  59       4.374   2.204  -5.218  1.00 93.42           C  
ATOM    478  NE  ARG A  59       5.368   3.231  -5.514  1.00 93.42           N  
ATOM    479  NH1 ARG A  59       5.193   3.033  -7.809  1.00 93.42           N  
ATOM    480  NH2 ARG A  59       6.649   4.548  -6.892  1.00 93.42           N  
ATOM    481  CZ  ARG A  59       5.734   3.602  -6.737  1.00 93.42           C  
ATOM    482  N   GLY A  60       3.233  -2.367  -2.343  1.00 94.29           N  
ATOM    483  CA  GLY A  60       2.133  -3.175  -1.844  1.00 94.29           C  
ATOM    484  C   GLY A  60       2.081  -3.244  -0.330  1.00 94.29           C  
ATOM    485  O   GLY A  60       2.582  -2.350   0.355  1.00 94.29           O  
ATOM    486  N   CYS A  61       1.241  -4.251   0.109  1.00 94.81           N  
ATOM    487  CA  CYS A  61       1.063  -4.490   1.536  1.00 94.81           C  
ATOM    488  C   CYS A  61       1.939  -5.645   2.009  1.00 94.81           C  
ATOM    489  CB  CYS A  61      -0.402  -4.788   1.852  1.00 94.81           C  
ATOM    490  O   CYS A  61       2.145  -6.614   1.276  1.00 94.81           O  
ATOM    491  SG  CYS A  61      -1.525  -3.435   1.438  1.00 94.81           S  
ATOM    492  N   THR A  62       2.500  -5.488   3.176  1.00 93.47           N  
ATOM    493  CA  THR A  62       3.329  -6.560   3.717  1.00 93.47           C  
ATOM    494  C   THR A  62       3.122  -6.697   5.223  1.00 93.47           C  
ATOM    495  CB  THR A  62       4.821  -6.316   3.421  1.00 93.47           C  
ATOM    496  O   THR A  62       2.737  -5.736   5.892  1.00 93.47           O  
ATOM    497  CG2 THR A  62       5.337  -5.092   4.171  1.00 93.47           C  
ATOM    498  OG1 THR A  62       5.576  -7.464   3.826  1.00 93.47           O  
ATOM    499  N   GLU A  63       3.248  -7.907   5.671  1.00 92.72           N  
ATOM    500  CA  GLU A  63       3.153  -8.192   7.100  1.00 92.72           C  
ATOM    501  C   GLU A  63       4.425  -7.772   7.832  1.00 92.72           C  
ATOM    502  CB  GLU A  63       2.879  -9.679   7.335  1.00 92.72           C  
ATOM    503  O   GLU A  63       4.362  -7.262   8.952  1.00 92.72           O  
ATOM    504  CG  GLU A  63       2.713 -10.050   8.802  1.00 92.72           C  
ATOM    505  CD  GLU A  63       2.432 -11.528   9.019  1.00 92.72           C  
ATOM    506  OE1 GLU A  63       2.425 -11.979  10.187  1.00 92.72           O  
ATOM    507  OE2 GLU A  63       2.219 -12.241   8.013  1.00 92.72           O  
ATOM    508  N   TYR A  64       5.563  -7.983   7.160  1.00 88.88           N  
ATOM    509  CA  TYR A  64       6.878  -7.733   7.738  1.00 88.88           C  
ATOM    510  C   TYR A  64       7.675  -6.758   6.878  1.00 88.88           C  
ATOM    511  CB  TYR A  64       7.654  -9.044   7.896  1.00 88.88           C  
ATOM    512  O   TYR A  64       7.555  -6.761   5.651  1.00 88.88           O  
ATOM    513  CG  TYR A  64       6.913 -10.096   8.686  1.00 88.88           C  
ATOM    514  CD1 TYR A  64       6.900 -10.068  10.078  1.00 88.88           C  
ATOM    515  CD2 TYR A  64       6.227 -11.119   8.041  1.00 88.88           C  
ATOM    516  CE1 TYR A  64       6.220 -11.037  10.810  1.00 88.88           C  
ATOM    517  CE2 TYR A  64       5.544 -12.092   8.762  1.00 88.88           C  
ATOM    518  OH  TYR A  64       4.871 -13.004  10.864  1.00 88.88           O  
ATOM    519  CZ  TYR A  64       5.546 -12.043  10.144  1.00 88.88           C  
ATOM    520  N   CYS A  65       8.401  -5.886   7.602  1.00 84.95           N  
ATOM    521  CA  CYS A  65       9.332  -4.984   6.933  1.00 84.95           C  
ATOM    522  C   CYS A  65      10.775  -5.376   7.224  1.00 84.95           C  
ATOM    523  CB  CYS A  65       9.088  -3.540   7.371  1.00 84.95           C  
ATOM    524  O   CYS A  65      11.231  -5.279   8.365  1.00 84.95           O  
ATOM    525  SG  CYS A  65       9.838  -2.312   6.280  1.00 84.95           S  
ATOM    526  N   SER A  66      11.358  -6.265   6.409  1.00 74.92           N  
ATOM    527  CA  SER A  66      12.722  -6.735   6.627  1.00 74.92           C  
ATOM    528  C   SER A  66      13.728  -5.893   5.849  1.00 74.92           C  
ATOM    529  CB  SER A  66      12.854  -8.204   6.222  1.00 74.92           C  
ATOM    530  O   SER A  66      13.488  -5.543   4.691  1.00 74.92           O  
ATOM    531  OG  SER A  66      12.151  -9.040   7.126  1.00 74.92           O  
ATOM    532  N   ASN A  67      14.332  -4.980   6.508  1.00 60.80           N  
ATOM    533  CA  ASN A  67      15.396  -4.106   6.025  1.00 60.80           C  
ATOM    534  C   ASN A  67      16.623  -4.903   5.593  1.00 60.80           C  
ATOM    535  CB  ASN A  67      15.778  -3.082   7.096  1.00 60.80           C  
ATOM    536  O   ASN A  67      17.691  -4.782   6.195  1.00 60.80           O  
ATOM    537  CG  ASN A  67      15.829  -1.666   6.557  1.00 60.80           C  
ATOM    538  ND2 ASN A  67      15.972  -0.696   7.453  1.00 60.80           N  
ATOM    539  OD1 ASN A  67      15.739  -1.445   5.347  1.00 60.80           O  
ATOM    540  N   PRO A  68      16.688  -5.719   4.539  1.00 60.09           N  
ATOM    541  CA  PRO A  68      18.027  -5.678   3.947  1.00 60.09           C  
ATOM    542  C   PRO A  68      17.997  -5.499   2.431  1.00 60.09           C  
ATOM    543  CB  PRO A  68      18.622  -7.037   4.325  1.00 60.09           C  
ATOM    544  O   PRO A  68      19.022  -5.178   1.823  1.00 60.09           O  
ATOM    545  CG  PRO A  68      17.443  -7.884   4.680  1.00 60.09           C  
ATOM    546  CD  PRO A  68      16.261  -6.986   4.909  1.00 60.09           C  
ATOM    547  N   ASN A  69      17.078  -5.070   1.791  1.00 58.67           N  
ATOM    548  CA  ASN A  69      17.215  -4.893   0.349  1.00 58.67           C  
ATOM    549  C   ASN A  69      16.415  -3.691  -0.146  1.00 58.67           C  
ATOM    550  CB  ASN A  69      16.782  -6.160  -0.391  1.00 58.67           C  
ATOM    551  O   ASN A  69      15.752  -3.765  -1.182  1.00 58.67           O  
ATOM    552  CG  ASN A  69      17.814  -7.267  -0.306  1.00 58.67           C  
ATOM    553  ND2 ASN A  69      17.394  -8.493  -0.597  1.00 58.67           N  
ATOM    554  OD1 ASN A  69      18.979  -7.023   0.019  1.00 58.67           O  
ATOM    555  N   SER A  70      16.490  -2.526   0.596  1.00 63.43           N  
ATOM    556  CA  SER A  70      16.036  -1.243   0.071  1.00 63.43           C  
ATOM    557  C   SER A  70      14.513  -1.173   0.022  1.00 63.43           C  
ATOM    558  CB  SER A  70      16.611  -1.000  -1.325  1.00 63.43           C  
ATOM    559  O   SER A  70      13.945  -0.483  -0.827  1.00 63.43           O  
ATOM    560  OG  SER A  70      18.027  -1.044  -1.300  1.00 63.43           O  
ATOM    561  N   SER A  71      13.908  -1.994   0.840  1.00 75.48           N  
ATOM    562  CA  SER A  71      12.459  -1.825   0.894  1.00 75.48           C  
ATOM    563  C   SER A  71      12.063  -0.788   1.941  1.00 75.48           C  
ATOM    564  CB  SER A  71      11.774  -3.157   1.200  1.00 75.48           C  
ATOM    565  O   SER A  71      12.586  -0.794   3.057  1.00 75.48           O  
ATOM    566  OG  SER A  71      12.132  -4.138   0.241  1.00 75.48           O  
ATOM    567  N   GLN A  72      11.657   0.438   1.486  1.00 86.41           N  
ATOM    568  CA  GLN A  72      11.043   1.430   2.362  1.00 86.41           C  
ATOM    569  C   GLN A  72       9.655   0.983   2.811  1.00 86.41           C  
ATOM    570  CB  GLN A  72      10.956   2.787   1.660  1.00 86.41           C  
ATOM    571  O   GLN A  72       8.810   0.637   1.983  1.00 86.41           O  
ATOM    572  CG  GLN A  72      12.312   3.405   1.348  1.00 86.41           C  
ATOM    573  CD  GLN A  72      12.199   4.716   0.592  1.00 86.41           C  
ATOM    574  NE2 GLN A  72      13.332   5.234   0.130  1.00 86.41           N  
ATOM    575  OE1 GLN A  72      11.102   5.258   0.424  1.00 86.41           O  
ATOM    576  N   CYS A  73       9.583   0.768   4.103  1.00 92.18           N  
ATOM    577  CA  CYS A  73       8.285   0.426   4.672  1.00 92.18           C  
ATOM    578  C   CYS A  73       7.726   1.584   5.490  1.00 92.18           C  
ATOM    579  CB  CYS A  73       8.395  -0.822   5.547  1.00 92.18           C  
ATOM    580  O   CYS A  73       8.484   2.399   6.019  1.00 92.18           O  
ATOM    581  SG  CYS A  73       8.802  -2.322   4.628  1.00 92.18           S  
ATOM    582  N   CYS A  74       6.436   1.698   5.434  1.00 93.40           N  
ATOM    583  CA  CYS A  74       5.735   2.686   6.248  1.00 93.40           C  
ATOM    584  C   CYS A  74       4.352   2.184   6.644  1.00 93.40           C  
ATOM    585  CB  CYS A  74       5.610   4.010   5.494  1.00 93.40           C  
ATOM    586  O   CYS A  74       3.861   1.200   6.087  1.00 93.40           O  
ATOM    587  SG  CYS A  74       4.704   3.879   3.937  1.00 93.40           S  
ATOM    588  N   ALA A  75       3.673   2.712   7.722  1.00 93.21           N  
ATOM    589  CA  ALA A  75       2.460   2.124   8.284  1.00 93.21           C  
ATOM    590  C   ALA A  75       1.299   3.114   8.242  1.00 93.21           C  
ATOM    591  CB  ALA A  75       2.708   1.659   9.717  1.00 93.21           C  
ATOM    592  O   ALA A  75       0.337   2.984   9.002  1.00 93.21           O  
ATOM    593  N   THR A  76       1.420   4.140   7.346  1.00 93.81           N  
ATOM    594  CA  THR A  76       0.295   5.052   7.172  1.00 93.81           C  
ATOM    595  C   THR A  76      -0.279   4.940   5.763  1.00 93.81           C  
ATOM    596  CB  THR A  76       0.710   6.509   7.446  1.00 93.81           C  
ATOM    597  O   THR A  76       0.351   4.363   4.874  1.00 93.81           O  
ATOM    598  CG2 THR A  76       1.260   6.668   8.860  1.00 93.81           C  
ATOM    599  OG1 THR A  76       1.720   6.897   6.506  1.00 93.81           O  
ATOM    600  N   ASP A  77      -1.477   5.440   5.540  1.00 95.11           N  
ATOM    601  CA  ASP A  77      -2.145   5.337   4.246  1.00 95.11           C  
ATOM    602  C   ASP A  77      -1.328   6.018   3.150  1.00 95.11           C  
ATOM    603  CB  ASP A  77      -3.545   5.949   4.315  1.00 95.11           C  
ATOM    604  O   ASP A  77      -0.859   7.144   3.327  1.00 95.11           O  
ATOM    605  CG  ASP A  77      -4.538   5.077   5.063  1.00 95.11           C  
ATOM    606  OD1 ASP A  77      -4.224   3.900   5.345  1.00 95.11           O  
ATOM    607  OD2 ASP A  77      -5.645   5.569   5.370  1.00 95.11           O  
ATOM    608  N   LYS A  78      -1.106   5.233   2.090  1.00 94.71           N  
ATOM    609  CA  LYS A  78      -0.480   5.751   0.877  1.00 94.71           C  
ATOM    610  C   LYS A  78       0.900   6.330   1.174  1.00 94.71           C  
ATOM    611  CB  LYS A  78      -1.366   6.815   0.228  1.00 94.71           C  
ATOM    612  O   LYS A  78       1.286   7.353   0.604  1.00 94.71           O  
ATOM    613  CG  LYS A  78      -2.740   6.309  -0.187  1.00 94.71           C  
ATOM    614  CD  LYS A  78      -3.596   7.427  -0.767  1.00 94.71           C  
ATOM    615  CE  LYS A  78      -5.013   6.952  -1.060  1.00 94.71           C  
ATOM    616  NZ  LYS A  78      -5.870   8.057  -1.584  1.00 94.71           N  
ATOM    617  N   CYS A  79       1.636   5.787   2.075  1.00 94.16           N  
ATOM    618  CA  CYS A  79       2.926   6.288   2.536  1.00 94.16           C  
ATOM    619  C   CYS A  79       4.050   5.824   1.618  1.00 94.16           C  
ATOM    620  CB  CYS A  79       3.200   5.826   3.967  1.00 94.16           C  
ATOM    621  O   CYS A  79       5.152   6.375   1.652  1.00 94.16           O  
ATOM    622  SG  CYS A  79       3.392   4.038   4.130  1.00 94.16           S  
ATOM    623  N   ASN A  80       3.727   4.775   0.727  1.00 93.22           N  
ATOM    624  CA  ASN A  80       4.770   4.213  -0.124  1.00 93.22           C  
ATOM    625  C   ASN A  80       4.759   4.844  -1.514  1.00 93.22           C  
ATOM    626  CB  ASN A  80       4.618   2.694  -0.229  1.00 93.22           C  
ATOM    627  O   ASN A  80       4.817   4.137  -2.522  1.00 93.22           O  
ATOM    628  CG  ASN A  80       3.306   2.281  -0.868  1.00 93.22           C  
ATOM    629  ND2 ASN A  80       3.302   1.124  -1.518  1.00 93.22           N  
ATOM    630  OD1 ASN A  80       2.306   2.997  -0.778  1.00 93.22           O  
ATOM    631  N   LYS A  81       4.786   6.096  -1.662  1.00 88.42           N  
ATOM    632  CA  LYS A  81       4.799   6.801  -2.941  1.00 88.42           C  
ATOM    633  C   LYS A  81       6.077   6.502  -3.720  1.00 88.42           C  
ATOM    634  CB  LYS A  81       4.657   8.308  -2.725  1.00 88.42           C  
ATOM    635  O   LYS A  81       7.138   6.295  -3.127  1.00 88.42           O  
ATOM    636  CG  LYS A  81       3.286   8.735  -2.221  1.00 88.42           C  
ATOM    637  CD  LYS A  81       3.173  10.251  -2.125  1.00 88.42           C  
ATOM    638  CE  LYS A  81       1.803  10.679  -1.617  1.00 88.42           C  
ATOM    639  NZ  LYS A  81       1.781  12.121  -1.229  1.00 88.42           N  
TER     640      ALA A   1                                                      
ENDMDL                                                                          
END                                                                             
