# Supplementary material for: Domain loss enabled evolution of novel functions in the snake three-finger toxin gene superfamily
Source: Nat Commun. 2023 Aug 11;14:4861. doi: 10.1038/s41467-023-40550-0 (PMC10421932; doi:10.1038/s41467-023-40550-0)
Supplement: Supplementary file 5 — Supplementary Data 2 [file 41467_2023_40550_MOESM5_ESM.zip › SD2_structure_predictions/full_sequence/SP|P60616|Bungarus_multicinctus.pdb]

MODEL     1                                                                     
ATOM      1  N   MET A   1     -40.428 -16.210  27.518  1.00 59.51           N  
ATOM      2  CA  MET A   1     -39.662 -16.752  26.399  1.00 59.51           C  
ATOM      3  C   MET A   1     -39.346 -15.665  25.378  1.00 59.51           C  
ATOM      4  CB  MET A   1     -40.425 -17.896  25.728  1.00 59.51           C  
ATOM      5  O   MET A   1     -38.607 -15.902  24.421  1.00 59.51           O  
ATOM      6  CG  MET A   1     -41.927 -17.672  25.658  1.00 59.51           C  
ATOM      7  SD  MET A   1     -42.811 -19.077  24.877  1.00 59.51           S  
ATOM      8  CE  MET A   1     -42.912 -18.481  23.166  1.00 59.51           C  
ATOM      9  N   LYS A   2     -39.870 -14.443  25.628  1.00 66.15           N  
ATOM     10  CA  LYS A   2     -39.738 -13.254  24.789  1.00 66.15           C  
ATOM     11  C   LYS A   2     -38.461 -12.487  25.121  1.00 66.15           C  
ATOM     12  CB  LYS A   2     -40.954 -12.343  24.955  1.00 66.15           C  
ATOM     13  O   LYS A   2     -37.850 -11.878  24.240  1.00 66.15           O  
ATOM     14  CG  LYS A   2     -42.241 -12.917  24.380  1.00 66.15           C  
ATOM     15  CD  LYS A   2     -43.419 -11.976  24.597  1.00 66.15           C  
ATOM     16  CE  LYS A   2     -44.626 -12.388  23.766  1.00 66.15           C  
ATOM     17  NZ  LYS A   2     -45.911 -12.064  24.455  1.00 66.15           N  
ATOM     18  N   THR A   3     -38.053 -12.745  26.393  1.00 68.07           N  
ATOM     19  CA  THR A   3     -36.855 -12.034  26.826  1.00 68.07           C  
ATOM     20  C   THR A   3     -35.601 -12.686  26.251  1.00 68.07           C  
ATOM     21  CB  THR A   3     -36.756 -11.992  28.363  1.00 68.07           C  
ATOM     22  O   THR A   3     -34.626 -12.000  25.937  1.00 68.07           O  
ATOM     23  CG2 THR A   3     -37.880 -11.155  28.964  1.00 68.07           C  
ATOM     24  OG1 THR A   3     -36.841 -13.327  28.878  1.00 68.07           O  
ATOM     25  N   LEU A   4     -35.726 -13.986  26.110  1.00 69.25           N  
ATOM     26  CA  LEU A   4     -34.594 -14.723  25.559  1.00 69.25           C  
ATOM     27  C   LEU A   4     -34.413 -14.412  24.077  1.00 69.25           C  
ATOM     28  CB  LEU A   4     -34.786 -16.228  25.758  1.00 69.25           C  
ATOM     29  O   LEU A   4     -33.284 -14.262  23.603  1.00 69.25           O  
ATOM     30  CG  LEU A   4     -34.456 -16.777  27.147  1.00 69.25           C  
ATOM     31  CD1 LEU A   4     -34.771 -18.267  27.217  1.00 69.25           C  
ATOM     32  CD2 LEU A   4     -32.993 -16.517  27.491  1.00 69.25           C  
ATOM     33  N   LEU A   5     -35.569 -14.180  23.378  1.00 69.77           N  
ATOM     34  CA  LEU A   5     -35.561 -13.865  21.953  1.00 69.77           C  
ATOM     35  C   LEU A   5     -35.004 -12.466  21.709  1.00 69.77           C  
ATOM     36  CB  LEU A   5     -36.973 -13.973  21.373  1.00 69.77           C  
ATOM     37  O   LEU A   5     -34.231 -12.256  20.771  1.00 69.77           O  
ATOM     38  CG  LEU A   5     -37.189 -15.054  20.311  1.00 69.77           C  
ATOM     39  CD1 LEU A   5     -38.442 -15.863  20.626  1.00 69.77           C  
ATOM     40  CD2 LEU A   5     -37.284 -14.429  18.924  1.00 69.77           C  
ATOM     41  N   LEU A   6     -35.306 -11.578  22.678  1.00 69.27           N  
ATOM     42  CA  LEU A   6     -34.835 -10.205  22.539  1.00 69.27           C  
ATOM     43  C   LEU A   6     -33.330 -10.120  22.772  1.00 69.27           C  
ATOM     44  CB  LEU A   6     -35.567  -9.285  23.520  1.00 69.27           C  
ATOM     45  O   LEU A   6     -32.628  -9.392  22.066  1.00 69.27           O  
ATOM     46  CG  LEU A   6     -36.470  -8.216  22.903  1.00 69.27           C  
ATOM     47  CD1 LEU A   6     -37.657  -7.933  23.817  1.00 69.27           C  
ATOM     48  CD2 LEU A   6     -35.680  -6.940  22.632  1.00 69.27           C  
ATOM     49  N   THR A   7     -32.838 -10.884  23.694  1.00 72.17           N  
ATOM     50  CA  THR A   7     -31.410 -10.901  23.992  1.00 72.17           C  
ATOM     51  C   THR A   7     -30.621 -11.493  22.827  1.00 72.17           C  
ATOM     52  CB  THR A   7     -31.116 -11.702  25.274  1.00 72.17           C  
ATOM     53  O   THR A   7     -29.528 -11.022  22.507  1.00 72.17           O  
ATOM     54  CG2 THR A   7     -31.702 -11.011  26.500  1.00 72.17           C  
ATOM     55  OG1 THR A   7     -31.690 -13.010  25.155  1.00 72.17           O  
ATOM     56  N   LEU A   8     -31.098 -12.500  22.156  1.00 70.42           N  
ATOM     57  CA  LEU A   8     -30.440 -13.151  21.029  1.00 70.42           C  
ATOM     58  C   LEU A   8     -30.361 -12.212  19.829  1.00 70.42           C  
ATOM     59  CB  LEU A   8     -31.184 -14.432  20.641  1.00 70.42           C  
ATOM     60  O   LEU A   8     -29.343 -12.170  19.135  1.00 70.42           O  
ATOM     61  CG  LEU A   8     -30.424 -15.413  19.746  1.00 70.42           C  
ATOM     62  CD1 LEU A   8     -30.104 -16.691  20.514  1.00 70.42           C  
ATOM     63  CD2 LEU A   8     -31.229 -15.725  18.490  1.00 70.42           C  
ATOM     64  N   VAL A   9     -31.332 -11.352  19.615  1.00 73.62           N  
ATOM     65  CA  VAL A   9     -31.378 -10.391  18.517  1.00 73.62           C  
ATOM     66  C   VAL A   9     -30.359  -9.280  18.760  1.00 73.62           C  
ATOM     67  CB  VAL A   9     -32.792  -9.791  18.347  1.00 73.62           C  
ATOM     68  O   VAL A   9     -29.651  -8.867  17.839  1.00 73.62           O  
ATOM     69  CG1 VAL A   9     -32.789  -8.696  17.283  1.00 73.62           C  
ATOM     70  CG2 VAL A   9     -33.796 -10.885  17.990  1.00 73.62           C  
ATOM     71  N   VAL A  10     -30.187  -8.893  19.995  1.00 71.17           N  
ATOM     72  CA  VAL A  10     -29.250  -7.829  20.341  1.00 71.17           C  
ATOM     73  C   VAL A  10     -27.816  -8.332  20.183  1.00 71.17           C  
ATOM     74  CB  VAL A  10     -29.479  -7.317  21.781  1.00 71.17           C  
ATOM     75  O   VAL A  10     -26.951  -7.611  19.679  1.00 71.17           O  
ATOM     76  CG1 VAL A  10     -28.422  -6.282  22.160  1.00 71.17           C  
ATOM     77  CG2 VAL A  10     -30.882  -6.728  21.919  1.00 71.17           C  
ATOM     78  N   VAL A  11     -27.547  -9.587  20.546  1.00 68.66           N  
ATOM     79  CA  VAL A  11     -26.222 -10.189  20.448  1.00 68.66           C  
ATOM     80  C   VAL A  11     -25.848 -10.381  18.980  1.00 68.66           C  
ATOM     81  CB  VAL A  11     -26.154 -11.539  21.197  1.00 68.66           C  
ATOM     82  O   VAL A  11     -24.705 -10.139  18.587  1.00 68.66           O  
ATOM     83  CG1 VAL A  11     -24.819 -12.234  20.938  1.00 68.66           C  
ATOM     84  CG2 VAL A  11     -26.370 -11.329  22.694  1.00 68.66           C  
ATOM     85  N   THR A  12     -26.863 -10.781  18.140  1.00 66.63           N  
ATOM     86  CA  THR A  12     -26.604 -10.967  16.717  1.00 66.63           C  
ATOM     87  C   THR A  12     -26.327  -9.629  16.038  1.00 66.63           C  
ATOM     88  CB  THR A  12     -27.788 -11.664  16.021  1.00 66.63           C  
ATOM     89  O   THR A  12     -25.501  -9.549  15.126  1.00 66.63           O  
ATOM     90  CG2 THR A  12     -27.982 -13.081  16.551  1.00 66.63           C  
ATOM     91  OG1 THR A  12     -28.984 -10.910  16.256  1.00 66.63           O  
ATOM     92  N   ILE A  13     -26.982  -8.589  16.466  1.00 64.90           N  
ATOM     93  CA  ILE A  13     -26.799  -7.267  15.878  1.00 64.90           C  
ATOM     94  C   ILE A  13     -25.457  -6.688  16.319  1.00 64.90           C  
ATOM     95  CB  ILE A  13     -27.949  -6.311  16.266  1.00 64.90           C  
ATOM     96  O   ILE A  13     -24.752  -6.061  15.524  1.00 64.90           O  
ATOM     97  CG1 ILE A  13     -29.275  -6.804  15.675  1.00 64.90           C  
ATOM     98  CG2 ILE A  13     -27.642  -4.883  15.807  1.00 64.90           C  
ATOM     99  CD1 ILE A  13     -30.488  -5.997  16.118  1.00 64.90           C  
ATOM    100  N   VAL A  14     -25.042  -6.933  17.531  1.00 63.48           N  
ATOM    101  CA  VAL A  14     -23.773  -6.425  18.041  1.00 63.48           C  
ATOM    102  C   VAL A  14     -22.616  -7.196  17.408  1.00 63.48           C  
ATOM    103  CB  VAL A  14     -23.700  -6.525  19.581  1.00 63.48           C  
ATOM    104  O   VAL A  14     -21.559  -6.624  17.131  1.00 63.48           O  
ATOM    105  CG1 VAL A  14     -22.320  -6.107  20.085  1.00 63.48           C  
ATOM    106  CG2 VAL A  14     -24.789  -5.666  20.223  1.00 63.48           C  
ATOM    107  N   CYS A  15     -22.904  -8.401  16.988  1.00 62.30           N  
ATOM    108  CA  CYS A  15     -21.814  -9.179  16.410  1.00 62.30           C  
ATOM    109  C   CYS A  15     -21.647  -8.866  14.928  1.00 62.30           C  
ATOM    110  CB  CYS A  15     -22.064 -10.675  16.599  1.00 62.30           C  
ATOM    111  O   CYS A  15     -20.552  -9.004  14.379  1.00 62.30           O  
ATOM    112  SG  CYS A  15     -21.954 -11.220  18.317  1.00 62.30           S  
ATOM    113  N   LEU A  16     -22.674  -8.327  14.238  1.00 59.22           N  
ATOM    114  CA  LEU A  16     -22.551  -8.049  12.811  1.00 59.22           C  
ATOM    115  C   LEU A  16     -21.748  -6.774  12.573  1.00 59.22           C  
ATOM    116  CB  LEU A  16     -23.934  -7.922  12.168  1.00 59.22           C  
ATOM    117  O   LEU A  16     -21.109  -6.624  11.529  1.00 59.22           O  
ATOM    118  CG  LEU A  16     -24.740  -9.215  12.033  1.00 59.22           C  
ATOM    119  CD1 LEU A  16     -26.186  -8.902  11.664  1.00 59.22           C  
ATOM    120  CD2 LEU A  16     -24.106 -10.135  10.996  1.00 59.22           C  
ATOM    121  N   ASP A  17     -21.572  -5.981  13.655  1.00 56.79           N  
ATOM    122  CA  ASP A  17     -20.818  -4.751  13.433  1.00 56.79           C  
ATOM    123  C   ASP A  17     -19.336  -4.952  13.742  1.00 56.79           C  
ATOM    124  CB  ASP A  17     -21.383  -3.614  14.287  1.00 56.79           C  
ATOM    125  O   ASP A  17     -18.573  -3.986  13.803  1.00 56.79           O  
ATOM    126  CG  ASP A  17     -22.657  -3.019  13.714  1.00 56.79           C  
ATOM    127  OD1 ASP A  17     -22.716  -2.766  12.491  1.00 56.79           O  
ATOM    128  OD2 ASP A  17     -23.610  -2.798  14.492  1.00 56.79           O  
ATOM    129  N   LEU A  18     -19.013  -6.181  14.186  1.00 58.59           N  
ATOM    130  CA  LEU A  18     -17.565  -6.328  14.288  1.00 58.59           C  
ATOM    131  C   LEU A  18     -16.896  -6.061  12.945  1.00 58.59           C  
ATOM    132  CB  LEU A  18     -17.202  -7.731  14.782  1.00 58.59           C  
ATOM    133  O   LEU A  18     -17.168  -6.754  11.962  1.00 58.59           O  
ATOM    134  CG  LEU A  18     -17.292  -7.963  16.292  1.00 58.59           C  
ATOM    135  CD1 LEU A  18     -18.262  -9.100  16.596  1.00 58.59           C  
ATOM    136  CD2 LEU A  18     -15.913  -8.260  16.871  1.00 58.59           C  
ATOM    137  N   GLY A  19     -17.214  -5.048  12.283  1.00 63.85           N  
ATOM    138  CA  GLY A  19     -16.522  -4.361  11.204  1.00 63.85           C  
ATOM    139  C   GLY A  19     -15.271  -5.085  10.743  1.00 63.85           C  
ATOM    140  O   GLY A  19     -14.427  -5.460  11.560  1.00 63.85           O  
ATOM    141  N   TYR A  20     -15.388  -6.172  10.089  1.00 69.65           N  
ATOM    142  CA  TYR A  20     -14.229  -6.785   9.450  1.00 69.65           C  
ATOM    143  C   TYR A  20     -13.180  -5.736   9.100  1.00 69.65           C  
ATOM    144  CB  TYR A  20     -14.649  -7.544   8.187  1.00 69.65           C  
ATOM    145  O   TYR A  20     -13.479  -4.756   8.415  1.00 69.65           O  
ATOM    146  CG  TYR A  20     -13.572  -8.443   7.633  1.00 69.65           C  
ATOM    147  CD1 TYR A  20     -12.808  -8.053   6.534  1.00 69.65           C  
ATOM    148  CD2 TYR A  20     -13.315  -9.685   8.204  1.00 69.65           C  
ATOM    149  CE1 TYR A  20     -11.816  -8.880   6.018  1.00 69.65           C  
ATOM    150  CE2 TYR A  20     -12.325 -10.520   7.697  1.00 69.65           C  
ATOM    151  OH  TYR A  20     -10.599 -10.931   6.099  1.00 69.65           O  
ATOM    152  CZ  TYR A  20     -11.581 -10.109   6.606  1.00 69.65           C  
ATOM    153  N   THR A  21     -12.166  -5.603  10.064  1.00 83.92           N  
ATOM    154  CA  THR A  21     -11.056  -4.719   9.729  1.00 83.92           C  
ATOM    155  C   THR A  21      -9.887  -5.512   9.152  1.00 83.92           C  
ATOM    156  CB  THR A  21     -10.582  -3.925  10.961  1.00 83.92           C  
ATOM    157  O   THR A  21      -9.729  -6.698   9.448  1.00 83.92           O  
ATOM    158  CG2 THR A  21     -11.736  -3.158  11.598  1.00 83.92           C  
ATOM    159  OG1 THR A  21     -10.036  -4.833  11.926  1.00 83.92           O  
ATOM    160  N   ILE A  22      -9.331  -5.046   8.043  1.00 94.57           N  
ATOM    161  CA  ILE A  22      -8.204  -5.677   7.365  1.00 94.57           C  
ATOM    162  C   ILE A  22      -6.916  -4.927   7.698  1.00 94.57           C  
ATOM    163  CB  ILE A  22      -8.417  -5.721   5.835  1.00 94.57           C  
ATOM    164  O   ILE A  22      -6.942  -3.724   7.968  1.00 94.57           O  
ATOM    165  CG1 ILE A  22      -7.357  -6.609   5.173  1.00 94.57           C  
ATOM    166  CG2 ILE A  22      -8.392  -4.307   5.245  1.00 94.57           C  
ATOM    167  CD1 ILE A  22      -7.622  -6.897   3.702  1.00 94.57           C  
ATOM    168  N   VAL A  23      -5.789  -5.663   7.808  1.00 96.26           N  
ATOM    169  CA  VAL A  23      -4.465  -5.113   8.079  1.00 96.26           C  
ATOM    170  C   VAL A  23      -3.657  -5.048   6.785  1.00 96.26           C  
ATOM    171  CB  VAL A  23      -3.709  -5.949   9.137  1.00 96.26           C  
ATOM    172  O   VAL A  23      -3.554  -6.039   6.059  1.00 96.26           O  
ATOM    173  CG1 VAL A  23      -2.341  -5.338   9.431  1.00 96.26           C  
ATOM    174  CG2 VAL A  23      -4.535  -6.059  10.418  1.00 96.26           C  
ATOM    175  N   CYS A  24      -3.106  -3.838   6.453  1.00 97.03           N  
ATOM    176  CA  CYS A  24      -2.328  -3.624   5.238  1.00 97.03           C  
ATOM    177  C   CYS A  24      -0.978  -2.995   5.558  1.00 97.03           C  
ATOM    178  CB  CYS A  24      -3.096  -2.735   4.260  1.00 97.03           C  
ATOM    179  O   CYS A  24      -0.833  -2.305   6.569  1.00 97.03           O  
ATOM    180  SG  CYS A  24      -4.693  -3.414   3.759  1.00 97.03           S  
ATOM    181  N   HIS A  25      -0.001  -3.294   4.765  1.00 96.74           N  
ATOM    182  CA  HIS A  25       1.225  -2.506   4.825  1.00 96.74           C  
ATOM    183  C   HIS A  25       1.017  -1.117   4.232  1.00 96.74           C  
ATOM    184  CB  HIS A  25       2.360  -3.225   4.093  1.00 96.74           C  
ATOM    185  O   HIS A  25       0.294  -0.960   3.245  1.00 96.74           O  
ATOM    186  CG  HIS A  25       2.813  -4.478   4.772  1.00 96.74           C  
ATOM    187  CD2 HIS A  25       2.792  -5.768   4.363  1.00 96.74           C  
ATOM    188  ND1 HIS A  25       3.365  -4.482   6.035  1.00 96.74           N  
ATOM    189  CE1 HIS A  25       3.665  -5.725   6.373  1.00 96.74           C  
ATOM    190  NE2 HIS A  25       3.328  -6.525   5.376  1.00 96.74           N  
ATOM    191  N   THR A  26       1.724  -0.098   4.893  1.00 95.53           N  
ATOM    192  CA  THR A  26       1.553   1.275   4.429  1.00 95.53           C  
ATOM    193  C   THR A  26       2.898   1.991   4.353  1.00 95.53           C  
ATOM    194  CB  THR A  26       0.601   2.061   5.350  1.00 95.53           C  
ATOM    195  O   THR A  26       3.794   1.729   5.158  1.00 95.53           O  
ATOM    196  CG2 THR A  26       1.099   2.053   6.791  1.00 95.53           C  
ATOM    197  OG1 THR A  26       0.515   3.416   4.893  1.00 95.53           O  
ATOM    198  N   THR A  27       3.022   2.850   3.281  1.00 94.31           N  
ATOM    199  CA  THR A  27       4.212   3.680   3.123  1.00 94.31           C  
ATOM    200  C   THR A  27       4.018   5.036   3.795  1.00 94.31           C  
ATOM    201  CB  THR A  27       4.557   3.885   1.637  1.00 94.31           C  
ATOM    202  O   THR A  27       4.857   5.929   3.657  1.00 94.31           O  
ATOM    203  CG2 THR A  27       5.012   2.579   0.993  1.00 94.31           C  
ATOM    204  OG1 THR A  27       3.398   4.367   0.945  1.00 94.31           O  
ATOM    205  N   ALA A  28       2.833   5.245   4.479  1.00 92.44           N  
ATOM    206  CA  ALA A  28       2.531   6.492   5.177  1.00 92.44           C  
ATOM    207  C   ALA A  28       3.375   6.631   6.441  1.00 92.44           C  
ATOM    208  CB  ALA A  28       1.046   6.562   5.523  1.00 92.44           C  
ATOM    209  O   ALA A  28       3.483   7.721   7.007  1.00 92.44           O  
ATOM    210  N   THR A  29       4.002   5.528   6.829  1.00 87.34           N  
ATOM    211  CA  THR A  29       4.922   5.504   7.961  1.00 87.34           C  
ATOM    212  C   THR A  29       6.326   5.114   7.508  1.00 87.34           C  
ATOM    213  CB  THR A  29       4.442   4.528   9.051  1.00 87.34           C  
ATOM    214  O   THR A  29       6.495   4.501   6.452  1.00 87.34           O  
ATOM    215  CG2 THR A  29       3.042   4.891   9.537  1.00 87.34           C  
ATOM    216  OG1 THR A  29       4.420   3.198   8.517  1.00 87.34           O  
ATOM    217  N   SER A  30       7.348   5.655   8.211  1.00 85.34           N  
ATOM    218  CA  SER A  30       8.739   5.268   8.005  1.00 85.34           C  
ATOM    219  C   SER A  30       9.372   4.768   9.300  1.00 85.34           C  
ATOM    220  CB  SER A  30       9.547   6.444   7.455  1.00 85.34           C  
ATOM    221  O   SER A  30       9.504   5.524  10.265  1.00 85.34           O  
ATOM    222  OG  SER A  30      10.883   6.054   7.186  1.00 85.34           O  
ATOM    223  N   PRO A  31       9.614   3.521   9.160  1.00 87.95           N  
ATOM    224  CA  PRO A  31       9.643   2.459   8.152  1.00 87.95           C  
ATOM    225  C   PRO A  31       8.252   1.933   7.808  1.00 87.95           C  
ATOM    226  CB  PRO A  31      10.492   1.370   8.811  1.00 87.95           C  
ATOM    227  O   PRO A  31       7.269   2.309   8.452  1.00 87.95           O  
ATOM    228  CG  PRO A  31      10.214   1.502  10.274  1.00 87.95           C  
ATOM    229  CD  PRO A  31       9.953   2.949  10.581  1.00 87.95           C  
ATOM    230  N   ILE A  32       8.164   1.286   6.649  1.00 90.49           N  
ATOM    231  CA  ILE A  32       6.920   0.633   6.255  1.00 90.49           C  
ATOM    232  C   ILE A  32       6.435  -0.275   7.382  1.00 90.49           C  
ATOM    233  CB  ILE A  32       7.096  -0.177   4.951  1.00 90.49           C  
ATOM    234  O   ILE A  32       7.214  -1.048   7.944  1.00 90.49           O  
ATOM    235  CG1 ILE A  32       7.441   0.756   3.784  1.00 90.49           C  
ATOM    236  CG2 ILE A  32       5.835  -0.991   4.647  1.00 90.49           C  
ATOM    237  CD1 ILE A  32       7.863   0.030   2.515  1.00 90.49           C  
ATOM    238  N   SER A  33       5.154  -0.156   7.748  1.00 92.81           N  
ATOM    239  CA  SER A  33       4.565  -0.945   8.825  1.00 92.81           C  
ATOM    240  C   SER A  33       3.172  -1.439   8.451  1.00 92.81           C  
ATOM    241  CB  SER A  33       4.495  -0.124  10.114  1.00 92.81           C  
ATOM    242  O   SER A  33       2.579  -0.964   7.480  1.00 92.81           O  
ATOM    243  OG  SER A  33       3.759   1.070   9.910  1.00 92.81           O  
ATOM    244  N   ALA A  34       2.728  -2.453   9.132  1.00 94.65           N  
ATOM    245  CA  ALA A  34       1.367  -2.967   8.994  1.00 94.65           C  
ATOM    246  C   ALA A  34       0.401  -2.210   9.901  1.00 94.65           C  
ATOM    247  CB  ALA A  34       1.328  -4.460   9.309  1.00 94.65           C  
ATOM    248  O   ALA A  34       0.685  -1.997  11.082  1.00 94.65           O  
ATOM    249  N   VAL A  35      -0.677  -1.756   9.287  1.00 95.48           N  
ATOM    250  CA  VAL A  35      -1.655  -0.999  10.062  1.00 95.48           C  
ATOM    251  C   VAL A  35      -3.052  -1.568   9.826  1.00 95.48           C  
ATOM    252  CB  VAL A  35      -1.623   0.503   9.703  1.00 95.48           C  
ATOM    253  O   VAL A  35      -3.314  -2.179   8.788  1.00 95.48           O  
ATOM    254  CG1 VAL A  35      -0.234   1.089   9.952  1.00 95.48           C  
ATOM    255  CG2 VAL A  35      -2.042   0.713   8.249  1.00 95.48           C  
ATOM    256  N   THR A  36      -3.860  -1.399  10.894  1.00 96.16           N  
ATOM    257  CA  THR A  36      -5.276  -1.707  10.729  1.00 96.16           C  
ATOM    258  C   THR A  36      -5.966  -0.642   9.882  1.00 96.16           C  
ATOM    259  CB  THR A  36      -5.986  -1.822  12.091  1.00 96.16           C  
ATOM    260  O   THR A  36      -5.875   0.551  10.180  1.00 96.16           O  
ATOM    261  CG2 THR A  36      -7.456  -2.189  11.916  1.00 96.16           C  
ATOM    262  OG1 THR A  36      -5.342  -2.835  12.874  1.00 96.16           O  
ATOM    263  N   CYS A  37      -6.699  -1.072   8.795  1.00 95.10           N  
ATOM    264  CA  CYS A  37      -7.361  -0.125   7.905  1.00 95.10           C  
ATOM    265  C   CYS A  37      -8.577   0.499   8.580  1.00 95.10           C  
ATOM    266  CB  CYS A  37      -7.784  -0.814   6.608  1.00 95.10           C  
ATOM    267  O   CYS A  37      -9.252  -0.154   9.378  1.00 95.10           O  
ATOM    268  SG  CYS A  37      -6.398  -1.383   5.600  1.00 95.10           S  
ATOM    269  N   PRO A  38      -8.774   1.796   8.345  1.00 93.55           N  
ATOM    270  CA  PRO A  38      -9.967   2.448   8.889  1.00 93.55           C  
ATOM    271  C   PRO A  38     -11.264   1.814   8.392  1.00 93.55           C  
ATOM    272  CB  PRO A  38      -9.839   3.890   8.391  1.00 93.55           C  
ATOM    273  O   PRO A  38     -11.259   1.092   7.391  1.00 93.55           O  
ATOM    274  CG  PRO A  38      -8.905   3.811   7.227  1.00 93.55           C  
ATOM    275  CD  PRO A  38      -8.096   2.551   7.349  1.00 93.55           C  
ATOM    276  N   PRO A  39     -12.348   2.022   9.152  1.00 91.91           N  
ATOM    277  CA  PRO A  39     -13.638   1.499   8.699  1.00 91.91           C  
ATOM    278  C   PRO A  39     -13.997   1.956   7.287  1.00 91.91           C  
ATOM    279  CB  PRO A  39     -14.627   2.062   9.723  1.00 91.91           C  
ATOM    280  O   PRO A  39     -13.803   3.126   6.945  1.00 91.91           O  
ATOM    281  CG  PRO A  39     -13.807   2.314  10.947  1.00 91.91           C  
ATOM    282  CD  PRO A  39     -12.420   2.703  10.520  1.00 91.91           C  
ATOM    283  N   GLY A  40     -14.458   1.066   6.424  1.00 91.07           N  
ATOM    284  CA  GLY A  40     -14.837   1.405   5.062  1.00 91.07           C  
ATOM    285  C   GLY A  40     -13.743   1.121   4.049  1.00 91.07           C  
ATOM    286  O   GLY A  40     -13.994   1.112   2.842  1.00 91.07           O  
ATOM    287  N   GLU A  41     -12.507   0.925   4.562  1.00 95.23           N  
ATOM    288  CA  GLU A  41     -11.386   0.559   3.701  1.00 95.23           C  
ATOM    289  C   GLU A  41     -11.023  -0.914   3.863  1.00 95.23           C  
ATOM    290  CB  GLU A  41     -10.169   1.438   4.000  1.00 95.23           C  
ATOM    291  O   GLU A  41     -10.187  -1.264   4.699  1.00 95.23           O  
ATOM    292  CG  GLU A  41     -10.411   2.923   3.771  1.00 95.23           C  
ATOM    293  CD  GLU A  41      -9.140   3.755   3.841  1.00 95.23           C  
ATOM    294  OE1 GLU A  41      -9.216   4.994   3.674  1.00 95.23           O  
ATOM    295  OE2 GLU A  41      -8.060   3.164   4.063  1.00 95.23           O  
ATOM    296  N   ASN A  42     -11.561  -1.693   2.985  1.00 95.32           N  
ATOM    297  CA  ASN A  42     -11.447  -3.138   3.155  1.00 95.32           C  
ATOM    298  C   ASN A  42     -10.514  -3.752   2.116  1.00 95.32           C  
ATOM    299  CB  ASN A  42     -12.826  -3.797   3.085  1.00 95.32           C  
ATOM    300  O   ASN A  42     -10.629  -4.936   1.795  1.00 95.32           O  
ATOM    301  CG  ASN A  42     -13.743  -3.352   4.208  1.00 95.32           C  
ATOM    302  ND2 ASN A  42     -14.967  -2.973   3.858  1.00 95.32           N  
ATOM    303  OD1 ASN A  42     -13.355  -3.349   5.379  1.00 95.32           O  
ATOM    304  N   LEU A  43      -9.654  -2.855   1.544  1.00 97.12           N  
ATOM    305  CA  LEU A  43      -8.700  -3.307   0.538  1.00 97.12           C  
ATOM    306  C   LEU A  43      -7.294  -2.809   0.858  1.00 97.12           C  
ATOM    307  CB  LEU A  43      -9.119  -2.826  -0.854  1.00 97.12           C  
ATOM    308  O   LEU A  43      -7.129  -1.723   1.419  1.00 97.12           O  
ATOM    309  CG  LEU A  43     -10.467  -3.333  -1.368  1.00 97.12           C  
ATOM    310  CD1 LEU A  43     -10.860  -2.594  -2.643  1.00 97.12           C  
ATOM    311  CD2 LEU A  43     -10.416  -4.838  -1.611  1.00 97.12           C  
ATOM    312  N   CYS A  44      -6.336  -3.676   0.533  1.00 97.48           N  
ATOM    313  CA  CYS A  44      -4.947  -3.235   0.463  1.00 97.48           C  
ATOM    314  C   CYS A  44      -4.548  -2.917  -0.973  1.00 97.48           C  
ATOM    315  CB  CYS A  44      -4.017  -4.304   1.036  1.00 97.48           C  
ATOM    316  O   CYS A  44      -4.953  -3.615  -1.904  1.00 97.48           O  
ATOM    317  SG  CYS A  44      -4.399  -4.765   2.740  1.00 97.48           S  
ATOM    318  N   TYR A  45      -3.850  -1.788  -1.172  1.00 97.40           N  
ATOM    319  CA  TYR A  45      -3.387  -1.526  -2.531  1.00 97.40           C  
ATOM    320  C   TYR A  45      -1.869  -1.403  -2.575  1.00 97.40           C  
ATOM    321  CB  TYR A  45      -4.031  -0.250  -3.081  1.00 97.40           C  
ATOM    322  O   TYR A  45      -1.236  -1.088  -1.565  1.00 97.40           O  
ATOM    323  CG  TYR A  45      -3.529   1.014  -2.428  1.00 97.40           C  
ATOM    324  CD1 TYR A  45      -4.202   1.577  -1.346  1.00 97.40           C  
ATOM    325  CD2 TYR A  45      -2.381   1.649  -2.891  1.00 97.40           C  
ATOM    326  CE1 TYR A  45      -3.744   2.743  -0.741  1.00 97.40           C  
ATOM    327  CE2 TYR A  45      -1.914   2.815  -2.294  1.00 97.40           C  
ATOM    328  OH  TYR A  45      -2.143   4.508  -0.627  1.00 97.40           O  
ATOM    329  CZ  TYR A  45      -2.601   3.354  -1.221  1.00 97.40           C  
ATOM    330  N   ARG A  46      -1.367  -1.691  -3.747  1.00 96.33           N  
ATOM    331  CA  ARG A  46       0.035  -1.501  -4.107  1.00 96.33           C  
ATOM    332  C   ARG A  46       0.164  -0.787  -5.448  1.00 96.33           C  
ATOM    333  CB  ARG A  46       0.764  -2.845  -4.156  1.00 96.33           C  
ATOM    334  O   ARG A  46      -0.346  -1.265  -6.464  1.00 96.33           O  
ATOM    335  CG  ARG A  46       2.246  -2.730  -4.475  1.00 96.33           C  
ATOM    336  CD  ARG A  46       2.919  -4.095  -4.532  1.00 96.33           C  
ATOM    337  NE  ARG A  46       4.367  -3.977  -4.674  1.00 96.33           N  
ATOM    338  NH1 ARG A  46       4.330  -3.738  -6.971  1.00 96.33           N  
ATOM    339  NH2 ARG A  46       6.326  -3.714  -5.844  1.00 96.33           N  
ATOM    340  CZ  ARG A  46       5.004  -3.810  -5.829  1.00 96.33           C  
ATOM    341  N   LYS A  47       0.892   0.413  -5.348  1.00 95.34           N  
ATOM    342  CA  LYS A  47       1.192   1.168  -6.560  1.00 95.34           C  
ATOM    343  C   LYS A  47       2.694   1.212  -6.823  1.00 95.34           C  
ATOM    344  CB  LYS A  47       0.636   2.590  -6.458  1.00 95.34           C  
ATOM    345  O   LYS A  47       3.482   1.467  -5.910  1.00 95.34           O  
ATOM    346  CG  LYS A  47      -0.883   2.658  -6.408  1.00 95.34           C  
ATOM    347  CD  LYS A  47      -1.376   4.097  -6.332  1.00 95.34           C  
ATOM    348  CE  LYS A  47      -2.892   4.165  -6.210  1.00 95.34           C  
ATOM    349  NZ  LYS A  47      -3.375   5.572  -6.077  1.00 95.34           N  
ATOM    350  N   MET A  48       2.983   0.945  -8.113  1.00 93.89           N  
ATOM    351  CA  MET A  48       4.385   1.010  -8.517  1.00 93.89           C  
ATOM    352  C   MET A  48       4.548   1.845  -9.783  1.00 93.89           C  
ATOM    353  CB  MET A  48       4.946  -0.395  -8.742  1.00 93.89           C  
ATOM    354  O   MET A  48       3.761   1.716 -10.722  1.00 93.89           O  
ATOM    355  CG  MET A  48       4.927  -1.268  -7.498  1.00 93.89           C  
ATOM    356  SD  MET A  48       5.452  -2.993  -7.842  1.00 93.89           S  
ATOM    357  CE  MET A  48       7.213  -2.728  -8.190  1.00 93.89           C  
ATOM    358  N   TRP A  49       5.485   2.739  -9.725  1.00 93.64           N  
ATOM    359  CA  TRP A  49       5.771   3.525 -10.921  1.00 93.64           C  
ATOM    360  C   TRP A  49       7.230   3.972 -10.942  1.00 93.64           C  
ATOM    361  CB  TRP A  49       4.850   4.746 -10.995  1.00 93.64           C  
ATOM    362  O   TRP A  49       7.927   3.884  -9.929  1.00 93.64           O  
ATOM    363  CG  TRP A  49       5.159   5.806  -9.981  1.00 93.64           C  
ATOM    364  CD1 TRP A  49       5.913   6.931 -10.169  1.00 93.64           C  
ATOM    365  CD2 TRP A  49       4.727   5.836  -8.618  1.00 93.64           C  
ATOM    366  CE2 TRP A  49       5.255   7.010  -8.038  1.00 93.64           C  
ATOM    367  CE3 TRP A  49       3.942   4.983  -7.830  1.00 93.64           C  
ATOM    368  NE1 TRP A  49       5.974   7.660  -9.004  1.00 93.64           N  
ATOM    369  CH2 TRP A  49       4.252   6.502  -5.955  1.00 93.64           C  
ATOM    370  CZ2 TRP A  49       5.022   7.354  -6.703  1.00 93.64           C  
ATOM    371  CZ3 TRP A  49       3.712   5.326  -6.502  1.00 93.64           C  
ATOM    372  N   CYS A  50       7.685   4.365 -12.169  1.00 93.75           N  
ATOM    373  CA  CYS A  50       9.051   4.832 -12.374  1.00 93.75           C  
ATOM    374  C   CYS A  50       9.110   6.355 -12.394  1.00 93.75           C  
ATOM    375  CB  CYS A  50       9.619   4.274 -13.678  1.00 93.75           C  
ATOM    376  O   CYS A  50       8.511   6.992 -13.262  1.00 93.75           O  
ATOM    377  SG  CYS A  50      11.410   4.458 -13.830  1.00 93.75           S  
ATOM    378  N   ASP A  51       9.829   6.903 -11.378  1.00 91.12           N  
ATOM    379  CA  ASP A  51      10.052   8.346 -11.404  1.00 91.12           C  
ATOM    380  C   ASP A  51      11.377   8.685 -12.083  1.00 91.12           C  
ATOM    381  CB  ASP A  51      10.026   8.918  -9.985  1.00 91.12           C  
ATOM    382  O   ASP A  51      11.980   7.833 -12.740  1.00 91.12           O  
ATOM    383  CG  ASP A  51      11.198   8.455  -9.138  1.00 91.12           C  
ATOM    384  OD1 ASP A  51      12.110   7.787  -9.670  1.00 91.12           O  
ATOM    385  OD2 ASP A  51      11.208   8.758  -7.925  1.00 91.12           O  
ATOM    386  N   VAL A  52      11.837   9.921 -12.012  1.00 93.28           N  
ATOM    387  CA  VAL A  52      13.013  10.389 -12.738  1.00 93.28           C  
ATOM    388  C   VAL A  52      14.260   9.676 -12.218  1.00 93.28           C  
ATOM    389  CB  VAL A  52      13.184  11.919 -12.616  1.00 93.28           C  
ATOM    390  O   VAL A  52      15.283   9.624 -12.904  1.00 93.28           O  
ATOM    391  CG1 VAL A  52      12.028  12.648 -13.300  1.00 93.28           C  
ATOM    392  CG2 VAL A  52      13.284  12.329 -11.147  1.00 93.28           C  
ATOM    393  N   PHE A  53      14.159   9.020 -11.074  1.00 92.17           N  
ATOM    394  CA  PHE A  53      15.326   8.400 -10.458  1.00 92.17           C  
ATOM    395  C   PHE A  53      15.230   6.881 -10.523  1.00 92.17           C  
ATOM    396  CB  PHE A  53      15.472   8.856  -9.003  1.00 92.17           C  
ATOM    397  O   PHE A  53      15.876   6.179  -9.742  1.00 92.17           O  
ATOM    398  CG  PHE A  53      15.629  10.344  -8.845  1.00 92.17           C  
ATOM    399  CD1 PHE A  53      16.834  10.966  -9.150  1.00 92.17           C  
ATOM    400  CD2 PHE A  53      14.572  11.122  -8.392  1.00 92.17           C  
ATOM    401  CE1 PHE A  53      16.982  12.344  -9.005  1.00 92.17           C  
ATOM    402  CE2 PHE A  53      14.712  12.499  -8.245  1.00 92.17           C  
ATOM    403  CZ  PHE A  53      15.919  13.107  -8.551  1.00 92.17           C  
ATOM    404  N   CYS A  54      14.404   6.339 -11.313  1.00 90.72           N  
ATOM    405  CA  CYS A  54      14.125   4.910 -11.394  1.00 90.72           C  
ATOM    406  C   CYS A  54      15.381   4.129 -11.760  1.00 90.72           C  
ATOM    407  CB  CYS A  54      13.027   4.636 -12.421  1.00 90.72           C  
ATOM    408  O   CYS A  54      15.589   3.015 -11.275  1.00 90.72           O  
ATOM    409  SG  CYS A  54      11.404   4.332 -11.688  1.00 90.72           S  
ATOM    410  N   SER A  55      16.218   4.741 -12.519  1.00 90.04           N  
ATOM    411  CA  SER A  55      17.420   4.061 -12.991  1.00 90.04           C  
ATOM    412  C   SER A  55      18.399   3.813 -11.848  1.00 90.04           C  
ATOM    413  CB  SER A  55      18.101   4.877 -14.090  1.00 90.04           C  
ATOM    414  O   SER A  55      19.127   2.818 -11.852  1.00 90.04           O  
ATOM    415  OG  SER A  55      17.249   5.018 -15.214  1.00 90.04           O  
ATOM    416  N   SER A  56      18.372   4.637 -10.890  1.00 92.53           N  
ATOM    417  CA  SER A  56      19.348   4.533  -9.810  1.00 92.53           C  
ATOM    418  C   SER A  56      18.730   3.908  -8.564  1.00 92.53           C  
ATOM    419  CB  SER A  56      19.920   5.910  -9.469  1.00 92.53           C  
ATOM    420  O   SER A  56      19.381   3.127  -7.867  1.00 92.53           O  
ATOM    421  OG  SER A  56      18.887   6.804  -9.091  1.00 92.53           O  
ATOM    422  N   ARG A  57      17.291   4.199  -8.294  1.00 87.76           N  
ATOM    423  CA  ARG A  57      16.684   3.802  -7.028  1.00 87.76           C  
ATOM    424  C   ARG A  57      15.679   2.673  -7.233  1.00 87.76           C  
ATOM    425  CB  ARG A  57      16.000   4.997  -6.361  1.00 87.76           C  
ATOM    426  O   ARG A  57      15.231   2.051  -6.268  1.00 87.76           O  
ATOM    427  CG  ARG A  57      16.957   6.106  -5.954  1.00 87.76           C  
ATOM    428  CD  ARG A  57      16.220   7.291  -5.344  1.00 87.76           C  
ATOM    429  NE  ARG A  57      17.122   8.409  -5.082  1.00 87.76           N  
ATOM    430  NH1 ARG A  57      15.465   9.842  -4.348  1.00 87.76           N  
ATOM    431  NH2 ARG A  57      17.647  10.542  -4.412  1.00 87.76           N  
ATOM    432  CZ  ARG A  57      16.743   9.595  -4.614  1.00 87.76           C  
ATOM    433  N   GLY A  58      15.387   2.469  -8.496  1.00 89.64           N  
ATOM    434  CA  GLY A  58      14.300   1.542  -8.765  1.00 89.64           C  
ATOM    435  C   GLY A  58      12.935   2.205  -8.761  1.00 89.64           C  
ATOM    436  O   GLY A  58      12.835   3.429  -8.659  1.00 89.64           O  
ATOM    437  N   LYS A  59      11.873   1.360  -8.848  1.00 91.23           N  
ATOM    438  CA  LYS A  59      10.500   1.852  -8.914  1.00 91.23           C  
ATOM    439  C   LYS A  59      10.038   2.377  -7.557  1.00 91.23           C  
ATOM    440  CB  LYS A  59       9.557   0.748  -9.397  1.00 91.23           C  
ATOM    441  O   LYS A  59      10.466   1.878  -6.514  1.00 91.23           O  
ATOM    442  CG  LYS A  59       9.745   0.370 -10.859  1.00 91.23           C  
ATOM    443  CD  LYS A  59       8.715  -0.660 -11.306  1.00 91.23           C  
ATOM    444  CE  LYS A  59       8.912  -1.051 -12.764  1.00 91.23           C  
ATOM    445  NZ  LYS A  59       7.916  -2.074 -13.203  1.00 91.23           N  
ATOM    446  N   VAL A  60       9.247   3.432  -7.673  1.00 91.77           N  
ATOM    447  CA  VAL A  60       8.561   3.926  -6.484  1.00 91.77           C  
ATOM    448  C   VAL A  60       7.431   2.971  -6.105  1.00 91.77           C  
ATOM    449  CB  VAL A  60       8.005   5.351  -6.700  1.00 91.77           C  
ATOM    450  O   VAL A  60       6.698   2.491  -6.974  1.00 91.77           O  
ATOM    451  CG1 VAL A  60       7.245   5.827  -5.463  1.00 91.77           C  
ATOM    452  CG2 VAL A  60       9.136   6.319  -7.041  1.00 91.77           C  
ATOM    453  N   VAL A  61       7.421   2.679  -4.770  1.00 93.00           N  
ATOM    454  CA  VAL A  61       6.364   1.801  -4.279  1.00 93.00           C  
ATOM    455  C   VAL A  61       5.507   2.544  -3.258  1.00 93.00           C  
ATOM    456  CB  VAL A  61       6.943   0.512  -3.653  1.00 93.00           C  
ATOM    457  O   VAL A  61       6.032   3.149  -2.320  1.00 93.00           O  
ATOM    458  CG1 VAL A  61       5.823  -0.379  -3.119  1.00 93.00           C  
ATOM    459  CG2 VAL A  61       7.790  -0.244  -4.675  1.00 93.00           C  
ATOM    460  N   GLU A  62       4.202   2.492  -3.482  1.00 95.10           N  
ATOM    461  CA  GLU A  62       3.216   3.030  -2.549  1.00 95.10           C  
ATOM    462  C   GLU A  62       2.234   1.951  -2.102  1.00 95.10           C  
ATOM    463  CB  GLU A  62       2.460   4.201  -3.181  1.00 95.10           C  
ATOM    464  O   GLU A  62       1.630   1.271  -2.934  1.00 95.10           O  
ATOM    465  CG  GLU A  62       1.493   4.893  -2.232  1.00 95.10           C  
ATOM    466  CD  GLU A  62       0.710   6.019  -2.888  1.00 95.10           C  
ATOM    467  OE1 GLU A  62      -0.331   6.438  -2.333  1.00 95.10           O  
ATOM    468  OE2 GLU A  62       1.141   6.486  -3.966  1.00 95.10           O  
ATOM    469  N   LEU A  63       2.114   1.797  -0.727  1.00 96.57           N  
ATOM    470  CA  LEU A  63       1.210   0.822  -0.125  1.00 96.57           C  
ATOM    471  C   LEU A  63       0.180   1.513   0.762  1.00 96.57           C  
ATOM    472  CB  LEU A  63       1.997  -0.206   0.691  1.00 96.57           C  
ATOM    473  O   LEU A  63       0.450   2.578   1.322  1.00 96.57           O  
ATOM    474  CG  LEU A  63       3.198  -0.849  -0.005  1.00 96.57           C  
ATOM    475  CD1 LEU A  63       4.017  -1.660   0.993  1.00 96.57           C  
ATOM    476  CD2 LEU A  63       2.738  -1.725  -1.165  1.00 96.57           C  
ATOM    477  N   GLY A  64      -1.027   0.862   0.836  1.00 96.77           N  
ATOM    478  CA  GLY A  64      -1.995   1.471   1.734  1.00 96.77           C  
ATOM    479  C   GLY A  64      -3.344   0.779   1.716  1.00 96.77           C  
ATOM    480  O   GLY A  64      -3.472  -0.330   1.192  1.00 96.77           O  
ATOM    481  N   CYS A  65      -4.253   1.423   2.487  1.00 97.04           N  
ATOM    482  CA  CYS A  65      -5.640   0.980   2.587  1.00 97.04           C  
ATOM    483  C   CYS A  65      -6.537   1.782   1.653  1.00 97.04           C  
ATOM    484  CB  CYS A  65      -6.140   1.108   4.025  1.00 97.04           C  
ATOM    485  O   CYS A  65      -6.304   2.971   1.430  1.00 97.04           O  
ATOM    486  SG  CYS A  65      -5.182   0.149   5.218  1.00 97.04           S  
ATOM    487  N   ALA A  66      -7.534   1.063   1.075  1.00 96.96           N  
ATOM    488  CA  ALA A  66      -8.443   1.767   0.174  1.00 96.96           C  
ATOM    489  C   ALA A  66      -9.852   1.186   0.252  1.00 96.96           C  
ATOM    490  CB  ALA A  66      -7.925   1.706  -1.260  1.00 96.96           C  
ATOM    491  O   ALA A  66     -10.025  -0.003   0.530  1.00 96.96           O  
ATOM    492  N   ALA A  67     -10.838   2.063   0.142  1.00 96.16           N  
ATOM    493  CA  ALA A  67     -12.224   1.615   0.035  1.00 96.16           C  
ATOM    494  C   ALA A  67     -12.485   0.956  -1.316  1.00 96.16           C  
ATOM    495  CB  ALA A  67     -13.179   2.788   0.245  1.00 96.16           C  
ATOM    496  O   ALA A  67     -13.199  -0.046  -1.397  1.00 96.16           O  
ATOM    497  N   THR A  68     -11.979   1.627  -2.325  1.00 96.59           N  
ATOM    498  CA  THR A  68     -11.999   1.135  -3.698  1.00 96.59           C  
ATOM    499  C   THR A  68     -10.590   1.106  -4.283  1.00 96.59           C  
ATOM    500  CB  THR A  68     -12.910   2.000  -4.589  1.00 96.59           C  
ATOM    501  O   THR A  68      -9.733   1.901  -3.892  1.00 96.59           O  
ATOM    502  CG2 THR A  68     -14.353   1.970  -4.094  1.00 96.59           C  
ATOM    503  OG1 THR A  68     -12.439   3.353  -4.572  1.00 96.59           O  
ATOM    504  N   CYS A  69     -10.356   0.078  -5.111  1.00 96.41           N  
ATOM    505  CA  CYS A  69      -9.045  -0.032  -5.741  1.00 96.41           C  
ATOM    506  C   CYS A  69      -8.738   1.204  -6.579  1.00 96.41           C  
ATOM    507  CB  CYS A  69      -8.974  -1.283  -6.616  1.00 96.41           C  
ATOM    508  O   CYS A  69      -9.524   1.580  -7.450  1.00 96.41           O  
ATOM    509  SG  CYS A  69      -7.294  -1.739  -7.099  1.00 96.41           S  
ATOM    510  N   PRO A  70      -7.584   1.940  -6.263  1.00 96.28           N  
ATOM    511  CA  PRO A  70      -7.221   3.164  -6.983  1.00 96.28           C  
ATOM    512  C   PRO A  70      -7.105   2.949  -8.490  1.00 96.28           C  
ATOM    513  CB  PRO A  70      -5.865   3.538  -6.379  1.00 96.28           C  
ATOM    514  O   PRO A  70      -6.744   1.857  -8.936  1.00 96.28           O  
ATOM    515  CG  PRO A  70      -5.822   2.827  -5.065  1.00 96.28           C  
ATOM    516  CD  PRO A  70      -6.613   1.556  -5.185  1.00 96.28           C  
ATOM    517  N   SER A  71      -7.468   3.945  -9.162  1.00 95.43           N  
ATOM    518  CA  SER A  71      -7.348   3.898 -10.615  1.00 95.43           C  
ATOM    519  C   SER A  71      -5.888   3.965 -11.052  1.00 95.43           C  
ATOM    520  CB  SER A  71      -8.133   5.043 -11.256  1.00 95.43           C  
ATOM    521  O   SER A  71      -5.073   4.631 -10.409  1.00 95.43           O  
ATOM    522  OG  SER A  71      -7.731   6.291 -10.719  1.00 95.43           O  
ATOM    523  N   LYS A  72      -5.663   3.274 -12.077  1.00 92.65           N  
ATOM    524  CA  LYS A  72      -4.335   3.220 -12.680  1.00 92.65           C  
ATOM    525  C   LYS A  72      -4.079   4.442 -13.557  1.00 92.65           C  
ATOM    526  CB  LYS A  72      -4.171   1.941 -13.503  1.00 92.65           C  
ATOM    527  O   LYS A  72      -4.905   4.789 -14.405  1.00 92.65           O  
ATOM    528  CG  LYS A  72      -2.805   1.797 -14.158  1.00 92.65           C  
ATOM    529  CD  LYS A  72      -2.727   0.542 -15.017  1.00 92.65           C  
ATOM    530  CE  LYS A  72      -1.395   0.447 -15.749  1.00 92.65           C  
ATOM    531  NZ  LYS A  72      -1.328  -0.763 -16.623  1.00 92.65           N  
ATOM    532  N   LYS A  73      -2.933   5.162 -13.237  1.00 91.82           N  
ATOM    533  CA  LYS A  73      -2.423   6.200 -14.129  1.00 91.82           C  
ATOM    534  C   LYS A  73      -1.432   5.622 -15.135  1.00 91.82           C  
ATOM    535  CB  LYS A  73      -1.761   7.320 -13.326  1.00 91.82           C  
ATOM    536  O   LYS A  73      -0.940   4.505 -14.959  1.00 91.82           O  
ATOM    537  CG  LYS A  73      -2.707   8.048 -12.383  1.00 91.82           C  
ATOM    538  CD  LYS A  73      -2.007   9.194 -11.663  1.00 91.82           C  
ATOM    539  CE  LYS A  73      -2.944   9.902 -10.694  1.00 91.82           C  
ATOM    540  NZ  LYS A  73      -2.250  10.997  -9.953  1.00 91.82           N  
ATOM    541  N   PRO A  74      -1.256   6.381 -16.302  1.00 92.60           N  
ATOM    542  CA  PRO A  74      -0.268   5.863 -17.250  1.00 92.60           C  
ATOM    543  C   PRO A  74       1.085   5.585 -16.600  1.00 92.60           C  
ATOM    544  CB  PRO A  74      -0.155   6.983 -18.288  1.00 92.60           C  
ATOM    545  O   PRO A  74       1.574   6.398 -15.811  1.00 92.60           O  
ATOM    546  CG  PRO A  74      -1.467   7.695 -18.226  1.00 92.60           C  
ATOM    547  CD  PRO A  74      -1.976   7.636 -16.814  1.00 92.60           C  
ATOM    548  N   TYR A  75       1.533   4.357 -16.849  1.00 90.59           N  
ATOM    549  CA  TYR A  75       2.865   3.910 -16.458  1.00 90.59           C  
ATOM    550  C   TYR A  75       2.897   3.512 -14.987  1.00 90.59           C  
ATOM    551  CB  TYR A  75       3.901   5.007 -16.724  1.00 90.59           C  
ATOM    552  O   TYR A  75       3.961   3.494 -14.365  1.00 90.59           O  
ATOM    553  CG  TYR A  75       3.929   5.480 -18.157  1.00 90.59           C  
ATOM    554  CD1 TYR A  75       4.385   4.648 -19.177  1.00 90.59           C  
ATOM    555  CD2 TYR A  75       3.502   6.760 -18.493  1.00 90.59           C  
ATOM    556  CE1 TYR A  75       4.415   5.080 -20.498  1.00 90.59           C  
ATOM    557  CE2 TYR A  75       3.528   7.203 -19.812  1.00 90.59           C  
ATOM    558  OH  TYR A  75       4.012   6.791 -22.112  1.00 90.59           O  
ATOM    559  CZ  TYR A  75       3.985   6.357 -20.806  1.00 90.59           C  
ATOM    560  N   GLU A  76       1.720   3.454 -14.429  1.00 94.45           N  
ATOM    561  CA  GLU A  76       1.576   2.975 -13.058  1.00 94.45           C  
ATOM    562  C   GLU A  76       1.010   1.558 -13.024  1.00 94.45           C  
ATOM    563  CB  GLU A  76       0.679   3.918 -12.250  1.00 94.45           C  
ATOM    564  O   GLU A  76       0.159   1.204 -13.843  1.00 94.45           O  
ATOM    565  CG  GLU A  76       0.685   3.640 -10.754  1.00 94.45           C  
ATOM    566  CD  GLU A  76      -0.061   4.691  -9.946  1.00 94.45           C  
ATOM    567  OE1 GLU A  76      -0.212   4.516  -8.716  1.00 94.45           O  
ATOM    568  OE2 GLU A  76      -0.499   5.696 -10.549  1.00 94.45           O  
ATOM    569  N   GLU A  77       1.578   0.757 -12.141  1.00 94.24           N  
ATOM    570  CA  GLU A  77       1.005  -0.547 -11.819  1.00 94.24           C  
ATOM    571  C   GLU A  77       0.245  -0.504 -10.497  1.00 94.24           C  
ATOM    572  CB  GLU A  77       2.098  -1.617 -11.764  1.00 94.24           C  
ATOM    573  O   GLU A  77       0.767  -0.021  -9.490  1.00 94.24           O  
ATOM    574  CG  GLU A  77       2.851  -1.795 -13.074  1.00 94.24           C  
ATOM    575  CD  GLU A  77       3.995  -2.793 -12.978  1.00 94.24           C  
ATOM    576  OE1 GLU A  77       4.818  -2.865 -13.919  1.00 94.24           O  
ATOM    577  OE2 GLU A  77       4.068  -3.508 -11.954  1.00 94.24           O  
ATOM    578  N   VAL A  78      -1.046  -0.942 -10.574  1.00 96.38           N  
ATOM    579  CA  VAL A  78      -1.860  -0.945  -9.363  1.00 96.38           C  
ATOM    580  C   VAL A  78      -2.423  -2.344  -9.122  1.00 96.38           C  
ATOM    581  CB  VAL A  78      -3.009   0.084  -9.450  1.00 96.38           C  
ATOM    582  O   VAL A  78      -2.995  -2.954 -10.028  1.00 96.38           O  
ATOM    583  CG1 VAL A  78      -3.835   0.081  -8.165  1.00 96.38           C  
ATOM    584  CG2 VAL A  78      -2.455   1.480  -9.729  1.00 96.38           C  
ATOM    585  N   THR A  79      -2.208  -2.859  -7.910  1.00 96.22           N  
ATOM    586  CA  THR A  79      -2.809  -4.123  -7.498  1.00 96.22           C  
ATOM    587  C   THR A  79      -3.562  -3.960  -6.181  1.00 96.22           C  
ATOM    588  CB  THR A  79      -1.745  -5.226  -7.352  1.00 96.22           C  
ATOM    589  O   THR A  79      -3.166  -3.162  -5.328  1.00 96.22           O  
ATOM    590  CG2 THR A  79      -1.056  -5.506  -8.684  1.00 96.22           C  
ATOM    591  OG1 THR A  79      -0.761  -4.809  -6.397  1.00 96.22           O  
ATOM    592  N   CYS A  80      -4.694  -4.675  -6.092  1.00 97.27           N  
ATOM    593  CA  CYS A  80      -5.498  -4.654  -4.875  1.00 97.27           C  
ATOM    594  C   CYS A  80      -5.793  -6.069  -4.393  1.00 97.27           C  
ATOM    595  CB  CYS A  80      -6.808  -3.903  -5.111  1.00 97.27           C  
ATOM    596  O   CYS A  80      -5.872  -7.000  -5.196  1.00 97.27           O  
ATOM    597  SG  CYS A  80      -6.582  -2.158  -5.521  1.00 97.27           S  
ATOM    598  N   CYS A  81      -5.900  -6.189  -3.136  1.00 96.90           N  
ATOM    599  CA  CYS A  81      -6.246  -7.463  -2.515  1.00 96.90           C  
ATOM    600  C   CYS A  81      -7.030  -7.245  -1.226  1.00 96.90           C  
ATOM    601  CB  CYS A  81      -4.986  -8.277  -2.225  1.00 96.90           C  
ATOM    602  O   CYS A  81      -7.096  -6.126  -0.716  1.00 96.90           O  
ATOM    603  SG  CYS A  81      -3.865  -7.490  -1.047  1.00 96.90           S  
ATOM    604  N   SER A  82      -7.755  -8.258  -0.683  1.00 96.21           N  
ATOM    605  CA  SER A  82      -8.698  -8.036   0.408  1.00 96.21           C  
ATOM    606  C   SER A  82      -8.400  -8.950   1.591  1.00 96.21           C  
ATOM    607  CB  SER A  82     -10.133  -8.258  -0.071  1.00 96.21           C  
ATOM    608  O   SER A  82      -9.291  -9.254   2.387  1.00 96.21           O  
ATOM    609  OG  SER A  82     -10.279  -9.547  -0.642  1.00 96.21           O  
ATOM    610  N   THR A  83      -7.099  -9.453   1.645  1.00 95.39           N  
ATOM    611  CA  THR A  83      -6.715 -10.233   2.816  1.00 95.39           C  
ATOM    612  C   THR A  83      -5.655  -9.498   3.631  1.00 95.39           C  
ATOM    613  CB  THR A  83      -6.186 -11.622   2.413  1.00 95.39           C  
ATOM    614  O   THR A  83      -5.063  -8.526   3.157  1.00 95.39           O  
ATOM    615  CG2 THR A  83      -7.238 -12.408   1.638  1.00 95.39           C  
ATOM    616  OG1 THR A  83      -5.022 -11.464   1.592  1.00 95.39           O  
ATOM    617  N   ASP A  84      -5.442  -9.938   4.892  1.00 95.83           N  
ATOM    618  CA  ASP A  84      -4.481  -9.285   5.775  1.00 95.83           C  
ATOM    619  C   ASP A  84      -3.074  -9.328   5.184  1.00 95.83           C  
ATOM    620  CB  ASP A  84      -4.491  -9.941   7.158  1.00 95.83           C  
ATOM    621  O   ASP A  84      -2.613 -10.382   4.741  1.00 95.83           O  
ATOM    622  CG  ASP A  84      -5.726  -9.593   7.970  1.00 95.83           C  
ATOM    623  OD1 ASP A  84      -6.437  -8.628   7.616  1.00 95.83           O  
ATOM    624  OD2 ASP A  84      -5.990 -10.290   8.974  1.00 95.83           O  
ATOM    625  N   LYS A  85      -2.462  -8.135   5.114  1.00 95.51           N  
ATOM    626  CA  LYS A  85      -1.064  -7.998   4.716  1.00 95.51           C  
ATOM    627  C   LYS A  85      -0.828  -8.584   3.327  1.00 95.51           C  
ATOM    628  CB  LYS A  85      -0.147  -8.678   5.734  1.00 95.51           C  
ATOM    629  O   LYS A  85       0.203  -9.213   3.079  1.00 95.51           O  
ATOM    630  CG  LYS A  85      -0.242  -8.098   7.137  1.00 95.51           C  
ATOM    631  CD  LYS A  85       0.659  -8.845   8.113  1.00 95.51           C  
ATOM    632  CE  LYS A  85       0.490  -8.331   9.536  1.00 95.51           C  
ATOM    633  NZ  LYS A  85       1.314  -9.110  10.508  1.00 95.51           N  
ATOM    634  N   CYS A  86      -1.735  -8.545   2.448  1.00 96.22           N  
ATOM    635  CA  CYS A  86      -1.671  -9.137   1.116  1.00 96.22           C  
ATOM    636  C   CYS A  86      -0.873  -8.254   0.164  1.00 96.22           C  
ATOM    637  CB  CYS A  86      -3.077  -9.360   0.561  1.00 96.22           C  
ATOM    638  O   CYS A  86      -0.669  -8.611  -0.997  1.00 96.22           O  
ATOM    639  SG  CYS A  86      -4.034  -7.840   0.367  1.00 96.22           S  
ATOM    640  N   ASN A  87      -0.479  -7.044   0.649  1.00 95.78           N  
ATOM    641  CA  ASN A  87       0.341  -6.141  -0.153  1.00 95.78           C  
ATOM    642  C   ASN A  87       1.783  -6.102   0.346  1.00 95.78           C  
ATOM    643  CB  ASN A  87      -0.258  -4.733  -0.158  1.00 95.78           C  
ATOM    644  O   ASN A  87       2.160  -5.201   1.097  1.00 95.78           O  
ATOM    645  CG  ASN A  87      -0.311  -4.117   1.226  1.00 95.78           C  
ATOM    646  ND2 ASN A  87      -0.285  -2.791   1.286  1.00 95.78           N  
ATOM    647  OD1 ASN A  87      -0.375  -4.827   2.234  1.00 95.78           O  
ATOM    648  N   PRO A  88       2.531  -7.166   0.001  1.00 85.75           N  
ATOM    649  CA  PRO A  88       3.877  -7.350   0.550  1.00 85.75           C  
ATOM    650  C   PRO A  88       4.785  -6.148   0.302  1.00 85.75           C  
ATOM    651  CB  PRO A  88       4.393  -8.586  -0.190  1.00 85.75           C  
ATOM    652  O   PRO A  88       4.579  -5.402  -0.659  1.00 85.75           O  
ATOM    653  CG  PRO A  88       3.628  -8.611  -1.473  1.00 85.75           C  
ATOM    654  CD  PRO A  88       2.288  -7.973  -1.242  1.00 85.75           C  
ATOM    655  N   HIS A  89       5.664  -5.927   1.324  1.00 75.95           N  
ATOM    656  CA  HIS A  89       6.761  -4.969   1.241  1.00 75.95           C  
ATOM    657  C   HIS A  89       7.727  -5.333   0.119  1.00 75.95           C  
ATOM    658  CB  HIS A  89       7.508  -4.892   2.573  1.00 75.95           C  
ATOM    659  O   HIS A  89       7.999  -6.514  -0.113  1.00 75.95           O  
ATOM    660  CG  HIS A  89       8.506  -3.781   2.638  1.00 75.95           C  
ATOM    661  CD2 HIS A  89       8.368  -2.482   2.994  1.00 75.95           C  
ATOM    662  ND1 HIS A  89       9.833  -3.952   2.308  1.00 75.95           N  
ATOM    663  CE1 HIS A  89      10.470  -2.803   2.458  1.00 75.95           C  
ATOM    664  NE2 HIS A  89       9.604  -1.894   2.874  1.00 75.95           N  
ATOM    665  N   PRO A  90       8.171  -4.318  -0.775  1.00 72.15           N  
ATOM    666  CA  PRO A  90       9.201  -4.651  -1.763  1.00 72.15           C  
ATOM    667  C   PRO A  90      10.485  -5.174  -1.123  1.00 72.15           C  
ATOM    668  CB  PRO A  90       9.449  -3.320  -2.476  1.00 72.15           C  
ATOM    669  O   PRO A  90      10.872  -4.717  -0.044  1.00 72.15           O  
ATOM    670  CG  PRO A  90       8.405  -2.397  -1.936  1.00 72.15           C  
ATOM    671  CD  PRO A  90       7.767  -3.045  -0.741  1.00 72.15           C  
ATOM    672  N   LYS A  91      10.793  -6.513  -1.309  1.00 67.64           N  
ATOM    673  CA  LYS A  91      12.076  -7.097  -0.929  1.00 67.64           C  
ATOM    674  C   LYS A  91      13.238  -6.241  -1.424  1.00 67.64           C  
ATOM    675  CB  LYS A  91      12.201  -8.519  -1.477  1.00 67.64           C  
ATOM    676  O   LYS A  91      13.197  -5.713  -2.537  1.00 67.64           O  
ATOM    677  CG  LYS A  91      11.154  -9.484  -0.942  1.00 67.64           C  
ATOM    678  CD  LYS A  91      11.628 -10.929  -1.030  1.00 67.64           C  
ATOM    679  CE  LYS A  91      10.541 -11.902  -0.593  1.00 67.64           C  
ATOM    680  NZ  LYS A  91      11.008 -13.320  -0.660  1.00 67.64           N  
ATOM    681  N   GLN A  92      13.797  -5.278  -0.591  1.00 56.10           N  
ATOM    682  CA  GLN A  92      15.080  -4.651  -0.888  1.00 56.10           C  
ATOM    683  C   GLN A  92      15.994  -5.603  -1.655  1.00 56.10           C  
ATOM    684  CB  GLN A  92      15.764  -4.190   0.400  1.00 56.10           C  
ATOM    685  O   GLN A  92      15.991  -6.810  -1.404  1.00 56.10           O  
ATOM    686  CG  GLN A  92      15.050  -3.041   1.098  1.00 56.10           C  
ATOM    687  CD  GLN A  92      15.836  -2.488   2.272  1.00 56.10           C  
ATOM    688  NE2 GLN A  92      15.322  -1.426   2.883  1.00 56.10           N  
ATOM    689  OE1 GLN A  92      16.897  -3.011   2.628  1.00 56.10           O  
ATOM    690  N   ARG A  93      16.018  -5.591  -3.047  1.00 51.18           N  
ATOM    691  CA  ARG A  93      17.053  -6.294  -3.797  1.00 51.18           C  
ATOM    692  C   ARG A  93      18.178  -6.757  -2.877  1.00 51.18           C  
ATOM    693  CB  ARG A  93      17.616  -5.401  -4.905  1.00 51.18           C  
ATOM    694  O   ARG A  93      18.591  -6.023  -1.976  1.00 51.18           O  
ATOM    695  CG  ARG A  93      16.982  -5.636  -6.267  1.00 51.18           C  
ATOM    696  CD  ARG A  93      17.644  -4.795  -7.350  1.00 51.18           C  
ATOM    697  NE  ARG A  93      17.695  -5.502  -8.626  1.00 51.18           N  
ATOM    698  NH1 ARG A  93      16.005  -4.272  -9.610  1.00 51.18           N  
ATOM    699  NH2 ARG A  93      17.045  -5.943 -10.784  1.00 51.18           N  
ATOM    700  CZ  ARG A  93      16.915  -5.238  -9.671  1.00 51.18           C  
ATOM    701  N   PRO A  94      18.404  -8.164  -2.724  1.00 45.71           N  
ATOM    702  CA  PRO A  94      19.694  -8.478  -2.105  1.00 45.71           C  
ATOM    703  C   PRO A  94      20.872  -7.849  -2.846  1.00 45.71           C  
ATOM    704  CB  PRO A  94      19.757 -10.006  -2.176  1.00 45.71           C  
ATOM    705  O   PRO A  94      20.877  -7.803  -4.079  1.00 45.71           O  
ATOM    706  CG  PRO A  94      18.478 -10.411  -2.834  1.00 45.71           C  
ATOM    707  CD  PRO A  94      17.764  -9.172  -3.292  1.00 45.71           C  
ATOM    708  N   GLY A  95      21.283  -6.642  -2.683  1.00 39.07           N  
ATOM    709  CA  GLY A  95      22.641  -6.248  -3.022  1.00 39.07           C  
ATOM    710  C   GLY A  95      23.446  -7.367  -3.656  1.00 39.07           C  
ATOM    711  O   GLY A  95      23.222  -8.543  -3.362  1.00 39.07           O  
TER     712      ALA A   1                                                      
ENDMDL                                                                          
END                                                                             
