# Supplementary material for: Domain loss enabled evolution of novel functions in the snake three-finger toxin gene superfamily
Source: Nat Commun. 2023 Aug 11;14:4861. doi: 10.1038/s41467-023-40550-0 (PMC10421932; doi:10.1038/s41467-023-40550-0)
Supplement: Supplementary file 5 — Supplementary Data 2 [file 41467_2023_40550_MOESM5_ESM.zip › SD2_structure_predictions/full_sequence/TR|R4G7F3|Brachyurophis_roperi.pdb]

MODEL     1                                                                     
ATOM      1  N   MET A   1      -8.472  -5.075 -45.724  1.00 63.70           N  
ATOM      2  CA  MET A   1      -9.257  -5.320 -44.517  1.00 63.70           C  
ATOM      3  C   MET A   1      -8.379  -5.868 -43.398  1.00 63.70           C  
ATOM      4  CB  MET A   1     -10.401  -6.294 -44.808  1.00 63.70           C  
ATOM      5  O   MET A   1      -8.824  -5.987 -42.255  1.00 63.70           O  
ATOM      6  CG  MET A   1      -9.979  -7.511 -45.616  1.00 63.70           C  
ATOM      7  SD  MET A   1     -11.394  -8.601 -46.035  1.00 63.70           S  
ATOM      8  CE  MET A   1     -11.304  -9.784 -44.663  1.00 63.70           C  
ATOM      9  N   LYS A   2      -7.072  -6.079 -43.624  1.00 74.98           N  
ATOM     10  CA  LYS A   2      -6.056  -6.629 -42.732  1.00 74.98           C  
ATOM     11  C   LYS A   2      -5.257  -5.518 -42.057  1.00 74.98           C  
ATOM     12  CB  LYS A   2      -5.115  -7.560 -43.499  1.00 74.98           C  
ATOM     13  O   LYS A   2      -4.831  -5.661 -40.909  1.00 74.98           O  
ATOM     14  CG  LYS A   2      -5.686  -8.947 -43.751  1.00 74.98           C  
ATOM     15  CD  LYS A   2      -4.870  -9.708 -44.788  1.00 74.98           C  
ATOM     16  CE  LYS A   2      -5.288 -11.170 -44.867  1.00 74.98           C  
ATOM     17  NZ  LYS A   2      -5.525 -11.603 -46.277  1.00 74.98           N  
ATOM     18  N   THR A   3      -5.242  -4.339 -42.720  1.00 75.90           N  
ATOM     19  CA  THR A   3      -4.533  -3.183 -42.183  1.00 75.90           C  
ATOM     20  C   THR A   3      -5.395  -2.444 -41.163  1.00 75.90           C  
ATOM     21  CB  THR A   3      -4.116  -2.213 -43.305  1.00 75.90           C  
ATOM     22  O   THR A   3      -4.875  -1.858 -40.211  1.00 75.90           O  
ATOM     23  CG2 THR A   3      -3.033  -2.826 -44.186  1.00 75.90           C  
ATOM     24  OG1 THR A   3      -5.259  -1.907 -44.113  1.00 75.90           O  
ATOM     25  N   LEU A   4      -6.694  -2.592 -41.299  1.00 76.06           N  
ATOM     26  CA  LEU A   4      -7.677  -2.041 -40.373  1.00 76.06           C  
ATOM     27  C   LEU A   4      -7.744  -2.871 -39.095  1.00 76.06           C  
ATOM     28  CB  LEU A   4      -9.059  -1.982 -41.030  1.00 76.06           C  
ATOM     29  O   LEU A   4      -7.858  -2.320 -37.998  1.00 76.06           O  
ATOM     30  CG  LEU A   4      -9.628  -0.585 -41.285  1.00 76.06           C  
ATOM     31  CD1 LEU A   4     -10.424  -0.568 -42.587  1.00 76.06           C  
ATOM     32  CD2 LEU A   4     -10.499  -0.140 -40.115  1.00 76.06           C  
ATOM     33  N   LEU A   5      -7.561  -4.163 -39.202  1.00 78.47           N  
ATOM     34  CA  LEU A   5      -7.558  -5.099 -38.082  1.00 78.47           C  
ATOM     35  C   LEU A   5      -6.258  -4.998 -37.292  1.00 78.47           C  
ATOM     36  CB  LEU A   5      -7.756  -6.532 -38.581  1.00 78.47           C  
ATOM     37  O   LEU A   5      -6.266  -5.076 -36.062  1.00 78.47           O  
ATOM     38  CG  LEU A   5      -9.167  -6.901 -39.043  1.00 78.47           C  
ATOM     39  CD1 LEU A   5      -9.145  -8.215 -39.817  1.00 78.47           C  
ATOM     40  CD2 LEU A   5     -10.114  -6.992 -37.851  1.00 78.47           C  
ATOM     41  N   LEU A   6      -5.167  -4.712 -37.916  1.00 78.83           N  
ATOM     42  CA  LEU A   6      -3.846  -4.550 -37.319  1.00 78.83           C  
ATOM     43  C   LEU A   6      -3.740  -3.215 -36.589  1.00 78.83           C  
ATOM     44  CB  LEU A   6      -2.757  -4.647 -38.391  1.00 78.83           C  
ATOM     45  O   LEU A   6      -3.169  -3.142 -35.499  1.00 78.83           O  
ATOM     46  CG  LEU A   6      -2.415  -6.054 -38.884  1.00 78.83           C  
ATOM     47  CD1 LEU A   6      -1.779  -5.991 -40.268  1.00 78.83           C  
ATOM     48  CD2 LEU A   6      -1.489  -6.757 -37.896  1.00 78.83           C  
ATOM     49  N   THR A   7      -4.364  -2.180 -37.055  1.00 80.21           N  
ATOM     50  CA  THR A   7      -4.411  -0.857 -36.443  1.00 80.21           C  
ATOM     51  C   THR A   7      -5.338  -0.855 -35.231  1.00 80.21           C  
ATOM     52  CB  THR A   7      -4.878   0.209 -37.451  1.00 80.21           C  
ATOM     53  O   THR A   7      -5.048  -0.208 -34.222  1.00 80.21           O  
ATOM     54  CG2 THR A   7      -3.868   0.377 -38.582  1.00 80.21           C  
ATOM     55  OG1 THR A   7      -6.139  -0.187 -38.007  1.00 80.21           O  
ATOM     56  N   LEU A   8      -6.385  -1.520 -35.193  1.00 80.20           N  
ATOM     57  CA  LEU A   8      -7.339  -1.690 -34.102  1.00 80.20           C  
ATOM     58  C   LEU A   8      -6.735  -2.522 -32.976  1.00 80.20           C  
ATOM     59  CB  LEU A   8      -8.622  -2.353 -34.610  1.00 80.20           C  
ATOM     60  O   LEU A   8      -6.937  -2.219 -31.798  1.00 80.20           O  
ATOM     61  CG  LEU A   8      -9.846  -2.249 -33.698  1.00 80.20           C  
ATOM     62  CD1 LEU A   8     -10.465  -0.859 -33.797  1.00 80.20           C  
ATOM     63  CD2 LEU A   8     -10.869  -3.323 -34.053  1.00 80.20           C  
ATOM     64  N   ALA A   9      -5.930  -3.550 -33.286  1.00 79.50           N  
ATOM     65  CA  ALA A   9      -5.221  -4.401 -32.333  1.00 79.50           C  
ATOM     66  C   ALA A   9      -4.095  -3.635 -31.646  1.00 79.50           C  
ATOM     67  CB  ALA A   9      -4.667  -5.639 -33.035  1.00 79.50           C  
ATOM     68  O   ALA A   9      -3.892  -3.770 -30.437  1.00 79.50           O  
ATOM     69  N   VAL A  10      -3.421  -2.775 -32.330  1.00 76.88           N  
ATOM     70  CA  VAL A  10      -2.328  -1.942 -31.838  1.00 76.88           C  
ATOM     71  C   VAL A  10      -2.884  -0.832 -30.950  1.00 76.88           C  
ATOM     72  CB  VAL A  10      -1.510  -1.335 -33.000  1.00 76.88           C  
ATOM     73  O   VAL A  10      -2.316  -0.526 -29.899  1.00 76.88           O  
ATOM     74  CG1 VAL A  10      -0.458  -0.363 -32.470  1.00 76.88           C  
ATOM     75  CG2 VAL A  10      -0.854  -2.441 -33.825  1.00 76.88           C  
ATOM     76  N   VAL A  11      -4.053  -0.235 -31.221  1.00 73.31           N  
ATOM     77  CA  VAL A  11      -4.763   0.785 -30.456  1.00 73.31           C  
ATOM     78  C   VAL A  11      -5.335   0.170 -29.181  1.00 73.31           C  
ATOM     79  CB  VAL A  11      -5.892   1.435 -31.287  1.00 73.31           C  
ATOM     80  O   VAL A  11      -5.282   0.781 -28.111  1.00 73.31           O  
ATOM     81  CG1 VAL A  11      -6.725   2.378 -30.422  1.00 73.31           C  
ATOM     82  CG2 VAL A  11      -5.309   2.180 -32.487  1.00 73.31           C  
ATOM     83  N   THR A  12      -5.769  -1.061 -29.214  1.00 70.59           N  
ATOM     84  CA  THR A  12      -6.314  -1.800 -28.081  1.00 70.59           C  
ATOM     85  C   THR A  12      -5.201  -2.239 -27.134  1.00 70.59           C  
ATOM     86  CB  THR A  12      -7.109  -3.034 -28.549  1.00 70.59           C  
ATOM     87  O   THR A  12      -5.373  -2.218 -25.913  1.00 70.59           O  
ATOM     88  CG2 THR A  12      -8.296  -2.627 -29.416  1.00 70.59           C  
ATOM     89  OG1 THR A  12      -6.248  -3.890 -29.309  1.00 70.59           O  
ATOM     90  N   ILE A  13      -4.025  -2.590 -27.567  1.00 69.31           N  
ATOM     91  CA  ILE A  13      -2.844  -2.996 -26.814  1.00 69.31           C  
ATOM     92  C   ILE A  13      -2.199  -1.773 -26.166  1.00 69.31           C  
ATOM     93  CB  ILE A  13      -1.822  -3.725 -27.716  1.00 69.31           C  
ATOM     94  O   ILE A  13      -1.748  -1.835 -25.020  1.00 69.31           O  
ATOM     95  CG1 ILE A  13      -2.418  -5.034 -28.247  1.00 69.31           C  
ATOM     96  CG2 ILE A  13      -0.519  -3.986 -26.954  1.00 69.31           C  
ATOM     97  CD1 ILE A  13      -1.584  -5.696 -29.336  1.00 69.31           C  
ATOM     98  N   VAL A  14      -2.156  -0.654 -26.821  1.00 66.22           N  
ATOM     99  CA  VAL A  14      -1.627   0.622 -26.353  1.00 66.22           C  
ATOM    100  C   VAL A  14      -2.601   1.254 -25.362  1.00 66.22           C  
ATOM    101  CB  VAL A  14      -1.357   1.590 -27.526  1.00 66.22           C  
ATOM    102  O   VAL A  14      -2.184   1.880 -24.384  1.00 66.22           O  
ATOM    103  CG1 VAL A  14      -0.930   2.962 -27.007  1.00 66.22           C  
ATOM    104  CG2 VAL A  14      -0.294   1.014 -28.459  1.00 66.22           C  
ATOM    105  N   CYS A  15      -3.918   0.931 -25.465  1.00 65.78           N  
ATOM    106  CA  CYS A  15      -4.972   1.423 -24.584  1.00 65.78           C  
ATOM    107  C   CYS A  15      -5.119   0.529 -23.359  1.00 65.78           C  
ATOM    108  CB  CYS A  15      -6.302   1.502 -25.332  1.00 65.78           C  
ATOM    109  O   CYS A  15      -5.570   0.983 -22.305  1.00 65.78           O  
ATOM    110  SG  CYS A  15      -6.396   2.870 -26.509  1.00 65.78           S  
ATOM    111  N   LEU A  16      -4.585  -0.695 -23.419  1.00 62.65           N  
ATOM    112  CA  LEU A  16      -4.623  -1.648 -22.315  1.00 62.65           C  
ATOM    113  C   LEU A  16      -3.456  -1.421 -21.360  1.00 62.65           C  
ATOM    114  CB  LEU A  16      -4.591  -3.084 -22.846  1.00 62.65           C  
ATOM    115  O   LEU A  16      -3.553  -1.731 -20.170  1.00 62.65           O  
ATOM    116  CG  LEU A  16      -5.912  -3.637 -23.384  1.00 62.65           C  
ATOM    117  CD1 LEU A  16      -5.652  -4.593 -24.544  1.00 62.65           C  
ATOM    118  CD2 LEU A  16      -6.691  -4.335 -22.274  1.00 62.65           C  
ATOM    119  N   ASP A  17      -2.454  -0.664 -21.892  1.00 59.04           N  
ATOM    120  CA  ASP A  17      -1.280  -0.257 -21.127  1.00 59.04           C  
ATOM    121  C   ASP A  17      -1.531   1.061 -20.397  1.00 59.04           C  
ATOM    122  CB  ASP A  17      -0.061  -0.127 -22.042  1.00 59.04           C  
ATOM    123  O   ASP A  17      -0.657   1.557 -19.683  1.00 59.04           O  
ATOM    124  CG  ASP A  17       0.833  -1.355 -22.015  1.00 59.04           C  
ATOM    125  OD1 ASP A  17       0.964  -1.991 -20.948  1.00 59.04           O  
ATOM    126  OD2 ASP A  17       1.415  -1.686 -23.071  1.00 59.04           O  
ATOM    127  N   LEU A  18      -2.688   1.624 -20.583  1.00 57.83           N  
ATOM    128  CA  LEU A  18      -3.103   2.764 -19.773  1.00 57.83           C  
ATOM    129  C   LEU A  18      -3.423   2.330 -18.347  1.00 57.83           C  
ATOM    130  CB  LEU A  18      -4.323   3.449 -20.396  1.00 57.83           C  
ATOM    131  O   LEU A  18      -4.404   1.620 -18.115  1.00 57.83           O  
ATOM    132  CG  LEU A  18      -4.055   4.741 -21.168  1.00 57.83           C  
ATOM    133  CD1 LEU A  18      -4.275   4.523 -22.661  1.00 57.83           C  
ATOM    134  CD2 LEU A  18      -4.942   5.868 -20.651  1.00 57.83           C  
ATOM    135  N   GLY A  19      -2.458   1.502 -17.737  1.00 62.48           N  
ATOM    136  CA  GLY A  19      -1.682   1.577 -16.509  1.00 62.48           C  
ATOM    137  C   GLY A  19      -2.513   1.340 -15.262  1.00 62.48           C  
ATOM    138  O   GLY A  19      -3.268   2.217 -14.837  1.00 62.48           O  
ATOM    139  N   TYR A  20      -3.065   0.089 -15.205  1.00 70.00           N  
ATOM    140  CA  TYR A  20      -3.601  -0.293 -13.903  1.00 70.00           C  
ATOM    141  C   TYR A  20      -2.782   0.321 -12.774  1.00 70.00           C  
ATOM    142  CB  TYR A  20      -3.627  -1.818 -13.759  1.00 70.00           C  
ATOM    143  O   TYR A  20      -1.577   0.078 -12.670  1.00 70.00           O  
ATOM    144  CG  TYR A  20      -4.366  -2.299 -12.534  1.00 70.00           C  
ATOM    145  CD1 TYR A  20      -3.677  -2.668 -11.380  1.00 70.00           C  
ATOM    146  CD2 TYR A  20      -5.754  -2.388 -12.527  1.00 70.00           C  
ATOM    147  CE1 TYR A  20      -4.353  -3.114 -10.250  1.00 70.00           C  
ATOM    148  CE2 TYR A  20      -6.441  -2.832 -11.402  1.00 70.00           C  
ATOM    149  OH  TYR A  20      -6.408  -3.633  -9.153  1.00 70.00           O  
ATOM    150  CZ  TYR A  20      -5.733  -3.192 -10.270  1.00 70.00           C  
ATOM    151  N   THR A  21      -3.293   1.521 -12.367  1.00 85.81           N  
ATOM    152  CA  THR A  21      -2.646   2.166 -11.230  1.00 85.81           C  
ATOM    153  C   THR A  21      -3.274   1.707  -9.918  1.00 85.81           C  
ATOM    154  CB  THR A  21      -2.732   3.700 -11.335  1.00 85.81           C  
ATOM    155  O   THR A  21      -4.490   1.519  -9.838  1.00 85.81           O  
ATOM    156  CG2 THR A  21      -1.998   4.209 -12.571  1.00 85.81           C  
ATOM    157  OG1 THR A  21      -4.108   4.091 -11.415  1.00 85.81           O  
ATOM    158  N   LEU A  22      -2.525   1.157  -9.044  1.00 94.95           N  
ATOM    159  CA  LEU A  22      -2.931   0.708  -7.716  1.00 94.95           C  
ATOM    160  C   LEU A  22      -3.400   1.884  -6.865  1.00 94.95           C  
ATOM    161  CB  LEU A  22      -1.777  -0.015  -7.018  1.00 94.95           C  
ATOM    162  O   LEU A  22      -2.743   2.926  -6.823  1.00 94.95           O  
ATOM    163  CG  LEU A  22      -2.090  -0.636  -5.656  1.00 94.95           C  
ATOM    164  CD1 LEU A  22      -3.094  -1.774  -5.812  1.00 94.95           C  
ATOM    165  CD2 LEU A  22      -0.813  -1.131  -4.987  1.00 94.95           C  
ATOM    166  N   LYS A  23      -4.668   1.711  -6.252  1.00 95.90           N  
ATOM    167  CA  LYS A  23      -5.209   2.688  -5.311  1.00 95.90           C  
ATOM    168  C   LYS A  23      -5.123   2.175  -3.876  1.00 95.90           C  
ATOM    169  CB  LYS A  23      -6.659   3.025  -5.661  1.00 95.90           C  
ATOM    170  O   LYS A  23      -5.528   1.046  -3.590  1.00 95.90           O  
ATOM    171  CG  LYS A  23      -6.814   3.842  -6.935  1.00 95.90           C  
ATOM    172  CD  LYS A  23      -8.271   4.202  -7.195  1.00 95.90           C  
ATOM    173  CE  LYS A  23      -8.451   4.862  -8.556  1.00 95.90           C  
ATOM    174  NZ  LYS A  23      -9.890   5.128  -8.856  1.00 95.90           N  
ATOM    175  N   CYS A  24      -4.535   3.054  -2.946  1.00 96.81           N  
ATOM    176  CA  CYS A  24      -4.386   2.670  -1.546  1.00 96.81           C  
ATOM    177  C   CYS A  24      -5.006   3.715  -0.626  1.00 96.81           C  
ATOM    178  CB  CYS A  24      -2.910   2.482  -1.196  1.00 96.81           C  
ATOM    179  O   CYS A  24      -5.161   4.875  -1.012  1.00 96.81           O  
ATOM    180  SG  CYS A  24      -2.111   1.144  -2.110  1.00 96.81           S  
ATOM    181  N   ARG A  25      -5.358   3.267   0.599  1.00 95.55           N  
ATOM    182  CA  ARG A  25      -5.833   4.222   1.595  1.00 95.55           C  
ATOM    183  C   ARG A  25      -4.684   5.064   2.138  1.00 95.55           C  
ATOM    184  CB  ARG A  25      -6.539   3.497   2.742  1.00 95.55           C  
ATOM    185  O   ARG A  25      -3.604   4.542   2.419  1.00 95.55           O  
ATOM    186  CG  ARG A  25      -7.844   2.828   2.339  1.00 95.55           C  
ATOM    187  CD  ARG A  25      -8.515   2.141   3.520  1.00 95.55           C  
ATOM    188  NE  ARG A  25      -9.712   1.413   3.111  1.00 95.55           N  
ATOM    189  NH1 ARG A  25     -10.323   0.800   5.253  1.00 95.55           N  
ATOM    190  NH2 ARG A  25     -11.604   0.159   3.464  1.00 95.55           N  
ATOM    191  CZ  ARG A  25     -10.543   0.792   3.943  1.00 95.55           C  
ATOM    192  N   SER A  26      -4.858   6.362   2.227  1.00 93.21           N  
ATOM    193  CA  SER A  26      -3.815   7.268   2.696  1.00 93.21           C  
ATOM    194  C   SER A  26      -4.077   7.719   4.129  1.00 93.21           C  
ATOM    195  CB  SER A  26      -3.713   8.488   1.780  1.00 93.21           C  
ATOM    196  O   SER A  26      -3.178   8.229   4.800  1.00 93.21           O  
ATOM    197  OG  SER A  26      -4.901   9.259   1.833  1.00 93.21           O  
ATOM    198  N   SER A  27      -5.278   7.450   4.611  1.00 88.98           N  
ATOM    199  CA  SER A  27      -5.638   7.793   5.983  1.00 88.98           C  
ATOM    200  C   SER A  27      -6.684   6.831   6.537  1.00 88.98           C  
ATOM    201  CB  SER A  27      -6.163   9.228   6.057  1.00 88.98           C  
ATOM    202  O   SER A  27      -7.429   6.211   5.776  1.00 88.98           O  
ATOM    203  OG  SER A  27      -6.691   9.504   7.342  1.00 88.98           O  
ATOM    204  N   ARG A  28      -6.693   6.732   7.939  1.00 81.46           N  
ATOM    205  CA  ARG A  28      -7.626   5.876   8.664  1.00 81.46           C  
ATOM    206  C   ARG A  28      -9.004   6.521   8.754  1.00 81.46           C  
ATOM    207  CB  ARG A  28      -7.097   5.571  10.067  1.00 81.46           C  
ATOM    208  O   ARG A  28     -10.018   5.823   8.834  1.00 81.46           O  
ATOM    209  CG  ARG A  28      -6.004   4.515  10.098  1.00 81.46           C  
ATOM    210  CD  ARG A  28      -5.831   3.921  11.489  1.00 81.46           C  
ATOM    211  NE  ARG A  28      -4.698   3.002  11.547  1.00 81.46           N  
ATOM    212  NH1 ARG A  28      -5.247   2.127  13.613  1.00 81.46           N  
ATOM    213  NH2 ARG A  28      -3.387   1.377  12.503  1.00 81.46           N  
ATOM    214  CZ  ARG A  28      -4.447   2.171  12.554  1.00 81.46           C  
ATOM    215  N   ILE A  29      -8.954   7.948   8.742  1.00 75.02           N  
ATOM    216  CA  ILE A  29     -10.191   8.678   8.998  1.00 75.02           C  
ATOM    217  C   ILE A  29     -10.541   9.541   7.788  1.00 75.02           C  
ATOM    218  CB  ILE A  29     -10.079   9.553  10.267  1.00 75.02           C  
ATOM    219  O   ILE A  29      -9.693  10.277   7.277  1.00 75.02           O  
ATOM    220  CG1 ILE A  29      -9.682   8.695  11.474  1.00 75.02           C  
ATOM    221  CG2 ILE A  29     -11.393  10.294  10.530  1.00 75.02           C  
ATOM    222  CD1 ILE A  29      -9.337   9.500  12.719  1.00 75.02           C  
ATOM    223  N   ALA A  30     -11.130   8.960   6.789  1.00 71.25           N  
ATOM    224  CA  ALA A  30     -11.635   9.699   5.635  1.00 71.25           C  
ATOM    225  C   ALA A  30     -11.424   8.912   4.344  1.00 71.25           C  
ATOM    226  CB  ALA A  30     -10.959  11.064   5.539  1.00 71.25           C  
ATOM    227  O   ALA A  30     -10.568   8.026   4.283  1.00 71.25           O  
ATOM    228  N   ASN A  31     -12.329   8.603   3.539  1.00 76.97           N  
ATOM    229  CA  ASN A  31     -12.342   8.044   2.192  1.00 76.97           C  
ATOM    230  C   ASN A  31     -11.224   8.627   1.332  1.00 76.97           C  
ATOM    231  CB  ASN A  31     -13.700   8.279   1.526  1.00 76.97           C  
ATOM    232  O   ASN A  31     -11.372   8.755   0.116  1.00 76.97           O  
ATOM    233  CG  ASN A  31     -14.798   7.422   2.124  1.00 76.97           C  
ATOM    234  ND2 ASN A  31     -16.020   7.942   2.128  1.00 76.97           N  
ATOM    235  OD1 ASN A  31     -14.551   6.302   2.579  1.00 76.97           O  
ATOM    236  N   ARG A  32     -10.084   8.983   2.148  1.00 89.66           N  
ATOM    237  CA  ARG A  32      -8.959   9.532   1.396  1.00 89.66           C  
ATOM    238  C   ARG A  32      -8.084   8.420   0.829  1.00 89.66           C  
ATOM    239  CB  ARG A  32      -8.122  10.458   2.281  1.00 89.66           C  
ATOM    240  O   ARG A  32      -7.629   7.544   1.567  1.00 89.66           O  
ATOM    241  CG  ARG A  32      -8.769  11.808   2.546  1.00 89.66           C  
ATOM    242  CD  ARG A  32      -7.786  12.793   3.165  1.00 89.66           C  
ATOM    243  NE  ARG A  32      -8.454  14.011   3.614  1.00 89.66           N  
ATOM    244  NH1 ARG A  32      -6.520  15.060   4.316  1.00 89.66           N  
ATOM    245  NH2 ARG A  32      -8.543  16.117   4.525  1.00 89.66           N  
ATOM    246  CZ  ARG A  32      -7.838  15.060   4.151  1.00 89.66           C  
ATOM    247  N   ASN A  33      -7.962   8.358  -0.495  1.00 94.38           N  
ATOM    248  CA  ASN A  33      -7.196   7.389  -1.271  1.00 94.38           C  
ATOM    249  C   ASN A  33      -6.183   8.075  -2.184  1.00 94.38           C  
ATOM    250  CB  ASN A  33      -8.131   6.498  -2.091  1.00 94.38           C  
ATOM    251  O   ASN A  33      -6.344   9.248  -2.525  1.00 94.38           O  
ATOM    252  CG  ASN A  33      -9.270   5.932  -1.266  1.00 94.38           C  
ATOM    253  ND2 ASN A  33     -10.442   5.809  -1.878  1.00 94.38           N  
ATOM    254  OD1 ASN A  33      -9.099   5.608  -0.088  1.00 94.38           O  
ATOM    255  N   VAL A  34      -5.170   7.332  -2.393  1.00 95.11           N  
ATOM    256  CA  VAL A  34      -4.130   7.864  -3.266  1.00 95.11           C  
ATOM    257  C   VAL A  34      -3.826   6.864  -4.378  1.00 95.11           C  
ATOM    258  CB  VAL A  34      -2.842   8.193  -2.478  1.00 95.11           C  
ATOM    259  O   VAL A  34      -3.879   5.651  -4.162  1.00 95.11           O  
ATOM    260  CG1 VAL A  34      -2.244   6.927  -1.868  1.00 95.11           C  
ATOM    261  CG2 VAL A  34      -1.825   8.885  -3.384  1.00 95.11           C  
ATOM    262  N   VAL A  35      -3.592   7.403  -5.599  1.00 95.77           N  
ATOM    263  CA  VAL A  35      -3.123   6.585  -6.712  1.00 95.77           C  
ATOM    264  C   VAL A  35      -1.609   6.411  -6.624  1.00 95.77           C  
ATOM    265  CB  VAL A  35      -3.510   7.205  -8.074  1.00 95.77           C  
ATOM    266  O   VAL A  35      -0.869   7.393  -6.531  1.00 95.77           O  
ATOM    267  CG1 VAL A  35      -2.978   6.354  -9.225  1.00 95.77           C  
ATOM    268  CG2 VAL A  35      -5.026   7.362  -8.177  1.00 95.77           C  
ATOM    269  N   CYS A  36      -1.156   5.078  -6.636  1.00 94.96           N  
ATOM    270  CA  CYS A  36       0.264   4.786  -6.476  1.00 94.96           C  
ATOM    271  C   CYS A  36       1.025   5.052  -7.770  1.00 94.96           C  
ATOM    272  CB  CYS A  36       0.468   3.335  -6.043  1.00 94.96           C  
ATOM    273  O   CYS A  36       0.452   4.975  -8.858  1.00 94.96           O  
ATOM    274  SG  CYS A  36      -0.386   2.906  -4.510  1.00 94.96           S  
ATOM    275  N   LYS A  37       2.284   5.455  -7.544  1.00 94.38           N  
ATOM    276  CA  LYS A  37       3.160   5.542  -8.708  1.00 94.38           C  
ATOM    277  C   LYS A  37       3.338   4.176  -9.365  1.00 94.38           C  
ATOM    278  CB  LYS A  37       4.522   6.115  -8.315  1.00 94.38           C  
ATOM    279  O   LYS A  37       3.103   3.143  -8.735  1.00 94.38           O  
ATOM    280  CG  LYS A  37       4.462   7.536  -7.774  1.00 94.38           C  
ATOM    281  CD  LYS A  37       5.842   8.037  -7.364  1.00 94.38           C  
ATOM    282  CE  LYS A  37       5.773   9.431  -6.755  1.00 94.38           C  
ATOM    283  NZ  LYS A  37       7.114   9.899  -6.291  1.00 94.38           N  
ATOM    284  N   LYS A  38       3.722   4.136 -10.582  1.00 91.20           N  
ATOM    285  CA  LYS A  38       3.832   2.917 -11.377  1.00 91.20           C  
ATOM    286  C   LYS A  38       4.727   1.890 -10.687  1.00 91.20           C  
ATOM    287  CB  LYS A  38       4.375   3.232 -12.772  1.00 91.20           C  
ATOM    288  O   LYS A  38       4.424   0.695 -10.688  1.00 91.20           O  
ATOM    289  CG  LYS A  38       4.391   2.037 -13.714  1.00 91.20           C  
ATOM    290  CD  LYS A  38       4.904   2.422 -15.096  1.00 91.20           C  
ATOM    291  CE  LYS A  38       4.984   1.215 -16.020  1.00 91.20           C  
ATOM    292  NZ  LYS A  38       5.519   1.582 -17.365  1.00 91.20           N  
ATOM    293  N   TYR A  39       5.772   2.330  -9.980  1.00 92.68           N  
ATOM    294  CA  TYR A  39       6.735   1.415  -9.378  1.00 92.68           C  
ATOM    295  C   TYR A  39       6.279   0.977  -7.992  1.00 92.68           C  
ATOM    296  CB  TYR A  39       8.117   2.071  -9.289  1.00 92.68           C  
ATOM    297  O   TYR A  39       6.873   0.078  -7.391  1.00 92.68           O  
ATOM    298  CG  TYR A  39       8.130   3.353  -8.492  1.00 92.68           C  
ATOM    299  CD1 TYR A  39       7.960   4.586  -9.117  1.00 92.68           C  
ATOM    300  CD2 TYR A  39       8.314   3.333  -7.113  1.00 92.68           C  
ATOM    301  CE1 TYR A  39       7.973   5.770  -8.386  1.00 92.68           C  
ATOM    302  CE2 TYR A  39       8.329   4.511  -6.373  1.00 92.68           C  
ATOM    303  OH  TYR A  39       8.172   6.891  -6.290  1.00 92.68           O  
ATOM    304  CZ  TYR A  39       8.158   5.723  -7.018  1.00 92.68           C  
ATOM    305  N   GLN A  40       5.181   1.547  -7.469  1.00 95.86           N  
ATOM    306  CA  GLN A  40       4.603   1.202  -6.174  1.00 95.86           C  
ATOM    307  C   GLN A  40       3.478   0.182  -6.328  1.00 95.86           C  
ATOM    308  CB  GLN A  40       4.083   2.454  -5.466  1.00 95.86           C  
ATOM    309  O   GLN A  40       2.375   0.527  -6.757  1.00 95.86           O  
ATOM    310  CG  GLN A  40       5.165   3.481  -5.160  1.00 95.86           C  
ATOM    311  CD  GLN A  40       4.611   4.749  -4.539  1.00 95.86           C  
ATOM    312  NE2 GLN A  40       5.339   5.305  -3.576  1.00 95.86           N  
ATOM    313  OE1 GLN A  40       3.538   5.227  -4.922  1.00 95.86           O  
ATOM    314  N   THR A  41       3.781  -1.017  -5.898  1.00 95.81           N  
ATOM    315  CA  THR A  41       2.876  -2.118  -6.209  1.00 95.81           C  
ATOM    316  C   THR A  41       2.261  -2.689  -4.935  1.00 95.81           C  
ATOM    317  CB  THR A  41       3.600  -3.237  -6.979  1.00 95.81           C  
ATOM    318  O   THR A  41       1.570  -3.709  -4.975  1.00 95.81           O  
ATOM    319  CG2 THR A  41       4.134  -2.730  -8.315  1.00 95.81           C  
ATOM    320  OG1 THR A  41       4.696  -3.719  -6.191  1.00 95.81           O  
ATOM    321  N   ILE A  42       2.500  -1.971  -3.801  1.00 97.48           N  
ATOM    322  CA  ILE A  42       2.067  -2.485  -2.506  1.00 97.48           C  
ATOM    323  C   ILE A  42       1.322  -1.394  -1.740  1.00 97.48           C  
ATOM    324  CB  ILE A  42       3.263  -3.002  -1.675  1.00 97.48           C  
ATOM    325  O   ILE A  42       1.753  -0.238  -1.718  1.00 97.48           O  
ATOM    326  CG1 ILE A  42       3.963  -4.153  -2.406  1.00 97.48           C  
ATOM    327  CG2 ILE A  42       2.803  -3.437  -0.280  1.00 97.48           C  
ATOM    328  CD1 ILE A  42       3.109  -5.406  -2.548  1.00 97.48           C  
ATOM    329  N   CYS A  43       0.132  -1.779  -1.178  1.00 97.74           N  
ATOM    330  CA  CYS A  43      -0.494  -0.985  -0.126  1.00 97.74           C  
ATOM    331  C   CYS A  43      -0.024  -1.437   1.251  1.00 97.74           C  
ATOM    332  CB  CYS A  43      -2.016  -1.084  -0.213  1.00 97.74           C  
ATOM    333  O   CYS A  43       0.157  -2.633   1.489  1.00 97.74           O  
ATOM    334  SG  CYS A  43      -2.704  -0.403  -1.738  1.00 97.74           S  
ATOM    335  N   PHE A  44       0.226  -0.465   2.138  1.00 97.49           N  
ATOM    336  CA  PHE A  44       0.698  -0.858   3.460  1.00 97.49           C  
ATOM    337  C   PHE A  44      -0.051  -0.100   4.549  1.00 97.49           C  
ATOM    338  CB  PHE A  44       2.204  -0.611   3.590  1.00 97.49           C  
ATOM    339  O   PHE A  44      -0.550   1.003   4.315  1.00 97.49           O  
ATOM    340  CG  PHE A  44       2.574   0.844   3.703  1.00 97.49           C  
ATOM    341  CD1 PHE A  44       2.926   1.575   2.575  1.00 97.49           C  
ATOM    342  CD2 PHE A  44       2.569   1.480   4.937  1.00 97.49           C  
ATOM    343  CE1 PHE A  44       3.268   2.921   2.676  1.00 97.49           C  
ATOM    344  CE2 PHE A  44       2.910   2.825   5.046  1.00 97.49           C  
ATOM    345  CZ  PHE A  44       3.260   3.544   3.914  1.00 97.49           C  
ATOM    346  N   HIS A  45      -0.156  -0.660   5.685  1.00 95.62           N  
ATOM    347  CA  HIS A  45      -0.648  -0.021   6.901  1.00 95.62           C  
ATOM    348  C   HIS A  45       0.043  -0.585   8.138  1.00 95.62           C  
ATOM    349  CB  HIS A  45      -2.163  -0.194   7.021  1.00 95.62           C  
ATOM    350  O   HIS A  45       0.195  -1.802   8.269  1.00 95.62           O  
ATOM    351  CG  HIS A  45      -2.700   0.150   8.373  1.00 95.62           C  
ATOM    352  CD2 HIS A  45      -3.070   1.338   8.907  1.00 95.62           C  
ATOM    353  ND1 HIS A  45      -2.908  -0.795   9.354  1.00 95.62           N  
ATOM    354  CE1 HIS A  45      -3.384  -0.202  10.436  1.00 95.62           C  
ATOM    355  NE2 HIS A  45      -3.492   1.093  10.191  1.00 95.62           N  
ATOM    356  N   TYR A  46       0.525   0.297   9.000  1.00 95.29           N  
ATOM    357  CA  TYR A  46       1.126  -0.095  10.270  1.00 95.29           C  
ATOM    358  C   TYR A  46       0.997   1.020  11.302  1.00 95.29           C  
ATOM    359  CB  TYR A  46       2.601  -0.460  10.078  1.00 95.29           C  
ATOM    360  O   TYR A  46       0.736   2.173  10.950  1.00 95.29           O  
ATOM    361  CG  TYR A  46       3.463   0.703   9.650  1.00 95.29           C  
ATOM    362  CD1 TYR A  46       3.588   1.045   8.306  1.00 95.29           C  
ATOM    363  CD2 TYR A  46       4.155   1.461  10.589  1.00 95.29           C  
ATOM    364  CE1 TYR A  46       4.383   2.115   7.907  1.00 95.29           C  
ATOM    365  CE2 TYR A  46       4.953   2.532  10.202  1.00 95.29           C  
ATOM    366  OH  TYR A  46       5.849   3.911   8.472  1.00 95.29           O  
ATOM    367  CZ  TYR A  46       5.060   2.851   8.861  1.00 95.29           C  
ATOM    368  N   GLN A  47       1.138   0.685  12.568  1.00 94.18           N  
ATOM    369  CA  GLN A  47       1.030   1.645  13.662  1.00 94.18           C  
ATOM    370  C   GLN A  47       2.373   1.838  14.360  1.00 94.18           C  
ATOM    371  CB  GLN A  47      -0.027   1.193  14.671  1.00 94.18           C  
ATOM    372  O   GLN A  47       3.137   0.884  14.521  1.00 94.18           O  
ATOM    373  CG  GLN A  47      -1.443   1.170  14.111  1.00 94.18           C  
ATOM    374  CD  GLN A  47      -2.473   0.740  15.138  1.00 94.18           C  
ATOM    375  NE2 GLN A  47      -3.748   0.901  14.802  1.00 94.18           N  
ATOM    376  OE1 GLN A  47      -2.126   0.264  16.224  1.00 94.18           O  
ATOM    377  N   VAL A  48       2.669   3.146  14.685  1.00 92.13           N  
ATOM    378  CA  VAL A  48       3.851   3.467  15.479  1.00 92.13           C  
ATOM    379  C   VAL A  48       3.436   4.215  16.743  1.00 92.13           C  
ATOM    380  CB  VAL A  48       4.866   4.306  14.671  1.00 92.13           C  
ATOM    381  O   VAL A  48       2.424   4.920  16.751  1.00 92.13           O  
ATOM    382  CG1 VAL A  48       5.403   3.509  13.484  1.00 92.13           C  
ATOM    383  CG2 VAL A  48       4.224   5.608  14.198  1.00 92.13           C  
ATOM    384  N   ARG A  49       4.169   3.945  17.814  1.00 92.59           N  
ATOM    385  CA  ARG A  49       3.909   4.618  19.082  1.00 92.59           C  
ATOM    386  C   ARG A  49       5.081   5.510  19.479  1.00 92.59           C  
ATOM    387  CB  ARG A  49       3.631   3.595  20.186  1.00 92.59           C  
ATOM    388  O   ARG A  49       5.937   5.104  20.268  1.00 92.59           O  
ATOM    389  CG  ARG A  49       2.329   2.831  20.005  1.00 92.59           C  
ATOM    390  CD  ARG A  49       2.067   1.880  21.165  1.00 92.59           C  
ATOM    391  NE  ARG A  49       0.969   0.963  20.872  1.00 92.59           N  
ATOM    392  NH1 ARG A  49      -0.667   2.292  21.818  1.00 92.59           N  
ATOM    393  NH2 ARG A  49      -1.223   0.278  20.876  1.00 92.59           N  
ATOM    394  CZ  ARG A  49      -0.304   1.180  21.189  1.00 92.59           C  
ATOM    395  N   PRO A  50       5.066   6.682  18.995  1.00 89.49           N  
ATOM    396  CA  PRO A  50       6.206   7.562  19.262  1.00 89.49           C  
ATOM    397  C   PRO A  50       6.237   8.066  20.703  1.00 89.49           C  
ATOM    398  CB  PRO A  50       5.995   8.720  18.283  1.00 89.49           C  
ATOM    399  O   PRO A  50       7.311   8.351  21.239  1.00 89.49           O  
ATOM    400  CG  PRO A  50       4.542   8.668  17.937  1.00 89.49           C  
ATOM    401  CD  PRO A  50       4.063   7.254  18.100  1.00 89.49           C  
ATOM    402  N   TYR A  51       5.087   8.202  21.496  1.00 90.85           N  
ATOM    403  CA  TYR A  51       4.948   8.624  22.886  1.00 90.85           C  
ATOM    404  C   TYR A  51       3.987   7.711  23.639  1.00 90.85           C  
ATOM    405  CB  TYR A  51       4.459  10.073  22.962  1.00 90.85           C  
ATOM    406  O   TYR A  51       3.197   6.989  23.025  1.00 90.85           O  
ATOM    407  CG  TYR A  51       5.296  11.039  22.159  1.00 90.85           C  
ATOM    408  CD1 TYR A  51       6.516  11.505  22.645  1.00 90.85           C  
ATOM    409  CD2 TYR A  51       4.869  11.489  20.914  1.00 90.85           C  
ATOM    410  CE1 TYR A  51       7.290  12.396  21.909  1.00 90.85           C  
ATOM    411  CE2 TYR A  51       5.635  12.380  20.170  1.00 90.85           C  
ATOM    412  OH  TYR A  51       7.604  13.710  19.943  1.00 90.85           O  
ATOM    413  CZ  TYR A  51       6.842  12.827  20.675  1.00 90.85           C  
ATOM    414  N   GLN A  52       4.132   7.749  25.097  1.00 84.18           N  
ATOM    415  CA  GLN A  52       3.311   6.946  25.997  1.00 84.18           C  
ATOM    416  C   GLN A  52       1.845   7.362  25.924  1.00 84.18           C  
ATOM    417  CB  GLN A  52       3.819   7.063  27.435  1.00 84.18           C  
ATOM    418  O   GLN A  52       1.526   8.549  26.023  1.00 84.18           O  
ATOM    419  CG  GLN A  52       5.058   6.225  27.720  1.00 84.18           C  
ATOM    420  CD  GLN A  52       5.568   6.395  29.139  1.00 84.18           C  
ATOM    421  NE2 GLN A  52       6.525   5.560  29.529  1.00 84.18           N  
ATOM    422  OE1 GLN A  52       5.106   7.270  29.879  1.00 84.18           O  
ATOM    423  N   ASN A  53       1.087   6.824  24.818  1.00 85.01           N  
ATOM    424  CA  ASN A  53      -0.363   6.924  24.691  1.00 85.01           C  
ATOM    425  C   ASN A  53      -0.769   7.511  23.343  1.00 85.01           C  
ATOM    426  CB  ASN A  53      -0.945   7.762  25.832  1.00 85.01           C  
ATOM    427  O   ASN A  53      -1.858   8.071  23.207  1.00 85.01           O  
ATOM    428  CG  ASN A  53      -0.908   7.041  27.165  1.00 85.01           C  
ATOM    429  ND2 ASN A  53      -1.146   7.776  28.244  1.00 85.01           N  
ATOM    430  OD1 ASN A  53      -0.666   5.832  27.224  1.00 85.01           O  
ATOM    431  N   THR A  54       0.240   7.585  22.465  1.00 90.73           N  
ATOM    432  CA  THR A  54      -0.078   8.042  21.117  1.00 90.73           C  
ATOM    433  C   THR A  54       0.240   6.959  20.090  1.00 90.73           C  
ATOM    434  CB  THR A  54       0.691   9.328  20.766  1.00 90.73           C  
ATOM    435  O   THR A  54       1.340   6.403  20.087  1.00 90.73           O  
ATOM    436  CG2 THR A  54       0.294   9.849  19.388  1.00 90.73           C  
ATOM    437  OG1 THR A  54       0.402  10.333  21.746  1.00 90.73           O  
ATOM    438  N   VAL A  55      -0.834   6.590  19.297  1.00 90.50           N  
ATOM    439  CA  VAL A  55      -0.653   5.649  18.197  1.00 90.50           C  
ATOM    440  C   VAL A  55      -0.805   6.376  16.863  1.00 90.50           C  
ATOM    441  CB  VAL A  55      -1.655   4.476  18.282  1.00 90.50           C  
ATOM    442  O   VAL A  55      -1.789   7.088  16.646  1.00 90.50           O  
ATOM    443  CG1 VAL A  55      -1.491   3.537  17.088  1.00 90.50           C  
ATOM    444  CG2 VAL A  55      -1.475   3.714  19.594  1.00 90.50           C  
ATOM    445  N   LEU A  56       0.302   6.249  16.124  1.00 90.99           N  
ATOM    446  CA  LEU A  56       0.242   6.808  14.778  1.00 90.99           C  
ATOM    447  C   LEU A  56       0.068   5.706  13.739  1.00 90.99           C  
ATOM    448  CB  LEU A  56       1.507   7.616  14.476  1.00 90.99           C  
ATOM    449  O   LEU A  56       0.758   4.686  13.789  1.00 90.99           O  
ATOM    450  CG  LEU A  56       1.746   8.852  15.345  1.00 90.99           C  
ATOM    451  CD1 LEU A  56       3.092   9.485  15.008  1.00 90.99           C  
ATOM    452  CD2 LEU A  56       0.616   9.860  15.165  1.00 90.99           C  
ATOM    453  N   THR A  57      -0.940   5.931  12.907  1.00 91.71           N  
ATOM    454  CA  THR A  57      -1.186   4.985  11.825  1.00 91.71           C  
ATOM    455  C   THR A  57      -0.613   5.506  10.510  1.00 91.71           C  
ATOM    456  CB  THR A  57      -2.691   4.707  11.657  1.00 91.71           C  
ATOM    457  O   THR A  57      -0.901   6.634  10.104  1.00 91.71           O  
ATOM    458  CG2 THR A  57      -2.944   3.698  10.542  1.00 91.71           C  
ATOM    459  OG1 THR A  57      -3.215   4.187  12.885  1.00 91.71           O  
ATOM    460  N   ARG A  58       0.250   4.643  10.006  1.00 93.58           N  
ATOM    461  CA  ARG A  58       0.805   4.959   8.694  1.00 93.58           C  
ATOM    462  C   ARG A  58       0.258   4.017   7.626  1.00 93.58           C  
ATOM    463  CB  ARG A  58       2.333   4.887   8.724  1.00 93.58           C  
ATOM    464  O   ARG A  58       0.160   2.808   7.849  1.00 93.58           O  
ATOM    465  CG  ARG A  58       2.981   5.915   9.638  1.00 93.58           C  
ATOM    466  CD  ARG A  58       2.861   7.324   9.075  1.00 93.58           C  
ATOM    467  NE  ARG A  58       3.609   8.289   9.875  1.00 93.58           N  
ATOM    468  NH1 ARG A  58       1.922   9.867   9.925  1.00 93.58           N  
ATOM    469  NH2 ARG A  58       3.911  10.276  10.988  1.00 93.58           N  
ATOM    470  CZ  ARG A  58       3.146   9.475  10.261  1.00 93.58           C  
ATOM    471  N   MET A  59      -0.168   4.545   6.505  1.00 95.51           N  
ATOM    472  CA  MET A  59      -0.655   3.730   5.396  1.00 95.51           C  
ATOM    473  C   MET A  59      -0.435   4.438   4.063  1.00 95.51           C  
ATOM    474  CB  MET A  59      -2.139   3.407   5.578  1.00 95.51           C  
ATOM    475  O   MET A  59      -0.246   5.655   4.026  1.00 95.51           O  
ATOM    476  CG  MET A  59      -3.036   4.634   5.598  1.00 95.51           C  
ATOM    477  SD  MET A  59      -4.736   4.252   6.176  1.00 95.51           S  
ATOM    478  CE  MET A  59      -4.372   3.578   7.820  1.00 95.51           C  
ATOM    479  N   GLY A  60      -0.261   3.719   3.014  1.00 96.23           N  
ATOM    480  CA  GLY A  60      -0.029   4.304   1.703  1.00 96.23           C  
ATOM    481  C   GLY A  60       0.547   3.319   0.703  1.00 96.23           C  
ATOM    482  O   GLY A  60       0.208   2.134   0.726  1.00 96.23           O  
ATOM    483  N   CYS A  61       1.271   3.897  -0.281  1.00 97.21           N  
ATOM    484  CA  CYS A  61       1.847   3.124  -1.375  1.00 97.21           C  
ATOM    485  C   CYS A  61       3.339   2.897  -1.157  1.00 97.21           C  
ATOM    486  CB  CYS A  61       1.620   3.832  -2.710  1.00 97.21           C  
ATOM    487  O   CYS A  61       4.040   3.783  -0.667  1.00 97.21           O  
ATOM    488  SG  CYS A  61      -0.119   4.156  -3.076  1.00 97.21           S  
ATOM    489  N   SER A  62       3.788   1.698  -1.555  1.00 97.35           N  
ATOM    490  CA  SER A  62       5.211   1.384  -1.480  1.00 97.35           C  
ATOM    491  C   SER A  62       5.606   0.352  -2.531  1.00 97.35           C  
ATOM    492  CB  SER A  62       5.574   0.870  -0.087  1.00 97.35           C  
ATOM    493  O   SER A  62       4.748  -0.343  -3.079  1.00 97.35           O  
ATOM    494  OG  SER A  62       6.972   0.664   0.025  1.00 97.35           O  
ATOM    495  N   ASP A  63       6.907   0.372  -2.884  1.00 96.83           N  
ATOM    496  CA  ASP A  63       7.405  -0.614  -3.838  1.00 96.83           C  
ATOM    497  C   ASP A  63       7.680  -1.951  -3.153  1.00 96.83           C  
ATOM    498  CB  ASP A  63       8.673  -0.105  -4.525  1.00 96.83           C  
ATOM    499  O   ASP A  63       7.878  -2.968  -3.821  1.00 96.83           O  
ATOM    500  CG  ASP A  63       9.812   0.151  -3.553  1.00 96.83           C  
ATOM    501  OD1 ASP A  63       9.618  -0.014  -2.330  1.00 96.83           O  
ATOM    502  OD2 ASP A  63      10.912   0.524  -4.015  1.00 96.83           O  
ATOM    503  N   SER A  64       7.636  -2.018  -1.837  1.00 97.17           N  
ATOM    504  CA  SER A  64       7.804  -3.194  -0.988  1.00 97.17           C  
ATOM    505  C   SER A  64       7.143  -2.992   0.372  1.00 97.17           C  
ATOM    506  CB  SER A  64       9.287  -3.513  -0.801  1.00 97.17           C  
ATOM    507  O   SER A  64       6.704  -1.887   0.697  1.00 97.17           O  
ATOM    508  OG  SER A  64       9.944  -2.467  -0.106  1.00 97.17           O  
ATOM    509  N   CYS A  65       7.061  -4.112   1.115  1.00 97.12           N  
ATOM    510  CA  CYS A  65       6.524  -4.009   2.467  1.00 97.12           C  
ATOM    511  C   CYS A  65       7.540  -3.378   3.412  1.00 97.12           C  
ATOM    512  CB  CYS A  65       6.118  -5.388   2.988  1.00 97.12           C  
ATOM    513  O   CYS A  65       8.595  -3.959   3.674  1.00 97.12           O  
ATOM    514  SG  CYS A  65       5.063  -5.330   4.453  1.00 97.12           S  
ATOM    515  N   PRO A  66       7.227  -2.151   3.945  1.00 96.00           N  
ATOM    516  CA  PRO A  66       8.194  -1.294   4.634  1.00 96.00           C  
ATOM    517  C   PRO A  66       8.613  -1.851   5.993  1.00 96.00           C  
ATOM    518  CB  PRO A  66       7.441   0.029   4.795  1.00 96.00           C  
ATOM    519  O   PRO A  66       9.694  -1.526   6.491  1.00 96.00           O  
ATOM    520  CG  PRO A  66       5.996  -0.340   4.696  1.00 96.00           C  
ATOM    521  CD  PRO A  66       5.871  -1.550   3.815  1.00 96.00           C  
ATOM    522  N   ARG A  67       7.713  -2.757   6.537  1.00 95.23           N  
ATOM    523  CA  ARG A  67       8.020  -3.295   7.859  1.00 95.23           C  
ATOM    524  C   ARG A  67       7.486  -4.716   8.008  1.00 95.23           C  
ATOM    525  CB  ARG A  67       7.437  -2.399   8.953  1.00 95.23           C  
ATOM    526  O   ARG A  67       6.498  -5.084   7.369  1.00 95.23           O  
ATOM    527  CG  ARG A  67       8.040  -1.004   8.993  1.00 95.23           C  
ATOM    528  CD  ARG A  67       7.437  -0.160  10.106  1.00 95.23           C  
ATOM    529  NE  ARG A  67       7.884  -0.605  11.423  1.00 95.23           N  
ATOM    530  NH1 ARG A  67       7.431   1.397  12.483  1.00 95.23           N  
ATOM    531  NH2 ARG A  67       8.302  -0.361  13.668  1.00 95.23           N  
ATOM    532  CZ  ARG A  67       7.871   0.145  12.522  1.00 95.23           C  
ATOM    533  N   LYS A  68       8.087  -5.429   8.964  1.00 94.05           N  
ATOM    534  CA  LYS A  68       7.667  -6.805   9.215  1.00 94.05           C  
ATOM    535  C   LYS A  68       6.288  -6.848   9.867  1.00 94.05           C  
ATOM    536  CB  LYS A  68       8.687  -7.526  10.097  1.00 94.05           C  
ATOM    537  O   LYS A  68       5.502  -7.762   9.610  1.00 94.05           O  
ATOM    538  CG  LYS A  68       9.979  -7.888   9.381  1.00 94.05           C  
ATOM    539  CD  LYS A  68      10.893  -8.725  10.266  1.00 94.05           C  
ATOM    540  CE  LYS A  68      12.208  -9.046   9.568  1.00 94.05           C  
ATOM    541  NZ  LYS A  68      13.115  -9.853  10.438  1.00 94.05           N  
ATOM    542  N   ASP A  69       6.003  -5.789  10.667  1.00 93.79           N  
ATOM    543  CA  ASP A  69       4.748  -5.764  11.412  1.00 93.79           C  
ATOM    544  C   ASP A  69       3.664  -5.017  10.638  1.00 93.79           C  
ATOM    545  CB  ASP A  69       4.951  -5.120  12.785  1.00 93.79           C  
ATOM    546  O   ASP A  69       2.559  -4.815  11.145  1.00 93.79           O  
ATOM    547  CG  ASP A  69       5.481  -3.699  12.701  1.00 93.79           C  
ATOM    548  OD1 ASP A  69       6.257  -3.391  11.770  1.00 93.79           O  
ATOM    549  OD2 ASP A  69       5.121  -2.880  13.574  1.00 93.79           O  
ATOM    550  N   ALA A  70       4.027  -4.617   9.381  1.00 96.09           N  
ATOM    551  CA  ALA A  70       3.067  -3.922   8.528  1.00 96.09           C  
ATOM    552  C   ALA A  70       2.131  -4.910   7.837  1.00 96.09           C  
ATOM    553  CB  ALA A  70       3.795  -3.069   7.492  1.00 96.09           C  
ATOM    554  O   ALA A  70       2.513  -6.051   7.567  1.00 96.09           O  
ATOM    555  N   VAL A  71       0.835  -4.526   7.616  1.00 95.63           N  
ATOM    556  CA  VAL A  71      -0.076  -5.216   6.708  1.00 95.63           C  
ATOM    557  C   VAL A  71       0.163  -4.740   5.277  1.00 95.63           C  
ATOM    558  CB  VAL A  71      -1.552  -4.990   7.105  1.00 95.63           C  
ATOM    559  O   VAL A  71       0.115  -3.540   4.998  1.00 95.63           O  
ATOM    560  CG1 VAL A  71      -2.489  -5.683   6.117  1.00 95.63           C  
ATOM    561  CG2 VAL A  71      -1.804  -5.490   8.526  1.00 95.63           C  
ATOM    562  N   CYS A  72       0.469  -5.711   4.438  1.00 97.60           N  
ATOM    563  CA  CYS A  72       0.756  -5.369   3.050  1.00 97.60           C  
ATOM    564  C   CYS A  72      -0.116  -6.178   2.097  1.00 97.60           C  
ATOM    565  CB  CYS A  72       2.232  -5.609   2.732  1.00 97.60           C  
ATOM    566  O   CYS A  72      -0.343  -7.369   2.317  1.00 97.60           O  
ATOM    567  SG  CYS A  72       3.364  -4.655   3.767  1.00 97.60           S  
ATOM    568  N   CYS A  73      -0.609  -5.469   1.061  1.00 97.54           N  
ATOM    569  CA  CYS A  73      -1.425  -6.133   0.052  1.00 97.54           C  
ATOM    570  C   CYS A  73      -1.302  -5.434  -1.297  1.00 97.54           C  
ATOM    571  CB  CYS A  73      -2.890  -6.168   0.486  1.00 97.54           C  
ATOM    572  O   CYS A  73      -0.801  -4.311  -1.375  1.00 97.54           O  
ATOM    573  SG  CYS A  73      -3.619  -4.533   0.721  1.00 97.54           S  
ATOM    574  N   SER A  74      -1.695  -6.118  -2.463  1.00 96.23           N  
ATOM    575  CA  SER A  74      -1.383  -5.614  -3.797  1.00 96.23           C  
ATOM    576  C   SER A  74      -2.653  -5.362  -4.603  1.00 96.23           C  
ATOM    577  CB  SER A  74      -0.481  -6.596  -4.545  1.00 96.23           C  
ATOM    578  O   SER A  74      -2.601  -5.235  -5.828  1.00 96.23           O  
ATOM    579  OG  SER A  74       0.754  -6.760  -3.868  1.00 96.23           O  
ATOM    580  N   SER A  75      -3.794  -5.258  -3.888  1.00 95.68           N  
ATOM    581  CA  SER A  75      -5.040  -4.932  -4.574  1.00 95.68           C  
ATOM    582  C   SER A  75      -5.549  -3.552  -4.171  1.00 95.68           C  
ATOM    583  CB  SER A  75      -6.108  -5.986  -4.276  1.00 95.68           C  
ATOM    584  O   SER A  75      -5.052  -2.957  -3.212  1.00 95.68           O  
ATOM    585  OG  SER A  75      -6.456  -5.974  -2.903  1.00 95.68           O  
ATOM    586  N   ASP A  76      -6.477  -2.956  -4.911  1.00 95.31           N  
ATOM    587  CA  ASP A  76      -6.983  -1.611  -4.653  1.00 95.31           C  
ATOM    588  C   ASP A  76      -7.632  -1.524  -3.273  1.00 95.31           C  
ATOM    589  CB  ASP A  76      -7.986  -1.199  -5.733  1.00 95.31           C  
ATOM    590  O   ASP A  76      -8.444  -2.377  -2.908  1.00 95.31           O  
ATOM    591  CG  ASP A  76      -7.322  -0.825  -7.047  1.00 95.31           C  
ATOM    592  OD1 ASP A  76      -6.079  -0.710  -7.090  1.00 95.31           O  
ATOM    593  OD2 ASP A  76      -8.050  -0.641  -8.046  1.00 95.31           O  
ATOM    594  N   LEU A  77      -7.185  -0.521  -2.538  1.00 94.26           N  
ATOM    595  CA  LEU A  77      -7.788  -0.161  -1.259  1.00 94.26           C  
ATOM    596  C   LEU A  77      -7.770  -1.344  -0.298  1.00 94.26           C  
ATOM    597  CB  LEU A  77      -9.225   0.325  -1.463  1.00 94.26           C  
ATOM    598  O   LEU A  77      -8.649  -1.467   0.558  1.00 94.26           O  
ATOM    599  CG  LEU A  77      -9.411   1.518  -2.401  1.00 94.26           C  
ATOM    600  CD1 LEU A  77     -10.894   1.825  -2.581  1.00 94.26           C  
ATOM    601  CD2 LEU A  77      -8.668   2.739  -1.869  1.00 94.26           C  
ATOM    602  N   CYS A  78      -6.875  -2.212  -0.308  1.00 94.81           N  
ATOM    603  CA  CYS A  78      -6.764  -3.438   0.475  1.00 94.81           C  
ATOM    604  C   CYS A  78      -6.293  -3.138   1.893  1.00 94.81           C  
ATOM    605  CB  CYS A  78      -5.800  -4.417  -0.196  1.00 94.81           C  
ATOM    606  O   CYS A  78      -6.527  -3.929   2.809  1.00 94.81           O  
ATOM    607  SG  CYS A  78      -4.088  -3.843  -0.233  1.00 94.81           S  
ATOM    608  N   ASN A  79      -5.520  -2.027   2.063  1.00 92.56           N  
ATOM    609  CA  ASN A  79      -4.996  -1.675   3.379  1.00 92.56           C  
ATOM    610  C   ASN A  79      -6.002  -0.856   4.183  1.00 92.56           C  
ATOM    611  CB  ASN A  79      -3.677  -0.911   3.244  1.00 92.56           C  
ATOM    612  O   ASN A  79      -6.924  -0.268   3.616  1.00 92.56           O  
ATOM    613  CG  ASN A  79      -3.836   0.402   2.503  1.00 92.56           C  
ATOM    614  ND2 ASN A  79      -3.149   1.436   2.974  1.00 92.56           N  
ATOM    615  OD1 ASN A  79      -4.570   0.487   1.515  1.00 92.56           O  
TER     616      ALA A   1                                                      
ENDMDL                                                                          
END                                                                             
