# Supplementary material for: Domain loss enabled evolution of novel functions in the snake three-finger toxin gene superfamily
Source: Nat Commun. 2023 Aug 11;14:4861. doi: 10.1038/s41467-023-40550-0 (PMC10421932; doi:10.1038/s41467-023-40550-0)
Supplement: Supplementary file 5 — Supplementary Data 2 [file 41467_2023_40550_MOESM5_ESM.zip › SD2_structure_predictions/full_sequence/SP|F8J2G5|Drysdalia_coronoides.pdb]

MODEL     1                                                                     
ATOM      1  N   MET A   1     -44.141   3.046  18.087  1.00 63.49           N  
ATOM      2  CA  MET A   1     -42.850   3.320  18.712  1.00 63.49           C  
ATOM      3  C   MET A   1     -41.759   2.436  18.118  1.00 63.49           C  
ATOM      4  CB  MET A   1     -42.929   3.109  20.225  1.00 63.49           C  
ATOM      5  O   MET A   1     -40.572   2.661  18.360  1.00 63.49           O  
ATOM      6  CG  MET A   1     -44.056   2.184  20.657  1.00 63.49           C  
ATOM      7  SD  MET A   1     -44.190   2.043  22.481  1.00 63.49           S  
ATOM      8  CE  MET A   1     -44.430   0.253  22.648  1.00 63.49           C  
ATOM      9  N   LYS A   2     -42.099   1.530  17.154  1.00 71.40           N  
ATOM     10  CA  LYS A   2     -41.258   0.546  16.479  1.00 71.40           C  
ATOM     11  C   LYS A   2     -40.769   1.072  15.133  1.00 71.40           C  
ATOM     12  CB  LYS A   2     -42.018  -0.766  16.284  1.00 71.40           C  
ATOM     13  O   LYS A   2     -39.658   0.755  14.703  1.00 71.40           O  
ATOM     14  CG  LYS A   2     -42.096  -1.629  17.536  1.00 71.40           C  
ATOM     15  CD  LYS A   2     -43.284  -2.581  17.485  1.00 71.40           C  
ATOM     16  CE  LYS A   2     -43.157  -3.690  18.521  1.00 71.40           C  
ATOM     17  NZ  LYS A   2     -44.375  -3.789  19.379  1.00 71.40           N  
ATOM     18  N   THR A   3     -41.552   2.069  14.579  1.00 70.92           N  
ATOM     19  CA  THR A   3     -41.195   2.676  13.302  1.00 70.92           C  
ATOM     20  C   THR A   3     -40.199   3.815  13.504  1.00 70.92           C  
ATOM     21  CB  THR A   3     -42.441   3.204  12.567  1.00 70.92           C  
ATOM     22  O   THR A   3     -39.367   4.081  12.634  1.00 70.92           O  
ATOM     23  CG2 THR A   3     -43.345   2.058  12.124  1.00 70.92           C  
ATOM     24  OG1 THR A   3     -43.176   4.067  13.443  1.00 70.92           O  
ATOM     25  N   LEU A   4     -40.228   4.377  14.695  1.00 71.70           N  
ATOM     26  CA  LEU A   4     -39.294   5.411  15.127  1.00 71.70           C  
ATOM     27  C   LEU A   4     -37.942   4.806  15.489  1.00 71.70           C  
ATOM     28  CB  LEU A   4     -39.860   6.178  16.325  1.00 71.70           C  
ATOM     29  O   LEU A   4     -36.896   5.389  15.194  1.00 71.70           O  
ATOM     30  CG  LEU A   4     -40.170   7.659  16.097  1.00 71.70           C  
ATOM     31  CD1 LEU A   4     -41.469   8.042  16.797  1.00 71.70           C  
ATOM     32  CD2 LEU A   4     -39.016   8.528  16.585  1.00 71.70           C  
ATOM     33  N   LEU A   5     -37.950   3.598  15.976  1.00 73.41           N  
ATOM     34  CA  LEU A   5     -36.760   2.831  16.327  1.00 73.41           C  
ATOM     35  C   LEU A   5     -36.082   2.277  15.078  1.00 73.41           C  
ATOM     36  CB  LEU A   5     -37.121   1.685  17.276  1.00 73.41           C  
ATOM     37  O   LEU A   5     -34.852   2.265  14.988  1.00 73.41           O  
ATOM     38  CG  LEU A   5     -37.194   2.033  18.763  1.00 73.41           C  
ATOM     39  CD1 LEU A   5     -38.104   1.051  19.494  1.00 73.41           C  
ATOM     40  CD2 LEU A   5     -35.800   2.039  19.380  1.00 73.41           C  
ATOM     41  N   LEU A   6     -36.818   1.979  14.027  1.00 72.75           N  
ATOM     42  CA  LEU A   6     -36.330   1.448  12.758  1.00 72.75           C  
ATOM     43  C   LEU A   6     -35.738   2.559  11.897  1.00 72.75           C  
ATOM     44  CB  LEU A   6     -37.461   0.747  12.000  1.00 72.75           C  
ATOM     45  O   LEU A   6     -34.711   2.362  11.243  1.00 72.75           O  
ATOM     46  CG  LEU A   6     -37.880  -0.626  12.528  1.00 72.75           C  
ATOM     47  CD1 LEU A   6     -39.206  -1.051  11.904  1.00 72.75           C  
ATOM     48  CD2 LEU A   6     -36.796  -1.661  12.248  1.00 72.75           C  
ATOM     49  N   THR A   7     -36.236   3.738  11.992  1.00 73.50           N  
ATOM     50  CA  THR A   7     -35.759   4.922  11.287  1.00 73.50           C  
ATOM     51  C   THR A   7     -34.503   5.478  11.952  1.00 73.50           C  
ATOM     52  CB  THR A   7     -36.842   6.016  11.236  1.00 73.50           C  
ATOM     53  O   THR A   7     -33.597   5.964  11.272  1.00 73.50           O  
ATOM     54  CG2 THR A   7     -38.044   5.560  10.416  1.00 73.50           C  
ATOM     55  OG1 THR A   7     -37.273   6.317  12.569  1.00 73.50           O  
ATOM     56  N   LEU A   8     -34.272   5.324  13.231  1.00 71.46           N  
ATOM     57  CA  LEU A   8     -33.116   5.717  14.028  1.00 71.46           C  
ATOM     58  C   LEU A   8     -31.956   4.749  13.818  1.00 71.46           C  
ATOM     59  CB  LEU A   8     -33.483   5.776  15.513  1.00 71.46           C  
ATOM     60  O   LEU A   8     -30.799   5.168  13.737  1.00 71.46           O  
ATOM     61  CG  LEU A   8     -32.454   6.423  16.441  1.00 71.46           C  
ATOM     62  CD1 LEU A   8     -32.403   7.929  16.208  1.00 71.46           C  
ATOM     63  CD2 LEU A   8     -32.778   6.113  17.899  1.00 71.46           C  
ATOM     64  N   VAL A   9     -32.202   3.520  13.557  1.00 73.26           N  
ATOM     65  CA  VAL A   9     -31.239   2.458  13.285  1.00 73.26           C  
ATOM     66  C   VAL A   9     -30.727   2.579  11.852  1.00 73.26           C  
ATOM     67  CB  VAL A   9     -31.856   1.060  13.514  1.00 73.26           C  
ATOM     68  O   VAL A   9     -29.530   2.424  11.598  1.00 73.26           O  
ATOM     69  CG1 VAL A   9     -30.887  -0.036  13.077  1.00 73.26           C  
ATOM     70  CG2 VAL A   9     -32.243   0.882  14.981  1.00 73.26           C  
ATOM     71  N   VAL A  10     -31.537   3.004  10.907  1.00 69.75           N  
ATOM     72  CA  VAL A  10     -31.206   3.197   9.499  1.00 69.75           C  
ATOM     73  C   VAL A  10     -30.420   4.495   9.326  1.00 69.75           C  
ATOM     74  CB  VAL A  10     -32.473   3.220   8.616  1.00 69.75           C  
ATOM     75  O   VAL A  10     -29.473   4.555   8.538  1.00 69.75           O  
ATOM     76  CG1 VAL A  10     -32.114   3.525   7.163  1.00 69.75           C  
ATOM     77  CG2 VAL A  10     -33.218   1.890   8.718  1.00 69.75           C  
ATOM     78  N   LEU A  11     -30.579   5.588  10.115  1.00 66.13           N  
ATOM     79  CA  LEU A  11     -29.881   6.868  10.168  1.00 66.13           C  
ATOM     80  C   LEU A  11     -28.518   6.717  10.834  1.00 66.13           C  
ATOM     81  CB  LEU A  11     -30.719   7.904  10.923  1.00 66.13           C  
ATOM     82  O   LEU A  11     -27.542   7.341  10.410  1.00 66.13           O  
ATOM     83  CG  LEU A  11     -30.764   9.309  10.319  1.00 66.13           C  
ATOM     84  CD1 LEU A  11     -32.169   9.624   9.816  1.00 66.13           C  
ATOM     85  CD2 LEU A  11     -30.311  10.346  11.341  1.00 66.13           C  
ATOM     86  N   THR A  12     -28.346   5.797  11.720  1.00 65.69           N  
ATOM     87  CA  THR A  12     -27.098   5.466  12.399  1.00 65.69           C  
ATOM     88  C   THR A  12     -26.215   4.592  11.512  1.00 65.69           C  
ATOM     89  CB  THR A  12     -27.362   4.746  13.734  1.00 65.69           C  
ATOM     90  O   THR A  12     -24.988   4.709  11.541  1.00 65.69           O  
ATOM     91  CG2 THR A  12     -28.141   5.638  14.695  1.00 65.69           C  
ATOM     92  OG1 THR A  12     -28.119   3.555  13.486  1.00 65.69           O  
ATOM     93  N   ILE A  13     -26.662   3.816  10.586  1.00 66.12           N  
ATOM     94  CA  ILE A  13     -25.978   2.920   9.659  1.00 66.12           C  
ATOM     95  C   ILE A  13     -25.526   3.700   8.426  1.00 66.12           C  
ATOM     96  CB  ILE A  13     -26.883   1.739   9.244  1.00 66.12           C  
ATOM     97  O   ILE A  13     -24.458   3.431   7.871  1.00 66.12           O  
ATOM     98  CG1 ILE A  13     -27.219   0.870  10.462  1.00 66.12           C  
ATOM     99  CG2 ILE A  13     -26.215   0.907   8.145  1.00 66.12           C  
ATOM    100  CD1 ILE A  13     -28.296  -0.174  10.199  1.00 66.12           C  
ATOM    101  N   VAL A  14     -26.208   4.798   7.974  1.00 63.80           N  
ATOM    102  CA  VAL A  14     -25.934   5.681   6.845  1.00 63.80           C  
ATOM    103  C   VAL A  14     -24.885   6.718   7.242  1.00 63.80           C  
ATOM    104  CB  VAL A  14     -27.218   6.384   6.351  1.00 63.80           C  
ATOM    105  O   VAL A  14     -24.068   7.131   6.416  1.00 63.80           O  
ATOM    106  CG1 VAL A  14     -26.888   7.415   5.272  1.00 63.80           C  
ATOM    107  CG2 VAL A  14     -28.219   5.357   5.825  1.00 63.80           C  
ATOM    108  N   CYS A  15     -24.624   6.873   8.565  1.00 62.32           N  
ATOM    109  CA  CYS A  15     -23.600   7.765   9.097  1.00 62.32           C  
ATOM    110  C   CYS A  15     -22.305   7.009   9.368  1.00 62.32           C  
ATOM    111  CB  CYS A  15     -24.087   8.435  10.381  1.00 62.32           C  
ATOM    112  O   CYS A  15     -21.281   7.617   9.685  1.00 62.32           O  
ATOM    113  SG  CYS A  15     -25.028   9.952  10.100  1.00 62.32           S  
ATOM    114  N   LEU A  16     -22.277   5.697   9.173  1.00 59.04           N  
ATOM    115  CA  LEU A  16     -21.102   4.844   9.315  1.00 59.04           C  
ATOM    116  C   LEU A  16     -20.284   4.826   8.028  1.00 59.04           C  
ATOM    117  CB  LEU A  16     -21.517   3.419   9.690  1.00 59.04           C  
ATOM    118  O   LEU A  16     -19.910   3.758   7.540  1.00 59.04           O  
ATOM    119  CG  LEU A  16     -22.040   3.216  11.113  1.00 59.04           C  
ATOM    120  CD1 LEU A  16     -22.916   1.970  11.183  1.00 59.04           C  
ATOM    121  CD2 LEU A  16     -20.881   3.118  12.100  1.00 59.04           C  
ATOM    122  N   ASP A  17     -20.510   5.801   7.135  1.00 56.45           N  
ATOM    123  CA  ASP A  17     -19.470   5.855   6.114  1.00 56.45           C  
ATOM    124  C   ASP A  17     -18.084   5.680   6.731  1.00 56.45           C  
ATOM    125  CB  ASP A  17     -19.540   7.177   5.345  1.00 56.45           C  
ATOM    126  O   ASP A  17     -17.587   6.575   7.418  1.00 56.45           O  
ATOM    127  CG  ASP A  17     -20.184   7.034   3.978  1.00 56.45           C  
ATOM    128  OD1 ASP A  17     -19.905   6.040   3.273  1.00 56.45           O  
ATOM    129  OD2 ASP A  17     -20.976   7.925   3.600  1.00 56.45           O  
ATOM    130  N   LEU A  18     -17.972   4.705   7.620  1.00 58.56           N  
ATOM    131  CA  LEU A  18     -16.745   4.121   8.150  1.00 58.56           C  
ATOM    132  C   LEU A  18     -15.599   4.266   7.154  1.00 58.56           C  
ATOM    133  CB  LEU A  18     -16.958   2.644   8.490  1.00 58.56           C  
ATOM    134  O   LEU A  18     -15.687   3.777   6.025  1.00 58.56           O  
ATOM    135  CG  LEU A  18     -16.853   2.266   9.968  1.00 58.56           C  
ATOM    136  CD1 LEU A  18     -18.205   2.430  10.655  1.00 58.56           C  
ATOM    137  CD2 LEU A  18     -16.339   0.838  10.121  1.00 58.56           C  
ATOM    138  N   GLY A  19     -15.254   5.498   6.848  1.00 63.91           N  
ATOM    139  CA  GLY A  19     -13.969   5.797   6.238  1.00 63.91           C  
ATOM    140  C   GLY A  19     -13.092   4.572   6.063  1.00 63.91           C  
ATOM    141  O   GLY A  19     -12.714   3.927   7.044  1.00 63.91           O  
ATOM    142  N   TYR A  20     -13.415   3.668   5.135  1.00 71.96           N  
ATOM    143  CA  TYR A  20     -12.560   2.532   4.809  1.00 71.96           C  
ATOM    144  C   TYR A  20     -11.095   2.948   4.759  1.00 71.96           C  
ATOM    145  CB  TYR A  20     -12.974   1.915   3.469  1.00 71.96           C  
ATOM    146  O   TYR A  20     -10.720   3.830   3.982  1.00 71.96           O  
ATOM    147  CG  TYR A  20     -12.247   0.634   3.141  1.00 71.96           C  
ATOM    148  CD1 TYR A  20     -11.174   0.626   2.253  1.00 71.96           C  
ATOM    149  CD2 TYR A  20     -12.632  -0.572   3.718  1.00 71.96           C  
ATOM    150  CE1 TYR A  20     -10.502  -0.553   1.946  1.00 71.96           C  
ATOM    151  CE2 TYR A  20     -11.968  -1.757   3.418  1.00 71.96           C  
ATOM    152  OH  TYR A  20     -10.244  -2.907   2.233  1.00 71.96           O  
ATOM    153  CZ  TYR A  20     -10.906  -1.737   2.533  1.00 71.96           C  
ATOM    154  N   THR A  21     -10.495   2.714   5.986  1.00 84.24           N  
ATOM    155  CA  THR A  21      -9.056   2.947   6.019  1.00 84.24           C  
ATOM    156  C   THR A  21      -8.292   1.650   5.765  1.00 84.24           C  
ATOM    157  CB  THR A  21      -8.618   3.549   7.367  1.00 84.24           C  
ATOM    158  O   THR A  21      -8.825   0.559   5.974  1.00 84.24           O  
ATOM    159  CG2 THR A  21      -9.343   4.861   7.645  1.00 84.24           C  
ATOM    160  OG1 THR A  21      -8.916   2.620   8.417  1.00 84.24           O  
ATOM    161  N   MET A  22      -7.273   1.685   4.954  1.00 90.39           N  
ATOM    162  CA  MET A  22      -6.421   0.547   4.622  1.00 90.39           C  
ATOM    163  C   MET A  22      -5.007   0.752   5.155  1.00 90.39           C  
ATOM    164  CB  MET A  22      -6.382   0.327   3.109  1.00 90.39           C  
ATOM    165  O   MET A  22      -4.501   1.876   5.168  1.00 90.39           O  
ATOM    166  CG  MET A  22      -5.531  -0.859   2.683  1.00 90.39           C  
ATOM    167  SD  MET A  22      -5.917  -1.426   0.981  1.00 90.39           S  
ATOM    168  CE  MET A  22      -5.066  -0.146   0.017  1.00 90.39           C  
ATOM    169  N   THR A  23      -4.507  -0.347   5.653  1.00 95.08           N  
ATOM    170  CA  THR A  23      -3.146  -0.320   6.178  1.00 95.08           C  
ATOM    171  C   THR A  23      -2.138  -0.666   5.086  1.00 95.08           C  
ATOM    172  CB  THR A  23      -2.984  -1.296   7.358  1.00 95.08           C  
ATOM    173  O   THR A  23      -2.280  -1.682   4.402  1.00 95.08           O  
ATOM    174  CG2 THR A  23      -1.597  -1.178   7.982  1.00 95.08           C  
ATOM    175  OG1 THR A  23      -3.970  -1.000   8.355  1.00 95.08           O  
ATOM    176  N   CYS A  24      -1.034   0.244   4.929  1.00 96.65           N  
ATOM    177  CA  CYS A  24       0.023   0.073   3.938  1.00 96.65           C  
ATOM    178  C   CYS A  24       1.397   0.105   4.595  1.00 96.65           C  
ATOM    179  CB  CYS A  24      -0.066   1.161   2.868  1.00 96.65           C  
ATOM    180  O   CYS A  24       1.560   0.671   5.677  1.00 96.65           O  
ATOM    181  SG  CYS A  24      -1.632   1.172   1.969  1.00 96.65           S  
ATOM    182  N   TYR A  25       2.335  -0.574   3.880  1.00 96.39           N  
ATOM    183  CA  TYR A  25       3.716  -0.351   4.292  1.00 96.39           C  
ATOM    184  C   TYR A  25       4.171   1.059   3.934  1.00 96.39           C  
ATOM    185  CB  TYR A  25       4.644  -1.380   3.639  1.00 96.39           C  
ATOM    186  O   TYR A  25       3.764   1.607   2.907  1.00 96.39           O  
ATOM    187  CG  TYR A  25       4.525  -2.764   4.229  1.00 96.39           C  
ATOM    188  CD1 TYR A  25       4.841  -3.003   5.565  1.00 96.39           C  
ATOM    189  CD2 TYR A  25       4.098  -3.836   3.453  1.00 96.39           C  
ATOM    190  CE1 TYR A  25       4.734  -4.277   6.112  1.00 96.39           C  
ATOM    191  CE2 TYR A  25       3.988  -5.114   3.989  1.00 96.39           C  
ATOM    192  OH  TYR A  25       4.200  -6.589   5.855  1.00 96.39           O  
ATOM    193  CZ  TYR A  25       4.307  -5.325   5.318  1.00 96.39           C  
ATOM    194  N   ASN A  26       4.959   1.602   4.880  1.00 94.64           N  
ATOM    195  CA  ASN A  26       5.521   2.939   4.722  1.00 94.64           C  
ATOM    196  C   ASN A  26       7.037   2.933   4.893  1.00 94.64           C  
ATOM    197  CB  ASN A  26       4.878   3.913   5.712  1.00 94.64           C  
ATOM    198  O   ASN A  26       7.547   2.522   5.937  1.00 94.64           O  
ATOM    199  CG  ASN A  26       5.380   5.333   5.543  1.00 94.64           C  
ATOM    200  ND2 ASN A  26       5.527   6.046   6.654  1.00 94.64           N  
ATOM    201  OD1 ASN A  26       5.633   5.787   4.424  1.00 94.64           O  
ATOM    202  N   GLN A  27       7.552   3.201   3.888  1.00 92.72           N  
ATOM    203  CA  GLN A  27       9.011   3.224   3.892  1.00 92.72           C  
ATOM    204  C   GLN A  27       9.546   4.303   2.955  1.00 92.72           C  
ATOM    205  CB  GLN A  27       9.570   1.858   3.495  1.00 92.72           C  
ATOM    206  O   GLN A  27       9.050   4.465   1.838  1.00 92.72           O  
ATOM    207  CG  GLN A  27      11.092   1.801   3.466  1.00 92.72           C  
ATOM    208  CD  GLN A  27      11.620   0.481   2.936  1.00 92.72           C  
ATOM    209  NE2 GLN A  27      12.838   0.501   2.404  1.00 92.72           N  
ATOM    210  OE1 GLN A  27      10.940  -0.547   3.004  1.00 92.72           O  
ATOM    211  N   GLN A  28      10.456   5.203   3.465  1.00 90.55           N  
ATOM    212  CA  GLN A  28      11.175   6.144   2.613  1.00 90.55           C  
ATOM    213  C   GLN A  28      12.637   5.737   2.455  1.00 90.55           C  
ATOM    214  CB  GLN A  28      11.083   7.561   3.180  1.00 90.55           C  
ATOM    215  O   GLN A  28      13.370   5.640   3.442  1.00 90.55           O  
ATOM    216  CG  GLN A  28      11.329   8.654   2.149  1.00 90.55           C  
ATOM    217  CD  GLN A  28      10.183   8.803   1.166  1.00 90.55           C  
ATOM    218  NE2 GLN A  28      10.275   9.802   0.295  1.00 90.55           N  
ATOM    219  OE1 GLN A  28       9.223   8.026   1.189  1.00 90.55           O  
ATOM    220  N   LEU A  29      13.031   5.377   1.237  1.00 85.18           N  
ATOM    221  CA  LEU A  29      14.437   5.086   0.980  1.00 85.18           C  
ATOM    222  C   LEU A  29      14.902   3.885   1.796  1.00 85.18           C  
ATOM    223  CB  LEU A  29      15.305   6.305   1.304  1.00 85.18           C  
ATOM    224  O   LEU A  29      14.250   2.839   1.795  1.00 85.18           O  
ATOM    225  CG  LEU A  29      15.908   7.045   0.110  1.00 85.18           C  
ATOM    226  CD1 LEU A  29      14.837   7.865  -0.602  1.00 85.18           C  
ATOM    227  CD2 LEU A  29      17.060   7.938   0.559  1.00 85.18           C  
ATOM    228  N   SER A  30      16.003   4.106   2.651  1.00 81.93           N  
ATOM    229  CA  SER A  30      16.597   2.994   3.385  1.00 81.93           C  
ATOM    230  C   SER A  30      16.063   2.924   4.812  1.00 81.93           C  
ATOM    231  CB  SER A  30      18.121   3.119   3.408  1.00 81.93           C  
ATOM    232  O   SER A  30      16.657   2.270   5.672  1.00 81.93           O  
ATOM    233  OG  SER A  30      18.641   3.181   2.091  1.00 81.93           O  
ATOM    234  N   GLN A  31      14.978   3.583   5.057  1.00 88.24           N  
ATOM    235  CA  GLN A  31      14.395   3.555   6.394  1.00 88.24           C  
ATOM    236  C   GLN A  31      13.667   2.239   6.650  1.00 88.24           C  
ATOM    237  CB  GLN A  31      13.437   4.732   6.588  1.00 88.24           C  
ATOM    238  O   GLN A  31      13.299   1.534   5.707  1.00 88.24           O  
ATOM    239  CG  GLN A  31      14.119   6.093   6.546  1.00 88.24           C  
ATOM    240  CD  GLN A  31      13.131   7.244   6.557  1.00 88.24           C  
ATOM    241  NE2 GLN A  31      13.635   8.460   6.371  1.00 88.24           N  
ATOM    242  OE1 GLN A  31      11.924   7.043   6.729  1.00 88.24           O  
ATOM    243  N   PRO A  32      13.629   1.998   7.932  1.00 90.97           N  
ATOM    244  CA  PRO A  32      12.883   0.782   8.265  1.00 90.97           C  
ATOM    245  C   PRO A  32      11.437   0.825   7.777  1.00 90.97           C  
ATOM    246  CB  PRO A  32      12.943   0.740   9.794  1.00 90.97           C  
ATOM    247  O   PRO A  32      10.835   1.900   7.711  1.00 90.97           O  
ATOM    248  CG  PRO A  32      14.045   1.681  10.160  1.00 90.97           C  
ATOM    249  CD  PRO A  32      14.222   2.665   9.040  1.00 90.97           C  
ATOM    250  N   GLN A  33      11.023  -0.349   7.418  1.00 92.20           N  
ATOM    251  CA  GLN A  33       9.636  -0.511   6.997  1.00 92.20           C  
ATOM    252  C   GLN A  33       8.678  -0.313   8.168  1.00 92.20           C  
ATOM    253  CB  GLN A  33       9.422  -1.890   6.371  1.00 92.20           C  
ATOM    254  O   GLN A  33       8.871  -0.893   9.239  1.00 92.20           O  
ATOM    255  CG  GLN A  33       7.992  -2.144   5.916  1.00 92.20           C  
ATOM    256  CD  GLN A  33       7.788  -3.547   5.375  1.00 92.20           C  
ATOM    257  NE2 GLN A  33       7.315  -3.643   4.137  1.00 92.20           N  
ATOM    258  OE1 GLN A  33       8.053  -4.537   6.065  1.00 92.20           O  
ATOM    259  N   THR A  34       7.803   0.670   8.036  1.00 95.19           N  
ATOM    260  CA  THR A  34       6.728   0.889   8.997  1.00 95.19           C  
ATOM    261  C   THR A  34       5.365   0.783   8.318  1.00 95.19           C  
ATOM    262  CB  THR A  34       6.859   2.264   9.678  1.00 95.19           C  
ATOM    263  O   THR A  34       5.283   0.674   7.093  1.00 95.19           O  
ATOM    264  CG2 THR A  34       8.196   2.395  10.399  1.00 95.19           C  
ATOM    265  OG1 THR A  34       6.761   3.293   8.686  1.00 95.19           O  
ATOM    266  N   THR A  35       4.319   0.707   9.060  1.00 95.80           N  
ATOM    267  CA  THR A  35       2.965   0.689   8.519  1.00 95.80           C  
ATOM    268  C   THR A  35       2.220   1.970   8.883  1.00 95.80           C  
ATOM    269  CB  THR A  35       2.175  -0.530   9.030  1.00 95.80           C  
ATOM    270  O   THR A  35       2.499   2.585   9.915  1.00 95.80           O  
ATOM    271  CG2 THR A  35       2.838  -1.834   8.599  1.00 95.80           C  
ATOM    272  OG1 THR A  35       2.116  -0.488  10.461  1.00 95.80           O  
ATOM    273  N   THR A  36       1.350   2.361   7.943  1.00 94.77           N  
ATOM    274  CA  THR A  36       0.513   3.531   8.182  1.00 94.77           C  
ATOM    275  C   THR A  36      -0.905   3.295   7.669  1.00 94.77           C  
ATOM    276  CB  THR A  36       1.102   4.786   7.512  1.00 94.77           C  
ATOM    277  O   THR A  36      -1.111   2.527   6.728  1.00 94.77           O  
ATOM    278  CG2 THR A  36       0.996   4.700   5.993  1.00 94.77           C  
ATOM    279  OG1 THR A  36       0.387   5.942   7.965  1.00 94.77           O  
ATOM    280  N   THR A  37      -1.904   3.907   8.366  1.00 94.51           N  
ATOM    281  CA  THR A  37      -3.298   3.853   7.942  1.00 94.51           C  
ATOM    282  C   THR A  37      -3.589   4.933   6.903  1.00 94.51           C  
ATOM    283  CB  THR A  37      -4.253   4.018   9.139  1.00 94.51           C  
ATOM    284  O   THR A  37      -3.293   6.109   7.123  1.00 94.51           O  
ATOM    285  CG2 THR A  37      -5.707   3.864   8.708  1.00 94.51           C  
ATOM    286  OG1 THR A  37      -3.950   3.023  10.125  1.00 94.51           O  
ATOM    287  N   CYS A  38      -4.176   4.415   5.706  1.00 90.55           N  
ATOM    288  CA  CYS A  38      -4.418   5.332   4.597  1.00 90.55           C  
ATOM    289  C   CYS A  38      -5.899   5.673   4.485  1.00 90.55           C  
ATOM    290  CB  CYS A  38      -3.924   4.726   3.284  1.00 90.55           C  
ATOM    291  O   CYS A  38      -6.756   4.815   4.699  1.00 90.55           O  
ATOM    292  SG  CYS A  38      -2.187   4.231   3.318  1.00 90.55           S  
ATOM    293  N   ALA A  39      -6.032   7.000   4.391  1.00 87.77           N  
ATOM    294  CA  ALA A  39      -7.399   7.465   4.170  1.00 87.77           C  
ATOM    295  C   ALA A  39      -7.922   7.006   2.811  1.00 87.77           C  
ATOM    296  CB  ALA A  39      -7.467   8.987   4.276  1.00 87.77           C  
ATOM    297  O   ALA A  39      -9.123   6.784   2.644  1.00 87.77           O  
ATOM    298  N   GLU A  40      -6.888   6.692   1.937  1.00 83.39           N  
ATOM    299  CA  GLU A  40      -7.166   6.238   0.578  1.00 83.39           C  
ATOM    300  C   GLU A  40      -7.199   4.715   0.500  1.00 83.39           C  
ATOM    301  CB  GLU A  40      -6.123   6.792  -0.397  1.00 83.39           C  
ATOM    302  O   GLU A  40      -6.691   4.031   1.392  1.00 83.39           O  
ATOM    303  CG  GLU A  40      -6.091   8.312  -0.465  1.00 83.39           C  
ATOM    304  CD  GLU A  40      -4.988   8.849  -1.364  1.00 83.39           C  
ATOM    305  OE1 GLU A  40      -5.215   9.862  -2.063  1.00 83.39           O  
ATOM    306  OE2 GLU A  40      -3.889   8.251  -1.369  1.00 83.39           O  
ATOM    307  N   SER A  41      -7.771   4.137  -0.468  1.00 87.88           N  
ATOM    308  CA  SER A  41      -7.916   2.692  -0.610  1.00 87.88           C  
ATOM    309  C   SER A  41      -6.820   2.111  -1.498  1.00 87.88           C  
ATOM    310  CB  SER A  41      -9.289   2.345  -1.186  1.00 87.88           C  
ATOM    311  O   SER A  41      -7.025   1.089  -2.156  1.00 87.88           O  
ATOM    312  OG  SER A  41      -9.537   3.081  -2.372  1.00 87.88           O  
ATOM    313  N   PHE A  42      -5.588   2.853  -1.460  1.00 93.05           N  
ATOM    314  CA  PHE A  42      -4.504   2.366  -2.305  1.00 93.05           C  
ATOM    315  C   PHE A  42      -3.182   2.369  -1.547  1.00 93.05           C  
ATOM    316  CB  PHE A  42      -4.384   3.218  -3.573  1.00 93.05           C  
ATOM    317  O   PHE A  42      -2.947   3.236  -0.703  1.00 93.05           O  
ATOM    318  CG  PHE A  42      -5.494   2.993  -4.563  1.00 93.05           C  
ATOM    319  CD1 PHE A  42      -5.405   1.980  -5.510  1.00 93.05           C  
ATOM    320  CD2 PHE A  42      -6.627   3.796  -4.547  1.00 93.05           C  
ATOM    321  CE1 PHE A  42      -6.432   1.770  -6.428  1.00 93.05           C  
ATOM    322  CE2 PHE A  42      -7.657   3.592  -5.461  1.00 93.05           C  
ATOM    323  CZ  PHE A  42      -7.557   2.579  -6.401  1.00 93.05           C  
ATOM    324  N   CYS A  43      -2.318   1.356  -1.903  1.00 95.62           N  
ATOM    325  CA  CYS A  43      -0.917   1.294  -1.504  1.00 95.62           C  
ATOM    326  C   CYS A  43      -0.000   1.354  -2.720  1.00 95.62           C  
ATOM    327  CB  CYS A  43      -0.642   0.017  -0.710  1.00 95.62           C  
ATOM    328  O   CYS A  43      -0.404   0.990  -3.826  1.00 95.62           O  
ATOM    329  SG  CYS A  43      -1.635  -0.135   0.791  1.00 95.62           S  
ATOM    330  N   TYR A  44       1.189   1.921  -2.519  1.00 96.15           N  
ATOM    331  CA  TYR A  44       2.108   1.891  -3.651  1.00 96.15           C  
ATOM    332  C   TYR A  44       3.502   1.459  -3.211  1.00 96.15           C  
ATOM    333  CB  TYR A  44       2.176   3.265  -4.325  1.00 96.15           C  
ATOM    334  O   TYR A  44       3.865   1.611  -2.042  1.00 96.15           O  
ATOM    335  CG  TYR A  44       2.991   4.278  -3.557  1.00 96.15           C  
ATOM    336  CD1 TYR A  44       2.391   5.122  -2.626  1.00 96.15           C  
ATOM    337  CD2 TYR A  44       4.362   4.393  -3.763  1.00 96.15           C  
ATOM    338  CE1 TYR A  44       3.137   6.058  -1.917  1.00 96.15           C  
ATOM    339  CE2 TYR A  44       5.118   5.326  -3.060  1.00 96.15           C  
ATOM    340  OH  TYR A  44       5.242   7.077  -1.443  1.00 96.15           O  
ATOM    341  CZ  TYR A  44       4.498   6.152  -2.141  1.00 96.15           C  
ATOM    342  N   LYS A  45       4.287   0.923  -4.110  1.00 95.36           N  
ATOM    343  CA  LYS A  45       5.688   0.530  -3.993  1.00 95.36           C  
ATOM    344  C   LYS A  45       6.504   1.047  -5.174  1.00 95.36           C  
ATOM    345  CB  LYS A  45       5.812  -0.991  -3.897  1.00 95.36           C  
ATOM    346  O   LYS A  45       6.205   0.732  -6.328  1.00 95.36           O  
ATOM    347  CG  LYS A  45       7.242  -1.486  -3.731  1.00 95.36           C  
ATOM    348  CD  LYS A  45       7.291  -2.997  -3.539  1.00 95.36           C  
ATOM    349  CE  LYS A  45       6.922  -3.737  -4.817  1.00 95.36           C  
ATOM    350  NZ  LYS A  45       6.927  -5.217  -4.622  1.00 95.36           N  
ATOM    351  N   LYS A  46       7.545   1.950  -4.851  1.00 94.85           N  
ATOM    352  CA  LYS A  46       8.456   2.469  -5.867  1.00 94.85           C  
ATOM    353  C   LYS A  46       9.794   1.736  -5.832  1.00 94.85           C  
ATOM    354  CB  LYS A  46       8.675   3.970  -5.675  1.00 94.85           C  
ATOM    355  O   LYS A  46      10.402   1.593  -4.769  1.00 94.85           O  
ATOM    356  CG  LYS A  46       7.456   4.821  -6.000  1.00 94.85           C  
ATOM    357  CD  LYS A  46       7.760   6.307  -5.868  1.00 94.85           C  
ATOM    358  CE  LYS A  46       6.562   7.161  -6.261  1.00 94.85           C  
ATOM    359  NZ  LYS A  46       6.829   8.617  -6.061  1.00 94.85           N  
ATOM    360  N   THR A  47      10.153   1.307  -7.038  1.00 93.11           N  
ATOM    361  CA  THR A  47      11.416   0.589  -7.171  1.00 93.11           C  
ATOM    362  C   THR A  47      12.301   1.243  -8.228  1.00 93.11           C  
ATOM    363  CB  THR A  47      11.183  -0.889  -7.536  1.00 93.11           C  
ATOM    364  O   THR A  47      11.811   1.685  -9.269  1.00 93.11           O  
ATOM    365  CG2 THR A  47      12.478  -1.689  -7.444  1.00 93.11           C  
ATOM    366  OG1 THR A  47      10.221  -1.452  -6.634  1.00 93.11           O  
ATOM    367  N   TRP A  48      13.548   1.428  -7.814  1.00 92.21           N  
ATOM    368  CA  TRP A  48      14.548   1.932  -8.750  1.00 92.21           C  
ATOM    369  C   TRP A  48      15.736   0.981  -8.841  1.00 92.21           C  
ATOM    370  CB  TRP A  48      15.023   3.325  -8.330  1.00 92.21           C  
ATOM    371  O   TRP A  48      16.394   0.702  -7.836  1.00 92.21           O  
ATOM    372  CG  TRP A  48      16.047   3.922  -9.249  1.00 92.21           C  
ATOM    373  CD1 TRP A  48      17.399   3.721  -9.217  1.00 92.21           C  
ATOM    374  CD2 TRP A  48      15.800   4.821 -10.334  1.00 92.21           C  
ATOM    375  CE2 TRP A  48      17.050   5.125 -10.918  1.00 92.21           C  
ATOM    376  CE3 TRP A  48      14.642   5.399 -10.871  1.00 92.21           C  
ATOM    377  NE1 TRP A  48      18.008   4.442 -10.219  1.00 92.21           N  
ATOM    378  CH2 TRP A  48      16.024   6.535 -12.519  1.00 92.21           C  
ATOM    379  CZ2 TRP A  48      17.173   5.983 -12.014  1.00 92.21           C  
ATOM    380  CZ3 TRP A  48      14.767   6.253 -11.961  1.00 92.21           C  
ATOM    381  N   SER A  49      15.938   0.400 -10.010  1.00 92.15           N  
ATOM    382  CA  SER A  49      17.051  -0.516 -10.238  1.00 92.15           C  
ATOM    383  C   SER A  49      16.973  -1.723  -9.309  1.00 92.15           C  
ATOM    384  CB  SER A  49      18.386   0.203 -10.044  1.00 92.15           C  
ATOM    385  O   SER A  49      17.987  -2.152  -8.755  1.00 92.15           O  
ATOM    386  OG  SER A  49      18.611   1.138 -11.085  1.00 92.15           O  
ATOM    387  N   GLY A  50      15.694  -2.194  -8.977  1.00 88.05           N  
ATOM    388  CA  GLY A  50      15.524  -3.415  -8.206  1.00 88.05           C  
ATOM    389  C   GLY A  50      15.477  -3.174  -6.709  1.00 88.05           C  
ATOM    390  O   GLY A  50      15.345  -4.118  -5.928  1.00 88.05           O  
ATOM    391  N   THR A  51      15.676  -1.852  -6.366  1.00 90.53           N  
ATOM    392  CA  THR A  51      15.645  -1.471  -4.958  1.00 90.53           C  
ATOM    393  C   THR A  51      14.385  -0.671  -4.641  1.00 90.53           C  
ATOM    394  CB  THR A  51      16.888  -0.647  -4.575  1.00 90.53           C  
ATOM    395  O   THR A  51      14.007   0.227  -5.396  1.00 90.53           O  
ATOM    396  CG2 THR A  51      16.897  -0.325  -3.084  1.00 90.53           C  
ATOM    397  OG1 THR A  51      18.068  -1.395  -4.898  1.00 90.53           O  
ATOM    398  N   ILE A  52      13.778  -1.012  -3.499  1.00 92.01           N  
ATOM    399  CA  ILE A  52      12.610  -0.268  -3.039  1.00 92.01           C  
ATOM    400  C   ILE A  52      13.045   1.092  -2.497  1.00 92.01           C  
ATOM    401  CB  ILE A  52      11.831  -1.052  -1.959  1.00 92.01           C  
ATOM    402  O   ILE A  52      13.831   1.167  -1.550  1.00 92.01           O  
ATOM    403  CG1 ILE A  52      11.353  -2.397  -2.517  1.00 92.01           C  
ATOM    404  CG2 ILE A  52      10.652  -0.225  -1.438  1.00 92.01           C  
ATOM    405  CD1 ILE A  52      10.862  -3.369  -1.452  1.00 92.01           C  
ATOM    406  N   ILE A  53      12.503   2.113  -3.061  1.00 92.86           N  
ATOM    407  CA  ILE A  53      12.923   3.448  -2.648  1.00 92.86           C  
ATOM    408  C   ILE A  53      11.819   4.102  -1.819  1.00 92.86           C  
ATOM    409  CB  ILE A  53      13.275   4.332  -3.865  1.00 92.86           C  
ATOM    410  O   ILE A  53      12.091   4.973  -0.990  1.00 92.86           O  
ATOM    411  CG1 ILE A  53      12.115   4.348  -4.867  1.00 92.86           C  
ATOM    412  CG2 ILE A  53      14.567   3.846  -4.529  1.00 92.86           C  
ATOM    413  CD1 ILE A  53      12.299   5.337  -6.010  1.00 92.86           C  
ATOM    414  N   GLU A  54      10.557   3.534  -2.093  1.00 94.50           N  
ATOM    415  CA  GLU A  54       9.463   4.185  -1.377  1.00 94.50           C  
ATOM    416  C   GLU A  54       8.220   3.301  -1.349  1.00 94.50           C  
ATOM    417  CB  GLU A  54       9.134   5.537  -2.015  1.00 94.50           C  
ATOM    418  O   GLU A  54       7.889   2.652  -2.343  1.00 94.50           O  
ATOM    419  CG  GLU A  54       8.121   6.356  -1.229  1.00 94.50           C  
ATOM    420  CD  GLU A  54       7.839   7.716  -1.848  1.00 94.50           C  
ATOM    421  OE1 GLU A  54       7.134   8.536  -1.217  1.00 94.50           O  
ATOM    422  OE2 GLU A  54       8.326   7.963  -2.974  1.00 94.50           O  
ATOM    423  N   ARG A  55       7.503   3.255  -0.192  1.00 95.49           N  
ATOM    424  CA  ARG A  55       6.176   2.678  -0.005  1.00 95.49           C  
ATOM    425  C   ARG A  55       5.231   3.679   0.651  1.00 95.49           C  
ATOM    426  CB  ARG A  55       6.257   1.404   0.838  1.00 95.49           C  
ATOM    427  O   ARG A  55       5.662   4.520   1.444  1.00 95.49           O  
ATOM    428  CG  ARG A  55       7.020   0.271   0.170  1.00 95.49           C  
ATOM    429  CD  ARG A  55       7.081  -0.967   1.054  1.00 95.49           C  
ATOM    430  NE  ARG A  55       7.746  -2.078   0.380  1.00 95.49           N  
ATOM    431  NH1 ARG A  55       9.750  -1.830   1.503  1.00 95.49           N  
ATOM    432  NH2 ARG A  55       9.504  -3.488  -0.061  1.00 95.49           N  
ATOM    433  CZ  ARG A  55       8.998  -2.463   0.609  1.00 95.49           C  
ATOM    434  N   GLY A  56       3.970   3.562   0.339  1.00 95.13           N  
ATOM    435  CA  GLY A  56       3.063   4.493   0.992  1.00 95.13           C  
ATOM    436  C   GLY A  56       1.631   4.369   0.508  1.00 95.13           C  
ATOM    437  O   GLY A  56       1.249   3.345  -0.062  1.00 95.13           O  
ATOM    438  N   CYS A  57       0.893   5.408   0.888  1.00 94.55           N  
ATOM    439  CA  CYS A  57      -0.527   5.467   0.558  1.00 94.55           C  
ATOM    440  C   CYS A  57      -0.749   6.172  -0.775  1.00 94.55           C  
ATOM    441  CB  CYS A  57      -1.303   6.186   1.661  1.00 94.55           C  
ATOM    442  O   CYS A  57      -0.005   7.089  -1.128  1.00 94.55           O  
ATOM    443  SG  CYS A  57      -1.168   5.396   3.280  1.00 94.55           S  
ATOM    444  N   GLY A  58      -1.673   5.593  -1.533  1.00 93.84           N  
ATOM    445  CA  GLY A  58      -2.023   6.221  -2.798  1.00 93.84           C  
ATOM    446  C   GLY A  58      -1.451   5.497  -4.002  1.00 93.84           C  
ATOM    447  O   GLY A  58      -1.052   4.335  -3.902  1.00 93.84           O  
ATOM    448  N   CYS A  59      -1.492   6.179  -5.080  1.00 93.18           N  
ATOM    449  CA  CYS A  59      -0.931   5.700  -6.338  1.00 93.18           C  
ATOM    450  C   CYS A  59      -0.475   6.864  -7.210  1.00 93.18           C  
ATOM    451  CB  CYS A  59      -1.955   4.855  -7.095  1.00 93.18           C  
ATOM    452  O   CYS A  59      -1.211   7.311  -8.091  1.00 93.18           O  
ATOM    453  SG  CYS A  59      -1.230   3.803  -8.372  1.00 93.18           S  
ATOM    454  N   PRO A  60       0.758   7.428  -6.698  1.00 91.13           N  
ATOM    455  CA  PRO A  60       1.300   8.591  -7.404  1.00 91.13           C  
ATOM    456  C   PRO A  60       1.634   8.293  -8.864  1.00 91.13           C  
ATOM    457  CB  PRO A  60       2.567   8.924  -6.611  1.00 91.13           C  
ATOM    458  O   PRO A  60       1.733   7.126  -9.252  1.00 91.13           O  
ATOM    459  CG  PRO A  60       3.001   7.622  -6.020  1.00 91.13           C  
ATOM    460  CD  PRO A  60       1.781   6.785  -5.761  1.00 91.13           C  
ATOM    461  N   PRO A  61       1.597   9.409  -9.667  1.00 89.13           N  
ATOM    462  CA  PRO A  61       1.996   9.211 -11.062  1.00 89.13           C  
ATOM    463  C   PRO A  61       3.406   8.639 -11.196  1.00 89.13           C  
ATOM    464  CB  PRO A  61       1.920  10.620 -11.654  1.00 89.13           C  
ATOM    465  O   PRO A  61       4.264   8.898 -10.348  1.00 89.13           O  
ATOM    466  CG  PRO A  61       2.077  11.536 -10.483  1.00 89.13           C  
ATOM    467  CD  PRO A  61       1.570  10.833  -9.257  1.00 89.13           C  
ATOM    468  N   MET A  62       3.557   7.721 -12.149  1.00 88.10           N  
ATOM    469  CA  MET A  62       4.854   7.100 -12.402  1.00 88.10           C  
ATOM    470  C   MET A  62       5.805   8.083 -13.077  1.00 88.10           C  
ATOM    471  CB  MET A  62       4.693   5.850 -13.268  1.00 88.10           C  
ATOM    472  O   MET A  62       5.419   8.784 -14.014  1.00 88.10           O  
ATOM    473  CG  MET A  62       5.998   5.120 -13.541  1.00 88.10           C  
ATOM    474  SD  MET A  62       5.795   3.738 -14.732  1.00 88.10           S  
ATOM    475  CE  MET A  62       7.499   3.118 -14.795  1.00 88.10           C  
ATOM    476  N   LYS A  63       7.144   8.168 -12.518  1.00 83.22           N  
ATOM    477  CA  LYS A  63       8.198   8.912 -13.201  1.00 83.22           C  
ATOM    478  C   LYS A  63       9.332   7.987 -13.635  1.00 83.22           C  
ATOM    479  CB  LYS A  63       8.743  10.021 -12.299  1.00 83.22           C  
ATOM    480  O   LYS A  63       9.876   7.238 -12.820  1.00 83.22           O  
ATOM    481  CG  LYS A  63       7.733  11.113 -11.982  1.00 83.22           C  
ATOM    482  CD  LYS A  63       8.354  12.222 -11.142  1.00 83.22           C  
ATOM    483  CE  LYS A  63       7.336  13.301 -10.798  1.00 83.22           C  
ATOM    484  NZ  LYS A  63       7.912  14.336  -9.888  1.00 83.22           N  
ATOM    485  N   PRO A  64       9.496   7.733 -14.949  1.00 83.04           N  
ATOM    486  CA  PRO A  64      10.678   6.978 -15.373  1.00 83.04           C  
ATOM    487  C   PRO A  64      11.972   7.527 -14.777  1.00 83.04           C  
ATOM    488  CB  PRO A  64      10.669   7.134 -16.896  1.00 83.04           C  
ATOM    489  O   PRO A  64      12.097   8.736 -14.571  1.00 83.04           O  
ATOM    490  CG  PRO A  64       9.289   7.608 -17.223  1.00 83.04           C  
ATOM    491  CD  PRO A  64       8.726   8.304 -16.018  1.00 83.04           C  
ATOM    492  N   PRO A  65      12.906   6.555 -14.383  1.00 87.74           N  
ATOM    493  CA  PRO A  65      13.057   5.102 -14.496  1.00 87.74           C  
ATOM    494  C   PRO A  65      12.466   4.353 -13.304  1.00 87.74           C  
ATOM    495  CB  PRO A  65      14.574   4.909 -14.565  1.00 87.74           C  
ATOM    496  O   PRO A  65      12.765   3.173 -13.102  1.00 87.74           O  
ATOM    497  CG  PRO A  65      15.138   6.033 -13.756  1.00 87.74           C  
ATOM    498  CD  PRO A  65      14.190   7.195 -13.827  1.00 87.74           C  
ATOM    499  N   ILE A  66      11.553   4.853 -12.636  1.00 91.49           N  
ATOM    500  CA  ILE A  66      11.015   4.295 -11.401  1.00 91.49           C  
ATOM    501  C   ILE A  66       9.840   3.373 -11.719  1.00 91.49           C  
ATOM    502  CB  ILE A  66      10.574   5.407 -10.422  1.00 91.49           C  
ATOM    503  O   ILE A  66       8.985   3.709 -12.542  1.00 91.49           O  
ATOM    504  CG1 ILE A  66      11.777   6.265 -10.013  1.00 91.49           C  
ATOM    505  CG2 ILE A  66       9.887   4.804  -9.194  1.00 91.49           C  
ATOM    506  CD1 ILE A  66      11.403   7.530  -9.251  1.00 91.49           C  
ATOM    507  N   ARG A  67       9.895   2.150 -11.238  1.00 92.34           N  
ATOM    508  CA  ARG A  67       8.774   1.220 -11.317  1.00 92.34           C  
ATOM    509  C   ARG A  67       7.784   1.458 -10.182  1.00 92.34           C  
ATOM    510  CB  ARG A  67       9.272  -0.227 -11.284  1.00 92.34           C  
ATOM    511  O   ARG A  67       8.179   1.573  -9.020  1.00 92.34           O  
ATOM    512  CG  ARG A  67      10.080  -0.628 -12.507  1.00 92.34           C  
ATOM    513  CD  ARG A  67      10.315  -2.131 -12.560  1.00 92.34           C  
ATOM    514  NE  ARG A  67      11.187  -2.502 -13.671  1.00 92.34           N  
ATOM    515  NH1 ARG A  67       9.783  -4.142 -14.494  1.00 92.34           N  
ATOM    516  NH2 ARG A  67      11.778  -3.705 -15.536  1.00 92.34           N  
ATOM    517  CZ  ARG A  67      10.914  -3.449 -14.565  1.00 92.34           C  
ATOM    518  N   LEU A  68       6.527   1.645 -10.628  1.00 94.58           N  
ATOM    519  CA  LEU A  68       5.480   1.917  -9.649  1.00 94.58           C  
ATOM    520  C   LEU A  68       4.449   0.794  -9.629  1.00 94.58           C  
ATOM    521  CB  LEU A  68       4.794   3.251  -9.954  1.00 94.58           C  
ATOM    522  O   LEU A  68       3.919   0.413 -10.676  1.00 94.58           O  
ATOM    523  CG  LEU A  68       3.633   3.641  -9.038  1.00 94.58           C  
ATOM    524  CD1 LEU A  68       4.147   3.969  -7.641  1.00 94.58           C  
ATOM    525  CD2 LEU A  68       2.864   4.822  -9.621  1.00 94.58           C  
ATOM    526  N   LYS A  69       4.193   0.183  -8.423  1.00 94.07           N  
ATOM    527  CA  LYS A  69       3.140  -0.803  -8.202  1.00 94.07           C  
ATOM    528  C   LYS A  69       2.083  -0.272  -7.239  1.00 94.07           C  
ATOM    529  CB  LYS A  69       3.731  -2.108  -7.665  1.00 94.07           C  
ATOM    530  O   LYS A  69       2.401   0.119  -6.114  1.00 94.07           O  
ATOM    531  CG  LYS A  69       2.706  -3.214  -7.463  1.00 94.07           C  
ATOM    532  CD  LYS A  69       3.365  -4.509  -7.003  1.00 94.07           C  
ATOM    533  CE  LYS A  69       2.340  -5.616  -6.797  1.00 94.07           C  
ATOM    534  NZ  LYS A  69       2.985  -6.897  -6.381  1.00 94.07           N  
ATOM    535  N   CYS A  70       0.889  -0.301  -7.783  1.00 95.47           N  
ATOM    536  CA  CYS A  70      -0.235   0.107  -6.948  1.00 95.47           C  
ATOM    537  C   CYS A  70      -1.164  -1.070  -6.672  1.00 95.47           C  
ATOM    538  CB  CYS A  70      -1.015   1.239  -7.615  1.00 95.47           C  
ATOM    539  O   CYS A  70      -1.399  -1.900  -7.552  1.00 95.47           O  
ATOM    540  SG  CYS A  70      -0.037   2.733  -7.890  1.00 95.47           S  
ATOM    541  N   CYS A  71      -1.661  -1.134  -5.453  1.00 95.25           N  
ATOM    542  CA  CYS A  71      -2.572  -2.217  -5.098  1.00 95.25           C  
ATOM    543  C   CYS A  71      -3.592  -1.754  -4.064  1.00 95.25           C  
ATOM    544  CB  CYS A  71      -1.794  -3.416  -4.559  1.00 95.25           C  
ATOM    545  O   CYS A  71      -3.406  -0.719  -3.423  1.00 95.25           O  
ATOM    546  SG  CYS A  71      -0.830  -3.052  -3.076  1.00 95.25           S  
ATOM    547  N   ARG A  72      -4.748  -2.507  -3.922  1.00 93.63           N  
ATOM    548  CA  ARG A  72      -5.898  -2.046  -3.151  1.00 93.63           C  
ATOM    549  C   ARG A  72      -6.258  -3.045  -2.055  1.00 93.63           C  
ATOM    550  CB  ARG A  72      -7.103  -1.816  -4.066  1.00 93.63           C  
ATOM    551  O   ARG A  72      -7.381  -3.039  -1.548  1.00 93.63           O  
ATOM    552  CG  ARG A  72      -6.952  -0.621  -4.993  1.00 93.63           C  
ATOM    553  CD  ARG A  72      -8.227  -0.354  -5.782  1.00 93.63           C  
ATOM    554  NE  ARG A  72      -8.249  -1.098  -7.038  1.00 93.63           N  
ATOM    555  NH1 ARG A  72     -10.009   0.090  -7.949  1.00 93.63           N  
ATOM    556  NH2 ARG A  72      -9.028  -1.607  -9.138  1.00 93.63           N  
ATOM    557  CZ  ARG A  72      -9.095  -0.870  -8.039  1.00 93.63           C  
ATOM    558  N   THR A  73      -5.257  -3.731  -1.580  1.00 92.86           N  
ATOM    559  CA  THR A  73      -5.474  -4.635  -0.455  1.00 92.86           C  
ATOM    560  C   THR A  73      -4.548  -4.285   0.706  1.00 92.86           C  
ATOM    561  CB  THR A  73      -5.253  -6.102  -0.867  1.00 92.86           C  
ATOM    562  O   THR A  73      -3.576  -3.547   0.532  1.00 92.86           O  
ATOM    563  CG2 THR A  73      -6.209  -6.509  -1.984  1.00 92.86           C  
ATOM    564  OG1 THR A  73      -3.905  -6.266  -1.323  1.00 92.86           O  
ATOM    565  N   GLU A  74      -4.824  -4.792   1.970  1.00 93.72           N  
ATOM    566  CA  GLU A  74      -4.018  -4.510   3.154  1.00 93.72           C  
ATOM    567  C   GLU A  74      -2.571  -4.949   2.954  1.00 93.72           C  
ATOM    568  CB  GLU A  74      -4.612  -5.199   4.385  1.00 93.72           C  
ATOM    569  O   GLU A  74      -2.312  -6.071   2.513  1.00 93.72           O  
ATOM    570  CG  GLU A  74      -6.003  -4.704   4.757  1.00 93.72           C  
ATOM    571  CD  GLU A  74      -5.993  -3.346   5.439  1.00 93.72           C  
ATOM    572  OE1 GLU A  74      -7.053  -2.680   5.481  1.00 93.72           O  
ATOM    573  OE2 GLU A  74      -4.917  -2.943   5.935  1.00 93.72           O  
ATOM    574  N   LYS A  75      -1.686  -3.933   3.129  1.00 94.63           N  
ATOM    575  CA  LYS A  75      -0.255  -4.220   3.096  1.00 94.63           C  
ATOM    576  C   LYS A  75       0.138  -4.904   1.790  1.00 94.63           C  
ATOM    577  CB  LYS A  75       0.145  -5.093   4.287  1.00 94.63           C  
ATOM    578  O   LYS A  75       0.990  -5.795   1.783  1.00 94.63           O  
ATOM    579  CG  LYS A  75      -0.113  -4.449   5.641  1.00 94.63           C  
ATOM    580  CD  LYS A  75       0.247  -5.388   6.784  1.00 94.63           C  
ATOM    581  CE  LYS A  75      -0.086  -4.776   8.138  1.00 94.63           C  
ATOM    582  NZ  LYS A  75       0.245  -5.703   9.262  1.00 94.63           N  
ATOM    583  N   CYS A  76      -0.380  -4.722   0.662  1.00 95.10           N  
ATOM    584  CA  CYS A  76      -0.163  -5.331  -0.646  1.00 95.10           C  
ATOM    585  C   CYS A  76       1.144  -4.848  -1.263  1.00 95.10           C  
ATOM    586  CB  CYS A  76      -1.328  -5.015  -1.584  1.00 95.10           C  
ATOM    587  O   CYS A  76       1.658  -5.463  -2.199  1.00 95.10           O  
ATOM    588  SG  CYS A  76      -1.467  -3.265  -2.008  1.00 95.10           S  
ATOM    589  N   ASN A  77       1.653  -3.749  -0.649  1.00 94.82           N  
ATOM    590  CA  ASN A  77       2.885  -3.179  -1.184  1.00 94.82           C  
ATOM    591  C   ASN A  77       4.118  -3.787  -0.521  1.00 94.82           C  
ATOM    592  CB  ASN A  77       2.888  -1.658  -1.019  1.00 94.82           C  
ATOM    593  O   ASN A  77       5.116  -3.097  -0.308  1.00 94.82           O  
ATOM    594  CG  ASN A  77       2.719  -1.227   0.424  1.00 94.82           C  
ATOM    595  ND2 ASN A  77       3.222  -0.043   0.753  1.00 94.82           N  
ATOM    596  OD1 ASN A  77       2.141  -1.952   1.238  1.00 94.82           O  
ATOM    597  N   ASN A  78       4.106  -5.043  -0.060  1.00 90.05           N  
ATOM    598  CA  ASN A  78       5.265  -5.750   0.474  1.00 90.05           C  
ATOM    599  C   ASN A  78       6.256  -6.113  -0.627  1.00 90.05           C  
ATOM    600  CB  ASN A  78       4.826  -7.007   1.229  1.00 90.05           C  
ATOM    601  O   ASN A  78       5.861  -6.357  -1.769  1.00 90.05           O  
ATOM    602  CG  ASN A  78       5.954  -7.633   2.025  1.00 90.05           C  
ATOM    603  ND2 ASN A  78       5.955  -8.958   2.110  1.00 90.05           N  
ATOM    604  OD1 ASN A  78       6.816  -6.932   2.560  1.00 90.05           O  
TER     605      ALA A   1                                                      
ENDMDL                                                                          
END                                                                             
