# Supplementary material for: Domain loss enabled evolution of novel functions in the snake three-finger toxin gene superfamily
Source: Nat Commun. 2023 Aug 11;14:4861. doi: 10.1038/s41467-023-40550-0 (PMC10421932; doi:10.1038/s41467-023-40550-0)
Supplement: Supplementary file 5 — Supplementary Data 2 [file 41467_2023_40550_MOESM5_ESM.zip › SD2_structure_predictions/full_sequence/TR|R4G2J9|Pseudonaja_modesta.pdb]

MODEL     1                                                                     
ATOM      1  N   MET A   1     -32.992  -9.802  31.282  1.00 63.97           N  
ATOM      2  CA  MET A   1     -32.163  -8.618  31.074  1.00 63.97           C  
ATOM      3  C   MET A   1     -30.811  -8.998  30.478  1.00 63.97           C  
ATOM      4  CB  MET A   1     -31.960  -7.865  32.390  1.00 63.97           C  
ATOM      5  O   MET A   1     -30.102  -8.144  29.943  1.00 63.97           O  
ATOM      6  CG  MET A   1     -32.675  -8.496  33.574  1.00 63.97           C  
ATOM      7  SD  MET A   1     -32.544  -7.481  35.097  1.00 63.97           S  
ATOM      8  CE  MET A   1     -32.626  -8.784  36.358  1.00 63.97           C  
ATOM      9  N   LYS A   2     -30.540 -10.303  30.268  1.00 76.02           N  
ATOM     10  CA  LYS A   2     -29.315 -10.908  29.754  1.00 76.02           C  
ATOM     11  C   LYS A   2     -29.414 -11.157  28.252  1.00 76.02           C  
ATOM     12  CB  LYS A   2     -29.017 -12.219  30.484  1.00 76.02           C  
ATOM     13  O   LYS A   2     -28.417 -11.055  27.534  1.00 76.02           O  
ATOM     14  CG  LYS A   2     -28.349 -12.035  31.839  1.00 76.02           C  
ATOM     15  CD  LYS A   2     -28.613 -13.221  32.757  1.00 76.02           C  
ATOM     16  CE  LYS A   2     -27.692 -13.205  33.970  1.00 76.02           C  
ATOM     17  NZ  LYS A   2     -28.455 -13.353  35.246  1.00 76.02           N  
ATOM     18  N   THR A   3     -30.671 -11.326  27.774  1.00 77.14           N  
ATOM     19  CA  THR A   3     -30.909 -11.551  26.352  1.00 77.14           C  
ATOM     20  C   THR A   3     -30.948 -10.228  25.594  1.00 77.14           C  
ATOM     21  CB  THR A   3     -32.225 -12.317  26.121  1.00 77.14           C  
ATOM     22  O   THR A   3     -30.559 -10.164  24.426  1.00 77.14           O  
ATOM     23  CG2 THR A   3     -32.127 -13.748  26.641  1.00 77.14           C  
ATOM     24  OG1 THR A   3     -33.289 -11.644  26.805  1.00 77.14           O  
ATOM     25  N   LEU A   4     -31.289  -9.172  26.276  1.00 78.68           N  
ATOM     26  CA  LEU A   4     -31.297  -7.813  25.747  1.00 78.68           C  
ATOM     27  C   LEU A   4     -29.880  -7.258  25.652  1.00 78.68           C  
ATOM     28  CB  LEU A   4     -32.157  -6.901  26.626  1.00 78.68           C  
ATOM     29  O   LEU A   4     -29.541  -6.572  24.685  1.00 78.68           O  
ATOM     30  CG  LEU A   4     -33.559  -6.582  26.105  1.00 78.68           C  
ATOM     31  CD1 LEU A   4     -34.532  -6.415  27.268  1.00 78.68           C  
ATOM     32  CD2 LEU A   4     -33.536  -5.329  25.237  1.00 78.68           C  
ATOM     33  N   LEU A   5     -29.043  -7.641  26.528  1.00 80.49           N  
ATOM     34  CA  LEU A   5     -27.639  -7.245  26.558  1.00 80.49           C  
ATOM     35  C   LEU A   5     -26.844  -7.980  25.484  1.00 80.49           C  
ATOM     36  CB  LEU A   5     -27.033  -7.520  27.936  1.00 80.49           C  
ATOM     37  O   LEU A   5     -25.967  -7.394  24.845  1.00 80.49           O  
ATOM     38  CG  LEU A   5     -27.352  -6.503  29.033  1.00 80.49           C  
ATOM     39  CD1 LEU A   5     -27.143  -7.124  30.410  1.00 80.49           C  
ATOM     40  CD2 LEU A   5     -26.495  -5.253  28.868  1.00 80.49           C  
ATOM     41  N   LEU A   6     -27.223  -9.206  25.161  1.00 81.70           N  
ATOM     42  CA  LEU A   6     -26.576 -10.040  24.153  1.00 81.70           C  
ATOM     43  C   LEU A   6     -26.948  -9.581  22.748  1.00 81.70           C  
ATOM     44  CB  LEU A   6     -26.965 -11.508  24.343  1.00 81.70           C  
ATOM     45  O   LEU A   6     -26.100  -9.558  21.853  1.00 81.70           O  
ATOM     46  CG  LEU A   6     -26.287 -12.245  25.499  1.00 81.70           C  
ATOM     47  CD1 LEU A   6     -27.087 -13.487  25.877  1.00 81.70           C  
ATOM     48  CD2 LEU A   6     -24.855 -12.618  25.129  1.00 81.70           C  
ATOM     49  N   THR A   7     -28.135  -9.157  22.586  1.00 82.02           N  
ATOM     50  CA  THR A   7     -28.620  -8.634  21.314  1.00 82.02           C  
ATOM     51  C   THR A   7     -28.038  -7.250  21.040  1.00 82.02           C  
ATOM     52  CB  THR A   7     -30.158  -8.560  21.290  1.00 82.02           C  
ATOM     53  O   THR A   7     -27.734  -6.914  19.894  1.00 82.02           O  
ATOM     54  CG2 THR A   7     -30.777  -9.950  21.402  1.00 82.02           C  
ATOM     55  OG1 THR A   7     -30.609  -7.758  22.388  1.00 82.02           O  
ATOM     56  N   LEU A   8     -27.781  -6.438  21.945  1.00 82.08           N  
ATOM     57  CA  LEU A   8     -27.182  -5.110  21.869  1.00 82.08           C  
ATOM     58  C   LEU A   8     -25.694  -5.202  21.552  1.00 82.08           C  
ATOM     59  CB  LEU A   8     -27.390  -4.352  23.183  1.00 82.08           C  
ATOM     60  O   LEU A   8     -25.174  -4.416  20.757  1.00 82.08           O  
ATOM     61  CG  LEU A   8     -27.081  -2.854  23.158  1.00 82.08           C  
ATOM     62  CD1 LEU A   8     -28.200  -2.094  22.454  1.00 82.08           C  
ATOM     63  CD2 LEU A   8     -26.877  -2.326  24.574  1.00 82.08           C  
ATOM     64  N   VAL A   9     -25.021  -6.182  22.024  1.00 81.86           N  
ATOM     65  CA  VAL A   9     -23.606  -6.440  21.780  1.00 81.86           C  
ATOM     66  C   VAL A   9     -23.415  -6.971  20.361  1.00 81.86           C  
ATOM     67  CB  VAL A   9     -23.026  -7.440  22.805  1.00 81.86           C  
ATOM     68  O   VAL A   9     -22.478  -6.574  19.663  1.00 81.86           O  
ATOM     69  CG1 VAL A   9     -21.600  -7.836  22.426  1.00 81.86           C  
ATOM     70  CG2 VAL A   9     -23.062  -6.843  24.211  1.00 81.86           C  
ATOM     71  N   MET A  10     -24.318  -7.754  19.802  1.00 77.19           N  
ATOM     72  CA  MET A  10     -24.282  -8.309  18.452  1.00 77.19           C  
ATOM     73  C   MET A  10     -24.534  -7.223  17.410  1.00 77.19           C  
ATOM     74  CB  MET A  10     -25.313  -9.428  18.301  1.00 77.19           C  
ATOM     75  O   MET A  10     -23.875  -7.190  16.370  1.00 77.19           O  
ATOM     76  CG  MET A  10     -24.944 -10.705  19.038  1.00 77.19           C  
ATOM     77  SD  MET A  10     -23.423 -11.486  18.371  1.00 77.19           S  
ATOM     78  CE  MET A  10     -24.116 -13.030  17.718  1.00 77.19           C  
ATOM     79  N   VAL A  11     -25.456  -6.293  17.664  1.00 76.58           N  
ATOM     80  CA  VAL A  11     -25.791  -5.147  16.825  1.00 76.58           C  
ATOM     81  C   VAL A  11     -24.632  -4.153  16.821  1.00 76.58           C  
ATOM     82  CB  VAL A  11     -27.086  -4.454  17.302  1.00 76.58           C  
ATOM     83  O   VAL A  11     -24.296  -3.585  15.779  1.00 76.58           O  
ATOM     84  CG1 VAL A  11     -27.331  -3.168  16.515  1.00 76.58           C  
ATOM     85  CG2 VAL A  11     -28.278  -5.401  17.168  1.00 76.58           C  
ATOM     86  N   THR A  12     -23.958  -4.018  17.916  1.00 72.10           N  
ATOM     87  CA  THR A  12     -22.805  -3.138  18.069  1.00 72.10           C  
ATOM     88  C   THR A  12     -21.583  -3.722  17.366  1.00 72.10           C  
ATOM     89  CB  THR A  12     -22.479  -2.898  19.555  1.00 72.10           C  
ATOM     90  O   THR A  12     -20.797  -2.987  16.763  1.00 72.10           O  
ATOM     91  CG2 THR A  12     -23.613  -2.155  20.253  1.00 72.10           C  
ATOM     92  OG1 THR A  12     -22.278  -4.159  20.204  1.00 72.10           O  
ATOM     93  N   ILE A  13     -21.375  -5.012  17.272  1.00 72.12           N  
ATOM     94  CA  ILE A  13     -20.281  -5.720  16.616  1.00 72.12           C  
ATOM     95  C   ILE A  13     -20.511  -5.740  15.107  1.00 72.12           C  
ATOM     96  CB  ILE A  13     -20.135  -7.160  17.156  1.00 72.12           C  
ATOM     97  O   ILE A  13     -19.564  -5.620  14.326  1.00 72.12           O  
ATOM     98  CG1 ILE A  13     -19.699  -7.138  18.626  1.00 72.12           C  
ATOM     99  CG2 ILE A  13     -19.146  -7.959  16.303  1.00 72.12           C  
ATOM    100  CD1 ILE A  13     -19.741  -8.501  19.304  1.00 72.12           C  
ATOM    101  N   MET A  14     -21.744  -5.894  14.647  1.00 69.42           N  
ATOM    102  CA  MET A  14     -22.154  -5.844  13.247  1.00 69.42           C  
ATOM    103  C   MET A  14     -22.008  -4.434  12.687  1.00 69.42           C  
ATOM    104  CB  MET A  14     -23.599  -6.322  13.092  1.00 69.42           C  
ATOM    105  O   MET A  14     -21.736  -4.258  11.497  1.00 69.42           O  
ATOM    106  CG  MET A  14     -23.785  -7.807  13.354  1.00 69.42           C  
ATOM    107  SD  MET A  14     -23.042  -8.852  12.041  1.00 69.42           S  
ATOM    108  CE  MET A  14     -22.506 -10.276  13.029  1.00 69.42           C  
ATOM    109  N   CYS A  15     -22.094  -3.481  13.582  1.00 67.57           N  
ATOM    110  CA  CYS A  15     -21.961  -2.074  13.219  1.00 67.57           C  
ATOM    111  C   CYS A  15     -20.510  -1.618  13.328  1.00 67.57           C  
ATOM    112  CB  CYS A  15     -22.846  -1.204  14.110  1.00 67.57           C  
ATOM    113  O   CYS A  15     -20.171  -0.510  12.910  1.00 67.57           O  
ATOM    114  SG  CYS A  15     -24.511  -0.950  13.456  1.00 67.57           S  
ATOM    115  N   LEU A  16     -19.685  -2.500  13.911  1.00 65.25           N  
ATOM    116  CA  LEU A  16     -18.263  -2.191  14.007  1.00 65.25           C  
ATOM    117  C   LEU A  16     -17.535  -2.579  12.724  1.00 65.25           C  
ATOM    118  CB  LEU A  16     -17.636  -2.916  15.201  1.00 65.25           C  
ATOM    119  O   LEU A  16     -17.586  -3.736  12.301  1.00 65.25           O  
ATOM    120  CG  LEU A  16     -17.950  -2.341  16.584  1.00 65.25           C  
ATOM    121  CD1 LEU A  16     -17.875  -3.436  17.642  1.00 65.25           C  
ATOM    122  CD2 LEU A  16     -16.996  -1.200  16.918  1.00 65.25           C  
ATOM    123  N   ASP A  17     -17.906  -2.020  11.604  1.00 59.29           N  
ATOM    124  CA  ASP A  17     -17.091  -2.122  10.398  1.00 59.29           C  
ATOM    125  C   ASP A  17     -15.606  -2.202  10.744  1.00 59.29           C  
ATOM    126  CB  ASP A  17     -17.352  -0.933   9.471  1.00 59.29           C  
ATOM    127  O   ASP A  17     -15.032  -1.244  11.265  1.00 59.29           O  
ATOM    128  CG  ASP A  17     -17.478  -1.335   8.012  1.00 59.29           C  
ATOM    129  OD1 ASP A  17     -16.624  -2.100   7.514  1.00 59.29           O  
ATOM    130  OD2 ASP A  17     -18.438  -0.880   7.353  1.00 59.29           O  
ATOM    131  N   LEU A  18     -15.242  -3.168  11.667  1.00 59.95           N  
ATOM    132  CA  LEU A  18     -13.812  -3.335  11.899  1.00 59.95           C  
ATOM    133  C   LEU A  18     -13.012  -2.976  10.651  1.00 59.95           C  
ATOM    134  CB  LEU A  18     -13.502  -4.773  12.322  1.00 59.95           C  
ATOM    135  O   LEU A  18     -13.145  -3.630   9.614  1.00 59.95           O  
ATOM    136  CG  LEU A  18     -13.070  -4.974  13.775  1.00 59.95           C  
ATOM    137  CD1 LEU A  18     -14.290  -5.190  14.665  1.00 59.95           C  
ATOM    138  CD2 LEU A  18     -12.105  -6.149  13.889  1.00 59.95           C  
ATOM    139  N   GLY A  19     -13.250  -1.720  10.047  1.00 63.52           N  
ATOM    140  CA  GLY A  19     -12.549  -1.080   8.945  1.00 63.52           C  
ATOM    141  C   GLY A  19     -11.198  -1.705   8.653  1.00 63.52           C  
ATOM    142  O   GLY A  19     -10.225  -1.456   9.367  1.00 63.52           O  
ATOM    143  N   TYR A  20     -11.252  -3.095   8.342  1.00 72.12           N  
ATOM    144  CA  TYR A  20     -10.017  -3.706   7.866  1.00 72.12           C  
ATOM    145  C   TYR A  20      -9.337  -2.824   6.826  1.00 72.12           C  
ATOM    146  CB  TYR A  20     -10.295  -5.091   7.275  1.00 72.12           C  
ATOM    147  O   TYR A  20      -9.962  -2.418   5.844  1.00 72.12           O  
ATOM    148  CG  TYR A  20      -9.047  -5.872   6.943  1.00 72.12           C  
ATOM    149  CD1 TYR A  20      -8.568  -5.935   5.636  1.00 72.12           C  
ATOM    150  CD2 TYR A  20      -8.344  -6.549   7.934  1.00 72.12           C  
ATOM    151  CE1 TYR A  20      -7.419  -6.655   5.325  1.00 72.12           C  
ATOM    152  CE2 TYR A  20      -7.194  -7.272   7.634  1.00 72.12           C  
ATOM    153  OH  TYR A  20      -5.602  -8.032   6.027  1.00 72.12           O  
ATOM    154  CZ  TYR A  20      -6.740  -7.318   6.329  1.00 72.12           C  
ATOM    155  N   THR A  21      -8.292  -2.081   7.418  1.00 86.62           N  
ATOM    156  CA  THR A  21      -7.513  -1.265   6.493  1.00 86.62           C  
ATOM    157  C   THR A  21      -6.394  -2.086   5.858  1.00 86.62           C  
ATOM    158  CB  THR A  21      -6.914  -0.036   7.202  1.00 86.62           C  
ATOM    159  O   THR A  21      -5.790  -2.935   6.516  1.00 86.62           O  
ATOM    160  CG2 THR A  21      -8.009   0.863   7.764  1.00 86.62           C  
ATOM    161  OG1 THR A  21      -6.073  -0.475   8.277  1.00 86.62           O  
ATOM    162  N   LEU A  22      -6.310  -2.150   4.627  1.00 95.44           N  
ATOM    163  CA  LEU A  22      -5.287  -2.819   3.830  1.00 95.44           C  
ATOM    164  C   LEU A  22      -3.966  -2.059   3.892  1.00 95.44           C  
ATOM    165  CB  LEU A  22      -5.744  -2.954   2.375  1.00 95.44           C  
ATOM    166  O   LEU A  22      -3.939  -0.838   3.720  1.00 95.44           O  
ATOM    167  CG  LEU A  22      -4.821  -3.743   1.445  1.00 95.44           C  
ATOM    168  CD1 LEU A  22      -4.762  -5.205   1.873  1.00 95.44           C  
ATOM    169  CD2 LEU A  22      -5.289  -3.623  -0.001  1.00 95.44           C  
ATOM    170  N   THR A  23      -2.896  -2.818   4.256  1.00 97.14           N  
ATOM    171  CA  THR A  23      -1.548  -2.260   4.272  1.00 97.14           C  
ATOM    172  C   THR A  23      -0.711  -2.835   3.133  1.00 97.14           C  
ATOM    173  CB  THR A  23      -0.847  -2.532   5.615  1.00 97.14           C  
ATOM    174  O   THR A  23      -0.648  -4.054   2.956  1.00 97.14           O  
ATOM    175  CG2 THR A  23       0.514  -1.846   5.674  1.00 97.14           C  
ATOM    176  OG1 THR A  23      -1.665  -2.037   6.683  1.00 97.14           O  
ATOM    177  N   CYS A  24      -0.006  -1.869   2.324  1.00 97.46           N  
ATOM    178  CA  CYS A  24       0.784  -2.266   1.163  1.00 97.46           C  
ATOM    179  C   CYS A  24       2.189  -1.678   1.233  1.00 97.46           C  
ATOM    180  CB  CYS A  24       0.099  -1.822  -0.129  1.00 97.46           C  
ATOM    181  O   CYS A  24       2.422  -0.698   1.943  1.00 97.46           O  
ATOM    182  SG  CYS A  24      -1.550  -2.522  -0.356  1.00 97.46           S  
ATOM    183  N   TYR A  25       3.064  -2.265   0.458  1.00 97.53           N  
ATOM    184  CA  TYR A  25       4.376  -1.655   0.279  1.00 97.53           C  
ATOM    185  C   TYR A  25       4.297  -0.457  -0.659  1.00 97.53           C  
ATOM    186  CB  TYR A  25       5.376  -2.679  -0.265  1.00 97.53           C  
ATOM    187  O   TYR A  25       3.640  -0.519  -1.701  1.00 97.53           O  
ATOM    188  CG  TYR A  25       5.902  -3.630   0.782  1.00 97.53           C  
ATOM    189  CD1 TYR A  25       6.782  -3.192   1.770  1.00 97.53           C  
ATOM    190  CD2 TYR A  25       5.522  -4.968   0.786  1.00 97.53           C  
ATOM    191  CE1 TYR A  25       7.270  -4.066   2.736  1.00 97.53           C  
ATOM    192  CE2 TYR A  25       6.004  -5.850   1.748  1.00 97.53           C  
ATOM    193  OH  TYR A  25       7.357  -6.259   3.671  1.00 97.53           O  
ATOM    194  CZ  TYR A  25       6.876  -5.390   2.717  1.00 97.53           C  
ATOM    195  N   LYS A  26       4.858   0.673  -0.283  1.00 94.93           N  
ATOM    196  CA  LYS A  26       4.933   1.874  -1.109  1.00 94.93           C  
ATOM    197  C   LYS A  26       6.298   1.995  -1.780  1.00 94.93           C  
ATOM    198  CB  LYS A  26       4.649   3.121  -0.270  1.00 94.93           C  
ATOM    199  O   LYS A  26       6.416   2.583  -2.857  1.00 94.93           O  
ATOM    200  CG  LYS A  26       4.694   4.421  -1.060  1.00 94.93           C  
ATOM    201  CD  LYS A  26       4.482   5.631  -0.158  1.00 94.93           C  
ATOM    202  CE  LYS A  26       4.604   6.936  -0.933  1.00 94.93           C  
ATOM    203  NZ  LYS A  26       4.403   8.124  -0.052  1.00 94.93           N  
ATOM    204  N   ASP A  27       7.258   1.325  -1.233  1.00 89.78           N  
ATOM    205  CA  ASP A  27       8.626   1.186  -1.721  1.00 89.78           C  
ATOM    206  C   ASP A  27       9.314  -0.023  -1.091  1.00 89.78           C  
ATOM    207  CB  ASP A  27       9.430   2.456  -1.436  1.00 89.78           C  
ATOM    208  O   ASP A  27       8.656  -0.877  -0.494  1.00 89.78           O  
ATOM    209  CG  ASP A  27      10.569   2.671  -2.417  1.00 89.78           C  
ATOM    210  OD1 ASP A  27      10.902   1.737  -3.179  1.00 89.78           O  
ATOM    211  OD2 ASP A  27      11.140   3.783  -2.426  1.00 89.78           O  
ATOM    212  N   TYR A  28      10.616  -0.144  -1.108  1.00 86.72           N  
ATOM    213  CA  TYR A  28      11.344  -1.334  -0.680  1.00 86.72           C  
ATOM    214  C   TYR A  28      11.265  -1.507   0.832  1.00 86.72           C  
ATOM    215  CB  TYR A  28      12.808  -1.257  -1.122  1.00 86.72           C  
ATOM    216  O   TYR A  28      11.101  -2.625   1.327  1.00 86.72           O  
ATOM    217  CG  TYR A  28      12.995  -1.316  -2.618  1.00 86.72           C  
ATOM    218  CD1 TYR A  28      12.934  -2.529  -3.300  1.00 86.72           C  
ATOM    219  CD2 TYR A  28      13.234  -0.159  -3.353  1.00 86.72           C  
ATOM    220  CE1 TYR A  28      13.107  -2.589  -4.679  1.00 86.72           C  
ATOM    221  CE2 TYR A  28      13.409  -0.207  -4.732  1.00 86.72           C  
ATOM    222  OH  TYR A  28      13.516  -1.477  -6.750  1.00 86.72           O  
ATOM    223  CZ  TYR A  28      13.344  -1.424  -5.385  1.00 86.72           C  
ATOM    224  N   ARG A  29      11.074  -0.379   1.579  1.00 88.52           N  
ATOM    225  CA  ARG A  29      11.218  -0.470   3.028  1.00 88.52           C  
ATOM    226  C   ARG A  29      10.024   0.160   3.738  1.00 88.52           C  
ATOM    227  CB  ARG A  29      12.514   0.204   3.484  1.00 88.52           C  
ATOM    228  O   ARG A  29       9.700  -0.212   4.868  1.00 88.52           O  
ATOM    229  CG  ARG A  29      13.775  -0.507   3.019  1.00 88.52           C  
ATOM    230  CD  ARG A  29      15.032   0.165   3.555  1.00 88.52           C  
ATOM    231  NE  ARG A  29      16.241  -0.425   2.989  1.00 88.52           N  
ATOM    232  NH1 ARG A  29      17.327  -0.652   5.015  1.00 88.52           N  
ATOM    233  NH2 ARG A  29      18.352  -1.326   3.078  1.00 88.52           N  
ATOM    234  CZ  ARG A  29      17.304  -0.800   3.695  1.00 88.52           C  
ATOM    235  N   ASP A  30       9.241   0.878   2.861  1.00 95.50           N  
ATOM    236  CA  ASP A  30       8.156   1.624   3.490  1.00 95.50           C  
ATOM    237  C   ASP A  30       6.801   0.998   3.168  1.00 95.50           C  
ATOM    238  CB  ASP A  30       8.179   3.087   3.040  1.00 95.50           C  
ATOM    239  O   ASP A  30       6.629   0.385   2.112  1.00 95.50           O  
ATOM    240  CG  ASP A  30       9.387   3.847   3.559  1.00 95.50           C  
ATOM    241  OD1 ASP A  30       9.932   3.476   4.621  1.00 95.50           O  
ATOM    242  OD2 ASP A  30       9.796   4.828   2.902  1.00 95.50           O  
ATOM    243  N   THR A  31       5.876   1.210   4.177  1.00 97.54           N  
ATOM    244  CA  THR A  31       4.501   0.754   4.006  1.00 97.54           C  
ATOM    245  C   THR A  31       3.522   1.912   4.178  1.00 97.54           C  
ATOM    246  CB  THR A  31       4.155  -0.366   5.005  1.00 97.54           C  
ATOM    247  O   THR A  31       3.861   2.936   4.776  1.00 97.54           O  
ATOM    248  CG2 THR A  31       5.167  -1.504   4.925  1.00 97.54           C  
ATOM    249  OG1 THR A  31       4.158   0.169   6.334  1.00 97.54           O  
ATOM    250  N   VAL A  32       2.320   1.601   3.558  1.00 97.18           N  
ATOM    251  CA  VAL A  32       1.277   2.617   3.655  1.00 97.18           C  
ATOM    252  C   VAL A  32      -0.075   1.949   3.895  1.00 97.18           C  
ATOM    253  CB  VAL A  32       1.220   3.495   2.384  1.00 97.18           C  
ATOM    254  O   VAL A  32      -0.341   0.866   3.369  1.00 97.18           O  
ATOM    255  CG1 VAL A  32       0.858   2.653   1.162  1.00 97.18           C  
ATOM    256  CG2 VAL A  32       0.219   4.634   2.568  1.00 97.18           C  
ATOM    257  N   VAL A  33      -0.909   2.599   4.746  1.00 96.97           N  
ATOM    258  CA  VAL A  33      -2.290   2.163   4.925  1.00 96.97           C  
ATOM    259  C   VAL A  33      -3.151   2.693   3.780  1.00 96.97           C  
ATOM    260  CB  VAL A  33      -2.862   2.632   6.282  1.00 96.97           C  
ATOM    261  O   VAL A  33      -3.176   3.898   3.519  1.00 96.97           O  
ATOM    262  CG1 VAL A  33      -4.320   2.202   6.431  1.00 96.97           C  
ATOM    263  CG2 VAL A  33      -2.020   2.083   7.432  1.00 96.97           C  
ATOM    264  N   CYS A  34      -3.886   1.758   3.103  1.00 95.42           N  
ATOM    265  CA  CYS A  34      -4.680   2.147   1.943  1.00 95.42           C  
ATOM    266  C   CYS A  34      -5.961   2.854   2.371  1.00 95.42           C  
ATOM    267  CB  CYS A  34      -5.021   0.925   1.092  1.00 95.42           C  
ATOM    268  O   CYS A  34      -6.469   2.615   3.468  1.00 95.42           O  
ATOM    269  SG  CYS A  34      -3.572   0.023   0.500  1.00 95.42           S  
ATOM    270  N   LYS A  35      -6.371   3.748   1.489  1.00 94.58           N  
ATOM    271  CA  LYS A  35      -7.671   4.375   1.708  1.00 94.58           C  
ATOM    272  C   LYS A  35      -8.799   3.352   1.605  1.00 94.58           C  
ATOM    273  CB  LYS A  35      -7.897   5.508   0.706  1.00 94.58           C  
ATOM    274  O   LYS A  35      -8.611   2.265   1.054  1.00 94.58           O  
ATOM    275  CG  LYS A  35      -6.891   6.643   0.818  1.00 94.58           C  
ATOM    276  CD  LYS A  35      -7.142   7.718  -0.232  1.00 94.58           C  
ATOM    277  CE  LYS A  35      -6.081   8.810  -0.181  1.00 94.58           C  
ATOM    278  NZ  LYS A  35      -6.268   9.816  -1.268  1.00 94.58           N  
ATOM    279  N   SER A  36      -9.908   3.648   2.109  1.00 91.37           N  
ATOM    280  CA  SER A  36     -11.040   2.733   2.206  1.00 91.37           C  
ATOM    281  C   SER A  36     -11.451   2.213   0.832  1.00 91.37           C  
ATOM    282  CB  SER A  36     -12.230   3.420   2.876  1.00 91.37           C  
ATOM    283  O   SER A  36     -11.837   1.051   0.692  1.00 91.37           O  
ATOM    284  OG  SER A  36     -12.671   4.526   2.107  1.00 91.37           O  
ATOM    285  N   HIS A  37     -11.293   3.026  -0.228  1.00 92.38           N  
ATOM    286  CA  HIS A  37     -11.721   2.636  -1.566  1.00 92.38           C  
ATOM    287  C   HIS A  37     -10.610   1.899  -2.307  1.00 92.38           C  
ATOM    288  CB  HIS A  37     -12.162   3.862  -2.366  1.00 92.38           C  
ATOM    289  O   HIS A  37     -10.836   1.353  -3.389  1.00 92.38           O  
ATOM    290  CG  HIS A  37     -11.059   4.837  -2.628  1.00 92.38           C  
ATOM    291  CD2 HIS A  37     -10.326   5.073  -3.742  1.00 92.38           C  
ATOM    292  ND1 HIS A  37     -10.594   5.710  -1.668  1.00 92.38           N  
ATOM    293  CE1 HIS A  37      -9.621   6.444  -2.182  1.00 92.38           C  
ATOM    294  NE2 HIS A  37      -9.439   6.077  -3.439  1.00 92.38           N  
ATOM    295  N   GLU A  38      -9.414   1.776  -1.725  1.00 95.31           N  
ATOM    296  CA  GLU A  38      -8.267   1.068  -2.283  1.00 95.31           C  
ATOM    297  C   GLU A  38      -8.145  -0.336  -1.697  1.00 95.31           C  
ATOM    298  CB  GLU A  38      -6.977   1.854  -2.036  1.00 95.31           C  
ATOM    299  O   GLU A  38      -7.683  -0.504  -0.566  1.00 95.31           O  
ATOM    300  CG  GLU A  38      -6.956   3.225  -2.698  1.00 95.31           C  
ATOM    301  CD  GLU A  38      -5.741   4.056  -2.318  1.00 95.31           C  
ATOM    302  OE1 GLU A  38      -5.255   4.842  -3.162  1.00 95.31           O  
ATOM    303  OE2 GLU A  38      -5.270   3.919  -1.167  1.00 95.31           O  
ATOM    304  N   THR A  39      -8.512  -1.266  -2.538  1.00 95.12           N  
ATOM    305  CA  THR A  39      -8.660  -2.618  -2.011  1.00 95.12           C  
ATOM    306  C   THR A  39      -7.595  -3.545  -2.591  1.00 95.12           C  
ATOM    307  CB  THR A  39     -10.059  -3.186  -2.316  1.00 95.12           C  
ATOM    308  O   THR A  39      -7.625  -4.755  -2.359  1.00 95.12           O  
ATOM    309  CG2 THR A  39     -11.148  -2.354  -1.647  1.00 95.12           C  
ATOM    310  OG1 THR A  39     -10.272  -3.182  -3.733  1.00 95.12           O  
ATOM    311  N   ILE A  40      -6.626  -2.920  -3.307  1.00 96.16           N  
ATOM    312  CA  ILE A  40      -5.630  -3.719  -4.014  1.00 96.16           C  
ATOM    313  C   ILE A  40      -4.232  -3.179  -3.720  1.00 96.16           C  
ATOM    314  CB  ILE A  40      -5.891  -3.729  -5.537  1.00 96.16           C  
ATOM    315  O   ILE A  40      -4.017  -1.965  -3.715  1.00 96.16           O  
ATOM    316  CG1 ILE A  40      -7.272  -4.323  -5.838  1.00 96.16           C  
ATOM    317  CG2 ILE A  40      -4.790  -4.502  -6.268  1.00 96.16           C  
ATOM    318  CD1 ILE A  40      -7.402  -5.797  -5.482  1.00 96.16           C  
ATOM    319  N   CYS A  41      -3.300  -4.076  -3.396  1.00 96.98           N  
ATOM    320  CA  CYS A  41      -1.874  -3.776  -3.457  1.00 96.98           C  
ATOM    321  C   CYS A  41      -1.310  -4.088  -4.838  1.00 96.98           C  
ATOM    322  CB  CYS A  41      -1.113  -4.568  -2.394  1.00 96.98           C  
ATOM    323  O   CYS A  41      -1.665  -5.100  -5.444  1.00 96.98           O  
ATOM    324  SG  CYS A  41      -1.554  -4.122  -0.700  1.00 96.98           S  
ATOM    325  N   TYR A  42      -0.445  -3.193  -5.340  1.00 96.05           N  
ATOM    326  CA  TYR A  42       0.128  -3.476  -6.651  1.00 96.05           C  
ATOM    327  C   TYR A  42       1.643  -3.310  -6.631  1.00 96.05           C  
ATOM    328  CB  TYR A  42      -0.483  -2.559  -7.715  1.00 96.05           C  
ATOM    329  O   TYR A  42       2.179  -2.542  -5.829  1.00 96.05           O  
ATOM    330  CG  TYR A  42      -0.013  -1.128  -7.626  1.00 96.05           C  
ATOM    331  CD1 TYR A  42      -0.752  -0.173  -6.932  1.00 96.05           C  
ATOM    332  CD2 TYR A  42       1.171  -0.728  -8.236  1.00 96.05           C  
ATOM    333  CE1 TYR A  42      -0.323   1.148  -6.850  1.00 96.05           C  
ATOM    334  CE2 TYR A  42       1.610   0.590  -8.160  1.00 96.05           C  
ATOM    335  OH  TYR A  42       1.286   2.825  -7.386  1.00 96.05           O  
ATOM    336  CZ  TYR A  42       0.857   1.519  -7.465  1.00 96.05           C  
ATOM    337  N   ARG A  43       2.258  -4.064  -7.537  1.00 94.51           N  
ATOM    338  CA  ARG A  43       3.679  -3.956  -7.850  1.00 94.51           C  
ATOM    339  C   ARG A  43       3.929  -4.154  -9.341  1.00 94.51           C  
ATOM    340  CB  ARG A  43       4.487  -4.975  -7.043  1.00 94.51           C  
ATOM    341  O   ARG A  43       3.462  -5.132  -9.929  1.00 94.51           O  
ATOM    342  CG  ARG A  43       5.981  -4.933  -7.317  1.00 94.51           C  
ATOM    343  CD  ARG A  43       6.717  -6.062  -6.609  1.00 94.51           C  
ATOM    344  NE  ARG A  43       6.578  -7.327  -7.323  1.00 94.51           N  
ATOM    345  NH1 ARG A  43       8.073  -8.481  -5.992  1.00 94.51           N  
ATOM    346  NH2 ARG A  43       7.023  -9.543  -7.731  1.00 94.51           N  
ATOM    347  CZ  ARG A  43       7.225  -8.448  -7.014  1.00 94.51           C  
ATOM    348  N   TYR A  44       4.567  -3.187  -9.925  1.00 92.04           N  
ATOM    349  CA  TYR A  44       4.943  -3.370 -11.323  1.00 92.04           C  
ATOM    350  C   TYR A  44       6.290  -2.718 -11.615  1.00 92.04           C  
ATOM    351  CB  TYR A  44       3.870  -2.788 -12.248  1.00 92.04           C  
ATOM    352  O   TYR A  44       6.726  -1.826 -10.883  1.00 92.04           O  
ATOM    353  CG  TYR A  44       3.713  -1.292 -12.131  1.00 92.04           C  
ATOM    354  CD1 TYR A  44       2.849  -0.734 -11.191  1.00 92.04           C  
ATOM    355  CD2 TYR A  44       4.427  -0.433 -12.960  1.00 92.04           C  
ATOM    356  CE1 TYR A  44       2.700   0.645 -11.081  1.00 92.04           C  
ATOM    357  CE2 TYR A  44       4.286   0.947 -12.858  1.00 92.04           C  
ATOM    358  OH  TYR A  44       3.277   2.841 -11.812  1.00 92.04           O  
ATOM    359  CZ  TYR A  44       3.421   1.476 -11.917  1.00 92.04           C  
ATOM    360  N   ASN A  45       6.964  -3.241 -12.688  1.00 88.80           N  
ATOM    361  CA  ASN A  45       8.282  -2.758 -13.085  1.00 88.80           C  
ATOM    362  C   ASN A  45       8.239  -2.063 -14.443  1.00 88.80           C  
ATOM    363  CB  ASN A  45       9.291  -3.908 -13.109  1.00 88.80           C  
ATOM    364  O   ASN A  45       7.553  -2.522 -15.359  1.00 88.80           O  
ATOM    365  CG  ASN A  45       9.491  -4.538 -11.745  1.00 88.80           C  
ATOM    366  ND2 ASN A  45       9.219  -5.833 -11.644  1.00 88.80           N  
ATOM    367  OD1 ASN A  45       9.887  -3.865 -10.789  1.00 88.80           O  
ATOM    368  N   ILE A  46       8.913  -0.912 -14.517  1.00 87.16           N  
ATOM    369  CA  ILE A  46       9.074  -0.207 -15.784  1.00 87.16           C  
ATOM    370  C   ILE A  46      10.539  -0.242 -16.212  1.00 87.16           C  
ATOM    371  CB  ILE A  46       8.579   1.253 -15.686  1.00 87.16           C  
ATOM    372  O   ILE A  46      11.415   0.238 -15.488  1.00 87.16           O  
ATOM    373  CG1 ILE A  46       7.109   1.291 -15.251  1.00 87.16           C  
ATOM    374  CG2 ILE A  46       8.774   1.981 -17.019  1.00 87.16           C  
ATOM    375  CD1 ILE A  46       6.583   2.692 -14.969  1.00 87.16           C  
ATOM    376  N   PRO A  47      10.658  -0.939 -17.423  1.00 86.30           N  
ATOM    377  CA  PRO A  47      12.037  -0.977 -17.917  1.00 86.30           C  
ATOM    378  C   PRO A  47      12.579   0.409 -18.257  1.00 86.30           C  
ATOM    379  CB  PRO A  47      11.938  -1.848 -19.171  1.00 86.30           C  
ATOM    380  O   PRO A  47      11.834   1.267 -18.738  1.00 86.30           O  
ATOM    381  CG  PRO A  47      10.556  -2.417 -19.134  1.00 86.30           C  
ATOM    382  CD  PRO A  47       9.737  -1.617 -18.163  1.00 86.30           C  
ATOM    383  N   THR A  48      13.774   0.699 -17.917  1.00 85.99           N  
ATOM    384  CA  THR A  48      14.453   1.931 -18.302  1.00 85.99           C  
ATOM    385  C   THR A  48      15.455   1.669 -19.422  1.00 85.99           C  
ATOM    386  CB  THR A  48      15.177   2.568 -17.101  1.00 85.99           C  
ATOM    387  O   THR A  48      15.748   0.515 -19.743  1.00 85.99           O  
ATOM    388  CG2 THR A  48      14.237   2.719 -15.909  1.00 85.99           C  
ATOM    389  OG1 THR A  48      16.282   1.738 -16.722  1.00 85.99           O  
ATOM    390  N   SER A  49      15.828   2.693 -20.247  1.00 83.78           N  
ATOM    391  CA  SER A  49      16.685   2.691 -21.428  1.00 83.78           C  
ATOM    392  C   SER A  49      18.074   2.154 -21.102  1.00 83.78           C  
ATOM    393  CB  SER A  49      16.798   4.101 -22.011  1.00 83.78           C  
ATOM    394  O   SER A  49      18.747   1.592 -21.968  1.00 83.78           O  
ATOM    395  OG  SER A  49      15.530   4.572 -22.435  1.00 83.78           O  
ATOM    396  N   HIS A  50      18.494   1.873 -19.819  1.00 84.71           N  
ATOM    397  CA  HIS A  50      19.831   1.469 -19.399  1.00 84.71           C  
ATOM    398  C   HIS A  50      19.819   0.069 -18.794  1.00 84.71           C  
ATOM    399  CB  HIS A  50      20.404   2.470 -18.395  1.00 84.71           C  
ATOM    400  O   HIS A  50      20.809  -0.364 -18.200  1.00 84.71           O  
ATOM    401  CG  HIS A  50      20.612   3.838 -18.963  1.00 84.71           C  
ATOM    402  CD2 HIS A  50      19.868   4.965 -18.864  1.00 84.71           C  
ATOM    403  ND1 HIS A  50      21.700   4.161 -19.745  1.00 84.71           N  
ATOM    404  CE1 HIS A  50      21.616   5.431 -20.103  1.00 84.71           C  
ATOM    405  NE2 HIS A  50      20.513   5.942 -19.581  1.00 84.71           N  
ATOM    406  N   GLY A  51      18.624  -0.742 -19.075  1.00 80.20           N  
ATOM    407  CA  GLY A  51      18.608  -2.114 -18.593  1.00 80.20           C  
ATOM    408  C   GLY A  51      18.198  -2.230 -17.137  1.00 80.20           C  
ATOM    409  O   GLY A  51      18.261  -3.315 -16.554  1.00 80.20           O  
ATOM    410  N   ASN A  52      17.970  -1.107 -16.486  1.00 84.89           N  
ATOM    411  CA  ASN A  52      17.408  -1.061 -15.140  1.00 84.89           C  
ATOM    412  C   ASN A  52      15.884  -0.990 -15.172  1.00 84.89           C  
ATOM    413  CB  ASN A  52      17.978   0.126 -14.361  1.00 84.89           C  
ATOM    414  O   ASN A  52      15.292  -0.733 -16.222  1.00 84.89           O  
ATOM    415  CG  ASN A  52      19.483   0.045 -14.192  1.00 84.89           C  
ATOM    416  ND2 ASN A  52      20.163   1.168 -14.388  1.00 84.89           N  
ATOM    417  OD1 ASN A  52      20.030  -1.019 -13.889  1.00 84.89           O  
ATOM    418  N   ALA A  53      15.241  -1.481 -14.033  1.00 86.56           N  
ATOM    419  CA  ALA A  53      13.788  -1.384 -13.913  1.00 86.56           C  
ATOM    420  C   ALA A  53      13.392  -0.593 -12.670  1.00 86.56           C  
ATOM    421  CB  ALA A  53      13.163  -2.776 -13.877  1.00 86.56           C  
ATOM    422  O   ALA A  53      14.099  -0.617 -11.660  1.00 86.56           O  
ATOM    423  N   ILE A  54      12.456   0.257 -12.909  1.00 88.05           N  
ATOM    424  CA  ILE A  54      11.866   0.974 -11.784  1.00 88.05           C  
ATOM    425  C   ILE A  54      10.648   0.211 -11.268  1.00 88.05           C  
ATOM    426  CB  ILE A  54      11.469   2.414 -12.178  1.00 88.05           C  
ATOM    427  O   ILE A  54       9.768  -0.165 -12.046  1.00 88.05           O  
ATOM    428  CG1 ILE A  54      12.698   3.194 -12.659  1.00 88.05           C  
ATOM    429  CG2 ILE A  54      10.792   3.128 -11.004  1.00 88.05           C  
ATOM    430  CD1 ILE A  54      12.374   4.566 -13.235  1.00 88.05           C  
ATOM    431  N   THR A  55      10.684  -0.066  -9.929  1.00 90.08           N  
ATOM    432  CA  THR A  55       9.588  -0.793  -9.297  1.00 90.08           C  
ATOM    433  C   THR A  55       8.616   0.172  -8.625  1.00 90.08           C  
ATOM    434  CB  THR A  55      10.112  -1.803  -8.260  1.00 90.08           C  
ATOM    435  O   THR A  55       9.026   1.025  -7.834  1.00 90.08           O  
ATOM    436  CG2 THR A  55       8.963  -2.552  -7.593  1.00 90.08           C  
ATOM    437  OG1 THR A  55      10.969  -2.749  -8.913  1.00 90.08           O  
ATOM    438  N   TYR A  56       7.375  -0.029  -8.985  1.00 91.72           N  
ATOM    439  CA  TYR A  56       6.301   0.743  -8.369  1.00 91.72           C  
ATOM    440  C   TYR A  56       5.422  -0.145  -7.496  1.00 91.72           C  
ATOM    441  CB  TYR A  56       5.449   1.429  -9.441  1.00 91.72           C  
ATOM    442  O   TYR A  56       5.058  -1.253  -7.896  1.00 91.72           O  
ATOM    443  CG  TYR A  56       6.172   2.528 -10.181  1.00 91.72           C  
ATOM    444  CD1 TYR A  56       6.101   3.850  -9.747  1.00 91.72           C  
ATOM    445  CD2 TYR A  56       6.927   2.247 -11.315  1.00 91.72           C  
ATOM    446  CE1 TYR A  56       6.764   4.866 -10.426  1.00 91.72           C  
ATOM    447  CE2 TYR A  56       7.594   3.256 -12.002  1.00 91.72           C  
ATOM    448  OH  TYR A  56       8.166   5.563 -12.227  1.00 91.72           O  
ATOM    449  CZ  TYR A  56       7.507   4.560 -11.551  1.00 91.72           C  
ATOM    450  N   ARG A  57       5.138   0.404  -6.326  1.00 95.12           N  
ATOM    451  CA  ARG A  57       4.265  -0.271  -5.371  1.00 95.12           C  
ATOM    452  C   ARG A  57       3.240   0.696  -4.787  1.00 95.12           C  
ATOM    453  CB  ARG A  57       5.086  -0.906  -4.247  1.00 95.12           C  
ATOM    454  O   ARG A  57       3.486   1.903  -4.718  1.00 95.12           O  
ATOM    455  CG  ARG A  57       6.099  -1.933  -4.729  1.00 95.12           C  
ATOM    456  CD  ARG A  57       6.985  -2.426  -3.594  1.00 95.12           C  
ATOM    457  NE  ARG A  57       7.921  -3.450  -4.048  1.00 95.12           N  
ATOM    458  NH1 ARG A  57       9.591  -2.878  -2.557  1.00 95.12           N  
ATOM    459  NH2 ARG A  57       9.907  -4.604  -4.033  1.00 95.12           N  
ATOM    460  CZ  ARG A  57       9.138  -3.642  -3.545  1.00 95.12           C  
ATOM    461  N   GLY A  58       2.130   0.112  -4.379  1.00 95.50           N  
ATOM    462  CA  GLY A  58       1.182   0.990  -3.710  1.00 95.50           C  
ATOM    463  C   GLY A  58      -0.214   0.404  -3.623  1.00 95.50           C  
ATOM    464  O   GLY A  58      -0.386  -0.815  -3.676  1.00 95.50           O  
ATOM    465  N   CYS A  59      -1.151   1.332  -3.298  1.00 96.63           N  
ATOM    466  CA  CYS A  59      -2.562   0.996  -3.144  1.00 96.63           C  
ATOM    467  C   CYS A  59      -3.368   1.461  -4.350  1.00 96.63           C  
ATOM    468  CB  CYS A  59      -3.126   1.624  -1.869  1.00 96.63           C  
ATOM    469  O   CYS A  59      -3.121   2.542  -4.889  1.00 96.63           O  
ATOM    470  SG  CYS A  59      -2.252   1.132  -0.367  1.00 96.63           S  
ATOM    471  N   SER A  60      -4.329   0.655  -4.723  1.00 95.95           N  
ATOM    472  CA  SER A  60      -5.185   1.028  -5.844  1.00 95.95           C  
ATOM    473  C   SER A  60      -6.561   0.380  -5.729  1.00 95.95           C  
ATOM    474  CB  SER A  60      -4.535   0.633  -7.170  1.00 95.95           C  
ATOM    475  O   SER A  60      -6.718  -0.638  -5.052  1.00 95.95           O  
ATOM    476  OG  SER A  60      -5.320   1.071  -8.266  1.00 95.95           O  
ATOM    477  N   ALA A  61      -7.503   1.086  -6.313  1.00 95.61           N  
ATOM    478  CA  ALA A  61      -8.851   0.525  -6.342  1.00 95.61           C  
ATOM    479  C   ALA A  61      -8.932  -0.661  -7.299  1.00 95.61           C  
ATOM    480  CB  ALA A  61      -9.864   1.596  -6.741  1.00 95.61           C  
ATOM    481  O   ALA A  61      -9.768  -1.551  -7.126  1.00 95.61           O  
ATOM    482  N   SER A  62      -8.066  -0.650  -8.274  1.00 94.33           N  
ATOM    483  CA  SER A  62      -7.994  -1.699  -9.286  1.00 94.33           C  
ATOM    484  C   SER A  62      -6.548  -2.034  -9.633  1.00 94.33           C  
ATOM    485  CB  SER A  62      -8.747  -1.280 -10.549  1.00 94.33           C  
ATOM    486  O   SER A  62      -5.631  -1.286  -9.286  1.00 94.33           O  
ATOM    487  OG  SER A  62      -8.172  -0.113 -11.113  1.00 94.33           O  
ATOM    488  N   CYS A  63      -6.333  -3.231 -10.251  1.00 92.41           N  
ATOM    489  CA  CYS A  63      -4.989  -3.651 -10.633  1.00 92.41           C  
ATOM    490  C   CYS A  63      -4.510  -2.891 -11.864  1.00 92.41           C  
ATOM    491  CB  CYS A  63      -4.954  -5.154 -10.905  1.00 92.41           C  
ATOM    492  O   CYS A  63      -5.086  -3.025 -12.945  1.00 92.41           O  
ATOM    493  SG  CYS A  63      -3.285  -5.824 -11.076  1.00 92.41           S  
ATOM    494  N   PRO A  64      -3.452  -2.020 -11.548  1.00 86.11           N  
ATOM    495  CA  PRO A  64      -2.924  -1.275 -12.693  1.00 86.11           C  
ATOM    496  C   PRO A  64      -2.372  -2.186 -13.787  1.00 86.11           C  
ATOM    497  CB  PRO A  64      -1.809  -0.425 -12.077  1.00 86.11           C  
ATOM    498  O   PRO A  64      -1.961  -3.315 -13.506  1.00 86.11           O  
ATOM    499  CG  PRO A  64      -1.839  -0.755 -10.619  1.00 86.11           C  
ATOM    500  CD  PRO A  64      -2.801  -1.888 -10.406  1.00 86.11           C  
ATOM    501  N   GLY A  65      -2.764  -2.041 -15.018  1.00 79.24           N  
ATOM    502  CA  GLY A  65      -2.307  -2.745 -16.206  1.00 79.24           C  
ATOM    503  C   GLY A  65      -0.849  -2.483 -16.531  1.00 79.24           C  
ATOM    504  O   GLY A  65      -0.222  -1.605 -15.933  1.00 79.24           O  
ATOM    505  N   GLY A  66      -0.076  -3.486 -17.088  1.00 71.34           N  
ATOM    506  CA  GLY A  66       1.326  -3.380 -17.459  1.00 71.34           C  
ATOM    507  C   GLY A  66       2.067  -4.701 -17.371  1.00 71.34           C  
ATOM    508  O   GLY A  66       1.512  -5.701 -16.912  1.00 71.34           O  
ATOM    509  N   ILE A  67       3.208  -4.730 -18.027  1.00 69.19           N  
ATOM    510  CA  ILE A  67       4.061  -5.913 -18.076  1.00 69.19           C  
ATOM    511  C   ILE A  67       4.640  -6.189 -16.690  1.00 69.19           C  
ATOM    512  CB  ILE A  67       5.199  -5.747 -19.108  1.00 69.19           C  
ATOM    513  O   ILE A  67       5.085  -5.268 -16.001  1.00 69.19           O  
ATOM    514  CG1 ILE A  67       4.620  -5.535 -20.511  1.00 69.19           C  
ATOM    515  CG2 ILE A  67       6.135  -6.959 -19.079  1.00 69.19           C  
ATOM    516  CD1 ILE A  67       5.656  -5.143 -21.556  1.00 69.19           C  
ATOM    517  N   ARG A  68       4.168  -7.414 -16.051  1.00 76.41           N  
ATOM    518  CA  ARG A  68       4.767  -7.923 -14.821  1.00 76.41           C  
ATOM    519  C   ARG A  68       4.132  -7.276 -13.594  1.00 76.41           C  
ATOM    520  CB  ARG A  68       6.278  -7.681 -14.819  1.00 76.41           C  
ATOM    521  O   ARG A  68       4.820  -6.989 -12.612  1.00 76.41           O  
ATOM    522  CG  ARG A  68       7.030  -8.473 -15.877  1.00 76.41           C  
ATOM    523  CD  ARG A  68       8.536  -8.300 -15.746  1.00 76.41           C  
ATOM    524  NE  ARG A  68       9.259  -9.108 -16.724  1.00 76.41           N  
ATOM    525  NH1 ARG A  68      11.286  -9.002 -15.622  1.00 76.41           N  
ATOM    526  NH2 ARG A  68      11.105 -10.164 -17.590  1.00 76.41           N  
ATOM    527  CZ  ARG A  68      10.548  -9.423 -16.643  1.00 76.41           C  
ATOM    528  N   SER A  69       2.782  -6.971 -13.727  1.00 87.81           N  
ATOM    529  CA  SER A  69       2.062  -6.394 -12.597  1.00 87.81           C  
ATOM    530  C   SER A  69       1.610  -7.474 -11.619  1.00 87.81           C  
ATOM    531  CB  SER A  69       0.851  -5.597 -13.084  1.00 87.81           C  
ATOM    532  O   SER A  69       1.219  -8.568 -12.032  1.00 87.81           O  
ATOM    533  OG  SER A  69       0.039  -6.386 -13.936  1.00 87.81           O  
ATOM    534  N   VAL A  70       1.894  -7.318 -10.359  1.00 92.19           N  
ATOM    535  CA  VAL A  70       1.392  -8.134  -9.259  1.00 92.19           C  
ATOM    536  C   VAL A  70       0.298  -7.376  -8.510  1.00 92.19           C  
ATOM    537  CB  VAL A  70       2.524  -8.534  -8.286  1.00 92.19           C  
ATOM    538  O   VAL A  70       0.480  -6.212  -8.144  1.00 92.19           O  
ATOM    539  CG1 VAL A  70       1.970  -9.342  -7.115  1.00 92.19           C  
ATOM    540  CG2 VAL A  70       3.604  -9.325  -9.022  1.00 92.19           C  
ATOM    541  N   CYS A  71      -0.816  -8.065  -8.431  1.00 95.50           N  
ATOM    542  CA  CYS A  71      -1.914  -7.492  -7.661  1.00 95.50           C  
ATOM    543  C   CYS A  71      -2.436  -8.488  -6.632  1.00 95.50           C  
ATOM    544  CB  CYS A  71      -3.050  -7.060  -8.587  1.00 95.50           C  
ATOM    545  O   CYS A  71      -2.612  -9.668  -6.937  1.00 95.50           O  
ATOM    546  SG  CYS A  71      -2.557  -5.834  -9.820  1.00 95.50           S  
ATOM    547  N   CYS A  72      -2.705  -7.929  -5.461  1.00 96.21           N  
ATOM    548  CA  CYS A  72      -3.217  -8.790  -4.400  1.00 96.21           C  
ATOM    549  C   CYS A  72      -3.996  -7.981  -3.370  1.00 96.21           C  
ATOM    550  CB  CYS A  72      -2.072  -9.536  -3.716  1.00 96.21           C  
ATOM    551  O   CYS A  72      -3.890  -6.754  -3.329  1.00 96.21           O  
ATOM    552  SG  CYS A  72      -0.833  -8.449  -2.978  1.00 96.21           S  
ATOM    553  N   SER A  73      -4.879  -8.630  -2.525  1.00 95.61           N  
ATOM    554  CA  SER A  73      -5.831  -7.923  -1.674  1.00 95.61           C  
ATOM    555  C   SER A  73      -5.578  -8.216  -0.199  1.00 95.61           C  
ATOM    556  CB  SER A  73      -7.265  -8.306  -2.041  1.00 95.61           C  
ATOM    557  O   SER A  73      -6.457  -8.007   0.640  1.00 95.61           O  
ATOM    558  OG  SER A  73      -7.563  -7.925  -3.373  1.00 95.61           O  
ATOM    559  N   THR A  74      -4.376  -8.760   0.062  1.00 95.69           N  
ATOM    560  CA  THR A  74      -4.021  -8.997   1.456  1.00 95.69           C  
ATOM    561  C   THR A  74      -2.876  -8.084   1.886  1.00 95.69           C  
ATOM    562  CB  THR A  74      -3.623 -10.467   1.689  1.00 95.69           C  
ATOM    563  O   THR A  74      -2.203  -7.485   1.044  1.00 95.69           O  
ATOM    564  CG2 THR A  74      -4.756 -11.411   1.301  1.00 95.69           C  
ATOM    565  OG1 THR A  74      -2.468 -10.774   0.899  1.00 95.69           O  
ATOM    566  N   ASP A  75      -2.598  -7.934   3.230  1.00 96.13           N  
ATOM    567  CA  ASP A  75      -1.578  -7.029   3.754  1.00 96.13           C  
ATOM    568  C   ASP A  75      -0.190  -7.417   3.249  1.00 96.13           C  
ATOM    569  CB  ASP A  75      -1.600  -7.024   5.284  1.00 96.13           C  
ATOM    570  O   ASP A  75       0.186  -8.590   3.289  1.00 96.13           O  
ATOM    571  CG  ASP A  75      -2.788  -6.272   5.857  1.00 96.13           C  
ATOM    572  OD1 ASP A  75      -3.435  -5.499   5.119  1.00 96.13           O  
ATOM    573  OD2 ASP A  75      -3.077  -6.452   7.060  1.00 96.13           O  
ATOM    574  N   LEU A  76       0.462  -6.362   2.725  1.00 95.76           N  
ATOM    575  CA  LEU A  76       1.873  -6.464   2.370  1.00 95.76           C  
ATOM    576  C   LEU A  76       2.097  -7.569   1.343  1.00 95.76           C  
ATOM    577  CB  LEU A  76       2.722  -6.729   3.616  1.00 95.76           C  
ATOM    578  O   LEU A  76       3.139  -8.228   1.351  1.00 95.76           O  
ATOM    579  CG  LEU A  76       2.560  -5.739   4.770  1.00 95.76           C  
ATOM    580  CD1 LEU A  76       3.393  -6.181   5.968  1.00 95.76           C  
ATOM    581  CD2 LEU A  76       2.952  -4.333   4.328  1.00 95.76           C  
ATOM    582  N   CYS A  77       1.270  -7.864   0.488  1.00 95.57           N  
ATOM    583  CA  CYS A  77       1.287  -8.948  -0.488  1.00 95.57           C  
ATOM    584  C   CYS A  77       2.086  -8.555  -1.725  1.00 95.57           C  
ATOM    585  CB  CYS A  77      -0.137  -9.330  -0.889  1.00 95.57           C  
ATOM    586  O   CYS A  77       2.423  -9.408  -2.548  1.00 95.57           O  
ATOM    587  SG  CYS A  77      -1.012  -8.033  -1.793  1.00 95.57           S  
ATOM    588  N   ASN A  78       2.344  -7.216  -1.802  1.00 94.61           N  
ATOM    589  CA  ASN A  78       3.045  -6.735  -2.987  1.00 94.61           C  
ATOM    590  C   ASN A  78       4.547  -6.620  -2.742  1.00 94.61           C  
ATOM    591  CB  ASN A  78       2.476  -5.387  -3.438  1.00 94.61           C  
ATOM    592  O   ASN A  78       5.179  -5.654  -3.174  1.00 94.61           O  
ATOM    593  CG  ASN A  78       2.608  -4.314  -2.376  1.00 94.61           C  
ATOM    594  ND2 ASN A  78       2.694  -3.061  -2.807  1.00 94.61           N  
ATOM    595  OD1 ASN A  78       2.631  -4.608  -1.178  1.00 94.61           O  
ATOM    596  N   LYS A  79       5.194  -7.566  -2.108  1.00 90.19           N  
ATOM    597  CA  LYS A  79       6.638  -7.572  -1.894  1.00 90.19           C  
ATOM    598  C   LYS A  79       7.390  -7.522  -3.221  1.00 90.19           C  
ATOM    599  CB  LYS A  79       7.058  -8.809  -1.099  1.00 90.19           C  
ATOM    600  O   LYS A  79       6.926  -8.066  -4.225  1.00 90.19           O  
ATOM    601  CG  LYS A  79       8.502  -8.778  -0.622  1.00 90.19           C  
ATOM    602  CD  LYS A  79       8.822  -9.970   0.270  1.00 90.19           C  
ATOM    603  CE  LYS A  79      10.255  -9.918   0.782  1.00 90.19           C  
ATOM    604  NZ  LYS A  79      10.554 -11.050   1.710  1.00 90.19           N  
TER     605      ALA A   1                                                      
ENDMDL                                                                          
END                                                                             
