# Supplementary material for: Domain loss enabled evolution of novel functions in the snake three-finger toxin gene superfamily
Source: Nat Commun. 2023 Aug 11;14:4861. doi: 10.1038/s41467-023-40550-0 (PMC10421932; doi:10.1038/s41467-023-40550-0)
Supplement: Supplementary file 5 — Supplementary Data 2 [file 41467_2023_40550_MOESM5_ESM.zip › SD2_structure_predictions/full_sequence/SP|O57327|Naja_sputatrix.pdb]

MODEL     1                                                                     
ATOM      1  N   MET A   1     -39.401  -6.646  23.695  1.00 62.95           N  
ATOM      2  CA  MET A   1     -38.285  -7.580  23.583  1.00 62.95           C  
ATOM      3  C   MET A   1     -37.910  -7.809  22.123  1.00 62.95           C  
ATOM      4  CB  MET A   1     -38.629  -8.914  24.250  1.00 62.95           C  
ATOM      5  O   MET A   1     -36.843  -8.350  21.829  1.00 62.95           O  
ATOM      6  CG  MET A   1     -39.857  -8.853  25.144  1.00 62.95           C  
ATOM      7  SD  MET A   1     -40.098 -10.392  26.113  1.00 62.95           S  
ATOM      8  CE  MET A   1     -41.868 -10.674  25.831  1.00 62.95           C  
ATOM      9  N   LYS A   2     -38.625  -7.245  21.159  1.00 74.44           N  
ATOM     10  CA  LYS A   2     -38.522  -7.331  19.705  1.00 74.44           C  
ATOM     11  C   LYS A   2     -37.746  -6.146  19.137  1.00 74.44           C  
ATOM     12  CB  LYS A   2     -39.913  -7.398  19.072  1.00 74.44           C  
ATOM     13  O   LYS A   2     -37.041  -6.282  18.135  1.00 74.44           O  
ATOM     14  CG  LYS A   2     -40.593  -8.752  19.214  1.00 74.44           C  
ATOM     15  CD  LYS A   2     -42.048  -8.696  18.768  1.00 74.44           C  
ATOM     16  CE  LYS A   2     -42.681 -10.081  18.746  1.00 74.44           C  
ATOM     17  NZ  LYS A   2     -43.836 -10.178  19.687  1.00 74.44           N  
ATOM     18  N   THR A   3     -37.783  -5.044  19.952  1.00 74.81           N  
ATOM     19  CA  THR A   3     -37.080  -3.833  19.542  1.00 74.81           C  
ATOM     20  C   THR A   3     -35.611  -3.895  19.950  1.00 74.81           C  
ATOM     21  CB  THR A   3     -37.732  -2.577  20.150  1.00 74.81           C  
ATOM     22  O   THR A   3     -34.749  -3.330  19.273  1.00 74.81           O  
ATOM     23  CG2 THR A   3     -39.060  -2.262  19.471  1.00 74.81           C  
ATOM     24  OG1 THR A   3     -37.962  -2.794  21.548  1.00 74.81           O  
ATOM     25  N   LEU A   4     -35.290  -4.604  20.922  1.00 76.53           N  
ATOM     26  CA  LEU A   4     -33.937  -4.885  21.391  1.00 76.53           C  
ATOM     27  C   LEU A   4     -33.250  -5.905  20.489  1.00 76.53           C  
ATOM     28  CB  LEU A   4     -33.965  -5.398  22.833  1.00 76.53           C  
ATOM     29  O   LEU A   4     -32.061  -5.774  20.190  1.00 76.53           O  
ATOM     30  CG  LEU A   4     -33.861  -4.339  23.932  1.00 76.53           C  
ATOM     31  CD1 LEU A   4     -34.338  -4.909  25.264  1.00 76.53           C  
ATOM     32  CD2 LEU A   4     -32.430  -3.825  24.046  1.00 76.53           C  
ATOM     33  N   LEU A   5     -33.928  -6.825  19.902  1.00 76.24           N  
ATOM     34  CA  LEU A   5     -33.461  -7.845  18.969  1.00 76.24           C  
ATOM     35  C   LEU A   5     -33.226  -7.250  17.585  1.00 76.24           C  
ATOM     36  CB  LEU A   5     -34.471  -8.992  18.880  1.00 76.24           C  
ATOM     37  O   LEU A   5     -32.254  -7.600  16.911  1.00 76.24           O  
ATOM     38  CG  LEU A   5     -34.219 -10.191  19.796  1.00 76.24           C  
ATOM     39  CD1 LEU A   5     -35.534 -10.885  20.135  1.00 76.24           C  
ATOM     40  CD2 LEU A   5     -33.245 -11.167  19.145  1.00 76.24           C  
ATOM     41  N   LEU A   6     -33.924  -6.247  17.216  1.00 76.96           N  
ATOM     42  CA  LEU A   6     -33.824  -5.528  15.951  1.00 76.96           C  
ATOM     43  C   LEU A   6     -32.662  -4.541  15.977  1.00 76.96           C  
ATOM     44  CB  LEU A   6     -35.130  -4.789  15.649  1.00 76.96           C  
ATOM     45  O   LEU A   6     -31.944  -4.394  14.986  1.00 76.96           O  
ATOM     46  CG  LEU A   6     -35.920  -5.276  14.433  1.00 76.96           C  
ATOM     47  CD1 LEU A   6     -37.400  -5.399  14.777  1.00 76.96           C  
ATOM     48  CD2 LEU A   6     -35.716  -4.334  13.251  1.00 76.96           C  
ATOM     49  N   THR A   7     -32.368  -3.983  17.084  1.00 79.25           N  
ATOM     50  CA  THR A   7     -31.248  -3.073  17.296  1.00 79.25           C  
ATOM     51  C   THR A   7     -29.933  -3.844  17.377  1.00 79.25           C  
ATOM     52  CB  THR A   7     -31.438  -2.242  18.578  1.00 79.25           C  
ATOM     53  O   THR A   7     -28.902  -3.376  16.891  1.00 79.25           O  
ATOM     54  CG2 THR A   7     -32.546  -1.208  18.404  1.00 79.25           C  
ATOM     55  OG1 THR A   7     -31.782  -3.116  19.661  1.00 79.25           O  
ATOM     56  N   LEU A   8     -29.849  -5.002  17.884  1.00 75.26           N  
ATOM     57  CA  LEU A   8     -28.715  -5.915  17.975  1.00 75.26           C  
ATOM     58  C   LEU A   8     -28.388  -6.514  16.611  1.00 75.26           C  
ATOM     59  CB  LEU A   8     -29.007  -7.033  18.980  1.00 75.26           C  
ATOM     60  O   LEU A   8     -27.216  -6.686  16.268  1.00 75.26           O  
ATOM     61  CG  LEU A   8     -27.805  -7.857  19.446  1.00 75.26           C  
ATOM     62  CD1 LEU A   8     -27.101  -7.159  20.605  1.00 75.26           C  
ATOM     63  CD2 LEU A   8     -28.242  -9.262  19.846  1.00 75.26           C  
ATOM     64  N   LEU A   9     -29.280  -6.739  15.661  1.00 78.08           N  
ATOM     65  CA  LEU A   9     -29.148  -7.197  14.282  1.00 78.08           C  
ATOM     66  C   LEU A   9     -28.637  -6.076  13.384  1.00 78.08           C  
ATOM     67  CB  LEU A   9     -30.489  -7.716  13.759  1.00 78.08           C  
ATOM     68  O   LEU A   9     -27.752  -6.294  12.554  1.00 78.08           O  
ATOM     69  CG  LEU A   9     -30.446  -8.513  12.454  1.00 78.08           C  
ATOM     70  CD1 LEU A   9     -30.969  -9.927  12.679  1.00 78.08           C  
ATOM     71  CD2 LEU A   9     -31.249  -7.806  11.368  1.00 78.08           C  
ATOM     72  N   VAL A  10     -29.052  -4.874  13.692  1.00 73.48           N  
ATOM     73  CA  VAL A  10     -28.652  -3.678  12.958  1.00 73.48           C  
ATOM     74  C   VAL A  10     -27.237  -3.272  13.363  1.00 73.48           C  
ATOM     75  CB  VAL A  10     -29.633  -2.509  13.201  1.00 73.48           C  
ATOM     76  O   VAL A  10     -26.427  -2.892  12.514  1.00 73.48           O  
ATOM     77  CG1 VAL A  10     -29.118  -1.228  12.547  1.00 73.48           C  
ATOM     78  CG2 VAL A  10     -31.023  -2.861  12.674  1.00 73.48           C  
ATOM     79  N   VAL A  11     -26.718  -3.434  14.613  1.00 70.54           N  
ATOM     80  CA  VAL A  11     -25.387  -3.205  15.167  1.00 70.54           C  
ATOM     81  C   VAL A  11     -24.437  -4.306  14.703  1.00 70.54           C  
ATOM     82  CB  VAL A  11     -25.418  -3.143  16.711  1.00 70.54           C  
ATOM     83  O   VAL A  11     -23.279  -4.038  14.375  1.00 70.54           O  
ATOM     84  CG1 VAL A  11     -24.002  -3.058  17.276  1.00 70.54           C  
ATOM     85  CG2 VAL A  11     -26.256  -1.955  17.180  1.00 70.54           C  
ATOM     86  N   THR A  12     -24.798  -5.529  14.536  1.00 66.89           N  
ATOM     87  CA  THR A  12     -24.049  -6.680  14.043  1.00 66.89           C  
ATOM     88  C   THR A  12     -23.844  -6.586  12.534  1.00 66.89           C  
ATOM     89  CB  THR A  12     -24.765  -8.000  14.385  1.00 66.89           C  
ATOM     90  O   THR A  12     -22.784  -6.952  12.023  1.00 66.89           O  
ATOM     91  CG2 THR A  12     -24.851  -8.204  15.894  1.00 66.89           C  
ATOM     92  OG1 THR A  12     -26.090  -7.973  13.841  1.00 66.89           O  
ATOM     93  N   ILE A  13     -24.648  -5.957  11.704  1.00 67.98           N  
ATOM     94  CA  ILE A  13     -24.618  -5.720  10.265  1.00 67.98           C  
ATOM     95  C   ILE A  13     -23.783  -4.477   9.965  1.00 67.98           C  
ATOM     96  CB  ILE A  13     -26.042  -5.561   9.688  1.00 67.98           C  
ATOM     97  O   ILE A  13     -23.039  -4.444   8.982  1.00 67.98           O  
ATOM     98  CG1 ILE A  13     -26.827  -6.869   9.835  1.00 67.98           C  
ATOM     99  CG2 ILE A  13     -25.985  -5.118   8.223  1.00 67.98           C  
ATOM    100  CD1 ILE A  13     -28.309  -6.742   9.510  1.00 67.98           C  
ATOM    101  N   VAL A  14     -23.796  -3.403  10.806  1.00 65.25           N  
ATOM    102  CA  VAL A  14     -23.030  -2.163  10.738  1.00 65.25           C  
ATOM    103  C   VAL A  14     -21.598  -2.414  11.205  1.00 65.25           C  
ATOM    104  CB  VAL A  14     -23.679  -1.047  11.588  1.00 65.25           C  
ATOM    105  O   VAL A  14     -20.653  -1.826  10.674  1.00 65.25           O  
ATOM    106  CG1 VAL A  14     -22.780   0.186  11.637  1.00 65.25           C  
ATOM    107  CG2 VAL A  14     -25.056  -0.687  11.032  1.00 65.25           C  
ATOM    108  N   CYS A  15     -21.347  -3.417  12.002  1.00 63.57           N  
ATOM    109  CA  CYS A  15     -20.045  -3.858  12.488  1.00 63.57           C  
ATOM    110  C   CYS A  15     -19.452  -4.922  11.572  1.00 63.57           C  
ATOM    111  CB  CYS A  15     -20.161  -4.406  13.911  1.00 63.57           C  
ATOM    112  O   CYS A  15     -18.304  -5.331  11.750  1.00 63.57           O  
ATOM    113  SG  CYS A  15     -20.280  -3.123  15.177  1.00 63.57           S  
ATOM    114  N   LEU A  16     -20.194  -5.472  10.598  1.00 59.65           N  
ATOM    115  CA  LEU A  16     -19.712  -6.361   9.547  1.00 59.65           C  
ATOM    116  C   LEU A  16     -18.868  -5.595   8.533  1.00 59.65           C  
ATOM    117  CB  LEU A  16     -20.886  -7.042   8.839  1.00 59.65           C  
ATOM    118  O   LEU A  16     -19.395  -4.792   7.760  1.00 59.65           O  
ATOM    119  CG  LEU A  16     -21.492  -8.255   9.547  1.00 59.65           C  
ATOM    120  CD1 LEU A  16     -23.006  -8.273   9.365  1.00 59.65           C  
ATOM    121  CD2 LEU A  16     -20.870  -9.545   9.023  1.00 59.65           C  
ATOM    122  N   ASP A  17     -18.187  -4.662   8.935  1.00 56.48           N  
ATOM    123  CA  ASP A  17     -17.128  -4.238   8.025  1.00 56.48           C  
ATOM    124  C   ASP A  17     -16.519  -5.433   7.295  1.00 56.48           C  
ATOM    125  CB  ASP A  17     -16.040  -3.477   8.785  1.00 56.48           C  
ATOM    126  O   ASP A  17     -15.823  -6.249   7.902  1.00 56.48           O  
ATOM    127  CG  ASP A  17     -15.519  -2.269   8.026  1.00 56.48           C  
ATOM    128  OD1 ASP A  17     -15.279  -2.375   6.803  1.00 56.48           O  
ATOM    129  OD2 ASP A  17     -15.345  -1.203   8.655  1.00 56.48           O  
ATOM    130  N   LEU A  18     -17.312  -6.385   6.856  1.00 55.57           N  
ATOM    131  CA  LEU A  18     -16.845  -7.457   5.985  1.00 55.57           C  
ATOM    132  C   LEU A  18     -15.626  -7.014   5.182  1.00 55.57           C  
ATOM    133  CB  LEU A  18     -17.961  -7.902   5.036  1.00 55.57           C  
ATOM    134  O   LEU A  18     -15.706  -6.065   4.399  1.00 55.57           O  
ATOM    135  CG  LEU A  18     -18.630  -9.240   5.357  1.00 55.57           C  
ATOM    136  CD1 LEU A  18     -19.912  -9.013   6.152  1.00 55.57           C  
ATOM    137  CD2 LEU A  18     -18.920 -10.014   4.076  1.00 55.57           C  
ATOM    138  N   GLY A  19     -14.484  -6.596   5.840  1.00 62.45           N  
ATOM    139  CA  GLY A  19     -13.103  -6.810   5.441  1.00 62.45           C  
ATOM    140  C   GLY A  19     -12.817  -6.366   4.019  1.00 62.45           C  
ATOM    141  O   GLY A  19     -12.450  -7.182   3.170  1.00 62.45           O  
ATOM    142  N   TYR A  20     -13.648  -5.263   3.543  1.00 70.42           N  
ATOM    143  CA  TYR A  20     -13.252  -4.781   2.224  1.00 70.42           C  
ATOM    144  C   TYR A  20     -11.787  -4.360   2.214  1.00 70.42           C  
ATOM    145  CB  TYR A  20     -14.135  -3.606   1.793  1.00 70.42           C  
ATOM    146  O   TYR A  20     -11.364  -3.541   3.034  1.00 70.42           O  
ATOM    147  CG  TYR A  20     -13.913  -3.172   0.365  1.00 70.42           C  
ATOM    148  CD1 TYR A  20     -13.112  -2.071   0.068  1.00 70.42           C  
ATOM    149  CD2 TYR A  20     -14.503  -3.859  -0.690  1.00 70.42           C  
ATOM    150  CE1 TYR A  20     -12.906  -1.666  -1.247  1.00 70.42           C  
ATOM    151  CE2 TYR A  20     -14.304  -3.463  -2.008  1.00 70.42           C  
ATOM    152  OH  TYR A  20     -13.304  -1.970  -3.579  1.00 70.42           O  
ATOM    153  CZ  TYR A  20     -13.505  -2.367  -2.276  1.00 70.42           C  
ATOM    154  N   THR A  21     -11.081  -5.320   1.574  1.00 81.74           N  
ATOM    155  CA  THR A  21      -9.651  -5.063   1.441  1.00 81.74           C  
ATOM    156  C   THR A  21      -9.341  -4.409   0.098  1.00 81.74           C  
ATOM    157  CB  THR A  21      -8.834  -6.361   1.584  1.00 81.74           C  
ATOM    158  O   THR A  21      -9.941  -4.758  -0.921  1.00 81.74           O  
ATOM    159  CG2 THR A  21      -9.055  -7.284   0.391  1.00 81.74           C  
ATOM    160  OG1 THR A  21      -7.442  -6.035   1.671  1.00 81.74           O  
ATOM    161  N   LEU A  22      -8.821  -3.214   0.086  1.00 91.32           N  
ATOM    162  CA  LEU A  22      -8.319  -2.528  -1.100  1.00 91.32           C  
ATOM    163  C   LEU A  22      -7.510  -3.479  -1.976  1.00 91.32           C  
ATOM    164  CB  LEU A  22      -7.459  -1.327  -0.701  1.00 91.32           C  
ATOM    165  O   LEU A  22      -6.596  -4.150  -1.491  1.00 91.32           O  
ATOM    166  CG  LEU A  22      -6.959  -0.441  -1.843  1.00 91.32           C  
ATOM    167  CD1 LEU A  22      -8.126   0.295  -2.493  1.00 91.32           C  
ATOM    168  CD2 LEU A  22      -5.913   0.546  -1.337  1.00 91.32           C  
ATOM    169  N   GLU A  23      -7.959  -3.625  -3.260  1.00 93.62           N  
ATOM    170  CA  GLU A  23      -7.261  -4.444  -4.246  1.00 93.62           C  
ATOM    171  C   GLU A  23      -6.281  -3.608  -5.064  1.00 93.62           C  
ATOM    172  CB  GLU A  23      -8.261  -5.139  -5.174  1.00 93.62           C  
ATOM    173  O   GLU A  23      -6.649  -2.562  -5.604  1.00 93.62           O  
ATOM    174  CG  GLU A  23      -8.965  -6.329  -4.538  1.00 93.62           C  
ATOM    175  CD  GLU A  23      -9.828  -7.109  -5.517  1.00 93.62           C  
ATOM    176  OE1 GLU A  23      -9.619  -8.334  -5.669  1.00 93.62           O  
ATOM    177  OE2 GLU A  23     -10.721  -6.490  -6.137  1.00 93.62           O  
ATOM    178  N   CYS A  24      -4.945  -4.083  -5.201  1.00 95.06           N  
ATOM    179  CA  CYS A  24      -3.900  -3.353  -5.911  1.00 95.06           C  
ATOM    180  C   CYS A  24      -3.177  -4.260  -6.899  1.00 95.06           C  
ATOM    181  CB  CYS A  24      -2.898  -2.756  -4.924  1.00 95.06           C  
ATOM    182  O   CYS A  24      -3.150  -5.479  -6.723  1.00 95.06           O  
ATOM    183  SG  CYS A  24      -3.628  -1.569  -3.773  1.00 95.06           S  
ATOM    184  N   HIS A  25      -2.671  -3.632  -7.982  1.00 94.58           N  
ATOM    185  CA  HIS A  25      -1.782  -4.383  -8.862  1.00 94.58           C  
ATOM    186  C   HIS A  25      -0.441  -4.655  -8.189  1.00 94.58           C  
ATOM    187  CB  HIS A  25      -1.567  -3.629 -10.176  1.00 94.58           C  
ATOM    188  O   HIS A  25       0.080  -3.802  -7.466  1.00 94.58           O  
ATOM    189  CG  HIS A  25      -2.772  -3.609 -11.060  1.00 94.58           C  
ATOM    190  CD2 HIS A  25      -3.618  -2.603 -11.388  1.00 94.58           C  
ATOM    191  ND1 HIS A  25      -3.228  -4.728 -11.723  1.00 94.58           N  
ATOM    192  CE1 HIS A  25      -4.305  -4.410 -12.423  1.00 94.58           C  
ATOM    193  NE2 HIS A  25      -4.562  -3.127 -12.237  1.00 94.58           N  
ATOM    194  N   ASN A  26       0.046  -5.977  -8.383  1.00 89.97           N  
ATOM    195  CA  ASN A  26       1.337  -6.384  -7.840  1.00 89.97           C  
ATOM    196  C   ASN A  26       2.302  -6.808  -8.944  1.00 89.97           C  
ATOM    197  CB  ASN A  26       1.161  -7.517  -6.826  1.00 89.97           C  
ATOM    198  O   ASN A  26       2.057  -7.793  -9.643  1.00 89.97           O  
ATOM    199  CG  ASN A  26       2.433  -7.817  -6.058  1.00 89.97           C  
ATOM    200  ND2 ASN A  26       2.421  -8.901  -5.291  1.00 89.97           N  
ATOM    201  OD1 ASN A  26       3.418  -7.080  -6.152  1.00 89.97           O  
ATOM    202  N   GLN A  27       3.027  -5.870  -9.405  1.00 87.51           N  
ATOM    203  CA  GLN A  27       3.920  -6.289 -10.481  1.00 87.51           C  
ATOM    204  C   GLN A  27       5.265  -5.574 -10.389  1.00 87.51           C  
ATOM    205  CB  GLN A  27       3.279  -6.028 -11.844  1.00 87.51           C  
ATOM    206  O   GLN A  27       5.315  -4.356 -10.205  1.00 87.51           O  
ATOM    207  CG  GLN A  27       4.113  -6.518 -13.020  1.00 87.51           C  
ATOM    208  CD  GLN A  27       3.683  -5.906 -14.340  1.00 87.51           C  
ATOM    209  NE2 GLN A  27       4.481  -6.119 -15.381  1.00 87.51           N  
ATOM    210  OE1 GLN A  27       2.642  -5.247 -14.424  1.00 87.51           O  
ATOM    211  N   GLN A  28       6.302  -6.351 -10.510  1.00 82.10           N  
ATOM    212  CA  GLN A  28       7.671  -5.926 -10.781  1.00 82.10           C  
ATOM    213  C   GLN A  28       8.044  -6.169 -12.241  1.00 82.10           C  
ATOM    214  CB  GLN A  28       8.652  -6.654  -9.861  1.00 82.10           C  
ATOM    215  O   GLN A  28       7.530  -7.095 -12.872  1.00 82.10           O  
ATOM    216  CG  GLN A  28       8.658  -6.129  -8.431  1.00 82.10           C  
ATOM    217  CD  GLN A  28       9.787  -6.707  -7.599  1.00 82.10           C  
ATOM    218  NE2 GLN A  28      10.134  -6.023  -6.514  1.00 82.10           N  
ATOM    219  OE1 GLN A  28      10.343  -7.760  -7.928  1.00 82.10           O  
ATOM    220  N   SER A  29       8.293  -5.239 -12.974  1.00 75.11           N  
ATOM    221  CA  SER A  29       8.594  -4.965 -14.375  1.00 75.11           C  
ATOM    222  C   SER A  29       8.749  -6.257 -15.170  1.00 75.11           C  
ATOM    223  CB  SER A  29       9.868  -4.127 -14.496  1.00 75.11           C  
ATOM    224  O   SER A  29       8.356  -6.324 -16.337  1.00 75.11           O  
ATOM    225  OG  SER A  29      10.091  -3.742 -15.841  1.00 75.11           O  
ATOM    226  N   SER A  30       8.986  -7.572 -14.533  1.00 74.40           N  
ATOM    227  CA  SER A  30       9.357  -8.736 -15.330  1.00 74.40           C  
ATOM    228  C   SER A  30       8.236  -9.770 -15.354  1.00 74.40           C  
ATOM    229  CB  SER A  30      10.637  -9.373 -14.786  1.00 74.40           C  
ATOM    230  O   SER A  30       8.312 -10.759 -16.086  1.00 74.40           O  
ATOM    231  OG  SER A  30      10.496  -9.691 -13.412  1.00 74.40           O  
ATOM    232  N   GLN A  31       7.006  -9.434 -14.780  1.00 77.63           N  
ATOM    233  CA  GLN A  31       5.902 -10.387 -14.734  1.00 77.63           C  
ATOM    234  C   GLN A  31       4.576  -9.712 -15.073  1.00 77.63           C  
ATOM    235  CB  GLN A  31       5.819 -11.046 -13.356  1.00 77.63           C  
ATOM    236  O   GLN A  31       4.466  -8.485 -15.013  1.00 77.63           O  
ATOM    237  CG  GLN A  31       7.058 -11.848 -12.982  1.00 77.63           C  
ATOM    238  CD  GLN A  31       6.967 -12.457 -11.595  1.00 77.63           C  
ATOM    239  NE2 GLN A  31       8.041 -13.107 -11.161  1.00 77.63           N  
ATOM    240  OE1 GLN A  31       5.939 -12.343 -10.919  1.00 77.63           O  
ATOM    241  N   ALA A  32       3.657 -10.499 -15.554  1.00 83.09           N  
ATOM    242  CA  ALA A  32       2.288 -10.032 -15.757  1.00 83.09           C  
ATOM    243  C   ALA A  32       1.706  -9.462 -14.466  1.00 83.09           C  
ATOM    244  CB  ALA A  32       1.410 -11.167 -16.277  1.00 83.09           C  
ATOM    245  O   ALA A  32       1.981  -9.970 -13.377  1.00 83.09           O  
ATOM    246  N   PRO A  33       1.061  -8.271 -14.666  1.00 83.82           N  
ATOM    247  CA  PRO A  33       0.448  -7.697 -13.466  1.00 83.82           C  
ATOM    248  C   PRO A  33      -0.565  -8.635 -12.814  1.00 83.82           C  
ATOM    249  CB  PRO A  33      -0.238  -6.433 -13.991  1.00 83.82           C  
ATOM    250  O   PRO A  33      -1.357  -9.274 -13.510  1.00 83.82           O  
ATOM    251  CG  PRO A  33       0.361  -6.206 -15.342  1.00 83.82           C  
ATOM    252  CD  PRO A  33       0.885  -7.516 -15.857  1.00 83.82           C  
ATOM    253  N   THR A  34      -0.374  -8.901 -11.483  1.00 90.81           N  
ATOM    254  CA  THR A  34      -1.349  -9.642 -10.690  1.00 90.81           C  
ATOM    255  C   THR A  34      -1.998  -8.737  -9.647  1.00 90.81           C  
ATOM    256  CB  THR A  34      -0.697 -10.850  -9.991  1.00 90.81           C  
ATOM    257  O   THR A  34      -1.473  -7.667  -9.334  1.00 90.81           O  
ATOM    258  CG2 THR A  34      -0.088 -11.810 -11.007  1.00 90.81           C  
ATOM    259  OG1 THR A  34       0.333 -10.386  -9.111  1.00 90.81           O  
ATOM    260  N   THR A  35      -3.246  -9.083  -9.242  1.00 93.14           N  
ATOM    261  CA  THR A  35      -3.951  -8.317  -8.221  1.00 93.14           C  
ATOM    262  C   THR A  35      -3.940  -9.056  -6.886  1.00 93.14           C  
ATOM    263  CB  THR A  35      -5.405  -8.032  -8.641  1.00 93.14           C  
ATOM    264  O   THR A  35      -4.070 -10.281  -6.848  1.00 93.14           O  
ATOM    265  CG2 THR A  35      -5.456  -7.147  -9.882  1.00 93.14           C  
ATOM    266  OG1 THR A  35      -6.066  -9.271  -8.925  1.00 93.14           O  
ATOM    267  N   THR A  36      -3.597  -8.247  -5.869  1.00 91.20           N  
ATOM    268  CA  THR A  36      -3.631  -8.825  -4.530  1.00 91.20           C  
ATOM    269  C   THR A  36      -4.322  -7.881  -3.551  1.00 91.20           C  
ATOM    270  CB  THR A  36      -2.212  -9.145  -4.024  1.00 91.20           C  
ATOM    271  O   THR A  36      -4.298  -6.662  -3.734  1.00 91.20           O  
ATOM    272  CG2 THR A  36      -1.437  -7.869  -3.715  1.00 91.20           C  
ATOM    273  OG1 THR A  36      -2.303  -9.936  -2.832  1.00 91.20           O  
ATOM    274  N   GLY A  37      -5.101  -8.450  -2.547  1.00 92.51           N  
ATOM    275  CA  GLY A  37      -5.684  -7.665  -1.471  1.00 92.51           C  
ATOM    276  C   GLY A  37      -4.648  -7.091  -0.523  1.00 92.51           C  
ATOM    277  O   GLY A  37      -3.650  -7.745  -0.216  1.00 92.51           O  
ATOM    278  N   CYS A  38      -4.853  -5.705  -0.145  1.00 90.30           N  
ATOM    279  CA  CYS A  38      -3.941  -5.080   0.806  1.00 90.30           C  
ATOM    280  C   CYS A  38      -4.300  -5.461   2.237  1.00 90.30           C  
ATOM    281  CB  CYS A  38      -3.965  -3.560   0.653  1.00 90.30           C  
ATOM    282  O   CYS A  38      -5.478  -5.613   2.567  1.00 90.30           O  
ATOM    283  SG  CYS A  38      -3.457  -2.985  -0.983  1.00 90.30           S  
ATOM    284  N   SER A  39      -3.272  -5.958   3.066  1.00 86.14           N  
ATOM    285  CA  SER A  39      -3.454  -6.289   4.476  1.00 86.14           C  
ATOM    286  C   SER A  39      -3.739  -5.041   5.304  1.00 86.14           C  
ATOM    287  CB  SER A  39      -2.217  -7.003   5.023  1.00 86.14           C  
ATOM    288  O   SER A  39      -3.509  -3.919   4.847  1.00 86.14           O  
ATOM    289  OG  SER A  39      -1.943  -8.177   4.278  1.00 86.14           O  
ATOM    290  N   GLY A  40      -4.470  -5.263   6.592  1.00 70.60           N  
ATOM    291  CA  GLY A  40      -5.060  -4.278   7.485  1.00 70.60           C  
ATOM    292  C   GLY A  40      -4.066  -3.239   7.968  1.00 70.60           C  
ATOM    293  O   GLY A  40      -3.031  -3.583   8.544  1.00 70.60           O  
ATOM    294  N   GLY A  41      -4.184  -1.985   7.248  1.00 77.98           N  
ATOM    295  CA  GLY A  41      -3.583  -0.694   7.545  1.00 77.98           C  
ATOM    296  C   GLY A  41      -3.093   0.035   6.308  1.00 77.98           C  
ATOM    297  O   GLY A  41      -2.764   1.222   6.371  1.00 77.98           O  
ATOM    298  N   GLU A  42      -3.105  -0.713   5.131  1.00 88.56           N  
ATOM    299  CA  GLU A  42      -2.771  -0.090   3.854  1.00 88.56           C  
ATOM    300  C   GLU A  42      -4.022   0.420   3.145  1.00 88.56           C  
ATOM    301  CB  GLU A  42      -2.022  -1.077   2.954  1.00 88.56           C  
ATOM    302  O   GLU A  42      -4.970  -0.337   2.925  1.00 88.56           O  
ATOM    303  CG  GLU A  42      -0.665  -1.497   3.499  1.00 88.56           C  
ATOM    304  CD  GLU A  42      -0.028  -2.632   2.713  1.00 88.56           C  
ATOM    305  OE1 GLU A  42       1.152  -2.506   2.314  1.00 88.56           O  
ATOM    306  OE2 GLU A  42      -0.715  -3.654   2.493  1.00 88.56           O  
ATOM    307  N   THR A  43      -3.947   1.788   2.906  1.00 90.66           N  
ATOM    308  CA  THR A  43      -5.153   2.426   2.391  1.00 90.66           C  
ATOM    309  C   THR A  43      -4.916   2.979   0.989  1.00 90.66           C  
ATOM    310  CB  THR A  43      -5.626   3.560   3.320  1.00 90.66           C  
ATOM    311  O   THR A  43      -5.789   3.637   0.419  1.00 90.66           O  
ATOM    312  CG2 THR A  43      -6.022   3.020   4.690  1.00 90.66           C  
ATOM    313  OG1 THR A  43      -4.565   4.510   3.482  1.00 90.66           O  
ATOM    314  N   ASN A  44      -3.704   2.592   0.440  1.00 94.46           N  
ATOM    315  CA  ASN A  44      -3.343   3.149  -0.859  1.00 94.46           C  
ATOM    316  C   ASN A  44      -2.664   2.109  -1.745  1.00 94.46           C  
ATOM    317  CB  ASN A  44      -2.440   4.372  -0.687  1.00 94.46           C  
ATOM    318  O   ASN A  44      -1.994   1.203  -1.245  1.00 94.46           O  
ATOM    319  CG  ASN A  44      -3.078   5.455   0.160  1.00 94.46           C  
ATOM    320  ND2 ASN A  44      -3.746   6.401  -0.490  1.00 94.46           N  
ATOM    321  OD1 ASN A  44      -2.972   5.442   1.389  1.00 94.46           O  
ATOM    322  N   CYS A  45      -2.866   2.346  -3.063  1.00 95.52           N  
ATOM    323  CA  CYS A  45      -2.091   1.658  -4.090  1.00 95.52           C  
ATOM    324  C   CYS A  45      -1.048   2.587  -4.701  1.00 95.52           C  
ATOM    325  CB  CYS A  45      -3.011   1.119  -5.185  1.00 95.52           C  
ATOM    326  O   CYS A  45      -1.229   3.806  -4.714  1.00 95.52           O  
ATOM    327  SG  CYS A  45      -4.237  -0.065  -4.588  1.00 95.52           S  
ATOM    328  N   TYR A  46       0.065   1.967  -5.096  1.00 95.84           N  
ATOM    329  CA  TYR A  46       1.054   2.838  -5.722  1.00 95.84           C  
ATOM    330  C   TYR A  46       1.551   2.243  -7.035  1.00 95.84           C  
ATOM    331  CB  TYR A  46       2.236   3.077  -4.778  1.00 95.84           C  
ATOM    332  O   TYR A  46       1.530   1.024  -7.218  1.00 95.84           O  
ATOM    333  CG  TYR A  46       3.161   1.891  -4.652  1.00 95.84           C  
ATOM    334  CD1 TYR A  46       3.009   0.970  -3.617  1.00 95.84           C  
ATOM    335  CD2 TYR A  46       4.190   1.689  -5.565  1.00 95.84           C  
ATOM    336  CE1 TYR A  46       3.860  -0.123  -3.496  1.00 95.84           C  
ATOM    337  CE2 TYR A  46       5.048   0.600  -5.453  1.00 95.84           C  
ATOM    338  OH  TYR A  46       5.721  -1.380  -4.302  1.00 95.84           O  
ATOM    339  CZ  TYR A  46       4.875  -0.300  -4.417  1.00 95.84           C  
ATOM    340  N   LYS A  47       1.968   3.112  -7.965  1.00 95.14           N  
ATOM    341  CA  LYS A  47       2.765   2.881  -9.166  1.00 95.14           C  
ATOM    342  C   LYS A  47       4.021   3.748  -9.169  1.00 95.14           C  
ATOM    343  CB  LYS A  47       1.936   3.156 -10.422  1.00 95.14           C  
ATOM    344  O   LYS A  47       3.933   4.977  -9.205  1.00 95.14           O  
ATOM    345  CG  LYS A  47       2.656   2.832 -11.722  1.00 95.14           C  
ATOM    346  CD  LYS A  47       1.766   3.088 -12.932  1.00 95.14           C  
ATOM    347  CE  LYS A  47       2.496   2.795 -14.236  1.00 95.14           C  
ATOM    348  NZ  LYS A  47       1.628   3.043 -15.425  1.00 95.14           N  
ATOM    349  N   LYS A  48       5.134   3.054  -9.040  1.00 94.50           N  
ATOM    350  CA  LYS A  48       6.383   3.806  -8.954  1.00 94.50           C  
ATOM    351  C   LYS A  48       7.339   3.414 -10.077  1.00 94.50           C  
ATOM    352  CB  LYS A  48       7.051   3.585  -7.596  1.00 94.50           C  
ATOM    353  O   LYS A  48       7.435   2.238 -10.436  1.00 94.50           O  
ATOM    354  CG  LYS A  48       7.619   2.186  -7.406  1.00 94.50           C  
ATOM    355  CD  LYS A  48       8.384   2.067  -6.094  1.00 94.50           C  
ATOM    356  CE  LYS A  48       8.919   0.657  -5.884  1.00 94.50           C  
ATOM    357  NZ  LYS A  48       9.556   0.500  -4.543  1.00 94.50           N  
ATOM    358  N   GLY A  49       7.901   4.502 -10.649  1.00 93.57           N  
ATOM    359  CA  GLY A  49       8.824   4.331 -11.760  1.00 93.57           C  
ATOM    360  C   GLY A  49      10.173   4.981 -11.520  1.00 93.57           C  
ATOM    361  O   GLY A  49      10.249   6.083 -10.973  1.00 93.57           O  
ATOM    362  N   TRP A  50      11.307   4.228 -11.955  1.00 93.71           N  
ATOM    363  CA  TRP A  50      12.657   4.768 -11.824  1.00 93.71           C  
ATOM    364  C   TRP A  50      13.580   4.190 -12.892  1.00 93.71           C  
ATOM    365  CB  TRP A  50      13.221   4.474 -10.431  1.00 93.71           C  
ATOM    366  O   TRP A  50      13.254   3.182 -13.524  1.00 93.71           O  
ATOM    367  CG  TRP A  50      13.579   3.035 -10.210  1.00 93.71           C  
ATOM    368  CD1 TRP A  50      14.815   2.464 -10.338  1.00 93.71           C  
ATOM    369  CD2 TRP A  50      12.689   1.983  -9.825  1.00 93.71           C  
ATOM    370  CE2 TRP A  50      13.454   0.799  -9.738  1.00 93.71           C  
ATOM    371  CE3 TRP A  50      11.317   1.927  -9.544  1.00 93.71           C  
ATOM    372  NE1 TRP A  50      14.746   1.120 -10.056  1.00 93.71           N  
ATOM    373  CH2 TRP A  50      11.548  -0.456  -9.112  1.00 93.71           C  
ATOM    374  CZ2 TRP A  50      12.892  -0.429  -9.382  1.00 93.71           C  
ATOM    375  CZ3 TRP A  50      10.759   0.704  -9.190  1.00 93.71           C  
ATOM    376  N   ARG A  51      14.715   4.987 -13.152  1.00 92.12           N  
ATOM    377  CA  ARG A  51      15.733   4.521 -14.089  1.00 92.12           C  
ATOM    378  C   ARG A  51      16.914   3.902 -13.350  1.00 92.12           C  
ATOM    379  CB  ARG A  51      16.213   5.672 -14.976  1.00 92.12           C  
ATOM    380  O   ARG A  51      17.422   4.479 -12.386  1.00 92.12           O  
ATOM    381  CG  ARG A  51      15.295   5.969 -16.151  1.00 92.12           C  
ATOM    382  CD  ARG A  51      15.909   6.986 -17.103  1.00 92.12           C  
ATOM    383  NE  ARG A  51      14.918   7.519 -18.034  1.00 92.12           N  
ATOM    384  NH1 ARG A  51      15.173   5.834 -19.593  1.00 92.12           N  
ATOM    385  NH2 ARG A  51      13.676   7.530 -19.965  1.00 92.12           N  
ATOM    386  CZ  ARG A  51      14.591   6.960 -19.195  1.00 92.12           C  
ATOM    387  N   ASP A  52      17.282   2.613 -13.721  1.00 89.23           N  
ATOM    388  CA  ASP A  52      18.513   2.008 -13.221  1.00 89.23           C  
ATOM    389  C   ASP A  52      19.410   1.556 -14.371  1.00 89.23           C  
ATOM    390  CB  ASP A  52      18.195   0.824 -12.306  1.00 89.23           C  
ATOM    391  O   ASP A  52      19.186   1.932 -15.524  1.00 89.23           O  
ATOM    392  CG  ASP A  52      17.629  -0.370 -13.055  1.00 89.23           C  
ATOM    393  OD1 ASP A  52      17.682  -0.387 -14.303  1.00 89.23           O  
ATOM    394  OD2 ASP A  52      17.124  -1.301 -12.390  1.00 89.23           O  
ATOM    395  N   HIS A  53      20.562   0.817 -14.101  1.00 90.96           N  
ATOM    396  CA  HIS A  53      21.557   0.413 -15.088  1.00 90.96           C  
ATOM    397  C   HIS A  53      20.939  -0.478 -16.161  1.00 90.96           C  
ATOM    398  CB  HIS A  53      22.721  -0.312 -14.411  1.00 90.96           C  
ATOM    399  O   HIS A  53      21.470  -0.583 -17.268  1.00 90.96           O  
ATOM    400  CG  HIS A  53      22.322  -1.580 -13.726  1.00 90.96           C  
ATOM    401  CD2 HIS A  53      22.513  -2.875 -14.071  1.00 90.96           C  
ATOM    402  ND1 HIS A  53      21.632  -1.596 -12.533  1.00 90.96           N  
ATOM    403  CE1 HIS A  53      21.417  -2.850 -12.172  1.00 90.96           C  
ATOM    404  NE2 HIS A  53      21.942  -3.646 -13.089  1.00 90.96           N  
ATOM    405  N   ARG A  54      19.790  -1.014 -15.935  1.00 89.25           N  
ATOM    406  CA  ARG A  54      19.125  -1.967 -16.818  1.00 89.25           C  
ATOM    407  C   ARG A  54      18.008  -1.294 -17.608  1.00 89.25           C  
ATOM    408  CB  ARG A  54      18.565  -3.143 -16.015  1.00 89.25           C  
ATOM    409  O   ARG A  54      17.372  -1.926 -18.455  1.00 89.25           O  
ATOM    410  CG  ARG A  54      19.630  -3.989 -15.337  1.00 89.25           C  
ATOM    411  CD  ARG A  54      19.019  -5.136 -14.543  1.00 89.25           C  
ATOM    412  NE  ARG A  54      20.038  -5.906 -13.837  1.00 89.25           N  
ATOM    413  NH1 ARG A  54      18.686  -7.742 -13.463  1.00 89.25           N  
ATOM    414  NH2 ARG A  54      20.853  -7.737 -12.715  1.00 89.25           N  
ATOM    415  CZ  ARG A  54      19.857  -7.127 -13.340  1.00 89.25           C  
ATOM    416  N   GLY A  55      17.711   0.109 -17.319  1.00 90.86           N  
ATOM    417  CA  GLY A  55      16.622   0.822 -17.968  1.00 90.86           C  
ATOM    418  C   GLY A  55      15.546   1.276 -17.000  1.00 90.86           C  
ATOM    419  O   GLY A  55      15.807   1.443 -15.807  1.00 90.86           O  
ATOM    420  N   TYR A  56      14.308   1.718 -17.628  1.00 90.73           N  
ATOM    421  CA  TYR A  56      13.178   2.188 -16.834  1.00 90.73           C  
ATOM    422  C   TYR A  56      12.492   1.029 -16.122  1.00 90.73           C  
ATOM    423  CB  TYR A  56      12.170   2.927 -17.719  1.00 90.73           C  
ATOM    424  O   TYR A  56      12.142   0.026 -16.749  1.00 90.73           O  
ATOM    425  CG  TYR A  56      11.049   3.581 -16.947  1.00 90.73           C  
ATOM    426  CD1 TYR A  56       9.778   3.013 -16.912  1.00 90.73           C  
ATOM    427  CD2 TYR A  56      11.259   4.767 -16.253  1.00 90.73           C  
ATOM    428  CE1 TYR A  56       8.742   3.612 -16.204  1.00 90.73           C  
ATOM    429  CE2 TYR A  56      10.230   5.376 -15.541  1.00 90.73           C  
ATOM    430  OH  TYR A  56       7.955   5.389 -14.819  1.00 90.73           O  
ATOM    431  CZ  TYR A  56       8.977   4.791 -15.522  1.00 90.73           C  
ATOM    432  N   ARG A  57      12.344   1.195 -14.729  1.00 91.56           N  
ATOM    433  CA  ARG A  57      11.702   0.181 -13.899  1.00 91.56           C  
ATOM    434  C   ARG A  57      10.357   0.672 -13.374  1.00 91.56           C  
ATOM    435  CB  ARG A  57      12.610  -0.210 -12.730  1.00 91.56           C  
ATOM    436  O   ARG A  57      10.181   1.867 -13.127  1.00 91.56           O  
ATOM    437  CG  ARG A  57      13.974  -0.729 -13.156  1.00 91.56           C  
ATOM    438  CD  ARG A  57      13.875  -2.098 -13.815  1.00 91.56           C  
ATOM    439  NE  ARG A  57      15.194  -2.683 -14.042  1.00 91.56           N  
ATOM    440  NH1 ARG A  57      14.397  -4.599 -15.058  1.00 91.56           N  
ATOM    441  NH2 ARG A  57      16.653  -4.295 -14.783  1.00 91.56           N  
ATOM    442  CZ  ARG A  57      15.412  -3.857 -14.627  1.00 91.56           C  
ATOM    443  N   ILE A  58       9.374  -0.339 -13.357  1.00 91.84           N  
ATOM    444  CA  ILE A  58       8.075  -0.028 -12.770  1.00 91.84           C  
ATOM    445  C   ILE A  58       7.776  -1.002 -11.633  1.00 91.84           C  
ATOM    446  CB  ILE A  58       6.950  -0.078 -13.828  1.00 91.84           C  
ATOM    447  O   ILE A  58       8.025  -2.204 -11.755  1.00 91.84           O  
ATOM    448  CG1 ILE A  58       7.171   1.003 -14.893  1.00 91.84           C  
ATOM    449  CG2 ILE A  58       5.578   0.079 -13.165  1.00 91.84           C  
ATOM    450  CD1 ILE A  58       6.223   0.904 -16.081  1.00 91.84           C  
ATOM    451  N   GLU A  59       7.349  -0.366 -10.568  1.00 92.84           N  
ATOM    452  CA  GLU A  59       6.932  -1.147  -9.407  1.00 92.84           C  
ATOM    453  C   GLU A  59       5.529  -0.754  -8.953  1.00 92.84           C  
ATOM    454  CB  GLU A  59       7.925  -0.972  -8.255  1.00 92.84           C  
ATOM    455  O   GLU A  59       5.197   0.433  -8.901  1.00 92.84           O  
ATOM    456  CG  GLU A  59       7.607  -1.822  -7.034  1.00 92.84           C  
ATOM    457  CD  GLU A  59       8.583  -1.613  -5.887  1.00 92.84           C  
ATOM    458  OE1 GLU A  59       8.294  -2.061  -4.754  1.00 92.84           O  
ATOM    459  OE2 GLU A  59       9.645  -0.994  -6.122  1.00 92.84           O  
ATOM    460  N   ARG A  60       4.668  -1.786  -8.589  1.00 94.47           N  
ATOM    461  CA  ARG A  60       3.304  -1.577  -8.113  1.00 94.47           C  
ATOM    462  C   ARG A  60       3.055  -2.339  -6.816  1.00 94.47           C  
ATOM    463  CB  ARG A  60       2.291  -2.006  -9.176  1.00 94.47           C  
ATOM    464  O   ARG A  60       3.672  -3.377  -6.571  1.00 94.47           O  
ATOM    465  CG  ARG A  60       2.452  -1.288 -10.506  1.00 94.47           C  
ATOM    466  CD  ARG A  60       1.505  -1.839 -11.563  1.00 94.47           C  
ATOM    467  NE  ARG A  60       1.700  -1.187 -12.855  1.00 94.47           N  
ATOM    468  NH1 ARG A  60       3.380  -2.610 -13.552  1.00 94.47           N  
ATOM    469  NH2 ARG A  60       2.680  -0.903 -14.912  1.00 94.47           N  
ATOM    470  CZ  ARG A  60       2.587  -1.568 -13.770  1.00 94.47           C  
ATOM    471  N   GLY A  61       2.146  -1.801  -5.981  1.00 93.81           N  
ATOM    472  CA  GLY A  61       1.873  -2.492  -4.731  1.00 93.81           C  
ATOM    473  C   GLY A  61       0.909  -1.741  -3.832  1.00 93.81           C  
ATOM    474  O   GLY A  61       0.197  -0.844  -4.288  1.00 93.81           O  
ATOM    475  N   CYS A  62       0.888  -2.313  -2.597  1.00 94.06           N  
ATOM    476  CA  CYS A  62       0.034  -1.729  -1.568  1.00 94.06           C  
ATOM    477  C   CYS A  62       0.821  -0.764  -0.689  1.00 94.06           C  
ATOM    478  CB  CYS A  62      -0.593  -2.824  -0.706  1.00 94.06           C  
ATOM    479  O   CYS A  62       2.006  -0.980  -0.429  1.00 94.06           O  
ATOM    480  SG  CYS A  62      -1.711  -3.914  -1.614  1.00 94.06           S  
ATOM    481  N   GLY A  63       0.253   0.285  -0.379  1.00 93.55           N  
ATOM    482  CA  GLY A  63       0.920   1.280   0.446  1.00 93.55           C  
ATOM    483  C   GLY A  63       1.624   2.351  -0.365  1.00 93.55           C  
ATOM    484  O   GLY A  63       2.040   2.106  -1.500  1.00 93.55           O  
ATOM    485  N   CYS A  64       1.479   3.595   0.081  1.00 93.57           N  
ATOM    486  CA  CYS A  64       2.137   4.696  -0.614  1.00 93.57           C  
ATOM    487  C   CYS A  64       3.485   5.015   0.023  1.00 93.57           C  
ATOM    488  CB  CYS A  64       1.251   5.941  -0.605  1.00 93.57           C  
ATOM    489  O   CYS A  64       3.544   5.672   1.063  1.00 93.57           O  
ATOM    490  SG  CYS A  64       1.726   7.180  -1.831  1.00 93.57           S  
ATOM    491  N   PRO A  65       4.568   4.483  -0.668  1.00 92.22           N  
ATOM    492  CA  PRO A  65       5.912   4.669  -0.115  1.00 92.22           C  
ATOM    493  C   PRO A  65       6.432   6.094  -0.296  1.00 92.22           C  
ATOM    494  CB  PRO A  65       6.761   3.673  -0.909  1.00 92.22           C  
ATOM    495  O   PRO A  65       5.965   6.818  -1.179  1.00 92.22           O  
ATOM    496  CG  PRO A  65       6.071   3.550  -2.229  1.00 92.22           C  
ATOM    497  CD  PRO A  65       4.593   3.707  -2.012  1.00 92.22           C  
ATOM    498  N   SER A  66       7.324   6.455   0.664  1.00 93.74           N  
ATOM    499  CA  SER A  66       8.109   7.666   0.449  1.00 93.74           C  
ATOM    500  C   SER A  66       9.222   7.430  -0.566  1.00 93.74           C  
ATOM    501  CB  SER A  66       8.706   8.159   1.768  1.00 93.74           C  
ATOM    502  O   SER A  66       9.935   6.428  -0.491  1.00 93.74           O  
ATOM    503  OG  SER A  66       7.683   8.524   2.678  1.00 93.74           O  
ATOM    504  N   VAL A  67       9.338   8.246  -1.593  1.00 93.30           N  
ATOM    505  CA  VAL A  67      10.342   8.003  -2.623  1.00 93.30           C  
ATOM    506  C   VAL A  67      11.338   9.160  -2.658  1.00 93.30           C  
ATOM    507  CB  VAL A  67       9.694   7.816  -4.014  1.00 93.30           C  
ATOM    508  O   VAL A  67      11.032  10.265  -2.205  1.00 93.30           O  
ATOM    509  CG1 VAL A  67       8.790   6.585  -4.026  1.00 93.30           C  
ATOM    510  CG2 VAL A  67       8.908   9.065  -4.408  1.00 93.30           C  
ATOM    511  N   LYS A  68      12.674   8.847  -3.074  1.00 91.48           N  
ATOM    512  CA  LYS A  68      13.713   9.850  -3.293  1.00 91.48           C  
ATOM    513  C   LYS A  68      13.369  10.747  -4.479  1.00 91.48           C  
ATOM    514  CB  LYS A  68      15.068   9.179  -3.520  1.00 91.48           C  
ATOM    515  O   LYS A  68      12.560  10.375  -5.332  1.00 91.48           O  
ATOM    516  CG  LYS A  68      15.578   8.393  -2.321  1.00 91.48           C  
ATOM    517  CD  LYS A  68      16.925   7.743  -2.610  1.00 91.48           C  
ATOM    518  CE  LYS A  68      17.431   6.948  -1.415  1.00 91.48           C  
ATOM    519  NZ  LYS A  68      18.688   6.208  -1.734  1.00 91.48           N  
ATOM    520  N   LYS A  69      14.093  11.918  -4.555  1.00 89.10           N  
ATOM    521  CA  LYS A  69      13.965  12.828  -5.691  1.00 89.10           C  
ATOM    522  C   LYS A  69      14.359  12.139  -6.994  1.00 89.10           C  
ATOM    523  CB  LYS A  69      14.822  14.076  -5.478  1.00 89.10           C  
ATOM    524  O   LYS A  69      15.330  11.380  -7.033  1.00 89.10           O  
ATOM    525  CG  LYS A  69      14.467  15.235  -6.397  1.00 89.10           C  
ATOM    526  CD  LYS A  69      15.260  16.488  -6.048  1.00 89.10           C  
ATOM    527  CE  LYS A  69      14.972  17.622  -7.023  1.00 89.10           C  
ATOM    528  NZ  LYS A  69      15.763  18.847  -6.697  1.00 89.10           N  
ATOM    529  N   GLY A  70      13.420  12.234  -8.003  1.00 88.62           N  
ATOM    530  CA  GLY A  70      13.780  11.637  -9.279  1.00 88.62           C  
ATOM    531  C   GLY A  70      13.046  10.340  -9.559  1.00 88.62           C  
ATOM    532  O   GLY A  70      13.198   9.754 -10.633  1.00 88.62           O  
ATOM    533  N   ILE A  71      12.224   9.877  -8.560  1.00 94.80           N  
ATOM    534  CA  ILE A  71      11.354   8.714  -8.702  1.00 94.80           C  
ATOM    535  C   ILE A  71       9.908   9.170  -8.880  1.00 94.80           C  
ATOM    536  CB  ILE A  71      11.473   7.768  -7.487  1.00 94.80           C  
ATOM    537  O   ILE A  71       9.412   9.997  -8.110  1.00 94.80           O  
ATOM    538  CG1 ILE A  71      12.904   7.232  -7.365  1.00 94.80           C  
ATOM    539  CG2 ILE A  71      10.465   6.620  -7.596  1.00 94.80           C  
ATOM    540  CD1 ILE A  71      13.134   6.352  -6.143  1.00 94.80           C  
ATOM    541  N   GLU A  72       9.280   8.664 -10.020  1.00 94.43           N  
ATOM    542  CA  GLU A  72       7.870   8.938 -10.278  1.00 94.43           C  
ATOM    543  C   GLU A  72       6.969   8.035  -9.441  1.00 94.43           C  
ATOM    544  CB  GLU A  72       7.552   8.765 -11.766  1.00 94.43           C  
ATOM    545  O   GLU A  72       7.151   6.816  -9.419  1.00 94.43           O  
ATOM    546  CG  GLU A  72       8.353   9.683 -12.677  1.00 94.43           C  
ATOM    547  CD  GLU A  72       8.130   9.405 -14.155  1.00 94.43           C  
ATOM    548  OE1 GLU A  72       8.772  10.067 -15.001  1.00 94.43           O  
ATOM    549  OE2 GLU A  72       7.305   8.518 -14.470  1.00 94.43           O  
ATOM    550  N   ILE A  73       6.073   8.756  -8.597  1.00 95.63           N  
ATOM    551  CA  ILE A  73       5.187   7.947  -7.768  1.00 95.63           C  
ATOM    552  C   ILE A  73       3.755   8.464  -7.884  1.00 95.63           C  
ATOM    553  CB  ILE A  73       5.639   7.948  -6.290  1.00 95.63           C  
ATOM    554  O   ILE A  73       3.523   9.675  -7.868  1.00 95.63           O  
ATOM    555  CG1 ILE A  73       4.740   7.027  -5.456  1.00 95.63           C  
ATOM    556  CG2 ILE A  73       5.638   9.372  -5.726  1.00 95.63           C  
ATOM    557  CD1 ILE A  73       5.421   6.449  -4.223  1.00 95.63           C  
ATOM    558  N   ASN A  74       2.786   7.451  -8.140  1.00 95.35           N  
ATOM    559  CA  ASN A  74       1.351   7.709  -8.104  1.00 95.35           C  
ATOM    560  C   ASN A  74       0.649   6.831  -7.071  1.00 95.35           C  
ATOM    561  CB  ASN A  74       0.732   7.498  -9.487  1.00 95.35           C  
ATOM    562  O   ASN A  74       0.737   5.604  -7.131  1.00 95.35           O  
ATOM    563  CG  ASN A  74      -0.745   7.836  -9.524  1.00 95.35           C  
ATOM    564  ND2 ASN A  74      -1.538   6.961 -10.132  1.00 95.35           N  
ATOM    565  OD1 ASN A  74      -1.171   8.874  -9.011  1.00 95.35           O  
ATOM    566  N   CYS A  75       0.012   7.565  -6.153  1.00 95.68           N  
ATOM    567  CA  CYS A  75      -0.738   6.868  -5.114  1.00 95.68           C  
ATOM    568  C   CYS A  75      -2.238   7.064  -5.300  1.00 95.68           C  
ATOM    569  CB  CYS A  75      -0.319   7.358  -3.729  1.00 95.68           C  
ATOM    570  O   CYS A  75      -2.694   8.175  -5.577  1.00 95.68           O  
ATOM    571  SG  CYS A  75       1.429   7.089  -3.360  1.00 95.68           S  
ATOM    572  N   CYS A  76      -2.897   5.928  -5.231  1.00 95.36           N  
ATOM    573  CA  CYS A  76      -4.347   6.045  -5.346  1.00 95.36           C  
ATOM    574  C   CYS A  76      -5.048   5.178  -4.307  1.00 95.36           C  
ATOM    575  CB  CYS A  76      -4.807   5.650  -6.749  1.00 95.36           C  
ATOM    576  O   CYS A  76      -4.446   4.257  -3.752  1.00 95.36           O  
ATOM    577  SG  CYS A  76      -4.488   3.920  -7.159  1.00 95.36           S  
ATOM    578  N   THR A  77      -6.330   5.554  -3.904  1.00 94.13           N  
ATOM    579  CA  THR A  77      -7.031   4.936  -2.785  1.00 94.13           C  
ATOM    580  C   THR A  77      -8.162   4.040  -3.283  1.00 94.13           C  
ATOM    581  CB  THR A  77      -7.599   5.998  -1.826  1.00 94.13           C  
ATOM    582  O   THR A  77      -8.941   3.514  -2.486  1.00 94.13           O  
ATOM    583  CG2 THR A  77      -6.479   6.773  -1.138  1.00 94.13           C  
ATOM    584  OG1 THR A  77      -8.414   6.915  -2.566  1.00 94.13           O  
ATOM    585  N   THR A  78      -8.218   3.880  -4.606  1.00 93.06           N  
ATOM    586  CA  THR A  78      -9.282   3.055  -5.166  1.00 93.06           C  
ATOM    587  C   THR A  78      -8.732   1.715  -5.646  1.00 93.06           C  
ATOM    588  CB  THR A  78      -9.988   3.770  -6.333  1.00 93.06           C  
ATOM    589  O   THR A  78      -7.520   1.558  -5.807  1.00 93.06           O  
ATOM    590  CG2 THR A  78     -10.578   5.104  -5.885  1.00 93.06           C  
ATOM    591  OG1 THR A  78      -9.043   4.007  -7.383  1.00 93.06           O  
ATOM    592  N   ASP A  79      -9.627   0.691  -5.926  1.00 93.18           N  
ATOM    593  CA  ASP A  79      -9.244  -0.652  -6.353  1.00 93.18           C  
ATOM    594  C   ASP A  79      -8.552  -0.619  -7.714  1.00 93.18           C  
ATOM    595  CB  ASP A  79     -10.469  -1.567  -6.408  1.00 93.18           C  
ATOM    596  O   ASP A  79      -9.057  -0.008  -8.658  1.00 93.18           O  
ATOM    597  CG  ASP A  79     -10.977  -1.961  -5.032  1.00 93.18           C  
ATOM    598  OD1 ASP A  79     -10.153  -2.198  -4.122  1.00 93.18           O  
ATOM    599  OD2 ASP A  79     -12.212  -2.040  -4.856  1.00 93.18           O  
ATOM    600  N   ARG A  80      -7.420  -1.239  -7.748  1.00 92.51           N  
ATOM    601  CA  ARG A  80      -6.732  -1.455  -9.017  1.00 92.51           C  
ATOM    602  C   ARG A  80      -6.464  -0.133  -9.727  1.00 92.51           C  
ATOM    603  CB  ARG A  80      -7.550  -2.380  -9.921  1.00 92.51           C  
ATOM    604  O   ARG A  80      -6.526  -0.058 -10.956  1.00 92.51           O  
ATOM    605  CG  ARG A  80      -7.867  -3.729  -9.297  1.00 92.51           C  
ATOM    606  CD  ARG A  80      -8.791  -4.556 -10.181  1.00 92.51           C  
ATOM    607  NE  ARG A  80      -9.175  -5.808  -9.536  1.00 92.51           N  
ATOM    608  NH1 ARG A  80     -10.711  -6.410 -11.154  1.00 92.51           N  
ATOM    609  NH2 ARG A  80     -10.351  -7.772  -9.345  1.00 92.51           N  
ATOM    610  CZ  ARG A  80     -10.078  -6.660 -10.013  1.00 92.51           C  
ATOM    611  N   CYS A  81      -6.252   0.985  -9.189  1.00 93.73           N  
ATOM    612  CA  CYS A  81      -6.046   2.314  -9.755  1.00 93.73           C  
ATOM    613  C   CYS A  81      -4.599   2.499 -10.198  1.00 93.73           C  
ATOM    614  CB  CYS A  81      -6.420   3.393  -8.740  1.00 93.73           C  
ATOM    615  O   CYS A  81      -4.276   3.468 -10.888  1.00 93.73           O  
ATOM    616  SG  CYS A  81      -5.269   3.521  -7.355  1.00 93.73           S  
ATOM    617  N   ASN A  82      -3.798   1.502  -9.766  1.00 93.58           N  
ATOM    618  CA  ASN A  82      -2.381   1.609 -10.095  1.00 93.58           C  
ATOM    619  C   ASN A  82      -2.053   0.896 -11.403  1.00 93.58           C  
ATOM    620  CB  ASN A  82      -1.522   1.052  -8.957  1.00 93.58           C  
ATOM    621  O   ASN A  82      -0.982   0.303 -11.541  1.00 93.58           O  
ATOM    622  CG  ASN A  82      -1.858  -0.388  -8.624  1.00 93.58           C  
ATOM    623  ND2 ASN A  82      -0.890  -1.110  -8.071  1.00 93.58           N  
ATOM    624  OD1 ASN A  82      -2.977  -0.849  -8.862  1.00 93.58           O  
ATOM    625  N   ASN A  83      -3.005   0.970 -12.453  1.00 86.91           N  
ATOM    626  CA  ASN A  83      -2.785   0.392 -13.775  1.00 86.91           C  
ATOM    627  C   ASN A  83      -1.745   1.180 -14.566  1.00 86.91           C  
ATOM    628  CB  ASN A  83      -4.100   0.317 -14.553  1.00 86.91           C  
ATOM    629  O   ASN A  83      -1.617   2.393 -14.394  1.00 86.91           O  
ATOM    630  CG  ASN A  83      -3.966  -0.446 -15.856  1.00 86.91           C  
ATOM    631  ND2 ASN A  83      -4.829  -0.137 -16.816  1.00 86.91           N  
ATOM    632  OD1 ASN A  83      -3.093  -1.307 -15.998  1.00 86.91           O  
TER     633      ASN A  83                                                      
ENDMDL                                                                          
END                                                                             
