# Supplementary material for: Domain loss enabled evolution of novel functions in the snake three-finger toxin gene superfamily
Source: Nat Commun. 2023 Aug 11;14:4861. doi: 10.1038/s41467-023-40550-0 (PMC10421932; doi:10.1038/s41467-023-40550-0)
Supplement: Supplementary file 5 — Supplementary Data 2 [file 41467_2023_40550_MOESM5_ESM.zip › SD2_structure_predictions/full_sequence/SP|C6JUP1|Micrurus_corallinus.pdb]

MODEL     1                                                                     
ATOM      1  N   MET A   1     -31.906   4.827  32.409  1.00 60.48           N  
ATOM      2  CA  MET A   1     -30.988   5.685  31.665  1.00 60.48           C  
ATOM      3  C   MET A   1     -29.673   4.963  31.389  1.00 60.48           C  
ATOM      4  CB  MET A   1     -30.721   6.981  32.432  1.00 60.48           C  
ATOM      5  O   MET A   1     -28.839   5.455  30.627  1.00 60.48           O  
ATOM      6  CG  MET A   1     -31.876   7.417  33.319  1.00 60.48           C  
ATOM      7  SD  MET A   1     -31.521   8.977  34.219  1.00 60.48           S  
ATOM      8  CE  MET A   1     -31.291   8.332  35.899  1.00 60.48           C  
ATOM      9  N   LYS A   2     -29.514   3.761  31.997  1.00 72.18           N  
ATOM     10  CA  LYS A   2     -28.347   2.889  31.896  1.00 72.18           C  
ATOM     11  C   LYS A   2     -28.365   2.096  30.592  1.00 72.18           C  
ATOM     12  CB  LYS A   2     -28.286   1.933  33.088  1.00 72.18           C  
ATOM     13  O   LYS A   2     -27.312   1.829  30.008  1.00 72.18           O  
ATOM     14  CG  LYS A   2     -27.999   2.619  34.416  1.00 72.18           C  
ATOM     15  CD  LYS A   2     -27.980   1.621  35.567  1.00 72.18           C  
ATOM     16  CE  LYS A   2     -27.609   2.292  36.883  1.00 72.18           C  
ATOM     17  NZ  LYS A   2     -27.832   1.385  38.049  1.00 72.18           N  
ATOM     18  N   THR A   3     -29.622   1.877  30.128  1.00 72.05           N  
ATOM     19  CA  THR A   3     -29.744   1.086  28.909  1.00 72.05           C  
ATOM     20  C   THR A   3     -29.378   1.919  27.684  1.00 72.05           C  
ATOM     21  CB  THR A   3     -31.170   0.528  28.746  1.00 72.05           C  
ATOM     22  O   THR A   3     -28.842   1.393  26.707  1.00 72.05           O  
ATOM     23  CG2 THR A   3     -31.519  -0.429  29.881  1.00 72.05           C  
ATOM     24  OG1 THR A   3     -32.105   1.614  28.747  1.00 72.05           O  
ATOM     25  N   LEU A   4     -29.676   3.200  27.755  1.00 74.79           N  
ATOM     26  CA  LEU A   4     -29.366   4.099  26.649  1.00 74.79           C  
ATOM     27  C   LEU A   4     -27.859   4.282  26.503  1.00 74.79           C  
ATOM     28  CB  LEU A   4     -30.040   5.458  26.857  1.00 74.79           C  
ATOM     29  O   LEU A   4     -27.338   4.311  25.386  1.00 74.79           O  
ATOM     30  CG  LEU A   4     -31.552   5.506  26.634  1.00 74.79           C  
ATOM     31  CD1 LEU A   4     -32.060   6.939  26.755  1.00 74.79           C  
ATOM     32  CD2 LEU A   4     -31.911   4.920  25.273  1.00 74.79           C  
ATOM     33  N   LEU A   5     -27.175   4.280  27.692  1.00 75.89           N  
ATOM     34  CA  LEU A   5     -25.725   4.441  27.719  1.00 75.89           C  
ATOM     35  C   LEU A   5     -25.031   3.207  27.152  1.00 75.89           C  
ATOM     36  CB  LEU A   5     -25.241   4.701  29.148  1.00 75.89           C  
ATOM     37  O   LEU A   5     -24.056   3.326  26.405  1.00 75.89           O  
ATOM     38  CG  LEU A   5     -25.455   6.115  29.689  1.00 75.89           C  
ATOM     39  CD1 LEU A   5     -25.064   6.184  31.162  1.00 75.89           C  
ATOM     40  CD2 LEU A   5     -24.658   7.127  28.872  1.00 75.89           C  
ATOM     41  N   LEU A   6     -25.660   2.027  27.426  1.00 75.79           N  
ATOM     42  CA  LEU A   6     -25.088   0.776  26.938  1.00 75.79           C  
ATOM     43  C   LEU A   6     -25.245   0.660  25.426  1.00 75.79           C  
ATOM     44  CB  LEU A   6     -25.751  -0.420  27.625  1.00 75.79           C  
ATOM     45  O   LEU A   6     -24.329   0.209  24.735  1.00 75.79           O  
ATOM     46  CG  LEU A   6     -25.147  -0.856  28.961  1.00 75.79           C  
ATOM     47  CD1 LEU A   6     -26.134  -1.728  29.730  1.00 75.79           C  
ATOM     48  CD2 LEU A   6     -23.833  -1.595  28.738  1.00 75.79           C  
ATOM     49  N   THR A   7     -26.348   1.134  24.948  1.00 79.42           N  
ATOM     50  CA  THR A   7     -26.602   1.070  23.513  1.00 79.42           C  
ATOM     51  C   THR A   7     -25.675   2.017  22.757  1.00 79.42           C  
ATOM     52  CB  THR A   7     -28.068   1.414  23.190  1.00 79.42           C  
ATOM     53  O   THR A   7     -25.198   1.689  21.668  1.00 79.42           O  
ATOM     54  CG2 THR A   7     -29.017   0.360  23.750  1.00 79.42           C  
ATOM     55  OG1 THR A   7     -28.391   2.687  23.765  1.00 79.42           O  
ATOM     56  N   LEU A   8     -25.408   3.142  23.233  1.00 78.18           N  
ATOM     57  CA  LEU A   8     -24.545   4.136  22.604  1.00 78.18           C  
ATOM     58  C   LEU A   8     -23.103   3.641  22.540  1.00 78.18           C  
ATOM     59  CB  LEU A   8     -24.608   5.462  23.366  1.00 78.18           C  
ATOM     60  O   LEU A   8     -22.418   3.841  21.535  1.00 78.18           O  
ATOM     61  CG  LEU A   8     -24.044   6.686  22.645  1.00 78.18           C  
ATOM     62  CD1 LEU A   8     -25.176   7.541  22.086  1.00 78.18           C  
ATOM     63  CD2 LEU A   8     -23.164   7.503  23.585  1.00 78.18           C  
ATOM     64  N   VAL A   9     -22.660   2.909  23.560  1.00 80.59           N  
ATOM     65  CA  VAL A   9     -21.311   2.357  23.627  1.00 80.59           C  
ATOM     66  C   VAL A   9     -21.151   1.253  22.584  1.00 80.59           C  
ATOM     67  CB  VAL A   9     -20.991   1.810  25.036  1.00 80.59           C  
ATOM     68  O   VAL A   9     -20.130   1.182  21.897  1.00 80.59           O  
ATOM     69  CG1 VAL A   9     -19.632   1.111  25.048  1.00 80.59           C  
ATOM     70  CG2 VAL A   9     -21.024   2.938  26.066  1.00 80.59           C  
ATOM     71  N   VAL A  10     -22.172   0.491  22.356  1.00 78.09           N  
ATOM     72  CA  VAL A  10     -22.140  -0.614  21.404  1.00 78.09           C  
ATOM     73  C   VAL A  10     -22.120  -0.067  19.978  1.00 78.09           C  
ATOM     74  CB  VAL A  10     -23.344  -1.564  21.594  1.00 78.09           C  
ATOM     75  O   VAL A  10     -21.395  -0.577  19.121  1.00 78.09           O  
ATOM     76  CG1 VAL A  10     -23.354  -2.646  20.516  1.00 78.09           C  
ATOM     77  CG2 VAL A  10     -23.312  -2.192  22.986  1.00 78.09           C  
ATOM     78  N   VAL A  11     -22.898   0.999  19.715  1.00 76.97           N  
ATOM     79  CA  VAL A  11     -22.964   1.619  18.396  1.00 76.97           C  
ATOM     80  C   VAL A  11     -21.620   2.261  18.059  1.00 76.97           C  
ATOM     81  CB  VAL A  11     -24.092   2.673  18.321  1.00 76.97           C  
ATOM     82  O   VAL A  11     -21.146   2.163  16.925  1.00 76.97           O  
ATOM     83  CG1 VAL A  11     -24.028   3.439  17.001  1.00 76.97           C  
ATOM     84  CG2 VAL A  11     -25.456   2.006  18.490  1.00 76.97           C  
ATOM     85  N   THR A  12     -21.009   2.846  19.076  1.00 72.31           N  
ATOM     86  CA  THR A  12     -19.718   3.484  18.845  1.00 72.31           C  
ATOM     87  C   THR A  12     -18.640   2.439  18.569  1.00 72.31           C  
ATOM     88  CB  THR A  12     -19.300   4.351  20.048  1.00 72.31           C  
ATOM     89  O   THR A  12     -17.749   2.662  17.747  1.00 72.31           O  
ATOM     90  CG2 THR A  12     -20.257   5.522  20.241  1.00 72.31           C  
ATOM     91  OG1 THR A  12     -19.302   3.546  21.233  1.00 72.31           O  
ATOM     92  N   ILE A  13     -18.686   1.342  19.248  1.00 71.70           N  
ATOM     93  CA  ILE A  13     -17.718   0.265  19.075  1.00 71.70           C  
ATOM     94  C   ILE A  13     -17.899  -0.375  17.700  1.00 71.70           C  
ATOM     95  CB  ILE A  13     -17.853  -0.801  20.185  1.00 71.70           C  
ATOM     96  O   ILE A  13     -16.919  -0.702  17.027  1.00 71.70           O  
ATOM     97  CG1 ILE A  13     -17.512  -0.196  21.551  1.00 71.70           C  
ATOM     98  CG2 ILE A  13     -16.963  -2.010  19.884  1.00 71.70           C  
ATOM     99  CD1 ILE A  13     -17.808  -1.116  22.727  1.00 71.70           C  
ATOM    100  N   VAL A  14     -19.112  -0.502  17.275  1.00 68.72           N  
ATOM    101  CA  VAL A  14     -19.407  -1.123  15.988  1.00 68.72           C  
ATOM    102  C   VAL A  14     -19.005  -0.182  14.855  1.00 68.72           C  
ATOM    103  CB  VAL A  14     -20.902  -1.495  15.867  1.00 68.72           C  
ATOM    104  O   VAL A  14     -18.540  -0.628  13.803  1.00 68.72           O  
ATOM    105  CG1 VAL A  14     -21.219  -2.009  14.464  1.00 68.72           C  
ATOM    106  CG2 VAL A  14     -21.280  -2.536  16.919  1.00 68.72           C  
ATOM    107  N   CYS A  15     -19.051   1.110  15.139  1.00 66.95           N  
ATOM    108  CA  CYS A  15     -18.715   2.075  14.098  1.00 66.95           C  
ATOM    109  C   CYS A  15     -17.205   2.233  13.968  1.00 66.95           C  
ATOM    110  CB  CYS A  15     -19.355   3.430  14.398  1.00 66.95           C  
ATOM    111  O   CYS A  15     -16.703   2.579  12.897  1.00 66.95           O  
ATOM    112  SG  CYS A  15     -21.152   3.444  14.214  1.00 66.95           S  
ATOM    113  N   LEU A  16     -16.497   1.834  15.023  1.00 63.96           N  
ATOM    114  CA  LEU A  16     -15.048   1.995  14.960  1.00 63.96           C  
ATOM    115  C   LEU A  16     -14.418   0.909  14.094  1.00 63.96           C  
ATOM    116  CB  LEU A  16     -14.443   1.958  16.366  1.00 63.96           C  
ATOM    117  O   LEU A  16     -13.375   1.131  13.475  1.00 63.96           O  
ATOM    118  CG  LEU A  16     -14.710   3.176  17.251  1.00 63.96           C  
ATOM    119  CD1 LEU A  16     -14.323   2.876  18.696  1.00 63.96           C  
ATOM    120  CD2 LEU A  16     -13.952   4.392  16.731  1.00 63.96           C  
ATOM    121  N   ASP A  17     -15.172  -0.183  13.913  1.00 59.51           N  
ATOM    122  CA  ASP A  17     -14.613  -1.251  13.091  1.00 59.51           C  
ATOM    123  C   ASP A  17     -14.870  -0.995  11.608  1.00 59.51           C  
ATOM    124  CB  ASP A  17     -15.196  -2.605  13.500  1.00 59.51           C  
ATOM    125  O   ASP A  17     -14.419  -1.760  10.753  1.00 59.51           O  
ATOM    126  CG  ASP A  17     -14.456  -3.243  14.662  1.00 59.51           C  
ATOM    127  OD1 ASP A  17     -13.212  -3.139  14.724  1.00 59.51           O  
ATOM    128  OD2 ASP A  17     -15.122  -3.859  15.522  1.00 59.51           O  
ATOM    129  N   LEU A  18     -15.769  -0.013  11.363  1.00 61.60           N  
ATOM    130  CA  LEU A  18     -15.913   0.337   9.954  1.00 61.60           C  
ATOM    131  C   LEU A  18     -14.620   0.934   9.408  1.00 61.60           C  
ATOM    132  CB  LEU A  18     -17.066   1.325   9.761  1.00 61.60           C  
ATOM    133  O   LEU A  18     -14.623   1.573   8.353  1.00 61.60           O  
ATOM    134  CG  LEU A  18     -18.467   0.720   9.656  1.00 61.60           C  
ATOM    135  CD1 LEU A  18     -19.235   0.934  10.955  1.00 61.60           C  
ATOM    136  CD2 LEU A  18     -19.222   1.322   8.476  1.00 61.60           C  
ATOM    137  N   GLY A  19     -13.493   0.420   9.718  1.00 63.59           N  
ATOM    138  CA  GLY A  19     -12.335  -0.114   9.020  1.00 63.59           C  
ATOM    139  C   GLY A  19     -11.642   0.910   8.142  1.00 63.59           C  
ATOM    140  O   GLY A  19     -12.245   1.446   7.210  1.00 63.59           O  
ATOM    141  N   ASN A  20     -11.009   1.834   8.729  1.00 72.24           N  
ATOM    142  CA  ASN A  20     -10.019   2.608   7.988  1.00 72.24           C  
ATOM    143  C   ASN A  20      -9.404   1.793   6.854  1.00 72.24           C  
ATOM    144  CB  ASN A  20      -8.925   3.121   8.928  1.00 72.24           C  
ATOM    145  O   ASN A  20      -8.887   0.698   7.081  1.00 72.24           O  
ATOM    146  CG  ASN A  20      -9.383   4.294   9.772  1.00 72.24           C  
ATOM    147  ND2 ASN A  20      -8.532   4.730  10.693  1.00 72.24           N  
ATOM    148  OD1 ASN A  20     -10.493   4.804   9.598  1.00 72.24           O  
ATOM    149  N   SER A  21     -10.100   1.836   5.683  1.00 88.26           N  
ATOM    150  CA  SER A  21      -9.505   1.167   4.530  1.00 88.26           C  
ATOM    151  C   SER A  21      -8.310   1.947   3.994  1.00 88.26           C  
ATOM    152  CB  SER A  21     -10.544   0.984   3.422  1.00 88.26           C  
ATOM    153  O   SER A  21      -8.327   3.180   3.970  1.00 88.26           O  
ATOM    154  OG  SER A  21     -10.963   2.238   2.913  1.00 88.26           O  
ATOM    155  N   LEU A  22      -7.189   1.306   3.887  1.00 95.31           N  
ATOM    156  CA  LEU A  22      -5.956   1.865   3.345  1.00 95.31           C  
ATOM    157  C   LEU A  22      -6.122   2.222   1.872  1.00 95.31           C  
ATOM    158  CB  LEU A  22      -4.799   0.876   3.515  1.00 95.31           C  
ATOM    159  O   LEU A  22      -6.663   1.432   1.095  1.00 95.31           O  
ATOM    160  CG  LEU A  22      -3.425   1.352   3.041  1.00 95.31           C  
ATOM    161  CD1 LEU A  22      -2.934   2.505   3.911  1.00 95.31           C  
ATOM    162  CD2 LEU A  22      -2.426   0.201   3.055  1.00 95.31           C  
ATOM    163  N   ILE A  23      -5.736   3.448   1.541  1.00 97.10           N  
ATOM    164  CA  ILE A  23      -5.777   3.924   0.162  1.00 97.10           C  
ATOM    165  C   ILE A  23      -4.358   4.012  -0.396  1.00 97.10           C  
ATOM    166  CB  ILE A  23      -6.480   5.296   0.058  1.00 97.10           C  
ATOM    167  O   ILE A  23      -3.483   4.634   0.212  1.00 97.10           O  
ATOM    168  CG1 ILE A  23      -7.897   5.215   0.636  1.00 97.10           C  
ATOM    169  CG2 ILE A  23      -6.508   5.780  -1.394  1.00 97.10           C  
ATOM    170  CD1 ILE A  23      -8.632   6.548   0.664  1.00 97.10           C  
ATOM    171  N   CYS A  24      -4.116   3.390  -1.583  1.00 97.36           N  
ATOM    172  CA  CYS A  24      -2.809   3.381  -2.230  1.00 97.36           C  
ATOM    173  C   CYS A  24      -2.920   3.808  -3.688  1.00 97.36           C  
ATOM    174  CB  CYS A  24      -2.177   1.992  -2.142  1.00 97.36           C  
ATOM    175  O   CYS A  24      -4.019   3.857  -4.244  1.00 97.36           O  
ATOM    176  SG  CYS A  24      -1.909   1.419  -0.450  1.00 97.36           S  
ATOM    177  N   TYR A  25      -1.816   4.161  -4.278  1.00 97.13           N  
ATOM    178  CA  TYR A  25      -1.758   4.355  -5.723  1.00 97.13           C  
ATOM    179  C   TYR A  25      -1.525   3.031  -6.442  1.00 97.13           C  
ATOM    180  CB  TYR A  25      -0.651   5.349  -6.088  1.00 97.13           C  
ATOM    181  O   TYR A  25      -0.755   2.190  -5.972  1.00 97.13           O  
ATOM    182  CG  TYR A  25      -1.010   6.788  -5.807  1.00 97.13           C  
ATOM    183  CD1 TYR A  25      -1.919   7.469  -6.613  1.00 97.13           C  
ATOM    184  CD2 TYR A  25      -0.442   7.468  -4.735  1.00 97.13           C  
ATOM    185  CE1 TYR A  25      -2.252   8.796  -6.358  1.00 97.13           C  
ATOM    186  CE2 TYR A  25      -0.767   8.794  -4.472  1.00 97.13           C  
ATOM    187  OH  TYR A  25      -1.998  10.762  -5.031  1.00 97.13           O  
ATOM    188  CZ  TYR A  25      -1.672   9.449  -5.287  1.00 97.13           C  
ATOM    189  N   ASN A  26      -2.219   2.871  -7.554  1.00 95.69           N  
ATOM    190  CA  ASN A  26      -1.931   1.722  -8.406  1.00 95.69           C  
ATOM    191  C   ASN A  26      -1.047   2.108  -9.588  1.00 95.69           C  
ATOM    192  CB  ASN A  26      -3.229   1.081  -8.901  1.00 95.69           C  
ATOM    193  O   ASN A  26      -0.613   3.256  -9.695  1.00 95.69           O  
ATOM    194  CG  ASN A  26      -3.957   1.943  -9.914  1.00 95.69           C  
ATOM    195  ND2 ASN A  26      -5.168   1.538 -10.276  1.00 95.69           N  
ATOM    196  OD1 ASN A  26      -3.433   2.964 -10.368  1.00 95.69           O  
ATOM    197  N   THR A  27      -0.728   1.137 -10.381  1.00 92.91           N  
ATOM    198  CA  THR A  27       0.248   1.337 -11.447  1.00 92.91           C  
ATOM    199  C   THR A  27      -0.235   2.400 -12.430  1.00 92.91           C  
ATOM    200  CB  THR A  27       0.527   0.025 -12.202  1.00 92.91           C  
ATOM    201  O   THR A  27       0.574   3.066 -13.079  1.00 92.91           O  
ATOM    202  CG2 THR A  27       1.530   0.242 -13.330  1.00 92.91           C  
ATOM    203  OG1 THR A  27       1.056  -0.943 -11.287  1.00 92.91           O  
ATOM    204  N   MET A  28      -1.582   2.611 -12.476  1.00 93.93           N  
ATOM    205  CA  MET A  28      -2.152   3.641 -13.340  1.00 93.93           C  
ATOM    206  C   MET A  28      -2.218   4.982 -12.617  1.00 93.93           C  
ATOM    207  CB  MET A  28      -3.548   3.234 -13.815  1.00 93.93           C  
ATOM    208  O   MET A  28      -2.852   5.922 -13.100  1.00 93.93           O  
ATOM    209  CG  MET A  28      -3.561   1.981 -14.675  1.00 93.93           C  
ATOM    210  SD  MET A  28      -5.245   1.550 -15.264  1.00 93.93           S  
ATOM    211  CE  MET A  28      -5.520   2.891 -16.455  1.00 93.93           C  
ATOM    212  N   MET A  29      -1.605   5.024 -11.374  1.00 91.82           N  
ATOM    213  CA  MET A  29      -1.547   6.221 -10.540  1.00 91.82           C  
ATOM    214  C   MET A  29      -2.943   6.642 -10.094  1.00 91.82           C  
ATOM    215  CB  MET A  29      -0.869   7.368 -11.291  1.00 91.82           C  
ATOM    216  O   MET A  29      -3.224   7.835  -9.965  1.00 91.82           O  
ATOM    217  CG  MET A  29       0.583   7.093 -11.650  1.00 91.82           C  
ATOM    218  SD  MET A  29       1.602   6.675 -10.183  1.00 91.82           S  
ATOM    219  CE  MET A  29       1.607   8.276  -9.329  1.00 91.82           C  
ATOM    220  N   GLN A  30      -3.764   5.758 -10.029  1.00 95.88           N  
ATOM    221  CA  GLN A  30      -5.102   5.981  -9.493  1.00 95.88           C  
ATOM    222  C   GLN A  30      -5.165   5.633  -8.008  1.00 95.88           C  
ATOM    223  CB  GLN A  30      -6.135   5.162 -10.268  1.00 95.88           C  
ATOM    224  O   GLN A  30      -4.472   4.723  -7.549  1.00 95.88           O  
ATOM    225  CG  GLN A  30      -6.215   5.514 -11.748  1.00 95.88           C  
ATOM    226  CD  GLN A  30      -7.131   4.587 -12.524  1.00 95.88           C  
ATOM    227  NE2 GLN A  30      -7.754   5.111 -13.574  1.00 95.88           N  
ATOM    228  OE1 GLN A  30      -7.277   3.409 -12.183  1.00 95.88           O  
ATOM    229  N   LYS A  31      -5.960   6.377  -7.255  1.00 97.28           N  
ATOM    230  CA  LYS A  31      -6.214   6.070  -5.850  1.00 97.28           C  
ATOM    231  C   LYS A  31      -7.196   4.911  -5.710  1.00 97.28           C  
ATOM    232  CB  LYS A  31      -6.751   7.302  -5.120  1.00 97.28           C  
ATOM    233  O   LYS A  31      -8.284   4.938  -6.289  1.00 97.28           O  
ATOM    234  CG  LYS A  31      -5.830   8.512  -5.186  1.00 97.28           C  
ATOM    235  CD  LYS A  31      -6.458   9.730  -4.521  1.00 97.28           C  
ATOM    236  CE  LYS A  31      -5.604  10.976  -4.715  1.00 97.28           C  
ATOM    237  NZ  LYS A  31      -6.268  12.194  -4.161  1.00 97.28           N  
ATOM    238  N   VAL A  32      -6.709   3.930  -5.007  1.00 97.34           N  
ATOM    239  CA  VAL A  32      -7.573   2.765  -4.849  1.00 97.34           C  
ATOM    240  C   VAL A  32      -7.625   2.355  -3.379  1.00 97.34           C  
ATOM    241  CB  VAL A  32      -7.091   1.580  -5.716  1.00 97.34           C  
ATOM    242  O   VAL A  32      -6.660   2.556  -2.638  1.00 97.34           O  
ATOM    243  CG1 VAL A  32      -7.132   1.944  -7.199  1.00 97.34           C  
ATOM    244  CG2 VAL A  32      -5.682   1.157  -5.306  1.00 97.34           C  
ATOM    245  N   THR A  33      -8.830   1.900  -2.980  1.00 96.98           N  
ATOM    246  CA  THR A  33      -8.988   1.303  -1.658  1.00 96.98           C  
ATOM    247  C   THR A  33      -8.428  -0.117  -1.636  1.00 96.98           C  
ATOM    248  CB  THR A  33     -10.467   1.281  -1.228  1.00 96.98           C  
ATOM    249  O   THR A  33      -8.796  -0.948  -2.467  1.00 96.98           O  
ATOM    250  CG2 THR A  33     -10.620   0.729   0.185  1.00 96.98           C  
ATOM    251  OG1 THR A  33     -10.990   2.614  -1.269  1.00 96.98           O  
ATOM    252  N   CYS A  34      -7.521  -0.386  -0.660  1.00 95.84           N  
ATOM    253  CA  CYS A  34      -6.917  -1.711  -0.576  1.00 95.84           C  
ATOM    254  C   CYS A  34      -7.920  -2.735  -0.060  1.00 95.84           C  
ATOM    255  CB  CYS A  34      -5.688  -1.683   0.332  1.00 95.84           C  
ATOM    256  O   CYS A  34      -8.695  -2.446   0.854  1.00 95.84           O  
ATOM    257  SG  CYS A  34      -4.323  -0.695  -0.319  1.00 95.84           S  
ATOM    258  N   PRO A  35      -7.954  -3.863  -0.745  1.00 94.53           N  
ATOM    259  CA  PRO A  35      -8.821  -4.934  -0.248  1.00 94.53           C  
ATOM    260  C   PRO A  35      -8.411  -5.430   1.137  1.00 94.53           C  
ATOM    261  CB  PRO A  35      -8.652  -6.038  -1.295  1.00 94.53           C  
ATOM    262  O   PRO A  35      -7.340  -5.071   1.633  1.00 94.53           O  
ATOM    263  CG  PRO A  35      -7.299  -5.802  -1.885  1.00 94.53           C  
ATOM    264  CD  PRO A  35      -6.997  -4.332  -1.812  1.00 94.53           C  
ATOM    265  N   GLU A  36      -9.304  -6.150   1.775  1.00 91.75           N  
ATOM    266  CA  GLU A  36      -9.013  -6.743   3.076  1.00 91.75           C  
ATOM    267  C   GLU A  36      -7.762  -7.614   3.018  1.00 91.75           C  
ATOM    268  CB  GLU A  36     -10.205  -7.567   3.571  1.00 91.75           C  
ATOM    269  O   GLU A  36      -7.576  -8.381   2.071  1.00 91.75           O  
ATOM    270  CG  GLU A  36     -10.132  -7.930   5.047  1.00 91.75           C  
ATOM    271  CD  GLU A  36     -11.320  -8.750   5.522  1.00 91.75           C  
ATOM    272  OE1 GLU A  36     -11.295  -9.246   6.672  1.00 91.75           O  
ATOM    273  OE2 GLU A  36     -12.285  -8.900   4.739  1.00 91.75           O  
ATOM    274  N   GLY A  37      -6.876  -7.499   3.917  1.00 91.78           N  
ATOM    275  CA  GLY A  37      -5.666  -8.305   3.968  1.00 91.78           C  
ATOM    276  C   GLY A  37      -4.463  -7.615   3.354  1.00 91.78           C  
ATOM    277  O   GLY A  37      -3.326  -8.049   3.547  1.00 91.78           O  
ATOM    278  N   LYS A  38      -4.766  -6.590   2.581  1.00 95.96           N  
ATOM    279  CA  LYS A  38      -3.689  -5.792   2.002  1.00 95.96           C  
ATOM    280  C   LYS A  38      -3.501  -4.485   2.767  1.00 95.96           C  
ATOM    281  CB  LYS A  38      -3.969  -5.500   0.527  1.00 95.96           C  
ATOM    282  O   LYS A  38      -4.094  -3.463   2.416  1.00 95.96           O  
ATOM    283  CG  LYS A  38      -4.241  -6.742  -0.309  1.00 95.96           C  
ATOM    284  CD  LYS A  38      -2.985  -7.588  -0.477  1.00 95.96           C  
ATOM    285  CE  LYS A  38      -3.219  -8.754  -1.428  1.00 95.96           C  
ATOM    286  NZ  LYS A  38      -2.037  -9.665  -1.488  1.00 95.96           N  
ATOM    287  N   ASP A  39      -2.576  -4.510   3.692  1.00 95.39           N  
ATOM    288  CA  ASP A  39      -2.493  -3.414   4.653  1.00 95.39           C  
ATOM    289  C   ASP A  39      -1.273  -2.537   4.381  1.00 95.39           C  
ATOM    290  CB  ASP A  39      -2.442  -3.957   6.083  1.00 95.39           C  
ATOM    291  O   ASP A  39      -0.839  -1.781   5.253  1.00 95.39           O  
ATOM    292  CG  ASP A  39      -1.314  -4.949   6.301  1.00 95.39           C  
ATOM    293  OD1 ASP A  39      -0.670  -5.367   5.315  1.00 95.39           O  
ATOM    294  OD2 ASP A  39      -1.068  -5.318   7.470  1.00 95.39           O  
ATOM    295  N   LYS A  40      -0.747  -2.726   3.144  1.00 96.18           N  
ATOM    296  CA  LYS A  40       0.441  -1.950   2.800  1.00 96.18           C  
ATOM    297  C   LYS A  40       0.350  -1.407   1.377  1.00 96.18           C  
ATOM    298  CB  LYS A  40       1.703  -2.800   2.957  1.00 96.18           C  
ATOM    299  O   LYS A  40      -0.292  -2.013   0.516  1.00 96.18           O  
ATOM    300  CG  LYS A  40       1.972  -3.250   4.385  1.00 96.18           C  
ATOM    301  CD  LYS A  40       3.239  -4.091   4.477  1.00 96.18           C  
ATOM    302  CE  LYS A  40       3.474  -4.596   5.894  1.00 96.18           C  
ATOM    303  NZ  LYS A  40       4.741  -5.382   5.999  1.00 96.18           N  
ATOM    304  N   CYS A  41       0.946  -0.203   1.180  1.00 96.42           N  
ATOM    305  CA  CYS A  41       1.175   0.349  -0.150  1.00 96.42           C  
ATOM    306  C   CYS A  41       2.601   0.078  -0.616  1.00 96.42           C  
ATOM    307  CB  CYS A  41       0.903   1.853  -0.160  1.00 96.42           C  
ATOM    308  O   CYS A  41       3.549   0.222   0.158  1.00 96.42           O  
ATOM    309  SG  CYS A  41      -0.776   2.293   0.338  1.00 96.42           S  
ATOM    310  N   GLU A  42       2.683  -0.388  -1.768  1.00 95.60           N  
ATOM    311  CA  GLU A  42       4.016  -0.726  -2.257  1.00 95.60           C  
ATOM    312  C   GLU A  42       4.290  -0.075  -3.609  1.00 95.60           C  
ATOM    313  CB  GLU A  42       4.182  -2.244  -2.361  1.00 95.60           C  
ATOM    314  O   GLU A  42       3.395   0.017  -4.452  1.00 95.60           O  
ATOM    315  CG  GLU A  42       5.543  -2.680  -2.883  1.00 95.60           C  
ATOM    316  CD  GLU A  42       5.655  -4.183  -3.085  1.00 95.60           C  
ATOM    317  OE1 GLU A  42       6.736  -4.753  -2.811  1.00 95.60           O  
ATOM    318  OE2 GLU A  42       4.655  -4.795  -3.522  1.00 95.60           O  
ATOM    319  N   LYS A  43       5.504   0.452  -3.709  1.00 93.87           N  
ATOM    320  CA  LYS A  43       6.135   0.879  -4.955  1.00 93.87           C  
ATOM    321  C   LYS A  43       7.444   0.131  -5.193  1.00 93.87           C  
ATOM    322  CB  LYS A  43       6.388   2.387  -4.939  1.00 93.87           C  
ATOM    323  O   LYS A  43       8.324   0.121  -4.330  1.00 93.87           O  
ATOM    324  CG  LYS A  43       7.148   2.900  -6.153  1.00 93.87           C  
ATOM    325  CD  LYS A  43       7.540   4.363  -5.990  1.00 93.87           C  
ATOM    326  CE  LYS A  43       8.481   4.817  -7.098  1.00 93.87           C  
ATOM    327  NZ  LYS A  43       8.965   6.212  -6.876  1.00 93.87           N  
ATOM    328  N   TYR A  44       7.511  -0.573  -6.274  1.00 92.00           N  
ATOM    329  CA  TYR A  44       8.737  -1.315  -6.548  1.00 92.00           C  
ATOM    330  C   TYR A  44       9.106  -1.232  -8.024  1.00 92.00           C  
ATOM    331  CB  TYR A  44       8.583  -2.780  -6.130  1.00 92.00           C  
ATOM    332  O   TYR A  44       8.248  -0.969  -8.871  1.00 92.00           O  
ATOM    333  CG  TYR A  44       7.566  -3.541  -6.946  1.00 92.00           C  
ATOM    334  CD1 TYR A  44       6.205  -3.438  -6.670  1.00 92.00           C  
ATOM    335  CD2 TYR A  44       7.965  -4.364  -7.994  1.00 92.00           C  
ATOM    336  CE1 TYR A  44       5.264  -4.139  -7.418  1.00 92.00           C  
ATOM    337  CE2 TYR A  44       7.033  -5.069  -8.749  1.00 92.00           C  
ATOM    338  OH  TYR A  44       4.761  -5.646  -9.198  1.00 92.00           O  
ATOM    339  CZ  TYR A  44       5.687  -4.950  -8.454  1.00 92.00           C  
ATOM    340  N   ALA A  45      10.432  -1.372  -8.294  1.00 90.91           N  
ATOM    341  CA  ALA A  45      10.975  -1.316  -9.649  1.00 90.91           C  
ATOM    342  C   ALA A  45      10.870  -2.673 -10.338  1.00 90.91           C  
ATOM    343  CB  ALA A  45      12.428  -0.848  -9.621  1.00 90.91           C  
ATOM    344  O   ALA A  45      11.231  -3.700  -9.759  1.00 90.91           O  
ATOM    345  N   VAL A  46      10.309  -2.632 -11.570  1.00 89.68           N  
ATOM    346  CA  VAL A  46      10.236  -3.818 -12.416  1.00 89.68           C  
ATOM    347  C   VAL A  46      11.214  -3.684 -13.580  1.00 89.68           C  
ATOM    348  CB  VAL A  46       8.803  -4.050 -12.947  1.00 89.68           C  
ATOM    349  O   VAL A  46      11.081  -2.781 -14.410  1.00 89.68           O  
ATOM    350  CG1 VAL A  46       8.742  -5.314 -13.802  1.00 89.68           C  
ATOM    351  CG2 VAL A  46       7.813  -4.137 -11.788  1.00 89.68           C  
ATOM    352  N   PRO A  47      12.288  -4.539 -13.497  1.00 89.75           N  
ATOM    353  CA  PRO A  47      13.285  -4.454 -14.566  1.00 89.75           C  
ATOM    354  C   PRO A  47      12.703  -4.768 -15.943  1.00 89.75           C  
ATOM    355  CB  PRO A  47      14.325  -5.502 -14.162  1.00 89.75           C  
ATOM    356  O   PRO A  47      11.873  -5.671 -16.075  1.00 89.75           O  
ATOM    357  CG  PRO A  47      13.602  -6.418 -13.228  1.00 89.75           C  
ATOM    358  CD  PRO A  47      12.473  -5.657 -12.593  1.00 89.75           C  
ATOM    359  N   VAL A  48      13.071  -3.950 -16.857  1.00 87.78           N  
ATOM    360  CA  VAL A  48      12.802  -4.217 -18.266  1.00 87.78           C  
ATOM    361  C   VAL A  48      14.111  -4.511 -18.995  1.00 87.78           C  
ATOM    362  CB  VAL A  48      12.071  -3.034 -18.939  1.00 87.78           C  
ATOM    363  O   VAL A  48      15.167  -4.619 -18.368  1.00 87.78           O  
ATOM    364  CG1 VAL A  48      11.669  -3.390 -20.369  1.00 87.78           C  
ATOM    365  CG2 VAL A  48      10.846  -2.630 -18.121  1.00 87.78           C  
ATOM    366  N   MET A  49      14.041  -4.614 -20.414  1.00 90.44           N  
ATOM    367  CA  MET A  49      15.247  -4.895 -21.187  1.00 90.44           C  
ATOM    368  C   MET A  49      16.189  -3.695 -21.182  1.00 90.44           C  
ATOM    369  CB  MET A  49      14.889  -5.272 -22.626  1.00 90.44           C  
ATOM    370  O   MET A  49      15.741  -2.550 -21.104  1.00 90.44           O  
ATOM    371  CG  MET A  49      14.149  -6.595 -22.747  1.00 90.44           C  
ATOM    372  SD  MET A  49      15.241  -8.040 -22.454  1.00 90.44           S  
ATOM    373  CE  MET A  49      14.098  -9.391 -22.857  1.00 90.44           C  
ATOM    374  N   ARG A  50      17.457  -3.988 -21.157  1.00 90.00           N  
ATOM    375  CA  ARG A  50      18.527  -3.028 -21.412  1.00 90.00           C  
ATOM    376  C   ARG A  50      18.738  -2.112 -20.212  1.00 90.00           C  
ATOM    377  CB  ARG A  50      18.217  -2.196 -22.658  1.00 90.00           C  
ATOM    378  O   ARG A  50      18.960  -0.910 -20.373  1.00 90.00           O  
ATOM    379  CG  ARG A  50      18.237  -2.994 -23.953  1.00 90.00           C  
ATOM    380  CD  ARG A  50      18.096  -2.094 -25.172  1.00 90.00           C  
ATOM    381  NE  ARG A  50      18.169  -2.856 -26.416  1.00 90.00           N  
ATOM    382  NH1 ARG A  50      17.635  -1.072 -27.782  1.00 90.00           N  
ATOM    383  NH2 ARG A  50      18.041  -3.137 -28.692  1.00 90.00           N  
ATOM    384  CZ  ARG A  50      17.948  -2.353 -27.627  1.00 90.00           C  
ATOM    385  N   GLY A  51      18.517  -2.639 -18.948  1.00 85.37           N  
ATOM    386  CA  GLY A  51      18.843  -1.837 -17.780  1.00 85.37           C  
ATOM    387  C   GLY A  51      17.749  -0.856 -17.405  1.00 85.37           C  
ATOM    388  O   GLY A  51      17.959   0.027 -16.570  1.00 85.37           O  
ATOM    389  N   LYS A  52      16.690  -0.946 -18.126  1.00 87.65           N  
ATOM    390  CA  LYS A  52      15.560  -0.065 -17.845  1.00 87.65           C  
ATOM    391  C   LYS A  52      14.572  -0.727 -16.888  1.00 87.65           C  
ATOM    392  CB  LYS A  52      14.850   0.329 -19.141  1.00 87.65           C  
ATOM    393  O   LYS A  52      14.578  -1.949 -16.729  1.00 87.65           O  
ATOM    394  CG  LYS A  52      15.700   1.170 -20.081  1.00 87.65           C  
ATOM    395  CD  LYS A  52      14.898   1.643 -21.287  1.00 87.65           C  
ATOM    396  CE  LYS A  52      15.740   2.510 -22.214  1.00 87.65           C  
ATOM    397  NZ  LYS A  52      14.932   3.060 -23.343  1.00 87.65           N  
ATOM    398  N   PHE A  53      13.936   0.182 -16.111  1.00 89.06           N  
ATOM    399  CA  PHE A  53      12.897  -0.325 -15.222  1.00 89.06           C  
ATOM    400  C   PHE A  53      11.694   0.611 -15.207  1.00 89.06           C  
ATOM    401  CB  PHE A  53      13.443  -0.501 -13.801  1.00 89.06           C  
ATOM    402  O   PHE A  53      11.790   1.760 -15.643  1.00 89.06           O  
ATOM    403  CG  PHE A  53      13.989   0.766 -13.200  1.00 89.06           C  
ATOM    404  CD1 PHE A  53      15.327   1.106 -13.358  1.00 89.06           C  
ATOM    405  CD2 PHE A  53      13.165   1.617 -12.475  1.00 89.06           C  
ATOM    406  CE1 PHE A  53      15.836   2.278 -12.802  1.00 89.06           C  
ATOM    407  CE2 PHE A  53      13.666   2.789 -11.917  1.00 89.06           C  
ATOM    408  CZ  PHE A  53      15.002   3.117 -12.081  1.00 89.06           C  
ATOM    409  N   TYR A  54      10.541   0.011 -14.941  1.00 89.62           N  
ATOM    410  CA  TYR A  54       9.379   0.831 -14.617  1.00 89.62           C  
ATOM    411  C   TYR A  54       8.919   0.584 -13.185  1.00 89.62           C  
ATOM    412  CB  TYR A  54       8.231   0.545 -15.591  1.00 89.62           C  
ATOM    413  O   TYR A  54       9.325  -0.396 -12.557  1.00 89.62           O  
ATOM    414  CG  TYR A  54       7.610  -0.819 -15.413  1.00 89.62           C  
ATOM    415  CD1 TYR A  54       8.126  -1.932 -16.074  1.00 89.62           C  
ATOM    416  CD2 TYR A  54       6.506  -0.998 -14.587  1.00 89.62           C  
ATOM    417  CE1 TYR A  54       7.556  -3.191 -15.915  1.00 89.62           C  
ATOM    418  CE2 TYR A  54       5.928  -2.252 -14.420  1.00 89.62           C  
ATOM    419  OH  TYR A  54       5.891  -4.585 -14.927  1.00 89.62           O  
ATOM    420  CZ  TYR A  54       6.459  -3.341 -15.087  1.00 89.62           C  
ATOM    421  N   PHE A  55       8.190   1.563 -12.627  1.00 91.16           N  
ATOM    422  CA  PHE A  55       7.712   1.429 -11.256  1.00 91.16           C  
ATOM    423  C   PHE A  55       6.286   0.892 -11.229  1.00 91.16           C  
ATOM    424  CB  PHE A  55       7.780   2.775 -10.527  1.00 91.16           C  
ATOM    425  O   PHE A  55       5.441   1.321 -12.017  1.00 91.16           O  
ATOM    426  CG  PHE A  55       9.177   3.198 -10.161  1.00 91.16           C  
ATOM    427  CD1 PHE A  55       9.861   2.567  -9.129  1.00 91.16           C  
ATOM    428  CD2 PHE A  55       9.807   4.226 -10.850  1.00 91.16           C  
ATOM    429  CE1 PHE A  55      11.154   2.956  -8.788  1.00 91.16           C  
ATOM    430  CE2 PHE A  55      11.099   4.621 -10.514  1.00 91.16           C  
ATOM    431  CZ  PHE A  55      11.771   3.985  -9.483  1.00 91.16           C  
ATOM    432  N   SER A  56       6.119  -0.077 -10.405  1.00 92.74           N  
ATOM    433  CA  SER A  56       4.798  -0.637 -10.139  1.00 92.74           C  
ATOM    434  C   SER A  56       4.278  -0.202  -8.772  1.00 92.74           C  
ATOM    435  CB  SER A  56       4.836  -2.164 -10.216  1.00 92.74           C  
ATOM    436  O   SER A  56       5.055  -0.045  -7.828  1.00 92.74           O  
ATOM    437  OG  SER A  56       3.535  -2.708 -10.074  1.00 92.74           O  
ATOM    438  N   TYR A  57       2.969   0.080  -8.694  1.00 95.34           N  
ATOM    439  CA  TYR A  57       2.260   0.485  -7.485  1.00 95.34           C  
ATOM    440  C   TYR A  57       1.125  -0.482  -7.169  1.00 95.34           C  
ATOM    441  CB  TYR A  57       1.708   1.906  -7.635  1.00 95.34           C  
ATOM    442  O   TYR A  57       0.336  -0.833  -8.050  1.00 95.34           O  
ATOM    443  CG  TYR A  57       2.762   2.933  -7.972  1.00 95.34           C  
ATOM    444  CD1 TYR A  57       3.200   3.848  -7.018  1.00 95.34           C  
ATOM    445  CD2 TYR A  57       3.320   2.991  -9.245  1.00 95.34           C  
ATOM    446  CE1 TYR A  57       4.169   4.798  -7.325  1.00 95.34           C  
ATOM    447  CE2 TYR A  57       4.290   3.936  -9.562  1.00 95.34           C  
ATOM    448  OH  TYR A  57       5.667   5.772  -8.906  1.00 95.34           O  
ATOM    449  CZ  TYR A  57       4.707   4.834  -8.597  1.00 95.34           C  
ATOM    450  N   GLN A  58       0.988  -0.823  -5.881  1.00 95.77           N  
ATOM    451  CA  GLN A  58      -0.080  -1.760  -5.549  1.00 95.77           C  
ATOM    452  C   GLN A  58      -0.313  -1.818  -4.042  1.00 95.77           C  
ATOM    453  CB  GLN A  58       0.244  -3.156  -6.084  1.00 95.77           C  
ATOM    454  O   GLN A  58       0.511  -1.336  -3.262  1.00 95.77           O  
ATOM    455  CG  GLN A  58       1.452  -3.803  -5.421  1.00 95.77           C  
ATOM    456  CD  GLN A  58       1.762  -5.180  -5.980  1.00 95.77           C  
ATOM    457  NE2 GLN A  58       2.162  -6.098  -5.107  1.00 95.77           N  
ATOM    458  OE1 GLN A  58       1.640  -5.416  -7.186  1.00 95.77           O  
ATOM    459  N   CYS A  59      -1.508  -2.360  -3.730  1.00 96.81           N  
ATOM    460  CA  CYS A  59      -1.788  -2.825  -2.376  1.00 96.81           C  
ATOM    461  C   CYS A  59      -1.194  -4.209  -2.141  1.00 96.81           C  
ATOM    462  CB  CYS A  59      -3.294  -2.857  -2.121  1.00 96.81           C  
ATOM    463  O   CYS A  59      -1.284  -5.083  -3.005  1.00 96.81           O  
ATOM    464  SG  CYS A  59      -4.086  -1.237  -2.234  1.00 96.81           S  
ATOM    465  N   THR A  60      -0.557  -4.378  -0.969  1.00 96.60           N  
ATOM    466  CA  THR A  60       0.075  -5.671  -0.734  1.00 96.60           C  
ATOM    467  C   THR A  60       0.065  -6.016   0.753  1.00 96.60           C  
ATOM    468  CB  THR A  60       1.523  -5.689  -1.257  1.00 96.60           C  
ATOM    469  O   THR A  60      -0.115  -5.136   1.598  1.00 96.60           O  
ATOM    470  CG2 THR A  60       2.413  -4.753  -0.446  1.00 96.60           C  
ATOM    471  OG1 THR A  60       2.042  -7.022  -1.165  1.00 96.60           O  
ATOM    472  N   SER A  61       0.113  -7.311   1.014  1.00 96.31           N  
ATOM    473  CA  SER A  61       0.285  -7.768   2.389  1.00 96.31           C  
ATOM    474  C   SER A  61       1.761  -7.943   2.732  1.00 96.31           C  
ATOM    475  CB  SER A  61      -0.459  -9.085   2.614  1.00 96.31           C  
ATOM    476  O   SER A  61       2.139  -7.907   3.905  1.00 96.31           O  
ATOM    477  OG  SER A  61       0.012 -10.086   1.728  1.00 96.31           O  
ATOM    478  N   LYS A  62       2.517  -8.097   1.647  1.00 94.92           N  
ATOM    479  CA  LYS A  62       3.954  -8.313   1.789  1.00 94.92           C  
ATOM    480  C   LYS A  62       4.738  -7.472   0.786  1.00 94.92           C  
ATOM    481  CB  LYS A  62       4.295  -9.793   1.611  1.00 94.92           C  
ATOM    482  O   LYS A  62       4.464  -7.513  -0.416  1.00 94.92           O  
ATOM    483  CG  LYS A  62       5.740 -10.139   1.938  1.00 94.92           C  
ATOM    484  CD  LYS A  62       6.003 -11.633   1.797  1.00 94.92           C  
ATOM    485  CE  LYS A  62       7.458 -11.975   2.088  1.00 94.92           C  
ATOM    486  NZ  LYS A  62       7.723 -13.438   1.941  1.00 94.92           N  
ATOM    487  N   CYS A  63       5.789  -6.828   1.282  1.00 92.67           N  
ATOM    488  CA  CYS A  63       6.599  -5.949   0.446  1.00 92.67           C  
ATOM    489  C   CYS A  63       7.642  -6.745  -0.332  1.00 92.67           C  
ATOM    490  CB  CYS A  63       7.289  -4.884   1.297  1.00 92.67           C  
ATOM    491  O   CYS A  63       8.161  -7.746   0.164  1.00 92.67           O  
ATOM    492  SG  CYS A  63       6.144  -3.739   2.098  1.00 92.67           S  
ATOM    493  N   HIS A  64       7.778  -6.233  -1.560  1.00 90.74           N  
ATOM    494  CA  HIS A  64       8.877  -6.772  -2.354  1.00 90.74           C  
ATOM    495  C   HIS A  64      10.225  -6.296  -1.823  1.00 90.74           C  
ATOM    496  CB  HIS A  64       8.722  -6.374  -3.823  1.00 90.74           C  
ATOM    497  O   HIS A  64      10.335  -5.184  -1.301  1.00 90.74           O  
ATOM    498  CG  HIS A  64       7.647  -7.129  -4.539  1.00 90.74           C  
ATOM    499  CD2 HIS A  64       7.710  -8.215  -5.345  1.00 90.74           C  
ATOM    500  ND1 HIS A  64       6.316  -6.779  -4.464  1.00 90.74           N  
ATOM    501  CE1 HIS A  64       5.605  -7.620  -5.196  1.00 90.74           C  
ATOM    502  NE2 HIS A  64       6.426  -8.501  -5.741  1.00 90.74           N  
ATOM    503  N   GLU A  65      11.192  -7.237  -1.883  1.00 87.74           N  
ATOM    504  CA  GLU A  65      12.569  -6.896  -1.538  1.00 87.74           C  
ATOM    505  C   GLU A  65      13.383  -6.558  -2.783  1.00 87.74           C  
ATOM    506  CB  GLU A  65      13.232  -8.045  -0.772  1.00 87.74           C  
ATOM    507  O   GLU A  65      13.282  -7.245  -3.802  1.00 87.74           O  
ATOM    508  CG  GLU A  65      12.584  -8.342   0.573  1.00 87.74           C  
ATOM    509  CD  GLU A  65      13.310  -9.419   1.363  1.00 87.74           C  
ATOM    510  OE1 GLU A  65      12.983  -9.622   2.554  1.00 87.74           O  
ATOM    511  OE2 GLU A  65      14.215 -10.064   0.787  1.00 87.74           O  
ATOM    512  N   GLY A  66      13.830  -5.325  -2.849  1.00 80.38           N  
ATOM    513  CA  GLY A  66      14.665  -4.936  -3.974  1.00 80.38           C  
ATOM    514  C   GLY A  66      15.111  -3.488  -3.914  1.00 80.38           C  
ATOM    515  O   GLY A  66      14.864  -2.797  -2.924  1.00 80.38           O  
ATOM    516  N   ALA A  67      15.878  -3.152  -4.925  1.00 77.49           N  
ATOM    517  CA  ALA A  67      16.288  -1.760  -5.095  1.00 77.49           C  
ATOM    518  C   ALA A  67      15.093  -0.874  -5.433  1.00 77.49           C  
ATOM    519  CB  ALA A  67      17.354  -1.649  -6.182  1.00 77.49           C  
ATOM    520  O   ALA A  67      14.129  -1.330  -6.053  1.00 77.49           O  
ATOM    521  N   TYR A  68      14.977   0.316  -4.681  1.00 77.77           N  
ATOM    522  CA  TYR A  68      14.052   1.401  -4.989  1.00 77.77           C  
ATOM    523  C   TYR A  68      12.632   1.043  -4.570  1.00 77.77           C  
ATOM    524  CB  TYR A  68      14.088   1.730  -6.484  1.00 77.77           C  
ATOM    525  O   TYR A  68      11.674   1.328  -5.293  1.00 77.77           O  
ATOM    526  CG  TYR A  68      15.452   2.145  -6.982  1.00 77.77           C  
ATOM    527  CD1 TYR A  68      15.935   3.433  -6.757  1.00 77.77           C  
ATOM    528  CD2 TYR A  68      16.259   1.252  -7.678  1.00 77.77           C  
ATOM    529  CE1 TYR A  68      17.189   3.820  -7.216  1.00 77.77           C  
ATOM    530  CE2 TYR A  68      17.515   1.629  -8.141  1.00 77.77           C  
ATOM    531  OH  TYR A  68      19.214   3.291  -8.361  1.00 77.77           O  
ATOM    532  CZ  TYR A  68      17.971   2.913  -7.905  1.00 77.77           C  
ATOM    533  N   ASP A  69      12.538   0.270  -3.472  1.00 85.94           N  
ATOM    534  CA  ASP A  69      11.211  -0.141  -3.021  1.00 85.94           C  
ATOM    535  C   ASP A  69      10.705   0.766  -1.902  1.00 85.94           C  
ATOM    536  CB  ASP A  69      11.232  -1.596  -2.549  1.00 85.94           C  
ATOM    537  O   ASP A  69      11.490   1.240  -1.077  1.00 85.94           O  
ATOM    538  CG  ASP A  69      11.594  -2.573  -3.654  1.00 85.94           C  
ATOM    539  OD1 ASP A  69      11.407  -2.243  -4.845  1.00 85.94           O  
ATOM    540  OD2 ASP A  69      12.069  -3.683  -3.331  1.00 85.94           O  
ATOM    541  N   VAL A  70       9.482   1.206  -2.025  1.00 91.40           N  
ATOM    542  CA  VAL A  70       8.709   1.871  -0.981  1.00 91.40           C  
ATOM    543  C   VAL A  70       7.591   0.949  -0.500  1.00 91.40           C  
ATOM    544  CB  VAL A  70       8.120   3.210  -1.477  1.00 91.40           C  
ATOM    545  O   VAL A  70       6.854   0.381  -1.310  1.00 91.40           O  
ATOM    546  CG1 VAL A  70       7.266   3.860  -0.390  1.00 91.40           C  
ATOM    547  CG2 VAL A  70       9.238   4.153  -1.918  1.00 91.40           C  
ATOM    548  N   CYS A  71       7.642   0.745   0.798  1.00 94.31           N  
ATOM    549  CA  CYS A  71       6.583  -0.012   1.457  1.00 94.31           C  
ATOM    550  C   CYS A  71       6.113   0.696   2.722  1.00 94.31           C  
ATOM    551  CB  CYS A  71       7.066  -1.421   1.799  1.00 94.31           C  
ATOM    552  O   CYS A  71       6.905   0.932   3.637  1.00 94.31           O  
ATOM    553  SG  CYS A  71       5.728  -2.584   2.147  1.00 94.31           S  
ATOM    554  N   CYS A  72       4.890   1.009   2.694  1.00 94.66           N  
ATOM    555  CA  CYS A  72       4.393   1.817   3.802  1.00 94.66           C  
ATOM    556  C   CYS A  72       2.945   1.468   4.124  1.00 94.66           C  
ATOM    557  CB  CYS A  72       4.507   3.305   3.474  1.00 94.66           C  
ATOM    558  O   CYS A  72       2.298   0.731   3.378  1.00 94.66           O  
ATOM    559  SG  CYS A  72       3.601   3.795   1.990  1.00 94.66           S  
ATOM    560  N   SER A  73       2.382   1.887   5.324  1.00 94.90           N  
ATOM    561  CA  SER A  73       1.070   1.459   5.799  1.00 94.90           C  
ATOM    562  C   SER A  73       0.148   2.652   6.027  1.00 94.90           C  
ATOM    563  CB  SER A  73       1.205   0.654   7.092  1.00 94.90           C  
ATOM    564  O   SER A  73      -0.817   2.561   6.787  1.00 94.90           O  
ATOM    565  OG  SER A  73       1.961  -0.524   6.875  1.00 94.90           O  
ATOM    566  N   THR A  74       0.573   3.822   5.355  1.00 94.02           N  
ATOM    567  CA  THR A  74      -0.310   4.980   5.446  1.00 94.02           C  
ATOM    568  C   THR A  74      -0.909   5.312   4.082  1.00 94.02           C  
ATOM    569  CB  THR A  74       0.437   6.210   5.995  1.00 94.02           C  
ATOM    570  O   THR A  74      -0.427   4.833   3.054  1.00 94.02           O  
ATOM    571  CG2 THR A  74       1.031   5.924   7.370  1.00 94.02           C  
ATOM    572  OG1 THR A  74       1.494   6.561   5.093  1.00 94.02           O  
ATOM    573  N   ASP A  75      -1.995   6.098   4.059  1.00 95.54           N  
ATOM    574  CA  ASP A  75      -2.695   6.412   2.817  1.00 95.54           C  
ATOM    575  C   ASP A  75      -1.770   7.117   1.828  1.00 95.54           C  
ATOM    576  CB  ASP A  75      -3.924   7.279   3.098  1.00 95.54           C  
ATOM    577  O   ASP A  75      -1.052   8.049   2.197  1.00 95.54           O  
ATOM    578  CG  ASP A  75      -5.063   6.504   3.735  1.00 95.54           C  
ATOM    579  OD1 ASP A  75      -4.986   5.258   3.812  1.00 95.54           O  
ATOM    580  OD2 ASP A  75      -6.049   7.143   4.162  1.00 95.54           O  
ATOM    581  N   LEU A  76      -1.757   6.550   0.645  1.00 95.33           N  
ATOM    582  CA  LEU A  76      -1.110   7.174  -0.504  1.00 95.33           C  
ATOM    583  C   LEU A  76       0.384   7.355  -0.254  1.00 95.33           C  
ATOM    584  CB  LEU A  76      -1.755   8.527  -0.814  1.00 95.33           C  
ATOM    585  O   LEU A  76       0.984   8.322  -0.727  1.00 95.33           O  
ATOM    586  CG  LEU A  76      -3.274   8.530  -0.987  1.00 95.33           C  
ATOM    587  CD1 LEU A  76      -3.777   9.949  -1.233  1.00 95.33           C  
ATOM    588  CD2 LEU A  76      -3.684   7.607  -2.129  1.00 95.33           C  
ATOM    589  N   CYS A  77       1.002   6.615   0.526  1.00 94.46           N  
ATOM    590  CA  CYS A  77       2.395   6.737   0.940  1.00 94.46           C  
ATOM    591  C   CYS A  77       3.335   6.249  -0.156  1.00 94.46           C  
ATOM    592  CB  CYS A  77       2.644   5.949   2.226  1.00 94.46           C  
ATOM    593  O   CYS A  77       4.544   6.477  -0.090  1.00 94.46           O  
ATOM    594  SG  CYS A  77       2.449   4.163   2.034  1.00 94.46           S  
ATOM    595  N   ASN A  78       2.683   5.500  -1.197  1.00 93.99           N  
ATOM    596  CA  ASN A  78       3.553   4.945  -2.228  1.00 93.99           C  
ATOM    597  C   ASN A  78       3.745   5.921  -3.385  1.00 93.99           C  
ATOM    598  CB  ASN A  78       2.994   3.616  -2.742  1.00 93.99           C  
ATOM    599  O   ASN A  78       4.128   5.519  -4.485  1.00 93.99           O  
ATOM    600  CG  ASN A  78       1.637   3.768  -3.401  1.00 93.99           C  
ATOM    601  ND2 ASN A  78       1.300   2.838  -4.285  1.00 93.99           N  
ATOM    602  OD1 ASN A  78       0.899   4.715  -3.117  1.00 93.99           O  
ATOM    603  N   LYS A  79       3.281   7.196  -3.274  1.00 87.98           N  
ATOM    604  CA  LYS A  79       3.504   8.252  -4.257  1.00 87.98           C  
ATOM    605  C   LYS A  79       4.894   8.863  -4.103  1.00 87.98           C  
ATOM    606  CB  LYS A  79       2.436   9.340  -4.128  1.00 87.98           C  
ATOM    607  O   LYS A  79       5.312   9.194  -2.992  1.00 87.98           O  
ATOM    608  CG  LYS A  79       2.496  10.398  -5.220  1.00 87.98           C  
ATOM    609  CD  LYS A  79       1.393  11.436  -5.054  1.00 87.98           C  
ATOM    610  CE  LYS A  79       1.449  12.493  -6.148  1.00 87.98           C  
ATOM    611  NZ  LYS A  79       0.467  13.592  -5.907  1.00 87.98           N  
ATOM    612  N   SER A  80       5.913   8.414  -4.698  1.00 72.15           N  
ATOM    613  CA  SER A  80       7.320   8.781  -4.814  1.00 72.15           C  
ATOM    614  C   SER A  80       7.625  10.056  -4.034  1.00 72.15           C  
ATOM    615  CB  SER A  80       7.707   8.968  -6.282  1.00 72.15           C  
ATOM    616  O   SER A  80       6.879  11.034  -4.118  1.00 72.15           O  
ATOM    617  OG  SER A  80       9.100   9.191  -6.411  1.00 72.15           O  
ATOM    618  N   SER A  81       8.419  10.196  -2.973  1.00 60.39           N  
ATOM    619  CA  SER A  81       9.197  11.387  -2.646  1.00 60.39           C  
ATOM    620  C   SER A  81      10.425  11.508  -3.541  1.00 60.39           C  
ATOM    621  CB  SER A  81       9.625  11.362  -1.178  1.00 60.39           C  
ATOM    622  O   SER A  81      11.116  10.518  -3.793  1.00 60.39           O  
ATOM    623  OG  SER A  81       8.516  11.106  -0.334  1.00 60.39           O  
ATOM    624  N   THR A  82      10.317  11.651  -4.886  1.00 49.05           N  
ATOM    625  CA  THR A  82      11.514  12.232  -5.483  1.00 49.05           C  
ATOM    626  C   THR A  82      12.710  12.090  -4.545  1.00 49.05           C  
ATOM    627  CB  THR A  82      11.302  13.718  -5.828  1.00 49.05           C  
ATOM    628  O   THR A  82      12.717  12.657  -3.450  1.00 49.05           O  
ATOM    629  CG2 THR A  82      12.254  14.167  -6.932  1.00 49.05           C  
ATOM    630  OG1 THR A  82       9.952  13.912  -6.267  1.00 49.05           O  
ATOM    631  N   SER A  83      13.223  10.969  -4.130  1.00 43.10           N  
ATOM    632  CA  SER A  83      14.617  11.134  -3.731  1.00 43.10           C  
ATOM    633  C   SER A  83      15.536  11.192  -4.947  1.00 43.10           C  
ATOM    634  CB  SER A  83      15.050   9.993  -2.809  1.00 43.10           C  
ATOM    635  O   SER A  83      15.659  10.214  -5.686  1.00 43.10           O  
ATOM    636  OG  SER A  83      14.376   8.792  -3.144  1.00 43.10           O  
ATOM    637  N   GLY A  84      15.267  12.128  -5.941  1.00 37.45           N  
ATOM    638  CA  GLY A  84      16.465  12.753  -6.477  1.00 37.45           C  
ATOM    639  C   GLY A  84      17.424  13.226  -5.401  1.00 37.45           C  
ATOM    640  O   GLY A  84      17.000  13.601  -4.306  1.00 37.45           O  
TER     641      ALA A   1                                                      
ENDMDL                                                                          
END                                                                             
