# Supplementary material for: Domain loss enabled evolution of novel functions in the snake three-finger toxin gene superfamily
Source: Nat Commun. 2023 Aug 11;14:4861. doi: 10.1038/s41467-023-40550-0 (PMC10421932; doi:10.1038/s41467-023-40550-0)
Supplement: Supplementary file 5 — Supplementary Data 2 [file 41467_2023_40550_MOESM5_ESM.zip › SD2_structure_predictions/full_sequence/SP|Q9YGI8|Bungarus_multicinctus.pdb]

MODEL     1                                                                     
ATOM      1  N   MET A   1     -29.473  23.945  32.601  1.00 62.71           N  
ATOM      2  CA  MET A   1     -29.741  23.499  31.237  1.00 62.71           C  
ATOM      3  C   MET A   1     -28.491  23.612  30.371  1.00 62.71           C  
ATOM      4  CB  MET A   1     -30.881  24.311  30.619  1.00 62.71           C  
ATOM      5  O   MET A   1     -28.472  23.138  29.234  1.00 62.71           O  
ATOM      6  CG  MET A   1     -32.172  24.261  31.419  1.00 62.71           C  
ATOM      7  SD  MET A   1     -33.564  25.092  30.558  1.00 62.71           S  
ATOM      8  CE  MET A   1     -34.723  25.287  31.940  1.00 62.71           C  
ATOM      9  N   LYS A   2     -27.360  24.088  30.991  1.00 72.34           N  
ATOM     10  CA  LYS A   2     -26.062  24.313  30.362  1.00 72.34           C  
ATOM     11  C   LYS A   2     -25.207  23.050  30.398  1.00 72.34           C  
ATOM     12  CB  LYS A   2     -25.325  25.465  31.047  1.00 72.34           C  
ATOM     13  O   LYS A   2     -24.424  22.797  29.480  1.00 72.34           O  
ATOM     14  CG  LYS A   2     -25.941  26.833  30.792  1.00 72.34           C  
ATOM     15  CD  LYS A   2     -25.204  27.928  31.551  1.00 72.34           C  
ATOM     16  CE  LYS A   2     -25.825  29.296  31.304  1.00 72.34           C  
ATOM     17  NZ  LYS A   2     -25.220  30.346  32.178  1.00 72.34           N  
ATOM     18  N   THR A   3     -25.477  22.218  31.418  1.00 73.51           N  
ATOM     19  CA  THR A   3     -24.655  21.020  31.551  1.00 73.51           C  
ATOM     20  C   THR A   3     -25.087  19.954  30.549  1.00 73.51           C  
ATOM     21  CB  THR A   3     -24.730  20.447  32.978  1.00 73.51           C  
ATOM     22  O   THR A   3     -24.266  19.161  30.085  1.00 73.51           O  
ATOM     23  CG2 THR A   3     -24.105  21.404  33.989  1.00 73.51           C  
ATOM     24  OG1 THR A   3     -26.102  20.229  33.328  1.00 73.51           O  
ATOM     25  N   LEU A   4     -26.380  19.980  30.144  1.00 72.42           N  
ATOM     26  CA  LEU A   4     -26.903  19.004  29.195  1.00 72.42           C  
ATOM     27  C   LEU A   4     -26.382  19.280  27.789  1.00 72.42           C  
ATOM     28  CB  LEU A   4     -28.434  19.022  29.197  1.00 72.42           C  
ATOM     29  O   LEU A   4     -26.058  18.349  27.048  1.00 72.42           O  
ATOM     30  CG  LEU A   4     -29.125  17.801  29.805  1.00 72.42           C  
ATOM     31  CD1 LEU A   4     -30.112  18.233  30.884  1.00 72.42           C  
ATOM     32  CD2 LEU A   4     -29.830  16.990  28.722  1.00 72.42           C  
ATOM     33  N   LEU A   5     -26.208  20.622  27.446  1.00 75.30           N  
ATOM     34  CA  LEU A   5     -25.708  21.041  26.141  1.00 75.30           C  
ATOM     35  C   LEU A   5     -24.231  20.692  25.988  1.00 75.30           C  
ATOM     36  CB  LEU A   5     -25.912  22.546  25.946  1.00 75.30           C  
ATOM     37  O   LEU A   5     -23.795  20.276  24.912  1.00 75.30           O  
ATOM     38  CG  LEU A   5     -27.310  22.990  25.513  1.00 75.30           C  
ATOM     39  CD1 LEU A   5     -27.596  24.402  26.012  1.00 75.30           C  
ATOM     40  CD2 LEU A   5     -27.448  22.915  23.996  1.00 75.30           C  
ATOM     41  N   LEU A   6     -23.465  20.765  27.177  1.00 73.69           N  
ATOM     42  CA  LEU A   6     -22.039  20.457  27.138  1.00 73.69           C  
ATOM     43  C   LEU A   6     -21.811  18.962  26.945  1.00 73.69           C  
ATOM     44  CB  LEU A   6     -21.354  20.928  28.424  1.00 73.69           C  
ATOM     45  O   LEU A   6     -20.907  18.558  26.210  1.00 73.69           O  
ATOM     46  CG  LEU A   6     -20.328  22.052  28.274  1.00 73.69           C  
ATOM     47  CD1 LEU A   6     -20.723  23.248  29.133  1.00 73.69           C  
ATOM     48  CD2 LEU A   6     -18.934  21.557  28.644  1.00 73.69           C  
ATOM     49  N   THR A   7     -22.681  18.152  27.534  1.00 74.32           N  
ATOM     50  CA  THR A   7     -22.553  16.704  27.417  1.00 74.32           C  
ATOM     51  C   THR A   7     -22.869  16.246  25.996  1.00 74.32           C  
ATOM     52  CB  THR A   7     -23.480  15.979  28.410  1.00 74.32           C  
ATOM     53  O   THR A   7     -22.231  15.328  25.477  1.00 74.32           O  
ATOM     54  CG2 THR A   7     -23.071  16.263  29.852  1.00 74.32           C  
ATOM     55  OG1 THR A   7     -24.827  16.426  28.211  1.00 74.32           O  
ATOM     56  N   LEU A   8     -23.817  16.829  25.287  1.00 74.31           N  
ATOM     57  CA  LEU A   8     -24.207  16.505  23.919  1.00 74.31           C  
ATOM     58  C   LEU A   8     -23.095  16.859  22.938  1.00 74.31           C  
ATOM     59  CB  LEU A   8     -25.493  17.245  23.539  1.00 74.31           C  
ATOM     60  O   LEU A   8     -22.816  16.098  22.008  1.00 74.31           O  
ATOM     61  CG  LEU A   8     -26.111  16.880  22.189  1.00 74.31           C  
ATOM     62  CD1 LEU A   8     -26.604  15.437  22.205  1.00 74.31           C  
ATOM     63  CD2 LEU A   8     -27.249  17.835  21.846  1.00 74.31           C  
ATOM     64  N   VAL A   9     -22.348  17.963  23.164  1.00 78.03           N  
ATOM     65  CA  VAL A   9     -21.255  18.400  22.302  1.00 78.03           C  
ATOM     66  C   VAL A   9     -20.075  17.440  22.437  1.00 78.03           C  
ATOM     67  CB  VAL A   9     -20.810  19.842  22.636  1.00 78.03           C  
ATOM     68  O   VAL A   9     -19.451  17.069  21.440  1.00 78.03           O  
ATOM     69  CG1 VAL A   9     -19.596  20.240  21.798  1.00 78.03           C  
ATOM     70  CG2 VAL A   9     -21.961  20.820  22.413  1.00 78.03           C  
ATOM     71  N   VAL A  10     -19.842  16.938  23.693  1.00 74.70           N  
ATOM     72  CA  VAL A  10     -18.726  16.032  23.946  1.00 74.70           C  
ATOM     73  C   VAL A  10     -19.000  14.679  23.294  1.00 74.70           C  
ATOM     74  CB  VAL A  10     -18.472  15.853  25.460  1.00 74.70           C  
ATOM     75  O   VAL A  10     -18.100  14.072  22.709  1.00 74.70           O  
ATOM     76  CG1 VAL A  10     -17.376  14.818  25.704  1.00 74.70           C  
ATOM     77  CG2 VAL A  10     -18.101  17.190  26.100  1.00 74.70           C  
ATOM     78  N   VAL A  11     -20.274  14.174  23.285  1.00 72.41           N  
ATOM     79  CA  VAL A  11     -20.663  12.896  22.698  1.00 72.41           C  
ATOM     80  C   VAL A  11     -20.555  12.972  21.176  1.00 72.41           C  
ATOM     81  CB  VAL A  11     -22.096  12.494  23.112  1.00 72.41           C  
ATOM     82  O   VAL A  11     -20.121  12.016  20.530  1.00 72.41           O  
ATOM     83  CG1 VAL A  11     -22.534  11.226  22.380  1.00 72.41           C  
ATOM     84  CG2 VAL A  11     -22.179  12.298  24.624  1.00 72.41           C  
ATOM     85  N   THR A  12     -20.891  14.140  20.519  1.00 69.26           N  
ATOM     86  CA  THR A  12     -20.794  14.281  19.071  1.00 69.26           C  
ATOM     87  C   THR A  12     -19.335  14.309  18.626  1.00 69.26           C  
ATOM     88  CB  THR A  12     -21.506  15.557  18.585  1.00 69.26           C  
ATOM     89  O   THR A  12     -18.997  13.802  17.555  1.00 69.26           O  
ATOM     90  CG2 THR A  12     -23.003  15.493  18.869  1.00 69.26           C  
ATOM     91  OG1 THR A  12     -20.951  16.693  19.259  1.00 69.26           O  
ATOM     92  N   ILE A  13     -18.479  14.836  19.499  1.00 69.68           N  
ATOM     93  CA  ILE A  13     -17.068  14.944  19.146  1.00 69.68           C  
ATOM     94  C   ILE A  13     -16.411  13.567  19.218  1.00 69.68           C  
ATOM     95  CB  ILE A  13     -16.329  15.939  20.068  1.00 69.68           C  
ATOM     96  O   ILE A  13     -15.567  13.231  18.384  1.00 69.68           O  
ATOM     97  CG1 ILE A  13     -16.873  17.358  19.867  1.00 69.68           C  
ATOM     98  CG2 ILE A  13     -14.819  15.890  19.816  1.00 69.68           C  
ATOM     99  CD1 ILE A  13     -16.334  18.375  20.865  1.00 69.68           C  
ATOM    100  N   ILE A  14     -16.913  12.687  20.201  1.00 67.42           N  
ATOM    101  CA  ILE A  14     -16.333  11.359  20.373  1.00 67.42           C  
ATOM    102  C   ILE A  14     -16.753  10.458  19.214  1.00 67.42           C  
ATOM    103  CB  ILE A  14     -16.753  10.730  21.721  1.00 67.42           C  
ATOM    104  O   ILE A  14     -15.989   9.591  18.786  1.00 67.42           O  
ATOM    105  CG1 ILE A  14     -16.205  11.557  22.890  1.00 67.42           C  
ATOM    106  CG2 ILE A  14     -16.280   9.276  21.808  1.00 67.42           C  
ATOM    107  CD1 ILE A  14     -16.667  11.075  24.258  1.00 67.42           C  
ATOM    108  N   CYS A  15     -17.849  10.857  18.487  1.00 64.96           N  
ATOM    109  CA  CYS A  15     -18.315   9.975  17.423  1.00 64.96           C  
ATOM    110  C   CYS A  15     -17.718  10.378  16.080  1.00 64.96           C  
ATOM    111  CB  CYS A  15     -19.841   9.995  17.340  1.00 64.96           C  
ATOM    112  O   CYS A  15     -18.043   9.787  15.049  1.00 64.96           O  
ATOM    113  SG  CYS A  15     -20.658   9.291  18.789  1.00 64.96           S  
ATOM    114  N   LEU A  16     -16.934  11.455  16.021  1.00 60.16           N  
ATOM    115  CA  LEU A  16     -16.349  11.792  14.728  1.00 60.16           C  
ATOM    116  C   LEU A  16     -15.301  10.762  14.321  1.00 60.16           C  
ATOM    117  CB  LEU A  16     -15.721  13.187  14.771  1.00 60.16           C  
ATOM    118  O   LEU A  16     -14.296  10.585  15.014  1.00 60.16           O  
ATOM    119  CG  LEU A  16     -16.691  14.365  14.875  1.00 60.16           C  
ATOM    120  CD1 LEU A  16     -15.975  15.595  15.422  1.00 60.16           C  
ATOM    121  CD2 LEU A  16     -17.317  14.664  13.517  1.00 60.16           C  
ATOM    122  N   ASP A  17     -15.651   9.528  14.379  1.00 58.57           N  
ATOM    123  CA  ASP A  17     -14.805   8.529  13.735  1.00 58.57           C  
ATOM    124  C   ASP A  17     -14.091   9.114  12.519  1.00 58.57           C  
ATOM    125  CB  ASP A  17     -15.633   7.310  13.323  1.00 58.57           C  
ATOM    126  O   ASP A  17     -14.736   9.616  11.596  1.00 58.57           O  
ATOM    127  CG  ASP A  17     -15.791   6.294  14.441  1.00 58.57           C  
ATOM    128  OD1 ASP A  17     -14.798   5.998  15.141  1.00 58.57           O  
ATOM    129  OD2 ASP A  17     -16.917   5.783  14.621  1.00 58.57           O  
ATOM    130  N   LEU A  18     -13.420  10.309  12.710  1.00 59.32           N  
ATOM    131  CA  LEU A  18     -12.544  10.831  11.667  1.00 59.32           C  
ATOM    132  C   LEU A  18     -12.251   9.764  10.619  1.00 59.32           C  
ATOM    133  CB  LEU A  18     -11.234  11.341  12.274  1.00 59.32           C  
ATOM    134  O   LEU A  18     -11.866   8.643  10.959  1.00 59.32           O  
ATOM    135  CG  LEU A  18     -11.301  12.683  13.004  1.00 59.32           C  
ATOM    136  CD1 LEU A  18     -10.724  12.551  14.410  1.00 59.32           C  
ATOM    137  CD2 LEU A  18     -10.563  13.759  12.216  1.00 59.32           C  
ATOM    138  N   GLY A  19     -13.332   9.142  10.013  1.00 64.57           N  
ATOM    139  CA  GLY A  19     -13.145   8.436   8.756  1.00 64.57           C  
ATOM    140  C   GLY A  19     -11.685   8.236   8.395  1.00 64.57           C  
ATOM    141  O   GLY A  19     -11.027   9.161   7.913  1.00 64.57           O  
ATOM    142  N   TYR A  20     -10.876   7.749   9.345  1.00 69.20           N  
ATOM    143  CA  TYR A  20      -9.479   7.542   8.979  1.00 69.20           C  
ATOM    144  C   TYR A  20      -9.365   6.853   7.625  1.00 69.20           C  
ATOM    145  CB  TYR A  20      -8.760   6.713  10.048  1.00 69.20           C  
ATOM    146  O   TYR A  20     -10.018   5.835   7.383  1.00 69.20           O  
ATOM    147  CG  TYR A  20      -8.666   7.401  11.389  1.00 69.20           C  
ATOM    148  CD1 TYR A  20      -7.661   8.329  11.649  1.00 69.20           C  
ATOM    149  CD2 TYR A  20      -9.582   7.124  12.398  1.00 69.20           C  
ATOM    150  CE1 TYR A  20      -7.569   8.964  12.883  1.00 69.20           C  
ATOM    151  CE2 TYR A  20      -9.501   7.753  13.636  1.00 69.20           C  
ATOM    152  OH  TYR A  20      -8.407   9.296  15.092  1.00 69.20           O  
ATOM    153  CZ  TYR A  20      -8.493   8.670  13.868  1.00 69.20           C  
ATOM    154  N   THR A  21      -9.151   7.745   6.587  1.00 83.64           N  
ATOM    155  CA  THR A  21      -8.837   7.173   5.282  1.00 83.64           C  
ATOM    156  C   THR A  21      -7.365   6.778   5.205  1.00 83.64           C  
ATOM    157  CB  THR A  21      -9.167   8.158   4.146  1.00 83.64           C  
ATOM    158  O   THR A  21      -6.512   7.416   5.827  1.00 83.64           O  
ATOM    159  CG2 THR A  21     -10.656   8.487   4.119  1.00 83.64           C  
ATOM    160  OG1 THR A  21      -8.425   9.368   4.340  1.00 83.64           O  
ATOM    161  N   ARG A  22      -7.031   5.526   4.802  1.00 94.35           N  
ATOM    162  CA  ARG A  22      -5.711   4.948   4.566  1.00 94.35           C  
ATOM    163  C   ARG A  22      -5.162   5.373   3.209  1.00 94.35           C  
ATOM    164  CB  ARG A  22      -5.770   3.421   4.653  1.00 94.35           C  
ATOM    165  O   ARG A  22      -5.847   5.253   2.191  1.00 94.35           O  
ATOM    166  CG  ARG A  22      -4.415   2.745   4.521  1.00 94.35           C  
ATOM    167  CD  ARG A  22      -3.440   3.221   5.589  1.00 94.35           C  
ATOM    168  NE  ARG A  22      -3.941   2.953   6.934  1.00 94.35           N  
ATOM    169  NH1 ARG A  22      -2.092   3.814   8.018  1.00 94.35           N  
ATOM    170  NH2 ARG A  22      -3.838   2.954   9.229  1.00 94.35           N  
ATOM    171  CZ  ARG A  22      -3.289   3.241   8.057  1.00 94.35           C  
ATOM    172  N   LYS A  23      -3.931   5.957   3.205  1.00 96.91           N  
ATOM    173  CA  LYS A  23      -3.240   6.260   1.955  1.00 96.91           C  
ATOM    174  C   LYS A  23      -2.056   5.322   1.741  1.00 96.91           C  
ATOM    175  CB  LYS A  23      -2.766   7.714   1.943  1.00 96.91           C  
ATOM    176  O   LYS A  23      -1.200   5.184   2.617  1.00 96.91           O  
ATOM    177  CG  LYS A  23      -3.890   8.730   1.811  1.00 96.91           C  
ATOM    178  CD  LYS A  23      -3.349  10.144   1.641  1.00 96.91           C  
ATOM    179  CE  LYS A  23      -4.473  11.167   1.543  1.00 96.91           C  
ATOM    180  NZ  LYS A  23      -3.948  12.547   1.318  1.00 96.91           N  
ATOM    181  N   CYS A  24      -1.987   4.656   0.585  1.00 98.14           N  
ATOM    182  CA  CYS A  24      -0.920   3.713   0.271  1.00 98.14           C  
ATOM    183  C   CYS A  24      -0.200   4.111  -1.011  1.00 98.14           C  
ATOM    184  CB  CYS A  24      -1.479   2.297   0.135  1.00 98.14           C  
ATOM    185  O   CYS A  24      -0.786   4.755  -1.883  1.00 98.14           O  
ATOM    186  SG  CYS A  24      -2.188   1.643   1.662  1.00 98.14           S  
ATOM    187  N   LEU A  25       1.050   3.772  -1.119  1.00 97.69           N  
ATOM    188  CA  LEU A  25       1.810   4.045  -2.334  1.00 97.69           C  
ATOM    189  C   LEU A  25       1.385   3.111  -3.462  1.00 97.69           C  
ATOM    190  CB  LEU A  25       3.311   3.898  -2.073  1.00 97.69           C  
ATOM    191  O   LEU A  25       1.172   1.917  -3.238  1.00 97.69           O  
ATOM    192  CG  LEU A  25       3.927   4.891  -1.086  1.00 97.69           C  
ATOM    193  CD1 LEU A  25       5.352   4.474  -0.735  1.00 97.69           C  
ATOM    194  CD2 LEU A  25       3.905   6.302  -1.663  1.00 97.69           C  
ATOM    195  N   ILE A  26       1.181   3.696  -4.693  1.00 96.52           N  
ATOM    196  CA  ILE A  26       0.910   2.885  -5.875  1.00 96.52           C  
ATOM    197  C   ILE A  26       2.142   2.860  -6.777  1.00 96.52           C  
ATOM    198  CB  ILE A  26      -0.314   3.415  -6.655  1.00 96.52           C  
ATOM    199  O   ILE A  26       2.285   1.971  -7.619  1.00 96.52           O  
ATOM    200  CG1 ILE A  26      -0.108   4.884  -7.039  1.00 96.52           C  
ATOM    201  CG2 ILE A  26      -1.595   3.237  -5.835  1.00 96.52           C  
ATOM    202  CD1 ILE A  26      -1.148   5.422  -8.012  1.00 96.52           C  
ATOM    203  N   LYS A  27       3.009   3.861  -6.498  1.00 93.87           N  
ATOM    204  CA  LYS A  27       4.315   3.962  -7.143  1.00 93.87           C  
ATOM    205  C   LYS A  27       5.369   4.489  -6.174  1.00 93.87           C  
ATOM    206  CB  LYS A  27       4.237   4.866  -8.374  1.00 93.87           C  
ATOM    207  O   LYS A  27       5.101   5.410  -5.398  1.00 93.87           O  
ATOM    208  CG  LYS A  27       5.501   4.871  -9.220  1.00 93.87           C  
ATOM    209  CD  LYS A  27       5.323   5.697 -10.487  1.00 93.87           C  
ATOM    210  CE  LYS A  27       6.599   5.731 -11.318  1.00 93.87           C  
ATOM    211  NZ  LYS A  27       6.413   6.495 -12.588  1.00 93.87           N  
ATOM    212  N   TYR A  28       6.587   3.857  -6.169  1.00 92.89           N  
ATOM    213  CA  TYR A  28       7.660   4.342  -5.309  1.00 92.89           C  
ATOM    214  C   TYR A  28       9.014   4.200  -5.995  1.00 92.89           C  
ATOM    215  CB  TYR A  28       7.667   3.584  -3.978  1.00 92.89           C  
ATOM    216  O   TYR A  28       9.383   3.109  -6.436  1.00 92.89           O  
ATOM    217  CG  TYR A  28       8.807   3.969  -3.067  1.00 92.89           C  
ATOM    218  CD1 TYR A  28       9.917   3.141  -2.919  1.00 92.89           C  
ATOM    219  CD2 TYR A  28       8.775   5.160  -2.350  1.00 92.89           C  
ATOM    220  CE1 TYR A  28      10.969   3.490  -2.079  1.00 92.89           C  
ATOM    221  CE2 TYR A  28       9.821   5.520  -1.506  1.00 92.89           C  
ATOM    222  OH  TYR A  28      11.950   5.031  -0.544  1.00 92.89           O  
ATOM    223  CZ  TYR A  28      10.912   4.680  -1.378  1.00 92.89           C  
ATOM    224  N   SER A  29       9.589   5.329  -6.230  1.00 88.40           N  
ATOM    225  CA  SER A  29      10.987   5.405  -6.641  1.00 88.40           C  
ATOM    226  C   SER A  29      11.708   6.552  -5.941  1.00 88.40           C  
ATOM    227  CB  SER A  29      11.091   5.577  -8.157  1.00 88.40           C  
ATOM    228  O   SER A  29      11.080   7.359  -5.253  1.00 88.40           O  
ATOM    229  OG  SER A  29      10.730   6.892  -8.541  1.00 88.40           O  
ATOM    230  N   GLN A  30      12.964   6.552  -5.934  1.00 86.74           N  
ATOM    231  CA  GLN A  30      13.735   7.622  -5.311  1.00 86.74           C  
ATOM    232  C   GLN A  30      13.397   8.976  -5.929  1.00 86.74           C  
ATOM    233  CB  GLN A  30      15.235   7.347  -5.437  1.00 86.74           C  
ATOM    234  O   GLN A  30      13.427  10.001  -5.246  1.00 86.74           O  
ATOM    235  CG  GLN A  30      15.732   6.222  -4.540  1.00 86.74           C  
ATOM    236  CD  GLN A  30      17.242   6.085  -4.553  1.00 86.74           C  
ATOM    237  NE2 GLN A  30      17.775   5.304  -3.619  1.00 86.74           N  
ATOM    238  OE1 GLN A  30      17.926   6.675  -5.395  1.00 86.74           O  
ATOM    239  N   ALA A  31      12.869   9.025  -7.109  1.00 91.46           N  
ATOM    240  CA  ALA A  31      12.634  10.259  -7.854  1.00 91.46           C  
ATOM    241  C   ALA A  31      11.148  10.606  -7.887  1.00 91.46           C  
ATOM    242  CB  ALA A  31      13.180  10.136  -9.274  1.00 91.46           C  
ATOM    243  O   ALA A  31      10.780  11.770  -8.060  1.00 91.46           O  
ATOM    244  N   ASN A  32      10.340   9.485  -7.707  1.00 91.18           N  
ATOM    245  CA  ASN A  32       8.909   9.690  -7.902  1.00 91.18           C  
ATOM    246  C   ASN A  32       8.084   8.692  -7.093  1.00 91.18           C  
ATOM    247  CB  ASN A  32       8.549   9.597  -9.386  1.00 91.18           C  
ATOM    248  O   ASN A  32       8.380   7.496  -7.088  1.00 91.18           O  
ATOM    249  CG  ASN A  32       7.117  10.006  -9.667  1.00 91.18           C  
ATOM    250  ND2 ASN A  32       6.590   9.577 -10.808  1.00 91.18           N  
ATOM    251  OD1 ASN A  32       6.488  10.702  -8.865  1.00 91.18           O  
ATOM    252  N   GLU A  33       7.176   9.333  -6.290  1.00 93.84           N  
ATOM    253  CA  GLU A  33       6.212   8.496  -5.582  1.00 93.84           C  
ATOM    254  C   GLU A  33       4.794   9.038  -5.732  1.00 93.84           C  
ATOM    255  CB  GLU A  33       6.580   8.389  -4.099  1.00 93.84           C  
ATOM    256  O   GLU A  33       4.601  10.238  -5.938  1.00 93.84           O  
ATOM    257  CG  GLU A  33       6.425   9.693  -3.331  1.00 93.84           C  
ATOM    258  CD  GLU A  33       6.849   9.587  -1.875  1.00 93.84           C  
ATOM    259  OE1 GLU A  33       6.416  10.426  -1.054  1.00 93.84           O  
ATOM    260  OE2 GLU A  33       7.621   8.656  -1.553  1.00 93.84           O  
ATOM    261  N   SER A  34       3.923   8.150  -5.918  1.00 96.25           N  
ATOM    262  CA  SER A  34       2.503   8.481  -5.976  1.00 96.25           C  
ATOM    263  C   SER A  34       1.693   7.612  -5.019  1.00 96.25           C  
ATOM    264  CB  SER A  34       1.972   8.315  -7.401  1.00 96.25           C  
ATOM    265  O   SER A  34       2.049   6.459  -4.766  1.00 96.25           O  
ATOM    266  OG  SER A  34       2.216   7.004  -7.879  1.00 96.25           O  
ATOM    267  N   SER A  35       0.720   8.223  -4.409  1.00 96.97           N  
ATOM    268  CA  SER A  35      -0.140   7.525  -3.459  1.00 96.97           C  
ATOM    269  C   SER A  35      -1.614   7.741  -3.786  1.00 96.97           C  
ATOM    270  CB  SER A  35       0.148   7.991  -2.032  1.00 96.97           C  
ATOM    271  O   SER A  35      -1.957   8.616  -4.584  1.00 96.97           O  
ATOM    272  OG  SER A  35      -0.179   9.361  -1.874  1.00 96.97           O  
ATOM    273  N   LYS A  36      -2.415   6.816  -3.270  1.00 97.03           N  
ATOM    274  CA  LYS A  36      -3.863   6.952  -3.404  1.00 97.03           C  
ATOM    275  C   LYS A  36      -4.565   6.687  -2.075  1.00 97.03           C  
ATOM    276  CB  LYS A  36      -4.395   6.001  -4.477  1.00 97.03           C  
ATOM    277  O   LYS A  36      -4.012   6.022  -1.197  1.00 97.03           O  
ATOM    278  CG  LYS A  36      -4.336   4.532  -4.086  1.00 97.03           C  
ATOM    279  CD  LYS A  36      -4.922   3.640  -5.173  1.00 97.03           C  
ATOM    280  CE  LYS A  36      -4.921   2.176  -4.757  1.00 97.03           C  
ATOM    281  NZ  LYS A  36      -5.553   1.305  -5.793  1.00 97.03           N  
ATOM    282  N   THR A  37      -5.684   7.306  -1.879  1.00 96.82           N  
ATOM    283  CA  THR A  37      -6.545   7.014  -0.739  1.00 96.82           C  
ATOM    284  C   THR A  37      -7.245   5.670  -0.920  1.00 96.82           C  
ATOM    285  CB  THR A  37      -7.597   8.121  -0.537  1.00 96.82           C  
ATOM    286  O   THR A  37      -7.852   5.416  -1.962  1.00 96.82           O  
ATOM    287  CG2 THR A  37      -8.463   7.839   0.687  1.00 96.82           C  
ATOM    288  OG1 THR A  37      -6.932   9.378  -0.358  1.00 96.82           O  
ATOM    289  N   CYS A  38      -7.115   4.751   0.110  1.00 95.87           N  
ATOM    290  CA  CYS A  38      -7.702   3.420   0.006  1.00 95.87           C  
ATOM    291  C   CYS A  38      -9.219   3.480   0.145  1.00 95.87           C  
ATOM    292  CB  CYS A  38      -7.120   2.492   1.072  1.00 95.87           C  
ATOM    293  O   CYS A  38      -9.745   4.292   0.909  1.00 95.87           O  
ATOM    294  SG  CYS A  38      -5.339   2.235   0.919  1.00 95.87           S  
ATOM    295  N   PRO A  39      -9.887   2.737  -0.700  1.00 94.62           N  
ATOM    296  CA  PRO A  39     -11.338   2.647  -0.525  1.00 94.62           C  
ATOM    297  C   PRO A  39     -11.735   2.147   0.863  1.00 94.62           C  
ATOM    298  CB  PRO A  39     -11.764   1.652  -1.607  1.00 94.62           C  
ATOM    299  O   PRO A  39     -10.902   1.591   1.583  1.00 94.62           O  
ATOM    300  CG  PRO A  39     -10.589   1.562  -2.526  1.00 94.62           C  
ATOM    301  CD  PRO A  39      -9.347   1.888  -1.747  1.00 94.62           C  
ATOM    302  N   SER A  40     -12.948   2.398   1.185  1.00 91.56           N  
ATOM    303  CA  SER A  40     -13.472   1.949   2.471  1.00 91.56           C  
ATOM    304  C   SER A  40     -13.271   0.449   2.656  1.00 91.56           C  
ATOM    305  CB  SER A  40     -14.958   2.291   2.593  1.00 91.56           C  
ATOM    306  O   SER A  40     -13.510  -0.334   1.734  1.00 91.56           O  
ATOM    307  OG  SER A  40     -15.442   1.973   3.887  1.00 91.56           O  
ATOM    308  N   GLY A  41     -12.771  -0.013   3.736  1.00 91.38           N  
ATOM    309  CA  GLY A  41     -12.591  -1.423   4.043  1.00 91.38           C  
ATOM    310  C   GLY A  41     -11.185  -1.920   3.765  1.00 91.38           C  
ATOM    311  O   GLY A  41     -10.822  -3.028   4.166  1.00 91.38           O  
ATOM    312  N   GLN A  42     -10.385  -1.139   3.007  1.00 95.19           N  
ATOM    313  CA  GLN A  42      -8.995  -1.492   2.737  1.00 95.19           C  
ATOM    314  C   GLN A  42      -8.043  -0.687   3.615  1.00 95.19           C  
ATOM    315  CB  GLN A  42      -8.662  -1.271   1.260  1.00 95.19           C  
ATOM    316  O   GLN A  42      -7.606   0.401   3.232  1.00 95.19           O  
ATOM    317  CG  GLN A  42      -9.473  -2.141   0.310  1.00 95.19           C  
ATOM    318  CD  GLN A  42      -9.007  -2.030  -1.130  1.00 95.19           C  
ATOM    319  NE2 GLN A  42      -9.728  -2.678  -2.038  1.00 95.19           N  
ATOM    320  OE1 GLN A  42      -8.006  -1.368  -1.423  1.00 95.19           O  
ATOM    321  N   LEU A  43      -7.666  -1.266   4.694  1.00 94.57           N  
ATOM    322  CA  LEU A  43      -6.987  -0.496   5.729  1.00 94.57           C  
ATOM    323  C   LEU A  43      -5.496  -0.817   5.756  1.00 94.57           C  
ATOM    324  CB  LEU A  43      -7.606  -0.778   7.101  1.00 94.57           C  
ATOM    325  O   LEU A  43      -4.771  -0.343   6.634  1.00 94.57           O  
ATOM    326  CG  LEU A  43      -9.075  -0.389   7.275  1.00 94.57           C  
ATOM    327  CD1 LEU A  43      -9.578  -0.816   8.649  1.00 94.57           C  
ATOM    328  CD2 LEU A  43      -9.258   1.112   7.076  1.00 94.57           C  
ATOM    329  N   LEU A  44      -5.063  -1.705   4.768  1.00 97.21           N  
ATOM    330  CA  LEU A  44      -3.665  -2.120   4.755  1.00 97.21           C  
ATOM    331  C   LEU A  44      -2.993  -1.726   3.444  1.00 97.21           C  
ATOM    332  CB  LEU A  44      -3.552  -3.632   4.965  1.00 97.21           C  
ATOM    333  O   LEU A  44      -3.648  -1.661   2.401  1.00 97.21           O  
ATOM    334  CG  LEU A  44      -4.142  -4.182   6.264  1.00 97.21           C  
ATOM    335  CD1 LEU A  44      -4.107  -5.707   6.259  1.00 97.21           C  
ATOM    336  CD2 LEU A  44      -3.391  -3.629   7.470  1.00 97.21           C  
ATOM    337  N   CYS A  45      -1.721  -1.388   3.555  1.00 98.06           N  
ATOM    338  CA  CYS A  45      -0.906  -1.175   2.364  1.00 98.06           C  
ATOM    339  C   CYS A  45      -0.115  -2.429   2.012  1.00 98.06           C  
ATOM    340  CB  CYS A  45       0.048   0.001   2.571  1.00 98.06           C  
ATOM    341  O   CYS A  45       0.449  -3.079   2.894  1.00 98.06           O  
ATOM    342  SG  CYS A  45      -0.787   1.567   2.905  1.00 98.06           S  
ATOM    343  N   LEU A  46      -0.114  -2.767   0.718  1.00 97.95           N  
ATOM    344  CA  LEU A  46       0.564  -3.966   0.237  1.00 97.95           C  
ATOM    345  C   LEU A  46       1.760  -3.601  -0.636  1.00 97.95           C  
ATOM    346  CB  LEU A  46      -0.407  -4.850  -0.550  1.00 97.95           C  
ATOM    347  O   LEU A  46       1.673  -2.695  -1.468  1.00 97.95           O  
ATOM    348  CG  LEU A  46       0.214  -6.008  -1.334  1.00 97.95           C  
ATOM    349  CD1 LEU A  46       0.444  -7.205  -0.418  1.00 97.95           C  
ATOM    350  CD2 LEU A  46      -0.673  -6.393  -2.512  1.00 97.95           C  
ATOM    351  N   LYS A  47       2.863  -4.259  -0.440  1.00 96.51           N  
ATOM    352  CA  LYS A  47       4.043  -4.299  -1.299  1.00 96.51           C  
ATOM    353  C   LYS A  47       4.447  -5.737  -1.611  1.00 96.51           C  
ATOM    354  CB  LYS A  47       5.209  -3.557  -0.646  1.00 96.51           C  
ATOM    355  O   LYS A  47       4.701  -6.528  -0.700  1.00 96.51           O  
ATOM    356  CG  LYS A  47       6.473  -3.522  -1.492  1.00 96.51           C  
ATOM    357  CD  LYS A  47       7.622  -2.846  -0.755  1.00 96.51           C  
ATOM    358  CE  LYS A  47       8.903  -2.863  -1.578  1.00 96.51           C  
ATOM    359  NZ  LYS A  47      10.041  -2.233  -0.844  1.00 96.51           N  
ATOM    360  N   LYS A  48       4.430  -6.048  -2.931  1.00 94.44           N  
ATOM    361  CA  LYS A  48       4.767  -7.423  -3.289  1.00 94.44           C  
ATOM    362  C   LYS A  48       5.761  -7.462  -4.446  1.00 94.44           C  
ATOM    363  CB  LYS A  48       3.506  -8.207  -3.655  1.00 94.44           C  
ATOM    364  O   LYS A  48       5.740  -6.593  -5.319  1.00 94.44           O  
ATOM    365  CG  LYS A  48       2.833  -7.734  -4.935  1.00 94.44           C  
ATOM    366  CD  LYS A  48       1.612  -8.581  -5.271  1.00 94.44           C  
ATOM    367  CE  LYS A  48       0.936  -8.106  -6.550  1.00 94.44           C  
ATOM    368  NZ  LYS A  48      -0.221  -8.975  -6.920  1.00 94.44           N  
ATOM    369  N   TRP A  49       6.642  -8.414  -4.391  1.00 91.94           N  
ATOM    370  CA  TRP A  49       7.637  -8.592  -5.444  1.00 91.94           C  
ATOM    371  C   TRP A  49       8.020 -10.061  -5.589  1.00 91.94           C  
ATOM    372  CB  TRP A  49       8.884  -7.752  -5.153  1.00 91.94           C  
ATOM    373  O   TRP A  49       7.792 -10.861  -4.679  1.00 91.94           O  
ATOM    374  CG  TRP A  49       9.658  -8.207  -3.952  1.00 91.94           C  
ATOM    375  CD1 TRP A  49      10.739  -9.043  -3.936  1.00 91.94           C  
ATOM    376  CD2 TRP A  49       9.404  -7.853  -2.589  1.00 91.94           C  
ATOM    377  CE2 TRP A  49      10.373  -8.511  -1.799  1.00 91.94           C  
ATOM    378  CE3 TRP A  49       8.452  -7.041  -1.958  1.00 91.94           C  
ATOM    379  NE1 TRP A  49      11.174  -9.230  -2.644  1.00 91.94           N  
ATOM    380  CH2 TRP A  49       9.473  -7.582   0.183  1.00 91.94           C  
ATOM    381  CZ2 TRP A  49      10.416  -8.381  -0.409  1.00 91.94           C  
ATOM    382  CZ3 TRP A  49       8.497  -6.914  -0.574  1.00 91.94           C  
ATOM    383  N   GLU A  50       8.502 -10.480  -6.794  1.00 90.06           N  
ATOM    384  CA  GLU A  50       8.885 -11.856  -7.098  1.00 90.06           C  
ATOM    385  C   GLU A  50      10.365 -12.093  -6.809  1.00 90.06           C  
ATOM    386  CB  GLU A  50       8.575 -12.189  -8.559  1.00 90.06           C  
ATOM    387  O   GLU A  50      11.197 -11.216  -7.044  1.00 90.06           O  
ATOM    388  CG  GLU A  50       7.087 -12.271  -8.869  1.00 90.06           C  
ATOM    389  CD  GLU A  50       6.794 -12.690 -10.300  1.00 90.06           C  
ATOM    390  OE1 GLU A  50       5.603 -12.823 -10.663  1.00 90.06           O  
ATOM    391  OE2 GLU A  50       7.763 -12.889 -11.066  1.00 90.06           O  
ATOM    392  N   ILE A  51      10.621 -13.284  -6.260  1.00 84.03           N  
ATOM    393  CA  ILE A  51      11.997 -13.710  -6.028  1.00 84.03           C  
ATOM    394  C   ILE A  51      12.563 -14.340  -7.299  1.00 84.03           C  
ATOM    395  CB  ILE A  51      12.090 -14.704  -4.849  1.00 84.03           C  
ATOM    396  O   ILE A  51      11.899 -15.153  -7.945  1.00 84.03           O  
ATOM    397  CG1 ILE A  51      11.515 -14.077  -3.575  1.00 84.03           C  
ATOM    398  CG2 ILE A  51      13.538 -15.152  -4.634  1.00 84.03           C  
ATOM    399  CD1 ILE A  51      11.256 -15.076  -2.455  1.00 84.03           C  
ATOM    400  N   GLY A  52      13.726 -13.782  -7.795  1.00 78.30           N  
ATOM    401  CA  GLY A  52      14.424 -14.499  -8.849  1.00 78.30           C  
ATOM    402  C   GLY A  52      14.203 -13.902 -10.226  1.00 78.30           C  
ATOM    403  O   GLY A  52      14.561 -14.509 -11.237  1.00 78.30           O  
ATOM    404  N   ASN A  53      13.363 -12.839 -10.320  1.00 65.96           N  
ATOM    405  CA  ASN A  53      13.178 -12.252 -11.643  1.00 65.96           C  
ATOM    406  C   ASN A  53      14.430 -11.517 -12.110  1.00 65.96           C  
ATOM    407  CB  ASN A  53      11.974 -11.307 -11.647  1.00 65.96           C  
ATOM    408  O   ASN A  53      14.920 -10.618 -11.424  1.00 65.96           O  
ATOM    409  CG  ASN A  53      10.824 -11.831 -12.484  1.00 65.96           C  
ATOM    410  ND2 ASN A  53       9.623 -11.326 -12.225  1.00 65.96           N  
ATOM    411  OD1 ASN A  53      11.012 -12.683 -13.357  1.00 65.96           O  
ATOM    412  N   PRO A  54      15.175 -12.108 -13.073  1.00 61.54           N  
ATOM    413  CA  PRO A  54      16.332 -11.453 -13.687  1.00 61.54           C  
ATOM    414  C   PRO A  54      15.990 -10.091 -14.287  1.00 61.54           C  
ATOM    415  CB  PRO A  54      16.757 -12.440 -14.778  1.00 61.54           C  
ATOM    416  O   PRO A  54      16.848  -9.207 -14.350  1.00 61.54           O  
ATOM    417  CG  PRO A  54      15.712 -13.508 -14.755  1.00 61.54           C  
ATOM    418  CD  PRO A  54      14.776 -13.235 -13.613  1.00 61.54           C  
ATOM    419  N   SER A  55      14.654  -9.905 -14.642  1.00 63.47           N  
ATOM    420  CA  SER A  55      14.208  -8.765 -15.435  1.00 63.47           C  
ATOM    421  C   SER A  55      13.642  -7.661 -14.548  1.00 63.47           C  
ATOM    422  CB  SER A  55      13.155  -9.201 -16.455  1.00 63.47           C  
ATOM    423  O   SER A  55      13.339  -6.567 -15.027  1.00 63.47           O  
ATOM    424  OG  SER A  55      12.210 -10.074 -15.860  1.00 63.47           O  
ATOM    425  N   GLY A  56      14.132  -7.582 -13.257  1.00 62.05           N  
ATOM    426  CA  GLY A  56      13.760  -6.400 -12.495  1.00 62.05           C  
ATOM    427  C   GLY A  56      12.504  -6.596 -11.666  1.00 62.05           C  
ATOM    428  O   GLY A  56      11.643  -7.405 -12.016  1.00 62.05           O  
ATOM    429  N   LYS A  57      12.625  -6.849 -10.398  1.00 68.67           N  
ATOM    430  CA  LYS A  57      11.705  -6.988  -9.273  1.00 68.67           C  
ATOM    431  C   LYS A  57      10.429  -6.183  -9.504  1.00 68.67           C  
ATOM    432  CB  LYS A  57      12.376  -6.544  -7.972  1.00 68.67           C  
ATOM    433  O   LYS A  57      10.469  -4.952  -9.572  1.00 68.67           O  
ATOM    434  CG  LYS A  57      13.487  -7.471  -7.502  1.00 68.67           C  
ATOM    435  CD  LYS A  57      14.086  -7.001  -6.182  1.00 68.67           C  
ATOM    436  CE  LYS A  57      15.292  -7.842  -5.784  1.00 68.67           C  
ATOM    437  NZ  LYS A  57      15.831  -7.439  -4.451  1.00 68.67           N  
ATOM    438  N   GLU A  58       9.625  -6.486 -10.545  1.00 78.48           N  
ATOM    439  CA  GLU A  58       8.374  -5.735 -10.570  1.00 78.48           C  
ATOM    440  C   GLU A  58       7.724  -5.698  -9.190  1.00 78.48           C  
ATOM    441  CB  GLU A  58       7.405  -6.336 -11.591  1.00 78.48           C  
ATOM    442  O   GLU A  58       7.436  -6.745  -8.605  1.00 78.48           O  
ATOM    443  CG  GLU A  58       6.215  -5.444 -11.911  1.00 78.48           C  
ATOM    444  CD  GLU A  58       5.324  -6.001 -13.010  1.00 78.48           C  
ATOM    445  OE1 GLU A  58       4.401  -5.288 -13.463  1.00 78.48           O  
ATOM    446  OE2 GLU A  58       5.551  -7.161 -13.420  1.00 78.48           O  
ATOM    447  N   VAL A  59       7.793  -4.544  -8.581  1.00 91.29           N  
ATOM    448  CA  VAL A  59       7.207  -4.316  -7.264  1.00 91.29           C  
ATOM    449  C   VAL A  59       5.812  -3.714  -7.416  1.00 91.29           C  
ATOM    450  CB  VAL A  59       8.095  -3.393  -6.400  1.00 91.29           C  
ATOM    451  O   VAL A  59       5.620  -2.762  -8.177  1.00 91.29           O  
ATOM    452  CG1 VAL A  59       7.497  -3.221  -5.005  1.00 91.29           C  
ATOM    453  CG2 VAL A  59       9.515  -3.950  -6.311  1.00 91.29           C  
ATOM    454  N   LYS A  60       4.876  -4.427  -6.872  1.00 93.86           N  
ATOM    455  CA  LYS A  60       3.501  -3.936  -6.866  1.00 93.86           C  
ATOM    456  C   LYS A  60       3.112  -3.407  -5.488  1.00 93.86           C  
ATOM    457  CB  LYS A  60       2.534  -5.041  -7.295  1.00 93.86           C  
ATOM    458  O   LYS A  60       3.421  -4.029  -4.469  1.00 93.86           O  
ATOM    459  CG  LYS A  60       2.687  -5.467  -8.748  1.00 93.86           C  
ATOM    460  CD  LYS A  60       1.591  -6.441  -9.162  1.00 93.86           C  
ATOM    461  CE  LYS A  60       1.737  -6.860 -10.619  1.00 93.86           C  
ATOM    462  NZ  LYS A  60       0.693  -7.851 -11.017  1.00 93.86           N  
ATOM    463  N   ARG A  61       2.468  -2.229  -5.530  1.00 96.72           N  
ATOM    464  CA  ARG A  61       1.997  -1.584  -4.308  1.00 96.72           C  
ATOM    465  C   ARG A  61       0.514  -1.244  -4.405  1.00 96.72           C  
ATOM    466  CB  ARG A  61       2.808  -0.319  -4.021  1.00 96.72           C  
ATOM    467  O   ARG A  61      -0.014  -1.052  -5.502  1.00 96.72           O  
ATOM    468  CG  ARG A  61       4.292  -0.572  -3.813  1.00 96.72           C  
ATOM    469  CD  ARG A  61       5.062   0.725  -3.603  1.00 96.72           C  
ATOM    470  NE  ARG A  61       6.461   0.474  -3.269  1.00 96.72           N  
ATOM    471  NH1 ARG A  61       7.105  -0.012  -5.434  1.00 96.72           N  
ATOM    472  NH2 ARG A  61       8.642  -0.076  -3.734  1.00 96.72           N  
ATOM    473  CZ  ARG A  61       7.399   0.129  -4.146  1.00 96.72           C  
ATOM    474  N   GLY A  62      -0.139  -1.180  -3.216  1.00 97.21           N  
ATOM    475  CA  GLY A  62      -1.541  -0.795  -3.252  1.00 97.21           C  
ATOM    476  C   GLY A  62      -2.262  -1.046  -1.941  1.00 97.21           C  
ATOM    477  O   GLY A  62      -1.626  -1.270  -0.909  1.00 97.21           O  
ATOM    478  N   CYS A  63      -3.634  -0.939  -2.110  1.00 97.58           N  
ATOM    479  CA  CYS A  63      -4.513  -1.087  -0.955  1.00 97.58           C  
ATOM    480  C   CYS A  63      -5.143  -2.475  -0.924  1.00 97.58           C  
ATOM    481  CB  CYS A  63      -5.607  -0.020  -0.973  1.00 97.58           C  
ATOM    482  O   CYS A  63      -5.591  -2.981  -1.954  1.00 97.58           O  
ATOM    483  SG  CYS A  63      -4.974   1.671  -0.976  1.00 97.58           S  
ATOM    484  N   VAL A  64      -5.159  -3.041   0.286  1.00 97.38           N  
ATOM    485  CA  VAL A  64      -5.803  -4.342   0.434  1.00 97.38           C  
ATOM    486  C   VAL A  64      -6.604  -4.377   1.733  1.00 97.38           C  
ATOM    487  CB  VAL A  64      -4.771  -5.492   0.414  1.00 97.38           C  
ATOM    488  O   VAL A  64      -6.307  -3.636   2.674  1.00 97.38           O  
ATOM    489  CG1 VAL A  64      -4.131  -5.619  -0.968  1.00 97.38           C  
ATOM    490  CG2 VAL A  64      -3.702  -5.268   1.482  1.00 97.38           C  
ATOM    491  N   ALA A  65      -7.676  -5.119   1.763  1.00 96.46           N  
ATOM    492  CA  ALA A  65      -8.473  -5.321   2.970  1.00 96.46           C  
ATOM    493  C   ALA A  65      -7.771  -6.266   3.940  1.00 96.46           C  
ATOM    494  CB  ALA A  65      -9.855  -5.862   2.611  1.00 96.46           C  
ATOM    495  O   ALA A  65      -7.791  -6.048   5.154  1.00 96.46           O  
ATOM    496  N   THR A  66      -7.210  -7.352   3.349  1.00 96.83           N  
ATOM    497  CA  THR A  66      -6.456  -8.362   4.085  1.00 96.83           C  
ATOM    498  C   THR A  66      -5.117  -8.638   3.407  1.00 96.83           C  
ATOM    499  CB  THR A  66      -7.253  -9.674   4.206  1.00 96.83           C  
ATOM    500  O   THR A  66      -5.002  -8.535   2.184  1.00 96.83           O  
ATOM    501  CG2 THR A  66      -8.557  -9.458   4.967  1.00 96.83           C  
ATOM    502  OG1 THR A  66      -7.553 -10.168   2.895  1.00 96.83           O  
ATOM    503  N   CYS A  67      -4.045  -8.847   4.252  1.00 96.65           N  
ATOM    504  CA  CYS A  67      -2.727  -9.157   3.710  1.00 96.65           C  
ATOM    505  C   CYS A  67      -2.705 -10.550   3.093  1.00 96.65           C  
ATOM    506  CB  CYS A  67      -1.662  -9.057   4.802  1.00 96.65           C  
ATOM    507  O   CYS A  67      -2.878 -11.548   3.795  1.00 96.65           O  
ATOM    508  SG  CYS A  67       0.030  -9.039   4.169  1.00 96.65           S  
ATOM    509  N   PRO A  68      -2.533 -10.637   1.702  1.00 96.23           N  
ATOM    510  CA  PRO A  68      -2.565 -11.941   1.035  1.00 96.23           C  
ATOM    511  C   PRO A  68      -1.392 -12.835   1.429  1.00 96.23           C  
ATOM    512  CB  PRO A  68      -2.500 -11.578  -0.451  1.00 96.23           C  
ATOM    513  O   PRO A  68      -0.369 -12.341   1.910  1.00 96.23           O  
ATOM    514  CG  PRO A  68      -1.785 -10.266  -0.493  1.00 96.23           C  
ATOM    515  CD  PRO A  68      -2.092  -9.515   0.771  1.00 96.23           C  
ATOM    516  N   LYS A  69      -1.618 -14.131   1.232  1.00 96.14           N  
ATOM    517  CA  LYS A  69      -0.529 -15.090   1.398  1.00 96.14           C  
ATOM    518  C   LYS A  69       0.372 -15.116   0.167  1.00 96.14           C  
ATOM    519  CB  LYS A  69      -1.083 -16.489   1.671  1.00 96.14           C  
ATOM    520  O   LYS A  69      -0.113 -15.084  -0.966  1.00 96.14           O  
ATOM    521  CG  LYS A  69      -1.796 -16.622   3.009  1.00 96.14           C  
ATOM    522  CD  LYS A  69      -2.256 -18.053   3.258  1.00 96.14           C  
ATOM    523  CE  LYS A  69      -3.022 -18.175   4.568  1.00 96.14           C  
ATOM    524  NZ  LYS A  69      -3.611 -19.537   4.740  1.00 96.14           N  
ATOM    525  N   PRO A  70       1.660 -15.054   0.347  1.00 93.07           N  
ATOM    526  CA  PRO A  70       2.584 -15.063  -0.790  1.00 93.07           C  
ATOM    527  C   PRO A  70       2.478 -16.336  -1.626  1.00 93.07           C  
ATOM    528  CB  PRO A  70       3.959 -14.957  -0.126  1.00 93.07           C  
ATOM    529  O   PRO A  70       2.261 -17.421  -1.080  1.00 93.07           O  
ATOM    530  CG  PRO A  70       3.760 -15.496   1.254  1.00 93.07           C  
ATOM    531  CD  PRO A  70       2.342 -15.228   1.670  1.00 93.07           C  
ATOM    532  N   LYS A  71       2.513 -16.270  -3.008  1.00 91.38           N  
ATOM    533  CA  LYS A  71       2.628 -17.403  -3.923  1.00 91.38           C  
ATOM    534  C   LYS A  71       4.083 -17.833  -4.084  1.00 91.38           C  
ATOM    535  CB  LYS A  71       2.030 -17.055  -5.287  1.00 91.38           C  
ATOM    536  O   LYS A  71       4.988 -17.198  -3.540  1.00 91.38           O  
ATOM    537  CG  LYS A  71       0.550 -16.705  -5.243  1.00 91.38           C  
ATOM    538  CD  LYS A  71       0.016 -16.359  -6.627  1.00 91.38           C  
ATOM    539  CE  LYS A  71      -1.451 -15.955  -6.576  1.00 91.38           C  
ATOM    540  NZ  LYS A  71      -1.976 -15.606  -7.930  1.00 91.38           N  
ATOM    541  N   LYS A  72       4.281 -18.997  -4.809  1.00 90.34           N  
ATOM    542  CA  LYS A  72       5.641 -19.470  -5.053  1.00 90.34           C  
ATOM    543  C   LYS A  72       6.502 -18.373  -5.673  1.00 90.34           C  
ATOM    544  CB  LYS A  72       5.626 -20.700  -5.962  1.00 90.34           C  
ATOM    545  O   LYS A  72       6.098 -17.736  -6.647  1.00 90.34           O  
ATOM    546  CG  LYS A  72       6.974 -21.395  -6.085  1.00 90.34           C  
ATOM    547  CD  LYS A  72       6.876 -22.661  -6.926  1.00 90.34           C  
ATOM    548  CE  LYS A  72       8.222 -23.363  -7.041  1.00 90.34           C  
ATOM    549  NZ  LYS A  72       8.137 -24.587  -7.893  1.00 90.34           N  
ATOM    550  N   ASN A  73       7.616 -18.005  -5.005  1.00 88.50           N  
ATOM    551  CA  ASN A  73       8.622 -17.065  -5.487  1.00 88.50           C  
ATOM    552  C   ASN A  73       8.151 -15.620  -5.347  1.00 88.50           C  
ATOM    553  CB  ASN A  73       8.986 -17.366  -6.942  1.00 88.50           C  
ATOM    554  O   ASN A  73       8.467 -14.776  -6.188  1.00 88.50           O  
ATOM    555  CG  ASN A  73       9.677 -18.706  -7.106  1.00 88.50           C  
ATOM    556  ND2 ASN A  73       9.533 -19.308  -8.281  1.00 88.50           N  
ATOM    557  OD1 ASN A  73      10.334 -19.196  -6.184  1.00 88.50           O  
ATOM    558  N   GLU A  74       7.237 -15.384  -4.415  1.00 90.56           N  
ATOM    559  CA  GLU A  74       6.693 -14.059  -4.136  1.00 90.56           C  
ATOM    560  C   GLU A  74       6.935 -13.657  -2.684  1.00 90.56           C  
ATOM    561  CB  GLU A  74       5.195 -14.015  -4.450  1.00 90.56           C  
ATOM    562  O   GLU A  74       6.852 -14.492  -1.781  1.00 90.56           O  
ATOM    563  CG  GLU A  74       4.574 -12.634  -4.297  1.00 90.56           C  
ATOM    564  CD  GLU A  74       3.088 -12.606  -4.615  1.00 90.56           C  
ATOM    565  OE1 GLU A  74       2.724 -12.546  -5.811  1.00 90.56           O  
ATOM    566  OE2 GLU A  74       2.281 -12.642  -3.659  1.00 90.56           O  
ATOM    567  N   ILE A  75       7.291 -12.388  -2.536  1.00 93.18           N  
ATOM    568  CA  ILE A  75       7.375 -11.819  -1.195  1.00 93.18           C  
ATOM    569  C   ILE A  75       6.310 -10.738  -1.026  1.00 93.18           C  
ATOM    570  CB  ILE A  75       8.779 -11.236  -0.916  1.00 93.18           C  
ATOM    571  O   ILE A  75       6.127  -9.894  -1.906  1.00 93.18           O  
ATOM    572  CG1 ILE A  75       9.846 -12.329  -1.043  1.00 93.18           C  
ATOM    573  CG2 ILE A  75       8.826 -10.582   0.468  1.00 93.18           C  
ATOM    574  CD1 ILE A  75      11.275 -11.816  -0.930  1.00 93.18           C  
ATOM    575  N   ILE A  76       5.583 -10.779   0.115  1.00 95.76           N  
ATOM    576  CA  ILE A  76       4.527  -9.807   0.381  1.00 95.76           C  
ATOM    577  C   ILE A  76       4.783  -9.122   1.722  1.00 95.76           C  
ATOM    578  CB  ILE A  76       3.133 -10.473   0.377  1.00 95.76           C  
ATOM    579  O   ILE A  76       5.110  -9.782   2.711  1.00 95.76           O  
ATOM    580  CG1 ILE A  76       2.795 -10.996  -1.024  1.00 95.76           C  
ATOM    581  CG2 ILE A  76       2.065  -9.491   0.867  1.00 95.76           C  
ATOM    582  CD1 ILE A  76       1.454 -11.711  -1.112  1.00 95.76           C  
ATOM    583  N   GLN A  77       4.624  -7.821   1.715  1.00 95.89           N  
ATOM    584  CA  GLN A  77       4.685  -7.037   2.944  1.00 95.89           C  
ATOM    585  C   GLN A  77       3.453  -6.149   3.093  1.00 95.89           C  
ATOM    586  CB  GLN A  77       5.954  -6.184   2.975  1.00 95.89           C  
ATOM    587  O   GLN A  77       3.084  -5.430   2.162  1.00 95.89           O  
ATOM    588  CG  GLN A  77       6.172  -5.452   4.293  1.00 95.89           C  
ATOM    589  CD  GLN A  77       7.473  -4.673   4.324  1.00 95.89           C  
ATOM    590  NE2 GLN A  77       7.494  -3.583   5.083  1.00 95.89           N  
ATOM    591  OE1 GLN A  77       8.452  -5.048   3.670  1.00 95.89           O  
ATOM    592  N   CYS A  78       2.828  -6.277   4.241  1.00 97.71           N  
ATOM    593  CA  CYS A  78       1.685  -5.426   4.554  1.00 97.71           C  
ATOM    594  C   CYS A  78       1.958  -4.579   5.790  1.00 97.71           C  
ATOM    595  CB  CYS A  78       0.430  -6.272   4.770  1.00 97.71           C  
ATOM    596  O   CYS A  78       2.663  -5.013   6.703  1.00 97.71           O  
ATOM    597  SG  CYS A  78      -0.098  -7.180   3.302  1.00 97.71           S  
ATOM    598  N   CYS A  79       1.441  -3.409   5.741  1.00 97.75           N  
ATOM    599  CA  CYS A  79       1.578  -2.509   6.880  1.00 97.75           C  
ATOM    600  C   CYS A  79       0.359  -1.604   7.010  1.00 97.75           C  
ATOM    601  CB  CYS A  79       2.842  -1.661   6.745  1.00 97.75           C  
ATOM    602  O   CYS A  79      -0.433  -1.484   6.073  1.00 97.75           O  
ATOM    603  SG  CYS A  79       2.853  -0.599   5.284  1.00 97.75           S  
ATOM    604  N   ALA A  80       0.092  -1.031   8.196  1.00 95.19           N  
ATOM    605  CA  ALA A  80      -1.157  -0.326   8.474  1.00 95.19           C  
ATOM    606  C   ALA A  80      -0.896   1.138   8.816  1.00 95.19           C  
ATOM    607  CB  ALA A  80      -1.911  -1.009   9.611  1.00 95.19           C  
ATOM    608  O   ALA A  80      -1.553   1.703   9.693  1.00 95.19           O  
ATOM    609  N   LYS A  81       0.102   1.714   8.113  1.00 95.37           N  
ATOM    610  CA  LYS A  81       0.373   3.144   8.233  1.00 95.37           C  
ATOM    611  C   LYS A  81       0.389   3.817   6.864  1.00 95.37           C  
ATOM    612  CB  LYS A  81       1.704   3.380   8.949  1.00 95.37           C  
ATOM    613  O   LYS A  81       0.682   3.174   5.854  1.00 95.37           O  
ATOM    614  CG  LYS A  81       1.977   4.839   9.282  1.00 95.37           C  
ATOM    615  CD  LYS A  81       3.305   5.007  10.009  1.00 95.37           C  
ATOM    616  CE  LYS A  81       3.615   6.474  10.276  1.00 95.37           C  
ATOM    617  NZ  LYS A  81       4.926   6.645  10.972  1.00 95.37           N  
ATOM    618  N   ASP A  82       0.009   5.120   6.874  1.00 96.30           N  
ATOM    619  CA  ASP A  82       0.018   5.824   5.595  1.00 96.30           C  
ATOM    620  C   ASP A  82       1.381   5.712   4.915  1.00 96.30           C  
ATOM    621  CB  ASP A  82      -0.352   7.296   5.790  1.00 96.30           C  
ATOM    622  O   ASP A  82       2.415   5.944   5.545  1.00 96.30           O  
ATOM    623  CG  ASP A  82      -1.833   7.505   6.054  1.00 96.30           C  
ATOM    624  OD1 ASP A  82      -2.609   6.528   5.983  1.00 96.30           O  
ATOM    625  OD2 ASP A  82      -2.228   8.657   6.334  1.00 96.30           O  
ATOM    626  N   LYS A  83       1.305   5.306   3.659  1.00 96.25           N  
ATOM    627  CA  LYS A  83       2.482   5.282   2.795  1.00 96.25           C  
ATOM    628  C   LYS A  83       3.597   4.441   3.409  1.00 96.25           C  
ATOM    629  CB  LYS A  83       2.982   6.702   2.529  1.00 96.25           C  
ATOM    630  O   LYS A  83       4.775   4.789   3.302  1.00 96.25           O  
ATOM    631  CG  LYS A  83       1.981   7.585   1.799  1.00 96.25           C  
ATOM    632  CD  LYS A  83       2.554   8.969   1.521  1.00 96.25           C  
ATOM    633  CE  LYS A  83       1.533   9.871   0.840  1.00 96.25           C  
ATOM    634  NZ  LYS A  83       2.090  11.229   0.566  1.00 96.25           N  
ATOM    635  N   CYS A  84       3.377   3.402   4.132  1.00 97.03           N  
ATOM    636  CA  CYS A  84       4.326   2.553   4.843  1.00 97.03           C  
ATOM    637  C   CYS A  84       4.895   1.481   3.922  1.00 97.03           C  
ATOM    638  CB  CYS A  84       3.658   1.898   6.052  1.00 97.03           C  
ATOM    639  O   CYS A  84       5.892   0.837   4.254  1.00 97.03           O  
ATOM    640  SG  CYS A  84       2.328   0.755   5.618  1.00 97.03           S  
ATOM    641  N   ASN A  85       4.279   1.343   2.761  1.00 96.18           N  
ATOM    642  CA  ASN A  85       4.733   0.298   1.850  1.00 96.18           C  
ATOM    643  C   ASN A  85       5.815   0.811   0.903  1.00 96.18           C  
ATOM    644  CB  ASN A  85       3.555  -0.268   1.053  1.00 96.18           C  
ATOM    645  O   ASN A  85       5.728   0.613  -0.310  1.00 96.18           O  
ATOM    646  CG  ASN A  85       2.826   0.794   0.255  1.00 96.18           C  
ATOM    647  ND2 ASN A  85       2.218   0.389  -0.854  1.00 96.18           N  
ATOM    648  OD1 ASN A  85       2.809   1.969   0.631  1.00 96.18           O  
ATOM    649  N   LYS A  86       6.899   1.493   1.301  1.00 92.15           N  
ATOM    650  CA  LYS A  86       8.013   2.014   0.515  1.00 92.15           C  
ATOM    651  C   LYS A  86       8.877   0.882  -0.032  1.00 92.15           C  
ATOM    652  CB  LYS A  86       8.866   2.965   1.356  1.00 92.15           C  
ATOM    653  O   LYS A  86       8.968  -0.187   0.577  1.00 92.15           O  
ATOM    654  CG  LYS A  86       8.133   4.221   1.804  1.00 92.15           C  
ATOM    655  CD  LYS A  86       9.051   5.156   2.582  1.00 92.15           C  
ATOM    656  CE  LYS A  86       8.317   6.410   3.037  1.00 92.15           C  
ATOM    657  NZ  LYS A  86       9.214   7.333   3.794  1.00 92.15           N  
TER     658      ALA A   1                                                      
ENDMDL                                                                          
END                                                                             
