# Supplementary material for: Domain loss enabled evolution of novel functions in the snake three-finger toxin gene superfamily
Source: Nat Commun. 2023 Aug 11;14:4861. doi: 10.1038/s41467-023-40550-0 (PMC10421932; doi:10.1038/s41467-023-40550-0)
Supplement: Supplementary file 5 — Supplementary Data 2 [file 41467_2023_40550_MOESM5_ESM.zip › SD2_structure_predictions/full_sequence/TR|A0A193CHL6|Boiga_irregularis.pdb]

MODEL     1                                                                     
ATOM      1  N   MET A   1     -76.632   1.958  -0.187  1.00 65.42           N  
ATOM      2  CA  MET A   1     -75.566   1.643   0.759  1.00 65.42           C  
ATOM      3  C   MET A   1     -74.372   1.017   0.045  1.00 65.42           C  
ATOM      4  CB  MET A   1     -76.075   0.700   1.850  1.00 65.42           C  
ATOM      5  O   MET A   1     -73.317   0.816   0.650  1.00 65.42           O  
ATOM      6  CG  MET A   1     -77.562   0.840   2.136  1.00 65.42           C  
ATOM      7  SD  MET A   1     -78.137  -0.308   3.447  1.00 65.42           S  
ATOM      8  CE  MET A   1     -79.815   0.327   3.715  1.00 65.42           C  
ATOM      9  N   LYS A   2     -74.451   1.027  -1.362  1.00 66.51           N  
ATOM     10  CA  LYS A   2     -73.465   0.398  -2.237  1.00 66.51           C  
ATOM     11  C   LYS A   2     -72.530   1.438  -2.847  1.00 66.51           C  
ATOM     12  CB  LYS A   2     -74.159  -0.397  -3.344  1.00 66.51           C  
ATOM     13  O   LYS A   2     -71.372   1.139  -3.149  1.00 66.51           O  
ATOM     14  CG  LYS A   2     -74.892  -1.635  -2.850  1.00 66.51           C  
ATOM     15  CD  LYS A   2     -75.591  -2.363  -3.991  1.00 66.51           C  
ATOM     16  CE  LYS A   2     -76.235  -3.659  -3.517  1.00 66.51           C  
ATOM     17  NZ  LYS A   2     -77.065  -4.289  -4.588  1.00 66.51           N  
ATOM     18  N   THR A   3     -72.991   2.674  -2.837  1.00 74.91           N  
ATOM     19  CA  THR A   3     -72.207   3.746  -3.439  1.00 74.91           C  
ATOM     20  C   THR A   3     -71.035   4.130  -2.540  1.00 74.91           C  
ATOM     21  CB  THR A   3     -73.075   4.988  -3.713  1.00 74.91           C  
ATOM     22  O   THR A   3     -69.961   4.487  -3.029  1.00 74.91           O  
ATOM     23  CG2 THR A   3     -74.097   4.713  -4.811  1.00 74.91           C  
ATOM     24  OG1 THR A   3     -73.767   5.354  -2.513  1.00 74.91           O  
ATOM     25  N   LEU A   4     -71.281   3.896  -1.240  1.00 74.75           N  
ATOM     26  CA  LEU A   4     -70.236   4.251  -0.285  1.00 74.75           C  
ATOM     27  C   LEU A   4     -69.101   3.233  -0.317  1.00 74.75           C  
ATOM     28  CB  LEU A   4     -70.813   4.346   1.130  1.00 74.75           C  
ATOM     29  O   LEU A   4     -67.930   3.598  -0.190  1.00 74.75           O  
ATOM     30  CG  LEU A   4     -71.357   5.712   1.550  1.00 74.75           C  
ATOM     31  CD1 LEU A   4     -72.445   5.547   2.606  1.00 74.75           C  
ATOM     32  CD2 LEU A   4     -70.231   6.599   2.069  1.00 74.75           C  
ATOM     33  N   LEU A   5     -69.455   2.015  -0.677  1.00 76.08           N  
ATOM     34  CA  LEU A   5     -68.455   0.954  -0.729  1.00 76.08           C  
ATOM     35  C   LEU A   5     -67.585   1.087  -1.974  1.00 76.08           C  
ATOM     36  CB  LEU A   5     -69.130  -0.420  -0.707  1.00 76.08           C  
ATOM     37  O   LEU A   5     -66.380   0.832  -1.925  1.00 76.08           O  
ATOM     38  CG  LEU A   5     -69.742  -0.853   0.626  1.00 76.08           C  
ATOM     39  CD1 LEU A   5     -70.529  -2.148   0.451  1.00 76.08           C  
ATOM     40  CD2 LEU A   5     -68.657  -1.020   1.685  1.00 76.08           C  
ATOM     41  N   LEU A   6     -68.232   1.612  -3.049  1.00 74.37           N  
ATOM     42  CA  LEU A   6     -67.484   1.761  -4.293  1.00 74.37           C  
ATOM     43  C   LEU A   6     -66.501   2.924  -4.199  1.00 74.37           C  
ATOM     44  CB  LEU A   6     -68.438   1.977  -5.470  1.00 74.37           C  
ATOM     45  O   LEU A   6     -65.379   2.836  -4.703  1.00 74.37           O  
ATOM     46  CG  LEU A   6     -68.868   0.723  -6.233  1.00 74.37           C  
ATOM     47  CD1 LEU A   6     -70.312   0.858  -6.704  1.00 74.37           C  
ATOM     48  CD2 LEU A   6     -67.936   0.468  -7.413  1.00 74.37           C  
ATOM     49  N   ALA A   7     -66.937   3.948  -3.511  1.00 71.36           N  
ATOM     50  CA  ALA A   7     -66.108   5.135  -3.321  1.00 71.36           C  
ATOM     51  C   ALA A   7     -64.898   4.825  -2.444  1.00 71.36           C  
ATOM     52  CB  ALA A   7     -66.930   6.266  -2.708  1.00 71.36           C  
ATOM     53  O   ALA A   7     -63.793   5.308  -2.706  1.00 71.36           O  
ATOM     54  N   LEU A   8     -65.116   3.998  -1.446  1.00 68.33           N  
ATOM     55  CA  LEU A   8     -64.028   3.621  -0.551  1.00 68.33           C  
ATOM     56  C   LEU A   8     -63.026   2.719  -1.262  1.00 68.33           C  
ATOM     57  CB  LEU A   8     -64.577   2.914   0.692  1.00 68.33           C  
ATOM     58  O   LEU A   8     -61.816   2.841  -1.053  1.00 68.33           O  
ATOM     59  CG  LEU A   8     -64.027   3.386   2.039  1.00 68.33           C  
ATOM     60  CD1 LEU A   8     -64.993   4.370   2.690  1.00 68.33           C  
ATOM     61  CD2 LEU A   8     -63.767   2.196   2.957  1.00 68.33           C  
ATOM     62  N   ALA A   9     -63.459   1.914  -2.242  1.00 69.19           N  
ATOM     63  CA  ALA A   9     -62.592   0.996  -2.975  1.00 69.19           C  
ATOM     64  C   ALA A   9     -61.738   1.744  -3.995  1.00 69.19           C  
ATOM     65  CB  ALA A   9     -63.423  -0.081  -3.670  1.00 69.19           C  
ATOM     66  O   ALA A   9     -60.555   1.441  -4.164  1.00 69.19           O  
ATOM     67  N   VAL A  10     -62.305   2.802  -4.603  1.00 66.79           N  
ATOM     68  CA  VAL A  10     -61.593   3.589  -5.605  1.00 66.79           C  
ATOM     69  C   VAL A  10     -60.500   4.415  -4.932  1.00 66.79           C  
ATOM     70  CB  VAL A  10     -62.553   4.512  -6.388  1.00 66.79           C  
ATOM     71  O   VAL A  10     -59.387   4.526  -5.453  1.00 66.79           O  
ATOM     72  CG1 VAL A  10     -61.776   5.397  -7.361  1.00 66.79           C  
ATOM     73  CG2 VAL A  10     -63.599   3.685  -7.133  1.00 66.79           C  
ATOM     74  N   VAL A  11     -60.774   4.931  -3.716  1.00 63.66           N  
ATOM     75  CA  VAL A  11     -59.810   5.739  -2.976  1.00 63.66           C  
ATOM     76  C   VAL A  11     -58.652   4.861  -2.506  1.00 63.66           C  
ATOM     77  CB  VAL A  11     -60.468   6.445  -1.769  1.00 63.66           C  
ATOM     78  O   VAL A  11     -57.490   5.269  -2.567  1.00 63.66           O  
ATOM     79  CG1 VAL A  11     -59.419   7.178  -0.935  1.00 63.66           C  
ATOM     80  CG2 VAL A  11     -61.551   7.412  -2.244  1.00 63.66           C  
ATOM     81  N   ALA A  12     -58.869   3.557  -2.164  1.00 62.56           N  
ATOM     82  CA  ALA A  12     -57.817   2.641  -1.731  1.00 62.56           C  
ATOM     83  C   ALA A  12     -56.931   2.229  -2.903  1.00 62.56           C  
ATOM     84  CB  ALA A  12     -58.425   1.407  -1.068  1.00 62.56           C  
ATOM     85  O   ALA A  12     -55.714   2.097  -2.753  1.00 62.56           O  
ATOM     86  N   PHE A  13     -57.472   2.168  -4.122  1.00 64.82           N  
ATOM     87  CA  PHE A  13     -56.668   1.758  -5.267  1.00 64.82           C  
ATOM     88  C   PHE A  13     -55.783   2.904  -5.745  1.00 64.82           C  
ATOM     89  CB  PHE A  13     -57.565   1.276  -6.411  1.00 64.82           C  
ATOM     90  O   PHE A  13     -54.626   2.690  -6.112  1.00 64.82           O  
ATOM     91  CG  PHE A  13     -57.552  -0.216  -6.606  1.00 64.82           C  
ATOM     92  CD1 PHE A  13     -56.585  -0.819  -7.401  1.00 64.82           C  
ATOM     93  CD2 PHE A  13     -58.507  -1.016  -5.993  1.00 64.82           C  
ATOM     94  CE1 PHE A  13     -56.570  -2.200  -7.583  1.00 64.82           C  
ATOM     95  CE2 PHE A  13     -58.499  -2.397  -6.169  1.00 64.82           C  
ATOM     96  CZ  PHE A  13     -57.530  -2.987  -6.965  1.00 64.82           C  
ATOM     97  N   VAL A  14     -56.266   4.147  -5.620  1.00 64.84           N  
ATOM     98  CA  VAL A  14     -55.497   5.305  -6.062  1.00 64.84           C  
ATOM     99  C   VAL A  14     -54.386   5.603  -5.058  1.00 64.84           C  
ATOM    100  CB  VAL A  14     -56.396   6.547  -6.247  1.00 64.84           C  
ATOM    101  O   VAL A  14     -53.272   5.964  -5.443  1.00 64.84           O  
ATOM    102  CG1 VAL A  14     -55.551   7.791  -6.516  1.00 64.84           C  
ATOM    103  CG2 VAL A  14     -57.394   6.320  -7.381  1.00 64.84           C  
ATOM    104  N   CYS A  15     -54.570   5.205  -3.740  1.00 65.35           N  
ATOM    105  CA  CYS A  15     -53.481   5.480  -2.809  1.00 65.35           C  
ATOM    106  C   CYS A  15     -52.474   4.336  -2.794  1.00 65.35           C  
ATOM    107  CB  CYS A  15     -54.025   5.711  -1.400  1.00 65.35           C  
ATOM    108  O   CYS A  15     -51.300   4.540  -2.479  1.00 65.35           O  
ATOM    109  SG  CYS A  15     -54.995   7.225  -1.233  1.00 65.35           S  
ATOM    110  N   LEU A  16     -52.847   3.146  -3.354  1.00 59.00           N  
ATOM    111  CA  LEU A  16     -51.815   2.116  -3.371  1.00 59.00           C  
ATOM    112  C   LEU A  16     -51.014   2.170  -4.668  1.00 59.00           C  
ATOM    113  CB  LEU A  16     -52.439   0.728  -3.201  1.00 59.00           C  
ATOM    114  O   LEU A  16     -49.935   1.580  -4.762  1.00 59.00           O  
ATOM    115  CG  LEU A  16     -52.973   0.391  -1.808  1.00 59.00           C  
ATOM    116  CD1 LEU A  16     -54.030  -0.705  -1.897  1.00 59.00           C  
ATOM    117  CD2 LEU A  16     -51.835  -0.030  -0.885  1.00 59.00           C  
ATOM    118  N   GLY A  17     -51.452   2.892  -5.682  1.00 51.73           N  
ATOM    119  CA  GLY A  17     -50.674   2.922  -6.910  1.00 51.73           C  
ATOM    120  C   GLY A  17     -49.680   4.067  -6.960  1.00 51.73           C  
ATOM    121  O   GLY A  17     -48.873   4.156  -7.888  1.00 51.73           O  
ATOM    122  N   SER A  18     -49.532   4.852  -5.877  1.00 53.91           N  
ATOM    123  CA  SER A  18     -48.516   5.899  -5.929  1.00 53.91           C  
ATOM    124  C   SER A  18     -47.262   5.490  -5.163  1.00 53.91           C  
ATOM    125  CB  SER A  18     -49.066   7.209  -5.363  1.00 53.91           C  
ATOM    126  O   SER A  18     -46.330   6.284  -5.020  1.00 53.91           O  
ATOM    127  OG  SER A  18     -49.683   7.977  -6.382  1.00 53.91           O  
ATOM    128  N   ALA A  19     -47.133   4.132  -4.805  1.00 51.94           N  
ATOM    129  CA  ALA A  19     -45.832   3.797  -4.232  1.00 51.94           C  
ATOM    130  C   ALA A  19     -44.868   3.308  -5.309  1.00 51.94           C  
ATOM    131  CB  ALA A  19     -45.987   2.740  -3.141  1.00 51.94           C  
ATOM    132  O   ALA A  19     -43.770   2.837  -5.001  1.00 51.94           O  
ATOM    133  N   ASN A  20     -44.981   3.685  -6.548  1.00 50.82           N  
ATOM    134  CA  ASN A  20     -43.988   3.030  -7.393  1.00 50.82           C  
ATOM    135  C   ASN A  20     -43.362   4.007  -8.384  1.00 50.82           C  
ATOM    136  CB  ASN A  20     -44.612   1.847  -8.137  1.00 50.82           C  
ATOM    137  O   ASN A  20     -44.037   4.494  -9.293  1.00 50.82           O  
ATOM    138  CG  ASN A  20     -43.655   0.680  -8.286  1.00 50.82           C  
ATOM    139  ND2 ASN A  20     -43.993  -0.255  -9.166  1.00 50.82           N  
ATOM    140  OD1 ASN A  20     -42.622   0.620  -7.615  1.00 50.82           O  
ATOM    141  N   GLN A  21     -42.559   5.072  -7.959  1.00 50.08           N  
ATOM    142  CA  GLN A  21     -41.497   5.356  -8.919  1.00 50.08           C  
ATOM    143  C   GLN A  21     -40.800   6.674  -8.594  1.00 50.08           C  
ATOM    144  CB  GLN A  21     -42.056   5.394 -10.342  1.00 50.08           C  
ATOM    145  O   GLN A  21     -40.310   7.361  -9.492  1.00 50.08           O  
ATOM    146  CG  GLN A  21     -42.603   4.058 -10.824  1.00 50.08           C  
ATOM    147  CD  GLN A  21     -41.995   3.616 -12.142  1.00 50.08           C  
ATOM    148  NE2 GLN A  21     -42.033   2.314 -12.405  1.00 50.08           N  
ATOM    149  OE1 GLN A  21     -41.496   4.437 -12.917  1.00 50.08           O  
ATOM    150  N   GLN A  22     -40.204   6.908  -7.358  1.00 48.55           N  
ATOM    151  CA  GLN A  22     -39.239   7.996  -7.469  1.00 48.55           C  
ATOM    152  C   GLN A  22     -37.879   7.584  -6.911  1.00 48.55           C  
ATOM    153  CB  GLN A  22     -39.748   9.243  -6.743  1.00 48.55           C  
ATOM    154  O   GLN A  22     -37.762   7.255  -5.728  1.00 48.55           O  
ATOM    155  CG  GLN A  22     -40.310  10.309  -7.673  1.00 48.55           C  
ATOM    156  CD  GLN A  22     -41.014  11.427  -6.927  1.00 48.55           C  
ATOM    157  NE2 GLN A  22     -41.876  12.156  -7.628  1.00 48.55           N  
ATOM    158  OE1 GLN A  22     -40.786  11.633  -5.731  1.00 48.55           O  
ATOM    159  N   GLY A  23     -37.198   6.607  -7.516  1.00 47.59           N  
ATOM    160  CA  GLY A  23     -35.878   6.943  -8.025  1.00 47.59           C  
ATOM    161  C   GLY A  23     -34.765   6.150  -7.366  1.00 47.59           C  
ATOM    162  O   GLY A  23     -34.644   6.142  -6.139  1.00 47.59           O  
ATOM    163  N   ARG A  24     -34.536   4.877  -7.655  1.00 45.26           N  
ATOM    164  CA  ARG A  24     -33.384   4.261  -8.305  1.00 45.26           C  
ATOM    165  C   ARG A  24     -32.289   5.290  -8.568  1.00 45.26           C  
ATOM    166  CB  ARG A  24     -33.801   3.593  -9.617  1.00 45.26           C  
ATOM    167  O   ARG A  24     -31.579   5.205  -9.572  1.00 45.26           O  
ATOM    168  CG  ARG A  24     -34.317   2.173  -9.448  1.00 45.26           C  
ATOM    169  CD  ARG A  24     -33.947   1.293 -10.635  1.00 45.26           C  
ATOM    170  NE  ARG A  24     -34.418  -0.077 -10.457  1.00 45.26           N  
ATOM    171  NH1 ARG A  24     -34.536  -0.550 -12.715  1.00 45.26           N  
ATOM    172  NH2 ARG A  24     -35.109  -2.147 -11.174  1.00 45.26           N  
ATOM    173  CZ  ARG A  24     -34.686  -0.921 -11.449  1.00 45.26           C  
ATOM    174  N   GLY A  25     -31.822   6.072  -7.516  1.00 48.96           N  
ATOM    175  CA  GLY A  25     -30.418   6.431  -7.641  1.00 48.96           C  
ATOM    176  C   GLY A  25     -29.835   7.011  -6.366  1.00 48.96           C  
ATOM    177  O   GLY A  25     -29.098   7.997  -6.408  1.00 48.96           O  
ATOM    178  N   ARG A  26     -30.360   6.682  -5.179  1.00 47.89           N  
ATOM    179  CA  ARG A  26     -29.527   7.158  -4.080  1.00 47.89           C  
ATOM    180  C   ARG A  26     -28.253   6.329  -3.959  1.00 47.89           C  
ATOM    181  CB  ARG A  26     -30.302   7.122  -2.761  1.00 47.89           C  
ATOM    182  O   ARG A  26     -28.310   5.099  -3.895  1.00 47.89           O  
ATOM    183  CG  ARG A  26     -30.402   8.471  -2.067  1.00 47.89           C  
ATOM    184  CD  ARG A  26     -31.092   8.360  -0.715  1.00 47.89           C  
ATOM    185  NE  ARG A  26     -31.304   9.672  -0.109  1.00 47.89           N  
ATOM    186  NH1 ARG A  26     -33.604   9.478  -0.001  1.00 47.89           N  
ATOM    187  NH2 ARG A  26     -32.572  11.377   0.762  1.00 47.89           N  
ATOM    188  CZ  ARG A  26     -32.493  10.173   0.216  1.00 47.89           C  
ATOM    189  N   LYS A  27     -27.385   6.320  -4.938  1.00 46.87           N  
ATOM    190  CA  LYS A  27     -26.027   5.918  -4.585  1.00 46.87           C  
ATOM    191  C   LYS A  27     -25.838   5.890  -3.071  1.00 46.87           C  
ATOM    192  CB  LYS A  27     -25.005   6.859  -5.224  1.00 46.87           C  
ATOM    193  O   LYS A  27     -26.102   6.883  -2.389  1.00 46.87           O  
ATOM    194  CG  LYS A  27     -23.752   6.160  -5.730  1.00 46.87           C  
ATOM    195  CD  LYS A  27     -22.776   7.147  -6.358  1.00 46.87           C  
ATOM    196  CE  LYS A  27     -21.560   6.439  -6.941  1.00 46.87           C  
ATOM    197  NZ  LYS A  27     -20.674   7.382  -7.686  1.00 46.87           N  
ATOM    198  N   PRO A  28     -26.142   4.770  -2.406  1.00 47.94           N  
ATOM    199  CA  PRO A  28     -25.911   4.672  -0.963  1.00 47.94           C  
ATOM    200  C   PRO A  28     -24.809   5.611  -0.476  1.00 47.94           C  
ATOM    201  CB  PRO A  28     -25.506   3.209  -0.769  1.00 47.94           C  
ATOM    202  O   PRO A  28     -23.912   5.966  -1.245  1.00 47.94           O  
ATOM    203  CG  PRO A  28     -25.440   2.645  -2.152  1.00 47.94           C  
ATOM    204  CD  PRO A  28     -25.805   3.727  -3.127  1.00 47.94           C  
ATOM    205  N   PRO A  29     -25.062   6.552   0.483  1.00 52.44           N  
ATOM    206  CA  PRO A  29     -23.977   7.247   1.181  1.00 52.44           C  
ATOM    207  C   PRO A  29     -22.745   6.368   1.379  1.00 52.44           C  
ATOM    208  CB  PRO A  29     -24.606   7.617   2.527  1.00 52.44           C  
ATOM    209  O   PRO A  29     -22.870   5.153   1.556  1.00 52.44           O  
ATOM    210  CG  PRO A  29     -25.985   7.044   2.475  1.00 52.44           C  
ATOM    211  CD  PRO A  29     -26.137   6.281   1.191  1.00 52.44           C  
ATOM    212  N   LEU A  30     -21.801   6.311   0.369  1.00 53.97           N  
ATOM    213  CA  LEU A  30     -20.502   5.698   0.621  1.00 53.97           C  
ATOM    214  C   LEU A  30     -20.471   5.034   1.994  1.00 53.97           C  
ATOM    215  CB  LEU A  30     -19.388   6.743   0.521  1.00 53.97           C  
ATOM    216  O   LEU A  30     -20.689   5.695   3.012  1.00 53.97           O  
ATOM    217  CG  LEU A  30     -18.897   7.079  -0.888  1.00 53.97           C  
ATOM    218  CD1 LEU A  30     -18.624   8.574  -1.013  1.00 53.97           C  
ATOM    219  CD2 LEU A  30     -17.648   6.272  -1.226  1.00 53.97           C  
ATOM    220  N   ASP A  31     -21.398   4.263   2.309  1.00 54.20           N  
ATOM    221  CA  ASP A  31     -21.209   3.504   3.541  1.00 54.20           C  
ATOM    222  C   ASP A  31     -19.760   3.583   4.018  1.00 54.20           C  
ATOM    223  CB  ASP A  31     -21.618   2.044   3.340  1.00 54.20           C  
ATOM    224  O   ASP A  31     -18.831   3.393   3.230  1.00 54.20           O  
ATOM    225  CG  ASP A  31     -23.103   1.875   3.072  1.00 54.20           C  
ATOM    226  OD1 ASP A  31     -23.908   2.698   3.560  1.00 54.20           O  
ATOM    227  OD2 ASP A  31     -23.472   0.909   2.370  1.00 54.20           O  
ATOM    228  N   LEU A  32     -19.370   4.742   4.606  1.00 56.94           N  
ATOM    229  CA  LEU A  32     -18.096   4.776   5.315  1.00 56.94           C  
ATOM    230  C   LEU A  32     -17.774   3.413   5.920  1.00 56.94           C  
ATOM    231  CB  LEU A  32     -18.123   5.842   6.414  1.00 56.94           C  
ATOM    232  O   LEU A  32     -18.311   3.053   6.970  1.00 56.94           O  
ATOM    233  CG  LEU A  32     -16.780   6.177   7.066  1.00 56.94           C  
ATOM    234  CD1 LEU A  32     -15.834   6.796   6.042  1.00 56.94           C  
ATOM    235  CD2 LEU A  32     -16.980   7.115   8.252  1.00 56.94           C  
ATOM    236  N   HIS A  33     -18.001   2.317   5.214  1.00 64.41           N  
ATOM    237  CA  HIS A  33     -17.565   1.036   5.757  1.00 64.41           C  
ATOM    238  C   HIS A  33     -16.046   0.977   5.877  1.00 64.41           C  
ATOM    239  CB  HIS A  33     -18.067  -0.115   4.883  1.00 64.41           C  
ATOM    240  O   HIS A  33     -15.332   1.620   5.103  1.00 64.41           O  
ATOM    241  CG  HIS A  33     -18.838  -1.150   5.638  1.00 64.41           C  
ATOM    242  CD2 HIS A  33     -18.441  -2.306   6.219  1.00 64.41           C  
ATOM    243  ND1 HIS A  33     -20.195  -1.052   5.860  1.00 64.41           N  
ATOM    244  CE1 HIS A  33     -20.599  -2.106   6.549  1.00 64.41           C  
ATOM    245  NE2 HIS A  33     -19.555  -2.882   6.780  1.00 64.41           N  
ATOM    246  N   SER A  34     -15.626   0.838   7.182  1.00 71.07           N  
ATOM    247  CA  SER A  34     -14.213   0.584   7.444  1.00 71.07           C  
ATOM    248  C   SER A  34     -13.638  -0.420   6.450  1.00 71.07           C  
ATOM    249  CB  SER A  34     -14.016   0.071   8.871  1.00 71.07           C  
ATOM    250  O   SER A  34     -14.218  -1.486   6.231  1.00 71.07           O  
ATOM    251  OG  SER A  34     -14.908  -0.994   9.150  1.00 71.07           O  
ATOM    252  N   THR A  35     -12.786   0.009   5.443  1.00 88.50           N  
ATOM    253  CA  THR A  35     -12.089  -0.779   4.433  1.00 88.50           C  
ATOM    254  C   THR A  35     -10.657  -1.072   4.870  1.00 88.50           C  
ATOM    255  CB  THR A  35     -12.076  -0.059   3.072  1.00 88.50           C  
ATOM    256  O   THR A  35     -10.021  -0.246   5.528  1.00 88.50           O  
ATOM    257  CG2 THR A  35     -11.376  -0.900   2.011  1.00 88.50           C  
ATOM    258  OG1 THR A  35     -13.425   0.189   2.657  1.00 88.50           O  
ATOM    259  N   TYR A  36     -10.276  -2.216   4.785  1.00 93.65           N  
ATOM    260  CA  TYR A  36      -8.905  -2.650   5.030  1.00 93.65           C  
ATOM    261  C   TYR A  36      -8.163  -2.878   3.719  1.00 93.65           C  
ATOM    262  CB  TYR A  36      -8.889  -3.932   5.868  1.00 93.65           C  
ATOM    263  O   TYR A  36      -8.676  -3.540   2.814  1.00 93.65           O  
ATOM    264  CG  TYR A  36      -9.347  -3.732   7.293  1.00 93.65           C  
ATOM    265  CD1 TYR A  36      -8.429  -3.676   8.339  1.00 93.65           C  
ATOM    266  CD2 TYR A  36     -10.698  -3.601   7.595  1.00 93.65           C  
ATOM    267  CE1 TYR A  36      -8.847  -3.493   9.653  1.00 93.65           C  
ATOM    268  CE2 TYR A  36     -11.127  -3.418   8.906  1.00 93.65           C  
ATOM    269  OH  TYR A  36     -10.615  -3.185  11.225  1.00 93.65           O  
ATOM    270  CZ  TYR A  36     -10.196  -3.366   9.926  1.00 93.65           C  
ATOM    271  N   CYS A  37      -6.952  -2.305   3.617  1.00 95.18           N  
ATOM    272  CA  CYS A  37      -6.125  -2.468   2.427  1.00 95.18           C  
ATOM    273  C   CYS A  37      -4.717  -2.917   2.799  1.00 95.18           C  
ATOM    274  CB  CYS A  37      -6.060  -1.161   1.636  1.00 95.18           C  
ATOM    275  O   CYS A  37      -4.216  -2.578   3.872  1.00 95.18           O  
ATOM    276  SG  CYS A  37      -7.672  -0.568   1.078  1.00 95.18           S  
ATOM    277  N   PHE A  38      -4.180  -3.746   1.961  1.00 94.17           N  
ATOM    278  CA  PHE A  38      -2.763  -4.041   2.142  1.00 94.17           C  
ATOM    279  C   PHE A  38      -1.913  -2.806   1.867  1.00 94.17           C  
ATOM    280  CB  PHE A  38      -2.332  -5.190   1.226  1.00 94.17           C  
ATOM    281  O   PHE A  38      -2.191  -2.051   0.934  1.00 94.17           O  
ATOM    282  CG  PHE A  38      -2.949  -6.516   1.582  1.00 94.17           C  
ATOM    283  CD1 PHE A  38      -2.500  -7.233   2.685  1.00 94.17           C  
ATOM    284  CD2 PHE A  38      -3.978  -7.044   0.815  1.00 94.17           C  
ATOM    285  CE1 PHE A  38      -3.069  -8.460   3.017  1.00 94.17           C  
ATOM    286  CE2 PHE A  38      -4.552  -8.270   1.141  1.00 94.17           C  
ATOM    287  CZ  PHE A  38      -4.096  -8.977   2.241  1.00 94.17           C  
ATOM    288  N   GLN A  39      -0.866  -2.618   2.703  1.00 91.14           N  
ATOM    289  CA  GLN A  39       0.036  -1.477   2.593  1.00 91.14           C  
ATOM    290  C   GLN A  39       1.470  -1.931   2.337  1.00 91.14           C  
ATOM    291  CB  GLN A  39      -0.025  -0.620   3.859  1.00 91.14           C  
ATOM    292  O   GLN A  39       2.034  -2.696   3.123  1.00 91.14           O  
ATOM    293  CG  GLN A  39      -1.422  -0.116   4.193  1.00 91.14           C  
ATOM    294  CD  GLN A  39      -1.744   1.209   3.527  1.00 91.14           C  
ATOM    295  NE2 GLN A  39      -2.786   1.877   4.008  1.00 91.14           N  
ATOM    296  OE1 GLN A  39      -1.060   1.629   2.588  1.00 91.14           O  
ATOM    297  N   CYS A  40       1.985  -1.358   1.244  1.00 89.27           N  
ATOM    298  CA  CYS A  40       3.367  -1.679   0.907  1.00 89.27           C  
ATOM    299  C   CYS A  40       4.137  -0.426   0.509  1.00 89.27           C  
ATOM    300  CB  CYS A  40       3.419  -2.702  -0.227  1.00 89.27           C  
ATOM    301  O   CYS A  40       3.560   0.511  -0.046  1.00 89.27           O  
ATOM    302  SG  CYS A  40       2.602  -4.265   0.165  1.00 89.27           S  
ATOM    303  N   THR A  41       5.358  -0.507   0.867  1.00 86.57           N  
ATOM    304  CA  THR A  41       6.282   0.507   0.370  1.00 86.57           C  
ATOM    305  C   THR A  41       7.235  -0.090  -0.662  1.00 86.57           C  
ATOM    306  CB  THR A  41       7.092   1.135   1.519  1.00 86.57           C  
ATOM    307  O   THR A  41       7.299  -1.310  -0.823  1.00 86.57           O  
ATOM    308  CG2 THR A  41       6.174   1.644   2.625  1.00 86.57           C  
ATOM    309  OG1 THR A  41       7.979   0.150   2.065  1.00 86.57           O  
ATOM    310  N   PRO A  42       7.821   0.768  -1.362  1.00 81.98           N  
ATOM    311  CA  PRO A  42       8.766   0.232  -2.344  1.00 81.98           C  
ATOM    312  C   PRO A  42       9.821  -0.675  -1.715  1.00 81.98           C  
ATOM    313  CB  PRO A  42       9.410   1.489  -2.936  1.00 81.98           C  
ATOM    314  O   PRO A  42      10.311  -1.602  -2.365  1.00 81.98           O  
ATOM    315  CG  PRO A  42       8.377   2.558  -2.778  1.00 81.98           C  
ATOM    316  CD  PRO A  42       7.635   2.318  -1.494  1.00 81.98           C  
ATOM    317  N   GLU A  43      10.189  -0.557  -0.451  1.00 81.37           N  
ATOM    318  CA  GLU A  43      11.251  -1.281   0.240  1.00 81.37           C  
ATOM    319  C   GLU A  43      10.801  -2.688   0.624  1.00 81.37           C  
ATOM    320  CB  GLU A  43      11.702  -0.515   1.486  1.00 81.37           C  
ATOM    321  O   GLU A  43      11.613  -3.614   0.670  1.00 81.37           O  
ATOM    322  CG  GLU A  43      12.342   0.832   1.182  1.00 81.37           C  
ATOM    323  CD  GLU A  43      11.334   1.964   1.071  1.00 81.37           C  
ATOM    324  OE1 GLU A  43      11.711   3.071   0.625  1.00 81.37           O  
ATOM    325  OE2 GLU A  43      10.157   1.742   1.435  1.00 81.37           O  
ATOM    326  N   ASN A  44       9.563  -2.865   0.888  1.00 77.45           N  
ATOM    327  CA  ASN A  44       9.108  -4.159   1.386  1.00 77.45           C  
ATOM    328  C   ASN A  44       8.219  -4.870   0.370  1.00 77.45           C  
ATOM    329  CB  ASN A  44       8.366  -3.992   2.714  1.00 77.45           C  
ATOM    330  O   ASN A  44       7.577  -5.871   0.692  1.00 77.45           O  
ATOM    331  CG  ASN A  44       7.104  -3.163   2.579  1.00 77.45           C  
ATOM    332  ND2 ASN A  44       6.490  -2.828   3.707  1.00 77.45           N  
ATOM    333  OD1 ASN A  44       6.684  -2.827   1.468  1.00 77.45           O  
ATOM    334  N   HIS A  45       8.138  -4.460  -0.865  1.00 70.65           N  
ATOM    335  CA  HIS A  45       7.195  -4.986  -1.845  1.00 70.65           C  
ATOM    336  C   HIS A  45       7.539  -6.423  -2.225  1.00 70.65           C  
ATOM    337  CB  HIS A  45       7.173  -4.104  -3.095  1.00 70.65           C  
ATOM    338  O   HIS A  45       6.668  -7.181  -2.655  1.00 70.65           O  
ATOM    339  CG  HIS A  45       8.289  -4.388  -4.050  1.00 70.65           C  
ATOM    340  CD2 HIS A  45       8.569  -5.488  -4.788  1.00 70.65           C  
ATOM    341  ND1 HIS A  45       9.281  -3.473  -4.328  1.00 70.65           N  
ATOM    342  CE1 HIS A  45      10.125  -3.999  -5.200  1.00 70.65           C  
ATOM    343  NE2 HIS A  45       9.715  -5.221  -5.495  1.00 70.65           N  
ATOM    344  N   TRP A  46       8.792  -6.950  -2.047  1.00 69.14           N  
ATOM    345  CA  TRP A  46       9.240  -8.275  -2.461  1.00 69.14           C  
ATOM    346  C   TRP A  46       8.744  -9.345  -1.494  1.00 69.14           C  
ATOM    347  CB  TRP A  46      10.767  -8.323  -2.555  1.00 69.14           C  
ATOM    348  O   TRP A  46       8.591 -10.509  -1.870  1.00 69.14           O  
ATOM    349  CG  TRP A  46      11.467  -7.965  -1.279  1.00 69.14           C  
ATOM    350  CD1 TRP A  46      11.798  -6.711  -0.844  1.00 69.14           C  
ATOM    351  CD2 TRP A  46      11.927  -8.872  -0.273  1.00 69.14           C  
ATOM    352  CE2 TRP A  46      12.527  -8.099   0.745  1.00 69.14           C  
ATOM    353  CE3 TRP A  46      11.889 -10.266  -0.133  1.00 69.14           C  
ATOM    354  NE1 TRP A  46      12.436  -6.785   0.373  1.00 69.14           N  
ATOM    355  CH2 TRP A  46      13.035 -10.040   2.000  1.00 69.14           C  
ATOM    356  CZ2 TRP A  46      13.086  -8.675   1.889  1.00 69.14           C  
ATOM    357  CZ3 TRP A  46      12.445 -10.837   1.006  1.00 69.14           C  
ATOM    358  N   TYR A  47       8.427  -8.946  -0.266  1.00 67.65           N  
ATOM    359  CA  TYR A  47       7.962  -9.923   0.711  1.00 67.65           C  
ATOM    360  C   TYR A  47       6.440  -9.923   0.800  1.00 67.65           C  
ATOM    361  CB  TYR A  47       8.566  -9.637   2.089  1.00 67.65           C  
ATOM    362  O   TYR A  47       5.875 -10.118   1.879  1.00 67.65           O  
ATOM    363  CG  TYR A  47      10.066  -9.793   2.139  1.00 67.65           C  
ATOM    364  CD1 TYR A  47      10.654 -11.056   2.166  1.00 67.65           C  
ATOM    365  CD2 TYR A  47      10.899  -8.679   2.159  1.00 67.65           C  
ATOM    366  CE1 TYR A  47      12.036 -11.205   2.213  1.00 67.65           C  
ATOM    367  CE2 TYR A  47      12.282  -8.816   2.207  1.00 67.65           C  
ATOM    368  OH  TYR A  47      14.209 -10.222   2.280  1.00 67.65           O  
ATOM    369  CZ  TYR A  47      12.841 -10.081   2.233  1.00 67.65           C  
ATOM    370  N   LYS A  48       5.698  -9.781  -0.320  1.00 65.17           N  
ATOM    371  CA  LYS A  48       4.261 -10.013  -0.429  1.00 65.17           C  
ATOM    372  C   LYS A  48       3.493  -9.211   0.618  1.00 65.17           C  
ATOM    373  CB  LYS A  48       3.945 -11.503  -0.282  1.00 65.17           C  
ATOM    374  O   LYS A  48       2.262  -9.262   0.667  1.00 65.17           O  
ATOM    375  CG  LYS A  48       4.426 -12.355  -1.448  1.00 65.17           C  
ATOM    376  CD  LYS A  48       3.775 -13.732  -1.439  1.00 65.17           C  
ATOM    377  CE  LYS A  48       4.270 -14.592  -2.594  1.00 65.17           C  
ATOM    378  NZ  LYS A  48       3.597 -15.926  -2.619  1.00 65.17           N  
ATOM    379  N   CYS A  49       4.050  -8.128   1.144  1.00 74.98           N  
ATOM    380  CA  CYS A  49       3.353  -7.114   1.928  1.00 74.98           C  
ATOM    381  C   CYS A  49       2.114  -7.697   2.596  1.00 74.98           C  
ATOM    382  CB  CYS A  49       2.957  -5.931   1.044  1.00 74.98           C  
ATOM    383  O   CYS A  49       0.991  -7.459   2.148  1.00 74.98           O  
ATOM    384  SG  CYS A  49       4.357  -5.128   0.233  1.00 74.98           S  
ATOM    385  N   PRO A  50       2.173  -8.435   3.688  1.00 75.46           N  
ATOM    386  CA  PRO A  50       1.048  -9.220   4.201  1.00 75.46           C  
ATOM    387  C   PRO A  50       0.104  -8.397   5.075  1.00 75.46           C  
ATOM    388  CB  PRO A  50       1.731 -10.319   5.020  1.00 75.46           C  
ATOM    389  O   PRO A  50      -1.028  -8.816   5.331  1.00 75.46           O  
ATOM    390  CG  PRO A  50       3.040  -9.729   5.435  1.00 75.46           C  
ATOM    391  CD  PRO A  50       3.490  -8.771   4.370  1.00 75.46           C  
ATOM    392  N   ARG A  51       0.544  -7.151   5.344  1.00 84.97           N  
ATOM    393  CA  ARG A  51      -0.238  -6.516   6.399  1.00 84.97           C  
ATOM    394  C   ARG A  51      -1.316  -5.610   5.813  1.00 84.97           C  
ATOM    395  CB  ARG A  51       0.669  -5.713   7.333  1.00 84.97           C  
ATOM    396  O   ARG A  51      -1.020  -4.725   5.008  1.00 84.97           O  
ATOM    397  CG  ARG A  51       1.508  -6.572   8.267  1.00 84.97           C  
ATOM    398  CD  ARG A  51       2.310  -5.725   9.244  1.00 84.97           C  
ATOM    399  NE  ARG A  51       3.268  -6.531   9.996  1.00 84.97           N  
ATOM    400  NH1 ARG A  51       4.713  -4.782  10.432  1.00 84.97           N  
ATOM    401  NH2 ARG A  51       5.187  -6.886  11.206  1.00 84.97           N  
ATOM    402  CZ  ARG A  51       4.387  -6.064  10.543  1.00 84.97           C  
ATOM    403  N   ALA A  52      -2.496  -5.890   6.146  1.00 91.64           N  
ATOM    404  CA  ALA A  52      -3.610  -4.998   5.836  1.00 91.64           C  
ATOM    405  C   ALA A  52      -3.926  -4.085   7.017  1.00 91.64           C  
ATOM    406  CB  ALA A  52      -4.845  -5.805   5.446  1.00 91.64           C  
ATOM    407  O   ALA A  52      -3.863  -4.510   8.173  1.00 91.64           O  
ATOM    408  N   GLU A  53      -4.170  -2.858   6.700  1.00 92.14           N  
ATOM    409  CA  GLU A  53      -4.521  -1.873   7.719  1.00 92.14           C  
ATOM    410  C   GLU A  53      -5.857  -1.207   7.406  1.00 92.14           C  
ATOM    411  CB  GLU A  53      -3.422  -0.814   7.844  1.00 92.14           C  
ATOM    412  O   GLU A  53      -6.256  -1.118   6.243  1.00 92.14           O  
ATOM    413  CG  GLU A  53      -2.076  -1.373   8.281  1.00 92.14           C  
ATOM    414  CD  GLU A  53      -0.982  -0.319   8.352  1.00 92.14           C  
ATOM    415  OE1 GLU A  53       0.203  -0.684   8.525  1.00 92.14           O  
ATOM    416  OE2 GLU A  53      -1.314   0.882   8.235  1.00 92.14           O  
ATOM    417  N   LYS A  54      -6.436  -0.844   8.514  1.00 93.33           N  
ATOM    418  CA  LYS A  54      -7.697  -0.124   8.362  1.00 93.33           C  
ATOM    419  C   LYS A  54      -7.478   1.235   7.703  1.00 93.33           C  
ATOM    420  CB  LYS A  54      -8.381   0.054   9.718  1.00 93.33           C  
ATOM    421  O   LYS A  54      -6.591   1.990   8.105  1.00 93.33           O  
ATOM    422  CG  LYS A  54      -9.791   0.619   9.631  1.00 93.33           C  
ATOM    423  CD  LYS A  54     -10.422   0.762  11.010  1.00 93.33           C  
ATOM    424  CE  LYS A  54     -11.853   1.276  10.920  1.00 93.33           C  
ATOM    425  NZ  LYS A  54     -12.481   1.403  12.269  1.00 93.33           N  
ATOM    426  N   CYS A  55      -8.287   1.484   6.582  1.00 92.00           N  
ATOM    427  CA  CYS A  55      -8.275   2.816   5.990  1.00 92.00           C  
ATOM    428  C   CYS A  55      -9.047   3.805   6.855  1.00 92.00           C  
ATOM    429  CB  CYS A  55      -8.870   2.783   4.583  1.00 92.00           C  
ATOM    430  O   CYS A  55     -10.033   3.437   7.497  1.00 92.00           O  
ATOM    431  SG  CYS A  55      -8.006   1.671   3.452  1.00 92.00           S  
ATOM    432  N   THR A  56      -8.518   5.010   6.999  1.00 87.74           N  
ATOM    433  CA  THR A  56      -9.133   6.007   7.869  1.00 87.74           C  
ATOM    434  C   THR A  56      -9.945   7.009   7.054  1.00 87.74           C  
ATOM    435  CB  THR A  56      -8.072   6.754   8.698  1.00 87.74           C  
ATOM    436  O   THR A  56      -9.598   7.313   5.910  1.00 87.74           O  
ATOM    437  CG2 THR A  56      -7.293   5.793   9.590  1.00 87.74           C  
ATOM    438  OG1 THR A  56      -7.158   7.413   7.812  1.00 87.74           O  
ATOM    439  N   GLY A  57     -11.073   7.331   7.636  1.00 84.25           N  
ATOM    440  CA  GLY A  57     -11.880   8.403   7.076  1.00 84.25           C  
ATOM    441  C   GLY A  57     -12.526   8.035   5.754  1.00 84.25           C  
ATOM    442  O   GLY A  57     -13.115   6.960   5.622  1.00 84.25           O  
ATOM    443  N   ILE A  58     -12.289   8.885   4.841  1.00 84.69           N  
ATOM    444  CA  ILE A  58     -12.971   8.728   3.561  1.00 84.69           C  
ATOM    445  C   ILE A  58     -12.056   8.008   2.574  1.00 84.69           C  
ATOM    446  CB  ILE A  58     -13.413  10.092   2.986  1.00 84.69           C  
ATOM    447  O   ILE A  58     -12.463   7.702   1.450  1.00 84.69           O  
ATOM    448  CG1 ILE A  58     -12.208  11.029   2.846  1.00 84.69           C  
ATOM    449  CG2 ILE A  58     -14.498  10.723   3.864  1.00 84.69           C  
ATOM    450  CD1 ILE A  58     -12.501  12.303   2.067  1.00 84.69           C  
ATOM    451  N   ALA A  59     -10.825   7.736   2.988  1.00 87.60           N  
ATOM    452  CA  ALA A  59      -9.934   6.951   2.138  1.00 87.60           C  
ATOM    453  C   ALA A  59     -10.347   5.482   2.119  1.00 87.60           C  
ATOM    454  CB  ALA A  59      -8.489   7.088   2.612  1.00 87.60           C  
ATOM    455  O   ALA A  59      -9.669   4.632   2.701  1.00 87.60           O  
ATOM    456  N   ASN A  60     -11.419   5.157   1.415  1.00 88.30           N  
ATOM    457  CA  ASN A  60     -12.048   3.846   1.533  1.00 88.30           C  
ATOM    458  C   ASN A  60     -11.801   2.992   0.293  1.00 88.30           C  
ATOM    459  CB  ASN A  60     -13.550   3.992   1.786  1.00 88.30           C  
ATOM    460  O   ASN A  60     -12.532   2.033   0.039  1.00 88.30           O  
ATOM    461  CG  ASN A  60     -14.259   4.746   0.678  1.00 88.30           C  
ATOM    462  ND2 ASN A  60     -15.580   4.628   0.632  1.00 88.30           N  
ATOM    463  OD1 ASN A  60     -13.623   5.428  -0.131  1.00 88.30           O  
ATOM    464  N   LYS A  61     -10.808   3.389  -0.498  1.00 93.72           N  
ATOM    465  CA  LYS A  61     -10.407   2.624  -1.676  1.00 93.72           C  
ATOM    466  C   LYS A  61      -9.012   2.032  -1.498  1.00 93.72           C  
ATOM    467  CB  LYS A  61     -10.449   3.502  -2.927  1.00 93.72           C  
ATOM    468  O   LYS A  61      -8.174   2.603  -0.797  1.00 93.72           O  
ATOM    469  CG  LYS A  61     -11.819   4.092  -3.224  1.00 93.72           C  
ATOM    470  CD  LYS A  61     -11.772   5.045  -4.411  1.00 93.72           C  
ATOM    471  CE  LYS A  61     -13.127   5.696  -4.661  1.00 93.72           C  
ATOM    472  NZ  LYS A  61     -13.047   7.185  -4.590  1.00 93.72           N  
ATOM    473  N   CYS A  62      -8.836   0.840  -2.056  1.00 95.20           N  
ATOM    474  CA  CYS A  62      -7.501   0.253  -2.099  1.00 95.20           C  
ATOM    475  C   CYS A  62      -6.856   0.464  -3.464  1.00 95.20           C  
ATOM    476  CB  CYS A  62      -7.561  -1.240  -1.779  1.00 95.20           C  
ATOM    477  O   CYS A  62      -7.548   0.498  -4.483  1.00 95.20           O  
ATOM    478  SG  CYS A  62      -8.301  -1.611  -0.173  1.00 95.20           S  
ATOM    479  N   TYR A  63      -5.509   0.635  -3.461  1.00 96.03           N  
ATOM    480  CA  TYR A  63      -4.834   0.741  -4.750  1.00 96.03           C  
ATOM    481  C   TYR A  63      -3.518  -0.028  -4.741  1.00 96.03           C  
ATOM    482  CB  TYR A  63      -4.578   2.210  -5.103  1.00 96.03           C  
ATOM    483  O   TYR A  63      -2.936  -0.262  -3.680  1.00 96.03           O  
ATOM    484  CG  TYR A  63      -3.489   2.852  -4.277  1.00 96.03           C  
ATOM    485  CD1 TYR A  63      -3.788   3.503  -3.082  1.00 96.03           C  
ATOM    486  CD2 TYR A  63      -2.162   2.808  -4.689  1.00 96.03           C  
ATOM    487  CE1 TYR A  63      -2.788   4.098  -2.319  1.00 96.03           C  
ATOM    488  CE2 TYR A  63      -1.155   3.400  -3.933  1.00 96.03           C  
ATOM    489  OH  TYR A  63      -0.484   4.628  -2.000  1.00 96.03           O  
ATOM    490  CZ  TYR A  63      -1.477   4.041  -2.751  1.00 96.03           C  
ATOM    491  N   THR A  64      -3.101  -0.439  -5.920  1.00 94.94           N  
ATOM    492  CA  THR A  64      -1.761  -0.928  -6.225  1.00 94.94           C  
ATOM    493  C   THR A  64      -1.131  -0.113  -7.351  1.00 94.94           C  
ATOM    494  CB  THR A  64      -1.785  -2.417  -6.617  1.00 94.94           C  
ATOM    495  O   THR A  64      -1.709   0.012  -8.432  1.00 94.94           O  
ATOM    496  CG2 THR A  64      -0.373  -2.958  -6.812  1.00 94.94           C  
ATOM    497  OG1 THR A  64      -2.433  -3.167  -5.582  1.00 94.94           O  
ATOM    498  N   LEU A  65      -0.004   0.486  -7.055  1.00 94.82           N  
ATOM    499  CA  LEU A  65       0.787   1.195  -8.054  1.00 94.82           C  
ATOM    500  C   LEU A  65       2.038   0.403  -8.419  1.00 94.82           C  
ATOM    501  CB  LEU A  65       1.180   2.583  -7.540  1.00 94.82           C  
ATOM    502  O   LEU A  65       2.870   0.115  -7.556  1.00 94.82           O  
ATOM    503  CG  LEU A  65       1.834   3.522  -8.555  1.00 94.82           C  
ATOM    504  CD1 LEU A  65       1.326   4.947  -8.362  1.00 94.82           C  
ATOM    505  CD2 LEU A  65       3.353   3.469  -8.433  1.00 94.82           C  
ATOM    506  N   TYR A  66       2.092   0.126  -9.684  1.00 92.70           N  
ATOM    507  CA  TYR A  66       3.218  -0.636 -10.211  1.00 92.70           C  
ATOM    508  C   TYR A  66       4.176   0.267 -10.979  1.00 92.70           C  
ATOM    509  CB  TYR A  66       2.725  -1.766 -11.120  1.00 92.70           C  
ATOM    510  O   TYR A  66       3.745   1.098 -11.783  1.00 92.70           O  
ATOM    511  CG  TYR A  66       1.730  -2.688 -10.456  1.00 92.70           C  
ATOM    512  CD1 TYR A  66       2.152  -3.837  -9.792  1.00 92.70           C  
ATOM    513  CD2 TYR A  66       0.368  -2.412 -10.493  1.00 92.70           C  
ATOM    514  CE1 TYR A  66       1.240  -4.691  -9.181  1.00 92.70           C  
ATOM    515  CE2 TYR A  66      -0.554  -3.259  -9.886  1.00 92.70           C  
ATOM    516  OH  TYR A  66      -1.017  -5.235  -8.629  1.00 92.70           O  
ATOM    517  CZ  TYR A  66      -0.109  -4.393  -9.233  1.00 92.70           C  
ATOM    518  N   LYS A  67       5.449   0.105 -10.690  1.00 93.29           N  
ATOM    519  CA  LYS A  67       6.494   0.764 -11.468  1.00 93.29           C  
ATOM    520  C   LYS A  67       7.321  -0.252 -12.251  1.00 93.29           C  
ATOM    521  CB  LYS A  67       7.404   1.589 -10.556  1.00 93.29           C  
ATOM    522  O   LYS A  67       7.771  -1.255 -11.694  1.00 93.29           O  
ATOM    523  CG  LYS A  67       8.520   2.317 -11.289  1.00 93.29           C  
ATOM    524  CD  LYS A  67       7.994   3.535 -12.039  1.00 93.29           C  
ATOM    525  CE  LYS A  67       9.130   4.378 -12.604  1.00 93.29           C  
ATOM    526  NZ  LYS A  67       8.620   5.589 -13.314  1.00 93.29           N  
ATOM    527  N   ARG A  68       7.445   0.112 -13.525  1.00 93.07           N  
ATOM    528  CA  ARG A  68       8.244  -0.741 -14.400  1.00 93.07           C  
ATOM    529  C   ARG A  68       9.561  -0.067 -14.767  1.00 93.07           C  
ATOM    530  CB  ARG A  68       7.463  -1.092 -15.668  1.00 93.07           C  
ATOM    531  O   ARG A  68       9.649   1.162 -14.796  1.00 93.07           O  
ATOM    532  CG  ARG A  68       6.237  -1.956 -15.418  1.00 93.07           C  
ATOM    533  CD  ARG A  68       5.543  -2.340 -16.717  1.00 93.07           C  
ATOM    534  NE  ARG A  68       4.356  -3.155 -16.473  1.00 93.07           N  
ATOM    535  NH1 ARG A  68       3.078  -2.156 -18.118  1.00 93.07           N  
ATOM    536  NH2 ARG A  68       2.195  -3.842 -16.840  1.00 93.07           N  
ATOM    537  CZ  ARG A  68       3.213  -3.049 -17.145  1.00 93.07           C  
ATOM    538  N   ASP A  69      10.576  -0.844 -14.977  1.00 91.72           N  
ATOM    539  CA  ASP A  69      11.846  -0.342 -15.493  1.00 91.72           C  
ATOM    540  C   ASP A  69      11.809  -0.216 -17.014  1.00 91.72           C  
ATOM    541  CB  ASP A  69      12.997  -1.256 -15.068  1.00 91.72           C  
ATOM    542  O   ASP A  69      10.763  -0.418 -17.634  1.00 91.72           O  
ATOM    543  CG  ASP A  69      12.911  -2.642 -15.682  1.00 91.72           C  
ATOM    544  OD1 ASP A  69      12.175  -2.825 -16.676  1.00 91.72           O  
ATOM    545  OD2 ASP A  69      13.582  -3.561 -15.165  1.00 91.72           O  
ATOM    546  N   GLY A  70      12.849   0.336 -17.603  1.00 89.38           N  
ATOM    547  CA  GLY A  70      12.955   0.602 -19.029  1.00 89.38           C  
ATOM    548  C   GLY A  70      12.727  -0.631 -19.884  1.00 89.38           C  
ATOM    549  O   GLY A  70      12.371  -0.520 -21.059  1.00 89.38           O  
ATOM    550  N   ASN A  71      12.803  -1.819 -19.313  1.00 91.29           N  
ATOM    551  CA  ASN A  71      12.637  -3.075 -20.037  1.00 91.29           C  
ATOM    552  C   ASN A  71      11.219  -3.620 -19.896  1.00 91.29           C  
ATOM    553  CB  ASN A  71      13.654  -4.111 -19.553  1.00 91.29           C  
ATOM    554  O   ASN A  71      10.901  -4.682 -20.434  1.00 91.29           O  
ATOM    555  CG  ASN A  71      15.087  -3.686 -19.807  1.00 91.29           C  
ATOM    556  ND2 ASN A  71      15.981  -4.038 -18.891  1.00 91.29           N  
ATOM    557  OD1 ASN A  71      15.388  -3.045 -20.818  1.00 91.29           O  
ATOM    558  N   GLY A  72      10.374  -2.854 -19.124  1.00 87.12           N  
ATOM    559  CA  GLY A  72       8.997  -3.283 -18.940  1.00 87.12           C  
ATOM    560  C   GLY A  72       8.817  -4.221 -17.761  1.00 87.12           C  
ATOM    561  O   GLY A  72       7.723  -4.744 -17.539  1.00 87.12           O  
ATOM    562  N   GLU A  73       9.895  -4.478 -17.051  1.00 88.39           N  
ATOM    563  CA  GLU A  73       9.809  -5.334 -15.872  1.00 88.39           C  
ATOM    564  C   GLU A  73       9.420  -4.532 -14.634  1.00 88.39           C  
ATOM    565  CB  GLU A  73      11.138  -6.057 -15.634  1.00 88.39           C  
ATOM    566  O   GLU A  73       9.815  -3.373 -14.489  1.00 88.39           O  
ATOM    567  CG  GLU A  73      11.481  -7.081 -16.706  1.00 88.39           C  
ATOM    568  CD  GLU A  73      12.729  -7.889 -16.387  1.00 88.39           C  
ATOM    569  OE1 GLU A  73      12.871  -9.018 -16.909  1.00 88.39           O  
ATOM    570  OE2 GLU A  73      13.570  -7.390 -15.607  1.00 88.39           O  
ATOM    571  N   GLU A  74       8.603  -5.218 -13.841  1.00 86.52           N  
ATOM    572  CA  GLU A  74       8.180  -4.542 -12.618  1.00 86.52           C  
ATOM    573  C   GLU A  74       9.366  -4.278 -11.695  1.00 86.52           C  
ATOM    574  CB  GLU A  74       7.118  -5.367 -11.887  1.00 86.52           C  
ATOM    575  O   GLU A  74      10.086  -5.206 -11.320  1.00 86.52           O  
ATOM    576  CG  GLU A  74       6.516  -4.663 -10.680  1.00 86.52           C  
ATOM    577  CD  GLU A  74       5.456  -5.490  -9.970  1.00 86.52           C  
ATOM    578  OE1 GLU A  74       5.722  -5.988  -8.853  1.00 86.52           O  
ATOM    579  OE2 GLU A  74       4.350  -5.642 -10.536  1.00 86.52           O  
ATOM    580  N   LYS A  75       9.579  -3.021 -11.313  1.00 88.66           N  
ATOM    581  CA  LYS A  75      10.657  -2.580 -10.433  1.00 88.66           C  
ATOM    582  C   LYS A  75      10.209  -2.574  -8.975  1.00 88.66           C  
ATOM    583  CB  LYS A  75      11.145  -1.188 -10.837  1.00 88.66           C  
ATOM    584  O   LYS A  75      10.890  -3.127  -8.108  1.00 88.66           O  
ATOM    585  CG  LYS A  75      12.375  -0.717 -10.076  1.00 88.66           C  
ATOM    586  CD  LYS A  75      12.824   0.663 -10.538  1.00 88.66           C  
ATOM    587  CE  LYS A  75      13.991   1.179  -9.707  1.00 88.66           C  
ATOM    588  NZ  LYS A  75      14.430   2.536 -10.151  1.00 88.66           N  
ATOM    589  N   TRP A  76       9.002  -2.010  -8.830  1.00 90.32           N  
ATOM    590  CA  TRP A  76       8.425  -2.006  -7.490  1.00 90.32           C  
ATOM    591  C   TRP A  76       6.917  -1.785  -7.546  1.00 90.32           C  
ATOM    592  CB  TRP A  76       9.080  -0.924  -6.626  1.00 90.32           C  
ATOM    593  O   TRP A  76       6.380  -1.387  -8.582  1.00 90.32           O  
ATOM    594  CG  TRP A  76       9.118   0.429  -7.270  1.00 90.32           C  
ATOM    595  CD1 TRP A  76      10.163   0.989  -7.951  1.00 90.32           C  
ATOM    596  CD2 TRP A  76       8.063   1.396  -7.288  1.00 90.32           C  
ATOM    597  CE2 TRP A  76       8.539   2.520  -8.000  1.00 90.32           C  
ATOM    598  CE3 TRP A  76       6.761   1.421  -6.773  1.00 90.32           C  
ATOM    599  NE1 TRP A  76       9.821   2.246  -8.392  1.00 90.32           N  
ATOM    600  CH2 TRP A  76       6.486   3.656  -7.693  1.00 90.32           C  
ATOM    601  CZ2 TRP A  76       7.756   3.658  -8.208  1.00 90.32           C  
ATOM    602  CZ3 TRP A  76       5.983   2.555  -6.981  1.00 90.32           C  
ATOM    603  N   ALA A  77       6.268  -2.113  -6.387  1.00 90.73           N  
ATOM    604  CA  ALA A  77       4.843  -1.845  -6.216  1.00 90.73           C  
ATOM    605  C   ALA A  77       4.564  -1.208  -4.858  1.00 90.73           C  
ATOM    606  CB  ALA A  77       4.036  -3.132  -6.372  1.00 90.73           C  
ATOM    607  O   ALA A  77       5.240  -1.511  -3.872  1.00 90.73           O  
ATOM    608  N   VAL A  78       3.666  -0.252  -4.950  1.00 93.04           N  
ATOM    609  CA  VAL A  78       3.148   0.384  -3.743  1.00 93.04           C  
ATOM    610  C   VAL A  78       1.652   0.110  -3.614  1.00 93.04           C  
ATOM    611  CB  VAL A  78       3.413   1.906  -3.745  1.00 93.04           C  
ATOM    612  O   VAL A  78       0.919   0.152  -4.606  1.00 93.04           O  
ATOM    613  CG1 VAL A  78       2.783   2.566  -2.520  1.00 93.04           C  
ATOM    614  CG2 VAL A  78       4.914   2.186  -3.794  1.00 93.04           C  
ATOM    615  N   LYS A  79       1.249  -0.231  -2.372  1.00 94.14           N  
ATOM    616  CA  LYS A  79      -0.161  -0.469  -2.075  1.00 94.14           C  
ATOM    617  C   LYS A  79      -0.645   0.434  -0.944  1.00 94.14           C  
ATOM    618  CB  LYS A  79      -0.391  -1.936  -1.709  1.00 94.14           C  
ATOM    619  O   LYS A  79       0.139   0.827  -0.078  1.00 94.14           O  
ATOM    620  CG  LYS A  79       0.007  -2.917  -2.802  1.00 94.14           C  
ATOM    621  CD  LYS A  79      -0.200  -4.360  -2.361  1.00 94.14           C  
ATOM    622  CE  LYS A  79       0.170  -5.341  -3.465  1.00 94.14           C  
ATOM    623  NZ  LYS A  79      -1.040  -5.955  -4.089  1.00 94.14           N  
ATOM    624  N   GLY A  80      -1.949   0.716  -1.001  1.00 94.37           N  
ATOM    625  CA  GLY A  80      -2.457   1.506   0.109  1.00 94.37           C  
ATOM    626  C   GLY A  80      -3.910   1.909  -0.061  1.00 94.37           C  
ATOM    627  O   GLY A  80      -4.604   1.391  -0.938  1.00 94.37           O  
ATOM    628  N   CYS A  81      -4.281   2.767   0.944  1.00 94.92           N  
ATOM    629  CA  CYS A  81      -5.618   3.351   0.953  1.00 94.92           C  
ATOM    630  C   CYS A  81      -5.645   4.662   0.177  1.00 94.92           C  
ATOM    631  CB  CYS A  81      -6.091   3.586   2.387  1.00 94.92           C  
ATOM    632  O   CYS A  81      -4.672   5.418   0.192  1.00 94.92           O  
ATOM    633  SG  CYS A  81      -6.154   2.084   3.388  1.00 94.92           S  
ATOM    634  N   ALA A  82      -6.781   4.894  -0.490  1.00 94.38           N  
ATOM    635  CA  ALA A  82      -6.902   6.140  -1.242  1.00 94.38           C  
ATOM    636  C   ALA A  82      -8.332   6.672  -1.197  1.00 94.38           C  
ATOM    637  CB  ALA A  82      -6.461   5.933  -2.689  1.00 94.38           C  
ATOM    638  O   ALA A  82      -9.289   5.895  -1.156  1.00 94.38           O  
ATOM    639  N   TYR A  83      -8.341   7.982  -1.077  1.00 93.17           N  
ATOM    640  CA  TYR A  83      -9.643   8.620  -1.239  1.00 93.17           C  
ATOM    641  C   TYR A  83     -10.114   8.539  -2.685  1.00 93.17           C  
ATOM    642  CB  TYR A  83      -9.584  10.083  -0.790  1.00 93.17           C  
ATOM    643  O   TYR A  83     -11.268   8.193  -2.951  1.00 93.17           O  
ATOM    644  CG  TYR A  83     -10.856  10.851  -1.055  1.00 93.17           C  
ATOM    645  CD1 TYR A  83     -10.933  11.769  -2.100  1.00 93.17           C  
ATOM    646  CD2 TYR A  83     -11.982  10.661  -0.261  1.00 93.17           C  
ATOM    647  CE1 TYR A  83     -12.102  12.481  -2.347  1.00 93.17           C  
ATOM    648  CE2 TYR A  83     -13.157  11.368  -0.499  1.00 93.17           C  
ATOM    649  OH  TYR A  83     -14.367  12.975  -1.783  1.00 93.17           O  
ATOM    650  CZ  TYR A  83     -13.207  12.273  -1.543  1.00 93.17           C  
ATOM    651  N   THR A  84      -9.193   8.943  -3.550  1.00 93.73           N  
ATOM    652  CA  THR A  84      -9.353   8.796  -4.992  1.00 93.73           C  
ATOM    653  C   THR A  84      -8.248   7.918  -5.573  1.00 93.73           C  
ATOM    654  CB  THR A  84      -9.348  10.165  -5.698  1.00 93.73           C  
ATOM    655  O   THR A  84      -7.127   7.903  -5.061  1.00 93.73           O  
ATOM    656  CG2 THR A  84     -10.521  11.025  -5.237  1.00 93.73           C  
ATOM    657  OG1 THR A  84      -8.124  10.846  -5.398  1.00 93.73           O  
ATOM    658  N   CYS A  85      -8.622   7.135  -6.669  1.00 93.78           N  
ATOM    659  CA  CYS A  85      -7.612   6.293  -7.301  1.00 93.78           C  
ATOM    660  C   CYS A  85      -6.477   7.137  -7.870  1.00 93.78           C  
ATOM    661  CB  CYS A  85      -8.236   5.448  -8.410  1.00 93.78           C  
ATOM    662  O   CYS A  85      -6.721   8.140  -8.543  1.00 93.78           O  
ATOM    663  SG  CYS A  85      -9.360   4.170  -7.806  1.00 93.78           S  
ATOM    664  N   PRO A  86      -5.243   6.803  -7.546  1.00 95.35           N  
ATOM    665  CA  PRO A  86      -4.109   7.542  -8.106  1.00 95.35           C  
ATOM    666  C   PRO A  86      -4.056   7.473  -9.631  1.00 95.35           C  
ATOM    667  CB  PRO A  86      -2.894   6.847  -7.485  1.00 95.35           C  
ATOM    668  O   PRO A  86      -4.584   6.532 -10.229  1.00 95.35           O  
ATOM    669  CG  PRO A  86      -3.454   6.018  -6.375  1.00 95.35           C  
ATOM    670  CD  PRO A  86      -4.908   5.765  -6.655  1.00 95.35           C  
ATOM    671  N   THR A  87      -3.439   8.415 -10.153  1.00 96.68           N  
ATOM    672  CA  THR A  87      -3.162   8.446 -11.585  1.00 96.68           C  
ATOM    673  C   THR A  87      -1.769   7.899 -11.879  1.00 96.68           C  
ATOM    674  CB  THR A  87      -3.285   9.875 -12.146  1.00 96.68           C  
ATOM    675  O   THR A  87      -0.804   8.239 -11.190  1.00 96.68           O  
ATOM    676  CG2 THR A  87      -3.077   9.892 -13.657  1.00 96.68           C  
ATOM    677  OG1 THR A  87      -4.589  10.389 -11.848  1.00 96.68           O  
ATOM    678  N   ALA A  88      -1.705   7.151 -12.826  1.00 96.27           N  
ATOM    679  CA  ALA A  88      -0.431   6.541 -13.197  1.00 96.27           C  
ATOM    680  C   ALA A  88       0.488   7.556 -13.870  1.00 96.27           C  
ATOM    681  CB  ALA A  88      -0.662   5.345 -14.118  1.00 96.27           C  
ATOM    682  O   ALA A  88       0.043   8.350 -14.703  1.00 96.27           O  
ATOM    683  N   GLY A  89       1.714   7.610 -13.493  1.00 94.92           N  
ATOM    684  CA  GLY A  89       2.745   8.349 -14.204  1.00 94.92           C  
ATOM    685  C   GLY A  89       3.429   7.532 -15.283  1.00 94.92           C  
ATOM    686  O   GLY A  89       3.003   6.415 -15.587  1.00 94.92           O  
ATOM    687  N   PRO A  90       4.515   8.090 -15.849  1.00 94.12           N  
ATOM    688  CA  PRO A  90       5.243   7.321 -16.860  1.00 94.12           C  
ATOM    689  C   PRO A  90       5.732   5.972 -16.337  1.00 94.12           C  
ATOM    690  CB  PRO A  90       6.423   8.230 -17.213  1.00 94.12           C  
ATOM    691  O   PRO A  90       6.299   5.899 -15.244  1.00 94.12           O  
ATOM    692  CG  PRO A  90       5.977   9.602 -16.825  1.00 94.12           C  
ATOM    693  CD  PRO A  90       5.064   9.490 -15.638  1.00 94.12           C  
ATOM    694  N   ASP A  91       5.434   5.042 -17.082  1.00 94.22           N  
ATOM    695  CA  ASP A  91       5.896   3.678 -16.844  1.00 94.22           C  
ATOM    696  C   ASP A  91       5.248   3.089 -15.593  1.00 94.22           C  
ATOM    697  CB  ASP A  91       7.420   3.643 -16.712  1.00 94.22           C  
ATOM    698  O   ASP A  91       5.840   2.243 -14.920  1.00 94.22           O  
ATOM    699  CG  ASP A  91       8.134   4.125 -17.963  1.00 94.22           C  
ATOM    700  OD1 ASP A  91       7.784   3.678 -19.076  1.00 94.22           O  
ATOM    701  OD2 ASP A  91       9.058   4.957 -17.833  1.00 94.22           O  
ATOM    702  N   GLU A  92       4.157   3.695 -15.226  1.00 95.33           N  
ATOM    703  CA  GLU A  92       3.391   3.201 -14.086  1.00 95.33           C  
ATOM    704  C   GLU A  92       2.035   2.657 -14.528  1.00 95.33           C  
ATOM    705  CB  GLU A  92       3.200   4.308 -13.046  1.00 95.33           C  
ATOM    706  O   GLU A  92       1.507   3.059 -15.567  1.00 95.33           O  
ATOM    707  CG  GLU A  92       4.489   4.738 -12.362  1.00 95.33           C  
ATOM    708  CD  GLU A  92       4.281   5.822 -11.317  1.00 95.33           C  
ATOM    709  OE1 GLU A  92       5.207   6.076 -10.513  1.00 95.33           O  
ATOM    710  OE2 GLU A  92       3.183   6.422 -11.301  1.00 95.33           O  
ATOM    711  N   ARG A  93       1.547   1.756 -13.764  1.00 94.43           N  
ATOM    712  CA  ARG A  93       0.194   1.222 -13.879  1.00 94.43           C  
ATOM    713  C   ARG A  93      -0.512   1.222 -12.527  1.00 94.43           C  
ATOM    714  CB  ARG A  93       0.222  -0.196 -14.454  1.00 94.43           C  
ATOM    715  O   ARG A  93       0.106   0.943 -11.498  1.00 94.43           O  
ATOM    716  CG  ARG A  93      -1.153  -0.826 -14.607  1.00 94.43           C  
ATOM    717  CD  ARG A  93      -1.060  -2.315 -14.909  1.00 94.43           C  
ATOM    718  NE  ARG A  93      -2.376  -2.947 -14.915  1.00 94.43           N  
ATOM    719  NH1 ARG A  93      -1.571  -5.103 -14.718  1.00 94.43           N  
ATOM    720  NH2 ARG A  93      -3.828  -4.725 -14.839  1.00 94.43           N  
ATOM    721  CZ  ARG A  93      -2.589  -4.257 -14.824  1.00 94.43           C  
ATOM    722  N   VAL A  94      -1.806   1.550 -12.592  1.00 96.30           N  
ATOM    723  CA  VAL A  94      -2.537   1.606 -11.330  1.00 96.30           C  
ATOM    724  C   VAL A  94      -3.761   0.696 -11.400  1.00 96.30           C  
ATOM    725  CB  VAL A  94      -2.966   3.050 -10.986  1.00 96.30           C  
ATOM    726  O   VAL A  94      -4.487   0.697 -12.398  1.00 96.30           O  
ATOM    727  CG1 VAL A  94      -3.882   3.065  -9.764  1.00 96.30           C  
ATOM    728  CG2 VAL A  94      -1.739   3.928 -10.749  1.00 96.30           C  
ATOM    729  N   LYS A  95      -3.921  -0.113 -10.372  1.00 95.04           N  
ATOM    730  CA  LYS A  95      -5.158  -0.844 -10.115  1.00 95.04           C  
ATOM    731  C   LYS A  95      -5.844  -0.335  -8.850  1.00 95.04           C  
ATOM    732  CB  LYS A  95      -4.882  -2.343  -9.994  1.00 95.04           C  
ATOM    733  O   LYS A  95      -5.207  -0.203  -7.803  1.00 95.04           O  
ATOM    734  CG  LYS A  95      -6.137  -3.197  -9.883  1.00 95.04           C  
ATOM    735  CD  LYS A  95      -5.798  -4.679  -9.789  1.00 95.04           C  
ATOM    736  CE  LYS A  95      -7.046  -5.527  -9.583  1.00 95.04           C  
ATOM    737  NZ  LYS A  95      -6.721  -6.982  -9.507  1.00 95.04           N  
ATOM    738  N   CYS A  96      -7.116  -0.038  -9.058  1.00 95.90           N  
ATOM    739  CA  CYS A  96      -7.898   0.461  -7.933  1.00 95.90           C  
ATOM    740  C   CYS A  96      -9.160  -0.369  -7.735  1.00 95.90           C  
ATOM    741  CB  CYS A  96      -8.271   1.928  -8.148  1.00 95.90           C  
ATOM    742  O   CYS A  96      -9.735  -0.873  -8.702  1.00 95.90           O  
ATOM    743  SG  CYS A  96      -8.719   2.796  -6.628  1.00 95.90           S  
ATOM    744  N   CYS A  97      -9.577  -0.504  -6.500  1.00 94.53           N  
ATOM    745  CA  CYS A  97     -10.751  -1.309  -6.182  1.00 94.53           C  
ATOM    746  C   CYS A  97     -11.433  -0.803  -4.916  1.00 94.53           C  
ATOM    747  CB  CYS A  97     -10.363  -2.778  -6.010  1.00 94.53           C  
ATOM    748  O   CYS A  97     -10.859  -0.006  -4.173  1.00 94.53           O  
ATOM    749  SG  CYS A  97      -9.203  -3.071  -4.657  1.00 94.53           S  
ATOM    750  N   PHE A  98     -12.731  -1.270  -4.650  1.00 90.98           N  
ATOM    751  CA  PHE A  98     -13.522  -0.594  -3.627  1.00 90.98           C  
ATOM    752  C   PHE A  98     -14.042  -1.591  -2.599  1.00 90.98           C  
ATOM    753  CB  PHE A  98     -14.692   0.163  -4.263  1.00 90.98           C  
ATOM    754  O   PHE A  98     -14.999  -1.304  -1.876  1.00 90.98           O  
ATOM    755  CG  PHE A  98     -14.271   1.181  -5.288  1.00 90.98           C  
ATOM    756  CD1 PHE A  98     -14.050   2.504  -4.924  1.00 90.98           C  
ATOM    757  CD2 PHE A  98     -14.096   0.816  -6.616  1.00 90.98           C  
ATOM    758  CE1 PHE A  98     -13.660   3.449  -5.870  1.00 90.98           C  
ATOM    759  CE2 PHE A  98     -13.706   1.755  -7.568  1.00 90.98           C  
ATOM    760  CZ  PHE A  98     -13.490   3.071  -7.192  1.00 90.98           C  
ATOM    761  N   TYR A  99     -13.321  -2.694  -2.392  1.00 90.71           N  
ATOM    762  CA  TYR A  99     -13.775  -3.600  -1.343  1.00 90.71           C  
ATOM    763  C   TYR A  99     -12.603  -4.085  -0.497  1.00 90.71           C  
ATOM    764  CB  TYR A  99     -14.513  -4.797  -1.948  1.00 90.71           C  
ATOM    765  O   TYR A  99     -11.442  -3.888  -0.863  1.00 90.71           O  
ATOM    766  CG  TYR A  99     -13.678  -5.598  -2.918  1.00 90.71           C  
ATOM    767  CD1 TYR A  99     -13.641  -5.269  -4.271  1.00 90.71           C  
ATOM    768  CD2 TYR A  99     -12.927  -6.685  -2.484  1.00 90.71           C  
ATOM    769  CE1 TYR A  99     -12.875  -6.005  -5.169  1.00 90.71           C  
ATOM    770  CE2 TYR A  99     -12.157  -7.428  -3.373  1.00 90.71           C  
ATOM    771  OH  TYR A  99     -11.377  -7.813  -5.596  1.00 90.71           O  
ATOM    772  CZ  TYR A  99     -12.137  -7.081  -4.711  1.00 90.71           C  
ATOM    773  N   ASN A 100     -12.831  -4.676   0.733  1.00 92.32           N  
ATOM    774  CA  ASN A 100     -11.788  -5.031   1.690  1.00 92.32           C  
ATOM    775  C   ASN A 100     -10.691  -5.867   1.039  1.00 92.32           C  
ATOM    776  CB  ASN A 100     -12.387  -5.777   2.884  1.00 92.32           C  
ATOM    777  O   ASN A 100     -10.978  -6.845   0.346  1.00 92.32           O  
ATOM    778  CG  ASN A 100     -12.964  -4.842   3.928  1.00 92.32           C  
ATOM    779  ND2 ASN A 100     -14.083  -5.236   4.524  1.00 92.32           N  
ATOM    780  OD1 ASN A 100     -12.410  -3.773   4.196  1.00 92.32           O  
ATOM    781  N   ARG A 101      -9.493  -5.419   1.331  1.00 93.05           N  
ATOM    782  CA  ARG A 101      -8.300  -6.196   1.012  1.00 93.05           C  
ATOM    783  C   ARG A 101      -8.278  -6.585  -0.463  1.00 93.05           C  
ATOM    784  CB  ARG A 101      -8.224  -7.450   1.886  1.00 93.05           C  
ATOM    785  O   ARG A 101      -7.793  -7.661  -0.819  1.00 93.05           O  
ATOM    786  CG  ARG A 101      -8.072  -7.157   3.370  1.00 93.05           C  
ATOM    787  CD  ARG A 101      -8.074  -8.434   4.199  1.00 93.05           C  
ATOM    788  NE  ARG A 101      -9.430  -8.924   4.431  1.00 93.05           N  
ATOM    789  NH1 ARG A 101      -8.781 -10.718   5.733  1.00 93.05           N  
ATOM    790  NH2 ARG A 101     -11.003 -10.354   5.301  1.00 93.05           N  
ATOM    791  CZ  ARG A 101      -9.735  -9.997   5.155  1.00 93.05           C  
ATOM    792  N   CYS A 102      -8.802  -5.937  -1.416  1.00 93.50           N  
ATOM    793  CA  CYS A 102      -8.939  -6.246  -2.835  1.00 93.50           C  
ATOM    794  C   CYS A 102      -7.641  -5.963  -3.583  1.00 93.50           C  
ATOM    795  CB  CYS A 102     -10.080  -5.439  -3.452  1.00 93.50           C  
ATOM    796  O   CYS A 102      -7.533  -6.249  -4.776  1.00 93.50           O  
ATOM    797  SG  CYS A 102      -9.852  -3.651  -3.338  1.00 93.50           S  
ATOM    798  N   ASN A 103      -6.721  -5.352  -2.910  1.00 93.56           N  
ATOM    799  CA  ASN A 103      -5.456  -5.122  -3.599  1.00 93.56           C  
ATOM    800  C   ASN A 103      -4.422  -6.186  -3.243  1.00 93.56           C  
ATOM    801  CB  ASN A 103      -4.915  -3.727  -3.278  1.00 93.56           C  
ATOM    802  O   ASN A 103      -3.239  -5.879  -3.081  1.00 93.56           O  
ATOM    803  CG  ASN A 103      -4.577  -3.556  -1.810  1.00 93.56           C  
ATOM    804  ND2 ASN A 103      -3.695  -2.609  -1.511  1.00 93.56           N  
ATOM    805  OD1 ASN A 103      -5.104  -4.269  -0.952  1.00 93.56           O  
ATOM    806  N   GLU A 104      -4.893  -7.422  -3.037  1.00 85.68           N  
ATOM    807  CA  GLU A 104      -4.023  -8.565  -2.776  1.00 85.68           C  
ATOM    808  C   GLU A 104      -3.271  -8.986  -4.036  1.00 85.68           C  
ATOM    809  CB  GLU A 104      -4.833  -9.743  -2.228  1.00 85.68           C  
ATOM    810  O   GLU A 104      -3.748  -8.768  -5.151  1.00 85.68           O  
ATOM    811  CG  GLU A 104      -5.844 -10.306  -3.216  1.00 85.68           C  
ATOM    812  CD  GLU A 104      -6.679 -11.440  -2.641  1.00 85.68           C  
ATOM    813  OE1 GLU A 104      -7.497 -12.029  -3.383  1.00 85.68           O  
ATOM    814  OE2 GLU A 104      -6.513 -11.740  -1.437  1.00 85.68           O  
ATOM    815  N   TYR A 105      -1.811  -9.489  -3.954  1.00 72.14           N  
ATOM    816  CA  TYR A 105      -0.896  -9.891  -5.016  1.00 72.14           C  
ATOM    817  C   TYR A 105      -1.575 -10.848  -5.988  1.00 72.14           C  
ATOM    818  CB  TYR A 105       0.357 -10.546  -4.427  1.00 72.14           C  
ATOM    819  O   TYR A 105      -2.399 -11.672  -5.584  1.00 72.14           O  
ATOM    820  CG  TYR A 105       1.253  -9.586  -3.684  1.00 72.14           C  
ATOM    821  CD1 TYR A 105       2.138  -8.756  -4.369  1.00 72.14           C  
ATOM    822  CD2 TYR A 105       1.217  -9.506  -2.296  1.00 72.14           C  
ATOM    823  CE1 TYR A 105       2.967  -7.871  -3.688  1.00 72.14           C  
ATOM    824  CE2 TYR A 105       2.041  -8.624  -1.605  1.00 72.14           C  
ATOM    825  OH  TYR A 105       3.729  -6.936  -1.629  1.00 72.14           O  
ATOM    826  CZ  TYR A 105       2.911  -7.811  -2.308  1.00 72.14           C  
TER     827      TYR A 105                                                      
ENDMDL                                                                          
END                                                                             
