# Supplementary material for: Domain loss enabled evolution of novel functions in the snake three-finger toxin gene superfamily
Source: Nat Commun. 2023 Aug 11;14:4861. doi: 10.1038/s41467-023-40550-0 (PMC10421932; doi:10.1038/s41467-023-40550-0)
Supplement: Supplementary file 5 — Supplementary Data 2 [file 41467_2023_40550_MOESM5_ESM.zip › SD2_structure_predictions/full_sequence/TR|A0A0B8RYX1|Boiga_irregularis.pdb]

MODEL     1                                                                     
ATOM      1  N   MET A   1     -42.939  -8.553  61.738  1.00 65.14           N  
ATOM      2  CA  MET A   1     -43.055  -7.448  60.790  1.00 65.14           C  
ATOM      3  C   MET A   1     -41.688  -6.841  60.492  1.00 65.14           C  
ATOM      4  CB  MET A   1     -43.999  -6.373  61.329  1.00 65.14           C  
ATOM      5  O   MET A   1     -41.567  -5.966  59.633  1.00 65.14           O  
ATOM      6  CG  MET A   1     -44.844  -6.834  62.506  1.00 65.14           C  
ATOM      7  SD  MET A   1     -46.024  -5.546  63.071  1.00 65.14           S  
ATOM      8  CE  MET A   1     -47.477  -6.575  63.419  1.00 65.14           C  
ATOM      9  N   LYS A   2     -40.574  -7.568  60.931  1.00 66.72           N  
ATOM     10  CA  LYS A   2     -39.180  -7.143  60.853  1.00 66.72           C  
ATOM     11  C   LYS A   2     -38.453  -7.849  59.711  1.00 66.72           C  
ATOM     12  CB  LYS A   2     -38.462  -7.412  62.176  1.00 66.72           C  
ATOM     13  O   LYS A   2     -37.513  -7.299  59.133  1.00 66.72           O  
ATOM     14  CG  LYS A   2     -38.945  -6.545  63.330  1.00 66.72           C  
ATOM     15  CD  LYS A   2     -38.270  -6.931  64.640  1.00 66.72           C  
ATOM     16  CE  LYS A   2     -38.674  -5.998  65.774  1.00 66.72           C  
ATOM     17  NZ  LYS A   2     -38.183  -6.489  67.096  1.00 66.72           N  
ATOM     18  N   THR A   3     -39.002  -8.935  59.220  1.00 75.91           N  
ATOM     19  CA  THR A   3     -38.370  -9.715  58.162  1.00 75.91           C  
ATOM     20  C   THR A   3     -38.566  -9.044  56.805  1.00 75.91           C  
ATOM     21  CB  THR A   3     -38.929 -11.149  58.115  1.00 75.91           C  
ATOM     22  O   THR A   3     -37.689  -9.111  55.942  1.00 75.91           O  
ATOM     23  CG2 THR A   3     -38.490 -11.951  59.335  1.00 75.91           C  
ATOM     24  OG1 THR A   3     -40.360 -11.097  58.081  1.00 75.91           O  
ATOM     25  N   LEU A   4     -39.688  -8.319  56.745  1.00 77.66           N  
ATOM     26  CA  LEU A   4     -39.985  -7.668  55.474  1.00 77.66           C  
ATOM     27  C   LEU A   4     -39.098  -6.444  55.270  1.00 77.66           C  
ATOM     28  CB  LEU A   4     -41.459  -7.261  55.411  1.00 77.66           C  
ATOM     29  O   LEU A   4     -38.662  -6.169  54.150  1.00 77.66           O  
ATOM     30  CG  LEU A   4     -42.406  -8.247  54.724  1.00 77.66           C  
ATOM     31  CD1 LEU A   4     -43.768  -8.240  55.411  1.00 77.66           C  
ATOM     32  CD2 LEU A   4     -42.547  -7.910  53.244  1.00 77.66           C  
ATOM     33  N   LEU A   5     -38.685  -5.845  56.371  1.00 79.18           N  
ATOM     34  CA  LEU A   5     -37.827  -4.666  56.306  1.00 79.18           C  
ATOM     35  C   LEU A   5     -36.391  -5.057  55.975  1.00 79.18           C  
ATOM     36  CB  LEU A   5     -37.868  -3.900  57.631  1.00 79.18           C  
ATOM     37  O   LEU A   5     -35.705  -4.349  55.234  1.00 79.18           O  
ATOM     38  CG  LEU A   5     -39.152  -3.121  57.924  1.00 79.18           C  
ATOM     39  CD1 LEU A   5     -39.114  -2.551  59.338  1.00 79.18           C  
ATOM     40  CD2 LEU A   5     -39.350  -2.010  56.899  1.00 79.18           C  
ATOM     41  N   LEU A   6     -36.019  -6.286  56.433  1.00 75.12           N  
ATOM     42  CA  LEU A   6     -34.660  -6.748  56.171  1.00 75.12           C  
ATOM     43  C   LEU A   6     -34.497  -7.154  54.710  1.00 75.12           C  
ATOM     44  CB  LEU A   6     -34.310  -7.927  57.082  1.00 75.12           C  
ATOM     45  O   LEU A   6     -33.459  -6.887  54.099  1.00 75.12           O  
ATOM     46  CG  LEU A   6     -33.361  -7.627  58.244  1.00 75.12           C  
ATOM     47  CD1 LEU A   6     -33.974  -8.089  59.561  1.00 75.12           C  
ATOM     48  CD2 LEU A   6     -32.008  -8.293  58.015  1.00 75.12           C  
ATOM     49  N   ALA A   7     -35.530  -7.698  54.141  1.00 71.81           N  
ATOM     50  CA  ALA A   7     -35.528  -8.140  52.749  1.00 71.81           C  
ATOM     51  C   ALA A   7     -35.484  -6.949  51.795  1.00 71.81           C  
ATOM     52  CB  ALA A   7     -36.755  -9.002  52.462  1.00 71.81           C  
ATOM     53  O   ALA A   7     -34.787  -6.986  50.778  1.00 71.81           O  
ATOM     54  N   LEU A   8     -36.202  -5.897  52.174  1.00 70.54           N  
ATOM     55  CA  LEU A   8     -36.216  -4.701  51.339  1.00 70.54           C  
ATOM     56  C   LEU A   8     -34.868  -3.990  51.385  1.00 70.54           C  
ATOM     57  CB  LEU A   8     -37.325  -3.746  51.789  1.00 70.54           C  
ATOM     58  O   LEU A   8     -34.399  -3.474  50.367  1.00 70.54           O  
ATOM     59  CG  LEU A   8     -38.152  -3.096  50.679  1.00 70.54           C  
ATOM     60  CD1 LEU A   8     -39.401  -3.924  50.395  1.00 70.54           C  
ATOM     61  CD2 LEU A   8     -38.526  -1.667  51.056  1.00 70.54           C  
ATOM     62  N   ALA A   9     -34.136  -4.097  52.484  1.00 72.77           N  
ATOM     63  CA  ALA A   9     -32.839  -3.448  52.652  1.00 72.77           C  
ATOM     64  C   ALA A   9     -31.751  -4.187  51.879  1.00 72.77           C  
ATOM     65  CB  ALA A   9     -32.473  -3.366  54.132  1.00 72.77           C  
ATOM     66  O   ALA A   9     -30.884  -3.562  51.263  1.00 72.77           O  
ATOM     67  N   VAL A  10     -31.847  -5.527  51.794  1.00 69.66           N  
ATOM     68  CA  VAL A  10     -30.873  -6.350  51.085  1.00 69.66           C  
ATOM     69  C   VAL A  10     -31.027  -6.151  49.579  1.00 69.66           C  
ATOM     70  CB  VAL A  10     -31.025  -7.845  51.443  1.00 69.66           C  
ATOM     71  O   VAL A  10     -30.034  -6.054  48.854  1.00 69.66           O  
ATOM     72  CG1 VAL A  10     -30.048  -8.696  50.633  1.00 69.66           C  
ATOM     73  CG2 VAL A  10     -30.810  -8.059  52.940  1.00 69.66           C  
ATOM     74  N   VAL A  11     -32.277  -5.974  49.114  1.00 68.57           N  
ATOM     75  CA  VAL A  11     -32.546  -5.784  47.692  1.00 68.57           C  
ATOM     76  C   VAL A  11     -32.048  -4.409  47.252  1.00 68.57           C  
ATOM     77  CB  VAL A  11     -34.050  -5.933  47.374  1.00 68.57           C  
ATOM     78  O   VAL A  11     -31.465  -4.269  46.174  1.00 68.57           O  
ATOM     79  CG1 VAL A  11     -34.328  -5.602  45.909  1.00 68.57           C  
ATOM     80  CG2 VAL A  11     -34.527  -7.346  47.705  1.00 68.57           C  
ATOM     81  N   ALA A  12     -32.072  -3.362  48.108  1.00 68.12           N  
ATOM     82  CA  ALA A  12     -31.596  -2.022  47.775  1.00 68.12           C  
ATOM     83  C   ALA A  12     -30.071  -1.974  47.739  1.00 68.12           C  
ATOM     84  CB  ALA A  12     -32.134  -1.002  48.776  1.00 68.12           C  
ATOM     85  O   ALA A  12     -29.485  -1.304  46.886  1.00 68.12           O  
ATOM     86  N   PHE A  13     -29.391  -2.808  48.544  1.00 68.77           N  
ATOM     87  CA  PHE A  13     -27.934  -2.805  48.576  1.00 68.77           C  
ATOM     88  C   PHE A  13     -27.364  -3.534  47.364  1.00 68.77           C  
ATOM     89  CB  PHE A  13     -27.422  -3.452  49.866  1.00 68.77           C  
ATOM     90  O   PHE A  13     -26.371  -3.095  46.780  1.00 68.77           O  
ATOM     91  CG  PHE A  13     -26.978  -2.461  50.908  1.00 68.77           C  
ATOM     92  CD1 PHE A  13     -25.703  -1.911  50.866  1.00 68.77           C  
ATOM     93  CD2 PHE A  13     -27.837  -2.079  51.930  1.00 68.77           C  
ATOM     94  CE1 PHE A  13     -25.290  -0.993  51.829  1.00 68.77           C  
ATOM     95  CE2 PHE A  13     -27.432  -1.163  52.896  1.00 68.77           C  
ATOM     96  CZ  PHE A  13     -26.157  -0.621  52.844  1.00 68.77           C  
ATOM     97  N   VAL A  14     -28.051  -4.579  46.899  1.00 70.77           N  
ATOM     98  CA  VAL A  14     -27.592  -5.344  45.744  1.00 70.77           C  
ATOM     99  C   VAL A  14     -27.833  -4.543  44.466  1.00 70.77           C  
ATOM    100  CB  VAL A  14     -28.298  -6.715  45.654  1.00 70.77           C  
ATOM    101  O   VAL A  14     -27.001  -4.552  43.555  1.00 70.77           O  
ATOM    102  CG1 VAL A  14     -27.987  -7.397  44.323  1.00 70.77           C  
ATOM    103  CG2 VAL A  14     -27.882  -7.606  46.824  1.00 70.77           C  
ATOM    104  N   CYS A  15     -28.887  -3.666  44.463  1.00 70.68           N  
ATOM    105  CA  CYS A  15     -29.122  -2.933  43.224  1.00 70.68           C  
ATOM    106  C   CYS A  15     -28.329  -1.631  43.202  1.00 70.68           C  
ATOM    107  CB  CYS A  15     -30.611  -2.636  43.051  1.00 70.68           C  
ATOM    108  O   CYS A  15     -27.967  -1.138  42.132  1.00 70.68           O  
ATOM    109  SG  CYS A  15     -31.621  -4.111  42.790  1.00 70.68           S  
ATOM    110  N   LEU A  16     -27.848  -1.151  44.385  1.00 63.73           N  
ATOM    111  CA  LEU A  16     -27.043   0.063  44.297  1.00 63.73           C  
ATOM    112  C   LEU A  16     -25.559  -0.275  44.205  1.00 63.73           C  
ATOM    113  CB  LEU A  16     -27.299   0.964  45.508  1.00 63.73           C  
ATOM    114  O   LEU A  16     -24.737   0.596  43.911  1.00 63.73           O  
ATOM    115  CG  LEU A  16     -28.677   1.624  45.583  1.00 63.73           C  
ATOM    116  CD1 LEU A  16     -28.948   2.125  46.997  1.00 63.73           C  
ATOM    117  CD2 LEU A  16     -28.779   2.766  44.577  1.00 63.73           C  
ATOM    118  N   GLY A  17     -25.135  -1.514  44.429  1.00 53.32           N  
ATOM    119  CA  GLY A  17     -23.713  -1.812  44.370  1.00 53.32           C  
ATOM    120  C   GLY A  17     -23.245  -2.219  42.986  1.00 53.32           C  
ATOM    121  O   GLY A  17     -22.056  -2.465  42.774  1.00 53.32           O  
ATOM    122  N   SER A  18     -24.121  -2.097  41.952  1.00 55.08           N  
ATOM    123  CA  SER A  18     -23.582  -2.382  40.626  1.00 55.08           C  
ATOM    124  C   SER A  18     -23.134  -1.104  39.925  1.00 55.08           C  
ATOM    125  CB  SER A  18     -24.622  -3.106  39.769  1.00 55.08           C  
ATOM    126  O   SER A  18     -22.746  -1.135  38.755  1.00 55.08           O  
ATOM    127  OG  SER A  18     -24.913  -4.385  40.304  1.00 55.08           O  
ATOM    128  N   ALA A  19     -22.969   0.053  40.662  1.00 53.22           N  
ATOM    129  CA  ALA A  19     -22.445   1.151  39.854  1.00 53.22           C  
ATOM    130  C   ALA A  19     -20.935   1.288  40.027  1.00 53.22           C  
ATOM    131  CB  ALA A  19     -23.141   2.460  40.220  1.00 53.22           C  
ATOM    132  O   ALA A  19     -20.321   2.202  39.471  1.00 53.22           O  
ATOM    133  N   ASN A  20     -20.184   0.213  40.296  1.00 52.91           N  
ATOM    134  CA  ASN A  20     -18.779   0.582  40.431  1.00 52.91           C  
ATOM    135  C   ASN A  20     -17.862  -0.458  39.793  1.00 52.91           C  
ATOM    136  CB  ASN A  20     -18.415   0.778  41.905  1.00 52.91           C  
ATOM    137  O   ASN A  20     -17.700  -1.558  40.323  1.00 52.91           O  
ATOM    138  CG  ASN A  20     -17.587   2.025  42.141  1.00 52.91           C  
ATOM    139  ND2 ASN A  20     -17.062   2.168  43.352  1.00 52.91           N  
ATOM    140  OD1 ASN A  20     -17.421   2.855  41.243  1.00 52.91           O  
ATOM    141  N   GLN A  21     -17.931  -0.654  38.442  1.00 54.54           N  
ATOM    142  CA  GLN A  21     -16.641  -1.133  37.957  1.00 54.54           C  
ATOM    143  C   GLN A  21     -16.338  -0.585  36.566  1.00 54.54           C  
ATOM    144  CB  GLN A  21     -16.609  -2.662  37.938  1.00 54.54           C  
ATOM    145  O   GLN A  21     -17.177  -0.661  35.666  1.00 54.54           O  
ATOM    146  CG  GLN A  21     -16.378  -3.290  39.306  1.00 54.54           C  
ATOM    147  CD  GLN A  21     -16.015  -4.760  39.223  1.00 54.54           C  
ATOM    148  NE2 GLN A  21     -15.163  -5.213  40.137  1.00 54.54           N  
ATOM    149  OE1 GLN A  21     -16.496  -5.484  38.345  1.00 54.54           O  
ATOM    150  N   GLN A  22     -15.884   0.641  36.361  1.00 46.96           N  
ATOM    151  CA  GLN A  22     -14.586   1.007  35.804  1.00 46.96           C  
ATOM    152  C   GLN A  22     -14.397   0.411  34.412  1.00 46.96           C  
ATOM    153  CB  GLN A  22     -13.456   0.549  36.728  1.00 46.96           C  
ATOM    154  O   GLN A  22     -14.246  -0.804  34.266  1.00 46.96           O  
ATOM    155  CG  GLN A  22     -13.170   1.512  37.873  1.00 46.96           C  
ATOM    156  CD  GLN A  22     -12.102   0.997  38.820  1.00 46.96           C  
ATOM    157  NE2 GLN A  22     -12.242   1.317  40.102  1.00 46.96           N  
ATOM    158  OE1 GLN A  22     -11.160   0.317  38.403  1.00 46.96           O  
ATOM    159  N   GLY A  23     -15.456   0.600  33.573  1.00 47.22           N  
ATOM    160  CA  GLY A  23     -15.357   0.696  32.125  1.00 47.22           C  
ATOM    161  C   GLY A  23     -13.925   0.770  31.629  1.00 47.22           C  
ATOM    162  O   GLY A  23     -13.201   1.717  31.943  1.00 47.22           O  
ATOM    163  N   HIS A  24     -12.986  -0.074  32.087  1.00 48.32           N  
ATOM    164  CA  HIS A  24     -11.853  -0.334  31.206  1.00 48.32           C  
ATOM    165  C   HIS A  24     -12.192   0.007  29.758  1.00 48.32           C  
ATOM    166  CB  HIS A  24     -11.415  -1.796  31.313  1.00 48.32           C  
ATOM    167  O   HIS A  24     -13.184  -0.485  29.216  1.00 48.32           O  
ATOM    168  CG  HIS A  24     -10.377  -2.035  32.362  1.00 48.32           C  
ATOM    169  CD2 HIS A  24     -10.483  -2.512  33.625  1.00 48.32           C  
ATOM    170  ND1 HIS A  24      -9.040  -1.772  32.160  1.00 48.32           N  
ATOM    171  CE1 HIS A  24      -8.366  -2.078  33.256  1.00 48.32           C  
ATOM    172  NE2 HIS A  24      -9.218  -2.530  34.160  1.00 48.32           N  
ATOM    173  N   GLY A  25     -12.625   1.227  29.527  1.00 46.44           N  
ATOM    174  CA  GLY A  25     -12.332   1.868  28.255  1.00 46.44           C  
ATOM    175  C   GLY A  25     -12.616   0.978  27.059  1.00 46.44           C  
ATOM    176  O   GLY A  25     -11.849   0.058  26.769  1.00 46.44           O  
ATOM    177  N   ARG A  26     -13.709   0.223  27.038  1.00 50.37           N  
ATOM    178  CA  ARG A  26     -14.186  -0.368  25.792  1.00 50.37           C  
ATOM    179  C   ARG A  26     -13.812   0.501  24.595  1.00 50.37           C  
ATOM    180  CB  ARG A  26     -15.702  -0.570  25.838  1.00 50.37           C  
ATOM    181  O   ARG A  26     -14.110   1.697  24.573  1.00 50.37           O  
ATOM    182  CG  ARG A  26     -16.124  -1.975  26.238  1.00 50.37           C  
ATOM    183  CD  ARG A  26     -17.619  -2.190  26.050  1.00 50.37           C  
ATOM    184  NE  ARG A  26     -18.027  -3.531  26.459  1.00 50.37           N  
ATOM    185  NH1 ARG A  26     -19.468  -2.812  28.114  1.00 50.37           N  
ATOM    186  NH2 ARG A  26     -19.195  -5.054  27.720  1.00 50.37           N  
ATOM    187  CZ  ARG A  26     -18.896  -3.796  27.430  1.00 50.37           C  
ATOM    188  N   LYS A  27     -12.564   0.770  24.356  1.00 48.13           N  
ATOM    189  CA  LYS A  27     -12.235   1.237  23.013  1.00 48.13           C  
ATOM    190  C   LYS A  27     -13.385   0.980  22.043  1.00 48.13           C  
ATOM    191  CB  LYS A  27     -10.961   0.560  22.506  1.00 48.13           C  
ATOM    192  O   LYS A  27     -13.908  -0.135  21.974  1.00 48.13           O  
ATOM    193  CG  LYS A  27      -9.716   1.429  22.603  1.00 48.13           C  
ATOM    194  CD  LYS A  27      -8.496   0.727  22.022  1.00 48.13           C  
ATOM    195  CE  LYS A  27      -7.217   1.505  22.298  1.00 48.13           C  
ATOM    196  NZ  LYS A  27      -5.999   0.702  21.977  1.00 48.13           N  
ATOM    197  N   PRO A  28     -14.328   1.932  21.891  1.00 48.46           N  
ATOM    198  CA  PRO A  28     -15.396   1.774  20.901  1.00 48.46           C  
ATOM    199  C   PRO A  28     -15.019   0.815  19.774  1.00 48.46           C  
ATOM    200  CB  PRO A  28     -15.593   3.195  20.365  1.00 48.46           C  
ATOM    201  O   PRO A  28     -13.835   0.653  19.466  1.00 48.46           O  
ATOM    202  CG  PRO A  28     -14.458   3.980  20.939  1.00 48.46           C  
ATOM    203  CD  PRO A  28     -13.738   3.119  21.936  1.00 48.46           C  
ATOM    204  N   PRO A  29     -15.692  -0.340  19.528  1.00 50.64           N  
ATOM    205  CA  PRO A  29     -15.364  -1.150  18.352  1.00 50.64           C  
ATOM    206  C   PRO A  29     -14.942  -0.304  17.153  1.00 50.64           C  
ATOM    207  CB  PRO A  29     -16.669  -1.896  18.063  1.00 50.64           C  
ATOM    208  O   PRO A  29     -15.553   0.732  16.878  1.00 50.64           O  
ATOM    209  CG  PRO A  29     -17.653  -1.338  19.039  1.00 50.64           C  
ATOM    210  CD  PRO A  29     -16.954  -0.315  19.889  1.00 50.64           C  
ATOM    211  N   LEU A  30     -13.791   0.437  17.116  1.00 53.74           N  
ATOM    212  CA  LEU A  30     -13.333   1.044  15.871  1.00 53.74           C  
ATOM    213  C   LEU A  30     -14.267   0.692  14.719  1.00 53.74           C  
ATOM    214  CB  LEU A  30     -11.908   0.589  15.546  1.00 53.74           C  
ATOM    215  O   LEU A  30     -14.757  -0.436  14.634  1.00 53.74           O  
ATOM    216  CG  LEU A  30     -10.791   1.198  16.395  1.00 53.74           C  
ATOM    217  CD1 LEU A  30      -9.576   0.275  16.413  1.00 53.74           C  
ATOM    218  CD2 LEU A  30     -10.412   2.579  15.870  1.00 53.74           C  
ATOM    219  N   ASP A  31     -15.451   1.217  14.646  1.00 54.66           N  
ATOM    220  CA  ASP A  31     -16.053   1.106  13.321  1.00 54.66           C  
ATOM    221  C   ASP A  31     -15.290   0.106  12.454  1.00 54.66           C  
ATOM    222  CB  ASP A  31     -16.095   2.472  12.634  1.00 54.66           C  
ATOM    223  O   ASP A  31     -14.138   0.345  12.088  1.00 54.66           O  
ATOM    224  CG  ASP A  31     -17.191   3.374  13.174  1.00 54.66           C  
ATOM    225  OD1 ASP A  31     -18.216   2.858  13.670  1.00 54.66           O  
ATOM    226  OD2 ASP A  31     -17.030   4.611  13.100  1.00 54.66           O  
ATOM    227  N   LEU A  32     -15.056  -1.094  12.995  1.00 58.72           N  
ATOM    228  CA  LEU A  32     -14.351  -2.140  12.262  1.00 58.72           C  
ATOM    229  C   LEU A  32     -14.376  -1.865  10.763  1.00 58.72           C  
ATOM    230  CB  LEU A  32     -14.972  -3.510  12.552  1.00 58.72           C  
ATOM    231  O   LEU A  32     -13.428  -2.201  10.049  1.00 58.72           O  
ATOM    232  CG  LEU A  32     -14.061  -4.722  12.356  1.00 58.72           C  
ATOM    233  CD1 LEU A  32     -13.044  -4.810  13.489  1.00 58.72           C  
ATOM    234  CD2 LEU A  32     -14.885  -6.002  12.269  1.00 58.72           C  
ATOM    235  N   HIS A  33     -15.251  -0.766  10.353  1.00 67.91           N  
ATOM    236  CA  HIS A  33     -15.306  -0.753   8.895  1.00 67.91           C  
ATOM    237  C   HIS A  33     -14.571   0.456   8.327  1.00 67.91           C  
ATOM    238  CB  HIS A  33     -16.758  -0.760   8.414  1.00 67.91           C  
ATOM    239  O   HIS A  33     -14.133   0.436   7.174  1.00 67.91           O  
ATOM    240  CG  HIS A  33     -17.076  -1.887   7.483  1.00 67.91           C  
ATOM    241  CD2 HIS A  33     -17.189  -1.921   6.135  1.00 67.91           C  
ATOM    242  ND1 HIS A  33     -17.324  -3.169   7.924  1.00 67.91           N  
ATOM    243  CE1 HIS A  33     -17.576  -3.945   6.884  1.00 67.91           C  
ATOM    244  NE2 HIS A  33     -17.500  -3.212   5.786  1.00 67.91           N  
ATOM    245  N   SER A  34     -14.434   1.486   9.324  1.00 81.35           N  
ATOM    246  CA  SER A  34     -13.842   2.681   8.733  1.00 81.35           C  
ATOM    247  C   SER A  34     -12.323   2.671   8.868  1.00 81.35           C  
ATOM    248  CB  SER A  34     -14.411   3.941   9.387  1.00 81.35           C  
ATOM    249  O   SER A  34     -11.793   2.456   9.960  1.00 81.35           O  
ATOM    250  OG  SER A  34     -13.386   4.685  10.023  1.00 81.35           O  
ATOM    251  N   ARG A  35     -11.533   2.560   7.776  1.00 93.72           N  
ATOM    252  CA  ARG A  35     -10.085   2.492   7.608  1.00 93.72           C  
ATOM    253  C   ARG A  35      -9.550   3.759   6.949  1.00 93.72           C  
ATOM    254  CB  ARG A  35      -9.696   1.266   6.779  1.00 93.72           C  
ATOM    255  O   ARG A  35     -10.154   4.278   6.008  1.00 93.72           O  
ATOM    256  CG  ARG A  35      -8.196   1.057   6.656  1.00 93.72           C  
ATOM    257  CD  ARG A  35      -7.557   0.740   8.001  1.00 93.72           C  
ATOM    258  NE  ARG A  35      -8.258  -0.340   8.689  1.00 93.72           N  
ATOM    259  NH1 ARG A  35      -6.972  -0.234  10.605  1.00 93.72           N  
ATOM    260  NH2 ARG A  35      -8.667  -1.768  10.441  1.00 93.72           N  
ATOM    261  CZ  ARG A  35      -7.964  -0.778   9.910  1.00 93.72           C  
ATOM    262  N   TYR A  36      -8.528   4.272   7.578  1.00 95.19           N  
ATOM    263  CA  TYR A  36      -7.837   5.417   6.995  1.00 95.19           C  
ATOM    264  C   TYR A  36      -6.428   5.037   6.556  1.00 95.19           C  
ATOM    265  CB  TYR A  36      -7.777   6.575   7.995  1.00 95.19           C  
ATOM    266  O   TYR A  36      -5.640   4.522   7.353  1.00 95.19           O  
ATOM    267  CG  TYR A  36      -9.119   7.207   8.273  1.00 95.19           C  
ATOM    268  CD1 TYR A  36      -9.462   8.436   7.713  1.00 95.19           C  
ATOM    269  CD2 TYR A  36     -10.047   6.578   9.096  1.00 95.19           C  
ATOM    270  CE1 TYR A  36     -10.697   9.023   7.968  1.00 95.19           C  
ATOM    271  CE2 TYR A  36     -11.285   7.155   9.358  1.00 95.19           C  
ATOM    272  OH  TYR A  36     -12.825   8.952   9.046  1.00 95.19           O  
ATOM    273  CZ  TYR A  36     -11.601   8.376   8.790  1.00 95.19           C  
ATOM    274  N   CYS A  37      -6.103   5.279   5.274  1.00 96.85           N  
ATOM    275  CA  CYS A  37      -4.796   4.953   4.715  1.00 96.85           C  
ATOM    276  C   CYS A  37      -4.237   6.125   3.917  1.00 96.85           C  
ATOM    277  CB  CYS A  37      -4.888   3.715   3.824  1.00 96.85           C  
ATOM    278  O   CYS A  37      -4.991   6.980   3.451  1.00 96.85           O  
ATOM    279  SG  CYS A  37      -5.484   2.242   4.682  1.00 96.85           S  
ATOM    280  N   PHE A  38      -3.009   6.187   3.883  1.00 95.98           N  
ATOM    281  CA  PHE A  38      -2.409   7.114   2.931  1.00 95.98           C  
ATOM    282  C   PHE A  38      -2.608   6.626   1.501  1.00 95.98           C  
ATOM    283  CB  PHE A  38      -0.916   7.294   3.222  1.00 95.98           C  
ATOM    284  O   PHE A  38      -2.329   5.465   1.191  1.00 95.98           O  
ATOM    285  CG  PHE A  38      -0.630   7.935   4.553  1.00 95.98           C  
ATOM    286  CD1 PHE A  38      -0.623   9.318   4.688  1.00 95.98           C  
ATOM    287  CD2 PHE A  38      -0.369   7.153   5.671  1.00 95.98           C  
ATOM    288  CE1 PHE A  38      -0.358   9.913   5.919  1.00 95.98           C  
ATOM    289  CE2 PHE A  38      -0.103   7.741   6.905  1.00 95.98           C  
ATOM    290  CZ  PHE A  38      -0.098   9.121   7.026  1.00 95.98           C  
ATOM    291  N   GLN A  39      -3.162   7.488   0.693  1.00 94.71           N  
ATOM    292  CA  GLN A  39      -3.489   7.204  -0.700  1.00 94.71           C  
ATOM    293  C   GLN A  39      -2.803   8.192  -1.639  1.00 94.71           C  
ATOM    294  CB  GLN A  39      -5.003   7.240  -0.914  1.00 94.71           C  
ATOM    295  O   GLN A  39      -3.310   9.292  -1.868  1.00 94.71           O  
ATOM    296  CG  GLN A  39      -5.779   6.318   0.017  1.00 94.71           C  
ATOM    297  CD  GLN A  39      -7.281   6.423  -0.169  1.00 94.71           C  
ATOM    298  NE2 GLN A  39      -7.992   6.729   0.910  1.00 94.71           N  
ATOM    299  OE1 GLN A  39      -7.797   6.232  -1.275  1.00 94.71           O  
ATOM    300  N   CYS A  40      -1.735   7.766  -2.258  1.00 93.80           N  
ATOM    301  CA  CYS A  40      -0.959   8.691  -3.077  1.00 93.80           C  
ATOM    302  C   CYS A  40       0.007   7.939  -3.984  1.00 93.80           C  
ATOM    303  CB  CYS A  40      -0.186   9.670  -2.194  1.00 93.80           C  
ATOM    304  O   CYS A  40       0.246   6.746  -3.790  1.00 93.80           O  
ATOM    305  SG  CYS A  40       0.840   8.868  -0.943  1.00 93.80           S  
ATOM    306  N   THR A  41       0.495   8.652  -4.992  1.00 92.09           N  
ATOM    307  CA  THR A  41       1.574   8.247  -5.886  1.00 92.09           C  
ATOM    308  C   THR A  41       2.636   9.338  -5.982  1.00 92.09           C  
ATOM    309  CB  THR A  41       1.041   7.921  -7.293  1.00 92.09           C  
ATOM    310  O   THR A  41       2.385  10.489  -5.618  1.00 92.09           O  
ATOM    311  CG2 THR A  41      -0.090   6.900  -7.230  1.00 92.09           C  
ATOM    312  OG1 THR A  41       0.552   9.122  -7.902  1.00 92.09           O  
ATOM    313  N   PRO A  42       3.812   8.917  -6.372  1.00 86.51           N  
ATOM    314  CA  PRO A  42       4.853   9.943  -6.475  1.00 86.51           C  
ATOM    315  C   PRO A  42       4.469  11.080  -7.419  1.00 86.51           C  
ATOM    316  CB  PRO A  42       6.058   9.169  -7.014  1.00 86.51           C  
ATOM    317  O   PRO A  42       4.985  12.193  -7.291  1.00 86.51           O  
ATOM    318  CG  PRO A  42       5.812   7.750  -6.614  1.00 86.51           C  
ATOM    319  CD  PRO A  42       4.330   7.505  -6.614  1.00 86.51           C  
ATOM    320  N   GLU A  43       3.581  10.881  -8.411  1.00 85.34           N  
ATOM    321  CA  GLU A  43       3.161  11.888  -9.382  1.00 85.34           C  
ATOM    322  C   GLU A  43       2.320  12.975  -8.720  1.00 85.34           C  
ATOM    323  CB  GLU A  43       2.377  11.239 -10.525  1.00 85.34           C  
ATOM    324  O   GLU A  43       2.445  14.155  -9.055  1.00 85.34           O  
ATOM    325  CG  GLU A  43       3.209  10.295 -11.383  1.00 85.34           C  
ATOM    326  CD  GLU A  43       2.403   9.611 -12.475  1.00 85.34           C  
ATOM    327  OE1 GLU A  43       2.957   8.739 -13.182  1.00 85.34           O  
ATOM    328  OE2 GLU A  43       1.208   9.951 -12.627  1.00 85.34           O  
ATOM    329  N   ASN A  44       1.506  12.555  -7.807  1.00 79.98           N  
ATOM    330  CA  ASN A  44       0.591  13.511  -7.192  1.00 79.98           C  
ATOM    331  C   ASN A  44       1.195  14.141  -5.941  1.00 79.98           C  
ATOM    332  CB  ASN A  44      -0.742  12.838  -6.857  1.00 79.98           C  
ATOM    333  O   ASN A  44       0.830  15.256  -5.564  1.00 79.98           O  
ATOM    334  CG  ASN A  44      -1.517  12.429  -8.094  1.00 79.98           C  
ATOM    335  ND2 ASN A  44      -2.606  11.696  -7.895  1.00 79.98           N  
ATOM    336  OD1 ASN A  44      -1.140  12.769  -9.218  1.00 79.98           O  
ATOM    337  N   HIS A  45       2.275  13.471  -5.389  1.00 72.51           N  
ATOM    338  CA  HIS A  45       2.916  13.984  -4.183  1.00 72.51           C  
ATOM    339  C   HIS A  45       4.430  13.812  -4.249  1.00 72.51           C  
ATOM    340  CB  HIS A  45       2.361  13.282  -2.942  1.00 72.51           C  
ATOM    341  O   HIS A  45       4.928  12.687  -4.339  1.00 72.51           O  
ATOM    342  CG  HIS A  45       1.001  13.758  -2.542  1.00 72.51           C  
ATOM    343  CD2 HIS A  45      -0.208  13.588  -3.127  1.00 72.51           C  
ATOM    344  ND1 HIS A  45       0.780  14.511  -1.409  1.00 72.51           N  
ATOM    345  CE1 HIS A  45      -0.511  14.784  -1.314  1.00 72.51           C  
ATOM    346  NE2 HIS A  45      -1.132  14.236  -2.344  1.00 72.51           N  
ATOM    347  N   SER A  46       5.085  14.719  -4.980  1.00 63.43           N  
ATOM    348  CA  SER A  46       6.473  14.803  -5.421  1.00 63.43           C  
ATOM    349  C   SER A  46       7.433  14.407  -4.304  1.00 63.43           C  
ATOM    350  CB  SER A  46       6.798  16.217  -5.905  1.00 63.43           C  
ATOM    351  O   SER A  46       8.421  13.711  -4.545  1.00 63.43           O  
ATOM    352  OG  SER A  46       5.655  17.052  -5.822  1.00 63.43           O  
ATOM    353  N   TYR A  47       6.933  14.360  -2.905  1.00 63.73           N  
ATOM    354  CA  TYR A  47       7.932  13.968  -1.917  1.00 63.73           C  
ATOM    355  C   TYR A  47       7.268  13.465  -0.641  1.00 63.73           C  
ATOM    356  CB  TYR A  47       8.860  15.143  -1.595  1.00 63.73           C  
ATOM    357  O   TYR A  47       7.813  12.601   0.051  1.00 63.73           O  
ATOM    358  CG  TYR A  47      10.265  14.726  -1.236  1.00 63.73           C  
ATOM    359  CD1 TYR A  47      10.632  14.514   0.092  1.00 63.73           C  
ATOM    360  CD2 TYR A  47      11.229  14.544  -2.222  1.00 63.73           C  
ATOM    361  CE1 TYR A  47      11.927  14.132   0.427  1.00 63.73           C  
ATOM    362  CE2 TYR A  47      12.526  14.162  -1.897  1.00 63.73           C  
ATOM    363  OH  TYR A  47      14.148  13.579  -0.246  1.00 63.73           O  
ATOM    364  CZ  TYR A  47      12.865  13.958  -0.572  1.00 63.73           C  
ATOM    365  N   LYS A  48       5.946  13.862  -0.482  1.00 71.27           N  
ATOM    366  CA  LYS A  48       5.309  13.408   0.751  1.00 71.27           C  
ATOM    367  C   LYS A  48       3.850  13.032   0.511  1.00 71.27           C  
ATOM    368  CB  LYS A  48       5.401  14.487   1.832  1.00 71.27           C  
ATOM    369  O   LYS A  48       3.224  13.523  -0.431  1.00 71.27           O  
ATOM    370  CG  LYS A  48       6.816  14.747   2.328  1.00 71.27           C  
ATOM    371  CD  LYS A  48       6.824  15.693   3.522  1.00 71.27           C  
ATOM    372  CE  LYS A  48       8.241  15.972   4.005  1.00 71.27           C  
ATOM    373  NZ  LYS A  48       8.252  16.870   5.199  1.00 71.27           N  
ATOM    374  N   CYS A  49       3.486  11.807   0.904  1.00 82.93           N  
ATOM    375  CA  CYS A  49       2.096  11.373   0.988  1.00 82.93           C  
ATOM    376  C   CYS A  49       1.504  11.697   2.354  1.00 82.93           C  
ATOM    377  CB  CYS A  49       1.987   9.872   0.718  1.00 82.93           C  
ATOM    378  O   CYS A  49       1.453  10.835   3.234  1.00 82.93           O  
ATOM    379  SG  CYS A  49       0.293   9.301   0.458  1.00 82.93           S  
ATOM    380  N   PRO A  50       1.082  12.971   2.626  1.00 80.37           N  
ATOM    381  CA  PRO A  50       0.907  13.393   4.018  1.00 80.37           C  
ATOM    382  C   PRO A  50      -0.501  13.125   4.543  1.00 80.37           C  
ATOM    383  CB  PRO A  50       1.195  14.896   3.969  1.00 80.37           C  
ATOM    384  O   PRO A  50      -0.699  13.001   5.755  1.00 80.37           O  
ATOM    385  CG  PRO A  50       0.926  15.290   2.553  1.00 80.37           C  
ATOM    386  CD  PRO A  50       1.258  14.128   1.662  1.00 80.37           C  
ATOM    387  N   THR A  51      -1.379  13.024   3.511  1.00 86.50           N  
ATOM    388  CA  THR A  51      -2.733  12.998   4.054  1.00 86.50           C  
ATOM    389  C   THR A  51      -3.338  11.603   3.933  1.00 86.50           C  
ATOM    390  CB  THR A  51      -3.640  14.017   3.339  1.00 86.50           C  
ATOM    391  O   THR A  51      -3.361  11.022   2.846  1.00 86.50           O  
ATOM    392  CG2 THR A  51      -5.024  14.065   3.979  1.00 86.50           C  
ATOM    393  OG1 THR A  51      -3.044  15.318   3.419  1.00 86.50           O  
ATOM    394  N   ALA A  52      -3.734  11.074   5.080  1.00 93.06           N  
ATOM    395  CA  ALA A  52      -4.523   9.845   5.070  1.00 93.06           C  
ATOM    396  C   ALA A  52      -6.000  10.143   4.827  1.00 93.06           C  
ATOM    397  CB  ALA A  52      -4.345   9.088   6.384  1.00 93.06           C  
ATOM    398  O   ALA A  52      -6.532  11.132   5.337  1.00 93.06           O  
ATOM    399  N   GLU A  53      -6.594   9.333   3.996  1.00 93.75           N  
ATOM    400  CA  GLU A  53      -8.011   9.472   3.673  1.00 93.75           C  
ATOM    401  C   GLU A  53      -8.787   8.211   4.042  1.00 93.75           C  
ATOM    402  CB  GLU A  53      -8.195   9.785   2.186  1.00 93.75           C  
ATOM    403  O   GLU A  53      -8.204   7.133   4.174  1.00 93.75           O  
ATOM    404  CG  GLU A  53      -7.501  11.063   1.736  1.00 93.75           C  
ATOM    405  CD  GLU A  53      -7.635  11.326   0.245  1.00 93.75           C  
ATOM    406  OE1 GLU A  53      -7.201  12.403  -0.223  1.00 93.75           O  
ATOM    407  OE2 GLU A  53      -8.179  10.448  -0.461  1.00 93.75           O  
ATOM    408  N   LYS A  54     -10.063   8.454   4.227  1.00 95.08           N  
ATOM    409  CA  LYS A  54     -10.935   7.315   4.503  1.00 95.08           C  
ATOM    410  C   LYS A  54     -10.973   6.352   3.320  1.00 95.08           C  
ATOM    411  CB  LYS A  54     -12.349   7.791   4.838  1.00 95.08           C  
ATOM    412  O   LYS A  54     -11.125   6.776   2.173  1.00 95.08           O  
ATOM    413  CG  LYS A  54     -13.277   6.685   5.320  1.00 95.08           C  
ATOM    414  CD  LYS A  54     -14.663   7.222   5.650  1.00 95.08           C  
ATOM    415  CE  LYS A  54     -15.585   6.120   6.156  1.00 95.08           C  
ATOM    416  NZ  LYS A  54     -16.921   6.655   6.553  1.00 95.08           N  
ATOM    417  N   CYS A  55     -10.774   4.998   3.666  1.00 94.99           N  
ATOM    418  CA  CYS A  55     -10.878   3.992   2.615  1.00 94.99           C  
ATOM    419  C   CYS A  55     -12.324   3.822   2.165  1.00 94.99           C  
ATOM    420  CB  CYS A  55     -10.324   2.652   3.100  1.00 94.99           C  
ATOM    421  O   CYS A  55     -13.237   3.792   2.991  1.00 94.99           O  
ATOM    422  SG  CYS A  55      -8.554   2.682   3.456  1.00 94.99           S  
ATOM    423  N   PRO A  56     -12.543   3.779   0.879  1.00 91.93           N  
ATOM    424  CA  PRO A  56     -13.899   3.562   0.369  1.00 91.93           C  
ATOM    425  C   PRO A  56     -14.373   2.122   0.548  1.00 91.93           C  
ATOM    426  CB  PRO A  56     -13.778   3.917  -1.116  1.00 91.93           C  
ATOM    427  O   PRO A  56     -13.567   1.190   0.484  1.00 91.93           O  
ATOM    428  CG  PRO A  56     -12.348   3.647  -1.457  1.00 91.93           C  
ATOM    429  CD  PRO A  56     -11.512   3.880  -0.232  1.00 91.93           C  
ATOM    430  N   GLY A  57     -15.598   2.019   0.941  1.00 90.75           N  
ATOM    431  CA  GLY A  57     -16.225   0.708   0.997  1.00 90.75           C  
ATOM    432  C   GLY A  57     -15.661  -0.177   2.092  1.00 90.75           C  
ATOM    433  O   GLY A  57     -15.467   0.273   3.223  1.00 90.75           O  
ATOM    434  N   MET A  58     -15.315  -1.433   1.668  1.00 90.04           N  
ATOM    435  CA  MET A  58     -14.847  -2.414   2.643  1.00 90.04           C  
ATOM    436  C   MET A  58     -13.343  -2.635   2.514  1.00 90.04           C  
ATOM    437  CB  MET A  58     -15.588  -3.741   2.471  1.00 90.04           C  
ATOM    438  O   MET A  58     -12.823  -3.662   2.953  1.00 90.04           O  
ATOM    439  CG  MET A  58     -17.047  -3.687   2.893  1.00 90.04           C  
ATOM    440  SD  MET A  58     -17.578  -5.203   3.780  1.00 90.04           S  
ATOM    441  CE  MET A  58     -18.243  -6.168   2.396  1.00 90.04           C  
ATOM    442  N   ARG A  59     -12.704  -1.744   1.894  1.00 94.05           N  
ATOM    443  CA  ARG A  59     -11.250  -1.850   1.837  1.00 94.05           C  
ATOM    444  C   ARG A  59     -10.624  -1.518   3.188  1.00 94.05           C  
ATOM    445  CB  ARG A  59     -10.685  -0.925   0.757  1.00 94.05           C  
ATOM    446  O   ARG A  59     -10.350  -0.353   3.482  1.00 94.05           O  
ATOM    447  CG  ARG A  59     -11.195  -1.230  -0.643  1.00 94.05           C  
ATOM    448  CD  ARG A  59     -10.604  -0.282  -1.677  1.00 94.05           C  
ATOM    449  NE  ARG A  59     -11.152  -0.528  -3.008  1.00 94.05           N  
ATOM    450  NH1 ARG A  59      -9.959   1.162  -4.037  1.00 94.05           N  
ATOM    451  NH2 ARG A  59     -11.391  -0.145  -5.260  1.00 94.05           N  
ATOM    452  CZ  ARG A  59     -10.833   0.164  -4.099  1.00 94.05           C  
ATOM    453  N   THR A  60     -10.365  -2.513   3.941  1.00 93.29           N  
ATOM    454  CA  THR A  60     -10.047  -2.334   5.354  1.00 93.29           C  
ATOM    455  C   THR A  60      -8.558  -2.556   5.604  1.00 93.29           C  
ATOM    456  CB  THR A  60     -10.867  -3.292   6.237  1.00 93.29           C  
ATOM    457  O   THR A  60      -8.133  -2.718   6.750  1.00 93.29           O  
ATOM    458  CG2 THR A  60     -12.356  -2.974   6.158  1.00 93.29           C  
ATOM    459  OG1 THR A  60     -10.653  -4.639   5.797  1.00 93.29           O  
ATOM    460  N   LYS A  61      -7.791  -2.594   4.451  1.00 95.83           N  
ATOM    461  CA  LYS A  61      -6.347  -2.786   4.549  1.00 95.83           C  
ATOM    462  C   LYS A  61      -5.593  -1.654   3.859  1.00 95.83           C  
ATOM    463  CB  LYS A  61      -5.943  -4.131   3.944  1.00 95.83           C  
ATOM    464  O   LYS A  61      -6.092  -1.064   2.898  1.00 95.83           O  
ATOM    465  CG  LYS A  61      -6.616  -5.331   4.594  1.00 95.83           C  
ATOM    466  CD  LYS A  61      -6.236  -6.631   3.898  1.00 95.83           C  
ATOM    467  CE  LYS A  61      -6.911  -7.832   4.546  1.00 95.83           C  
ATOM    468  NZ  LYS A  61      -7.163  -8.925   3.561  1.00 95.83           N  
ATOM    469  N   CYS A  62      -4.478  -1.325   4.445  1.00 97.48           N  
ATOM    470  CA  CYS A  62      -3.564  -0.387   3.803  1.00 97.48           C  
ATOM    471  C   CYS A  62      -2.364  -1.115   3.207  1.00 97.48           C  
ATOM    472  CB  CYS A  62      -3.088   0.667   4.802  1.00 97.48           C  
ATOM    473  O   CYS A  62      -1.954  -2.160   3.714  1.00 97.48           O  
ATOM    474  SG  CYS A  62      -4.431   1.564   5.610  1.00 97.48           S  
ATOM    475  N   TYR A  63      -1.832  -0.528   2.130  1.00 97.90           N  
ATOM    476  CA  TYR A  63      -0.617  -1.147   1.610  1.00 97.90           C  
ATOM    477  C   TYR A  63       0.298  -0.105   0.979  1.00 97.90           C  
ATOM    478  CB  TYR A  63      -0.963  -2.229   0.583  1.00 97.90           C  
ATOM    479  O   TYR A  63      -0.150   0.985   0.614  1.00 97.90           O  
ATOM    480  CG  TYR A  63      -1.462  -1.681  -0.732  1.00 97.90           C  
ATOM    481  CD1 TYR A  63      -2.811  -1.390  -0.920  1.00 97.90           C  
ATOM    482  CD2 TYR A  63      -0.586  -1.454  -1.788  1.00 97.90           C  
ATOM    483  CE1 TYR A  63      -3.276  -0.887  -2.131  1.00 97.90           C  
ATOM    484  CE2 TYR A  63      -1.040  -0.951  -3.003  1.00 97.90           C  
ATOM    485  OH  TYR A  63      -2.839  -0.173  -4.365  1.00 97.90           O  
ATOM    486  CZ  TYR A  63      -2.384  -0.671  -3.164  1.00 97.90           C  
ATOM    487  N   THR A  64       1.548  -0.449   0.952  1.00 97.38           N  
ATOM    488  CA  THR A  64       2.570   0.264   0.194  1.00 97.38           C  
ATOM    489  C   THR A  64       3.210  -0.651  -0.846  1.00 97.38           C  
ATOM    490  CB  THR A  64       3.660   0.832   1.122  1.00 97.38           C  
ATOM    491  O   THR A  64       3.651  -1.756  -0.521  1.00 97.38           O  
ATOM    492  CG2 THR A  64       4.668   1.669   0.340  1.00 97.38           C  
ATOM    493  OG1 THR A  64       3.047   1.654   2.123  1.00 97.38           O  
ATOM    494  N   LEU A  65       3.191  -0.176  -2.094  1.00 96.90           N  
ATOM    495  CA  LEU A  65       3.891  -0.882  -3.161  1.00 96.90           C  
ATOM    496  C   LEU A  65       5.243  -0.235  -3.445  1.00 96.90           C  
ATOM    497  CB  LEU A  65       3.044  -0.902  -4.437  1.00 96.90           C  
ATOM    498  O   LEU A  65       5.324   0.977  -3.659  1.00 96.90           O  
ATOM    499  CG  LEU A  65       3.580  -1.746  -5.594  1.00 96.90           C  
ATOM    500  CD1 LEU A  65       2.427  -2.351  -6.388  1.00 96.90           C  
ATOM    501  CD2 LEU A  65       4.476  -0.906  -6.498  1.00 96.90           C  
ATOM    502  N   TYR A  66       6.218  -1.118  -3.458  1.00 95.01           N  
ATOM    503  CA  TYR A  66       7.573  -0.681  -3.776  1.00 95.01           C  
ATOM    504  C   TYR A  66       8.035  -1.264  -5.107  1.00 95.01           C  
ATOM    505  CB  TYR A  66       8.544  -1.087  -2.664  1.00 95.01           C  
ATOM    506  O   TYR A  66       7.728  -2.414  -5.429  1.00 95.01           O  
ATOM    507  CG  TYR A  66       8.202  -0.500  -1.316  1.00 95.01           C  
ATOM    508  CD1 TYR A  66       8.792   0.685  -0.881  1.00 95.01           C  
ATOM    509  CD2 TYR A  66       7.291  -1.128  -0.474  1.00 95.01           C  
ATOM    510  CE1 TYR A  66       8.482   1.230   0.361  1.00 95.01           C  
ATOM    511  CE2 TYR A  66       6.973  -0.593   0.770  1.00 95.01           C  
ATOM    512  OH  TYR A  66       7.262   1.119   2.408  1.00 95.01           O  
ATOM    513  CZ  TYR A  66       7.572   0.585   1.178  1.00 95.01           C  
ATOM    514  N   LYS A  67       8.767  -0.458  -5.877  1.00 94.73           N  
ATOM    515  CA  LYS A  67       9.397  -0.922  -7.109  1.00 94.73           C  
ATOM    516  C   LYS A  67      10.918  -0.840  -7.014  1.00 94.73           C  
ATOM    517  CB  LYS A  67       8.903  -0.107  -8.305  1.00 94.73           C  
ATOM    518  O   LYS A  67      11.461   0.146  -6.512  1.00 94.73           O  
ATOM    519  CG  LYS A  67       7.445  -0.355  -8.663  1.00 94.73           C  
ATOM    520  CD  LYS A  67       7.051   0.375  -9.941  1.00 94.73           C  
ATOM    521  CE  LYS A  67       5.607   0.085 -10.329  1.00 94.73           C  
ATOM    522  NZ  LYS A  67       5.216   0.799 -11.581  1.00 94.73           N  
ATOM    523  N   ARG A  68      11.445  -1.957  -7.410  1.00 92.81           N  
ATOM    524  CA  ARG A  68      12.903  -2.008  -7.457  1.00 92.81           C  
ATOM    525  C   ARG A  68      13.417  -1.698  -8.859  1.00 92.81           C  
ATOM    526  CB  ARG A  68      13.408  -3.380  -7.005  1.00 92.81           C  
ATOM    527  O   ARG A  68      12.926  -2.253  -9.843  1.00 92.81           O  
ATOM    528  CG  ARG A  68      14.908  -3.436  -6.764  1.00 92.81           C  
ATOM    529  CD  ARG A  68      15.350  -4.806  -6.271  1.00 92.81           C  
ATOM    530  NE  ARG A  68      15.115  -4.965  -4.838  1.00 92.81           N  
ATOM    531  NH1 ARG A  68      15.510  -7.241  -4.815  1.00 92.81           N  
ATOM    532  NH2 ARG A  68      14.962  -6.148  -2.876  1.00 92.81           N  
ATOM    533  CZ  ARG A  68      15.196  -6.117  -4.180  1.00 92.81           C  
ATOM    534  N   ASP A  69      14.242  -0.651  -8.910  1.00 84.99           N  
ATOM    535  CA  ASP A  69      15.053  -0.423 -10.102  1.00 84.99           C  
ATOM    536  C   ASP A  69      16.512  -0.797  -9.854  1.00 84.99           C  
ATOM    537  CB  ASP A  69      14.953   1.037 -10.548  1.00 84.99           C  
ATOM    538  O   ASP A  69      16.860  -1.282  -8.775  1.00 84.99           O  
ATOM    539  CG  ASP A  69      15.707   1.989  -9.636  1.00 84.99           C  
ATOM    540  OD1 ASP A  69      16.463   1.521  -8.757  1.00 84.99           O  
ATOM    541  OD2 ASP A  69      15.543   3.217  -9.797  1.00 84.99           O  
ATOM    542  N   GLU A  70      17.405  -1.066 -10.843  1.00 82.03           N  
ATOM    543  CA  GLU A  70      18.745  -1.645 -10.841  1.00 82.03           C  
ATOM    544  C   GLU A  70      19.509  -1.265  -9.576  1.00 82.03           C  
ATOM    545  CB  GLU A  70      19.525  -1.200 -12.081  1.00 82.03           C  
ATOM    546  O   GLU A  70      20.237  -2.086  -9.014  1.00 82.03           O  
ATOM    547  CG  GLU A  70      18.972  -1.752 -13.387  1.00 82.03           C  
ATOM    548  CD  GLU A  70      19.852  -1.445 -14.588  1.00 82.03           C  
ATOM    549  OE1 GLU A  70      19.552  -1.935 -15.701  1.00 82.03           O  
ATOM    550  OE2 GLU A  70      20.850  -0.710 -14.415  1.00 82.03           O  
ATOM    551  N   ASN A  71      19.128  -0.271  -8.814  1.00 82.98           N  
ATOM    552  CA  ASN A  71      20.007   0.041  -7.692  1.00 82.98           C  
ATOM    553  C   ASN A  71      19.216   0.492  -6.468  1.00 82.98           C  
ATOM    554  CB  ASN A  71      21.025   1.112  -8.090  1.00 82.98           C  
ATOM    555  O   ASN A  71      19.765   0.586  -5.369  1.00 82.98           O  
ATOM    556  CG  ASN A  71      21.954   0.653  -9.197  1.00 82.98           C  
ATOM    557  ND2 ASN A  71      22.308   1.568 -10.092  1.00 82.98           N  
ATOM    558  OD1 ASN A  71      22.350  -0.514  -9.247  1.00 82.98           O  
ATOM    559  N   GLU A  72      17.887   0.632  -6.676  1.00 88.95           N  
ATOM    560  CA  GLU A  72      17.197   1.225  -5.534  1.00 88.95           C  
ATOM    561  C   GLU A  72      15.718   0.850  -5.528  1.00 88.95           C  
ATOM    562  CB  GLU A  72      17.354   2.748  -5.542  1.00 88.95           C  
ATOM    563  O   GLU A  72      15.146   0.540  -6.575  1.00 88.95           O  
ATOM    564  CG  GLU A  72      18.790   3.219  -5.371  1.00 88.95           C  
ATOM    565  CD  GLU A  72      18.920   4.732  -5.294  1.00 88.95           C  
ATOM    566  OE1 GLU A  72      20.031   5.232  -5.003  1.00 88.95           O  
ATOM    567  OE2 GLU A  72      17.904   5.423  -5.527  1.00 88.95           O  
ATOM    568  N   GLU A  73      15.268   0.735  -4.359  1.00 90.73           N  
ATOM    569  CA  GLU A  73      13.833   0.553  -4.162  1.00 90.73           C  
ATOM    570  C   GLU A  73      13.155   1.868  -3.789  1.00 90.73           C  
ATOM    571  CB  GLU A  73      13.569  -0.500  -3.082  1.00 90.73           C  
ATOM    572  O   GLU A  73      13.640   2.598  -2.922  1.00 90.73           O  
ATOM    573  CG  GLU A  73      12.095  -0.831  -2.894  1.00 90.73           C  
ATOM    574  CD  GLU A  73      11.844  -1.845  -1.789  1.00 90.73           C  
ATOM    575  OE1 GLU A  73      11.893  -1.468  -0.596  1.00 90.73           O  
ATOM    576  OE2 GLU A  73      11.598  -3.027  -2.119  1.00 90.73           O  
ATOM    577  N   LYS A  74      12.006   2.076  -4.442  1.00 91.34           N  
ATOM    578  CA  LYS A  74      11.238   3.282  -4.149  1.00 91.34           C  
ATOM    579  C   LYS A  74       9.752   2.967  -4.003  1.00 91.34           C  
ATOM    580  CB  LYS A  74      11.446   4.331  -5.242  1.00 91.34           C  
ATOM    581  O   LYS A  74       9.239   2.053  -4.654  1.00 91.34           O  
ATOM    582  CG  LYS A  74      12.879   4.831  -5.356  1.00 91.34           C  
ATOM    583  CD  LYS A  74      13.015   5.895  -6.437  1.00 91.34           C  
ATOM    584  CE  LYS A  74      14.447   6.403  -6.545  1.00 91.34           C  
ATOM    585  NZ  LYS A  74      14.596   7.410  -7.638  1.00 91.34           N  
ATOM    586  N   TRP A  75       9.190   3.700  -3.069  1.00 91.81           N  
ATOM    587  CA  TRP A  75       7.748   3.486  -3.012  1.00 91.81           C  
ATOM    588  C   TRP A  75       7.071   3.995  -4.280  1.00 91.81           C  
ATOM    589  CB  TRP A  75       7.149   4.179  -1.785  1.00 91.81           C  
ATOM    590  O   TRP A  75       7.472   5.020  -4.837  1.00 91.81           O  
ATOM    591  CG  TRP A  75       7.198   5.676  -1.847  1.00 91.81           C  
ATOM    592  CD1 TRP A  75       8.192   6.488  -1.376  1.00 91.81           C  
ATOM    593  CD2 TRP A  75       6.206   6.540  -2.410  1.00 91.81           C  
ATOM    594  CE2 TRP A  75       6.665   7.866  -2.246  1.00 91.81           C  
ATOM    595  CE3 TRP A  75       4.973   6.322  -3.039  1.00 91.81           C  
ATOM    596  NE1 TRP A  75       7.877   7.807  -1.613  1.00 91.81           N  
ATOM    597  CH2 TRP A  75       4.729   8.729  -3.300  1.00 91.81           C  
ATOM    598  CZ2 TRP A  75       5.932   8.970  -2.688  1.00 91.81           C  
ATOM    599  CZ3 TRP A  75       4.245   7.422  -3.478  1.00 91.81           C  
ATOM    600  N   ALA A  76       6.029   3.311  -4.700  1.00 93.13           N  
ATOM    601  CA  ALA A  76       5.342   3.602  -5.956  1.00 93.13           C  
ATOM    602  C   ALA A  76       3.873   3.935  -5.712  1.00 93.13           C  
ATOM    603  CB  ALA A  76       5.464   2.421  -6.916  1.00 93.13           C  
ATOM    604  O   ALA A  76       3.307   4.802  -6.383  1.00 93.13           O  
ATOM    605  N   VAL A  77       3.286   3.207  -4.690  1.00 95.11           N  
ATOM    606  CA  VAL A  77       1.864   3.399  -4.423  1.00 95.11           C  
ATOM    607  C   VAL A  77       1.574   3.131  -2.948  1.00 95.11           C  
ATOM    608  CB  VAL A  77       0.991   2.485  -5.312  1.00 95.11           C  
ATOM    609  O   VAL A  77       2.108   2.184  -2.366  1.00 95.11           O  
ATOM    610  CG1 VAL A  77      -0.490   2.675  -4.990  1.00 95.11           C  
ATOM    611  CG2 VAL A  77       1.260   2.764  -6.790  1.00 95.11           C  
ATOM    612  N   LYS A  78       0.738   4.015  -2.399  1.00 96.26           N  
ATOM    613  CA  LYS A  78       0.040   3.777  -1.139  1.00 96.26           C  
ATOM    614  C   LYS A  78      -1.473   3.843  -1.328  1.00 96.26           C  
ATOM    615  CB  LYS A  78       0.480   4.790  -0.081  1.00 96.26           C  
ATOM    616  O   LYS A  78      -1.986   4.769  -1.960  1.00 96.26           O  
ATOM    617  CG  LYS A  78       1.971   4.760   0.221  1.00 96.26           C  
ATOM    618  CD  LYS A  78       2.351   5.802   1.266  1.00 96.26           C  
ATOM    619  CE  LYS A  78       3.831   5.729   1.617  1.00 96.26           C  
ATOM    620  NZ  LYS A  78       4.051   5.747   3.094  1.00 96.26           N  
ATOM    621  N   ASP A  79      -2.143   2.830  -0.733  1.00 96.77           N  
ATOM    622  CA  ASP A  79      -3.585   2.832  -0.958  1.00 96.77           C  
ATOM    623  C   ASP A  79      -4.290   1.861  -0.014  1.00 96.77           C  
ATOM    624  CB  ASP A  79      -3.902   2.475  -2.412  1.00 96.77           C  
ATOM    625  O   ASP A  79      -3.649   1.231   0.829  1.00 96.77           O  
ATOM    626  CG  ASP A  79      -5.228   3.042  -2.887  1.00 96.77           C  
ATOM    627  OD1 ASP A  79      -6.045   3.472  -2.044  1.00 96.77           O  
ATOM    628  OD2 ASP A  79      -5.460   3.057  -4.115  1.00 96.77           O  
ATOM    629  N   CYS A  80      -5.604   1.886  -0.251  1.00 97.19           N  
ATOM    630  CA  CYS A  80      -6.470   0.932   0.432  1.00 97.19           C  
ATOM    631  C   CYS A  80      -6.661  -0.327  -0.405  1.00 97.19           C  
ATOM    632  CB  CYS A  80      -7.828   1.564   0.736  1.00 97.19           C  
ATOM    633  O   CYS A  80      -6.554  -0.285  -1.632  1.00 97.19           O  
ATOM    634  SG  CYS A  80      -7.725   3.071   1.725  1.00 97.19           S  
ATOM    635  N   ALA A  81      -6.928  -1.441   0.360  1.00 96.72           N  
ATOM    636  CA  ALA A  81      -7.153  -2.682  -0.376  1.00 96.72           C  
ATOM    637  C   ALA A  81      -8.173  -3.565   0.338  1.00 96.72           C  
ATOM    638  CB  ALA A  81      -5.839  -3.437  -0.563  1.00 96.72           C  
ATOM    639  O   ALA A  81      -8.288  -3.523   1.565  1.00 96.72           O  
ATOM    640  N   TYR A  82      -8.946  -4.342  -0.497  1.00 95.73           N  
ATOM    641  CA  TYR A  82      -9.789  -5.385   0.075  1.00 95.73           C  
ATOM    642  C   TYR A  82      -8.945  -6.532   0.619  1.00 95.73           C  
ATOM    643  CB  TYR A  82     -10.775  -5.913  -0.972  1.00 95.73           C  
ATOM    644  O   TYR A  82      -9.216  -7.049   1.705  1.00 95.73           O  
ATOM    645  CG  TYR A  82     -11.854  -4.925  -1.342  1.00 95.73           C  
ATOM    646  CD1 TYR A  82     -13.014  -4.812  -0.580  1.00 95.73           C  
ATOM    647  CD2 TYR A  82     -11.716  -4.103  -2.456  1.00 95.73           C  
ATOM    648  CE1 TYR A  82     -14.012  -3.904  -0.919  1.00 95.73           C  
ATOM    649  CE2 TYR A  82     -12.707  -3.191  -2.804  1.00 95.73           C  
ATOM    650  OH  TYR A  82     -14.834  -2.198  -2.371  1.00 95.73           O  
ATOM    651  CZ  TYR A  82     -13.849  -3.099  -2.031  1.00 95.73           C  
ATOM    652  N   THR A  83      -8.028  -6.922  -0.234  1.00 96.19           N  
ATOM    653  CA  THR A  83      -7.009  -7.919   0.077  1.00 96.19           C  
ATOM    654  C   THR A  83      -5.615  -7.382  -0.233  1.00 96.19           C  
ATOM    655  CB  THR A  83      -7.247  -9.223  -0.707  1.00 96.19           C  
ATOM    656  O   THR A  83      -5.461  -6.477  -1.056  1.00 96.19           O  
ATOM    657  CG2 THR A  83      -8.621  -9.807  -0.399  1.00 96.19           C  
ATOM    658  OG1 THR A  83      -7.159  -8.952  -2.112  1.00 96.19           O  
ATOM    659  N   CYS A  84      -4.587  -7.915   0.523  1.00 96.15           N  
ATOM    660  CA  CYS A  84      -3.222  -7.473   0.264  1.00 96.15           C  
ATOM    661  C   CYS A  84      -2.784  -7.853  -1.146  1.00 96.15           C  
ATOM    662  CB  CYS A  84      -2.259  -8.076   1.287  1.00 96.15           C  
ATOM    663  O   CYS A  84      -2.872  -9.019  -1.534  1.00 96.15           O  
ATOM    664  SG  CYS A  84      -2.517  -7.475   2.971  1.00 96.15           S  
ATOM    665  N   PRO A  85      -2.388  -6.907  -1.932  1.00 97.17           N  
ATOM    666  CA  PRO A  85      -1.934  -7.193  -3.295  1.00 97.17           C  
ATOM    667  C   PRO A  85      -0.731  -8.134  -3.330  1.00 97.17           C  
ATOM    668  CB  PRO A  85      -1.563  -5.812  -3.841  1.00 97.17           C  
ATOM    669  O   PRO A  85       0.049  -8.181  -2.376  1.00 97.17           O  
ATOM    670  CG  PRO A  85      -2.214  -4.845  -2.906  1.00 97.17           C  
ATOM    671  CD  PRO A  85      -2.370  -5.506  -1.567  1.00 97.17           C  
ATOM    672  N   THR A  86      -0.657  -8.783  -4.385  1.00 97.68           N  
ATOM    673  CA  THR A  86       0.505  -9.622  -4.655  1.00 97.68           C  
ATOM    674  C   THR A  86       1.573  -8.839  -5.412  1.00 97.68           C  
ATOM    675  CB  THR A  86       0.115 -10.875  -5.461  1.00 97.68           C  
ATOM    676  O   THR A  86       1.261  -8.089  -6.340  1.00 97.68           O  
ATOM    677  CG2 THR A  86       1.316 -11.790  -5.672  1.00 97.68           C  
ATOM    678  OG1 THR A  86      -0.902 -11.595  -4.753  1.00 97.68           O  
ATOM    679  N   ALA A  87       2.716  -9.040  -5.049  1.00 97.06           N  
ATOM    680  CA  ALA A  87       3.826  -8.334  -5.684  1.00 97.06           C  
ATOM    681  C   ALA A  87       4.162  -8.948  -7.040  1.00 97.06           C  
ATOM    682  CB  ALA A  87       5.054  -8.348  -4.777  1.00 97.06           C  
ATOM    683  O   ALA A  87       4.148 -10.171  -7.195  1.00 97.06           O  
ATOM    684  N   GLY A  88       4.387  -8.140  -8.016  1.00 95.87           N  
ATOM    685  CA  GLY A  88       4.921  -8.582  -9.294  1.00 95.87           C  
ATOM    686  C   GLY A  88       6.437  -8.616  -9.328  1.00 95.87           C  
ATOM    687  O   GLY A  88       7.090  -8.448  -8.295  1.00 95.87           O  
ATOM    688  N   PRO A  89       6.982  -8.857 -10.589  1.00 95.17           N  
ATOM    689  CA  PRO A  89       8.441  -8.822 -10.706  1.00 95.17           C  
ATOM    690  C   PRO A  89       9.034  -7.474 -10.301  1.00 95.17           C  
ATOM    691  CB  PRO A  89       8.683  -9.101 -12.191  1.00 95.17           C  
ATOM    692  O   PRO A  89       8.520  -6.426 -10.699  1.00 95.17           O  
ATOM    693  CG  PRO A  89       7.429  -9.762 -12.665  1.00 95.17           C  
ATOM    694  CD  PRO A  89       6.280  -9.247 -11.848  1.00 95.17           C  
ATOM    695  N   ASP A  90       9.982  -7.532  -9.462  1.00 94.36           N  
ATOM    696  CA  ASP A  90      10.755  -6.381  -9.006  1.00 94.36           C  
ATOM    697  C   ASP A  90       9.906  -5.460  -8.133  1.00 94.36           C  
ATOM    698  CB  ASP A  90      11.316  -5.605 -10.200  1.00 94.36           C  
ATOM    699  O   ASP A  90      10.096  -4.242  -8.139  1.00 94.36           O  
ATOM    700  CG  ASP A  90      12.278  -6.426 -11.041  1.00 94.36           C  
ATOM    701  OD1 ASP A  90      13.172  -7.089 -10.473  1.00 94.36           O  
ATOM    702  OD2 ASP A  90      12.142  -6.406 -12.284  1.00 94.36           O  
ATOM    703  N   GLU A  91       8.868  -6.049  -7.586  1.00 96.21           N  
ATOM    704  CA  GLU A  91       7.991  -5.328  -6.668  1.00 96.21           C  
ATOM    705  C   GLU A  91       8.002  -5.963  -5.281  1.00 96.21           C  
ATOM    706  CB  GLU A  91       6.562  -5.282  -7.214  1.00 96.21           C  
ATOM    707  O   GLU A  91       8.286  -7.154  -5.140  1.00 96.21           O  
ATOM    708  CG  GLU A  91       6.418  -4.469  -8.493  1.00 96.21           C  
ATOM    709  CD  GLU A  91       4.989  -4.413  -9.010  1.00 96.21           C  
ATOM    710  OE1 GLU A  91       4.707  -3.608  -9.927  1.00 96.21           O  
ATOM    711  OE2 GLU A  91       4.145  -5.179  -8.494  1.00 96.21           O  
ATOM    712  N   ARG A  92       7.728  -5.179  -4.326  1.00 95.87           N  
ATOM    713  CA  ARG A  92       7.470  -5.593  -2.950  1.00 95.87           C  
ATOM    714  C   ARG A  92       6.233  -4.897  -2.392  1.00 95.87           C  
ATOM    715  CB  ARG A  92       8.682  -5.298  -2.064  1.00 95.87           C  
ATOM    716  O   ARG A  92       6.010  -3.713  -2.652  1.00 95.87           O  
ATOM    717  CG  ARG A  92       8.512  -5.741  -0.620  1.00 95.87           C  
ATOM    718  CD  ARG A  92       9.765  -5.476   0.203  1.00 95.87           C  
ATOM    719  NE  ARG A  92      10.025  -4.046   0.344  1.00 95.87           N  
ATOM    720  NH1 ARG A  92       9.054  -3.867   2.433  1.00 95.87           N  
ATOM    721  NH2 ARG A  92       9.966  -2.021   1.425  1.00 95.87           N  
ATOM    722  CZ  ARG A  92       9.681  -3.315   1.401  1.00 95.87           C  
ATOM    723  N   VAL A  93       5.476  -5.641  -1.662  1.00 97.76           N  
ATOM    724  CA  VAL A  93       4.270  -5.073  -1.069  1.00 97.76           C  
ATOM    725  C   VAL A  93       4.317  -5.229   0.449  1.00 97.76           C  
ATOM    726  CB  VAL A  93       2.993  -5.736  -1.633  1.00 97.76           C  
ATOM    727  O   VAL A  93       4.608  -6.314   0.959  1.00 97.76           O  
ATOM    728  CG1 VAL A  93       1.758  -5.273  -0.863  1.00 97.76           C  
ATOM    729  CG2 VAL A  93       2.846  -5.427  -3.122  1.00 97.76           C  
ATOM    730  N   LYS A  94       4.124  -4.127   1.121  1.00 97.24           N  
ATOM    731  CA  LYS A  94       3.865  -4.154   2.558  1.00 97.24           C  
ATOM    732  C   LYS A  94       2.403  -3.837   2.859  1.00 97.24           C  
ATOM    733  CB  LYS A  94       4.777  -3.166   3.286  1.00 97.24           C  
ATOM    734  O   LYS A  94       1.915  -2.756   2.522  1.00 97.24           O  
ATOM    735  CG  LYS A  94       4.709  -3.265   4.803  1.00 97.24           C  
ATOM    736  CD  LYS A  94       5.700  -2.318   5.469  1.00 97.24           C  
ATOM    737  CE  LYS A  94       5.592  -2.372   6.987  1.00 97.24           C  
ATOM    738  NZ  LYS A  94       6.590  -1.478   7.646  1.00 97.24           N  
ATOM    739  N   CYS A  95       1.841  -4.783   3.456  1.00 97.77           N  
ATOM    740  CA  CYS A  95       0.425  -4.654   3.778  1.00 97.77           C  
ATOM    741  C   CYS A  95       0.206  -4.658   5.287  1.00 97.77           C  
ATOM    742  CB  CYS A  95      -0.377  -5.784   3.134  1.00 97.77           C  
ATOM    743  O   CYS A  95       0.920  -5.344   6.020  1.00 97.77           O  
ATOM    744  SG  CYS A  95      -2.157  -5.483   3.094  1.00 97.77           S  
ATOM    745  N   CYS A  96      -0.821  -3.931   5.767  1.00 96.47           N  
ATOM    746  CA  CYS A  96      -1.097  -3.834   7.196  1.00 96.47           C  
ATOM    747  C   CYS A  96      -2.579  -3.581   7.449  1.00 96.47           C  
ATOM    748  CB  CYS A  96      -0.265  -2.718   7.828  1.00 96.47           C  
ATOM    749  O   CYS A  96      -3.325  -3.258   6.523  1.00 96.47           O  
ATOM    750  SG  CYS A  96      -0.629  -1.076   7.168  1.00 96.47           S  
ATOM    751  N   PHE A  97      -3.000  -3.747   8.790  1.00 93.86           N  
ATOM    752  CA  PHE A  97      -4.438  -3.821   9.019  1.00 93.86           C  
ATOM    753  C   PHE A  97      -4.870  -2.818  10.082  1.00 93.86           C  
ATOM    754  CB  PHE A  97      -4.844  -5.238   9.438  1.00 93.86           C  
ATOM    755  O   PHE A  97      -5.922  -2.978  10.703  1.00 93.86           O  
ATOM    756  CG  PHE A  97      -4.479  -6.296   8.433  1.00 93.86           C  
ATOM    757  CD1 PHE A  97      -5.407  -6.736   7.497  1.00 93.86           C  
ATOM    758  CD2 PHE A  97      -3.206  -6.853   8.425  1.00 93.86           C  
ATOM    759  CE1 PHE A  97      -5.071  -7.716   6.566  1.00 93.86           C  
ATOM    760  CE2 PHE A  97      -2.863  -7.832   7.497  1.00 93.86           C  
ATOM    761  CZ  PHE A  97      -3.798  -8.263   6.569  1.00 93.86           C  
ATOM    762  N   HIS A  98      -4.104  -1.718  10.214  1.00 92.84           N  
ATOM    763  CA  HIS A  98      -4.556  -0.684  11.138  1.00 92.84           C  
ATOM    764  C   HIS A  98      -4.473   0.699  10.501  1.00 92.84           C  
ATOM    765  CB  HIS A  98      -3.732  -0.719  12.426  1.00 92.84           C  
ATOM    766  O   HIS A  98      -3.859   0.865   9.444  1.00 92.84           O  
ATOM    767  CG  HIS A  98      -2.268  -0.503  12.208  1.00 92.84           C  
ATOM    768  CD2 HIS A  98      -1.245  -1.383  12.102  1.00 92.84           C  
ATOM    769  ND1 HIS A  98      -1.713   0.752  12.076  1.00 92.84           N  
ATOM    770  CE1 HIS A  98      -0.408   0.633  11.897  1.00 92.84           C  
ATOM    771  NE2 HIS A  98      -0.099  -0.652  11.908  1.00 92.84           N  
ATOM    772  N   ASN A  99      -5.136   1.724  11.072  1.00 94.18           N  
ATOM    773  CA  ASN A  99      -5.209   3.060  10.492  1.00 94.18           C  
ATOM    774  C   ASN A  99      -3.820   3.646  10.254  1.00 94.18           C  
ATOM    775  CB  ASN A  99      -6.031   3.990  11.387  1.00 94.18           C  
ATOM    776  O   ASN A  99      -2.950   3.561  11.123  1.00 94.18           O  
ATOM    777  CG  ASN A  99      -7.522   3.738  11.278  1.00 94.18           C  
ATOM    778  ND2 ASN A  99      -8.224   3.843  12.400  1.00 94.18           N  
ATOM    779  OD1 ASN A  99      -8.038   3.450  10.195  1.00 94.18           O  
ATOM    780  N   ARG A 100      -3.737   4.209   9.037  1.00 94.96           N  
ATOM    781  CA  ARG A 100      -2.570   5.016   8.696  1.00 94.96           C  
ATOM    782  C   ARG A 100      -1.284   4.209   8.841  1.00 94.96           C  
ATOM    783  CB  ARG A 100      -2.505   6.267   9.576  1.00 94.96           C  
ATOM    784  O   ARG A 100      -0.236   4.757   9.188  1.00 94.96           O  
ATOM    785  CG  ARG A 100      -3.704   7.189   9.425  1.00 94.96           C  
ATOM    786  CD  ARG A 100      -3.618   8.384  10.363  1.00 94.96           C  
ATOM    787  NE  ARG A 100      -4.071   8.047  11.710  1.00 94.96           N  
ATOM    788  NH1 ARG A 100      -4.466  10.231  12.349  1.00 94.96           N  
ATOM    789  NH2 ARG A 100      -4.856   8.515  13.817  1.00 94.96           N  
ATOM    790  CZ  ARG A 100      -4.463   8.932  12.622  1.00 94.96           C  
ATOM    791  N   CYS A 101      -1.203   2.961   8.692  1.00 95.69           N  
ATOM    792  CA  CYS A 101      -0.063   2.086   8.938  1.00 95.69           C  
ATOM    793  C   CYS A 101       0.858   2.035   7.725  1.00 95.69           C  
ATOM    794  CB  CYS A 101      -0.535   0.676   9.291  1.00 95.69           C  
ATOM    795  O   CYS A 101       1.922   1.414   7.773  1.00 95.69           O  
ATOM    796  SG  CYS A 101      -1.501  -0.116   7.986  1.00 95.69           S  
ATOM    797  N   ASN A 102       0.412   2.708   6.639  1.00 95.71           N  
ATOM    798  CA  ASN A 102       1.292   2.709   5.475  1.00 95.71           C  
ATOM    799  C   ASN A 102       1.962   4.066   5.280  1.00 95.71           C  
ATOM    800  CB  ASN A 102       0.518   2.314   4.216  1.00 95.71           C  
ATOM    801  O   ASN A 102       2.099   4.539   4.150  1.00 95.71           O  
ATOM    802  CG  ASN A 102      -0.578   3.303   3.869  1.00 95.71           C  
ATOM    803  ND2 ASN A 102      -0.936   3.367   2.592  1.00 95.71           N  
ATOM    804  OD1 ASN A 102      -1.097   4.004   4.741  1.00 95.71           O  
ATOM    805  N   GLN A 103       2.341   4.729   6.281  1.00 89.92           N  
ATOM    806  CA  GLN A 103       2.924   6.066   6.275  1.00 89.92           C  
ATOM    807  C   GLN A 103       4.372   6.033   5.796  1.00 89.92           C  
ATOM    808  CB  GLN A 103       2.846   6.693   7.669  1.00 89.92           C  
ATOM    809  O   GLN A 103       4.871   7.015   5.244  1.00 89.92           O  
ATOM    810  CG  GLN A 103       3.424   8.100   7.744  1.00 89.92           C  
ATOM    811  CD  GLN A 103       3.226   8.744   9.103  1.00 89.92           C  
ATOM    812  NE2 GLN A 103       3.934   9.841   9.348  1.00 89.92           N  
ATOM    813  OE1 GLN A 103       2.442   8.260   9.925  1.00 89.92           O  
ATOM    814  N   TYR A 104       5.111   4.837   6.005  1.00 79.61           N  
ATOM    815  CA  TYR A 104       6.536   4.804   5.696  1.00 79.61           C  
ATOM    816  C   TYR A 104       6.830   3.809   4.579  1.00 79.61           C  
ATOM    817  CB  TYR A 104       7.348   4.444   6.943  1.00 79.61           C  
ATOM    818  O   TYR A 104       6.149   2.789   4.454  1.00 79.61           O  
ATOM    819  CG  TYR A 104       7.036   5.307   8.142  1.00 79.61           C  
ATOM    820  CD1 TYR A 104       7.568   6.588   8.259  1.00 79.61           C  
ATOM    821  CD2 TYR A 104       6.209   4.842   9.158  1.00 79.61           C  
ATOM    822  CE1 TYR A 104       7.285   7.387   9.363  1.00 79.61           C  
ATOM    823  CE2 TYR A 104       5.918   5.631  10.266  1.00 79.61           C  
ATOM    824  OH  TYR A 104       6.175   7.686  11.454  1.00 79.61           O  
ATOM    825  CZ  TYR A 104       6.459   6.900  10.359  1.00 79.61           C  
TER     826      ALA A   1                                                      
ENDMDL                                                                          
END                                                                             
