# Supplementary material for: Domain loss enabled evolution of novel functions in the snake three-finger toxin gene superfamily
Source: Nat Commun. 2023 Aug 11;14:4861. doi: 10.1038/s41467-023-40550-0 (PMC10421932; doi:10.1038/s41467-023-40550-0)
Supplement: Supplementary file 5 — Supplementary Data 2 [file 41467_2023_40550_MOESM5_ESM.zip › SD2_structure_predictions/full_sequence/TR|A0A0B8RS43|Boiga_irregularis.pdb]

MODEL     1                                                                     
ATOM      1  N   MET A   1      26.750   5.549 -28.291  1.00 60.44           N  
ATOM      2  CA  MET A   1      25.469   4.930 -27.962  1.00 60.44           C  
ATOM      3  C   MET A   1      25.654   3.800 -26.954  1.00 60.44           C  
ATOM      4  CB  MET A   1      24.788   4.398 -29.225  1.00 60.44           C  
ATOM      5  O   MET A   1      24.679   3.181 -26.524  1.00 60.44           O  
ATOM      6  CG  MET A   1      25.668   3.477 -30.054  1.00 60.44           C  
ATOM      7  SD  MET A   1      24.871   2.972 -31.627  1.00 60.44           S  
ATOM      8  CE  MET A   1      24.009   1.471 -31.082  1.00 60.44           C  
ATOM      9  N   LYS A   2      26.953   3.720 -26.439  1.00 64.33           N  
ATOM     10  CA  LYS A   2      27.346   2.690 -25.481  1.00 64.33           C  
ATOM     11  C   LYS A   2      27.289   3.218 -24.051  1.00 64.33           C  
ATOM     12  CB  LYS A   2      28.752   2.175 -25.794  1.00 64.33           C  
ATOM     13  O   LYS A   2      27.055   2.455 -23.111  1.00 64.33           O  
ATOM     14  CG  LYS A   2      28.852   1.401 -27.100  1.00 64.33           C  
ATOM     15  CD  LYS A   2      30.303   1.181 -27.510  1.00 64.33           C  
ATOM     16  CE  LYS A   2      30.515  -0.208 -28.095  1.00 64.33           C  
ATOM     17  NZ  LYS A   2      31.531  -0.200 -29.190  1.00 64.33           N  
ATOM     18  N   THR A   3      27.245   4.546 -24.013  1.00 66.48           N  
ATOM     19  CA  THR A   3      27.249   5.150 -22.685  1.00 66.48           C  
ATOM     20  C   THR A   3      25.852   5.115 -22.071  1.00 66.48           C  
ATOM     21  CB  THR A   3      27.756   6.603 -22.733  1.00 66.48           C  
ATOM     22  O   THR A   3      25.705   4.951 -20.858  1.00 66.48           O  
ATOM     23  CG2 THR A   3      29.231   6.658 -23.117  1.00 66.48           C  
ATOM     24  OG1 THR A   3      26.994   7.337 -23.700  1.00 66.48           O  
ATOM     25  N   LEU A   4      24.874   5.226 -22.894  1.00 63.93           N  
ATOM     26  CA  LEU A   4      23.497   5.204 -22.412  1.00 63.93           C  
ATOM     27  C   LEU A   4      23.101   3.802 -21.962  1.00 63.93           C  
ATOM     28  CB  LEU A   4      22.539   5.692 -23.502  1.00 63.93           C  
ATOM     29  O   LEU A   4      22.410   3.641 -20.953  1.00 63.93           O  
ATOM     30  CG  LEU A   4      21.172   6.190 -23.030  1.00 63.93           C  
ATOM     31  CD1 LEU A   4      20.702   7.352 -23.899  1.00 63.93           C  
ATOM     32  CD2 LEU A   4      20.154   5.055 -23.049  1.00 63.93           C  
ATOM     33  N   LEU A   5      23.656   2.745 -22.627  1.00 71.23           N  
ATOM     34  CA  LEU A   5      23.362   1.363 -22.267  1.00 71.23           C  
ATOM     35  C   LEU A   5      24.018   0.996 -20.940  1.00 71.23           C  
ATOM     36  CB  LEU A   5      23.839   0.409 -23.366  1.00 71.23           C  
ATOM     37  O   LEU A   5      23.421   0.291 -20.122  1.00 71.23           O  
ATOM     38  CG  LEU A   5      22.984   0.355 -24.634  1.00 71.23           C  
ATOM     39  CD1 LEU A   5      23.693  -0.452 -25.716  1.00 71.23           C  
ATOM     40  CD2 LEU A   5      21.613  -0.239 -24.329  1.00 71.23           C  
ATOM     41  N   LEU A   6      25.161   1.582 -20.731  1.00 68.40           N  
ATOM     42  CA  LEU A   6      25.879   1.289 -19.496  1.00 68.40           C  
ATOM     43  C   LEU A   6      25.201   1.954 -18.302  1.00 68.40           C  
ATOM     44  CB  LEU A   6      27.334   1.756 -19.597  1.00 68.40           C  
ATOM     45  O   LEU A   6      25.118   1.364 -17.222  1.00 68.40           O  
ATOM     46  CG  LEU A   6      28.404   0.671 -19.476  1.00 68.40           C  
ATOM     47  CD1 LEU A   6      29.353   0.727 -20.669  1.00 68.40           C  
ATOM     48  CD2 LEU A   6      29.173   0.821 -18.168  1.00 68.40           C  
ATOM     49  N   ALA A   7      24.629   3.119 -18.570  1.00 65.13           N  
ATOM     50  CA  ALA A   7      23.936   3.841 -17.506  1.00 65.13           C  
ATOM     51  C   ALA A   7      22.646   3.128 -17.110  1.00 65.13           C  
ATOM     52  CB  ALA A   7      23.637   5.273 -17.943  1.00 65.13           C  
ATOM     53  O   ALA A   7      22.327   3.024 -15.923  1.00 65.13           O  
ATOM     54  N   LEU A   8      21.861   2.624 -18.060  1.00 66.17           N  
ATOM     55  CA  LEU A   8      20.640   1.863 -17.823  1.00 66.17           C  
ATOM     56  C   LEU A   8      20.949   0.538 -17.134  1.00 66.17           C  
ATOM     57  CB  LEU A   8      19.903   1.607 -19.140  1.00 66.17           C  
ATOM     58  O   LEU A   8      20.213   0.111 -16.242  1.00 66.17           O  
ATOM     59  CG  LEU A   8      18.376   1.566 -19.066  1.00 66.17           C  
ATOM     60  CD1 LEU A   8      17.781   2.813 -19.711  1.00 66.17           C  
ATOM     61  CD2 LEU A   8      17.841   0.305 -19.734  1.00 66.17           C  
ATOM     62  N   ALA A   9      22.075  -0.116 -17.476  1.00 71.32           N  
ATOM     63  CA  ALA A   9      22.500  -1.371 -16.862  1.00 71.32           C  
ATOM     64  C   ALA A   9      22.943  -1.153 -15.418  1.00 71.32           C  
ATOM     65  CB  ALA A   9      23.629  -2.004 -17.671  1.00 71.32           C  
ATOM     66  O   ALA A   9      22.634  -1.960 -14.538  1.00 71.32           O  
ATOM     67  N   VAL A  10      23.500  -0.062 -15.152  1.00 71.19           N  
ATOM     68  CA  VAL A  10      23.967   0.250 -13.805  1.00 71.19           C  
ATOM     69  C   VAL A  10      22.774   0.550 -12.901  1.00 71.19           C  
ATOM     70  CB  VAL A  10      24.949   1.443 -13.807  1.00 71.19           C  
ATOM     71  O   VAL A  10      22.733   0.108 -11.750  1.00 71.19           O  
ATOM     72  CG1 VAL A  10      25.337   1.825 -12.380  1.00 71.19           C  
ATOM     73  CG2 VAL A  10      26.191   1.110 -14.631  1.00 71.19           C  
ATOM     74  N   VAL A  11      21.757   1.229 -13.448  1.00 68.14           N  
ATOM     75  CA  VAL A  11      20.564   1.560 -12.675  1.00 68.14           C  
ATOM     76  C   VAL A  11      19.784   0.287 -12.357  1.00 68.14           C  
ATOM     77  CB  VAL A  11      19.662   2.564 -13.427  1.00 68.14           C  
ATOM     78  O   VAL A  11      19.306   0.109 -11.234  1.00 68.14           O  
ATOM     79  CG1 VAL A  11      18.347   2.774 -12.678  1.00 68.14           C  
ATOM     80  CG2 VAL A  11      20.389   3.894 -13.619  1.00 68.14           C  
ATOM     81  N   ALA A  12      19.712  -0.691 -13.298  1.00 67.16           N  
ATOM     82  CA  ALA A  12      19.034  -1.972 -13.117  1.00 67.16           C  
ATOM     83  C   ALA A  12      19.737  -2.820 -12.061  1.00 67.16           C  
ATOM     84  CB  ALA A  12      18.962  -2.728 -14.441  1.00 67.16           C  
ATOM     85  O   ALA A  12      19.084  -3.451 -11.226  1.00 67.16           O  
ATOM     86  N   PHE A  13      21.119  -2.817 -12.079  1.00 67.78           N  
ATOM     87  CA  PHE A  13      21.913  -3.586 -11.128  1.00 67.78           C  
ATOM     88  C   PHE A  13      21.825  -2.978  -9.733  1.00 67.78           C  
ATOM     89  CB  PHE A  13      23.376  -3.655 -11.579  1.00 67.78           C  
ATOM     90  O   PHE A  13      21.722  -3.701  -8.740  1.00 67.78           O  
ATOM     91  CG  PHE A  13      24.007  -5.008 -11.384  1.00 67.78           C  
ATOM     92  CD1 PHE A  13      24.682  -5.313 -10.209  1.00 67.78           C  
ATOM     93  CD2 PHE A  13      23.925  -5.974 -12.378  1.00 67.78           C  
ATOM     94  CE1 PHE A  13      25.267  -6.563 -10.026  1.00 67.78           C  
ATOM     95  CE2 PHE A  13      24.508  -7.226 -12.203  1.00 67.78           C  
ATOM     96  CZ  PHE A  13      25.179  -7.519 -11.027  1.00 67.78           C  
ATOM     97  N   VAL A  14      21.805  -1.659  -9.652  1.00 65.02           N  
ATOM     98  CA  VAL A  14      21.698  -1.000  -8.355  1.00 65.02           C  
ATOM     99  C   VAL A  14      20.322  -1.269  -7.750  1.00 65.02           C  
ATOM    100  CB  VAL A  14      21.942   0.522  -8.470  1.00 65.02           C  
ATOM    101  O   VAL A  14      20.199  -1.481  -6.542  1.00 65.02           O  
ATOM    102  CG1 VAL A  14      21.638   1.219  -7.145  1.00 65.02           C  
ATOM    103  CG2 VAL A  14      23.379   0.800  -8.907  1.00 65.02           C  
ATOM    104  N   CYS A  15      19.291  -1.497  -8.609  1.00 66.64           N  
ATOM    105  CA  CYS A  15      17.974  -1.752  -8.037  1.00 66.64           C  
ATOM    106  C   CYS A  15      17.827  -3.215  -7.636  1.00 66.64           C  
ATOM    107  CB  CYS A  15      16.875  -1.373  -9.029  1.00 66.64           C  
ATOM    108  O   CYS A  15      17.075  -3.539  -6.716  1.00 66.64           O  
ATOM    109  SG  CYS A  15      16.784   0.397  -9.374  1.00 66.64           S  
ATOM    110  N   LEU A  16      18.604  -4.132  -8.285  1.00 63.18           N  
ATOM    111  CA  LEU A  16      18.547  -5.540  -7.906  1.00 63.18           C  
ATOM    112  C   LEU A  16      19.405  -5.807  -6.674  1.00 63.18           C  
ATOM    113  CB  LEU A  16      19.010  -6.426  -9.066  1.00 63.18           C  
ATOM    114  O   LEU A  16      19.132  -6.737  -5.911  1.00 63.18           O  
ATOM    115  CG  LEU A  16      18.103  -6.461 -10.297  1.00 63.18           C  
ATOM    116  CD1 LEU A  16      18.806  -7.163 -11.454  1.00 63.18           C  
ATOM    117  CD2 LEU A  16      16.783  -7.150  -9.969  1.00 63.18           C  
ATOM    118  N   GLY A  17      20.446  -4.986  -6.428  1.00 53.79           N  
ATOM    119  CA  GLY A  17      21.304  -5.218  -5.278  1.00 53.79           C  
ATOM    120  C   GLY A  17      20.713  -4.703  -3.979  1.00 53.79           C  
ATOM    121  O   GLY A  17      21.125  -5.122  -2.895  1.00 53.79           O  
ATOM    122  N   SER A  18      19.693  -3.846  -4.026  1.00 53.01           N  
ATOM    123  CA  SER A  18      19.050  -3.391  -2.798  1.00 53.01           C  
ATOM    124  C   SER A  18      18.005  -4.391  -2.317  1.00 53.01           C  
ATOM    125  CB  SER A  18      18.400  -2.022  -3.008  1.00 53.01           C  
ATOM    126  O   SER A  18      17.439  -4.233  -1.233  1.00 53.01           O  
ATOM    127  OG  SER A  18      19.267  -1.158  -3.721  1.00 53.01           O  
ATOM    128  N   ALA A  19      17.770  -5.465  -3.143  1.00 53.52           N  
ATOM    129  CA  ALA A  19      16.856  -6.533  -2.748  1.00 53.52           C  
ATOM    130  C   ALA A  19      17.513  -7.473  -1.741  1.00 53.52           C  
ATOM    131  CB  ALA A  19      16.388  -7.314  -3.973  1.00 53.52           C  
ATOM    132  O   ALA A  19      16.838  -8.296  -1.118  1.00 53.52           O  
ATOM    133  N   ASP A  20      18.861  -7.292  -1.408  1.00 46.01           N  
ATOM    134  CA  ASP A  20      19.376  -8.231  -0.416  1.00 46.01           C  
ATOM    135  C   ASP A  20      19.446  -7.585   0.966  1.00 46.01           C  
ATOM    136  CB  ASP A  20      20.757  -8.744  -0.828  1.00 46.01           C  
ATOM    137  O   ASP A  20      20.432  -7.755   1.687  1.00 46.01           O  
ATOM    138  CG  ASP A  20      20.852 -10.259  -0.826  1.00 46.01           C  
ATOM    139  OD1 ASP A  20      20.130 -10.915  -0.045  1.00 46.01           O  
ATOM    140  OD2 ASP A  20      21.660 -10.803  -1.611  1.00 46.01           O  
ATOM    141  N   GLN A  21      18.692  -6.604   1.370  1.00 45.26           N  
ATOM    142  CA  GLN A  21      18.496  -6.483   2.811  1.00 45.26           C  
ATOM    143  C   GLN A  21      17.374  -7.398   3.293  1.00 45.26           C  
ATOM    144  CB  GLN A  21      18.190  -5.033   3.191  1.00 45.26           C  
ATOM    145  O   GLN A  21      16.207  -7.189   2.956  1.00 45.26           O  
ATOM    146  CG  GLN A  21      19.344  -4.324   3.888  1.00 45.26           C  
ATOM    147  CD  GLN A  21      18.986  -2.919   4.333  1.00 45.26           C  
ATOM    148  NE2 GLN A  21      19.015  -2.685   5.640  1.00 45.26           N  
ATOM    149  OE1 GLN A  21      18.687  -2.049   3.508  1.00 45.26           O  
ATOM    150  N   LEU A  22      17.331  -8.638   2.911  1.00 40.61           N  
ATOM    151  CA  LEU A  22      16.963  -9.777   3.745  1.00 40.61           C  
ATOM    152  C   LEU A  22      17.168  -9.458   5.222  1.00 40.61           C  
ATOM    153  CB  LEU A  22      17.783 -11.011   3.359  1.00 40.61           C  
ATOM    154  O   LEU A  22      18.294  -9.506   5.721  1.00 40.61           O  
ATOM    155  CG  LEU A  22      17.430 -11.670   2.025  1.00 40.61           C  
ATOM    156  CD1 LEU A  22      18.508 -12.672   1.627  1.00 40.61           C  
ATOM    157  CD2 LEU A  22      16.066 -12.348   2.106  1.00 40.61           C  
ATOM    158  N   GLY A  23      16.674  -8.381   5.753  1.00 40.70           N  
ATOM    159  CA  GLY A  23      16.556  -8.330   7.202  1.00 40.70           C  
ATOM    160  C   GLY A  23      15.143  -8.578   7.694  1.00 40.70           C  
ATOM    161  O   GLY A  23      14.192  -7.967   7.203  1.00 40.70           O  
ATOM    162  N   LEU A  24      14.586  -9.840   7.496  1.00 43.17           N  
ATOM    163  CA  LEU A  24      13.773 -10.465   8.534  1.00 43.17           C  
ATOM    164  C   LEU A  24      13.609  -9.534   9.730  1.00 43.17           C  
ATOM    165  CB  LEU A  24      14.401 -11.787   8.983  1.00 43.17           C  
ATOM    166  O   LEU A  24      14.174  -9.782  10.797  1.00 43.17           O  
ATOM    167  CG  LEU A  24      14.222 -12.978   8.041  1.00 43.17           C  
ATOM    168  CD1 LEU A  24      15.251 -14.059   8.351  1.00 43.17           C  
ATOM    169  CD2 LEU A  24      12.806 -13.534   8.145  1.00 43.17           C  
ATOM    170  N   GLY A  25      13.414  -8.210   9.483  1.00 41.39           N  
ATOM    171  CA  GLY A  25      13.082  -7.380  10.630  1.00 41.39           C  
ATOM    172  C   GLY A  25      11.608  -7.421  10.989  1.00 41.39           C  
ATOM    173  O   GLY A  25      10.750  -7.453  10.105  1.00 41.39           O  
ATOM    174  N   ARG A  26      11.112  -8.518  11.478  1.00 46.92           N  
ATOM    175  CA  ARG A  26      10.133  -8.684  12.547  1.00 46.92           C  
ATOM    176  C   ARG A  26       9.042  -7.622  12.461  1.00 46.92           C  
ATOM    177  CB  ARG A  26      10.815  -8.625  13.916  1.00 46.92           C  
ATOM    178  O   ARG A  26       9.331  -6.424  12.491  1.00 46.92           O  
ATOM    179  CG  ARG A  26      11.016  -9.985  14.564  1.00 46.92           C  
ATOM    180  CD  ARG A  26      11.817  -9.882  15.854  1.00 46.92           C  
ATOM    181  NE  ARG A  26      11.400 -10.886  16.829  1.00 46.92           N  
ATOM    182  NH1 ARG A  26      12.753 -10.100  18.528  1.00 46.92           N  
ATOM    183  NH2 ARG A  26      11.406 -11.921  18.879  1.00 46.92           N  
ATOM    184  CZ  ARG A  26      11.854 -10.967  18.076  1.00 46.92           C  
ATOM    185  N   GLN A  27       8.302  -7.554  11.405  1.00 47.28           N  
ATOM    186  CA  GLN A  27       6.949  -7.009  11.421  1.00 47.28           C  
ATOM    187  C   GLN A  27       6.426  -6.876  12.849  1.00 47.28           C  
ATOM    188  CB  GLN A  27       6.006  -7.886  10.596  1.00 47.28           C  
ATOM    189  O   GLN A  27       6.382  -7.858  13.593  1.00 47.28           O  
ATOM    190  CG  GLN A  27       6.006  -7.560   9.109  1.00 47.28           C  
ATOM    191  CD  GLN A  27       4.743  -8.023   8.406  1.00 47.28           C  
ATOM    192  NE2 GLN A  27       4.510  -7.505   7.205  1.00 47.28           N  
ATOM    193  OE1 GLN A  27       3.984  -8.839   8.938  1.00 47.28           O  
ATOM    194  N   ARG A  28       6.966  -6.050  13.675  1.00 43.80           N  
ATOM    195  CA  ARG A  28       6.285  -5.691  14.914  1.00 43.80           C  
ATOM    196  C   ARG A  28       4.857  -5.228  14.641  1.00 43.80           C  
ATOM    197  CB  ARG A  28       7.057  -4.597  15.655  1.00 43.80           C  
ATOM    198  O   ARG A  28       4.642  -4.271  13.895  1.00 43.80           O  
ATOM    199  CG  ARG A  28       7.037  -4.745  17.168  1.00 43.80           C  
ATOM    200  CD  ARG A  28       7.935  -3.721  17.847  1.00 43.80           C  
ATOM    201  NE  ARG A  28       8.023  -3.951  19.286  1.00 43.80           N  
ATOM    202  NH1 ARG A  28       8.676  -1.795  19.800  1.00 43.80           N  
ATOM    203  NH2 ARG A  28       8.421  -3.349  21.466  1.00 43.80           N  
ATOM    204  CZ  ARG A  28       8.373  -3.031  20.181  1.00 43.80           C  
ATOM    205  N   ILE A  29       3.990  -5.994  14.083  1.00 50.91           N  
ATOM    206  CA  ILE A  29       2.556  -5.757  14.210  1.00 50.91           C  
ATOM    207  C   ILE A  29       2.229  -5.321  15.637  1.00 50.91           C  
ATOM    208  CB  ILE A  29       1.740  -7.014  13.834  1.00 50.91           C  
ATOM    209  O   ILE A  29       2.562  -6.019  16.597  1.00 50.91           O  
ATOM    210  CG1 ILE A  29       2.298  -7.651  12.556  1.00 50.91           C  
ATOM    211  CG2 ILE A  29       0.257  -6.667  13.670  1.00 50.91           C  
ATOM    212  CD1 ILE A  29       1.440  -8.779  12.000  1.00 50.91           C  
ATOM    213  N   ASP A  30       2.712  -4.201  16.177  1.00 46.30           N  
ATOM    214  CA  ASP A  30       2.160  -3.624  17.399  1.00 46.30           C  
ATOM    215  C   ASP A  30       0.636  -3.720  17.413  1.00 46.30           C  
ATOM    216  CB  ASP A  30       2.597  -2.166  17.549  1.00 46.30           C  
ATOM    217  O   ASP A  30      -0.034  -3.153  16.548  1.00 46.30           O  
ATOM    218  CG  ASP A  30       2.357  -1.616  18.945  1.00 46.30           C  
ATOM    219  OD1 ASP A  30       2.107  -2.408  19.878  1.00 46.30           O  
ATOM    220  OD2 ASP A  30       2.417  -0.378  19.111  1.00 46.30           O  
ATOM    221  N   TRP A  31      -0.057  -4.885  17.519  1.00 45.79           N  
ATOM    222  CA  TRP A  31      -1.440  -5.050  17.954  1.00 45.79           C  
ATOM    223  C   TRP A  31      -1.771  -4.089  19.091  1.00 45.79           C  
ATOM    224  CB  TRP A  31      -1.697  -6.493  18.397  1.00 45.79           C  
ATOM    225  O   TRP A  31      -1.230  -4.210  20.192  1.00 45.79           O  
ATOM    226  CG  TRP A  31      -1.529  -7.505  17.304  1.00 45.79           C  
ATOM    227  CD1 TRP A  31      -0.444  -8.308  17.084  1.00 45.79           C  
ATOM    228  CD2 TRP A  31      -2.474  -7.817  16.276  1.00 45.79           C  
ATOM    229  CE2 TRP A  31      -1.897  -8.821  15.468  1.00 45.79           C  
ATOM    230  CE3 TRP A  31      -3.756  -7.346  15.961  1.00 45.79           C  
ATOM    231  NE1 TRP A  31      -0.660  -9.103  15.982  1.00 45.79           N  
ATOM    232  CH2 TRP A  31      -3.811  -8.884  14.077  1.00 45.79           C  
ATOM    233  CZ2 TRP A  31      -2.559  -9.363  14.363  1.00 45.79           C  
ATOM    234  CZ3 TRP A  31      -4.412  -7.886  14.861  1.00 45.79           C  
ATOM    235  N   GLY A  32      -1.419  -2.812  18.995  1.00 46.12           N  
ATOM    236  CA  GLY A  32      -2.000  -1.820  19.886  1.00 46.12           C  
ATOM    237  C   GLY A  32      -3.483  -2.029  20.124  1.00 46.12           C  
ATOM    238  O   GLY A  32      -4.219  -2.400  19.207  1.00 46.12           O  
ATOM    239  N   GLN A  33      -3.835  -2.960  21.051  1.00 42.26           N  
ATOM    240  CA  GLN A  33      -4.798  -2.987  22.147  1.00 42.26           C  
ATOM    241  C   GLN A  33      -5.728  -1.778  22.092  1.00 42.26           C  
ATOM    242  CB  GLN A  33      -4.077  -3.033  23.495  1.00 42.26           C  
ATOM    243  O   GLN A  33      -5.268  -0.635  22.073  1.00 42.26           O  
ATOM    244  CG  GLN A  33      -4.450  -4.237  24.351  1.00 42.26           C  
ATOM    245  CD  GLN A  33      -3.363  -5.294  24.382  1.00 42.26           C  
ATOM    246  NE2 GLN A  33      -3.684  -6.458  24.938  1.00 42.26           N  
ATOM    247  OE1 GLN A  33      -2.245  -5.068  23.909  1.00 42.26           O  
ATOM    248  N   GLY A  34      -6.826  -1.826  21.231  1.00 48.72           N  
ATOM    249  CA  GLY A  34      -8.030  -1.170  21.716  1.00 48.72           C  
ATOM    250  C   GLY A  34      -9.242  -1.424  20.840  1.00 48.72           C  
ATOM    251  O   GLY A  34      -9.189  -1.225  19.624  1.00 48.72           O  
ATOM    252  N   GLN A  35      -9.659  -2.657  20.790  1.00 44.56           N  
ATOM    253  CA  GLN A  35     -11.034  -3.139  20.707  1.00 44.56           C  
ATOM    254  C   GLN A  35     -12.029  -1.995  20.875  1.00 44.56           C  
ATOM    255  CB  GLN A  35     -11.289  -4.217  21.762  1.00 44.56           C  
ATOM    256  O   GLN A  35     -12.171  -1.444  21.968  1.00 44.56           O  
ATOM    257  CG  GLN A  35     -10.479  -5.489  21.551  1.00 44.56           C  
ATOM    258  CD  GLN A  35     -10.758  -6.544  22.604  1.00 44.56           C  
ATOM    259  NE2 GLN A  35     -11.397  -7.635  22.196  1.00 44.56           N  
ATOM    260  OE1 GLN A  35     -10.402  -6.381  23.776  1.00 44.56           O  
ATOM    261  N   ALA A  36     -12.021  -0.989  20.013  1.00 48.92           N  
ATOM    262  CA  ALA A  36     -13.212  -0.151  19.888  1.00 48.92           C  
ATOM    263  C   ALA A  36     -14.312  -0.875  19.117  1.00 48.92           C  
ATOM    264  CB  ALA A  36     -12.865   1.168  19.202  1.00 48.92           C  
ATOM    265  O   ALA A  36     -14.059  -1.458  18.061  1.00 48.92           O  
ATOM    266  N   VAL A  37     -14.947  -1.909  19.742  1.00 48.18           N  
ATOM    267  CA  VAL A  37     -16.231  -2.418  19.271  1.00 48.18           C  
ATOM    268  C   VAL A  37     -16.899  -1.380  18.371  1.00 48.18           C  
ATOM    269  CB  VAL A  37     -17.164  -2.782  20.447  1.00 48.18           C  
ATOM    270  O   VAL A  37     -17.342  -0.331  18.844  1.00 48.18           O  
ATOM    271  CG1 VAL A  37     -18.471  -3.383  19.934  1.00 48.18           C  
ATOM    272  CG2 VAL A  37     -16.466  -3.749  21.402  1.00 48.18           C  
ATOM    273  N   GLY A  38     -16.220  -0.811  17.331  1.00 50.35           N  
ATOM    274  CA  GLY A  38     -16.815   0.260  16.547  1.00 50.35           C  
ATOM    275  C   GLY A  38     -16.581   0.108  15.056  1.00 50.35           C  
ATOM    276  O   GLY A  38     -15.698  -0.642  14.634  1.00 50.35           O  
ATOM    277  N   LEU A  39     -17.629  -0.528  14.373  1.00 57.97           N  
ATOM    278  CA  LEU A  39     -18.216  -0.608  13.040  1.00 57.97           C  
ATOM    279  C   LEU A  39     -17.353  -1.462  12.117  1.00 57.97           C  
ATOM    280  CB  LEU A  39     -18.389   0.792  12.445  1.00 57.97           C  
ATOM    281  O   LEU A  39     -16.125  -1.460  12.230  1.00 57.97           O  
ATOM    282  CG  LEU A  39     -19.393   1.707  13.148  1.00 57.97           C  
ATOM    283  CD1 LEU A  39     -19.179   3.155  12.721  1.00 57.97           C  
ATOM    284  CD2 LEU A  39     -20.821   1.262  12.850  1.00 57.97           C  
ATOM    285  N   PRO A  40     -17.961  -2.568  11.628  1.00 73.94           N  
ATOM    286  CA  PRO A  40     -17.326  -3.518  10.712  1.00 73.94           C  
ATOM    287  C   PRO A  40     -16.500  -2.829   9.627  1.00 73.94           C  
ATOM    288  CB  PRO A  40     -18.514  -4.266  10.101  1.00 73.94           C  
ATOM    289  O   PRO A  40     -16.119  -3.464   8.640  1.00 73.94           O  
ATOM    290  CG  PRO A  40     -19.651  -3.299  10.171  1.00 73.94           C  
ATOM    291  CD  PRO A  40     -19.426  -2.382  11.339  1.00 73.94           C  
ATOM    292  N   PHE A  41     -16.392  -1.473   9.854  1.00 81.62           N  
ATOM    293  CA  PHE A  41     -15.682  -0.833   8.752  1.00 81.62           C  
ATOM    294  C   PHE A  41     -14.574   0.074   9.276  1.00 81.62           C  
ATOM    295  CB  PHE A  41     -16.651  -0.029   7.881  1.00 81.62           C  
ATOM    296  O   PHE A  41     -14.538   0.395  10.465  1.00 81.62           O  
ATOM    297  CG  PHE A  41     -17.304   1.120   8.601  1.00 81.62           C  
ATOM    298  CD1 PHE A  41     -18.518   0.950   9.255  1.00 81.62           C  
ATOM    299  CD2 PHE A  41     -16.702   2.372   8.623  1.00 81.62           C  
ATOM    300  CE1 PHE A  41     -19.124   2.012   9.922  1.00 81.62           C  
ATOM    301  CE2 PHE A  41     -17.302   3.438   9.288  1.00 81.62           C  
ATOM    302  CZ  PHE A  41     -18.513   3.256   9.936  1.00 81.62           C  
ATOM    303  N   THR A  42     -13.458   0.299   8.444  1.00 87.87           N  
ATOM    304  CA  THR A  42     -12.344   1.220   8.644  1.00 87.87           C  
ATOM    305  C   THR A  42     -12.201   2.163   7.453  1.00 87.87           C  
ATOM    306  CB  THR A  42     -11.023   0.459   8.861  1.00 87.87           C  
ATOM    307  O   THR A  42     -12.659   1.854   6.351  1.00 87.87           O  
ATOM    308  CG2 THR A  42     -10.572  -0.237   7.581  1.00 87.87           C  
ATOM    309  OG1 THR A  42     -10.008   1.384   9.272  1.00 87.87           O  
ATOM    310  N   LEU A  43     -11.851   3.440   7.749  1.00 93.26           N  
ATOM    311  CA  LEU A  43     -11.609   4.423   6.699  1.00 93.26           C  
ATOM    312  C   LEU A  43     -10.185   4.309   6.165  1.00 93.26           C  
ATOM    313  CB  LEU A  43     -11.857   5.840   7.223  1.00 93.26           C  
ATOM    314  O   LEU A  43      -9.222   4.375   6.932  1.00 93.26           O  
ATOM    315  CG  LEU A  43     -13.301   6.182   7.595  1.00 93.26           C  
ATOM    316  CD1 LEU A  43     -13.363   7.543   8.280  1.00 93.26           C  
ATOM    317  CD2 LEU A  43     -14.192   6.158   6.358  1.00 93.26           C  
ATOM    318  N   CYS A  44     -10.022   4.076   4.815  1.00 95.36           N  
ATOM    319  CA  CYS A  44      -8.719   3.941   4.172  1.00 95.36           C  
ATOM    320  C   CYS A  44      -8.597   4.886   2.983  1.00 95.36           C  
ATOM    321  CB  CYS A  44      -8.493   2.500   3.716  1.00 95.36           C  
ATOM    322  O   CYS A  44      -9.589   5.183   2.316  1.00 95.36           O  
ATOM    323  SG  CYS A  44      -8.606   1.287   5.049  1.00 95.36           S  
ATOM    324  N   PHE A  45      -7.398   5.427   2.818  1.00 95.16           N  
ATOM    325  CA  PHE A  45      -7.107   6.107   1.562  1.00 95.16           C  
ATOM    326  C   PHE A  45      -6.935   5.103   0.429  1.00 95.16           C  
ATOM    327  CB  PHE A  45      -5.848   6.970   1.695  1.00 95.16           C  
ATOM    328  O   PHE A  45      -6.274   4.076   0.598  1.00 95.16           O  
ATOM    329  CG  PHE A  45      -6.015   8.150   2.613  1.00 95.16           C  
ATOM    330  CD1 PHE A  45      -6.719   9.275   2.202  1.00 95.16           C  
ATOM    331  CD2 PHE A  45      -5.467   8.135   3.889  1.00 95.16           C  
ATOM    332  CE1 PHE A  45      -6.875  10.369   3.050  1.00 95.16           C  
ATOM    333  CE2 PHE A  45      -5.618   9.224   4.743  1.00 95.16           C  
ATOM    334  CZ  PHE A  45      -6.322  10.340   4.321  1.00 95.16           C  
ATOM    335  N   GLU A  46      -7.638   5.380  -0.686  1.00 93.61           N  
ATOM    336  CA  GLU A  46      -7.550   4.552  -1.885  1.00 93.61           C  
ATOM    337  C   GLU A  46      -7.148   5.382  -3.100  1.00 93.61           C  
ATOM    338  CB  GLU A  46      -8.882   3.845  -2.148  1.00 93.61           C  
ATOM    339  O   GLU A  46      -7.908   6.244  -3.549  1.00 93.61           O  
ATOM    340  CG  GLU A  46      -9.278   2.855  -1.062  1.00 93.61           C  
ATOM    341  CD  GLU A  46     -10.598   2.154  -1.341  1.00 93.61           C  
ATOM    342  OE1 GLU A  46     -11.617   2.503  -0.705  1.00 93.61           O  
ATOM    343  OE2 GLU A  46     -10.612   1.247  -2.203  1.00 93.61           O  
ATOM    344  N   CYS A  47      -6.042   5.113  -3.539  1.00 94.56           N  
ATOM    345  CA  CYS A  47      -5.539   5.854  -4.690  1.00 94.56           C  
ATOM    346  C   CYS A  47      -4.367   5.127  -5.338  1.00 94.56           C  
ATOM    347  CB  CYS A  47      -5.111   7.262  -4.275  1.00 94.56           C  
ATOM    348  O   CYS A  47      -3.808   4.198  -4.753  1.00 94.56           O  
ATOM    349  SG  CYS A  47      -3.960   7.292  -2.883  1.00 94.56           S  
ATOM    350  N   ASN A  48      -4.196   5.413  -6.554  1.00 94.10           N  
ATOM    351  CA  ASN A  48      -3.084   4.938  -7.370  1.00 94.10           C  
ATOM    352  C   ASN A  48      -2.267   6.098  -7.933  1.00 94.10           C  
ATOM    353  CB  ASN A  48      -3.593   4.048  -8.506  1.00 94.10           C  
ATOM    354  O   ASN A  48      -2.782   6.911  -8.701  1.00 94.10           O  
ATOM    355  CG  ASN A  48      -2.471   3.342  -9.242  1.00 94.10           C  
ATOM    356  ND2 ASN A  48      -2.719   2.103  -9.652  1.00 94.10           N  
ATOM    357  OD1 ASN A  48      -1.391   3.904  -9.439  1.00 94.10           O  
ATOM    358  N   ARG A  49      -1.029   6.065  -7.536  1.00 90.90           N  
ATOM    359  CA  ARG A  49      -0.160   7.182  -7.892  1.00 90.90           C  
ATOM    360  C   ARG A  49      -0.042   7.323  -9.406  1.00 90.90           C  
ATOM    361  CB  ARG A  49       1.228   7.003  -7.273  1.00 90.90           C  
ATOM    362  O   ARG A  49       0.202   8.418  -9.916  1.00 90.90           O  
ATOM    363  CG  ARG A  49       2.107   8.241  -7.362  1.00 90.90           C  
ATOM    364  CD  ARG A  49       3.382   8.087  -6.545  1.00 90.90           C  
ATOM    365  NE  ARG A  49       4.148   9.329  -6.503  1.00 90.90           N  
ATOM    366  NH1 ARG A  49       6.062   8.362  -5.644  1.00 90.90           N  
ATOM    367  NH2 ARG A  49       6.006  10.611  -6.082  1.00 90.90           N  
ATOM    368  CZ  ARG A  49       5.404   9.431  -6.077  1.00 90.90           C  
ATOM    369  N   MET A  50      -0.223   6.275 -10.166  1.00 86.22           N  
ATOM    370  CA  MET A  50      -0.080   6.298 -11.619  1.00 86.22           C  
ATOM    371  C   MET A  50      -1.280   6.974 -12.274  1.00 86.22           C  
ATOM    372  CB  MET A  50       0.084   4.879 -12.166  1.00 86.22           C  
ATOM    373  O   MET A  50      -1.153   7.574 -13.343  1.00 86.22           O  
ATOM    374  CG  MET A  50       1.449   4.269 -11.890  1.00 86.22           C  
ATOM    375  SD  MET A  50       1.656   2.624 -12.676  1.00 86.22           S  
ATOM    376  CE  MET A  50       3.307   2.184 -12.066  1.00 86.22           C  
ATOM    377  N   THR A  51      -2.448   6.889 -11.582  1.00 87.86           N  
ATOM    378  CA  THR A  51      -3.667   7.412 -12.189  1.00 87.86           C  
ATOM    379  C   THR A  51      -4.060   8.742 -11.553  1.00 87.86           C  
ATOM    380  CB  THR A  51      -4.831   6.413 -12.055  1.00 87.86           C  
ATOM    381  O   THR A  51      -4.634   9.608 -12.216  1.00 87.86           O  
ATOM    382  CG2 THR A  51      -4.558   5.141 -12.852  1.00 87.86           C  
ATOM    383  OG1 THR A  51      -5.003   6.071 -10.674  1.00 87.86           O  
ATOM    384  N   SER A  52      -3.734   8.932 -10.281  1.00 82.17           N  
ATOM    385  CA  SER A  52      -4.121  10.124  -9.533  1.00 82.17           C  
ATOM    386  C   SER A  52      -3.117  10.435  -8.429  1.00 82.17           C  
ATOM    387  CB  SER A  52      -5.516   9.951  -8.931  1.00 82.17           C  
ATOM    388  O   SER A  52      -2.747   9.551  -7.652  1.00 82.17           O  
ATOM    389  OG  SER A  52      -5.809  11.004  -8.029  1.00 82.17           O  
ATOM    390  N   SER A  53      -2.646  11.684  -8.543  1.00 77.19           N  
ATOM    391  CA  SER A  53      -1.691  12.070  -7.510  1.00 77.19           C  
ATOM    392  C   SER A  53      -2.404  12.550  -6.250  1.00 77.19           C  
ATOM    393  CB  SER A  53      -0.757  13.166  -8.026  1.00 77.19           C  
ATOM    394  O   SER A  53      -1.783  12.688  -5.194  1.00 77.19           O  
ATOM    395  OG  SER A  53      -1.499  14.276  -8.502  1.00 77.19           O  
ATOM    396  N   ASP A  54      -3.659  12.757  -6.446  1.00 85.74           N  
ATOM    397  CA  ASP A  54      -4.416  13.225  -5.289  1.00 85.74           C  
ATOM    398  C   ASP A  54      -4.946  12.052  -4.468  1.00 85.74           C  
ATOM    399  CB  ASP A  54      -5.574  14.122  -5.733  1.00 85.74           C  
ATOM    400  O   ASP A  54      -5.763  11.267  -4.952  1.00 85.74           O  
ATOM    401  CG  ASP A  54      -6.283  14.793  -4.571  1.00 85.74           C  
ATOM    402  OD1 ASP A  54      -5.810  14.680  -3.419  1.00 85.74           O  
ATOM    403  OD2 ASP A  54      -7.327  15.439  -4.807  1.00 85.74           O  
ATOM    404  N   CYS A  55      -4.322  11.878  -3.293  1.00 89.64           N  
ATOM    405  CA  CYS A  55      -4.752  10.838  -2.365  1.00 89.64           C  
ATOM    406  C   CYS A  55      -5.243  11.443  -1.056  1.00 89.64           C  
ATOM    407  CB  CYS A  55      -3.610   9.860  -2.090  1.00 89.64           C  
ATOM    408  O   CYS A  55      -4.544  11.389  -0.042  1.00 89.64           O  
ATOM    409  SG  CYS A  55      -4.153   8.284  -1.394  1.00 89.64           S  
ATOM    410  N   SER A  56      -6.412  12.160  -1.121  1.00 89.18           N  
ATOM    411  CA  SER A  56      -6.839  12.914   0.054  1.00 89.18           C  
ATOM    412  C   SER A  56      -8.173  12.400   0.585  1.00 89.18           C  
ATOM    413  CB  SER A  56      -6.951  14.403  -0.276  1.00 89.18           C  
ATOM    414  O   SER A  56      -8.585  12.754   1.691  1.00 89.18           O  
ATOM    415  OG  SER A  56      -7.758  14.604  -1.424  1.00 89.18           O  
ATOM    416  N   THR A  57      -8.801  11.570  -0.303  1.00 90.45           N  
ATOM    417  CA  THR A  57     -10.133  11.136   0.104  1.00 90.45           C  
ATOM    418  C   THR A  57     -10.093   9.715   0.659  1.00 90.45           C  
ATOM    419  CB  THR A  57     -11.125  11.203  -1.071  1.00 90.45           C  
ATOM    420  O   THR A  57      -9.586   8.801   0.004  1.00 90.45           O  
ATOM    421  CG2 THR A  57     -12.539  10.852  -0.618  1.00 90.45           C  
ATOM    422  OG1 THR A  57     -11.125  12.530  -1.613  1.00 90.45           O  
ATOM    423  N   ALA A  58     -10.594   9.587   1.891  1.00 92.66           N  
ATOM    424  CA  ALA A  58     -10.712   8.273   2.517  1.00 92.66           C  
ATOM    425  C   ALA A  58     -12.107   7.691   2.310  1.00 92.66           C  
ATOM    426  CB  ALA A  58     -10.392   8.361   4.007  1.00 92.66           C  
ATOM    427  O   ALA A  58     -13.087   8.433   2.204  1.00 92.66           O  
ATOM    428  N   SER A  59     -12.155   6.362   2.058  1.00 91.17           N  
ATOM    429  CA  SER A  59     -13.423   5.663   1.878  1.00 91.17           C  
ATOM    430  C   SER A  59     -13.550   4.490   2.844  1.00 91.17           C  
ATOM    431  CB  SER A  59     -13.563   5.166   0.439  1.00 91.17           C  
ATOM    432  O   SER A  59     -12.555   4.039   3.415  1.00 91.17           O  
ATOM    433  OG  SER A  59     -12.491   4.304   0.098  1.00 91.17           O  
ATOM    434  N   ARG A  60     -14.807   4.118   3.035  1.00 91.85           N  
ATOM    435  CA  ARG A  60     -15.114   3.018   3.944  1.00 91.85           C  
ATOM    436  C   ARG A  60     -14.655   1.684   3.363  1.00 91.85           C  
ATOM    437  CB  ARG A  60     -16.613   2.971   4.245  1.00 91.85           C  
ATOM    438  O   ARG A  60     -14.912   1.389   2.194  1.00 91.85           O  
ATOM    439  CG  ARG A  60     -16.974   2.105   5.442  1.00 91.85           C  
ATOM    440  CD  ARG A  60     -18.465   2.159   5.747  1.00 91.85           C  
ATOM    441  NE  ARG A  60     -18.787   3.241   6.672  1.00 91.85           N  
ATOM    442  NH1 ARG A  60     -21.057   3.209   6.243  1.00 91.85           N  
ATOM    443  NH2 ARG A  60     -20.192   4.703   7.751  1.00 91.85           N  
ATOM    444  CZ  ARG A  60     -20.011   3.715   6.887  1.00 91.85           C  
ATOM    445  N   CYS A  61     -13.859   0.936   4.235  1.00 88.84           N  
ATOM    446  CA  CYS A  61     -13.425  -0.417   3.904  1.00 88.84           C  
ATOM    447  C   CYS A  61     -14.144  -1.447   4.766  1.00 88.84           C  
ATOM    448  CB  CYS A  61     -11.913  -0.554   4.084  1.00 88.84           C  
ATOM    449  O   CYS A  61     -14.045  -1.413   5.994  1.00 88.84           O  
ATOM    450  SG  CYS A  61     -10.948   0.310   2.825  1.00 88.84           S  
ATOM    451  N   TYR A  62     -14.982  -2.317   4.163  1.00 83.97           N  
ATOM    452  CA  TYR A  62     -15.696  -3.356   4.897  1.00 83.97           C  
ATOM    453  C   TYR A  62     -14.758  -4.494   5.281  1.00 83.97           C  
ATOM    454  CB  TYR A  62     -16.861  -3.899   4.065  1.00 83.97           C  
ATOM    455  O   TYR A  62     -14.062  -5.049   4.427  1.00 83.97           O  
ATOM    456  CG  TYR A  62     -17.755  -4.852   4.820  1.00 83.97           C  
ATOM    457  CD1 TYR A  62     -17.658  -6.228   4.628  1.00 83.97           C  
ATOM    458  CD2 TYR A  62     -18.697  -4.379   5.727  1.00 83.97           C  
ATOM    459  CE1 TYR A  62     -18.481  -7.111   5.321  1.00 83.97           C  
ATOM    460  CE2 TYR A  62     -19.525  -5.252   6.426  1.00 83.97           C  
ATOM    461  OH  TYR A  62     -20.226  -7.483   6.905  1.00 83.97           O  
ATOM    462  CZ  TYR A  62     -19.409  -6.614   6.216  1.00 83.97           C  
ATOM    463  N   ARG A  63     -14.700  -4.738   6.676  1.00 72.74           N  
ATOM    464  CA  ARG A  63     -13.961  -5.867   7.231  1.00 72.74           C  
ATOM    465  C   ARG A  63     -12.494  -5.818   6.817  1.00 72.74           C  
ATOM    466  CB  ARG A  63     -14.588  -7.190   6.787  1.00 72.74           C  
ATOM    467  O   ARG A  63     -11.804  -6.839   6.838  1.00 72.74           O  
ATOM    468  CG  ARG A  63     -15.984  -7.427   7.340  1.00 72.74           C  
ATOM    469  CD  ARG A  63     -16.457  -8.852   7.087  1.00 72.74           C  
ATOM    470  NE  ARG A  63     -17.695  -9.144   7.804  1.00 72.74           N  
ATOM    471  NH1 ARG A  63     -17.507 -11.439   7.612  1.00 72.74           N  
ATOM    472  NH2 ARG A  63     -19.303 -10.518   8.699  1.00 72.74           N  
ATOM    473  CZ  ARG A  63     -18.166 -10.366   8.037  1.00 72.74           C  
ATOM    474  N   GLY A  64     -12.115  -4.596   6.432  1.00 80.30           N  
ATOM    475  CA  GLY A  64     -10.795  -4.722   5.835  1.00 80.30           C  
ATOM    476  C   GLY A  64      -9.755  -3.839   6.497  1.00 80.30           C  
ATOM    477  O   GLY A  64     -10.032  -3.197   7.512  1.00 80.30           O  
ATOM    478  N   SER A  65      -8.488  -4.099   6.239  1.00 90.08           N  
ATOM    479  CA  SER A  65      -7.249  -3.414   6.596  1.00 90.08           C  
ATOM    480  C   SER A  65      -6.793  -2.479   5.480  1.00 90.08           C  
ATOM    481  CB  SER A  65      -6.146  -4.427   6.906  1.00 90.08           C  
ATOM    482  O   SER A  65      -7.156  -2.669   4.317  1.00 90.08           O  
ATOM    483  OG  SER A  65      -6.564  -5.333   7.912  1.00 90.08           O  
ATOM    484  N   CYS A  66      -6.274  -1.321   5.887  1.00 94.67           N  
ATOM    485  CA  CYS A  66      -5.644  -0.418   4.930  1.00 94.67           C  
ATOM    486  C   CYS A  66      -4.260  -0.921   4.536  1.00 94.67           C  
ATOM    487  CB  CYS A  66      -5.538   0.991   5.512  1.00 94.67           C  
ATOM    488  O   CYS A  66      -3.587  -1.583   5.327  1.00 94.67           O  
ATOM    489  SG  CYS A  66      -7.106   1.647   6.122  1.00 94.67           S  
ATOM    490  N   TYR A  67      -3.900  -0.774   3.262  1.00 95.74           N  
ATOM    491  CA  TYR A  67      -2.533  -1.116   2.883  1.00 95.74           C  
ATOM    492  C   TYR A  67      -1.915  -0.018   2.025  1.00 95.74           C  
ATOM    493  CB  TYR A  67      -2.500  -2.448   2.130  1.00 95.74           C  
ATOM    494  O   TYR A  67      -2.631   0.768   1.401  1.00 95.74           O  
ATOM    495  CG  TYR A  67      -3.108  -2.380   0.749  1.00 95.74           C  
ATOM    496  CD1 TYR A  67      -4.454  -2.675   0.544  1.00 95.74           C  
ATOM    497  CD2 TYR A  67      -2.338  -2.023  -0.352  1.00 95.74           C  
ATOM    498  CE1 TYR A  67      -5.018  -2.615  -0.726  1.00 95.74           C  
ATOM    499  CE2 TYR A  67      -2.891  -1.960  -1.627  1.00 95.74           C  
ATOM    500  OH  TYR A  67      -4.782  -2.196  -3.063  1.00 95.74           O  
ATOM    501  CZ  TYR A  67      -4.230  -2.257  -1.803  1.00 95.74           C  
ATOM    502  N   THR A  68      -0.590   0.097   2.094  1.00 96.91           N  
ATOM    503  CA  THR A  68       0.249   0.890   1.201  1.00 96.91           C  
ATOM    504  C   THR A  68       1.261   0.004   0.481  1.00 96.91           C  
ATOM    505  CB  THR A  68       0.989   2.000   1.970  1.00 96.91           C  
ATOM    506  O   THR A  68       1.995  -0.754   1.119  1.00 96.91           O  
ATOM    507  CG2 THR A  68       1.736   2.926   1.016  1.00 96.91           C  
ATOM    508  OG1 THR A  68       0.040   2.769   2.720  1.00 96.91           O  
ATOM    509  N   LEU A  69       1.196   0.044  -0.801  1.00 96.31           N  
ATOM    510  CA  LEU A  69       2.178  -0.650  -1.626  1.00 96.31           C  
ATOM    511  C   LEU A  69       3.274   0.305  -2.087  1.00 96.31           C  
ATOM    512  CB  LEU A  69       1.501  -1.293  -2.839  1.00 96.31           C  
ATOM    513  O   LEU A  69       2.983   1.378  -2.620  1.00 96.31           O  
ATOM    514  CG  LEU A  69       2.376  -2.204  -3.701  1.00 96.31           C  
ATOM    515  CD1 LEU A  69       1.526  -3.281  -4.366  1.00 96.31           C  
ATOM    516  CD2 LEU A  69       3.131  -1.390  -4.746  1.00 96.31           C  
ATOM    517  N   TYR A  70       4.518  -0.117  -1.834  1.00 95.63           N  
ATOM    518  CA  TYR A  70       5.684   0.680  -2.198  1.00 95.63           C  
ATOM    519  C   TYR A  70       6.453   0.031  -3.343  1.00 95.63           C  
ATOM    520  CB  TYR A  70       6.606   0.868  -0.990  1.00 95.63           C  
ATOM    521  O   TYR A  70       6.603  -1.192  -3.383  1.00 95.63           O  
ATOM    522  CG  TYR A  70       5.946   1.564   0.176  1.00 95.63           C  
ATOM    523  CD1 TYR A  70       6.105   2.934   0.375  1.00 95.63           C  
ATOM    524  CD2 TYR A  70       5.163   0.854   1.080  1.00 95.63           C  
ATOM    525  CE1 TYR A  70       5.500   3.579   1.448  1.00 95.63           C  
ATOM    526  CE2 TYR A  70       4.553   1.490   2.157  1.00 95.63           C  
ATOM    527  OH  TYR A  70       4.126   3.484   3.396  1.00 95.63           O  
ATOM    528  CZ  TYR A  70       4.727   2.850   2.332  1.00 95.63           C  
ATOM    529  N   ARG A  71       6.872   0.897  -4.330  1.00 94.34           N  
ATOM    530  CA  ARG A  71       7.740   0.497  -5.433  1.00 94.34           C  
ATOM    531  C   ARG A  71       8.923   1.449  -5.572  1.00 94.34           C  
ATOM    532  CB  ARG A  71       6.953   0.445  -6.745  1.00 94.34           C  
ATOM    533  O   ARG A  71       8.809   2.638  -5.270  1.00 94.34           O  
ATOM    534  CG  ARG A  71       5.861  -0.613  -6.766  1.00 94.34           C  
ATOM    535  CD  ARG A  71       5.170  -0.682  -8.121  1.00 94.34           C  
ATOM    536  NE  ARG A  71       4.093  -1.668  -8.127  1.00 94.34           N  
ATOM    537  NH1 ARG A  71       2.435  -0.159  -8.683  1.00 94.34           N  
ATOM    538  NH2 ARG A  71       1.920  -2.370  -8.371  1.00 94.34           N  
ATOM    539  CZ  ARG A  71       2.819  -1.397  -8.393  1.00 94.34           C  
ATOM    540  N   PRO A  72      10.043   0.858  -6.003  1.00 93.14           N  
ATOM    541  CA  PRO A  72      11.183   1.747  -6.244  1.00 93.14           C  
ATOM    542  C   PRO A  72      10.941   2.717  -7.398  1.00 93.14           C  
ATOM    543  CB  PRO A  72      12.322   0.779  -6.573  1.00 93.14           C  
ATOM    544  O   PRO A  72      10.306   2.354  -8.391  1.00 93.14           O  
ATOM    545  CG  PRO A  72      11.641  -0.484  -6.991  1.00 93.14           C  
ATOM    546  CD  PRO A  72      10.271  -0.513  -6.377  1.00 93.14           C  
ATOM    547  N   ASP A  73      11.354   3.917  -7.191  1.00 89.80           N  
ATOM    548  CA  ASP A  73      11.317   4.875  -8.292  1.00 89.80           C  
ATOM    549  C   ASP A  73      12.596   4.806  -9.123  1.00 89.80           C  
ATOM    550  CB  ASP A  73      11.111   6.295  -7.761  1.00 89.80           C  
ATOM    551  O   ASP A  73      13.383   3.868  -8.984  1.00 89.80           O  
ATOM    552  CG  ASP A  73      12.333   6.844  -7.046  1.00 89.80           C  
ATOM    553  OD1 ASP A  73      13.392   6.181  -7.052  1.00 89.80           O  
ATOM    554  OD2 ASP A  73      12.234   7.948  -6.468  1.00 89.80           O  
ATOM    555  N   GLU A  74      12.793   5.764 -10.048  1.00 89.44           N  
ATOM    556  CA  GLU A  74      13.921   5.786 -10.974  1.00 89.44           C  
ATOM    557  C   GLU A  74      15.245   5.922 -10.228  1.00 89.44           C  
ATOM    558  CB  GLU A  74      13.766   6.926 -11.984  1.00 89.44           C  
ATOM    559  O   GLU A  74      16.295   5.522 -10.737  1.00 89.44           O  
ATOM    560  CG  GLU A  74      12.582   6.757 -12.925  1.00 89.44           C  
ATOM    561  CD  GLU A  74      12.437   7.900 -13.917  1.00 89.44           C  
ATOM    562  OE1 GLU A  74      11.594   7.802 -14.837  1.00 89.44           O  
ATOM    563  OE2 GLU A  74      13.173   8.902 -13.773  1.00 89.44           O  
ATOM    564  N   ASN A  75      15.219   6.408  -9.007  1.00 91.02           N  
ATOM    565  CA  ASN A  75      16.410   6.571  -8.179  1.00 91.02           C  
ATOM    566  C   ASN A  75      16.537   5.449  -7.152  1.00 91.02           C  
ATOM    567  CB  ASN A  75      16.396   7.932  -7.480  1.00 91.02           C  
ATOM    568  O   ASN A  75      17.303   5.563  -6.194  1.00 91.02           O  
ATOM    569  CG  ASN A  75      16.399   9.091  -8.457  1.00 91.02           C  
ATOM    570  ND2 ASN A  75      15.613  10.119  -8.161  1.00 91.02           N  
ATOM    571  OD1 ASN A  75      17.102   9.062  -9.471  1.00 91.02           O  
ATOM    572  N   CYS A  76      15.694   4.405  -7.251  1.00 87.60           N  
ATOM    573  CA  CYS A  76      15.735   3.220  -6.402  1.00 87.60           C  
ATOM    574  C   CYS A  76      15.291   3.551  -4.982  1.00 87.60           C  
ATOM    575  CB  CYS A  76      17.142   2.624  -6.381  1.00 87.60           C  
ATOM    576  O   CYS A  76      15.742   2.921  -4.024  1.00 87.60           O  
ATOM    577  SG  CYS A  76      17.674   1.956  -7.973  1.00 87.60           S  
ATOM    578  N   GLU A  77      14.591   4.559  -4.874  1.00 91.57           N  
ATOM    579  CA  GLU A  77      13.972   4.882  -3.592  1.00 91.57           C  
ATOM    580  C   GLU A  77      12.546   4.342  -3.516  1.00 91.57           C  
ATOM    581  CB  GLU A  77      13.975   6.395  -3.358  1.00 91.57           C  
ATOM    582  O   GLU A  77      11.796   4.418  -4.491  1.00 91.57           O  
ATOM    583  CG  GLU A  77      15.365   6.987  -3.183  1.00 91.57           C  
ATOM    584  CD  GLU A  77      15.351   8.484  -2.918  1.00 91.57           C  
ATOM    585  OE1 GLU A  77      16.304   8.999  -2.292  1.00 91.57           O  
ATOM    586  OE2 GLU A  77      14.377   9.147  -3.339  1.00 91.57           O  
ATOM    587  N   LEU A  78      12.220   3.734  -2.368  1.00 90.95           N  
ATOM    588  CA  LEU A  78      10.871   3.207  -2.192  1.00 90.95           C  
ATOM    589  C   LEU A  78       9.862   4.340  -2.037  1.00 90.95           C  
ATOM    590  CB  LEU A  78      10.811   2.285  -0.971  1.00 90.95           C  
ATOM    591  O   LEU A  78      10.015   5.200  -1.167  1.00 90.95           O  
ATOM    592  CG  LEU A  78      10.690   0.788  -1.259  1.00 90.95           C  
ATOM    593  CD1 LEU A  78      11.665   0.000  -0.390  1.00 90.95           C  
ATOM    594  CD2 LEU A  78       9.259   0.313  -1.029  1.00 90.95           C  
ATOM    595  N   LYS A  79       8.908   4.373  -3.002  1.00 93.33           N  
ATOM    596  CA  LYS A  79       7.815   5.341  -2.952  1.00 93.33           C  
ATOM    597  C   LYS A  79       6.460   4.640  -2.957  1.00 93.33           C  
ATOM    598  CB  LYS A  79       7.906   6.315  -4.127  1.00 93.33           C  
ATOM    599  O   LYS A  79       6.322   3.547  -3.512  1.00 93.33           O  
ATOM    600  CG  LYS A  79       9.184   7.140  -4.150  1.00 93.33           C  
ATOM    601  CD  LYS A  79       9.149   8.254  -3.112  1.00 93.33           C  
ATOM    602  CE  LYS A  79      10.368   9.160  -3.221  1.00 93.33           C  
ATOM    603  NZ  LYS A  79      10.359  10.230  -2.180  1.00 93.33           N  
ATOM    604  N   TRP A  80       5.532   5.296  -2.229  1.00 93.83           N  
ATOM    605  CA  TRP A  80       4.213   4.675  -2.276  1.00 93.83           C  
ATOM    606  C   TRP A  80       3.648   4.701  -3.692  1.00 93.83           C  
ATOM    607  CB  TRP A  80       3.251   5.380  -1.316  1.00 93.83           C  
ATOM    608  O   TRP A  80       3.748   5.715  -4.388  1.00 93.83           O  
ATOM    609  CG  TRP A  80       2.933   6.794  -1.703  1.00 93.83           C  
ATOM    610  CD1 TRP A  80       3.575   7.926  -1.286  1.00 93.83           C  
ATOM    611  CD2 TRP A  80       1.889   7.224  -2.581  1.00 93.83           C  
ATOM    612  CE2 TRP A  80       1.957   8.633  -2.652  1.00 93.83           C  
ATOM    613  CE3 TRP A  80       0.902   6.555  -3.317  1.00 93.83           C  
ATOM    614  NE1 TRP A  80       2.993   9.036  -1.853  1.00 93.83           N  
ATOM    615  CH2 TRP A  80       0.118   8.706  -4.140  1.00 93.83           C  
ATOM    616  CZ2 TRP A  80       1.074   9.386  -3.431  1.00 93.83           C  
ATOM    617  CZ3 TRP A  80       0.024   7.305  -4.091  1.00 93.83           C  
ATOM    618  N   ALA A  81       3.066   3.570  -4.073  1.00 94.41           N  
ATOM    619  CA  ALA A  81       2.499   3.410  -5.409  1.00 94.41           C  
ATOM    620  C   ALA A  81       0.978   3.293  -5.350  1.00 94.41           C  
ATOM    621  CB  ALA A  81       3.097   2.186  -6.098  1.00 94.41           C  
ATOM    622  O   ALA A  81       0.269   3.926  -6.136  1.00 94.41           O  
ATOM    623  N   VAL A  82       0.525   2.532  -4.348  1.00 95.30           N  
ATOM    624  CA  VAL A  82      -0.905   2.261  -4.237  1.00 95.30           C  
ATOM    625  C   VAL A  82      -1.315   2.241  -2.766  1.00 95.30           C  
ATOM    626  CB  VAL A  82      -1.284   0.925  -4.914  1.00 95.30           C  
ATOM    627  O   VAL A  82      -0.598   1.696  -1.923  1.00 95.30           O  
ATOM    628  CG1 VAL A  82      -2.775   0.639  -4.749  1.00 95.30           C  
ATOM    629  CG2 VAL A  82      -0.901   0.949  -6.393  1.00 95.30           C  
ATOM    630  N   LYS A  83      -2.459   2.874  -2.477  1.00 95.58           N  
ATOM    631  CA  LYS A  83      -3.145   2.749  -1.194  1.00 95.58           C  
ATOM    632  C   LYS A  83      -4.540   2.157  -1.371  1.00 95.58           C  
ATOM    633  CB  LYS A  83      -3.237   4.109  -0.500  1.00 95.58           C  
ATOM    634  O   LYS A  83      -5.222   2.445  -2.357  1.00 95.58           O  
ATOM    635  CG  LYS A  83      -1.887   4.740  -0.191  1.00 95.58           C  
ATOM    636  CD  LYS A  83      -2.044   6.072   0.530  1.00 95.58           C  
ATOM    637  CE  LYS A  83      -0.697   6.644   0.949  1.00 95.58           C  
ATOM    638  NZ  LYS A  83      -0.808   7.472   2.187  1.00 95.58           N  
ATOM    639  N   GLY A  84      -4.850   1.279  -0.443  1.00 94.15           N  
ATOM    640  CA  GLY A  84      -6.161   0.676  -0.620  1.00 94.15           C  
ATOM    641  C   GLY A  84      -6.627  -0.105   0.594  1.00 94.15           C  
ATOM    642  O   GLY A  84      -6.093   0.066   1.692  1.00 94.15           O  
ATOM    643  N   CYS A  85      -7.749  -0.811   0.308  1.00 93.78           N  
ATOM    644  CA  CYS A  85      -8.417  -1.655   1.293  1.00 93.78           C  
ATOM    645  C   CYS A  85      -8.355  -3.122   0.886  1.00 93.78           C  
ATOM    646  CB  CYS A  85      -9.873  -1.225   1.468  1.00 93.78           C  
ATOM    647  O   CYS A  85      -8.489  -3.449  -0.294  1.00 93.78           O  
ATOM    648  SG  CYS A  85     -10.066   0.467   2.069  1.00 93.78           S  
ATOM    649  N   ALA A  86      -8.060  -3.926   1.887  1.00 92.17           N  
ATOM    650  CA  ALA A  86      -8.053  -5.365   1.637  1.00 92.17           C  
ATOM    651  C   ALA A  86      -8.478  -6.140   2.881  1.00 92.17           C  
ATOM    652  CB  ALA A  86      -6.670  -5.820   1.178  1.00 92.17           C  
ATOM    653  O   ALA A  86      -8.269  -5.682   4.007  1.00 92.17           O  
ATOM    654  N   GLU A  87      -9.229  -7.211   2.628  1.00 90.73           N  
ATOM    655  CA  GLU A  87      -9.576  -8.077   3.751  1.00 90.73           C  
ATOM    656  C   GLU A  87      -8.327  -8.651   4.413  1.00 90.73           C  
ATOM    657  CB  GLU A  87     -10.496  -9.210   3.291  1.00 90.73           C  
ATOM    658  O   GLU A  87      -8.248  -8.727   5.641  1.00 90.73           O  
ATOM    659  CG  GLU A  87     -11.058 -10.047   4.431  1.00 90.73           C  
ATOM    660  CD  GLU A  87     -12.035 -11.115   3.967  1.00 90.73           C  
ATOM    661  OE1 GLU A  87     -12.480 -11.936   4.802  1.00 90.73           O  
ATOM    662  OE2 GLU A  87     -12.358 -11.133   2.758  1.00 90.73           O  
ATOM    663  N   THR A  88      -7.438  -9.105   3.562  1.00 90.67           N  
ATOM    664  CA  THR A  88      -6.125  -9.605   3.956  1.00 90.67           C  
ATOM    665  C   THR A  88      -5.016  -8.766   3.327  1.00 90.67           C  
ATOM    666  CB  THR A  88      -5.946 -11.081   3.554  1.00 90.67           C  
ATOM    667  O   THR A  88      -5.131  -8.336   2.178  1.00 90.67           O  
ATOM    668  CG2 THR A  88      -4.649 -11.651   4.120  1.00 90.67           C  
ATOM    669  OG1 THR A  88      -7.049 -11.844   4.056  1.00 90.67           O  
ATOM    670  N   CYS A  89      -3.946  -8.549   4.207  1.00 92.12           N  
ATOM    671  CA  CYS A  89      -2.808  -7.766   3.739  1.00 92.12           C  
ATOM    672  C   CYS A  89      -2.183  -8.400   2.502  1.00 92.12           C  
ATOM    673  CB  CYS A  89      -1.758  -7.633   4.841  1.00 92.12           C  
ATOM    674  O   CYS A  89      -1.821  -9.577   2.518  1.00 92.12           O  
ATOM    675  SG  CYS A  89      -0.545  -6.330   4.538  1.00 92.12           S  
ATOM    676  N   PRO A  90      -2.107  -7.655   1.373  1.00 94.50           N  
ATOM    677  CA  PRO A  90      -1.526  -8.190   0.140  1.00 94.50           C  
ATOM    678  C   PRO A  90      -0.075  -8.634   0.315  1.00 94.50           C  
ATOM    679  CB  PRO A  90      -1.623  -7.014  -0.835  1.00 94.50           C  
ATOM    680  O   PRO A  90       0.638  -8.102   1.169  1.00 94.50           O  
ATOM    681  CG  PRO A  90      -2.658  -6.112  -0.244  1.00 94.50           C  
ATOM    682  CD  PRO A  90      -2.633  -6.271   1.249  1.00 94.50           C  
ATOM    683  N   THR A  91       0.256  -9.574  -0.449  1.00 95.43           N  
ATOM    684  CA  THR A  91       1.637 -10.040  -0.508  1.00 95.43           C  
ATOM    685  C   THR A  91       2.460  -9.173  -1.457  1.00 95.43           C  
ATOM    686  CB  THR A  91       1.712 -11.511  -0.957  1.00 95.43           C  
ATOM    687  O   THR A  91       2.021  -8.872  -2.569  1.00 95.43           O  
ATOM    688  CG2 THR A  91       3.150 -12.018  -0.941  1.00 95.43           C  
ATOM    689  OG1 THR A  91       0.924 -12.316  -0.071  1.00 95.43           O  
ATOM    690  N   ALA A  92       3.618  -8.770  -1.028  1.00 94.06           N  
ATOM    691  CA  ALA A  92       4.495  -7.927  -1.837  1.00 94.06           C  
ATOM    692  C   ALA A  92       5.057  -8.701  -3.026  1.00 94.06           C  
ATOM    693  CB  ALA A  92       5.632  -7.369  -0.984  1.00 94.06           C  
ATOM    694  O   ALA A  92       5.425  -9.871  -2.895  1.00 94.06           O  
ATOM    695  N   GLY A  93       5.025  -8.083  -4.203  1.00 92.53           N  
ATOM    696  CA  GLY A  93       5.724  -8.613  -5.363  1.00 92.53           C  
ATOM    697  C   GLY A  93       7.209  -8.302  -5.358  1.00 92.53           C  
ATOM    698  O   GLY A  93       7.721  -7.707  -4.408  1.00 92.53           O  
ATOM    699  N   PRO A  94       7.918  -8.730  -6.423  1.00 90.42           N  
ATOM    700  CA  PRO A  94       9.345  -8.412  -6.515  1.00 90.42           C  
ATOM    701  C   PRO A  94       9.624  -6.915  -6.411  1.00 90.42           C  
ATOM    702  CB  PRO A  94       9.736  -8.946  -7.895  1.00 90.42           C  
ATOM    703  O   PRO A  94       8.971  -6.113  -7.084  1.00 90.42           O  
ATOM    704  CG  PRO A  94       8.709  -9.986  -8.208  1.00 90.42           C  
ATOM    705  CD  PRO A  94       7.417  -9.593  -7.553  1.00 90.42           C  
ATOM    706  N   ASN A  95      10.495  -6.553  -5.454  1.00 87.71           N  
ATOM    707  CA  ASN A  95      10.969  -5.189  -5.248  1.00 87.71           C  
ATOM    708  C   ASN A  95       9.868  -4.290  -4.692  1.00 87.71           C  
ATOM    709  CB  ASN A  95      11.521  -4.609  -6.552  1.00 87.71           C  
ATOM    710  O   ASN A  95       9.896  -3.074  -4.889  1.00 87.71           O  
ATOM    711  CG  ASN A  95      12.736  -5.362  -7.058  1.00 87.71           C  
ATOM    712  ND2 ASN A  95      12.797  -5.579  -8.366  1.00 87.71           N  
ATOM    713  OD1 ASN A  95      13.612  -5.746  -6.278  1.00 87.71           O  
ATOM    714  N   GLU A  96       8.800  -4.936  -4.231  1.00 93.68           N  
ATOM    715  CA  GLU A  96       7.706  -4.211  -3.591  1.00 93.68           C  
ATOM    716  C   GLU A  96       7.715  -4.420  -2.080  1.00 93.68           C  
ATOM    717  CB  GLU A  96       6.359  -4.645  -4.175  1.00 93.68           C  
ATOM    718  O   GLU A  96       8.278  -5.399  -1.587  1.00 93.68           O  
ATOM    719  CG  GLU A  96       6.165  -4.253  -5.632  1.00 93.68           C  
ATOM    720  CD  GLU A  96       4.853  -4.751  -6.218  1.00 93.68           C  
ATOM    721  OE1 GLU A  96       4.480  -4.315  -7.330  1.00 93.68           O  
ATOM    722  OE2 GLU A  96       4.192  -5.584  -5.558  1.00 93.68           O  
ATOM    723  N   ARG A  97       7.209  -3.459  -1.428  1.00 95.37           N  
ATOM    724  CA  ARG A  97       6.923  -3.529   0.001  1.00 95.37           C  
ATOM    725  C   ARG A  97       5.461  -3.197   0.283  1.00 95.37           C  
ATOM    726  CB  ARG A  97       7.835  -2.579   0.780  1.00 95.37           C  
ATOM    727  O   ARG A  97       4.873  -2.343  -0.384  1.00 95.37           O  
ATOM    728  CG  ARG A  97       7.598  -2.590   2.282  1.00 95.37           C  
ATOM    729  CD  ARG A  97       8.246  -1.394   2.964  1.00 95.37           C  
ATOM    730  NE  ARG A  97       9.703  -1.445   2.874  1.00 95.37           N  
ATOM    731  NH1 ARG A  97      10.069   0.039   4.605  1.00 95.37           N  
ATOM    732  NH2 ARG A  97      11.844  -0.884   3.487  1.00 95.37           N  
ATOM    733  CZ  ARG A  97      10.535  -0.763   3.655  1.00 95.37           C  
ATOM    734  N   VAL A  98       4.894  -4.025   1.176  1.00 96.61           N  
ATOM    735  CA  VAL A  98       3.505  -3.773   1.547  1.00 96.61           C  
ATOM    736  C   VAL A  98       3.408  -3.531   3.051  1.00 96.61           C  
ATOM    737  CB  VAL A  98       2.586  -4.944   1.135  1.00 96.61           C  
ATOM    738  O   VAL A  98       3.995  -4.270   3.845  1.00 96.61           O  
ATOM    739  CG1 VAL A  98       1.168  -4.728   1.660  1.00 96.61           C  
ATOM    740  CG2 VAL A  98       2.577  -5.106  -0.384  1.00 96.61           C  
ATOM    741  N   LYS A  99       2.706  -2.408   3.411  1.00 95.99           N  
ATOM    742  CA  LYS A  99       2.391  -2.098   4.803  1.00 95.99           C  
ATOM    743  C   LYS A  99       0.884  -2.118   5.043  1.00 95.99           C  
ATOM    744  CB  LYS A  99       2.966  -0.735   5.193  1.00 95.99           C  
ATOM    745  O   LYS A  99       0.122  -1.505   4.293  1.00 95.99           O  
ATOM    746  CG  LYS A  99       2.779  -0.381   6.661  1.00 95.99           C  
ATOM    747  CD  LYS A  99       3.375   0.982   6.988  1.00 95.99           C  
ATOM    748  CE  LYS A  99       3.140   1.361   8.443  1.00 95.99           C  
ATOM    749  NZ  LYS A  99       3.733   2.692   8.772  1.00 95.99           N  
ATOM    750  N   CYS A 100       0.482  -2.825   6.127  1.00 94.93           N  
ATOM    751  CA  CYS A 100      -0.930  -2.904   6.483  1.00 94.93           C  
ATOM    752  C   CYS A 100      -1.178  -2.314   7.866  1.00 94.93           C  
ATOM    753  CB  CYS A 100      -1.412  -4.354   6.443  1.00 94.93           C  
ATOM    754  O   CYS A 100      -0.285  -2.315   8.715  1.00 94.93           O  
ATOM    755  SG  CYS A 100      -1.414  -5.076   4.788  1.00 94.93           S  
ATOM    756  N   CYS A 101      -2.434  -1.752   8.012  1.00 93.34           N  
ATOM    757  CA  CYS A 101      -2.853  -1.198   9.295  1.00 93.34           C  
ATOM    758  C   CYS A 101      -4.370  -1.225   9.432  1.00 93.34           C  
ATOM    759  CB  CYS A 101      -2.343   0.235   9.451  1.00 93.34           C  
ATOM    760  O   CYS A 101      -5.084  -1.396   8.443  1.00 93.34           O  
ATOM    761  SG  CYS A 101      -3.008   1.381   8.223  1.00 93.34           S  
ATOM    762  N   ARG A 102      -4.940  -1.137  10.663  1.00 89.89           N  
ATOM    763  CA  ARG A 102      -6.371  -1.329  10.873  1.00 89.89           C  
ATOM    764  C   ARG A 102      -6.980  -0.142  11.611  1.00 89.89           C  
ATOM    765  CB  ARG A 102      -6.633  -2.620  11.652  1.00 89.89           C  
ATOM    766  O   ARG A 102      -8.195  -0.088  11.816  1.00 89.89           O  
ATOM    767  CG  ARG A 102      -6.363  -3.886  10.854  1.00 89.89           C  
ATOM    768  CD  ARG A 102      -6.757  -5.136  11.629  1.00 89.89           C  
ATOM    769  NE  ARG A 102      -6.559  -6.346  10.836  1.00 89.89           N  
ATOM    770  NH1 ARG A 102      -6.707  -7.793  12.630  1.00 89.89           N  
ATOM    771  NH2 ARG A 102      -6.353  -8.611  10.518  1.00 89.89           N  
ATOM    772  CZ  ARG A 102      -6.540  -7.581  11.330  1.00 89.89           C  
ATOM    773  N   SER A 103      -6.302   0.985  11.677  1.00 89.97           N  
ATOM    774  CA  SER A 103      -6.887   2.195  12.246  1.00 89.97           C  
ATOM    775  C   SER A 103      -7.397   3.128  11.153  1.00 89.97           C  
ATOM    776  CB  SER A 103      -5.864   2.927  13.116  1.00 89.97           C  
ATOM    777  O   SER A 103      -6.973   3.033  10.000  1.00 89.97           O  
ATOM    778  OG  SER A 103      -5.386   2.082  14.149  1.00 89.97           O  
ATOM    779  N   PRO A 104      -8.484   3.831  11.444  1.00 91.69           N  
ATOM    780  CA  PRO A 104      -9.000   4.755  10.431  1.00 91.69           C  
ATOM    781  C   PRO A 104      -7.915   5.659   9.849  1.00 91.69           C  
ATOM    782  CB  PRO A 104     -10.039   5.575  11.199  1.00 91.69           C  
ATOM    783  O   PRO A 104      -7.131   6.248  10.597  1.00 91.69           O  
ATOM    784  CG  PRO A 104     -10.430   4.711  12.354  1.00 91.69           C  
ATOM    785  CD  PRO A 104      -9.245   3.879  12.750  1.00 91.69           C  
ATOM    786  N   ARG A 105      -7.829   5.637   8.479  1.00 93.47           N  
ATOM    787  CA  ARG A 105      -6.920   6.504   7.736  1.00 93.47           C  
ATOM    788  C   ARG A 105      -5.467   6.210   8.097  1.00 93.47           C  
ATOM    789  CB  ARG A 105      -7.239   7.976   8.006  1.00 93.47           C  
ATOM    790  O   ARG A 105      -4.640   7.122   8.154  1.00 93.47           O  
ATOM    791  CG  ARG A 105      -8.636   8.392   7.572  1.00 93.47           C  
ATOM    792  CD  ARG A 105      -8.891   9.870   7.835  1.00 93.47           C  
ATOM    793  NE  ARG A 105     -10.190  10.293   7.319  1.00 93.47           N  
ATOM    794  NH1 ARG A 105     -10.285  12.235   8.567  1.00 93.47           N  
ATOM    795  NH2 ARG A 105     -12.000  11.695   7.146  1.00 93.47           N  
ATOM    796  CZ  ARG A 105     -10.822  11.406   7.679  1.00 93.47           C  
ATOM    797  N   CYS A 106      -5.124   5.059   8.523  1.00 94.48           N  
ATOM    798  CA  CYS A 106      -3.806   4.662   9.004  1.00 94.48           C  
ATOM    799  C   CYS A 106      -2.798   4.623   7.861  1.00 94.48           C  
ATOM    800  CB  CYS A 106      -3.872   3.296   9.685  1.00 94.48           C  
ATOM    801  O   CYS A 106      -1.588   4.639   8.094  1.00 94.48           O  
ATOM    802  SG  CYS A 106      -4.326   1.948   8.572  1.00 94.48           S  
ATOM    803  N   ASN A 107      -3.258   4.564   6.631  1.00 95.32           N  
ATOM    804  CA  ASN A 107      -2.337   4.529   5.499  1.00 95.32           C  
ATOM    805  C   ASN A 107      -2.117   5.920   4.912  1.00 95.32           C  
ATOM    806  CB  ASN A 107      -2.849   3.572   4.420  1.00 95.32           C  
ATOM    807  O   ASN A 107      -2.023   6.076   3.693  1.00 95.32           O  
ATOM    808  CG  ASN A 107      -4.163   4.024   3.814  1.00 95.32           C  
ATOM    809  ND2 ASN A 107      -4.457   3.545   2.611  1.00 95.32           N  
ATOM    810  OD1 ASN A 107      -4.907   4.797   4.422  1.00 95.32           O  
ATOM    811  N   ASP A 108      -1.983   7.033   5.636  1.00 92.64           N  
ATOM    812  CA  ASP A 108      -1.808   8.405   5.170  1.00 92.64           C  
ATOM    813  C   ASP A 108      -0.329   8.787   5.128  1.00 92.64           C  
ATOM    814  CB  ASP A 108      -2.577   9.379   6.066  1.00 92.64           C  
ATOM    815  O   ASP A 108       0.010   9.965   5.004  1.00 92.64           O  
ATOM    816  CG  ASP A 108      -2.006   9.469   7.470  1.00 92.64           C  
ATOM    817  OD1 ASP A 108      -1.018   8.766   7.774  1.00 92.64           O  
ATOM    818  OD2 ASP A 108      -2.551  10.248   8.282  1.00 92.64           O  
ATOM    819  N   ASP A 109       0.646   7.821   5.205  1.00 81.21           N  
ATOM    820  CA  ASP A 109       2.068   8.153   5.198  1.00 81.21           C  
ATOM    821  C   ASP A 109       2.522   8.596   3.809  1.00 81.21           C  
ATOM    822  CB  ASP A 109       2.900   6.957   5.667  1.00 81.21           C  
ATOM    823  O   ASP A 109       1.825   8.362   2.819  1.00 81.21           O  
ATOM    824  CG  ASP A 109       2.637   5.699   4.859  1.00 81.21           C  
ATOM    825  OD1 ASP A 109       1.680   5.678   4.056  1.00 81.21           O  
ATOM    826  OD2 ASP A 109       3.393   4.718   5.030  1.00 81.21           O  
TER     827      ALA A   1                                                      
ENDMDL                                                                          
END                                                                             
