# Supplementary material for: Domain loss enabled evolution of novel functions in the snake three-finger toxin gene superfamily
Source: Nat Commun. 2023 Aug 11;14:4861. doi: 10.1038/s41467-023-40550-0 (PMC10421932; doi:10.1038/s41467-023-40550-0)
Supplement: Supplementary file 5 — Supplementary Data 2 [file 41467_2023_40550_MOESM5_ESM.zip › SD2_structure_predictions/full_sequence/TR|A0A6G1S2M3|Boiga_nigriceps.pdb]

MODEL     1                                                                     
ATOM      1  N   MET A   1     -24.847  10.988  54.509  1.00 69.30           N  
ATOM      2  CA  MET A   1     -25.175   9.887  53.608  1.00 69.30           C  
ATOM      3  C   MET A   1     -25.093  10.332  52.152  1.00 69.30           C  
ATOM      4  CB  MET A   1     -26.572   9.343  53.911  1.00 69.30           C  
ATOM      5  O   MET A   1     -25.024   9.498  51.247  1.00 69.30           O  
ATOM      6  CG  MET A   1     -26.775   8.947  55.364  1.00 69.30           C  
ATOM      7  SD  MET A   1     -28.463   8.305  55.690  1.00 69.30           S  
ATOM      8  CE  MET A   1     -28.082   6.566  56.037  1.00 69.30           C  
ATOM      9  N   LYS A   2     -24.663  11.606  51.958  1.00 75.68           N  
ATOM     10  CA  LYS A   2     -24.552  12.278  50.666  1.00 75.68           C  
ATOM     11  C   LYS A   2     -23.130  12.183  50.118  1.00 75.68           C  
ATOM     12  CB  LYS A   2     -24.971  13.744  50.785  1.00 75.68           C  
ATOM     13  O   LYS A   2     -22.932  12.097  48.905  1.00 75.68           O  
ATOM     14  CG  LYS A   2     -26.472  13.949  50.928  1.00 75.68           C  
ATOM     15  CD  LYS A   2     -26.813  15.408  51.200  1.00 75.68           C  
ATOM     16  CE  LYS A   2     -28.318  15.630  51.258  1.00 75.68           C  
ATOM     17  NZ  LYS A   2     -28.658  17.047  51.584  1.00 75.68           N  
ATOM     18  N   THR A   3     -22.190  12.030  51.027  1.00 81.57           N  
ATOM     19  CA  THR A   3     -20.788  11.994  50.625  1.00 81.57           C  
ATOM     20  C   THR A   3     -20.444  10.655  49.980  1.00 81.57           C  
ATOM     21  CB  THR A   3     -19.856  12.244  51.825  1.00 81.57           C  
ATOM     22  O   THR A   3     -19.653  10.599  49.037  1.00 81.57           O  
ATOM     23  CG2 THR A   3     -19.989  13.675  52.336  1.00 81.57           C  
ATOM     24  OG1 THR A   3     -20.194  11.337  52.882  1.00 81.57           O  
ATOM     25  N   LEU A   4     -21.159   9.638  50.448  1.00 83.06           N  
ATOM     26  CA  LEU A   4     -20.919   8.300  49.918  1.00 83.06           C  
ATOM     27  C   LEU A   4     -21.511   8.154  48.520  1.00 83.06           C  
ATOM     28  CB  LEU A   4     -21.514   7.240  50.850  1.00 83.06           C  
ATOM     29  O   LEU A   4     -20.913   7.514  47.652  1.00 83.06           O  
ATOM     30  CG  LEU A   4     -20.643   6.810  52.031  1.00 83.06           C  
ATOM     31  CD1 LEU A   4     -21.496   6.139  53.102  1.00 83.06           C  
ATOM     32  CD2 LEU A   4     -19.531   5.877  51.564  1.00 83.06           C  
ATOM     33  N   LEU A   5     -22.564   8.884  48.272  1.00 82.63           N  
ATOM     34  CA  LEU A   5     -23.225   8.852  46.972  1.00 82.63           C  
ATOM     35  C   LEU A   5     -22.413   9.615  45.931  1.00 82.63           C  
ATOM     36  CB  LEU A   5     -24.633   9.445  47.072  1.00 82.63           C  
ATOM     37  O   LEU A   5     -22.325   9.193  44.775  1.00 82.63           O  
ATOM     38  CG  LEU A   5     -25.682   8.584  47.778  1.00 82.63           C  
ATOM     39  CD1 LEU A   5     -26.979   9.367  47.954  1.00 82.63           C  
ATOM     40  CD2 LEU A   5     -25.931   7.297  46.998  1.00 82.63           C  
ATOM     41  N   LEU A   6     -21.736  10.661  46.389  1.00 81.05           N  
ATOM     42  CA  LEU A   6     -20.929  11.455  45.469  1.00 81.05           C  
ATOM     43  C   LEU A   6     -19.662  10.705  45.072  1.00 81.05           C  
ATOM     44  CB  LEU A   6     -20.562  12.800  46.101  1.00 81.05           C  
ATOM     45  O   LEU A   6     -19.253  10.740  43.909  1.00 81.05           O  
ATOM     46  CG  LEU A   6     -21.411  14.001  45.681  1.00 81.05           C  
ATOM     47  CD1 LEU A   6     -21.756  14.857  46.895  1.00 81.05           C  
ATOM     48  CD2 LEU A   6     -20.684  14.828  44.627  1.00 81.05           C  
ATOM     49  N   ALA A   7     -19.147  10.002  46.015  1.00 79.16           N  
ATOM     50  CA  ALA A   7     -17.931   9.230  45.773  1.00 79.16           C  
ATOM     51  C   ALA A   7     -18.195   8.078  44.808  1.00 79.16           C  
ATOM     52  CB  ALA A   7     -17.368   8.699  47.089  1.00 79.16           C  
ATOM     53  O   ALA A   7     -17.380   7.800  43.925  1.00 79.16           O  
ATOM     54  N   LEU A   8     -19.340   7.473  44.938  1.00 76.92           N  
ATOM     55  CA  LEU A   8     -19.719   6.377  44.053  1.00 76.92           C  
ATOM     56  C   LEU A   8     -19.987   6.886  42.640  1.00 76.92           C  
ATOM     57  CB  LEU A   8     -20.958   5.657  44.592  1.00 76.92           C  
ATOM     58  O   LEU A   8     -19.623   6.231  41.661  1.00 76.92           O  
ATOM     59  CG  LEU A   8     -20.821   4.150  44.819  1.00 76.92           C  
ATOM     60  CD1 LEU A   8     -20.805   3.838  46.311  1.00 76.92           C  
ATOM     61  CD2 LEU A   8     -21.951   3.400  44.122  1.00 76.92           C  
ATOM     62  N   ALA A   9     -20.512   8.075  42.498  1.00 78.49           N  
ATOM     63  CA  ALA A   9     -20.823   8.674  41.203  1.00 78.49           C  
ATOM     64  C   ALA A   9     -19.549   9.075  40.464  1.00 78.49           C  
ATOM     65  CB  ALA A   9     -21.734   9.886  41.382  1.00 78.49           C  
ATOM     66  O   ALA A   9     -19.435   8.870  39.254  1.00 78.49           O  
ATOM     67  N   VAL A  10     -18.551   9.568  41.218  1.00 75.04           N  
ATOM     68  CA  VAL A  10     -17.288   9.998  40.626  1.00 75.04           C  
ATOM     69  C   VAL A  10     -16.509   8.783  40.130  1.00 75.04           C  
ATOM     70  CB  VAL A  10     -16.436  10.804  41.632  1.00 75.04           C  
ATOM     71  O   VAL A  10     -15.940   8.806  39.036  1.00 75.04           O  
ATOM     72  CG1 VAL A  10     -15.067  11.133  41.037  1.00 75.04           C  
ATOM     73  CG2 VAL A  10     -17.164  12.082  42.044  1.00 75.04           C  
ATOM     74  N   VAL A  11     -16.581   7.715  40.924  1.00 74.11           N  
ATOM     75  CA  VAL A  11     -15.888   6.484  40.561  1.00 74.11           C  
ATOM     76  C   VAL A  11     -16.535   5.873  39.320  1.00 74.11           C  
ATOM     77  CB  VAL A  11     -15.895   5.465  41.722  1.00 74.11           C  
ATOM     78  O   VAL A  11     -15.838   5.412  38.413  1.00 74.11           O  
ATOM     79  CG1 VAL A  11     -15.310   4.128  41.271  1.00 74.11           C  
ATOM     80  CG2 VAL A  11     -15.121   6.014  42.919  1.00 74.11           C  
ATOM     81  N   ALA A  12     -17.820   5.957  39.157  1.00 72.11           N  
ATOM     82  CA  ALA A  12     -18.553   5.439  38.005  1.00 72.11           C  
ATOM     83  C   ALA A  12     -18.246   6.252  36.750  1.00 72.11           C  
ATOM     84  CB  ALA A  12     -20.054   5.443  38.284  1.00 72.11           C  
ATOM     85  O   ALA A  12     -18.087   5.691  35.663  1.00 72.11           O  
ATOM     86  N   PHE A  13     -18.104   7.582  36.943  1.00 70.10           N  
ATOM     87  CA  PHE A  13     -17.811   8.450  35.808  1.00 70.10           C  
ATOM     88  C   PHE A  13     -16.378   8.250  35.330  1.00 70.10           C  
ATOM     89  CB  PHE A  13     -18.042   9.918  36.178  1.00 70.10           C  
ATOM     90  O   PHE A  13     -16.121   8.204  34.125  1.00 70.10           O  
ATOM     91  CG  PHE A  13     -19.243  10.532  35.510  1.00 70.10           C  
ATOM     92  CD1 PHE A  13     -19.151  11.051  34.225  1.00 70.10           C  
ATOM     93  CD2 PHE A  13     -20.464  10.589  36.168  1.00 70.10           C  
ATOM     94  CE1 PHE A  13     -20.260  11.619  33.604  1.00 70.10           C  
ATOM     95  CE2 PHE A  13     -21.578  11.156  35.554  1.00 70.10           C  
ATOM     96  CZ  PHE A  13     -21.473  11.671  34.272  1.00 70.10           C  
ATOM     97  N   VAL A  14     -15.443   8.101  36.283  1.00 69.63           N  
ATOM     98  CA  VAL A  14     -14.044   7.886  35.930  1.00 69.63           C  
ATOM     99  C   VAL A  14     -13.878   6.508  35.293  1.00 69.63           C  
ATOM    100  CB  VAL A  14     -13.121   8.018  37.162  1.00 69.63           C  
ATOM    101  O   VAL A  14     -13.132   6.352  34.323  1.00 69.63           O  
ATOM    102  CG1 VAL A  14     -11.693   7.602  36.814  1.00 69.63           C  
ATOM    103  CG2 VAL A  14     -13.148   9.448  37.698  1.00 69.63           C  
ATOM    104  N   CYS A  15     -14.702   5.529  35.741  1.00 68.44           N  
ATOM    105  CA  CYS A  15     -14.551   4.202  35.155  1.00 68.44           C  
ATOM    106  C   CYS A  15     -15.313   4.097  33.840  1.00 68.44           C  
ATOM    107  CB  CYS A  15     -15.040   3.128  36.126  1.00 68.44           C  
ATOM    108  O   CYS A  15     -14.910   3.357  32.940  1.00 68.44           O  
ATOM    109  SG  CYS A  15     -14.011   2.958  37.601  1.00 68.44           S  
ATOM    110  N   LEU A  16     -16.347   4.931  33.743  1.00 62.06           N  
ATOM    111  CA  LEU A  16     -17.018   4.853  32.450  1.00 62.06           C  
ATOM    112  C   LEU A  16     -16.419   5.853  31.466  1.00 62.06           C  
ATOM    113  CB  LEU A  16     -18.518   5.111  32.609  1.00 62.06           C  
ATOM    114  O   LEU A  16     -16.612   5.729  30.254  1.00 62.06           O  
ATOM    115  CG  LEU A  16     -19.311   4.054  33.380  1.00 62.06           C  
ATOM    116  CD1 LEU A  16     -20.648   4.624  33.839  1.00 62.06           C  
ATOM    117  CD2 LEU A  16     -19.519   2.811  32.521  1.00 62.06           C  
ATOM    118  N   GLY A  17     -15.758   6.902  31.966  1.00 52.54           N  
ATOM    119  CA  GLY A  17     -15.152   7.834  31.029  1.00 52.54           C  
ATOM    120  C   GLY A  17     -13.762   7.416  30.586  1.00 52.54           C  
ATOM    121  O   GLY A  17     -13.147   8.078  29.748  1.00 52.54           O  
ATOM    122  N   SER A  18     -13.296   6.265  31.143  1.00 53.62           N  
ATOM    123  CA  SER A  18     -12.009   5.799  30.637  1.00 53.62           C  
ATOM    124  C   SER A  18     -12.190   4.856  29.452  1.00 53.62           C  
ATOM    125  CB  SER A  18     -11.221   5.096  31.743  1.00 53.62           C  
ATOM    126  O   SER A  18     -11.227   4.240  28.989  1.00 53.62           O  
ATOM    127  OG  SER A  18     -12.080   4.312  32.553  1.00 53.62           O  
ATOM    128  N   ALA A  19     -13.473   4.800  28.913  1.00 48.83           N  
ATOM    129  CA  ALA A  19     -13.561   4.043  27.667  1.00 48.83           C  
ATOM    130  C   ALA A  19     -13.086   4.879  26.483  1.00 48.83           C  
ATOM    131  CB  ALA A  19     -14.991   3.562  27.436  1.00 48.83           C  
ATOM    132  O   ALA A  19     -13.135   4.427  25.336  1.00 48.83           O  
ATOM    133  N   ASP A  20     -12.349   5.965  26.757  1.00 47.30           N  
ATOM    134  CA  ASP A  20     -11.782   6.541  25.542  1.00 47.30           C  
ATOM    135  C   ASP A  20     -10.267   6.694  25.662  1.00 47.30           C  
ATOM    136  CB  ASP A  20     -12.425   7.896  25.240  1.00 47.30           C  
ATOM    137  O   ASP A  20      -9.641   7.383  24.854  1.00 47.30           O  
ATOM    138  CG  ASP A  20     -13.656   7.785  24.358  1.00 47.30           C  
ATOM    139  OD1 ASP A  20     -13.880   6.713  23.756  1.00 47.30           O  
ATOM    140  OD2 ASP A  20     -14.407   8.779  24.261  1.00 47.30           O  
ATOM    141  N   GLN A  21      -9.305   5.693  25.883  1.00 48.47           N  
ATOM    142  CA  GLN A  21      -8.076   6.031  25.174  1.00 48.47           C  
ATOM    143  C   GLN A  21      -7.079   4.876  25.218  1.00 48.47           C  
ATOM    144  CB  GLN A  21      -7.444   7.292  25.765  1.00 48.47           C  
ATOM    145  O   GLN A  21      -5.873   5.095  25.344  1.00 48.47           O  
ATOM    146  CG  GLN A  21      -8.225   8.566  25.472  1.00 48.47           C  
ATOM    147  CD  GLN A  21      -7.387   9.820  25.636  1.00 48.47           C  
ATOM    148  NE2 GLN A  21      -7.921  10.953  25.195  1.00 48.47           N  
ATOM    149  OE1 GLN A  21      -6.267   9.770  26.156  1.00 48.47           O  
ATOM    150  N   LEU A  22      -7.445   3.641  25.434  1.00 45.02           N  
ATOM    151  CA  LEU A  22      -6.492   2.655  24.935  1.00 45.02           C  
ATOM    152  C   LEU A  22      -6.486   2.628  23.411  1.00 45.02           C  
ATOM    153  CB  LEU A  22      -6.824   1.264  25.481  1.00 45.02           C  
ATOM    154  O   LEU A  22      -7.522   2.393  22.785  1.00 45.02           O  
ATOM    155  CG  LEU A  22      -6.376   0.973  26.914  1.00 45.02           C  
ATOM    156  CD1 LEU A  22      -7.338  -0.004  27.582  1.00 45.02           C  
ATOM    157  CD2 LEU A  22      -4.953   0.424  26.928  1.00 45.02           C  
ATOM    158  N   GLY A  23      -6.445   3.838  22.742  1.00 47.19           N  
ATOM    159  CA  GLY A  23      -5.847   3.779  21.418  1.00 47.19           C  
ATOM    160  C   GLY A  23      -6.019   2.430  20.745  1.00 47.19           C  
ATOM    161  O   GLY A  23      -5.460   2.191  19.672  1.00 47.19           O  
ATOM    162  N   LEU A  24      -6.974   1.543  21.229  1.00 45.58           N  
ATOM    163  CA  LEU A  24      -7.224   0.300  20.509  1.00 45.58           C  
ATOM    164  C   LEU A  24      -8.641   0.273  19.946  1.00 45.58           C  
ATOM    165  CB  LEU A  24      -7.004  -0.905  21.427  1.00 45.58           C  
ATOM    166  O   LEU A  24      -9.210  -0.800  19.736  1.00 45.58           O  
ATOM    167  CG  LEU A  24      -5.571  -1.428  21.530  1.00 45.58           C  
ATOM    168  CD1 LEU A  24      -5.191  -1.652  22.990  1.00 45.58           C  
ATOM    169  CD2 LEU A  24      -5.411  -2.714  20.727  1.00 45.58           C  
ATOM    170  N   ARG A  25      -9.281   1.442  19.733  1.00 47.97           N  
ATOM    171  CA  ARG A  25     -10.472   1.325  18.898  1.00 47.97           C  
ATOM    172  C   ARG A  25     -10.107   0.904  17.478  1.00 47.97           C  
ATOM    173  CB  ARG A  25     -11.241   2.648  18.870  1.00 47.97           C  
ATOM    174  O   ARG A  25      -9.463   1.660  16.747  1.00 47.97           O  
ATOM    175  CG  ARG A  25     -11.950   2.975  20.175  1.00 47.97           C  
ATOM    176  CD  ARG A  25     -13.334   3.561  19.933  1.00 47.97           C  
ATOM    177  NE  ARG A  25     -13.979   3.956  21.182  1.00 47.97           N  
ATOM    178  NH1 ARG A  25     -16.004   2.957  20.694  1.00 47.97           N  
ATOM    179  NH2 ARG A  25     -15.718   4.069  22.678  1.00 47.97           N  
ATOM    180  CZ  ARG A  25     -15.232   3.660  21.515  1.00 47.97           C  
ATOM    181  N   ARG A  26      -9.340  -0.095  17.275  1.00 51.16           N  
ATOM    182  CA  ARG A  26      -9.525  -0.825  16.025  1.00 51.16           C  
ATOM    183  C   ARG A  26     -10.970  -0.736  15.548  1.00 51.16           C  
ATOM    184  CB  ARG A  26      -9.118  -2.291  16.194  1.00 51.16           C  
ATOM    185  O   ARG A  26     -11.890  -1.153  16.255  1.00 51.16           O  
ATOM    186  CG  ARG A  26      -7.785  -2.638  15.551  1.00 51.16           C  
ATOM    187  CD  ARG A  26      -7.380  -4.078  15.834  1.00 51.16           C  
ATOM    188  NE  ARG A  26      -6.064  -4.386  15.283  1.00 51.16           N  
ATOM    189  NH1 ARG A  26      -6.669  -6.454  14.448  1.00 51.16           N  
ATOM    190  NH2 ARG A  26      -4.526  -5.685  14.177  1.00 51.16           N  
ATOM    191  CZ  ARG A  26      -5.756  -5.508  14.637  1.00 51.16           C  
ATOM    192  N   PRO A  27     -11.510   0.376  15.042  1.00 49.52           N  
ATOM    193  CA  PRO A  27     -12.916   0.205  14.670  1.00 49.52           C  
ATOM    194  C   PRO A  27     -13.235  -1.214  14.203  1.00 49.52           C  
ATOM    195  CB  PRO A  27     -13.105   1.210  13.531  1.00 49.52           C  
ATOM    196  O   PRO A  27     -12.491  -1.785  13.401  1.00 49.52           O  
ATOM    197  CG  PRO A  27     -11.730   1.714  13.235  1.00 49.52           C  
ATOM    198  CD  PRO A  27     -10.755   0.986  14.115  1.00 49.52           C  
ATOM    199  N   LEU A  28     -13.358  -2.226  15.063  1.00 51.53           N  
ATOM    200  CA  LEU A  28     -14.049  -3.457  14.698  1.00 51.53           C  
ATOM    201  C   LEU A  28     -15.293  -3.157  13.869  1.00 51.53           C  
ATOM    202  CB  LEU A  28     -14.435  -4.247  15.952  1.00 51.53           C  
ATOM    203  O   LEU A  28     -16.275  -3.901  13.924  1.00 51.53           O  
ATOM    204  CG  LEU A  28     -13.282  -4.857  16.751  1.00 51.53           C  
ATOM    205  CD1 LEU A  28     -13.758  -5.265  18.141  1.00 51.53           C  
ATOM    206  CD2 LEU A  28     -12.691  -6.051  16.010  1.00 51.53           C  
ATOM    207  N   ILE A  29     -15.435  -1.919  13.370  1.00 54.82           N  
ATOM    208  CA  ILE A  29     -16.684  -1.838  12.622  1.00 54.82           C  
ATOM    209  C   ILE A  29     -16.474  -2.370  11.206  1.00 54.82           C  
ATOM    210  CB  ILE A  29     -17.223  -0.391  12.577  1.00 54.82           C  
ATOM    211  O   ILE A  29     -15.480  -2.041  10.555  1.00 54.82           O  
ATOM    212  CG1 ILE A  29     -17.356   0.174  13.996  1.00 54.82           C  
ATOM    213  CG2 ILE A  29     -18.563  -0.336  11.837  1.00 54.82           C  
ATOM    214  CD1 ILE A  29     -17.496   1.690  14.048  1.00 54.82           C  
ATOM    215  N   SER A  30     -16.212  -3.693  11.055  1.00 54.92           N  
ATOM    216  CA  SER A  30     -16.469  -4.329   9.767  1.00 54.92           C  
ATOM    217  C   SER A  30     -16.994  -3.324   8.748  1.00 54.92           C  
ATOM    218  CB  SER A  30     -17.468  -5.476   9.925  1.00 54.92           C  
ATOM    219  O   SER A  30     -18.206  -3.191   8.568  1.00 54.92           O  
ATOM    220  OG  SER A  30     -17.719  -6.100   8.678  1.00 54.92           O  
ATOM    221  N   HIS A  31     -16.645  -2.003   8.814  1.00 66.17           N  
ATOM    222  CA  HIS A  31     -17.082  -1.179   7.693  1.00 66.17           C  
ATOM    223  C   HIS A  31     -16.309  -1.521   6.424  1.00 66.17           C  
ATOM    224  CB  HIS A  31     -16.917   0.306   8.024  1.00 66.17           C  
ATOM    225  O   HIS A  31     -15.213  -2.083   6.491  1.00 66.17           O  
ATOM    226  CG  HIS A  31     -18.117   0.911   8.680  1.00 66.17           C  
ATOM    227  CD2 HIS A  31     -18.461   1.010   9.985  1.00 66.17           C  
ATOM    228  ND1 HIS A  31     -19.134   1.506   7.966  1.00 66.17           N  
ATOM    229  CE1 HIS A  31     -20.055   1.947   8.807  1.00 66.17           C  
ATOM    230  NE2 HIS A  31     -19.671   1.658  10.038  1.00 66.17           N  
ATOM    231  N   SER A  32     -17.116  -1.933   5.447  1.00 82.56           N  
ATOM    232  CA  SER A  32     -16.537  -2.136   4.123  1.00 82.56           C  
ATOM    233  C   SER A  32     -15.511  -1.057   3.796  1.00 82.56           C  
ATOM    234  CB  SER A  32     -17.632  -2.150   3.056  1.00 82.56           C  
ATOM    235  O   SER A  32     -15.782   0.135   3.962  1.00 82.56           O  
ATOM    236  OG  SER A  32     -18.387  -0.952   3.094  1.00 82.56           O  
ATOM    237  N   GLN A  33     -14.160  -1.280   3.866  1.00 92.43           N  
ATOM    238  CA  GLN A  33     -13.038  -0.443   3.453  1.00 92.43           C  
ATOM    239  C   GLN A  33     -12.790  -0.557   1.952  1.00 92.43           C  
ATOM    240  CB  GLN A  33     -11.773  -0.821   4.224  1.00 92.43           C  
ATOM    241  O   GLN A  33     -12.776  -1.660   1.402  1.00 92.43           O  
ATOM    242  CG  GLN A  33     -10.573   0.060   3.906  1.00 92.43           C  
ATOM    243  CD  GLN A  33     -10.740   1.483   4.406  1.00 92.43           C  
ATOM    244  NE2 GLN A  33     -10.187   2.440   3.668  1.00 92.43           N  
ATOM    245  OE1 GLN A  33     -11.362   1.721   5.446  1.00 92.43           O  
ATOM    246  N   TYR A  34     -12.629   0.536   1.324  1.00 95.52           N  
ATOM    247  CA  TYR A  34     -12.344   0.600  -0.105  1.00 95.52           C  
ATOM    248  C   TYR A  34     -11.034   1.333  -0.367  1.00 95.52           C  
ATOM    249  CB  TYR A  34     -13.488   1.293  -0.851  1.00 95.52           C  
ATOM    250  O   TYR A  34     -10.816   2.431   0.149  1.00 95.52           O  
ATOM    251  CG  TYR A  34     -14.776   0.505  -0.855  1.00 95.52           C  
ATOM    252  CD1 TYR A  34     -15.181  -0.199  -1.987  1.00 95.52           C  
ATOM    253  CD2 TYR A  34     -15.589   0.463   0.272  1.00 95.52           C  
ATOM    254  CE1 TYR A  34     -16.367  -0.925  -1.996  1.00 95.52           C  
ATOM    255  CE2 TYR A  34     -16.778  -0.259   0.274  1.00 95.52           C  
ATOM    256  OH  TYR A  34     -18.333  -1.667  -0.865  1.00 95.52           O  
ATOM    257  CZ  TYR A  34     -17.158  -0.950  -0.862  1.00 95.52           C  
ATOM    258  N   CYS A  35     -10.151   0.711  -1.173  1.00 97.12           N  
ATOM    259  CA  CYS A  35      -8.860   1.293  -1.520  1.00 97.12           C  
ATOM    260  C   CYS A  35      -8.553   1.097  -2.999  1.00 97.12           C  
ATOM    261  CB  CYS A  35      -7.748   0.674  -0.672  1.00 97.12           C  
ATOM    262  O   CYS A  35      -9.096   0.192  -3.636  1.00 97.12           O  
ATOM    263  SG  CYS A  35      -7.989   0.879   1.106  1.00 97.12           S  
ATOM    264  N   PHE A  36      -7.808   2.012  -3.494  1.00 96.79           N  
ATOM    265  CA  PHE A  36      -7.258   1.760  -4.821  1.00 96.79           C  
ATOM    266  C   PHE A  36      -6.204   0.660  -4.769  1.00 96.79           C  
ATOM    267  CB  PHE A  36      -6.652   3.040  -5.405  1.00 96.79           C  
ATOM    268  O   PHE A  36      -5.302   0.696  -3.930  1.00 96.79           O  
ATOM    269  CG  PHE A  36      -7.668   4.107  -5.711  1.00 96.79           C  
ATOM    270  CD1 PHE A  36      -8.204   4.231  -6.987  1.00 96.79           C  
ATOM    271  CD2 PHE A  36      -8.087   4.988  -4.722  1.00 96.79           C  
ATOM    272  CE1 PHE A  36      -9.144   5.218  -7.274  1.00 96.79           C  
ATOM    273  CE2 PHE A  36      -9.026   5.977  -5.001  1.00 96.79           C  
ATOM    274  CZ  PHE A  36      -9.553   6.091  -6.277  1.00 96.79           C  
ATOM    275  N   GLN A  37      -6.349  -0.337  -5.597  1.00 95.72           N  
ATOM    276  CA  GLN A  37      -5.475  -1.504  -5.649  1.00 95.72           C  
ATOM    277  C   GLN A  37      -4.885  -1.688  -7.044  1.00 95.72           C  
ATOM    278  CB  GLN A  37      -6.235  -2.764  -5.230  1.00 95.72           C  
ATOM    279  O   GLN A  37      -5.555  -2.197  -7.945  1.00 95.72           O  
ATOM    280  CG  GLN A  37      -6.917  -2.648  -3.874  1.00 95.72           C  
ATOM    281  CD  GLN A  37      -7.782  -3.851  -3.547  1.00 95.72           C  
ATOM    282  NE2 GLN A  37      -9.085  -3.628  -3.418  1.00 95.72           N  
ATOM    283  OE1 GLN A  37      -7.282  -4.973  -3.412  1.00 95.72           O  
ATOM    284  N   CYS A  38      -3.669  -1.362  -7.213  1.00 95.58           N  
ATOM    285  CA  CYS A  38      -3.040  -1.431  -8.527  1.00 95.58           C  
ATOM    286  C   CYS A  38      -1.528  -1.276  -8.417  1.00 95.58           C  
ATOM    287  CB  CYS A  38      -3.606  -0.352  -9.450  1.00 95.58           C  
ATOM    288  O   CYS A  38      -1.012  -0.918  -7.356  1.00 95.58           O  
ATOM    289  SG  CYS A  38      -3.460   1.322  -8.788  1.00 95.58           S  
ATOM    290  N   THR A  39      -0.856  -1.602  -9.487  1.00 93.86           N  
ATOM    291  CA  THR A  39       0.578  -1.394  -9.656  1.00 93.86           C  
ATOM    292  C   THR A  39       0.860  -0.549 -10.895  1.00 93.86           C  
ATOM    293  CB  THR A  39       1.328  -2.734  -9.762  1.00 93.86           C  
ATOM    294  O   THR A  39      -0.064  -0.170 -11.618  1.00 93.86           O  
ATOM    295  CG2 THR A  39       0.981  -3.653  -8.595  1.00 93.86           C  
ATOM    296  OG1 THR A  39       0.966  -3.381 -10.989  1.00 93.86           O  
ATOM    297  N   THR A  40       2.173  -0.269 -11.067  1.00 87.43           N  
ATOM    298  CA  THR A  40       2.550   0.569 -12.199  1.00 87.43           C  
ATOM    299  C   THR A  40       2.263  -0.143 -13.518  1.00 87.43           C  
ATOM    300  CB  THR A  40       4.039   0.957 -12.135  1.00 87.43           C  
ATOM    301  O   THR A  40       2.149   0.500 -14.564  1.00 87.43           O  
ATOM    302  CG2 THR A  40       4.321   1.864 -10.942  1.00 87.43           C  
ATOM    303  OG1 THR A  40       4.832  -0.231 -12.016  1.00 87.43           O  
ATOM    304  N   GLU A  41       2.096  -1.470 -13.469  1.00 87.19           N  
ATOM    305  CA  GLU A  41       1.834  -2.241 -14.681  1.00 87.19           C  
ATOM    306  C   GLU A  41       0.335  -2.386 -14.930  1.00 87.19           C  
ATOM    307  CB  GLU A  41       2.489  -3.622 -14.593  1.00 87.19           C  
ATOM    308  O   GLU A  41      -0.080  -2.887 -15.977  1.00 87.19           O  
ATOM    309  CG  GLU A  41       4.000  -3.575 -14.419  1.00 87.19           C  
ATOM    310  CD  GLU A  41       4.727  -3.013 -15.630  1.00 87.19           C  
ATOM    311  OE1 GLU A  41       5.817  -2.419 -15.462  1.00 87.19           O  
ATOM    312  OE2 GLU A  41       4.202  -3.165 -16.755  1.00 87.19           O  
ATOM    313  N   SER A  42      -0.400  -1.929 -14.007  1.00 85.15           N  
ATOM    314  CA  SER A  42      -1.845  -2.071 -14.153  1.00 85.15           C  
ATOM    315  C   SER A  42      -2.377  -1.192 -15.280  1.00 85.15           C  
ATOM    316  CB  SER A  42      -2.553  -1.719 -12.844  1.00 85.15           C  
ATOM    317  O   SER A  42      -1.804  -0.142 -15.578  1.00 85.15           O  
ATOM    318  OG  SER A  42      -2.148  -2.591 -11.802  1.00 85.15           O  
ATOM    319  N   LEU A  43      -3.372  -1.671 -15.956  1.00 83.03           N  
ATOM    320  CA  LEU A  43      -4.064  -0.850 -16.944  1.00 83.03           C  
ATOM    321  C   LEU A  43      -4.623   0.416 -16.304  1.00 83.03           C  
ATOM    322  CB  LEU A  43      -5.194  -1.644 -17.604  1.00 83.03           C  
ATOM    323  O   LEU A  43      -4.941   0.426 -15.112  1.00 83.03           O  
ATOM    324  CG  LEU A  43      -4.777  -2.875 -18.410  1.00 83.03           C  
ATOM    325  CD1 LEU A  43      -6.002  -3.701 -18.788  1.00 83.03           C  
ATOM    326  CD2 LEU A  43      -3.998  -2.462 -19.654  1.00 83.03           C  
ATOM    327  N   TRP A  44      -4.569   1.531 -17.020  1.00 77.32           N  
ATOM    328  CA  TRP A  44      -4.954   2.826 -16.469  1.00 77.32           C  
ATOM    329  C   TRP A  44      -6.295   2.734 -15.748  1.00 77.32           C  
ATOM    330  CB  TRP A  44      -5.027   3.881 -17.577  1.00 77.32           C  
ATOM    331  O   TRP A  44      -6.475   3.327 -14.682  1.00 77.32           O  
ATOM    332  CG  TRP A  44      -6.223   3.745 -18.470  1.00 77.32           C  
ATOM    333  CD1 TRP A  44      -6.345   2.938 -19.567  1.00 77.32           C  
ATOM    334  CD2 TRP A  44      -7.467   4.441 -18.344  1.00 77.32           C  
ATOM    335  CE2 TRP A  44      -8.298   4.006 -19.400  1.00 77.32           C  
ATOM    336  CE3 TRP A  44      -7.961   5.390 -17.439  1.00 77.32           C  
ATOM    337  NE1 TRP A  44      -7.590   3.091 -20.131  1.00 77.32           N  
ATOM    338  CH2 TRP A  44     -10.055   5.417 -18.676  1.00 77.32           C  
ATOM    339  CZ2 TRP A  44      -9.597   4.489 -19.575  1.00 77.32           C  
ATOM    340  CZ3 TRP A  44      -9.254   5.870 -17.615  1.00 77.32           C  
ATOM    341  N   HIS A  45      -7.327   1.983 -16.308  1.00 76.16           N  
ATOM    342  CA  HIS A  45      -8.672   1.968 -15.743  1.00 76.16           C  
ATOM    343  C   HIS A  45      -8.712   1.184 -14.436  1.00 76.16           C  
ATOM    344  CB  HIS A  45      -9.665   1.375 -16.743  1.00 76.16           C  
ATOM    345  O   HIS A  45      -9.617   1.375 -13.621  1.00 76.16           O  
ATOM    346  CG  HIS A  45      -9.394  -0.057 -17.081  1.00 76.16           C  
ATOM    347  CD2 HIS A  45     -10.019  -1.195 -16.697  1.00 76.16           C  
ATOM    348  ND1 HIS A  45      -8.364  -0.443 -17.911  1.00 76.16           N  
ATOM    349  CE1 HIS A  45      -8.368  -1.760 -18.024  1.00 76.16           C  
ATOM    350  NE2 HIS A  45      -9.362  -2.241 -17.297  1.00 76.16           N  
ATOM    351  N   LYS A  46      -7.703   0.317 -14.250  1.00 78.57           N  
ATOM    352  CA  LYS A  46      -7.672  -0.487 -13.032  1.00 78.57           C  
ATOM    353  C   LYS A  46      -7.290   0.361 -11.822  1.00 78.57           C  
ATOM    354  CB  LYS A  46      -6.695  -1.654 -13.183  1.00 78.57           C  
ATOM    355  O   LYS A  46      -7.679   0.054 -10.694  1.00 78.57           O  
ATOM    356  CG  LYS A  46      -7.226  -2.800 -14.032  1.00 78.57           C  
ATOM    357  CD  LYS A  46      -6.426  -4.077 -13.811  1.00 78.57           C  
ATOM    358  CE  LYS A  46      -6.956  -5.224 -14.661  1.00 78.57           C  
ATOM    359  NZ  LYS A  46      -6.217  -6.495 -14.398  1.00 78.57           N  
ATOM    360  N   CYS A  47      -6.614   1.453 -12.103  1.00 87.39           N  
ATOM    361  CA  CYS A  47      -6.177   2.271 -10.977  1.00 87.39           C  
ATOM    362  C   CYS A  47      -7.062   3.502 -10.822  1.00 87.39           C  
ATOM    363  CB  CYS A  47      -4.720   2.698 -11.158  1.00 87.39           C  
ATOM    364  O   CYS A  47      -6.709   4.439 -10.103  1.00 87.39           O  
ATOM    365  SG  CYS A  47      -3.872   3.067  -9.607  1.00 87.39           S  
ATOM    366  N   SER A  48      -8.232   3.546 -11.451  1.00 87.95           N  
ATOM    367  CA  SER A  48      -9.124   4.701 -11.431  1.00 87.95           C  
ATOM    368  C   SER A  48     -10.303   4.473 -10.490  1.00 87.95           C  
ATOM    369  CB  SER A  48      -9.636   5.008 -12.838  1.00 87.95           C  
ATOM    370  O   SER A  48     -11.033   5.411 -10.164  1.00 87.95           O  
ATOM    371  OG  SER A  48      -8.556   5.254 -13.724  1.00 87.95           O  
ATOM    372  N   ARG A  49     -10.410   3.227 -10.116  1.00 91.42           N  
ATOM    373  CA  ARG A  49     -11.537   2.925  -9.239  1.00 91.42           C  
ATOM    374  C   ARG A  49     -11.072   2.210  -7.975  1.00 91.42           C  
ATOM    375  CB  ARG A  49     -12.576   2.073  -9.972  1.00 91.42           C  
ATOM    376  O   ARG A  49     -10.185   1.356  -8.030  1.00 91.42           O  
ATOM    377  CG  ARG A  49     -13.832   1.799  -9.160  1.00 91.42           C  
ATOM    378  CD  ARG A  49     -14.825   0.941  -9.930  1.00 91.42           C  
ATOM    379  NE  ARG A  49     -16.002   0.625  -9.126  1.00 91.42           N  
ATOM    380  NH1 ARG A  49     -17.101  -0.517 -10.807  1.00 91.42           N  
ATOM    381  NH2 ARG A  49     -18.073  -0.292  -8.743  1.00 91.42           N  
ATOM    382  CZ  ARG A  49     -17.056  -0.061  -9.560  1.00 91.42           C  
ATOM    383  N   SER A  50     -11.647   2.631  -6.825  1.00 94.58           N  
ATOM    384  CA  SER A  50     -11.363   1.900  -5.594  1.00 94.58           C  
ATOM    385  C   SER A  50     -12.217   0.641  -5.489  1.00 94.58           C  
ATOM    386  CB  SER A  50     -11.602   2.792  -4.375  1.00 94.58           C  
ATOM    387  O   SER A  50     -13.334   0.597  -6.009  1.00 94.58           O  
ATOM    388  OG  SER A  50     -12.976   3.115  -4.250  1.00 94.58           O  
ATOM    389  N   GLU A  51     -11.652  -0.420  -4.884  1.00 94.33           N  
ATOM    390  CA  GLU A  51     -12.310  -1.708  -4.690  1.00 94.33           C  
ATOM    391  C   GLU A  51     -12.373  -2.079  -3.211  1.00 94.33           C  
ATOM    392  CB  GLU A  51     -11.588  -2.805  -5.478  1.00 94.33           C  
ATOM    393  O   GLU A  51     -11.578  -1.587  -2.408  1.00 94.33           O  
ATOM    394  CG  GLU A  51     -11.526  -2.547  -6.976  1.00 94.33           C  
ATOM    395  CD  GLU A  51     -10.701  -3.578  -7.729  1.00 94.33           C  
ATOM    396  OE1 GLU A  51     -10.638  -3.512  -8.978  1.00 94.33           O  
ATOM    397  OE2 GLU A  51     -10.113  -4.461  -7.065  1.00 94.33           O  
ATOM    398  N   GLN A  52     -13.351  -2.904  -2.940  1.00 95.23           N  
ATOM    399  CA  GLN A  52     -13.528  -3.347  -1.561  1.00 95.23           C  
ATOM    400  C   GLN A  52     -12.328  -4.162  -1.087  1.00 95.23           C  
ATOM    401  CB  GLN A  52     -14.810  -4.169  -1.421  1.00 95.23           C  
ATOM    402  O   GLN A  52     -11.837  -5.031  -1.810  1.00 95.23           O  
ATOM    403  CG  GLN A  52     -15.152  -4.535   0.017  1.00 95.23           C  
ATOM    404  CD  GLN A  52     -16.496  -5.228   0.142  1.00 95.23           C  
ATOM    405  NE2 GLN A  52     -17.124  -5.098   1.306  1.00 95.23           N  
ATOM    406  OE1 GLN A  52     -16.966  -5.874  -0.800  1.00 95.23           O  
ATOM    407  N   CYS A  53     -11.819  -3.790   0.160  1.00 94.62           N  
ATOM    408  CA  CYS A  53     -10.734  -4.544   0.778  1.00 94.62           C  
ATOM    409  C   CYS A  53     -11.247  -5.848   1.377  1.00 94.62           C  
ATOM    410  CB  CYS A  53     -10.049  -3.710   1.860  1.00 94.62           C  
ATOM    411  O   CYS A  53     -12.388  -5.918   1.837  1.00 94.62           O  
ATOM    412  SG  CYS A  53      -9.221  -2.235   1.227  1.00 94.62           S  
ATOM    413  N   PRO A  54     -10.476  -6.870   1.292  1.00 90.76           N  
ATOM    414  CA  PRO A  54     -10.872  -8.141   1.903  1.00 90.76           C  
ATOM    415  C   PRO A  54     -10.774  -8.118   3.427  1.00 90.76           C  
ATOM    416  CB  PRO A  54      -9.880  -9.143   1.308  1.00 90.76           C  
ATOM    417  O   PRO A  54      -9.909  -7.438   3.984  1.00 90.76           O  
ATOM    418  CG  PRO A  54      -8.675  -8.329   0.964  1.00 90.76           C  
ATOM    419  CD  PRO A  54      -9.117  -6.926   0.664  1.00 90.76           C  
ATOM    420  N   GLY A  55     -11.868  -8.689   4.069  1.00 86.52           N  
ATOM    421  CA  GLY A  55     -11.725  -9.081   5.462  1.00 86.52           C  
ATOM    422  C   GLY A  55     -11.516  -7.904   6.395  1.00 86.52           C  
ATOM    423  O   GLY A  55     -12.275  -6.933   6.358  1.00 86.52           O  
ATOM    424  N   MET A  56     -10.318  -8.024   7.090  1.00 86.45           N  
ATOM    425  CA  MET A  56      -9.990  -7.104   8.174  1.00 86.45           C  
ATOM    426  C   MET A  56      -8.996  -6.045   7.707  1.00 86.45           C  
ATOM    427  CB  MET A  56      -9.418  -7.865   9.372  1.00 86.45           C  
ATOM    428  O   MET A  56      -8.379  -5.363   8.527  1.00 86.45           O  
ATOM    429  CG  MET A  56     -10.390  -8.859   9.987  1.00 86.45           C  
ATOM    430  SD  MET A  56     -11.767  -8.036  10.878  1.00 86.45           S  
ATOM    431  CE  MET A  56     -13.180  -8.944  10.192  1.00 86.45           C  
ATOM    432  N   HIS A  57      -8.806  -5.985   6.434  1.00 92.44           N  
ATOM    433  CA  HIS A  57      -7.927  -4.926   5.953  1.00 92.44           C  
ATOM    434  C   HIS A  57      -8.610  -3.565   6.029  1.00 92.44           C  
ATOM    435  CB  HIS A  57      -7.481  -5.210   4.517  1.00 92.44           C  
ATOM    436  O   HIS A  57      -9.402  -3.213   5.151  1.00 92.44           O  
ATOM    437  CG  HIS A  57      -6.607  -6.417   4.388  1.00 92.44           C  
ATOM    438  CD2 HIS A  57      -6.714  -7.654   4.927  1.00 92.44           C  
ATOM    439  ND1 HIS A  57      -5.458  -6.425   3.627  1.00 92.44           N  
ATOM    440  CE1 HIS A  57      -4.895  -7.619   3.703  1.00 92.44           C  
ATOM    441  NE2 HIS A  57      -5.637  -8.383   4.486  1.00 92.44           N  
ATOM    442  N   THR A  58      -8.214  -2.794   7.001  1.00 91.65           N  
ATOM    443  CA  THR A  58      -8.960  -1.580   7.313  1.00 91.65           C  
ATOM    444  C   THR A  58      -8.156  -0.339   6.933  1.00 91.65           C  
ATOM    445  CB  THR A  58      -9.329  -1.518   8.806  1.00 91.65           C  
ATOM    446  O   THR A  58      -8.527   0.781   7.290  1.00 91.65           O  
ATOM    447  CG2 THR A  58     -10.281  -2.648   9.185  1.00 91.65           C  
ATOM    448  OG1 THR A  58      -8.136  -1.630   9.592  1.00 91.65           O  
ATOM    449  N   LYS A  59      -7.015  -0.604   6.197  1.00 94.58           N  
ATOM    450  CA  LYS A  59      -6.141   0.507   5.829  1.00 94.58           C  
ATOM    451  C   LYS A  59      -5.801   0.469   4.342  1.00 94.58           C  
ATOM    452  CB  LYS A  59      -4.858   0.480   6.661  1.00 94.58           C  
ATOM    453  O   LYS A  59      -5.785  -0.602   3.731  1.00 94.58           O  
ATOM    454  CG  LYS A  59      -5.094   0.530   8.163  1.00 94.58           C  
ATOM    455  CD  LYS A  59      -3.787   0.421   8.938  1.00 94.58           C  
ATOM    456  CE  LYS A  59      -4.030   0.352  10.439  1.00 94.58           C  
ATOM    457  NZ  LYS A  59      -3.562   1.589  11.134  1.00 94.58           N  
ATOM    458  N   CYS A  60      -5.614   1.635   3.806  1.00 97.15           N  
ATOM    459  CA  CYS A  60      -5.074   1.768   2.458  1.00 97.15           C  
ATOM    460  C   CYS A  60      -3.610   2.191   2.496  1.00 97.15           C  
ATOM    461  CB  CYS A  60      -5.886   2.781   1.653  1.00 97.15           C  
ATOM    462  O   CYS A  60      -3.180   2.870   3.430  1.00 97.15           O  
ATOM    463  SG  CYS A  60      -7.647   2.391   1.556  1.00 97.15           S  
ATOM    464  N   TYR A  61      -2.849   1.755   1.458  1.00 97.77           N  
ATOM    465  CA  TYR A  61      -1.462   2.204   1.418  1.00 97.77           C  
ATOM    466  C   TYR A  61      -1.040   2.545  -0.006  1.00 97.77           C  
ATOM    467  CB  TYR A  61      -0.533   1.131   1.994  1.00 97.77           C  
ATOM    468  O   TYR A  61      -1.634   2.057  -0.970  1.00 97.77           O  
ATOM    469  CG  TYR A  61      -0.360  -0.069   1.095  1.00 97.77           C  
ATOM    470  CD1 TYR A  61      -1.183  -1.185   1.223  1.00 97.77           C  
ATOM    471  CD2 TYR A  61       0.628  -0.089   0.116  1.00 97.77           C  
ATOM    472  CE1 TYR A  61      -1.025  -2.294   0.398  1.00 97.77           C  
ATOM    473  CE2 TYR A  61       0.795  -1.192  -0.715  1.00 97.77           C  
ATOM    474  OH  TYR A  61       0.125  -3.382  -1.387  1.00 97.77           O  
ATOM    475  CZ  TYR A  61      -0.036  -2.288  -0.567  1.00 97.77           C  
ATOM    476  N   THR A  62      -0.059   3.413  -0.081  1.00 97.89           N  
ATOM    477  CA  THR A  62       0.687   3.701  -1.301  1.00 97.89           C  
ATOM    478  C   THR A  62       2.180   3.470  -1.088  1.00 97.89           C  
ATOM    479  CB  THR A  62       0.451   5.148  -1.772  1.00 97.89           C  
ATOM    480  O   THR A  62       2.772   4.015  -0.154  1.00 97.89           O  
ATOM    481  CG2 THR A  62       1.146   5.413  -3.103  1.00 97.89           C  
ATOM    482  OG1 THR A  62      -0.956   5.369  -1.928  1.00 97.89           O  
ATOM    483  N   LEU A  63       2.742   2.626  -1.955  1.00 97.23           N  
ATOM    484  CA  LEU A  63       4.177   2.364  -1.929  1.00 97.23           C  
ATOM    485  C   LEU A  63       4.903   3.207  -2.972  1.00 97.23           C  
ATOM    486  CB  LEU A  63       4.456   0.879  -2.173  1.00 97.23           C  
ATOM    487  O   LEU A  63       4.527   3.208  -4.147  1.00 97.23           O  
ATOM    488  CG  LEU A  63       5.927   0.461  -2.204  1.00 97.23           C  
ATOM    489  CD1 LEU A  63       6.533   0.551  -0.808  1.00 97.23           C  
ATOM    490  CD2 LEU A  63       6.070  -0.950  -2.765  1.00 97.23           C  
ATOM    491  N   TYR A  64       5.922   3.863  -2.467  1.00 95.91           N  
ATOM    492  CA  TYR A  64       6.754   4.681  -3.342  1.00 95.91           C  
ATOM    493  C   TYR A  64       8.156   4.097  -3.463  1.00 95.91           C  
ATOM    494  CB  TYR A  64       6.830   6.119  -2.821  1.00 95.91           C  
ATOM    495  O   TYR A  64       8.711   3.588  -2.486  1.00 95.91           O  
ATOM    496  CG  TYR A  64       5.493   6.816  -2.764  1.00 95.91           C  
ATOM    497  CD1 TYR A  64       5.051   7.606  -3.822  1.00 95.91           C  
ATOM    498  CD2 TYR A  64       4.669   6.686  -1.651  1.00 95.91           C  
ATOM    499  CE1 TYR A  64       3.819   8.252  -3.772  1.00 95.91           C  
ATOM    500  CE2 TYR A  64       3.435   7.327  -1.590  1.00 95.91           C  
ATOM    501  OH  TYR A  64       1.800   8.742  -2.600  1.00 95.91           O  
ATOM    502  CZ  TYR A  64       3.020   8.106  -2.654  1.00 95.91           C  
ATOM    503  N   LYS A  65       8.740   4.218  -4.703  1.00 94.98           N  
ATOM    504  CA  LYS A  65      10.116   3.818  -4.980  1.00 94.98           C  
ATOM    505  C   LYS A  65      10.852   4.893  -5.775  1.00 94.98           C  
ATOM    506  CB  LYS A  65      10.146   2.491  -5.740  1.00 94.98           C  
ATOM    507  O   LYS A  65      10.227   5.685  -6.483  1.00 94.98           O  
ATOM    508  CG  LYS A  65       9.611   1.310  -4.945  1.00 94.98           C  
ATOM    509  CD  LYS A  65       9.743   0.006  -5.722  1.00 94.98           C  
ATOM    510  CE  LYS A  65       9.284  -1.187  -4.896  1.00 94.98           C  
ATOM    511  NZ  LYS A  65       9.376  -2.463  -5.668  1.00 94.98           N  
ATOM    512  N   LEU A  66      12.143   4.808  -5.559  1.00 92.68           N  
ATOM    513  CA  LEU A  66      12.959   5.711  -6.361  1.00 92.68           C  
ATOM    514  C   LEU A  66      13.205   5.132  -7.751  1.00 92.68           C  
ATOM    515  CB  LEU A  66      14.296   5.987  -5.667  1.00 92.68           C  
ATOM    516  O   LEU A  66      13.473   3.937  -7.891  1.00 92.68           O  
ATOM    517  CG  LEU A  66      14.223   6.709  -4.320  1.00 92.68           C  
ATOM    518  CD1 LEU A  66      15.599   6.741  -3.662  1.00 92.68           C  
ATOM    519  CD2 LEU A  66      13.677   8.121  -4.499  1.00 92.68           C  
ATOM    520  N   ASP A  67      13.025   5.867  -8.744  1.00 88.02           N  
ATOM    521  CA  ASP A  67      13.345   5.438 -10.102  1.00 88.02           C  
ATOM    522  C   ASP A  67      14.840   5.574 -10.382  1.00 88.02           C  
ATOM    523  CB  ASP A  67      12.542   6.246 -11.123  1.00 88.02           C  
ATOM    524  O   ASP A  67      15.618   5.904  -9.485  1.00 88.02           O  
ATOM    525  CG  ASP A  67      12.960   7.705 -11.186  1.00 88.02           C  
ATOM    526  OD1 ASP A  67      14.007   8.065 -10.605  1.00 88.02           O  
ATOM    527  OD2 ASP A  67      12.235   8.502 -11.820  1.00 88.02           O  
ATOM    528  N   GLU A  68      15.266   5.265 -11.580  1.00 88.77           N  
ATOM    529  CA  GLU A  68      16.675   5.237 -11.960  1.00 88.77           C  
ATOM    530  C   GLU A  68      17.318   6.611 -11.799  1.00 88.77           C  
ATOM    531  CB  GLU A  68      16.835   4.747 -13.401  1.00 88.77           C  
ATOM    532  O   GLU A  68      18.533   6.717 -11.614  1.00 88.77           O  
ATOM    533  CG  GLU A  68      16.412   3.300 -13.609  1.00 88.77           C  
ATOM    534  CD  GLU A  68      16.630   2.809 -15.032  1.00 88.77           C  
ATOM    535  OE1 GLU A  68      16.490   1.591 -15.282  1.00 88.77           O  
ATOM    536  OE2 GLU A  68      16.945   3.651 -15.903  1.00 88.77           O  
ATOM    537  N   ASN A  69      16.472   7.651 -11.852  1.00 91.86           N  
ATOM    538  CA  ASN A  69      16.966   9.019 -11.730  1.00 91.86           C  
ATOM    539  C   ASN A  69      16.899   9.513 -10.288  1.00 91.86           C  
ATOM    540  CB  ASN A  69      16.181   9.956 -12.650  1.00 91.86           C  
ATOM    541  O   ASN A  69      17.215  10.671 -10.009  1.00 91.86           O  
ATOM    542  CG  ASN A  69      16.290   9.567 -14.111  1.00 91.86           C  
ATOM    543  ND2 ASN A  69      15.199   9.727 -14.850  1.00 91.86           N  
ATOM    544  OD1 ASN A  69      17.347   9.126 -14.572  1.00 91.86           O  
ATOM    545  N   GLY A  70      16.480   8.629  -9.368  1.00 88.36           N  
ATOM    546  CA  GLY A  70      16.390   8.994  -7.963  1.00 88.36           C  
ATOM    547  C   GLY A  70      15.109   9.730  -7.619  1.00 88.36           C  
ATOM    548  O   GLY A  70      15.000  10.330  -6.548  1.00 88.36           O  
ATOM    549  N   GLU A  71      14.207   9.792  -8.553  1.00 91.05           N  
ATOM    550  CA  GLU A  71      12.916  10.425  -8.299  1.00 91.05           C  
ATOM    551  C   GLU A  71      11.911   9.424  -7.737  1.00 91.05           C  
ATOM    552  CB  GLU A  71      12.367  11.060  -9.579  1.00 91.05           C  
ATOM    553  O   GLU A  71      11.837   8.284  -8.200  1.00 91.05           O  
ATOM    554  CG  GLU A  71      13.194  12.231 -10.089  1.00 91.05           C  
ATOM    555  CD  GLU A  71      12.635  12.852 -11.359  1.00 91.05           C  
ATOM    556  OE1 GLU A  71      12.919  14.041 -11.629  1.00 91.05           O  
ATOM    557  OE2 GLU A  71      11.906  12.145 -12.089  1.00 91.05           O  
ATOM    558  N   GLU A  72      11.152   9.935  -6.828  1.00 90.86           N  
ATOM    559  CA  GLU A  72      10.167   9.061  -6.198  1.00 90.86           C  
ATOM    560  C   GLU A  72       8.918   8.922  -7.064  1.00 90.86           C  
ATOM    561  CB  GLU A  72       9.789   9.588  -4.811  1.00 90.86           C  
ATOM    562  O   GLU A  72       8.359   9.921  -7.521  1.00 90.86           O  
ATOM    563  CG  GLU A  72       8.954   8.616  -3.991  1.00 90.86           C  
ATOM    564  CD  GLU A  72       8.625   9.134  -2.599  1.00 90.86           C  
ATOM    565  OE1 GLU A  72       7.697   9.964  -2.464  1.00 90.86           O  
ATOM    566  OE2 GLU A  72       9.301   8.707  -1.637  1.00 90.86           O  
ATOM    567  N   LYS A  73       8.482   7.658  -7.210  1.00 92.14           N  
ATOM    568  CA  LYS A  73       7.240   7.345  -7.911  1.00 92.14           C  
ATOM    569  C   LYS A  73       6.429   6.298  -7.153  1.00 92.14           C  
ATOM    570  CB  LYS A  73       7.533   6.854  -9.330  1.00 92.14           C  
ATOM    571  O   LYS A  73       6.995   5.451  -6.458  1.00 92.14           O  
ATOM    572  CG  LYS A  73       8.245   7.876 -10.204  1.00 92.14           C  
ATOM    573  CD  LYS A  73       7.276   8.921 -10.743  1.00 92.14           C  
ATOM    574  CE  LYS A  73       7.957   9.860 -11.730  1.00 92.14           C  
ATOM    575  NZ  LYS A  73       7.036  10.939 -12.195  1.00 92.14           N  
ATOM    576  N   TRP A  74       5.136   6.454  -7.346  1.00 92.98           N  
ATOM    577  CA  TRP A  74       4.354   5.393  -6.720  1.00 92.98           C  
ATOM    578  C   TRP A  74       4.539   4.072  -7.460  1.00 92.98           C  
ATOM    579  CB  TRP A  74       2.870   5.768  -6.682  1.00 92.98           C  
ATOM    580  O   TRP A  74       4.606   4.047  -8.691  1.00 92.98           O  
ATOM    581  CG  TRP A  74       2.226   5.841  -8.034  1.00 92.98           C  
ATOM    582  CD1 TRP A  74       2.091   6.948  -8.824  1.00 92.98           C  
ATOM    583  CD2 TRP A  74       1.624   4.759  -8.752  1.00 92.98           C  
ATOM    584  CE2 TRP A  74       1.144   5.284  -9.973  1.00 92.98           C  
ATOM    585  CE3 TRP A  74       1.443   3.396  -8.482  1.00 92.98           C  
ATOM    586  NE1 TRP A  74       1.442   6.620  -9.992  1.00 92.98           N  
ATOM    587  CH2 TRP A  74       0.331   3.162 -10.633  1.00 92.98           C  
ATOM    588  CZ2 TRP A  74       0.495   4.492 -10.922  1.00 92.98           C  
ATOM    589  CZ3 TRP A  74       0.797   2.609  -9.428  1.00 92.98           C  
ATOM    590  N   ALA A  75       4.594   3.037  -6.753  1.00 93.85           N  
ATOM    591  CA  ALA A  75       4.844   1.702  -7.290  1.00 93.85           C  
ATOM    592  C   ALA A  75       3.630   0.798  -7.099  1.00 93.85           C  
ATOM    593  CB  ALA A  75       6.073   1.083  -6.629  1.00 93.85           C  
ATOM    594  O   ALA A  75       3.325  -0.033  -7.959  1.00 93.85           O  
ATOM    595  N   ALA A  76       2.956   0.994  -5.969  1.00 95.75           N  
ATOM    596  CA  ALA A  76       1.809   0.134  -5.689  1.00 95.75           C  
ATOM    597  C   ALA A  76       0.854   0.797  -4.700  1.00 95.75           C  
ATOM    598  CB  ALA A  76       2.276  -1.216  -5.150  1.00 95.75           C  
ATOM    599  O   ALA A  76       1.283   1.558  -3.829  1.00 95.75           O  
ATOM    600  N   LYS A  77      -0.462   0.460  -4.877  1.00 97.10           N  
ATOM    601  CA  LYS A  77      -1.532   0.816  -3.949  1.00 97.10           C  
ATOM    602  C   LYS A  77      -2.310  -0.420  -3.507  1.00 97.10           C  
ATOM    603  CB  LYS A  77      -2.481   1.832  -4.587  1.00 97.10           C  
ATOM    604  O   LYS A  77      -2.438  -1.383  -4.265  1.00 97.10           O  
ATOM    605  CG  LYS A  77      -1.802   3.120  -5.029  1.00 97.10           C  
ATOM    606  CD  LYS A  77      -2.786   4.067  -5.703  1.00 97.10           C  
ATOM    607  CE  LYS A  77      -2.126   5.387  -6.079  1.00 97.10           C  
ATOM    608  NZ  LYS A  77      -3.133   6.463  -6.317  1.00 97.10           N  
ATOM    609  N   GLY A  78      -2.775  -0.321  -2.245  1.00 96.81           N  
ATOM    610  CA  GLY A  78      -3.528  -1.498  -1.840  1.00 96.81           C  
ATOM    611  C   GLY A  78      -4.095  -1.389  -0.437  1.00 96.81           C  
ATOM    612  O   GLY A  78      -4.042  -0.322   0.178  1.00 96.81           O  
ATOM    613  N   CYS A  79      -4.703  -2.552  -0.096  1.00 96.83           N  
ATOM    614  CA  CYS A  79      -5.284  -2.711   1.232  1.00 96.83           C  
ATOM    615  C   CYS A  79      -4.285  -3.346   2.192  1.00 96.83           C  
ATOM    616  CB  CYS A  79      -6.551  -3.563   1.164  1.00 96.83           C  
ATOM    617  O   CYS A  79      -3.458  -4.164   1.783  1.00 96.83           O  
ATOM    618  SG  CYS A  79      -7.825  -2.887   0.076  1.00 96.83           S  
ATOM    619  N   ALA A  80      -4.437  -2.937   3.434  1.00 95.54           N  
ATOM    620  CA  ALA A  80      -3.538  -3.526   4.423  1.00 95.54           C  
ATOM    621  C   ALA A  80      -4.218  -3.640   5.784  1.00 95.54           C  
ATOM    622  CB  ALA A  80      -2.259  -2.699   4.539  1.00 95.54           C  
ATOM    623  O   ALA A  80      -5.038  -2.793   6.148  1.00 95.54           O  
ATOM    624  N   TYR A  81      -3.964  -4.806   6.363  1.00 93.38           N  
ATOM    625  CA  TYR A  81      -4.380  -4.934   7.755  1.00 93.38           C  
ATOM    626  C   TYR A  81      -3.593  -3.983   8.649  1.00 93.38           C  
ATOM    627  CB  TYR A  81      -4.200  -6.375   8.240  1.00 93.38           C  
ATOM    628  O   TYR A  81      -4.166  -3.316   9.513  1.00 93.38           O  
ATOM    629  CG  TYR A  81      -4.572  -6.579   9.689  1.00 93.38           C  
ATOM    630  CD1 TYR A  81      -3.593  -6.620  10.680  1.00 93.38           C  
ATOM    631  CD2 TYR A  81      -5.900  -6.733  10.069  1.00 93.38           C  
ATOM    632  CE1 TYR A  81      -3.931  -6.810  12.016  1.00 93.38           C  
ATOM    633  CE2 TYR A  81      -6.249  -6.923  11.402  1.00 93.38           C  
ATOM    634  OH  TYR A  81      -5.599  -7.148  13.688  1.00 93.38           O  
ATOM    635  CZ  TYR A  81      -5.259  -6.959  12.367  1.00 93.38           C  
ATOM    636  N   SER A  82      -2.312  -4.004   8.437  1.00 93.38           N  
ATOM    637  CA  SER A  82      -1.356  -3.087   9.049  1.00 93.38           C  
ATOM    638  C   SER A  82      -0.505  -2.390   7.992  1.00 93.38           C  
ATOM    639  CB  SER A  82      -0.453  -3.831  10.033  1.00 93.38           C  
ATOM    640  O   SER A  82      -0.290  -2.931   6.906  1.00 93.38           O  
ATOM    641  OG  SER A  82       0.364  -4.771   9.355  1.00 93.38           O  
ATOM    642  N   CYS A  83      -0.076  -1.067   8.334  1.00 93.50           N  
ATOM    643  CA  CYS A  83       0.737  -0.330   7.373  1.00 93.50           C  
ATOM    644  C   CYS A  83       2.037  -1.070   7.079  1.00 93.50           C  
ATOM    645  CB  CYS A  83       1.045   1.072   7.896  1.00 93.50           C  
ATOM    646  O   CYS A  83       2.773  -1.430   7.999  1.00 93.50           O  
ATOM    647  SG  CYS A  83      -0.333   2.229   7.733  1.00 93.50           S  
ATOM    648  N   PRO A  84       2.307  -1.390   5.804  1.00 95.29           N  
ATOM    649  CA  PRO A  84       3.535  -2.094   5.426  1.00 95.29           C  
ATOM    650  C   PRO A  84       4.798  -1.341   5.838  1.00 95.29           C  
ATOM    651  CB  PRO A  84       3.430  -2.191   3.902  1.00 95.29           C  
ATOM    652  O   PRO A  84       4.808  -0.107   5.853  1.00 95.29           O  
ATOM    653  CG  PRO A  84       1.984  -1.963   3.603  1.00 95.29           C  
ATOM    654  CD  PRO A  84       1.407  -1.087   4.677  1.00 95.29           C  
ATOM    655  N   THR A  85       5.738  -2.072   6.157  1.00 96.46           N  
ATOM    656  CA  THR A  85       7.063  -1.525   6.427  1.00 96.46           C  
ATOM    657  C   THR A  85       7.846  -1.340   5.131  1.00 96.46           C  
ATOM    658  CB  THR A  85       7.857  -2.431   7.386  1.00 96.46           C  
ATOM    659  O   THR A  85       7.952  -2.268   4.326  1.00 96.46           O  
ATOM    660  CG2 THR A  85       9.200  -1.805   7.747  1.00 96.46           C  
ATOM    661  OG1 THR A  85       7.098  -2.630   8.584  1.00 96.46           O  
ATOM    662  N   PRO A  86       8.321  -0.189   4.951  1.00 95.84           N  
ATOM    663  CA  PRO A  86       9.054   0.053   3.706  1.00 95.84           C  
ATOM    664  C   PRO A  86      10.397  -0.673   3.662  1.00 95.84           C  
ATOM    665  CB  PRO A  86       9.254   1.570   3.704  1.00 95.84           C  
ATOM    666  O   PRO A  86      11.047  -0.841   4.697  1.00 95.84           O  
ATOM    667  CG  PRO A  86       9.201   1.965   5.145  1.00 95.84           C  
ATOM    668  CD  PRO A  86       8.310   0.999   5.871  1.00 95.84           C  
ATOM    669  N   GLY A  87      10.789  -1.208   2.559  1.00 93.60           N  
ATOM    670  CA  GLY A  87      12.125  -1.727   2.312  1.00 93.60           C  
ATOM    671  C   GLY A  87      13.119  -0.651   1.915  1.00 93.60           C  
ATOM    672  O   GLY A  87      12.782   0.534   1.890  1.00 93.60           O  
ATOM    673  N   PRO A  88      14.386  -1.041   1.630  1.00 91.46           N  
ATOM    674  CA  PRO A  88      15.391  -0.066   1.199  1.00 91.46           C  
ATOM    675  C   PRO A  88      14.978   0.689  -0.063  1.00 91.46           C  
ATOM    676  CB  PRO A  88      16.629  -0.927   0.940  1.00 91.46           C  
ATOM    677  O   PRO A  88      14.579   0.071  -1.053  1.00 91.46           O  
ATOM    678  CG  PRO A  88      16.397  -2.177   1.725  1.00 91.46           C  
ATOM    679  CD  PRO A  88      14.920  -2.447   1.767  1.00 91.46           C  
ATOM    680  N   GLY A  89      14.998   1.993   0.099  1.00 90.27           N  
ATOM    681  CA  GLY A  89      14.683   2.869  -1.018  1.00 90.27           C  
ATOM    682  C   GLY A  89      13.192   3.026  -1.252  1.00 90.27           C  
ATOM    683  O   GLY A  89      12.771   3.499  -2.309  1.00 90.27           O  
ATOM    684  N   GLU A  90      12.442   2.504  -0.271  1.00 94.95           N  
ATOM    685  CA  GLU A  90      10.988   2.574  -0.379  1.00 94.95           C  
ATOM    686  C   GLU A  90      10.397   3.477   0.700  1.00 94.95           C  
ATOM    687  CB  GLU A  90      10.374   1.174  -0.287  1.00 94.95           C  
ATOM    688  O   GLU A  90      11.000   3.664   1.759  1.00 94.95           O  
ATOM    689  CG  GLU A  90      10.733   0.268  -1.456  1.00 94.95           C  
ATOM    690  CD  GLU A  90      10.093  -1.108  -1.366  1.00 94.95           C  
ATOM    691  OE1 GLU A  90      10.160  -1.875  -2.354  1.00 94.95           O  
ATOM    692  OE2 GLU A  90       9.518  -1.422  -0.300  1.00 94.95           O  
ATOM    693  N   ARG A  91       9.315   4.028   0.391  1.00 95.89           N  
ATOM    694  CA  ARG A  91       8.486   4.785   1.324  1.00 95.89           C  
ATOM    695  C   ARG A  91       7.029   4.339   1.249  1.00 95.89           C  
ATOM    696  CB  ARG A  91       8.589   6.285   1.039  1.00 95.89           C  
ATOM    697  O   ARG A  91       6.514   4.064   0.163  1.00 95.89           O  
ATOM    698  CG  ARG A  91       7.815   7.152   2.019  1.00 95.89           C  
ATOM    699  CD  ARG A  91       8.047   8.635   1.765  1.00 95.89           C  
ATOM    700  NE  ARG A  91       7.580   9.035   0.441  1.00 95.89           N  
ATOM    701  NH1 ARG A  91       5.375   9.306   1.074  1.00 95.89           N  
ATOM    702  NH2 ARG A  91       6.006   9.696  -1.095  1.00 95.89           N  
ATOM    703  CZ  ARG A  91       6.321   9.345   0.143  1.00 95.89           C  
ATOM    704  N   VAL A  92       6.406   4.281   2.381  1.00 97.50           N  
ATOM    705  CA  VAL A  92       5.011   3.853   2.417  1.00 97.50           C  
ATOM    706  C   VAL A  92       4.162   4.917   3.110  1.00 97.50           C  
ATOM    707  CB  VAL A  92       4.853   2.494   3.135  1.00 97.50           C  
ATOM    708  O   VAL A  92       4.525   5.409   4.181  1.00 97.50           O  
ATOM    709  CG1 VAL A  92       3.376   2.151   3.322  1.00 97.50           C  
ATOM    710  CG2 VAL A  92       5.566   1.392   2.354  1.00 97.50           C  
ATOM    711  N   LYS A  93       3.102   5.315   2.434  1.00 96.77           N  
ATOM    712  CA  LYS A  93       2.067   6.149   3.038  1.00 96.77           C  
ATOM    713  C   LYS A  93       0.801   5.343   3.311  1.00 96.77           C  
ATOM    714  CB  LYS A  93       1.745   7.342   2.137  1.00 96.77           C  
ATOM    715  O   LYS A  93       0.271   4.686   2.413  1.00 96.77           O  
ATOM    716  CG  LYS A  93       0.766   8.333   2.748  1.00 96.77           C  
ATOM    717  CD  LYS A  93       0.511   9.513   1.818  1.00 96.77           C  
ATOM    718  CE  LYS A  93      -0.499  10.485   2.411  1.00 96.77           C  
ATOM    719  NZ  LYS A  93      -0.740  11.652   1.511  1.00 96.77           N  
ATOM    720  N   CYS A  94       0.368   5.476   4.574  1.00 96.50           N  
ATOM    721  CA  CYS A  94      -0.828   4.749   4.982  1.00 96.50           C  
ATOM    722  C   CYS A  94      -1.915   5.707   5.455  1.00 96.50           C  
ATOM    723  CB  CYS A  94      -0.497   3.751   6.092  1.00 96.50           C  
ATOM    724  O   CYS A  94      -1.616   6.777   5.989  1.00 96.50           O  
ATOM    725  SG  CYS A  94       0.102   2.159   5.484  1.00 96.50           S  
ATOM    726  N   CYS A  95      -3.142   5.240   5.256  1.00 95.33           N  
ATOM    727  CA  CYS A  95      -4.272   6.051   5.694  1.00 95.33           C  
ATOM    728  C   CYS A  95      -5.472   5.176   6.037  1.00 95.33           C  
ATOM    729  CB  CYS A  95      -4.658   7.061   4.614  1.00 95.33           C  
ATOM    730  O   CYS A  95      -5.478   3.980   5.741  1.00 95.33           O  
ATOM    731  SG  CYS A  95      -5.211   6.301   3.071  1.00 95.33           S  
ATOM    732  N   PHE A  96      -6.532   5.780   6.660  1.00 91.40           N  
ATOM    733  CA  PHE A  96      -7.509   4.912   7.307  1.00 91.40           C  
ATOM    734  C   PHE A  96      -8.916   5.211   6.802  1.00 91.40           C  
ATOM    735  CB  PHE A  96      -7.451   5.076   8.829  1.00 91.40           C  
ATOM    736  O   PHE A  96      -9.888   4.613   7.268  1.00 91.40           O  
ATOM    737  CG  PHE A  96      -6.109   4.745   9.424  1.00 91.40           C  
ATOM    738  CD1 PHE A  96      -5.832   3.462   9.880  1.00 91.40           C  
ATOM    739  CD2 PHE A  96      -5.124   5.719   9.529  1.00 91.40           C  
ATOM    740  CE1 PHE A  96      -4.591   3.153  10.431  1.00 91.40           C  
ATOM    741  CE2 PHE A  96      -3.882   5.418  10.079  1.00 91.40           C  
ATOM    742  CZ  PHE A  96      -3.617   4.135  10.531  1.00 91.40           C  
ATOM    743  N   TYR A  97      -9.056   6.007   5.747  1.00 91.79           N  
ATOM    744  CA  TYR A  97     -10.413   6.241   5.265  1.00 91.79           C  
ATOM    745  C   TYR A  97     -10.577   5.739   3.835  1.00 91.79           C  
ATOM    746  CB  TYR A  97     -10.760   7.731   5.337  1.00 91.79           C  
ATOM    747  O   TYR A  97      -9.589   5.482   3.144  1.00 91.79           O  
ATOM    748  CG  TYR A  97      -9.848   8.608   4.514  1.00 91.79           C  
ATOM    749  CD1 TYR A  97      -8.675   9.130   5.057  1.00 91.79           C  
ATOM    750  CD2 TYR A  97     -10.156   8.917   3.194  1.00 91.79           C  
ATOM    751  CE1 TYR A  97      -7.833   9.940   4.303  1.00 91.79           C  
ATOM    752  CE2 TYR A  97      -9.321   9.726   2.431  1.00 91.79           C  
ATOM    753  OH  TYR A  97      -7.332  11.033   2.242  1.00 91.79           O  
ATOM    754  CZ  TYR A  97      -8.163  10.232   2.993  1.00 91.79           C  
ATOM    755  N   ASN A  98     -11.789   5.498   3.350  1.00 93.98           N  
ATOM    756  CA  ASN A  98     -12.050   4.912   2.039  1.00 93.98           C  
ATOM    757  C   ASN A  98     -11.378   5.710   0.925  1.00 93.98           C  
ATOM    758  CB  ASN A  98     -13.556   4.811   1.786  1.00 93.98           C  
ATOM    759  O   ASN A  98     -11.526   6.932   0.854  1.00 93.98           O  
ATOM    760  CG  ASN A  98     -14.218   3.740   2.630  1.00 93.98           C  
ATOM    761  ND2 ASN A  98     -15.473   3.968   2.999  1.00 93.98           N  
ATOM    762  OD1 ASN A  98     -13.608   2.716   2.948  1.00 93.98           O  
ATOM    763  N   GLY A  99     -10.668   5.007   0.115  1.00 94.98           N  
ATOM    764  CA  GLY A  99     -10.106   5.588  -1.094  1.00 94.98           C  
ATOM    765  C   GLY A  99      -9.062   6.652  -0.815  1.00 94.98           C  
ATOM    766  O   GLY A  99      -8.810   7.518  -1.656  1.00 94.98           O  
ATOM    767  N   CYS A 100      -8.471   6.758   0.208  1.00 95.87           N  
ATOM    768  CA  CYS A 100      -7.544   7.807   0.622  1.00 95.87           C  
ATOM    769  C   CYS A 100      -6.199   7.653  -0.078  1.00 95.87           C  
ATOM    770  CB  CYS A 100      -7.348   7.781   2.137  1.00 95.87           C  
ATOM    771  O   CYS A 100      -5.341   8.532   0.017  1.00 95.87           O  
ATOM    772  SG  CYS A 100      -6.685   6.219   2.759  1.00 95.87           S  
ATOM    773  N   ASN A 101      -6.059   6.576  -0.806  1.00 96.29           N  
ATOM    774  CA  ASN A 101      -4.793   6.419  -1.514  1.00 96.29           C  
ATOM    775  C   ASN A 101      -4.952   6.675  -3.010  1.00 96.29           C  
ATOM    776  CB  ASN A 101      -4.212   5.024  -1.273  1.00 96.29           C  
ATOM    777  O   ASN A 101      -4.338   5.990  -3.830  1.00 96.29           O  
ATOM    778  CG  ASN A 101      -5.094   3.921  -1.823  1.00 96.29           C  
ATOM    779  ND2 ASN A 101      -4.493   2.776  -2.125  1.00 96.29           N  
ATOM    780  OD1 ASN A 101      -6.306   4.097  -1.977  1.00 96.29           O  
ATOM    781  N   GLU A 102      -5.771   7.553  -3.376  1.00 90.50           N  
ATOM    782  CA  GLU A 102      -6.056   7.877  -4.771  1.00 90.50           C  
ATOM    783  C   GLU A 102      -4.865   8.566  -5.432  1.00 90.50           C  
ATOM    784  CB  GLU A 102      -7.300   8.764  -4.873  1.00 90.50           C  
ATOM    785  O   GLU A 102      -4.625   8.389  -6.628  1.00 90.50           O  
ATOM    786  CG  GLU A 102      -7.700   9.099  -6.303  1.00 90.50           C  
ATOM    787  CD  GLU A 102      -8.974   9.924  -6.392  1.00 90.50           C  
ATOM    788  OE1 GLU A 102      -9.465  10.163  -7.518  1.00 90.50           O  
ATOM    789  OE2 GLU A 102      -9.485  10.336  -5.326  1.00 90.50           O  
ATOM    790  N   TYR A 103      -4.054   9.410  -4.668  1.00 79.57           N  
ATOM    791  CA  TYR A 103      -2.990  10.204  -5.273  1.00 79.57           C  
ATOM    792  C   TYR A 103      -1.619   9.705  -4.831  1.00 79.57           C  
ATOM    793  CB  TYR A 103      -3.150  11.683  -4.908  1.00 79.57           C  
ATOM    794  O   TYR A 103      -1.461   9.215  -3.711  1.00 79.57           O  
ATOM    795  CG  TYR A 103      -4.503  12.252  -5.260  1.00 79.57           C  
ATOM    796  CD1 TYR A 103      -4.808  12.616  -6.570  1.00 79.57           C  
ATOM    797  CD2 TYR A 103      -5.478  12.427  -4.285  1.00 79.57           C  
ATOM    798  CE1 TYR A 103      -6.052  13.143  -6.899  1.00 79.57           C  
ATOM    799  CE2 TYR A 103      -6.726  12.953  -4.602  1.00 79.57           C  
ATOM    800  OH  TYR A 103      -8.238  13.828  -6.229  1.00 79.57           O  
ATOM    801  CZ  TYR A 103      -7.004  13.307  -5.910  1.00 79.57           C  
TER     802      ALA A   1                                                      
ENDMDL                                                                          
END                                                                             
