# Supplementary material for: Domain loss enabled evolution of novel functions in the snake three-finger toxin gene superfamily
Source: Nat Commun. 2023 Aug 11;14:4861. doi: 10.1038/s41467-023-40550-0 (PMC10421932; doi:10.1038/s41467-023-40550-0)
Supplement: Supplementary file 5 — Supplementary Data 2 [file 41467_2023_40550_MOESM5_ESM.zip › SD2_structure_predictions/full_sequence/SP|A8HDK6|Pseudonaja_textilis.pdb]

MODEL     1                                                                     
ATOM      1  N   MET A   1     -30.332  -6.245  36.779  1.00 59.13           N  
ATOM      2  CA  MET A   1     -29.501  -5.157  36.271  1.00 59.13           C  
ATOM      3  C   MET A   1     -28.175  -5.689  35.738  1.00 59.13           C  
ATOM      4  CB  MET A   1     -29.247  -4.119  37.365  1.00 59.13           C  
ATOM      5  O   MET A   1     -27.438  -4.967  35.065  1.00 59.13           O  
ATOM      6  CG  MET A   1     -29.744  -4.540  38.738  1.00 59.13           C  
ATOM      7  SD  MET A   1     -29.479  -3.244  40.010  1.00 59.13           S  
ATOM      8  CE  MET A   1     -28.793  -4.251  41.355  1.00 59.13           C  
ATOM      9  N   LYS A   2     -27.930  -6.991  35.899  1.00 63.34           N  
ATOM     10  CA  LYS A   2     -26.726  -7.712  35.497  1.00 63.34           C  
ATOM     11  C   LYS A   2     -26.880  -8.300  34.097  1.00 63.34           C  
ATOM     12  CB  LYS A   2     -26.405  -8.822  36.500  1.00 63.34           C  
ATOM     13  O   LYS A   2     -25.906  -8.394  33.347  1.00 63.34           O  
ATOM     14  CG  LYS A   2     -25.989  -8.314  37.872  1.00 63.34           C  
ATOM     15  CD  LYS A   2     -25.706  -9.463  38.831  1.00 63.34           C  
ATOM     16  CE  LYS A   2     -25.149  -8.963  40.157  1.00 63.34           C  
ATOM     17  NZ  LYS A   2     -25.533  -9.855  41.291  1.00 63.34           N  
ATOM     18  N   THR A   3     -28.222  -8.470  33.766  1.00 64.99           N  
ATOM     19  CA  THR A   3     -28.460  -9.061  32.453  1.00 64.99           C  
ATOM     20  C   THR A   3     -28.331  -8.008  31.355  1.00 64.99           C  
ATOM     21  CB  THR A   3     -29.852  -9.715  32.379  1.00 64.99           C  
ATOM     22  O   THR A   3     -27.876  -8.310  30.250  1.00 64.99           O  
ATOM     23  CG2 THR A   3     -29.900 -11.000  33.199  1.00 64.99           C  
ATOM     24  OG1 THR A   3     -30.831  -8.801  32.886  1.00 64.99           O  
ATOM     25  N   LEU A   4     -28.696  -6.796  31.711  1.00 67.14           N  
ATOM     26  CA  LEU A   4     -28.590  -5.707  30.745  1.00 67.14           C  
ATOM     27  C   LEU A   4     -27.129  -5.363  30.473  1.00 67.14           C  
ATOM     28  CB  LEU A   4     -29.333  -4.468  31.251  1.00 67.14           C  
ATOM     29  O   LEU A   4     -26.746  -5.127  29.325  1.00 67.14           O  
ATOM     30  CG  LEU A   4     -30.726  -4.228  30.666  1.00 67.14           C  
ATOM     31  CD1 LEU A   4     -31.501  -3.240  31.532  1.00 67.14           C  
ATOM     32  CD2 LEU A   4     -30.624  -3.722  29.231  1.00 67.14           C  
ATOM     33  N   LEU A   5     -26.260  -5.463  31.570  1.00 66.67           N  
ATOM     34  CA  LEU A   5     -24.833  -5.180  31.462  1.00 66.67           C  
ATOM     35  C   LEU A   5     -24.128  -6.247  30.632  1.00 66.67           C  
ATOM     36  CB  LEU A   5     -24.196  -5.095  32.852  1.00 66.67           C  
ATOM     37  O   LEU A   5     -23.272  -5.930  29.803  1.00 66.67           O  
ATOM     38  CG  LEU A   5     -23.617  -3.737  33.251  1.00 66.67           C  
ATOM     39  CD1 LEU A   5     -24.012  -3.393  34.683  1.00 66.67           C  
ATOM     40  CD2 LEU A   5     -22.100  -3.736  33.095  1.00 66.67           C  
ATOM     41  N   LEU A   6     -24.630  -7.520  30.770  1.00 65.73           N  
ATOM     42  CA  LEU A   6     -24.023  -8.613  30.019  1.00 65.73           C  
ATOM     43  C   LEU A   6     -24.363  -8.508  28.536  1.00 65.73           C  
ATOM     44  CB  LEU A   6     -24.489  -9.965  30.566  1.00 65.73           C  
ATOM     45  O   LEU A   6     -23.508  -8.749  27.680  1.00 65.73           O  
ATOM     46  CG  LEU A   6     -23.422 -11.053  30.686  1.00 65.73           C  
ATOM     47  CD1 LEU A   6     -23.417 -11.640  32.093  1.00 65.73           C  
ATOM     48  CD2 LEU A   6     -23.652 -12.145  29.647  1.00 65.73           C  
ATOM     49  N   THR A   7     -25.542  -8.066  28.211  1.00 71.52           N  
ATOM     50  CA  THR A   7     -25.966  -7.921  26.823  1.00 71.52           C  
ATOM     51  C   THR A   7     -25.202  -6.791  26.139  1.00 71.52           C  
ATOM     52  CB  THR A   7     -27.480  -7.652  26.727  1.00 71.52           C  
ATOM     53  O   THR A   7     -24.851  -6.895  24.962  1.00 71.52           O  
ATOM     54  CG2 THR A   7     -28.283  -8.881  27.140  1.00 71.52           C  
ATOM     55  OG1 THR A   7     -27.821  -6.560  27.590  1.00 71.52           O  
ATOM     56  N   LEU A   8     -24.889  -5.687  26.775  1.00 67.40           N  
ATOM     57  CA  LEU A   8     -24.159  -4.549  26.228  1.00 67.40           C  
ATOM     58  C   LEU A   8     -22.709  -4.921  25.938  1.00 67.40           C  
ATOM     59  CB  LEU A   8     -24.210  -3.364  27.196  1.00 67.40           C  
ATOM     60  O   LEU A   8     -22.157  -4.529  24.907  1.00 67.40           O  
ATOM     61  CG  LEU A   8     -23.901  -1.989  26.603  1.00 67.40           C  
ATOM     62  CD1 LEU A   8     -25.192  -1.219  26.347  1.00 67.40           C  
ATOM     63  CD2 LEU A   8     -22.978  -1.202  27.527  1.00 67.40           C  
ATOM     64  N   VAL A   9     -22.077  -5.801  26.703  1.00 72.31           N  
ATOM     65  CA  VAL A   9     -20.706  -6.267  26.528  1.00 72.31           C  
ATOM     66  C   VAL A   9     -20.624  -7.189  25.314  1.00 72.31           C  
ATOM     67  CB  VAL A   9     -20.189  -6.997  27.788  1.00 72.31           C  
ATOM     68  O   VAL A   9     -19.701  -7.078  24.503  1.00 72.31           O  
ATOM     69  CG1 VAL A   9     -18.847  -7.671  27.510  1.00 72.31           C  
ATOM     70  CG2 VAL A   9     -20.069  -6.022  28.958  1.00 72.31           C  
ATOM     71  N   VAL A  10     -21.646  -7.996  25.082  1.00 68.67           N  
ATOM     72  CA  VAL A  10     -21.669  -8.925  23.957  1.00 68.67           C  
ATOM     73  C   VAL A  10     -21.863  -8.154  22.653  1.00 68.67           C  
ATOM     74  CB  VAL A  10     -22.782  -9.985  24.119  1.00 68.67           C  
ATOM     75  O   VAL A  10     -21.214  -8.451  21.647  1.00 68.67           O  
ATOM     76  CG1 VAL A  10     -22.862 -10.877  22.882  1.00 68.67           C  
ATOM     77  CG2 VAL A  10     -22.540 -10.824  25.372  1.00 68.67           C  
ATOM     78  N   VAL A  11     -22.740  -7.105  22.653  1.00 67.57           N  
ATOM     79  CA  VAL A  11     -22.995  -6.279  21.478  1.00 67.57           C  
ATOM     80  C   VAL A  11     -21.747  -5.467  21.137  1.00 67.57           C  
ATOM     81  CB  VAL A  11     -24.200  -5.338  21.696  1.00 67.57           C  
ATOM     82  O   VAL A  11     -21.404  -5.309  19.963  1.00 67.57           O  
ATOM     83  CG1 VAL A  11     -24.341  -4.361  20.529  1.00 67.57           C  
ATOM     84  CG2 VAL A  11     -25.483  -6.148  21.877  1.00 67.57           C  
ATOM     85  N   THR A  12     -21.012  -5.006  22.195  1.00 65.49           N  
ATOM     86  CA  THR A  12     -19.790  -4.247  21.953  1.00 65.49           C  
ATOM     87  C   THR A  12     -18.691  -5.153  21.404  1.00 65.49           C  
ATOM     88  CB  THR A  12     -19.297  -3.559  23.239  1.00 65.49           C  
ATOM     89  O   THR A  12     -17.896  -4.732  20.561  1.00 65.49           O  
ATOM     90  CG2 THR A  12     -20.308  -2.531  23.735  1.00 65.49           C  
ATOM     91  OG1 THR A  12     -19.098  -4.547  24.257  1.00 65.49           O  
ATOM     92  N   ILE A  13     -18.639  -6.430  21.833  1.00 63.77           N  
ATOM     93  CA  ILE A  13     -17.616  -7.359  21.367  1.00 63.77           C  
ATOM     94  C   ILE A  13     -17.950  -7.827  19.953  1.00 63.77           C  
ATOM     95  CB  ILE A  13     -17.480  -8.572  22.315  1.00 63.77           C  
ATOM     96  O   ILE A  13     -17.059  -7.963  19.111  1.00 63.77           O  
ATOM     97  CG1 ILE A  13     -16.991  -8.119  23.696  1.00 63.77           C  
ATOM     98  CG2 ILE A  13     -16.538  -9.621  21.718  1.00 63.77           C  
ATOM     99  CD1 ILE A  13     -17.038  -9.209  24.758  1.00 63.77           C  
ATOM    100  N   VAL A  14     -19.215  -8.035  19.638  1.00 62.01           N  
ATOM    101  CA  VAL A  14     -19.612  -8.460  18.300  1.00 62.01           C  
ATOM    102  C   VAL A  14     -19.475  -7.293  17.325  1.00 62.01           C  
ATOM    103  CB  VAL A  14     -21.059  -9.002  18.282  1.00 62.01           C  
ATOM    104  O   VAL A  14     -19.126  -7.488  16.159  1.00 62.01           O  
ATOM    105  CG1 VAL A  14     -21.491  -9.341  16.857  1.00 62.01           C  
ATOM    106  CG2 VAL A  14     -21.180 -10.227  19.186  1.00 62.01           C  
ATOM    107  N   CYS A  15     -19.522  -6.095  17.860  1.00 61.11           N  
ATOM    108  CA  CYS A  15     -19.378  -4.954  16.963  1.00 61.11           C  
ATOM    109  C   CYS A  15     -17.909  -4.604  16.758  1.00 61.11           C  
ATOM    110  CB  CYS A  15     -20.128  -3.741  17.514  1.00 61.11           C  
ATOM    111  O   CYS A  15     -17.548  -3.982  15.757  1.00 61.11           O  
ATOM    112  SG  CYS A  15     -21.924  -3.925  17.493  1.00 61.11           S  
ATOM    113  N   LEU A  16     -16.983  -5.145  17.573  1.00 58.14           N  
ATOM    114  CA  LEU A  16     -15.580  -4.778  17.412  1.00 58.14           C  
ATOM    115  C   LEU A  16     -14.915  -5.630  16.336  1.00 58.14           C  
ATOM    116  CB  LEU A  16     -14.830  -4.934  18.738  1.00 58.14           C  
ATOM    117  O   LEU A  16     -13.879  -5.248  15.788  1.00 58.14           O  
ATOM    118  CG  LEU A  16     -15.126  -3.885  19.811  1.00 58.14           C  
ATOM    119  CD1 LEU A  16     -14.663  -4.380  21.177  1.00 58.14           C  
ATOM    120  CD2 LEU A  16     -14.459  -2.559  19.462  1.00 58.14           C  
ATOM    121  N   ASP A  17     -15.598  -6.680  15.869  1.00 55.31           N  
ATOM    122  CA  ASP A  17     -14.953  -7.428  14.795  1.00 55.31           C  
ATOM    123  C   ASP A  17     -15.301  -6.840  13.429  1.00 55.31           C  
ATOM    124  CB  ASP A  17     -15.356  -8.903  14.850  1.00 55.31           C  
ATOM    125  O   ASP A  17     -15.427  -7.572  12.446  1.00 55.31           O  
ATOM    126  CG  ASP A  17     -14.337  -9.770  15.570  1.00 55.31           C  
ATOM    127  OD1 ASP A  17     -13.128  -9.665  15.271  1.00 55.31           O  
ATOM    128  OD2 ASP A  17     -14.747 -10.566  16.441  1.00 55.31           O  
ATOM    129  N   LEU A  18     -15.927  -5.693  13.466  1.00 57.14           N  
ATOM    130  CA  LEU A  18     -16.075  -4.993  12.195  1.00 57.14           C  
ATOM    131  C   LEU A  18     -14.715  -4.736  11.554  1.00 57.14           C  
ATOM    132  CB  LEU A  18     -16.817  -3.669  12.395  1.00 57.14           C  
ATOM    133  O   LEU A  18     -13.898  -3.991  12.100  1.00 57.14           O  
ATOM    134  CG  LEU A  18     -18.342  -3.725  12.301  1.00 57.14           C  
ATOM    135  CD1 LEU A  18     -18.951  -3.920  13.686  1.00 57.14           C  
ATOM    136  CD2 LEU A  18     -18.885  -2.460  11.646  1.00 57.14           C  
ATOM    137  N   GLY A  19     -13.869  -5.611  11.495  1.00 63.95           N  
ATOM    138  CA  GLY A  19     -12.707  -5.769  10.636  1.00 63.95           C  
ATOM    139  C   GLY A  19     -12.318  -4.491   9.917  1.00 63.95           C  
ATOM    140  O   GLY A  19     -13.132  -3.901   9.204  1.00 63.95           O  
ATOM    141  N   ASP A  20     -11.828  -3.544  10.607  1.00 73.36           N  
ATOM    142  CA  ASP A  20     -11.246  -2.405   9.904  1.00 73.36           C  
ATOM    143  C   ASP A  20     -10.713  -2.819   8.534  1.00 73.36           C  
ATOM    144  CB  ASP A  20     -10.127  -1.775  10.736  1.00 73.36           C  
ATOM    145  O   ASP A  20      -9.993  -3.812   8.417  1.00 73.36           O  
ATOM    146  CG  ASP A  20     -10.646  -0.904  11.866  1.00 73.36           C  
ATOM    147  OD1 ASP A  20     -11.760  -0.349  11.746  1.00 73.36           O  
ATOM    148  OD2 ASP A  20      -9.935  -0.770  12.885  1.00 73.36           O  
ATOM    149  N   SER A  21     -11.501  -2.467   7.479  1.00 87.17           N  
ATOM    150  CA  SER A  21     -11.036  -2.701   6.116  1.00 87.17           C  
ATOM    151  C   SER A  21      -9.832  -1.825   5.784  1.00 87.17           C  
ATOM    152  CB  SER A  21     -12.160  -2.438   5.113  1.00 87.17           C  
ATOM    153  O   SER A  21      -9.746  -0.682   6.238  1.00 87.17           O  
ATOM    154  OG  SER A  21     -12.604  -1.094   5.196  1.00 87.17           O  
ATOM    155  N   LEU A  22      -8.724  -2.407   5.267  1.00 94.78           N  
ATOM    156  CA  LEU A  22      -7.485  -1.770   4.837  1.00 94.78           C  
ATOM    157  C   LEU A  22      -7.712  -0.930   3.585  1.00 94.78           C  
ATOM    158  CB  LEU A  22      -6.405  -2.823   4.570  1.00 94.78           C  
ATOM    159  O   LEU A  22      -8.380  -1.372   2.648  1.00 94.78           O  
ATOM    160  CG  LEU A  22      -5.017  -2.294   4.208  1.00 94.78           C  
ATOM    161  CD1 LEU A  22      -4.407  -1.551   5.392  1.00 94.78           C  
ATOM    162  CD2 LEU A  22      -4.109  -3.435   3.761  1.00 94.78           C  
ATOM    163  N   ILE A  23      -7.267   0.344   3.580  1.00 95.77           N  
ATOM    164  CA  ILE A  23      -7.377   1.271   2.460  1.00 95.77           C  
ATOM    165  C   ILE A  23      -6.035   1.369   1.738  1.00 95.77           C  
ATOM    166  CB  ILE A  23      -7.837   2.670   2.928  1.00 95.77           C  
ATOM    167  O   ILE A  23      -5.007   1.649   2.359  1.00 95.77           O  
ATOM    168  CG1 ILE A  23      -9.188   2.576   3.645  1.00 95.77           C  
ATOM    169  CG2 ILE A  23      -7.912   3.638   1.743  1.00 95.77           C  
ATOM    170  CD1 ILE A  23      -9.624   3.871   4.317  1.00 95.77           C  
ATOM    171  N   CYS A  24      -6.033   1.063   0.373  1.00 96.49           N  
ATOM    172  CA  CYS A  24      -4.836   1.099  -0.460  1.00 96.49           C  
ATOM    173  C   CYS A  24      -5.074   1.920  -1.721  1.00 96.49           C  
ATOM    174  CB  CYS A  24      -4.403  -0.318  -0.837  1.00 96.49           C  
ATOM    175  O   CYS A  24      -6.220   2.154  -2.108  1.00 96.49           O  
ATOM    176  SG  CYS A  24      -4.064  -1.378   0.585  1.00 96.49           S  
ATOM    177  N   TYR A  25      -3.986   2.370  -2.315  1.00 95.51           N  
ATOM    178  CA  TYR A  25      -4.072   3.016  -3.620  1.00 95.51           C  
ATOM    179  C   TYR A  25      -4.077   1.983  -4.740  1.00 95.51           C  
ATOM    180  CB  TYR A  25      -2.907   3.991  -3.815  1.00 95.51           C  
ATOM    181  O   TYR A  25      -3.282   1.040  -4.727  1.00 95.51           O  
ATOM    182  CG  TYR A  25      -2.991   5.219  -2.941  1.00 95.51           C  
ATOM    183  CD1 TYR A  25      -3.737   6.328  -3.334  1.00 95.51           C  
ATOM    184  CD2 TYR A  25      -2.325   5.274  -1.721  1.00 95.51           C  
ATOM    185  CE1 TYR A  25      -3.816   7.463  -2.533  1.00 95.51           C  
ATOM    186  CE2 TYR A  25      -2.396   6.403  -0.912  1.00 95.51           C  
ATOM    187  OH  TYR A  25      -3.218   8.611  -0.528  1.00 95.51           O  
ATOM    188  CZ  TYR A  25      -3.144   7.490  -1.325  1.00 95.51           C  
ATOM    189  N   LEU A  26      -5.071   1.983  -5.620  1.00 92.71           N  
ATOM    190  CA  LEU A  26      -5.130   1.118  -6.793  1.00 92.71           C  
ATOM    191  C   LEU A  26      -4.692   1.869  -8.046  1.00 92.71           C  
ATOM    192  CB  LEU A  26      -6.545   0.567  -6.984  1.00 92.71           C  
ATOM    193  O   LEU A  26      -4.287   1.254  -9.035  1.00 92.71           O  
ATOM    194  CG  LEU A  26      -6.970  -0.554  -6.033  1.00 92.71           C  
ATOM    195  CD1 LEU A  26      -7.052  -0.033  -4.602  1.00 92.71           C  
ATOM    196  CD2 LEU A  26      -8.306  -1.147  -6.469  1.00 92.71           C  
ATOM    197  N   ASP A  27      -4.817   3.231  -8.002  1.00 87.27           N  
ATOM    198  CA  ASP A  27      -4.384   4.182  -9.022  1.00 87.27           C  
ATOM    199  C   ASP A  27      -3.886   5.479  -8.387  1.00 87.27           C  
ATOM    200  CB  ASP A  27      -5.524   4.478  -9.998  1.00 87.27           C  
ATOM    201  O   ASP A  27      -3.688   5.545  -7.173  1.00 87.27           O  
ATOM    202  CG  ASP A  27      -6.776   4.994  -9.310  1.00 87.27           C  
ATOM    203  OD1 ASP A  27      -6.722   5.305  -8.100  1.00 87.27           O  
ATOM    204  OD2 ASP A  27      -7.825   5.087  -9.982  1.00 87.27           O  
ATOM    205  N   PHE A  28      -3.493   6.556  -9.143  1.00 78.84           N  
ATOM    206  CA  PHE A  28      -2.793   7.751  -8.687  1.00 78.84           C  
ATOM    207  C   PHE A  28      -3.711   8.627  -7.842  1.00 78.84           C  
ATOM    208  CB  PHE A  28      -2.257   8.550  -9.879  1.00 78.84           C  
ATOM    209  O   PHE A  28      -3.255   9.299  -6.914  1.00 78.84           O  
ATOM    210  CG  PHE A  28      -1.110   7.883 -10.590  1.00 78.84           C  
ATOM    211  CD1 PHE A  28       0.153   7.839 -10.014  1.00 78.84           C  
ATOM    212  CD2 PHE A  28      -1.297   7.300 -11.837  1.00 78.84           C  
ATOM    213  CE1 PHE A  28       1.216   7.223 -10.670  1.00 78.84           C  
ATOM    214  CE2 PHE A  28      -0.240   6.682 -12.499  1.00 78.84           C  
ATOM    215  CZ  PHE A  28       1.016   6.645 -11.914  1.00 78.84           C  
ATOM    216  N   SER A  29      -5.048   8.386  -7.824  1.00 78.05           N  
ATOM    217  CA  SER A  29      -5.691   9.549  -7.220  1.00 78.05           C  
ATOM    218  C   SER A  29      -6.742   9.130  -6.198  1.00 78.05           C  
ATOM    219  CB  SER A  29      -6.334  10.425  -8.296  1.00 78.05           C  
ATOM    220  O   SER A  29      -7.004   9.856  -5.237  1.00 78.05           O  
ATOM    221  OG  SER A  29      -5.652  10.288  -9.531  1.00 78.05           O  
ATOM    222  N   VAL A  30      -7.043   7.791  -6.142  1.00 85.62           N  
ATOM    223  CA  VAL A  30      -8.134   7.549  -5.203  1.00 85.62           C  
ATOM    224  C   VAL A  30      -7.887   6.244  -4.449  1.00 85.62           C  
ATOM    225  CB  VAL A  30      -9.501   7.500  -5.922  1.00 85.62           C  
ATOM    226  O   VAL A  30      -7.745   5.183  -5.062  1.00 85.62           O  
ATOM    227  CG1 VAL A  30     -10.633   7.299  -4.916  1.00 85.62           C  
ATOM    228  CG2 VAL A  30      -9.723   8.775  -6.733  1.00 85.62           C  
ATOM    229  N   PRO A  31      -7.716   6.378  -3.072  1.00 92.50           N  
ATOM    230  CA  PRO A  31      -7.620   5.154  -2.273  1.00 92.50           C  
ATOM    231  C   PRO A  31      -8.914   4.344  -2.277  1.00 92.50           C  
ATOM    232  CB  PRO A  31      -7.306   5.674  -0.868  1.00 92.50           C  
ATOM    233  O   PRO A  31      -9.999   4.907  -2.447  1.00 92.50           O  
ATOM    234  CG  PRO A  31      -7.842   7.070  -0.848  1.00 92.50           C  
ATOM    235  CD  PRO A  31      -7.811   7.612  -2.249  1.00 92.50           C  
ATOM    236  N   HIS A  32      -8.713   3.001  -2.248  1.00 94.39           N  
ATOM    237  CA  HIS A  32      -9.822   2.054  -2.255  1.00 94.39           C  
ATOM    238  C   HIS A  32      -9.761   1.126  -1.047  1.00 94.39           C  
ATOM    239  CB  HIS A  32      -9.819   1.235  -3.547  1.00 94.39           C  
ATOM    240  O   HIS A  32      -8.675   0.808  -0.557  1.00 94.39           O  
ATOM    241  CG  HIS A  32      -9.983   2.063  -4.782  1.00 94.39           C  
ATOM    242  CD2 HIS A  32     -11.055   2.255  -5.587  1.00 94.39           C  
ATOM    243  ND1 HIS A  32      -8.958   2.811  -5.318  1.00 94.39           N  
ATOM    244  CE1 HIS A  32      -9.394   3.431  -6.402  1.00 94.39           C  
ATOM    245  NE2 HIS A  32     -10.663   3.110  -6.588  1.00 94.39           N  
ATOM    246  N   THR A  33     -11.046   0.767  -0.613  1.00 95.26           N  
ATOM    247  CA  THR A  33     -11.137  -0.219   0.458  1.00 95.26           C  
ATOM    248  C   THR A  33     -10.799  -1.613  -0.061  1.00 95.26           C  
ATOM    249  CB  THR A  33     -12.541  -0.229   1.091  1.00 95.26           C  
ATOM    250  O   THR A  33     -11.370  -2.066  -1.055  1.00 95.26           O  
ATOM    251  CG2 THR A  33     -12.605  -1.193   2.271  1.00 95.26           C  
ATOM    252  OG1 THR A  33     -12.863   1.090   1.547  1.00 95.26           O  
ATOM    253  N   CYS A  34      -9.834  -2.342   0.614  1.00 94.55           N  
ATOM    254  CA  CYS A  34      -9.469  -3.698   0.220  1.00 94.55           C  
ATOM    255  C   CYS A  34     -10.555  -4.692   0.614  1.00 94.55           C  
ATOM    256  CB  CYS A  34      -8.140  -4.102   0.858  1.00 94.55           C  
ATOM    257  O   CYS A  34     -11.315  -4.447   1.552  1.00 94.55           O  
ATOM    258  SG  CYS A  34      -6.736  -3.108   0.308  1.00 94.55           S  
ATOM    259  N   ALA A  35     -10.668  -5.764  -0.246  1.00 93.85           N  
ATOM    260  CA  ALA A  35     -11.628  -6.828   0.035  1.00 93.85           C  
ATOM    261  C   ALA A  35     -11.261  -7.574   1.315  1.00 93.85           C  
ATOM    262  CB  ALA A  35     -11.704  -7.800  -1.140  1.00 93.85           C  
ATOM    263  O   ALA A  35     -10.108  -7.539   1.752  1.00 93.85           O  
ATOM    264  N   PRO A  36     -12.296  -8.217   1.970  1.00 91.56           N  
ATOM    265  CA  PRO A  36     -11.963  -9.059   3.122  1.00 91.56           C  
ATOM    266  C   PRO A  36     -10.890 -10.097   2.803  1.00 91.56           C  
ATOM    267  CB  PRO A  36     -13.294  -9.735   3.460  1.00 91.56           C  
ATOM    268  O   PRO A  36     -10.912 -10.704   1.729  1.00 91.56           O  
ATOM    269  CG  PRO A  36     -14.340  -8.809   2.928  1.00 91.56           C  
ATOM    270  CD  PRO A  36     -13.803  -8.144   1.693  1.00 91.56           C  
ATOM    271  N   GLY A  37      -9.869 -10.257   3.589  1.00 90.82           N  
ATOM    272  CA  GLY A  37      -8.796 -11.212   3.361  1.00 90.82           C  
ATOM    273  C   GLY A  37      -7.545 -10.576   2.786  1.00 90.82           C  
ATOM    274  O   GLY A  37      -6.472 -11.183   2.801  1.00 90.82           O  
ATOM    275  N   GLU A  38      -7.795  -9.341   2.142  1.00 95.02           N  
ATOM    276  CA  GLU A  38      -6.648  -8.588   1.644  1.00 95.02           C  
ATOM    277  C   GLU A  38      -6.082  -7.667   2.721  1.00 95.02           C  
ATOM    278  CB  GLU A  38      -7.035  -7.774   0.406  1.00 95.02           C  
ATOM    279  O   GLU A  38      -6.619  -6.584   2.964  1.00 95.02           O  
ATOM    280  CG  GLU A  38      -7.508  -8.623  -0.765  1.00 95.02           C  
ATOM    281  CD  GLU A  38      -7.748  -7.817  -2.031  1.00 95.02           C  
ATOM    282  OE1 GLU A  38      -7.463  -8.327  -3.139  1.00 95.02           O  
ATOM    283  OE2 GLU A  38      -8.226  -6.666  -1.916  1.00 95.02           O  
ATOM    284  N   LYS A  39      -4.929  -8.081   3.268  1.00 94.71           N  
ATOM    285  CA  LYS A  39      -4.432  -7.393   4.456  1.00 94.71           C  
ATOM    286  C   LYS A  39      -3.164  -6.603   4.145  1.00 94.71           C  
ATOM    287  CB  LYS A  39      -4.163  -8.394   5.581  1.00 94.71           C  
ATOM    288  O   LYS A  39      -2.422  -6.227   5.054  1.00 94.71           O  
ATOM    289  CG  LYS A  39      -5.401  -9.141   6.055  1.00 94.71           C  
ATOM    290  CD  LYS A  39      -5.085 -10.059   7.229  1.00 94.71           C  
ATOM    291  CE  LYS A  39      -6.332 -10.771   7.734  1.00 94.71           C  
ATOM    292  NZ  LYS A  39      -6.019 -11.711   8.851  1.00 94.71           N  
ATOM    293  N   LEU A  40      -2.933  -6.469   2.778  1.00 97.20           N  
ATOM    294  CA  LEU A  40      -1.715  -5.768   2.387  1.00 97.20           C  
ATOM    295  C   LEU A  40      -1.980  -4.829   1.215  1.00 97.20           C  
ATOM    296  CB  LEU A  40      -0.616  -6.768   2.016  1.00 97.20           C  
ATOM    297  O   LEU A  40      -2.852  -5.097   0.385  1.00 97.20           O  
ATOM    298  CG  LEU A  40      -0.166  -7.722   3.123  1.00 97.20           C  
ATOM    299  CD1 LEU A  40       0.699  -8.836   2.543  1.00 97.20           C  
ATOM    300  CD2 LEU A  40       0.589  -6.963   4.210  1.00 97.20           C  
ATOM    301  N   CYS A  41      -1.194  -3.714   1.202  1.00 97.03           N  
ATOM    302  CA  CYS A  41      -1.050  -2.874   0.019  1.00 97.03           C  
ATOM    303  C   CYS A  41       0.270  -3.151  -0.690  1.00 97.03           C  
ATOM    304  CB  CYS A  41      -1.136  -1.396   0.397  1.00 97.03           C  
ATOM    305  O   CYS A  41       1.268  -3.479  -0.046  1.00 97.03           O  
ATOM    306  SG  CYS A  41      -2.684  -0.940   1.208  1.00 97.03           S  
ATOM    307  N   TYR A  42       0.259  -3.169  -2.011  1.00 96.76           N  
ATOM    308  CA  TYR A  42       1.527  -3.384  -2.699  1.00 96.76           C  
ATOM    309  C   TYR A  42       1.746  -2.330  -3.778  1.00 96.76           C  
ATOM    310  CB  TYR A  42       1.572  -4.783  -3.320  1.00 96.76           C  
ATOM    311  O   TYR A  42       0.790  -1.719  -4.262  1.00 96.76           O  
ATOM    312  CG  TYR A  42       0.675  -4.942  -4.524  1.00 96.76           C  
ATOM    313  CD1 TYR A  42      -0.632  -5.403  -4.387  1.00 96.76           C  
ATOM    314  CD2 TYR A  42       1.134  -4.634  -5.800  1.00 96.76           C  
ATOM    315  CE1 TYR A  42      -1.462  -5.553  -5.494  1.00 96.76           C  
ATOM    316  CE2 TYR A  42       0.314  -4.780  -6.914  1.00 96.76           C  
ATOM    317  OH  TYR A  42      -1.797  -5.386  -7.851  1.00 96.76           O  
ATOM    318  CZ  TYR A  42      -0.980  -5.239  -6.751  1.00 96.76           C  
ATOM    319  N   THR A  43       3.037  -2.050  -4.063  1.00 95.91           N  
ATOM    320  CA  THR A  43       3.514  -1.293  -5.215  1.00 95.91           C  
ATOM    321  C   THR A  43       4.479  -2.129  -6.050  1.00 95.91           C  
ATOM    322  CB  THR A  43       4.207   0.011  -4.778  1.00 95.91           C  
ATOM    323  O   THR A  43       5.447  -2.682  -5.523  1.00 95.91           O  
ATOM    324  CG2 THR A  43       4.628   0.842  -5.987  1.00 95.91           C  
ATOM    325  OG1 THR A  43       3.304   0.780  -3.975  1.00 95.91           O  
ATOM    326  N   ARG A  44       4.131  -2.285  -7.368  1.00 95.01           N  
ATOM    327  CA  ARG A  44       4.964  -3.003  -8.327  1.00 95.01           C  
ATOM    328  C   ARG A  44       5.488  -2.063  -9.408  1.00 95.01           C  
ATOM    329  CB  ARG A  44       4.180  -4.151  -8.966  1.00 95.01           C  
ATOM    330  O   ARG A  44       4.711  -1.360 -10.057  1.00 95.01           O  
ATOM    331  CG  ARG A  44       5.027  -5.064  -9.838  1.00 95.01           C  
ATOM    332  CD  ARG A  44       4.206  -6.205 -10.424  1.00 95.01           C  
ATOM    333  NE  ARG A  44       3.547  -6.985  -9.380  1.00 95.01           N  
ATOM    334  NH1 ARG A  44       2.956  -8.733 -10.772  1.00 95.01           N  
ATOM    335  NH2 ARG A  44       2.397  -8.792  -8.549  1.00 95.01           N  
ATOM    336  CZ  ARG A  44       2.968  -8.168  -9.569  1.00 95.01           C  
ATOM    337  N   THR A  45       6.882  -2.093  -9.507  1.00 94.56           N  
ATOM    338  CA  THR A  45       7.495  -1.175 -10.460  1.00 94.56           C  
ATOM    339  C   THR A  45       8.420  -1.924 -11.415  1.00 94.56           C  
ATOM    340  CB  THR A  45       8.284  -0.066  -9.740  1.00 94.56           C  
ATOM    341  O   THR A  45       9.150  -2.827 -11.000  1.00 94.56           O  
ATOM    342  CG2 THR A  45       7.366   0.787  -8.871  1.00 94.56           C  
ATOM    343  OG1 THR A  45       9.289  -0.664  -8.911  1.00 94.56           O  
ATOM    344  N   TRP A  46       8.310  -1.607 -12.756  1.00 95.12           N  
ATOM    345  CA  TRP A  46       9.187  -2.184 -13.769  1.00 95.12           C  
ATOM    346  C   TRP A  46       9.329  -1.246 -14.964  1.00 95.12           C  
ATOM    347  CB  TRP A  46       8.655  -3.543 -14.231  1.00 95.12           C  
ATOM    348  O   TRP A  46       8.556  -0.297 -15.110  1.00 95.12           O  
ATOM    349  CG  TRP A  46       7.414  -3.459 -15.068  1.00 95.12           C  
ATOM    350  CD1 TRP A  46       7.338  -3.481 -16.433  1.00 95.12           C  
ATOM    351  CD2 TRP A  46       6.070  -3.334 -14.594  1.00 95.12           C  
ATOM    352  CE2 TRP A  46       5.229  -3.286 -15.727  1.00 95.12           C  
ATOM    353  CE3 TRP A  46       5.495  -3.258 -13.318  1.00 95.12           C  
ATOM    354  NE1 TRP A  46       6.027  -3.378 -16.836  1.00 95.12           N  
ATOM    355  CH2 TRP A  46       3.304  -3.094 -14.364  1.00 95.12           C  
ATOM    356  CZ2 TRP A  46       3.841  -3.166 -15.623  1.00 95.12           C  
ATOM    357  CZ3 TRP A  46       4.113  -3.138 -13.217  1.00 95.12           C  
ATOM    358  N   ASN A  47      10.396  -1.458 -15.729  1.00 95.02           N  
ATOM    359  CA  ASN A  47      10.624  -0.728 -16.972  1.00 95.02           C  
ATOM    360  C   ASN A  47      10.165  -1.532 -18.185  1.00 95.02           C  
ATOM    361  CB  ASN A  47      12.101  -0.353 -17.111  1.00 95.02           C  
ATOM    362  O   ASN A  47      10.591  -2.672 -18.377  1.00 95.02           O  
ATOM    363  CG  ASN A  47      12.348   0.644 -18.225  1.00 95.02           C  
ATOM    364  ND2 ASN A  47      13.173   1.647 -17.951  1.00 95.02           N  
ATOM    365  OD1 ASN A  47      11.800   0.515 -19.323  1.00 95.02           O  
ATOM    366  N   ASP A  48       9.265  -0.926 -19.007  1.00 93.00           N  
ATOM    367  CA  ASP A  48       8.762  -1.648 -20.171  1.00 93.00           C  
ATOM    368  C   ASP A  48       9.382  -1.112 -21.460  1.00 93.00           C  
ATOM    369  CB  ASP A  48       7.236  -1.555 -20.243  1.00 93.00           C  
ATOM    370  O   ASP A  48       8.870  -1.364 -22.553  1.00 93.00           O  
ATOM    371  CG  ASP A  48       6.741  -0.149 -20.536  1.00 93.00           C  
ATOM    372  OD1 ASP A  48       7.569   0.785 -20.616  1.00 93.00           O  
ATOM    373  OD2 ASP A  48       5.513   0.027 -20.684  1.00 93.00           O  
ATOM    374  N   GLY A  49      10.488  -0.449 -21.446  1.00 93.71           N  
ATOM    375  CA  GLY A  49      11.131   0.089 -22.635  1.00 93.71           C  
ATOM    376  C   GLY A  49      10.685   1.500 -22.967  1.00 93.71           C  
ATOM    377  O   GLY A  49      11.369   2.217 -23.700  1.00 93.71           O  
ATOM    378  N   ARG A  50       9.423   1.889 -22.528  1.00 94.70           N  
ATOM    379  CA  ARG A  50       8.871   3.216 -22.782  1.00 94.70           C  
ATOM    380  C   ARG A  50       8.951   4.091 -21.536  1.00 94.70           C  
ATOM    381  CB  ARG A  50       7.420   3.112 -23.257  1.00 94.70           C  
ATOM    382  O   ARG A  50       8.631   5.280 -21.585  1.00 94.70           O  
ATOM    383  CG  ARG A  50       7.259   2.419 -24.600  1.00 94.70           C  
ATOM    384  CD  ARG A  50       5.797   2.326 -25.016  1.00 94.70           C  
ATOM    385  NE  ARG A  50       5.063   1.369 -24.193  1.00 94.70           N  
ATOM    386  NH1 ARG A  50       3.038   1.695 -25.255  1.00 94.70           N  
ATOM    387  NH2 ARG A  50       3.202   0.202 -23.523  1.00 94.70           N  
ATOM    388  CZ  ARG A  50       3.769   1.091 -24.325  1.00 94.70           C  
ATOM    389  N   GLY A  51       9.328   3.446 -20.420  1.00 92.85           N  
ATOM    390  CA  GLY A  51       9.362   4.137 -19.141  1.00 92.85           C  
ATOM    391  C   GLY A  51       9.006   3.242 -17.969  1.00 92.85           C  
ATOM    392  O   GLY A  51       8.858   2.028 -18.131  1.00 92.85           O  
ATOM    393  N   THR A  52       9.053   3.884 -16.765  1.00 92.42           N  
ATOM    394  CA  THR A  52       8.751   3.165 -15.532  1.00 92.42           C  
ATOM    395  C   THR A  52       7.248   2.936 -15.394  1.00 92.42           C  
ATOM    396  CB  THR A  52       9.273   3.925 -14.299  1.00 92.42           C  
ATOM    397  O   THR A  52       6.456   3.866 -15.559  1.00 92.42           O  
ATOM    398  CG2 THR A  52       8.947   3.175 -13.012  1.00 92.42           C  
ATOM    399  OG1 THR A  52      10.694   4.077 -14.405  1.00 92.42           O  
ATOM    400  N   ARG A  53       6.888   1.679 -15.235  1.00 93.32           N  
ATOM    401  CA  ARG A  53       5.497   1.338 -14.953  1.00 93.32           C  
ATOM    402  C   ARG A  53       5.283   1.103 -13.461  1.00 93.32           C  
ATOM    403  CB  ARG A  53       5.076   0.099 -15.745  1.00 93.32           C  
ATOM    404  O   ARG A  53       6.141   0.527 -12.789  1.00 93.32           O  
ATOM    405  CG  ARG A  53       5.143   0.279 -17.253  1.00 93.32           C  
ATOM    406  CD  ARG A  53       4.175   1.349 -17.737  1.00 93.32           C  
ATOM    407  NE  ARG A  53       4.194   1.475 -19.191  1.00 93.32           N  
ATOM    408  NH1 ARG A  53       2.624   3.168 -19.272  1.00 93.32           N  
ATOM    409  NH2 ARG A  53       3.552   2.366 -21.209  1.00 93.32           N  
ATOM    410  CZ  ARG A  53       3.456   2.336 -19.887  1.00 93.32           C  
ATOM    411  N   ILE A  54       4.071   1.540 -13.016  1.00 93.23           N  
ATOM    412  CA  ILE A  54       3.746   1.381 -11.603  1.00 93.23           C  
ATOM    413  C   ILE A  54       2.356   0.765 -11.459  1.00 93.23           C  
ATOM    414  CB  ILE A  54       3.815   2.730 -10.852  1.00 93.23           C  
ATOM    415  O   ILE A  54       1.396   1.234 -12.074  1.00 93.23           O  
ATOM    416  CG1 ILE A  54       5.213   3.346 -10.987  1.00 93.23           C  
ATOM    417  CG2 ILE A  54       3.437   2.548  -9.379  1.00 93.23           C  
ATOM    418  CD1 ILE A  54       5.297   4.796 -10.530  1.00 93.23           C  
ATOM    419  N   GLU A  55       2.384  -0.300 -10.755  1.00 94.07           N  
ATOM    420  CA  GLU A  55       1.130  -0.944 -10.373  1.00 94.07           C  
ATOM    421  C   GLU A  55       0.954  -0.955  -8.858  1.00 94.07           C  
ATOM    422  CB  GLU A  55       1.071  -2.373 -10.920  1.00 94.07           C  
ATOM    423  O   GLU A  55       1.890  -1.276  -8.121  1.00 94.07           O  
ATOM    424  CG  GLU A  55      -0.257  -3.072 -10.671  1.00 94.07           C  
ATOM    425  CD  GLU A  55      -0.270  -4.520 -11.136  1.00 94.07           C  
ATOM    426  OE1 GLU A  55      -1.358  -5.137 -11.169  1.00 94.07           O  
ATOM    427  OE2 GLU A  55       0.818  -5.041 -11.468  1.00 94.07           O  
ATOM    428  N   ARG A  56      -0.336  -0.660  -8.364  1.00 95.10           N  
ATOM    429  CA  ARG A  56      -0.691  -0.634  -6.949  1.00 95.10           C  
ATOM    430  C   ARG A  56      -1.945  -1.461  -6.684  1.00 95.10           C  
ATOM    431  CB  ARG A  56      -0.903   0.805  -6.473  1.00 95.10           C  
ATOM    432  O   ARG A  56      -2.751  -1.684  -7.589  1.00 95.10           O  
ATOM    433  CG  ARG A  56       0.297   1.711  -6.698  1.00 95.10           C  
ATOM    434  CD  ARG A  56      -0.020   3.161  -6.361  1.00 95.10           C  
ATOM    435  NE  ARG A  56      -0.886   3.771  -7.366  1.00 95.10           N  
ATOM    436  NH1 ARG A  56      -1.611   5.487  -5.999  1.00 95.10           N  
ATOM    437  NH2 ARG A  56      -2.375   5.332  -8.155  1.00 95.10           N  
ATOM    438  CZ  ARG A  56      -1.622   4.862  -7.171  1.00 95.10           C  
ATOM    439  N   GLY A  57      -1.992  -1.966  -5.453  1.00 95.62           N  
ATOM    440  CA  GLY A  57      -3.214  -2.699  -5.168  1.00 95.62           C  
ATOM    441  C   GLY A  57      -3.222  -3.333  -3.789  1.00 95.62           C  
ATOM    442  O   GLY A  57      -2.377  -3.017  -2.950  1.00 95.62           O  
ATOM    443  N   CYS A  58      -4.342  -4.131  -3.596  1.00 96.75           N  
ATOM    444  CA  CYS A  58      -4.565  -4.909  -2.383  1.00 96.75           C  
ATOM    445  C   CYS A  58      -4.231  -6.379  -2.608  1.00 96.75           C  
ATOM    446  CB  CYS A  58      -6.013  -4.771  -1.916  1.00 96.75           C  
ATOM    447  O   CYS A  58      -4.434  -6.905  -3.703  1.00 96.75           O  
ATOM    448  SG  CYS A  58      -6.504  -3.070  -1.558  1.00 96.75           S  
ATOM    449  N   ALA A  59      -3.649  -7.010  -1.532  1.00 96.95           N  
ATOM    450  CA  ALA A  59      -3.300  -8.422  -1.670  1.00 96.95           C  
ATOM    451  C   ALA A  59      -3.383  -9.140  -0.326  1.00 96.95           C  
ATOM    452  CB  ALA A  59      -1.900  -8.568  -2.262  1.00 96.95           C  
ATOM    453  O   ALA A  59      -3.248  -8.516   0.729  1.00 96.95           O  
ATOM    454  N   ALA A  60      -3.737 -10.401  -0.400  1.00 96.37           N  
ATOM    455  CA  ALA A  60      -3.713 -11.245   0.792  1.00 96.37           C  
ATOM    456  C   ALA A  60      -2.280 -11.553   1.217  1.00 96.37           C  
ATOM    457  CB  ALA A  60      -4.481 -12.540   0.543  1.00 96.37           C  
ATOM    458  O   ALA A  60      -1.980 -11.615   2.412  1.00 96.37           O  
ATOM    459  N   THR A  61      -1.463 -11.783   0.208  1.00 96.70           N  
ATOM    460  CA  THR A  61      -0.035 -12.018   0.386  1.00 96.70           C  
ATOM    461  C   THR A  61       0.781 -11.124  -0.543  1.00 96.70           C  
ATOM    462  CB  THR A  61       0.325 -13.493   0.129  1.00 96.70           C  
ATOM    463  O   THR A  61       0.281 -10.672  -1.576  1.00 96.70           O  
ATOM    464  CG2 THR A  61      -0.405 -14.415   1.100  1.00 96.70           C  
ATOM    465  OG1 THR A  61      -0.043 -13.842  -1.212  1.00 96.70           O  
ATOM    466  N   CYS A  62       2.015 -10.780  -0.092  1.00 96.19           N  
ATOM    467  CA  CYS A  62       2.875  -9.941  -0.920  1.00 96.19           C  
ATOM    468  C   CYS A  62       3.219 -10.637  -2.231  1.00 96.19           C  
ATOM    469  CB  CYS A  62       4.157  -9.583  -0.170  1.00 96.19           C  
ATOM    470  O   CYS A  62       3.745 -11.751  -2.227  1.00 96.19           O  
ATOM    471  SG  CYS A  62       5.088  -8.230  -0.923  1.00 96.19           S  
ATOM    472  N   PRO A  63       2.867  -9.973  -3.377  1.00 95.83           N  
ATOM    473  CA  PRO A  63       3.144 -10.575  -4.683  1.00 95.83           C  
ATOM    474  C   PRO A  63       4.633 -10.828  -4.912  1.00 95.83           C  
ATOM    475  CB  PRO A  63       2.608  -9.536  -5.671  1.00 95.83           C  
ATOM    476  O   PRO A  63       5.470 -10.018  -4.504  1.00 95.83           O  
ATOM    477  CG  PRO A  63       1.636  -8.723  -4.880  1.00 95.83           C  
ATOM    478  CD  PRO A  63       2.099  -8.682  -3.452  1.00 95.83           C  
ATOM    479  N   ILE A  64       4.818 -11.976  -5.549  1.00 95.24           N  
ATOM    480  CA  ILE A  64       6.184 -12.340  -5.908  1.00 95.24           C  
ATOM    481  C   ILE A  64       6.494 -11.850  -7.321  1.00 95.24           C  
ATOM    482  CB  ILE A  64       6.406 -13.866  -5.809  1.00 95.24           C  
ATOM    483  O   ILE A  64       5.736 -12.116  -8.257  1.00 95.24           O  
ATOM    484  CG1 ILE A  64       6.107 -14.359  -4.389  1.00 95.24           C  
ATOM    485  CG2 ILE A  64       7.834 -14.232  -6.226  1.00 95.24           C  
ATOM    486  CD1 ILE A  64       6.009 -15.873  -4.267  1.00 95.24           C  
ATOM    487  N   PRO A  65       7.565 -11.124  -7.462  1.00 94.12           N  
ATOM    488  CA  PRO A  65       7.910 -10.641  -8.801  1.00 94.12           C  
ATOM    489  C   PRO A  65       8.192 -11.776  -9.783  1.00 94.12           C  
ATOM    490  CB  PRO A  65       9.167  -9.802  -8.561  1.00 94.12           C  
ATOM    491  O   PRO A  65       8.806 -12.779  -9.413  1.00 94.12           O  
ATOM    492  CG  PRO A  65       9.760 -10.353  -7.304  1.00 94.12           C  
ATOM    493  CD  PRO A  65       8.654 -10.928  -6.467  1.00 94.12           C  
ATOM    494  N   LYS A  66       7.671 -11.644 -11.062  1.00 90.31           N  
ATOM    495  CA  LYS A  66       7.846 -12.652 -12.103  1.00 90.31           C  
ATOM    496  C   LYS A  66       9.245 -12.581 -12.708  1.00 90.31           C  
ATOM    497  CB  LYS A  66       6.792 -12.482 -13.198  1.00 90.31           C  
ATOM    498  O   LYS A  66       9.774 -13.589 -13.181  1.00 90.31           O  
ATOM    499  CG  LYS A  66       5.379 -12.835 -12.758  1.00 90.31           C  
ATOM    500  CD  LYS A  66       4.396 -12.760 -13.919  1.00 90.31           C  
ATOM    501  CE  LYS A  66       2.978 -13.093 -13.476  1.00 90.31           C  
ATOM    502  NZ  LYS A  66       2.005 -12.986 -14.604  1.00 90.31           N  
ATOM    503  N   LYS A  67       9.797 -11.407 -12.662  1.00 92.87           N  
ATOM    504  CA  LYS A  67      11.131 -11.144 -13.191  1.00 92.87           C  
ATOM    505  C   LYS A  67      11.972 -10.352 -12.194  1.00 92.87           C  
ATOM    506  CB  LYS A  67      11.043 -10.388 -14.518  1.00 92.87           C  
ATOM    507  O   LYS A  67      11.431  -9.632 -11.352  1.00 92.87           O  
ATOM    508  CG  LYS A  67      10.307 -11.145 -15.614  1.00 92.87           C  
ATOM    509  CD  LYS A  67      10.218 -10.327 -16.896  1.00 92.87           C  
ATOM    510  CE  LYS A  67       9.405 -11.047 -17.964  1.00 92.87           C  
ATOM    511  NZ  LYS A  67       9.224 -10.204 -19.184  1.00 92.87           N  
ATOM    512  N   PRO A  68      13.350 -10.539 -12.285  1.00 91.56           N  
ATOM    513  CA  PRO A  68      14.252  -9.856 -11.354  1.00 91.56           C  
ATOM    514  C   PRO A  68      14.158  -8.335 -11.451  1.00 91.56           C  
ATOM    515  CB  PRO A  68      15.637 -10.346 -11.784  1.00 91.56           C  
ATOM    516  O   PRO A  68      14.430  -7.633 -10.473  1.00 91.56           O  
ATOM    517  CG  PRO A  68      15.378 -11.607 -12.543  1.00 91.56           C  
ATOM    518  CD  PRO A  68      13.981 -11.555 -13.092  1.00 91.56           C  
ATOM    519  N   GLU A  69      13.710  -7.808 -12.591  1.00 94.30           N  
ATOM    520  CA  GLU A  69      13.676  -6.366 -12.814  1.00 94.30           C  
ATOM    521  C   GLU A  69      12.413  -5.745 -12.225  1.00 94.30           C  
ATOM    522  CB  GLU A  69      13.769  -6.051 -14.310  1.00 94.30           C  
ATOM    523  O   GLU A  69      12.296  -4.521 -12.143  1.00 94.30           O  
ATOM    524  CG  GLU A  69      15.039  -6.568 -14.970  1.00 94.30           C  
ATOM    525  CD  GLU A  69      14.947  -8.026 -15.388  1.00 94.30           C  
ATOM    526  OE1 GLU A  69      15.983  -8.613 -15.777  1.00 94.30           O  
ATOM    527  OE2 GLU A  69      13.830  -8.587 -15.329  1.00 94.30           O  
ATOM    528  N   ILE A  70      11.526  -6.611 -11.809  1.00 95.91           N  
ATOM    529  CA  ILE A  70      10.297  -6.126 -11.190  1.00 95.91           C  
ATOM    530  C   ILE A  70      10.496  -5.991  -9.682  1.00 95.91           C  
ATOM    531  CB  ILE A  70       9.105  -7.062 -11.492  1.00 95.91           C  
ATOM    532  O   ILE A  70      10.948  -6.930  -9.023  1.00 95.91           O  
ATOM    533  CG1 ILE A  70       8.861  -7.147 -13.003  1.00 95.91           C  
ATOM    534  CG2 ILE A  70       7.846  -6.586 -10.761  1.00 95.91           C  
ATOM    535  CD1 ILE A  70       7.747  -8.106 -13.398  1.00 95.91           C  
ATOM    536  N   HIS A  71      10.192  -4.838  -9.182  1.00 95.02           N  
ATOM    537  CA  HIS A  71      10.313  -4.564  -7.754  1.00 95.02           C  
ATOM    538  C   HIS A  71       8.942  -4.462  -7.095  1.00 95.02           C  
ATOM    539  CB  HIS A  71      11.104  -3.275  -7.521  1.00 95.02           C  
ATOM    540  O   HIS A  71       8.055  -3.769  -7.599  1.00 95.02           O  
ATOM    541  CG  HIS A  71      12.494  -3.317  -8.071  1.00 95.02           C  
ATOM    542  CD2 HIS A  71      12.979  -2.980  -9.289  1.00 95.02           C  
ATOM    543  ND1 HIS A  71      13.573  -3.752  -7.332  1.00 95.02           N  
ATOM    544  CE1 HIS A  71      14.665  -3.680  -8.075  1.00 95.02           C  
ATOM    545  NE2 HIS A  71      14.332  -3.214  -9.266  1.00 95.02           N  
ATOM    546  N   VAL A  72       8.767  -5.189  -6.004  1.00 96.45           N  
ATOM    547  CA  VAL A  72       7.501  -5.191  -5.279  1.00 96.45           C  
ATOM    548  C   VAL A  72       7.738  -4.794  -3.824  1.00 96.45           C  
ATOM    549  CB  VAL A  72       6.809  -6.571  -5.349  1.00 96.45           C  
ATOM    550  O   VAL A  72       8.649  -5.311  -3.173  1.00 96.45           O  
ATOM    551  CG1 VAL A  72       5.503  -6.561  -4.557  1.00 96.45           C  
ATOM    552  CG2 VAL A  72       6.554  -6.966  -6.802  1.00 96.45           C  
ATOM    553  N   THR A  73       6.948  -3.832  -3.331  1.00 95.79           N  
ATOM    554  CA  THR A  73       6.932  -3.437  -1.927  1.00 95.79           C  
ATOM    555  C   THR A  73       5.540  -3.619  -1.330  1.00 95.79           C  
ATOM    556  CB  THR A  73       7.382  -1.975  -1.752  1.00 95.79           C  
ATOM    557  O   THR A  73       4.537  -3.298  -1.971  1.00 95.79           O  
ATOM    558  CG2 THR A  73       7.469  -1.599  -0.276  1.00 95.79           C  
ATOM    559  OG1 THR A  73       8.671  -1.802  -2.354  1.00 95.79           O  
ATOM    560  N   CYS A  74       5.512  -4.156  -0.150  1.00 96.90           N  
ATOM    561  CA  CYS A  74       4.250  -4.379   0.546  1.00 96.90           C  
ATOM    562  C   CYS A  74       4.247  -3.690   1.905  1.00 96.90           C  
ATOM    563  CB  CYS A  74       3.992  -5.876   0.722  1.00 96.90           C  
ATOM    564  O   CYS A  74       5.299  -3.530   2.527  1.00 96.90           O  
ATOM    565  SG  CYS A  74       3.859  -6.780  -0.836  1.00 96.90           S  
ATOM    566  N   CYS A  75       3.077  -3.237   2.291  1.00 96.62           N  
ATOM    567  CA  CYS A  75       2.892  -2.653   3.615  1.00 96.62           C  
ATOM    568  C   CYS A  75       1.494  -2.941   4.147  1.00 96.62           C  
ATOM    569  CB  CYS A  75       3.132  -1.145   3.574  1.00 96.62           C  
ATOM    570  O   CYS A  75       0.604  -3.331   3.388  1.00 96.62           O  
ATOM    571  SG  CYS A  75       1.948  -0.247   2.548  1.00 96.62           S  
ATOM    572  N   SER A  76       1.228  -2.920   5.501  1.00 95.84           N  
ATOM    573  CA  SER A  76      -0.017  -3.399   6.091  1.00 95.84           C  
ATOM    574  C   SER A  76      -0.777  -2.267   6.775  1.00 95.84           C  
ATOM    575  CB  SER A  76       0.262  -4.517   7.097  1.00 95.84           C  
ATOM    576  O   SER A  76      -1.694  -2.514   7.561  1.00 95.84           O  
ATOM    577  OG  SER A  76       1.160  -4.078   8.101  1.00 95.84           O  
ATOM    578  N   THR A  77      -0.359  -0.998   6.490  1.00 94.64           N  
ATOM    579  CA  THR A  77      -1.085   0.119   7.083  1.00 94.64           C  
ATOM    580  C   THR A  77      -1.911   0.848   6.028  1.00 94.64           C  
ATOM    581  CB  THR A  77      -0.123   1.112   7.763  1.00 94.64           C  
ATOM    582  O   THR A  77      -1.704   0.658   4.828  1.00 94.64           O  
ATOM    583  CG2 THR A  77       0.691   0.429   8.856  1.00 94.64           C  
ATOM    584  OG1 THR A  77       0.772   1.649   6.781  1.00 94.64           O  
ATOM    585  N   ASP A  78      -2.947   1.667   6.469  1.00 94.77           N  
ATOM    586  CA  ASP A  78      -3.827   2.399   5.564  1.00 94.77           C  
ATOM    587  C   ASP A  78      -3.032   3.356   4.679  1.00 94.77           C  
ATOM    588  CB  ASP A  78      -4.887   3.170   6.353  1.00 94.77           C  
ATOM    589  O   ASP A  78      -2.155   4.075   5.164  1.00 94.77           O  
ATOM    590  CG  ASP A  78      -6.035   2.292   6.820  1.00 94.77           C  
ATOM    591  OD1 ASP A  78      -6.288   1.238   6.198  1.00 94.77           O  
ATOM    592  OD2 ASP A  78      -6.693   2.658   7.817  1.00 94.77           O  
ATOM    593  N   ARG A  79      -3.308   3.284   3.384  1.00 94.09           N  
ATOM    594  CA  ARG A  79      -2.766   4.229   2.413  1.00 94.09           C  
ATOM    595  C   ARG A  79      -1.241   4.208   2.421  1.00 94.09           C  
ATOM    596  CB  ARG A  79      -3.272   5.644   2.699  1.00 94.09           C  
ATOM    597  O   ARG A  79      -0.600   5.250   2.265  1.00 94.09           O  
ATOM    598  CG  ARG A  79      -4.787   5.775   2.668  1.00 94.09           C  
ATOM    599  CD  ARG A  79      -5.241   7.168   3.080  1.00 94.09           C  
ATOM    600  NE  ARG A  79      -6.697   7.270   3.120  1.00 94.09           N  
ATOM    601  NH1 ARG A  79      -6.758   8.607   5.004  1.00 94.09           N  
ATOM    602  NH2 ARG A  79      -8.708   7.977   3.976  1.00 94.09           N  
ATOM    603  CZ  ARG A  79      -7.385   7.951   4.033  1.00 94.09           C  
ATOM    604  N   CYS A  80      -0.549   3.143   2.675  1.00 94.43           N  
ATOM    605  CA  CYS A  80       0.894   3.030   2.862  1.00 94.43           C  
ATOM    606  C   CYS A  80       1.612   2.944   1.521  1.00 94.43           C  
ATOM    607  CB  CYS A  80       1.230   1.805   3.711  1.00 94.43           C  
ATOM    608  O   CYS A  80       2.843   2.927   1.471  1.00 94.43           O  
ATOM    609  SG  CYS A  80       0.855   0.234   2.902  1.00 94.43           S  
ATOM    610  N   ASN A  81       0.837   2.777   0.393  1.00 95.15           N  
ATOM    611  CA  ASN A  81       1.486   2.560  -0.895  1.00 95.15           C  
ATOM    612  C   ASN A  81       1.363   3.784  -1.799  1.00 95.15           C  
ATOM    613  CB  ASN A  81       0.904   1.327  -1.589  1.00 95.15           C  
ATOM    614  O   ASN A  81       1.049   3.657  -2.984  1.00 95.15           O  
ATOM    615  CG  ASN A  81      -0.570   1.479  -1.911  1.00 95.15           C  
ATOM    616  ND2 ASN A  81      -1.026   0.781  -2.944  1.00 95.15           N  
ATOM    617  OD1 ASN A  81      -1.292   2.218  -1.237  1.00 95.15           O  
ATOM    618  N   PRO A  82       1.757   5.006  -1.203  1.00 89.78           N  
ATOM    619  CA  PRO A  82       1.742   6.198  -2.054  1.00 89.78           C  
ATOM    620  C   PRO A  82       2.851   6.187  -3.104  1.00 89.78           C  
ATOM    621  CB  PRO A  82       1.945   7.344  -1.059  1.00 89.78           C  
ATOM    622  O   PRO A  82       3.886   5.547  -2.908  1.00 89.78           O  
ATOM    623  CG  PRO A  82       2.765   6.753   0.042  1.00 89.78           C  
ATOM    624  CD  PRO A  82       2.365   5.316   0.218  1.00 89.78           C  
ATOM    625  N   HIS A  83       2.582   6.655  -4.338  1.00 85.03           N  
ATOM    626  CA  HIS A  83       3.561   6.868  -5.399  1.00 85.03           C  
ATOM    627  C   HIS A  83       3.224   8.109  -6.218  1.00 85.03           C  
ATOM    628  CB  HIS A  83       3.638   5.642  -6.310  1.00 85.03           C  
ATOM    629  O   HIS A  83       2.103   8.245  -6.715  1.00 85.03           O  
ATOM    630  CG  HIS A  83       4.832   5.639  -7.212  1.00 85.03           C  
ATOM    631  CD2 HIS A  83       4.926   5.685  -8.561  1.00 85.03           C  
ATOM    632  ND1 HIS A  83       6.123   5.581  -6.735  1.00 85.03           N  
ATOM    633  CE1 HIS A  83       6.964   5.591  -7.757  1.00 85.03           C  
ATOM    634  NE2 HIS A  83       6.263   5.654  -8.876  1.00 85.03           N  
ATOM    635  N   PRO A  84       4.388   8.910  -6.301  1.00 81.99           N  
ATOM    636  CA  PRO A  84       5.786   8.687  -5.926  1.00 81.99           C  
ATOM    637  C   PRO A  84       6.013   8.767  -4.418  1.00 81.99           C  
ATOM    638  CB  PRO A  84       6.529   9.812  -6.650  1.00 81.99           C  
ATOM    639  O   PRO A  84       5.173   9.305  -3.691  1.00 81.99           O  
ATOM    640  CG  PRO A  84       5.503  10.879  -6.853  1.00 81.99           C  
ATOM    641  CD  PRO A  84       4.144  10.239  -6.860  1.00 81.99           C  
ATOM    642  N   LYS A  85       7.040   7.890  -3.883  1.00 76.98           N  
ATOM    643  CA  LYS A  85       7.400   7.923  -2.468  1.00 76.98           C  
ATOM    644  C   LYS A  85       7.928   9.297  -2.067  1.00 76.98           C  
ATOM    645  CB  LYS A  85       8.442   6.849  -2.154  1.00 76.98           C  
ATOM    646  O   LYS A  85       8.646   9.941  -2.835  1.00 76.98           O  
ATOM    647  CG  LYS A  85       7.919   5.425  -2.271  1.00 76.98           C  
ATOM    648  CD  LYS A  85       8.130   4.644  -0.980  1.00 76.98           C  
ATOM    649  CE  LYS A  85       7.719   3.186  -1.134  1.00 76.98           C  
ATOM    650  NZ  LYS A  85       7.883   2.426   0.141  1.00 76.98           N  
ATOM    651  N   GLN A  86       7.130  10.046  -1.270  1.00 74.27           N  
ATOM    652  CA  GLN A  86       7.646  11.301  -0.733  1.00 74.27           C  
ATOM    653  C   GLN A  86       9.013  11.102  -0.085  1.00 74.27           C  
ATOM    654  CB  GLN A  86       6.667  11.896   0.279  1.00 74.27           C  
ATOM    655  O   GLN A  86       9.256  10.081   0.563  1.00 74.27           O  
ATOM    656  CG  GLN A  86       5.338  12.323  -0.329  1.00 74.27           C  
ATOM    657  CD  GLN A  86       4.420  12.991   0.678  1.00 74.27           C  
ATOM    658  NE2 GLN A  86       3.379  13.653   0.183  1.00 74.27           N  
ATOM    659  OE1 GLN A  86       4.643  12.912   1.890  1.00 74.27           O  
ATOM    660  N   LYS A  87      10.113  11.588  -0.712  1.00 67.77           N  
ATOM    661  CA  LYS A  87      11.441  11.640  -0.108  1.00 67.77           C  
ATOM    662  C   LYS A  87      11.370  12.135   1.334  1.00 67.77           C  
ATOM    663  CB  LYS A  87      12.368  12.540  -0.926  1.00 67.77           C  
ATOM    664  O   LYS A  87      10.553  12.998   1.660  1.00 67.77           O  
ATOM    665  CG  LYS A  87      13.763  11.967  -1.134  1.00 67.77           C  
ATOM    666  CD  LYS A  87      14.571  12.806  -2.115  1.00 67.77           C  
ATOM    667  CE  LYS A  87      15.894  12.138  -2.466  1.00 67.77           C  
ATOM    668  NZ  LYS A  87      16.772  13.037  -3.273  1.00 67.77           N  
ATOM    669  N   PRO A  88      11.859  11.229   2.333  1.00 62.92           N  
ATOM    670  CA  PRO A  88      11.988  11.857   3.650  1.00 62.92           C  
ATOM    671  C   PRO A  88      12.791  13.155   3.608  1.00 62.92           C  
ATOM    672  CB  PRO A  88      12.713  10.793   4.478  1.00 62.92           C  
ATOM    673  O   PRO A  88      13.729  13.280   2.816  1.00 62.92           O  
ATOM    674  CG  PRO A  88      12.768   9.591   3.592  1.00 62.92           C  
ATOM    675  CD  PRO A  88      12.408  10.011   2.195  1.00 62.92           C  
ATOM    676  N   HIS A  89      12.202  14.439   3.577  1.00 49.39           N  
ATOM    677  CA  HIS A  89      12.913  15.682   3.851  1.00 49.39           C  
ATOM    678  C   HIS A  89      14.078  15.451   4.808  1.00 49.39           C  
ATOM    679  CB  HIS A  89      11.958  16.729   4.430  1.00 49.39           C  
ATOM    680  O   HIS A  89      13.948  14.708   5.783  1.00 49.39           O  
ATOM    681  CG  HIS A  89      10.866  17.129   3.490  1.00 49.39           C  
ATOM    682  CD2 HIS A  89       9.545  16.832   3.484  1.00 49.39           C  
ATOM    683  ND1 HIS A  89      11.086  17.933   2.393  1.00 49.39           N  
ATOM    684  CE1 HIS A  89       9.944  18.115   1.752  1.00 49.39           C  
ATOM    685  NE2 HIS A  89       8.993  17.457   2.394  1.00 49.39           N  
TER     686      ALA A   1                                                      
ENDMDL                                                                          
END                                                                             
