# Supplementary material for: Domain loss enabled evolution of novel functions in the snake three-finger toxin gene superfamily
Source: Nat Commun. 2023 Aug 11;14:4861. doi: 10.1038/s41467-023-40550-0 (PMC10421932; doi:10.1038/s41467-023-40550-0)
Supplement: Supplementary file 5 — Supplementary Data 2 [file 41467_2023_40550_MOESM5_ESM.zip › SD2_structure_predictions/full_sequence/TR|A0A194ATC0|Micrurus_tener.pdb]

MODEL     1                                                                     
ATOM      1  N   MET A   1     -30.585   8.207  33.698  1.00 60.34           N  
ATOM      2  CA  MET A   1     -29.676   9.024  32.898  1.00 60.34           C  
ATOM      3  C   MET A   1     -28.417   8.243  32.538  1.00 60.34           C  
ATOM      4  CB  MET A   1     -29.301  10.303  33.647  1.00 60.34           C  
ATOM      5  O   MET A   1     -27.635   8.674  31.688  1.00 60.34           O  
ATOM      6  CG  MET A   1     -30.385  10.801  34.591  1.00 60.34           C  
ATOM      7  SD  MET A   1     -29.907  12.346  35.457  1.00 60.34           S  
ATOM      8  CE  MET A   1     -30.268  11.876  37.172  1.00 60.34           C  
ATOM      9  N   LYS A   2     -28.252   7.055  33.166  1.00 72.57           N  
ATOM     10  CA  LYS A   2     -27.115   6.156  32.986  1.00 72.57           C  
ATOM     11  C   LYS A   2     -27.269   5.321  31.719  1.00 72.57           C  
ATOM     12  CB  LYS A   2     -26.957   5.241  34.201  1.00 72.57           C  
ATOM     13  O   LYS A   2     -26.281   5.003  31.054  1.00 72.57           O  
ATOM     14  CG  LYS A   2     -26.553   5.968  35.475  1.00 72.57           C  
ATOM     15  CD  LYS A   2     -26.425   5.007  36.651  1.00 72.57           C  
ATOM     16  CE  LYS A   2     -25.941   5.719  37.906  1.00 72.57           C  
ATOM     17  NZ  LYS A   2     -26.044   4.845  39.113  1.00 72.57           N  
ATOM     18  N   THR A   3     -28.587   5.130  31.382  1.00 73.42           N  
ATOM     19  CA  THR A   3     -28.829   4.300  30.207  1.00 73.42           C  
ATOM     20  C   THR A   3     -28.576   5.090  28.926  1.00 73.42           C  
ATOM     21  CB  THR A   3     -30.267   3.750  30.198  1.00 73.42           C  
ATOM     22  O   THR A   3     -28.125   4.531  27.924  1.00 73.42           O  
ATOM     23  CG2 THR A   3     -30.498   2.796  31.365  1.00 73.42           C  
ATOM     24  OG1 THR A   3     -31.191   4.841  30.297  1.00 73.42           O  
ATOM     25  N   LEU A   4     -28.878   6.380  28.966  1.00 76.26           N  
ATOM     26  CA  LEU A   4     -28.659   7.244  27.811  1.00 76.26           C  
ATOM     27  C   LEU A   4     -27.169   7.407  27.529  1.00 76.26           C  
ATOM     28  CB  LEU A   4     -29.301   8.615  28.038  1.00 76.26           C  
ATOM     29  O   LEU A   4     -26.747   7.388  26.371  1.00 76.26           O  
ATOM     30  CG  LEU A   4     -30.823   8.683  27.902  1.00 76.26           C  
ATOM     31  CD1 LEU A   4     -31.303  10.125  28.028  1.00 76.26           C  
ATOM     32  CD2 LEU A   4     -31.268   8.080  26.574  1.00 76.26           C  
ATOM     33  N   LEU A   5     -26.394   7.462  28.658  1.00 77.48           N  
ATOM     34  CA  LEU A   5     -24.946   7.606  28.554  1.00 77.48           C  
ATOM     35  C   LEU A   5     -24.314   6.346  27.973  1.00 77.48           C  
ATOM     36  CB  LEU A   5     -24.338   7.911  29.926  1.00 77.48           C  
ATOM     37  O   LEU A   5     -23.415   6.427  27.133  1.00 77.48           O  
ATOM     38  CG  LEU A   5     -24.036   9.381  30.223  1.00 77.48           C  
ATOM     39  CD1 LEU A   5     -23.985   9.617  31.728  1.00 77.48           C  
ATOM     40  CD2 LEU A   5     -22.726   9.801  29.565  1.00 77.48           C  
ATOM     41  N   LEU A   6     -24.905   5.197  28.359  1.00 77.39           N  
ATOM     42  CA  LEU A   6     -24.384   3.922  27.876  1.00 77.39           C  
ATOM     43  C   LEU A   6     -24.667   3.749  26.388  1.00 77.39           C  
ATOM     44  CB  LEU A   6     -24.996   2.760  28.663  1.00 77.39           C  
ATOM     45  O   LEU A   6     -23.809   3.275  25.640  1.00 77.39           O  
ATOM     46  CG  LEU A   6     -24.044   1.625  29.044  1.00 77.39           C  
ATOM     47  CD1 LEU A   6     -24.413   1.062  30.413  1.00 77.39           C  
ATOM     48  CD2 LEU A   6     -24.068   0.528  27.985  1.00 77.39           C  
ATOM     49  N   THR A   7     -25.817   4.201  25.973  1.00 80.19           N  
ATOM     50  CA  THR A   7     -26.189   4.089  24.567  1.00 80.19           C  
ATOM     51  C   THR A   7     -25.326   5.005  23.704  1.00 80.19           C  
ATOM     52  CB  THR A   7     -27.675   4.428  24.353  1.00 80.19           C  
ATOM     53  O   THR A   7     -24.934   4.636  22.595  1.00 80.19           O  
ATOM     54  CG2 THR A   7     -28.577   3.395  25.020  1.00 80.19           C  
ATOM     55  OG1 THR A   7     -27.950   5.719  24.912  1.00 80.19           O  
ATOM     56  N   LEU A   8     -25.015   6.143  24.094  1.00 80.16           N  
ATOM     57  CA  LEU A   8     -24.194   7.109  23.372  1.00 80.16           C  
ATOM     58  C   LEU A   8     -22.764   6.602  23.222  1.00 80.16           C  
ATOM     59  CB  LEU A   8     -24.197   8.460  24.092  1.00 80.16           C  
ATOM     60  O   LEU A   8     -22.154   6.755  22.161  1.00 80.16           O  
ATOM     61  CG  LEU A   8     -23.715   9.662  23.278  1.00 80.16           C  
ATOM     62  CD1 LEU A   8     -24.890  10.565  22.918  1.00 80.16           C  
ATOM     63  CD2 LEU A   8     -22.654  10.440  24.051  1.00 80.16           C  
ATOM     64  N   VAL A   9     -22.250   5.905  24.227  1.00 82.16           N  
ATOM     65  CA  VAL A   9     -20.902   5.345  24.217  1.00 82.16           C  
ATOM     66  C   VAL A   9     -20.828   4.196  23.214  1.00 82.16           C  
ATOM     67  CB  VAL A   9     -20.481   4.855  25.621  1.00 82.16           C  
ATOM     68  O   VAL A   9     -19.863   4.090  22.453  1.00 82.16           O  
ATOM     69  CG1 VAL A   9     -19.136   4.134  25.560  1.00 82.16           C  
ATOM     70  CG2 VAL A   9     -20.419   6.027  26.598  1.00 82.16           C  
ATOM     71  N   VAL A  10     -21.858   3.428  23.083  1.00 79.20           N  
ATOM     72  CA  VAL A  10     -21.900   2.287  22.174  1.00 79.20           C  
ATOM     73  C   VAL A  10     -21.980   2.778  20.731  1.00 79.20           C  
ATOM     74  CB  VAL A  10     -23.092   1.355  22.488  1.00 79.20           C  
ATOM     75  O   VAL A  10     -21.313   2.236  19.846  1.00 79.20           O  
ATOM     76  CG1 VAL A  10     -23.194   0.240  21.449  1.00 79.20           C  
ATOM     77  CG2 VAL A  10     -22.956   0.770  23.893  1.00 79.20           C  
ATOM     78  N   VAL A  11     -22.771   3.827  20.481  1.00 78.14           N  
ATOM     79  CA  VAL A  11     -22.922   4.405  19.150  1.00 78.14           C  
ATOM     80  C   VAL A  11     -21.600   5.025  18.702  1.00 78.14           C  
ATOM     81  CB  VAL A  11     -24.046   5.464  19.115  1.00 78.14           C  
ATOM     82  O   VAL A  11     -21.204   4.888  17.542  1.00 78.14           O  
ATOM     83  CG1 VAL A  11     -24.072   6.180  17.766  1.00 78.14           C  
ATOM     84  CG2 VAL A  11     -25.398   4.815  19.406  1.00 78.14           C  
ATOM     85  N   THR A  12     -20.934   5.659  19.646  1.00 72.72           N  
ATOM     86  CA  THR A  12     -19.654   6.277  19.322  1.00 72.72           C  
ATOM     87  C   THR A  12     -18.600   5.214  19.023  1.00 72.72           C  
ATOM     88  CB  THR A  12     -19.163   7.180  20.469  1.00 72.72           C  
ATOM     89  O   THR A  12     -17.764   5.394  18.135  1.00 72.72           O  
ATOM     90  CG2 THR A  12     -20.106   8.361  20.680  1.00 72.72           C  
ATOM     91  OG1 THR A  12     -19.097   6.414  21.678  1.00 72.72           O  
ATOM     92  N   ILE A  13     -18.611   4.112  19.787  1.00 71.14           N  
ATOM     93  CA  ILE A  13     -17.649   3.032  19.594  1.00 71.14           C  
ATOM     94  C   ILE A  13     -17.923   2.328  18.267  1.00 71.14           C  
ATOM     95  CB  ILE A  13     -17.696   2.019  20.759  1.00 71.14           C  
ATOM     96  O   ILE A  13     -16.992   1.979  17.538  1.00 71.14           O  
ATOM     97  CG1 ILE A  13     -17.262   2.688  22.068  1.00 71.14           C  
ATOM     98  CG2 ILE A  13     -16.821   0.801  20.451  1.00 71.14           C  
ATOM     99  CD1 ILE A  13     -17.452   1.817  23.302  1.00 71.14           C  
ATOM    100  N   VAL A  14     -19.142   2.149  17.926  1.00 68.42           N  
ATOM    101  CA  VAL A  14     -19.531   1.487  16.685  1.00 68.42           C  
ATOM    102  C   VAL A  14     -19.219   2.393  15.496  1.00 68.42           C  
ATOM    103  CB  VAL A  14     -21.029   1.110  16.688  1.00 68.42           C  
ATOM    104  O   VAL A  14     -18.829   1.915  14.428  1.00 68.42           O  
ATOM    105  CG1 VAL A  14     -21.446   0.541  15.333  1.00 68.42           C  
ATOM    106  CG2 VAL A  14     -21.324   0.109  17.805  1.00 68.42           C  
ATOM    107  N   CYS A  15     -19.285   3.655  15.733  1.00 66.72           N  
ATOM    108  CA  CYS A  15     -19.026   4.592  14.646  1.00 66.72           C  
ATOM    109  C   CYS A  15     -17.529   4.772  14.425  1.00 66.72           C  
ATOM    110  CB  CYS A  15     -19.674   5.945  14.940  1.00 66.72           C  
ATOM    111  O   CYS A  15     -17.095   5.093  13.318  1.00 66.72           O  
ATOM    112  SG  CYS A  15     -21.476   5.933  14.812  1.00 66.72           S  
ATOM    113  N   LEU A  16     -16.759   4.399  15.452  1.00 63.31           N  
ATOM    114  CA  LEU A  16     -15.321   4.587  15.292  1.00 63.31           C  
ATOM    115  C   LEU A  16     -14.716   3.466  14.454  1.00 63.31           C  
ATOM    116  CB  LEU A  16     -14.634   4.646  16.659  1.00 63.31           C  
ATOM    117  O   LEU A  16     -13.727   3.678  13.748  1.00 63.31           O  
ATOM    118  CG  LEU A  16     -14.843   5.927  17.468  1.00 63.31           C  
ATOM    119  CD1 LEU A  16     -14.424   5.712  18.919  1.00 63.31           C  
ATOM    120  CD2 LEU A  16     -14.067   7.084  16.848  1.00 63.31           C  
ATOM    121  N   ASP A  17     -15.390   2.326  14.382  1.00 59.94           N  
ATOM    122  CA  ASP A  17     -14.827   1.226  13.604  1.00 59.94           C  
ATOM    123  C   ASP A  17     -15.186   1.359  12.126  1.00 59.94           C  
ATOM    124  CB  ASP A  17     -15.317  -0.119  14.145  1.00 59.94           C  
ATOM    125  O   ASP A  17     -14.521   0.777  11.266  1.00 59.94           O  
ATOM    126  CG  ASP A  17     -14.319  -0.781  15.079  1.00 59.94           C  
ATOM    127  OD1 ASP A  17     -13.098  -0.705  14.821  1.00 59.94           O  
ATOM    128  OD2 ASP A  17     -14.758  -1.386  16.081  1.00 59.94           O  
ATOM    129  N   LEU A  18     -16.140   2.232  11.861  1.00 59.59           N  
ATOM    130  CA  LEU A  18     -16.606   2.366  10.485  1.00 59.59           C  
ATOM    131  C   LEU A  18     -15.734   3.348   9.709  1.00 59.59           C  
ATOM    132  CB  LEU A  18     -18.065   2.829  10.457  1.00 59.59           C  
ATOM    133  O   LEU A  18     -15.734   3.343   8.476  1.00 59.59           O  
ATOM    134  CG  LEU A  18     -19.126   1.727  10.436  1.00 59.59           C  
ATOM    135  CD1 LEU A  18     -19.626   1.447  11.849  1.00 59.59           C  
ATOM    136  CD2 LEU A  18     -20.282   2.114   9.521  1.00 59.59           C  
ATOM    137  N   GLY A  19     -14.401   3.401   9.809  1.00 63.44           N  
ATOM    138  CA  GLY A  19     -14.117   3.936   8.487  1.00 63.44           C  
ATOM    139  C   GLY A  19     -12.702   4.464   8.348  1.00 63.44           C  
ATOM    140  O   GLY A  19     -12.465   5.440   7.633  1.00 63.44           O  
ATOM    141  N   ASN A  20     -11.715   3.797   8.947  1.00 70.07           N  
ATOM    142  CA  ASN A  20     -10.503   4.372   8.372  1.00 70.07           C  
ATOM    143  C   ASN A  20      -9.932   3.486   7.269  1.00 70.07           C  
ATOM    144  CB  ASN A  20      -9.453   4.610   9.459  1.00 70.07           C  
ATOM    145  O   ASN A  20      -9.423   2.398   7.542  1.00 70.07           O  
ATOM    146  CG  ASN A  20      -9.727   5.861  10.271  1.00 70.07           C  
ATOM    147  ND2 ASN A  20      -8.690   6.394  10.907  1.00 70.07           N  
ATOM    148  OD1 ASN A  20     -10.860   6.344  10.327  1.00 70.07           O  
ATOM    149  N   SER A  21     -10.593   3.514   6.106  1.00 87.10           N  
ATOM    150  CA  SER A  21     -10.023   2.778   4.982  1.00 87.10           C  
ATOM    151  C   SER A  21      -8.826   3.515   4.389  1.00 87.10           C  
ATOM    152  CB  SER A  21     -11.079   2.549   3.900  1.00 87.10           C  
ATOM    153  O   SER A  21      -8.814   4.746   4.335  1.00 87.10           O  
ATOM    154  OG  SER A  21     -11.437   3.772   3.280  1.00 87.10           O  
ATOM    155  N   LEU A  22      -7.735   2.884   4.324  1.00 95.15           N  
ATOM    156  CA  LEU A  22      -6.475   3.384   3.784  1.00 95.15           C  
ATOM    157  C   LEU A  22      -6.645   3.835   2.337  1.00 95.15           C  
ATOM    158  CB  LEU A  22      -5.390   2.308   3.871  1.00 95.15           C  
ATOM    159  O   LEU A  22      -7.230   3.117   1.523  1.00 95.15           O  
ATOM    160  CG  LEU A  22      -3.992   2.715   3.405  1.00 95.15           C  
ATOM    161  CD1 LEU A  22      -3.413   3.780   4.331  1.00 95.15           C  
ATOM    162  CD2 LEU A  22      -3.074   1.499   3.340  1.00 95.15           C  
ATOM    163  N   LYS A  23      -6.250   5.067   2.049  1.00 96.77           N  
ATOM    164  CA  LYS A  23      -6.255   5.620   0.698  1.00 96.77           C  
ATOM    165  C   LYS A  23      -4.843   5.682   0.123  1.00 96.77           C  
ATOM    166  CB  LYS A  23      -6.885   7.014   0.691  1.00 96.77           C  
ATOM    167  O   LYS A  23      -3.925   6.188   0.772  1.00 96.77           O  
ATOM    168  CG  LYS A  23      -8.388   7.015   0.928  1.00 96.77           C  
ATOM    169  CD  LYS A  23      -8.992   8.391   0.678  1.00 96.77           C  
ATOM    170  CE  LYS A  23     -10.502   8.384   0.875  1.00 96.77           C  
ATOM    171  NZ  LYS A  23     -11.105   9.720   0.588  1.00 96.77           N  
ATOM    172  N   CYS A  24      -4.697   5.124  -1.108  1.00 97.44           N  
ATOM    173  CA  CYS A  24      -3.396   5.091  -1.766  1.00 97.44           C  
ATOM    174  C   CYS A  24      -3.479   5.681  -3.169  1.00 97.44           C  
ATOM    175  CB  CYS A  24      -2.866   3.659  -1.836  1.00 97.44           C  
ATOM    176  O   CYS A  24      -4.567   5.790  -3.737  1.00 97.44           O  
ATOM    177  SG  CYS A  24      -2.639   2.888  -0.219  1.00 97.44           S  
ATOM    178  N   TYR A  25      -2.343   6.033  -3.680  1.00 97.22           N  
ATOM    179  CA  TYR A  25      -2.294   6.406  -5.089  1.00 97.22           C  
ATOM    180  C   TYR A  25      -2.386   5.174  -5.982  1.00 97.22           C  
ATOM    181  CB  TYR A  25      -1.009   7.179  -5.397  1.00 97.22           C  
ATOM    182  O   TYR A  25      -1.770   4.145  -5.696  1.00 97.22           O  
ATOM    183  CG  TYR A  25      -1.059   8.630  -4.983  1.00 97.22           C  
ATOM    184  CD1 TYR A  25      -1.660   9.586  -5.798  1.00 97.22           C  
ATOM    185  CD2 TYR A  25      -0.506   9.047  -3.777  1.00 97.22           C  
ATOM    186  CE1 TYR A  25      -1.707  10.925  -5.422  1.00 97.22           C  
ATOM    187  CE2 TYR A  25      -0.547  10.382  -3.391  1.00 97.22           C  
ATOM    188  OH  TYR A  25      -1.193  12.636  -3.840  1.00 97.22           O  
ATOM    189  CZ  TYR A  25      -1.149  11.312  -4.218  1.00 97.22           C  
ATOM    190  N   SER A  26      -3.248   5.199  -7.027  1.00 96.35           N  
ATOM    191  CA  SER A  26      -3.355   4.130  -8.015  1.00 96.35           C  
ATOM    192  C   SER A  26      -2.632   4.496  -9.306  1.00 96.35           C  
ATOM    193  CB  SER A  26      -4.823   3.820  -8.313  1.00 96.35           C  
ATOM    194  O   SER A  26      -2.475   3.657 -10.196  1.00 96.35           O  
ATOM    195  OG  SER A  26      -5.482   4.962  -8.835  1.00 96.35           O  
ATOM    196  N   SER A  27      -2.310   5.722  -9.442  1.00 93.12           N  
ATOM    197  CA  SER A  27      -1.464   6.337 -10.459  1.00 93.12           C  
ATOM    198  C   SER A  27      -0.885   7.661  -9.971  1.00 93.12           C  
ATOM    199  CB  SER A  27      -2.254   6.562 -11.749  1.00 93.12           C  
ATOM    200  O   SER A  27      -1.018   8.006  -8.795  1.00 93.12           O  
ATOM    201  OG  SER A  27      -3.200   7.604 -11.585  1.00 93.12           O  
ATOM    202  N   ARG A  28      -0.276   8.382 -10.762  1.00 88.35           N  
ATOM    203  CA  ARG A  28       0.367   9.632 -10.372  1.00 88.35           C  
ATOM    204  C   ARG A  28      -0.666  10.673  -9.955  1.00 88.35           C  
ATOM    205  CB  ARG A  28       1.227  10.175 -11.515  1.00 88.35           C  
ATOM    206  O   ARG A  28      -0.401  11.505  -9.085  1.00 88.35           O  
ATOM    207  CG  ARG A  28       2.512   9.395 -11.744  1.00 88.35           C  
ATOM    208  CD  ARG A  28       3.371  10.031 -12.828  1.00 88.35           C  
ATOM    209  NE  ARG A  28       4.474   9.158 -13.222  1.00 88.35           N  
ATOM    210  NH1 ARG A  28       6.129  10.713 -12.794  1.00 88.35           N  
ATOM    211  NH2 ARG A  28       6.681   8.630 -13.577  1.00 88.35           N  
ATOM    212  CZ  ARG A  28       5.759   9.502 -13.197  1.00 88.35           C  
ATOM    213  N   THR A  29      -1.885  10.461 -10.481  1.00 91.18           N  
ATOM    214  CA  THR A  29      -2.837  11.540 -10.242  1.00 91.18           C  
ATOM    215  C   THR A  29      -4.117  11.002  -9.610  1.00 91.18           C  
ATOM    216  CB  THR A  29      -3.178  12.284 -11.546  1.00 91.18           C  
ATOM    217  O   THR A  29      -4.973  11.774  -9.173  1.00 91.18           O  
ATOM    218  CG2 THR A  29      -1.945  12.964 -12.130  1.00 91.18           C  
ATOM    219  OG1 THR A  29      -3.692  11.348 -12.502  1.00 91.18           O  
ATOM    220  N   GLU A  30      -4.238   9.709  -9.600  1.00 95.87           N  
ATOM    221  CA  GLU A  30      -5.480   9.121  -9.106  1.00 95.87           C  
ATOM    222  C   GLU A  30      -5.259   8.395  -7.782  1.00 95.87           C  
ATOM    223  CB  GLU A  30      -6.069   8.160 -10.142  1.00 95.87           C  
ATOM    224  O   GLU A  30      -4.160   7.906  -7.512  1.00 95.87           O  
ATOM    225  CG  GLU A  30      -6.489   8.835 -11.439  1.00 95.87           C  
ATOM    226  CD  GLU A  30      -7.049   7.865 -12.467  1.00 95.87           C  
ATOM    227  OE1 GLU A  30      -7.660   8.319 -13.461  1.00 95.87           O  
ATOM    228  OE2 GLU A  30      -6.877   6.640 -12.276  1.00 95.87           O  
ATOM    229  N   THR A  31      -6.313   8.404  -7.004  1.00 97.21           N  
ATOM    230  CA  THR A  31      -6.278   7.706  -5.723  1.00 97.21           C  
ATOM    231  C   THR A  31      -7.395   6.669  -5.642  1.00 97.21           C  
ATOM    232  CB  THR A  31      -6.403   8.692  -4.547  1.00 97.21           C  
ATOM    233  O   THR A  31      -8.331   6.693  -6.444  1.00 97.21           O  
ATOM    234  CG2 THR A  31      -5.351   9.792  -4.638  1.00 97.21           C  
ATOM    235  OG1 THR A  31      -7.706   9.290  -4.568  1.00 97.21           O  
ATOM    236  N   MET A  32      -7.126   5.694  -4.704  1.00 96.91           N  
ATOM    237  CA  MET A  32      -8.110   4.643  -4.462  1.00 96.91           C  
ATOM    238  C   MET A  32      -8.159   4.274  -2.983  1.00 96.91           C  
ATOM    239  CB  MET A  32      -7.792   3.404  -5.300  1.00 96.91           C  
ATOM    240  O   MET A  32      -7.201   4.514  -2.247  1.00 96.91           O  
ATOM    241  CG  MET A  32      -6.513   2.695  -4.885  1.00 96.91           C  
ATOM    242  SD  MET A  32      -6.163   1.216  -5.914  1.00 96.91           S  
ATOM    243  CE  MET A  32      -7.047  -0.051  -4.963  1.00 96.91           C  
ATOM    244  N   THR A  33      -9.362   3.842  -2.569  1.00 96.80           N  
ATOM    245  CA  THR A  33      -9.516   3.255  -1.243  1.00 96.80           C  
ATOM    246  C   THR A  33      -9.095   1.788  -1.248  1.00 96.80           C  
ATOM    247  CB  THR A  33     -10.969   3.373  -0.745  1.00 96.80           C  
ATOM    248  O   THR A  33      -9.544   1.011  -2.093  1.00 96.80           O  
ATOM    249  CG2 THR A  33     -11.112   2.819   0.669  1.00 96.80           C  
ATOM    250  OG1 THR A  33     -11.358   4.751  -0.748  1.00 96.80           O  
ATOM    251  N   CYS A  34      -8.193   1.441  -0.305  1.00 95.92           N  
ATOM    252  CA  CYS A  34      -7.689   0.073  -0.275  1.00 95.92           C  
ATOM    253  C   CYS A  34      -8.756  -0.891   0.231  1.00 95.92           C  
ATOM    254  CB  CYS A  34      -6.445  -0.021   0.608  1.00 95.92           C  
ATOM    255  O   CYS A  34      -9.471  -0.585   1.187  1.00 95.92           O  
ATOM    256  SG  CYS A  34      -5.021   0.882  -0.041  1.00 95.92           S  
ATOM    257  N   PRO A  35      -8.901  -1.978  -0.515  1.00 94.43           N  
ATOM    258  CA  PRO A  35      -9.829  -3.007  -0.039  1.00 94.43           C  
ATOM    259  C   PRO A  35      -9.392  -3.627   1.287  1.00 94.43           C  
ATOM    260  CB  PRO A  35      -9.808  -4.048  -1.161  1.00 94.43           C  
ATOM    261  O   PRO A  35      -8.283  -3.365   1.759  1.00 94.43           O  
ATOM    262  CG  PRO A  35      -8.463  -3.899  -1.795  1.00 94.43           C  
ATOM    263  CD  PRO A  35      -8.032  -2.466  -1.670  1.00 94.43           C  
ATOM    264  N   GLU A  36     -10.313  -4.343   1.895  1.00 91.69           N  
ATOM    265  CA  GLU A  36      -9.999  -5.046   3.135  1.00 91.69           C  
ATOM    266  C   GLU A  36      -8.812  -5.987   2.950  1.00 91.69           C  
ATOM    267  CB  GLU A  36     -11.217  -5.828   3.632  1.00 91.69           C  
ATOM    268  O   GLU A  36      -8.703  -6.664   1.925  1.00 91.69           O  
ATOM    269  CG  GLU A  36     -12.310  -4.952   4.226  1.00 91.69           C  
ATOM    270  CD  GLU A  36     -13.463  -5.747   4.816  1.00 91.69           C  
ATOM    271  OE1 GLU A  36     -14.407  -5.133   5.365  1.00 91.69           O  
ATOM    272  OE2 GLU A  36     -13.423  -6.995   4.731  1.00 91.69           O  
ATOM    273  N   GLY A  37      -7.901  -6.006   3.822  1.00 91.77           N  
ATOM    274  CA  GLY A  37      -6.754  -6.898   3.756  1.00 91.77           C  
ATOM    275  C   GLY A  37      -5.528  -6.249   3.141  1.00 91.77           C  
ATOM    276  O   GLY A  37      -4.424  -6.790   3.226  1.00 91.77           O  
ATOM    277  N   LYS A  38      -5.759  -5.121   2.478  1.00 96.20           N  
ATOM    278  CA  LYS A  38      -4.653  -4.352   1.915  1.00 96.20           C  
ATOM    279  C   LYS A  38      -4.378  -3.099   2.741  1.00 96.20           C  
ATOM    280  CB  LYS A  38      -4.951  -3.968   0.464  1.00 96.20           C  
ATOM    281  O   LYS A  38      -4.947  -2.037   2.477  1.00 96.20           O  
ATOM    282  CG  LYS A  38      -5.312  -5.147  -0.427  1.00 96.20           C  
ATOM    283  CD  LYS A  38      -4.099  -6.025  -0.711  1.00 96.20           C  
ATOM    284  CE  LYS A  38      -4.418  -7.105  -1.736  1.00 96.20           C  
ATOM    285  NZ  LYS A  38      -3.268  -8.037  -1.933  1.00 96.20           N  
ATOM    286  N   ASP A  39      -3.401  -3.226   3.611  1.00 95.65           N  
ATOM    287  CA  ASP A  39      -3.228  -2.191   4.627  1.00 95.65           C  
ATOM    288  C   ASP A  39      -1.977  -1.358   4.355  1.00 95.65           C  
ATOM    289  CB  ASP A  39      -3.151  -2.816   6.021  1.00 95.65           C  
ATOM    290  O   ASP A  39      -1.468  -0.683   5.251  1.00 95.65           O  
ATOM    291  CG  ASP A  39      -2.052  -3.857   6.145  1.00 95.65           C  
ATOM    292  OD1 ASP A  39      -1.493  -4.280   5.110  1.00 95.65           O  
ATOM    293  OD2 ASP A  39      -1.743  -4.259   7.287  1.00 95.65           O  
ATOM    294  N   LYS A  40      -1.485  -1.477   3.088  1.00 96.71           N  
ATOM    295  CA  LYS A  40      -0.277  -0.740   2.731  1.00 96.71           C  
ATOM    296  C   LYS A  40      -0.407  -0.109   1.347  1.00 96.71           C  
ATOM    297  CB  LYS A  40       0.945  -1.657   2.775  1.00 96.71           C  
ATOM    298  O   LYS A  40      -1.117  -0.632   0.485  1.00 96.71           O  
ATOM    299  CG  LYS A  40       1.262  -2.201   4.161  1.00 96.71           C  
ATOM    300  CD  LYS A  40       2.496  -3.093   4.143  1.00 96.71           C  
ATOM    301  CE  LYS A  40       2.789  -3.672   5.520  1.00 96.71           C  
ATOM    302  NZ  LYS A  40       4.008  -4.534   5.512  1.00 96.71           N  
ATOM    303  N   CYS A  41       0.237   1.055   1.180  1.00 96.99           N  
ATOM    304  CA  CYS A  41       0.418   1.674  -0.129  1.00 96.99           C  
ATOM    305  C   CYS A  41       1.796   1.359  -0.696  1.00 96.99           C  
ATOM    306  CB  CYS A  41       0.228   3.188  -0.035  1.00 96.99           C  
ATOM    307  O   CYS A  41       2.791   1.381   0.031  1.00 96.99           O  
ATOM    308  SG  CYS A  41      -1.394   3.682   0.587  1.00 96.99           S  
ATOM    309  N   GLU A  42       1.757   0.982  -1.920  1.00 96.22           N  
ATOM    310  CA  GLU A  42       3.040   0.624  -2.517  1.00 96.22           C  
ATOM    311  C   GLU A  42       3.232   1.310  -3.867  1.00 96.22           C  
ATOM    312  CB  GLU A  42       3.154  -0.894  -2.678  1.00 96.22           C  
ATOM    313  O   GLU A  42       2.288   1.421  -4.652  1.00 96.22           O  
ATOM    314  CG  GLU A  42       4.489  -1.354  -3.245  1.00 96.22           C  
ATOM    315  CD  GLU A  42       4.568  -2.859  -3.450  1.00 96.22           C  
ATOM    316  OE1 GLU A  42       5.673  -3.432  -3.318  1.00 96.22           O  
ATOM    317  OE2 GLU A  42       3.516  -3.468  -3.745  1.00 96.22           O  
ATOM    318  N   LYS A  43       4.394   1.814  -4.084  1.00 94.62           N  
ATOM    319  CA  LYS A  43       4.944   2.245  -5.366  1.00 94.62           C  
ATOM    320  C   LYS A  43       6.217   1.476  -5.705  1.00 94.62           C  
ATOM    321  CB  LYS A  43       5.227   3.748  -5.351  1.00 94.62           C  
ATOM    322  O   LYS A  43       7.180   1.489  -4.935  1.00 94.62           O  
ATOM    323  CG  LYS A  43       5.916   4.261  -6.607  1.00 94.62           C  
ATOM    324  CD  LYS A  43       6.404   5.693  -6.432  1.00 94.62           C  
ATOM    325  CE  LYS A  43       7.368   6.096  -7.540  1.00 94.62           C  
ATOM    326  NZ  LYS A  43       7.911   7.471  -7.329  1.00 94.62           N  
ATOM    327  N   TYR A  44       6.183   0.712  -6.769  1.00 92.94           N  
ATOM    328  CA  TYR A  44       7.383  -0.043  -7.110  1.00 92.94           C  
ATOM    329  C   TYR A  44       7.712   0.096  -8.592  1.00 92.94           C  
ATOM    330  CB  TYR A  44       7.209  -1.522  -6.751  1.00 92.94           C  
ATOM    331  O   TYR A  44       6.827   0.364  -9.408  1.00 92.94           O  
ATOM    332  CG  TYR A  44       6.121  -2.213  -7.536  1.00 92.94           C  
ATOM    333  CD1 TYR A  44       4.786  -2.109  -7.154  1.00 92.94           C  
ATOM    334  CD2 TYR A  44       6.426  -2.973  -8.661  1.00 92.94           C  
ATOM    335  CE1 TYR A  44       3.780  -2.746  -7.873  1.00 92.94           C  
ATOM    336  CE2 TYR A  44       5.428  -3.614  -9.387  1.00 92.94           C  
ATOM    337  OH  TYR A  44       3.119  -4.128  -9.702  1.00 92.94           O  
ATOM    338  CZ  TYR A  44       4.110  -3.495  -8.987  1.00 92.94           C  
ATOM    339  N   ALA A  45       9.009  -0.038  -8.929  1.00 91.14           N  
ATOM    340  CA  ALA A  45       9.530   0.162 -10.279  1.00 91.14           C  
ATOM    341  C   ALA A  45       9.515  -1.142 -11.071  1.00 91.14           C  
ATOM    342  CB  ALA A  45      10.946   0.730 -10.223  1.00 91.14           C  
ATOM    343  O   ALA A  45       9.876  -2.199 -10.547  1.00 91.14           O  
ATOM    344  N   VAL A  46       9.021  -1.076 -12.312  1.00 90.09           N  
ATOM    345  CA  VAL A  46       9.082  -2.188 -13.255  1.00 90.09           C  
ATOM    346  C   VAL A  46       9.970  -1.814 -14.439  1.00 90.09           C  
ATOM    347  CB  VAL A  46       7.674  -2.589 -13.750  1.00 90.09           C  
ATOM    348  O   VAL A  46       9.768  -0.775 -15.071  1.00 90.09           O  
ATOM    349  CG1 VAL A  46       7.758  -3.773 -14.712  1.00 90.09           C  
ATOM    350  CG2 VAL A  46       6.767  -2.921 -12.567  1.00 90.09           C  
ATOM    351  N   GLY A  47      10.936  -2.641 -14.659  1.00 89.35           N  
ATOM    352  CA  GLY A  47      11.878  -2.387 -15.738  1.00 89.35           C  
ATOM    353  C   GLY A  47      11.271  -2.569 -17.116  1.00 89.35           C  
ATOM    354  O   GLY A  47      10.564  -3.549 -17.364  1.00 89.35           O  
ATOM    355  N   LEU A  48      11.479  -1.612 -18.007  1.00 88.90           N  
ATOM    356  CA  LEU A  48      11.063  -1.724 -19.401  1.00 88.90           C  
ATOM    357  C   LEU A  48      12.247  -2.076 -20.295  1.00 88.90           C  
ATOM    358  CB  LEU A  48      10.421  -0.418 -19.875  1.00 88.90           C  
ATOM    359  O   LEU A  48      12.164  -2.999 -21.109  1.00 88.90           O  
ATOM    360  CG  LEU A  48       9.051  -0.082 -19.284  1.00 88.90           C  
ATOM    361  CD1 LEU A  48       8.716   1.386 -19.523  1.00 88.90           C  
ATOM    362  CD2 LEU A  48       7.976  -0.985 -19.878  1.00 88.90           C  
ATOM    363  N   MET A  49      13.397  -1.360 -20.138  1.00 89.88           N  
ATOM    364  CA  MET A  49      14.702  -1.504 -20.777  1.00 89.88           C  
ATOM    365  C   MET A  49      15.819  -1.061 -19.839  1.00 89.88           C  
ATOM    366  CB  MET A  49      14.758  -0.697 -22.075  1.00 89.88           C  
ATOM    367  O   MET A  49      15.557  -0.471 -18.789  1.00 89.88           O  
ATOM    368  CG  MET A  49      13.744  -1.141 -23.117  1.00 89.88           C  
ATOM    369  SD  MET A  49      13.990  -0.311 -24.735  1.00 89.88           S  
ATOM    370  CE  MET A  49      12.280  -0.278 -25.341  1.00 89.88           C  
ATOM    371  N   PRO A  50      17.036  -1.508 -20.159  1.00 87.41           N  
ATOM    372  CA  PRO A  50      18.144  -1.099 -19.292  1.00 87.41           C  
ATOM    373  C   PRO A  50      18.171   0.407 -19.041  1.00 87.41           C  
ATOM    374  CB  PRO A  50      19.384  -1.546 -20.070  1.00 87.41           C  
ATOM    375  O   PRO A  50      18.240   1.193 -19.989  1.00 87.41           O  
ATOM    376  CG  PRO A  50      18.899  -2.636 -20.970  1.00 87.41           C  
ATOM    377  CD  PRO A  50      17.470  -2.353 -21.334  1.00 87.41           C  
ATOM    378  N   GLY A  51      17.867   0.778 -17.846  1.00 84.04           N  
ATOM    379  CA  GLY A  51      17.932   2.168 -17.424  1.00 84.04           C  
ATOM    380  C   GLY A  51      16.580   2.856 -17.427  1.00 84.04           C  
ATOM    381  O   GLY A  51      16.481   4.041 -17.103  1.00 84.04           O  
ATOM    382  N   SER A  52      15.558   2.143 -17.990  1.00 87.65           N  
ATOM    383  CA  SER A  52      14.216   2.715 -18.045  1.00 87.65           C  
ATOM    384  C   SER A  52      13.240   1.917 -17.187  1.00 87.65           C  
ATOM    385  CB  SER A  52      13.715   2.767 -19.489  1.00 87.65           C  
ATOM    386  O   SER A  52      13.194   0.688 -17.270  1.00 87.65           O  
ATOM    387  OG  SER A  52      12.476   3.452 -19.567  1.00 87.65           O  
ATOM    388  N   PHE A  53      12.518   2.741 -16.272  1.00 88.34           N  
ATOM    389  CA  PHE A  53      11.539   2.109 -15.397  1.00 88.34           C  
ATOM    390  C   PHE A  53      10.184   2.796 -15.515  1.00 88.34           C  
ATOM    391  CB  PHE A  53      12.017   2.140 -13.942  1.00 88.34           C  
ATOM    392  O   PHE A  53      10.103   3.956 -15.926  1.00 88.34           O  
ATOM    393  CG  PHE A  53      13.389   1.553 -13.741  1.00 88.34           C  
ATOM    394  CD1 PHE A  53      13.546   0.205 -13.444  1.00 88.34           C  
ATOM    395  CD2 PHE A  53      14.521   2.350 -13.851  1.00 88.34           C  
ATOM    396  CE1 PHE A  53      14.814  -0.341 -13.258  1.00 88.34           C  
ATOM    397  CE2 PHE A  53      15.791   1.811 -13.666  1.00 88.34           C  
ATOM    398  CZ  PHE A  53      15.935   0.466 -13.369  1.00 88.34           C  
ATOM    399  N   PHE A  54       9.193   1.958 -15.332  1.00 90.11           N  
ATOM    400  CA  PHE A  54       7.870   2.507 -15.061  1.00 90.11           C  
ATOM    401  C   PHE A  54       7.409   2.140 -13.656  1.00 90.11           C  
ATOM    402  CB  PHE A  54       6.857   2.004 -16.094  1.00 90.11           C  
ATOM    403  O   PHE A  54       7.862   1.144 -13.089  1.00 90.11           O  
ATOM    404  CG  PHE A  54       6.375   0.601 -15.840  1.00 90.11           C  
ATOM    405  CD1 PHE A  54       7.035  -0.487 -16.396  1.00 90.11           C  
ATOM    406  CD2 PHE A  54       5.261   0.371 -15.043  1.00 90.11           C  
ATOM    407  CE1 PHE A  54       6.592  -1.787 -16.162  1.00 90.11           C  
ATOM    408  CE2 PHE A  54       4.811  -0.924 -14.804  1.00 90.11           C  
ATOM    409  CZ  PHE A  54       5.478  -2.002 -15.365  1.00 90.11           C  
ATOM    410  N   PHE A  55       6.575   3.089 -13.027  1.00 91.84           N  
ATOM    411  CA  PHE A  55       6.165   2.894 -11.641  1.00 91.84           C  
ATOM    412  C   PHE A  55       4.706   2.460 -11.565  1.00 91.84           C  
ATOM    413  CB  PHE A  55       6.374   4.177 -10.831  1.00 91.84           C  
ATOM    414  O   PHE A  55       3.859   2.980 -12.294  1.00 91.84           O  
ATOM    415  CG  PHE A  55       7.820   4.492 -10.556  1.00 91.84           C  
ATOM    416  CD1 PHE A  55       8.489   3.888  -9.499  1.00 91.84           C  
ATOM    417  CD2 PHE A  55       8.511   5.394 -11.356  1.00 91.84           C  
ATOM    418  CE1 PHE A  55       9.827   4.178  -9.242  1.00 91.84           C  
ATOM    419  CE2 PHE A  55       9.848   5.688 -11.105  1.00 91.84           C  
ATOM    420  CZ  PHE A  55      10.504   5.080 -10.047  1.00 91.84           C  
ATOM    421  N   ILE A  56       4.524   1.496 -10.626  1.00 94.06           N  
ATOM    422  CA  ILE A  56       3.183   1.013 -10.318  1.00 94.06           C  
ATOM    423  C   ILE A  56       2.788   1.452  -8.910  1.00 94.06           C  
ATOM    424  CB  ILE A  56       3.092  -0.524 -10.446  1.00 94.06           C  
ATOM    425  O   ILE A  56       3.579   1.334  -7.971  1.00 94.06           O  
ATOM    426  CG1 ILE A  56       3.402  -0.960 -11.882  1.00 94.06           C  
ATOM    427  CG2 ILE A  56       1.712  -1.022 -10.008  1.00 94.06           C  
ATOM    428  CD1 ILE A  56       3.448  -2.469 -12.075  1.00 94.06           C  
ATOM    429  N   TYR A  57       1.542   1.933  -8.851  1.00 96.28           N  
ATOM    430  CA  TYR A  57       0.941   2.322  -7.581  1.00 96.28           C  
ATOM    431  C   TYR A  57      -0.203   1.385  -7.210  1.00 96.28           C  
ATOM    432  CB  TYR A  57       0.434   3.765  -7.645  1.00 96.28           C  
ATOM    433  O   TYR A  57      -1.126   1.179  -8.001  1.00 96.28           O  
ATOM    434  CG  TYR A  57       1.508   4.772  -7.978  1.00 96.28           C  
ATOM    435  CD1 TYR A  57       2.001   5.641  -7.006  1.00 96.28           C  
ATOM    436  CD2 TYR A  57       2.033   4.857  -9.263  1.00 96.28           C  
ATOM    437  CE1 TYR A  57       2.990   6.571  -7.308  1.00 96.28           C  
ATOM    438  CE2 TYR A  57       3.022   5.784  -9.576  1.00 96.28           C  
ATOM    439  OH  TYR A  57       4.473   7.554  -8.898  1.00 96.28           O  
ATOM    440  CZ  TYR A  57       3.494   6.634  -8.594  1.00 96.28           C  
ATOM    441  N   THR A  58      -0.156   0.943  -5.952  1.00 96.79           N  
ATOM    442  CA  THR A  58      -1.202  -0.017  -5.618  1.00 96.79           C  
ATOM    443  C   THR A  58      -1.357  -0.143  -4.105  1.00 96.79           C  
ATOM    444  CB  THR A  58      -0.903  -1.402  -6.222  1.00 96.79           C  
ATOM    445  O   THR A  58      -0.484   0.287  -3.348  1.00 96.79           O  
ATOM    446  CG2 THR A  58       0.303  -2.048  -5.547  1.00 96.79           C  
ATOM    447  OG1 THR A  58      -2.045  -2.249  -6.048  1.00 96.79           O  
ATOM    448  N   CYS A  59      -2.537  -0.711  -3.709  1.00 97.31           N  
ATOM    449  CA  CYS A  59      -2.752  -1.230  -2.363  1.00 97.31           C  
ATOM    450  C   CYS A  59      -2.234  -2.658  -2.239  1.00 97.31           C  
ATOM    451  CB  CYS A  59      -4.237  -1.184  -2.002  1.00 97.31           C  
ATOM    452  O   CYS A  59      -2.447  -3.480  -3.131  1.00 97.31           O  
ATOM    453  SG  CYS A  59      -4.928   0.485  -1.978  1.00 97.31           S  
ATOM    454  N   THR A  60      -1.534  -2.927  -1.121  1.00 97.06           N  
ATOM    455  CA  THR A  60      -0.951  -4.257  -0.992  1.00 97.06           C  
ATOM    456  C   THR A  60      -0.887  -4.679   0.474  1.00 97.06           C  
ATOM    457  CB  THR A  60       0.460  -4.311  -1.606  1.00 97.06           C  
ATOM    458  O   THR A  60      -1.009  -3.843   1.372  1.00 97.06           O  
ATOM    459  CG2 THR A  60       1.434  -3.437  -0.823  1.00 97.06           C  
ATOM    460  OG1 THR A  60       0.931  -5.664  -1.589  1.00 97.06           O  
ATOM    461  N   SER A  61      -0.850  -5.977   0.654  1.00 96.63           N  
ATOM    462  CA  SER A  61      -0.602  -6.515   1.988  1.00 96.63           C  
ATOM    463  C   SER A  61       0.880  -6.806   2.200  1.00 96.63           C  
ATOM    464  CB  SER A  61      -1.418  -7.788   2.214  1.00 96.63           C  
ATOM    465  O   SER A  61       1.343  -6.901   3.338  1.00 96.63           O  
ATOM    466  OG  SER A  61      -1.104  -8.766   1.237  1.00 96.63           O  
ATOM    467  N   LYS A  62       1.552  -6.890   1.045  1.00 95.59           N  
ATOM    468  CA  LYS A  62       2.980  -7.196   1.060  1.00 95.59           C  
ATOM    469  C   LYS A  62       3.751  -6.270   0.125  1.00 95.59           C  
ATOM    470  CB  LYS A  62       3.220  -8.655   0.669  1.00 95.59           C  
ATOM    471  O   LYS A  62       3.336  -6.043  -1.014  1.00 95.59           O  
ATOM    472  CG  LYS A  62       4.654  -9.123   0.873  1.00 95.59           C  
ATOM    473  CD  LYS A  62       4.814 -10.599   0.534  1.00 95.59           C  
ATOM    474  CE  LYS A  62       6.258 -11.055   0.688  1.00 95.59           C  
ATOM    475  NZ  LYS A  62       6.419 -12.504   0.362  1.00 95.59           N  
ATOM    476  N   CYS A  63       4.953  -5.832   0.602  1.00 94.05           N  
ATOM    477  CA  CYS A  63       5.765  -4.899  -0.171  1.00 94.05           C  
ATOM    478  C   CYS A  63       6.813  -5.640  -0.993  1.00 94.05           C  
ATOM    479  CB  CYS A  63       6.447  -3.890   0.752  1.00 94.05           C  
ATOM    480  O   CYS A  63       7.356  -6.652  -0.546  1.00 94.05           O  
ATOM    481  SG  CYS A  63       5.294  -2.811   1.629  1.00 94.05           S  
ATOM    482  N   HIS A  64       6.947  -5.047  -2.175  1.00 92.39           N  
ATOM    483  CA  HIS A  64       8.066  -5.524  -2.980  1.00 92.39           C  
ATOM    484  C   HIS A  64       9.390  -4.970  -2.465  1.00 92.39           C  
ATOM    485  CB  HIS A  64       7.871  -5.140  -4.448  1.00 92.39           C  
ATOM    486  O   HIS A  64       9.433  -3.872  -1.905  1.00 92.39           O  
ATOM    487  CG  HIS A  64       6.767  -5.889  -5.123  1.00 92.39           C  
ATOM    488  CD2 HIS A  64       6.792  -6.991  -5.910  1.00 92.39           C  
ATOM    489  ND1 HIS A  64       5.444  -5.515  -5.023  1.00 92.39           N  
ATOM    490  CE1 HIS A  64       4.701  -6.358  -5.721  1.00 92.39           C  
ATOM    491  NE2 HIS A  64       5.494  -7.262  -6.269  1.00 92.39           N  
ATOM    492  N   GLU A  65      10.440  -5.816  -2.599  1.00 89.23           N  
ATOM    493  CA  GLU A  65      11.788  -5.353  -2.284  1.00 89.23           C  
ATOM    494  C   GLU A  65      12.432  -4.668  -3.486  1.00 89.23           C  
ATOM    495  CB  GLU A  65      12.661  -6.519  -1.814  1.00 89.23           C  
ATOM    496  O   GLU A  65      12.135  -5.007  -4.633  1.00 89.23           O  
ATOM    497  CG  GLU A  65      12.179  -7.168  -0.524  1.00 89.23           C  
ATOM    498  CD  GLU A  65      13.101  -8.268  -0.025  1.00 89.23           C  
ATOM    499  OE1 GLU A  65      12.895  -8.767   1.105  1.00 89.23           O  
ATOM    500  OE2 GLU A  65      14.038  -8.635  -0.769  1.00 89.23           O  
ATOM    501  N   GLY A  66      13.080  -3.563  -3.230  1.00 83.88           N  
ATOM    502  CA  GLY A  66      13.775  -2.882  -4.311  1.00 83.88           C  
ATOM    503  C   GLY A  66      14.226  -1.482  -3.941  1.00 83.88           C  
ATOM    504  O   GLY A  66      13.726  -0.896  -2.979  1.00 83.88           O  
ATOM    505  N   ALA A  67      15.256  -1.083  -4.703  1.00 82.74           N  
ATOM    506  CA  ALA A  67      15.917   0.184  -4.403  1.00 82.74           C  
ATOM    507  C   ALA A  67      14.979   1.363  -4.646  1.00 82.74           C  
ATOM    508  CB  ALA A  67      17.184   0.335  -5.241  1.00 82.74           C  
ATOM    509  O   ALA A  67      15.076   2.391  -3.972  1.00 82.74           O  
ATOM    510  N   TYR A  68      13.966   1.175  -5.451  1.00 83.44           N  
ATOM    511  CA  TYR A  68      13.125   2.305  -5.832  1.00 83.44           C  
ATOM    512  C   TYR A  68      11.695   2.111  -5.342  1.00 83.44           C  
ATOM    513  CB  TYR A  68      13.135   2.493  -7.352  1.00 83.44           C  
ATOM    514  O   TYR A  68      10.781   2.810  -5.784  1.00 83.44           O  
ATOM    515  CG  TYR A  68      14.508   2.750  -7.923  1.00 83.44           C  
ATOM    516  CD1 TYR A  68      15.105   4.004  -7.815  1.00 83.44           C  
ATOM    517  CD2 TYR A  68      15.211   1.741  -8.572  1.00 83.44           C  
ATOM    518  CE1 TYR A  68      16.370   4.246  -8.341  1.00 83.44           C  
ATOM    519  CE2 TYR A  68      16.476   1.972  -9.102  1.00 83.44           C  
ATOM    520  OH  TYR A  68      18.299   3.460  -9.505  1.00 83.44           O  
ATOM    521  CZ  TYR A  68      17.047   3.225  -8.982  1.00 83.44           C  
ATOM    522  N   ASN A  69      11.486   1.198  -4.434  1.00 90.34           N  
ATOM    523  CA  ASN A  69      10.143   0.879  -3.961  1.00 90.34           C  
ATOM    524  C   ASN A  69       9.787   1.674  -2.709  1.00 90.34           C  
ATOM    525  CB  ASN A  69      10.010  -0.621  -3.694  1.00 90.34           C  
ATOM    526  O   ASN A  69      10.656   1.969  -1.887  1.00 90.34           O  
ATOM    527  CG  ASN A  69      10.157  -1.454  -4.952  1.00 90.34           C  
ATOM    528  ND2 ASN A  69      10.161  -2.772  -4.793  1.00 90.34           N  
ATOM    529  OD1 ASN A  69      10.267  -0.917  -6.057  1.00 90.34           O  
ATOM    530  N   VAL A  70       8.591   2.124  -2.651  1.00 92.41           N  
ATOM    531  CA  VAL A  70       7.986   2.776  -1.495  1.00 92.41           C  
ATOM    532  C   VAL A  70       6.841   1.919  -0.959  1.00 92.41           C  
ATOM    533  CB  VAL A  70       7.473   4.191  -1.844  1.00 92.41           C  
ATOM    534  O   VAL A  70       5.994   1.453  -1.726  1.00 92.41           O  
ATOM    535  CG1 VAL A  70       6.794   4.833  -0.636  1.00 92.41           C  
ATOM    536  CG2 VAL A  70       8.622   5.066  -2.342  1.00 92.41           C  
ATOM    537  N   CYS A  71       6.979   1.669   0.342  1.00 94.84           N  
ATOM    538  CA  CYS A  71       5.921   0.949   1.041  1.00 94.84           C  
ATOM    539  C   CYS A  71       5.597   1.615   2.373  1.00 94.84           C  
ATOM    540  CB  CYS A  71       6.327  -0.506   1.274  1.00 94.84           C  
ATOM    541  O   CYS A  71       6.482   1.802   3.210  1.00 94.84           O  
ATOM    542  SG  CYS A  71       4.947  -1.585   1.716  1.00 94.84           S  
ATOM    543  N   CYS A  72       4.383   1.918   2.491  1.00 95.03           N  
ATOM    544  CA  CYS A  72       4.007   2.669   3.683  1.00 95.03           C  
ATOM    545  C   CYS A  72       2.567   2.374   4.082  1.00 95.03           C  
ATOM    546  CB  CYS A  72       4.184   4.169   3.449  1.00 95.03           C  
ATOM    547  O   CYS A  72       1.836   1.713   3.342  1.00 95.03           O  
ATOM    548  SG  CYS A  72       3.220   4.809   2.063  1.00 95.03           S  
ATOM    549  N   SER A  73       2.093   2.784   5.351  1.00 95.08           N  
ATOM    550  CA  SER A  73       0.796   2.368   5.876  1.00 95.08           C  
ATOM    551  C   SER A  73      -0.073   3.572   6.220  1.00 95.08           C  
ATOM    552  CB  SER A  73       0.976   1.488   7.113  1.00 95.08           C  
ATOM    553  O   SER A  73      -1.046   3.449   6.967  1.00 95.08           O  
ATOM    554  OG  SER A  73       1.692   0.308   6.792  1.00 95.08           O  
ATOM    555  N   THR A  74       0.357   4.777   5.635  1.00 94.18           N  
ATOM    556  CA  THR A  74      -0.479   5.950   5.865  1.00 94.18           C  
ATOM    557  C   THR A  74      -1.124   6.418   4.564  1.00 94.18           C  
ATOM    558  CB  THR A  74       0.333   7.103   6.483  1.00 94.18           C  
ATOM    559  O   THR A  74      -0.728   5.989   3.479  1.00 94.18           O  
ATOM    560  CG2 THR A  74       0.985   6.676   7.794  1.00 94.18           C  
ATOM    561  OG1 THR A  74       1.355   7.506   5.563  1.00 94.18           O  
ATOM    562  N   ASP A  75      -2.133   7.299   4.638  1.00 95.48           N  
ATOM    563  CA  ASP A  75      -2.880   7.745   3.465  1.00 95.48           C  
ATOM    564  C   ASP A  75      -1.969   8.473   2.479  1.00 95.48           C  
ATOM    565  CB  ASP A  75      -4.039   8.653   3.881  1.00 95.48           C  
ATOM    566  O   ASP A  75      -1.190   9.343   2.872  1.00 95.48           O  
ATOM    567  CG  ASP A  75      -5.204   7.888   4.485  1.00 95.48           C  
ATOM    568  OD1 ASP A  75      -5.245   6.645   4.366  1.00 95.48           O  
ATOM    569  OD2 ASP A  75      -6.089   8.536   5.085  1.00 95.48           O  
ATOM    570  N   LEU A  76      -2.077   7.972   1.250  1.00 95.31           N  
ATOM    571  CA  LEU A  76      -1.446   8.638   0.116  1.00 95.31           C  
ATOM    572  C   LEU A  76       0.061   8.754   0.323  1.00 95.31           C  
ATOM    573  CB  LEU A  76      -2.052  10.028  -0.095  1.00 95.31           C  
ATOM    574  O   LEU A  76       0.670   9.755  -0.062  1.00 95.31           O  
ATOM    575  CG  LEU A  76      -3.575  10.093  -0.210  1.00 95.31           C  
ATOM    576  CD1 LEU A  76      -4.033  11.538  -0.384  1.00 95.31           C  
ATOM    577  CD2 LEU A  76      -4.062   9.230  -1.369  1.00 95.31           C  
ATOM    578  N   CYS A  77       0.668   7.901   0.980  1.00 94.53           N  
ATOM    579  CA  CYS A  77       2.074   7.932   1.367  1.00 94.53           C  
ATOM    580  C   CYS A  77       2.966   7.475   0.220  1.00 94.53           C  
ATOM    581  CB  CYS A  77       2.312   7.050   2.593  1.00 94.53           C  
ATOM    582  O   CYS A  77       4.184   7.658   0.264  1.00 94.53           O  
ATOM    583  SG  CYS A  77       2.064   5.289   2.281  1.00 94.53           S  
ATOM    584  N   ASN A  78       2.273   6.824  -0.864  1.00 94.45           N  
ATOM    585  CA  ASN A  78       3.094   6.264  -1.933  1.00 94.45           C  
ATOM    586  C   ASN A  78       3.295   7.264  -3.068  1.00 94.45           C  
ATOM    587  CB  ASN A  78       2.472   4.972  -2.468  1.00 94.45           C  
ATOM    588  O   ASN A  78       3.471   6.872  -4.223  1.00 94.45           O  
ATOM    589  CG  ASN A  78       1.114   5.197  -3.102  1.00 94.45           C  
ATOM    590  ND2 ASN A  78       0.735   4.315  -4.019  1.00 94.45           N  
ATOM    591  OD1 ASN A  78       0.411   6.155  -2.771  1.00 94.45           O  
ATOM    592  N   LYS A  79       3.104   8.636  -2.896  1.00 88.09           N  
ATOM    593  CA  LYS A  79       3.264   9.674  -3.911  1.00 88.09           C  
ATOM    594  C   LYS A  79       4.740   9.973  -4.162  1.00 88.09           C  
ATOM    595  CB  LYS A  79       2.534  10.951  -3.493  1.00 88.09           C  
ATOM    596  O   LYS A  79       5.151  10.178  -5.306  1.00 88.09           O  
ATOM    597  CG  LYS A  79       2.496  12.024  -4.572  1.00 88.09           C  
ATOM    598  CD  LYS A  79       1.637  13.209  -4.151  1.00 88.09           C  
ATOM    599  CE  LYS A  79       1.558  14.261  -5.250  1.00 88.09           C  
ATOM    600  NZ  LYS A  79       0.787  15.463  -4.812  1.00 88.09           N  
ATOM    601  N   SER A  80       5.601   9.923  -3.041  1.00 75.68           N  
ATOM    602  CA  SER A  80       6.937  10.499  -3.155  1.00 75.68           C  
ATOM    603  C   SER A  80       7.966   9.438  -3.533  1.00 75.68           C  
ATOM    604  CB  SER A  80       7.345  11.172  -1.845  1.00 75.68           C  
ATOM    605  O   SER A  80       7.825   8.270  -3.166  1.00 75.68           O  
ATOM    606  OG  SER A  80       8.580  11.852  -1.991  1.00 75.68           O  
ATOM    607  N   SER A  81       8.837   9.713  -4.511  1.00 63.22           N  
ATOM    608  CA  SER A  81      10.136   9.076  -4.705  1.00 63.22           C  
ATOM    609  C   SER A  81      11.113   9.465  -3.601  1.00 63.22           C  
ATOM    610  CB  SER A  81      10.718   9.451  -6.069  1.00 63.22           C  
ATOM    611  O   SER A  81      12.309   9.183  -3.696  1.00 63.22           O  
ATOM    612  OG  SER A  81       9.773   9.225  -7.100  1.00 63.22           O  
ATOM    613  N   THR A  82      10.607  10.025  -2.375  1.00 45.24           N  
ATOM    614  CA  THR A  82      11.641  10.569  -1.502  1.00 45.24           C  
ATOM    615  C   THR A  82      11.970   9.592  -0.377  1.00 45.24           C  
ATOM    616  CB  THR A  82      11.211  11.921  -0.902  1.00 45.24           C  
ATOM    617  O   THR A  82      11.079   9.164   0.360  1.00 45.24           O  
ATOM    618  CG2 THR A  82      11.798  13.085  -1.691  1.00 45.24           C  
ATOM    619  OG1 THR A  82       9.781  12.014  -0.927  1.00 45.24           O  
ATOM    620  N   ARG A  83      12.819   8.510  -0.458  1.00 44.51           N  
ATOM    621  CA  ARG A  83      13.782   8.212   0.597  1.00 44.51           C  
ATOM    622  C   ARG A  83      15.186   8.041   0.026  1.00 44.51           C  
ATOM    623  CB  ARG A  83      13.371   6.951   1.361  1.00 44.51           C  
ATOM    624  O   ARG A  83      15.371   7.357  -0.983  1.00 44.51           O  
ATOM    625  CG  ARG A  83      13.030   7.200   2.822  1.00 44.51           C  
ATOM    626  CD  ARG A  83      12.763   5.900   3.568  1.00 44.51           C  
ATOM    627  NE  ARG A  83      12.592   6.126   5.001  1.00 44.51           N  
ATOM    628  NH1 ARG A  83      10.674   4.851   5.183  1.00 44.51           N  
ATOM    629  NH2 ARG A  83      11.543   5.892   7.031  1.00 44.51           N  
ATOM    630  CZ  ARG A  83      11.604   5.623   5.735  1.00 44.51           C  
ATOM    631  N   GLY A  84      16.167   9.229  -0.018  1.00 38.92           N  
ATOM    632  CA  GLY A  84      17.490   8.923   0.501  1.00 38.92           C  
ATOM    633  C   GLY A  84      18.378   8.218  -0.507  1.00 38.92           C  
ATOM    634  O   GLY A  84      18.027   7.148  -1.010  1.00 38.92           O  
TER     635      ALA A   1                                                      
ENDMDL                                                                          
END                                                                             
