# Supplementary material for: Domain loss enabled evolution of novel functions in the snake three-finger toxin gene superfamily
Source: Nat Commun. 2023 Aug 11;14:4861. doi: 10.1038/s41467-023-40550-0 (PMC10421932; doi:10.1038/s41467-023-40550-0)
Supplement: Supplementary file 5 — Supplementary Data 2 [file 41467_2023_40550_MOESM5_ESM.zip › SD2_structure_predictions/full_sequence/SP|O93473|Naja_sputatrix.pdb]

MODEL     1                                                                     
ATOM      1  N   MET A   1     -21.140  17.216  38.650  1.00 61.84           N  
ATOM      2  CA  MET A   1     -21.753  16.443  37.573  1.00 61.84           C  
ATOM      3  C   MET A   1     -21.288  16.945  36.210  1.00 61.84           C  
ATOM      4  CB  MET A   1     -23.279  16.512  37.663  1.00 61.84           C  
ATOM      5  O   MET A   1     -21.528  16.296  35.190  1.00 61.84           O  
ATOM      6  CG  MET A   1     -23.800  17.813  38.250  1.00 61.84           C  
ATOM      7  SD  MET A   1     -25.614  17.783  38.526  1.00 61.84           S  
ATOM      8  CE  MET A   1     -25.905  19.527  38.932  1.00 61.84           C  
ATOM      9  N   LYS A   2     -20.395  17.982  36.159  1.00 67.06           N  
ATOM     10  CA  LYS A   2     -19.828  18.686  35.012  1.00 67.06           C  
ATOM     11  C   LYS A   2     -18.417  18.191  34.708  1.00 67.06           C  
ATOM     12  CB  LYS A   2     -19.812  20.194  35.262  1.00 67.06           C  
ATOM     13  O   LYS A   2     -17.995  18.176  33.549  1.00 67.06           O  
ATOM     14  CG  LYS A   2     -21.160  20.870  35.054  1.00 67.06           C  
ATOM     15  CD  LYS A   2     -21.121  22.335  35.471  1.00 67.06           C  
ATOM     16  CE  LYS A   2     -22.437  23.038  35.169  1.00 67.06           C  
ATOM     17  NZ  LYS A   2     -22.892  23.879  36.316  1.00 67.06           N  
ATOM     18  N   THR A   3     -17.827  17.514  35.767  1.00 65.42           N  
ATOM     19  CA  THR A   3     -16.484  16.968  35.604  1.00 65.42           C  
ATOM     20  C   THR A   3     -16.542  15.545  35.056  1.00 65.42           C  
ATOM     21  CB  THR A   3     -15.712  16.977  36.936  1.00 65.42           C  
ATOM     22  O   THR A   3     -15.615  15.097  34.377  1.00 65.42           O  
ATOM     23  CG2 THR A   3     -15.056  18.332  37.182  1.00 65.42           C  
ATOM     24  OG1 THR A   3     -16.619  16.696  38.009  1.00 65.42           O  
ATOM     25  N   LEU A   4     -17.659  14.916  35.183  1.00 64.53           N  
ATOM     26  CA  LEU A   4     -17.942  13.579  34.672  1.00 64.53           C  
ATOM     27  C   LEU A   4     -18.331  13.632  33.198  1.00 64.53           C  
ATOM     28  CB  LEU A   4     -19.061  12.920  35.484  1.00 64.53           C  
ATOM     29  O   LEU A   4     -17.963  12.747  32.422  1.00 64.53           O  
ATOM     30  CG  LEU A   4     -18.899  11.427  35.773  1.00 64.53           C  
ATOM     31  CD1 LEU A   4     -18.839  11.182  37.277  1.00 64.53           C  
ATOM     32  CD2 LEU A   4     -20.037  10.633  35.142  1.00 64.53           C  
ATOM     33  N   LEU A   5     -18.909  14.724  32.768  1.00 65.56           N  
ATOM     34  CA  LEU A   5     -19.311  14.984  31.391  1.00 65.56           C  
ATOM     35  C   LEU A   5     -18.119  15.429  30.551  1.00 65.56           C  
ATOM     36  CB  LEU A   5     -20.409  16.051  31.345  1.00 65.56           C  
ATOM     37  O   LEU A   5     -18.009  15.063  29.378  1.00 65.56           O  
ATOM     38  CG  LEU A   5     -21.843  15.557  31.545  1.00 65.56           C  
ATOM     39  CD1 LEU A   5     -22.716  16.677  32.100  1.00 65.56           C  
ATOM     40  CD2 LEU A   5     -22.413  15.028  30.233  1.00 65.56           C  
ATOM     41  N   LEU A   6     -17.121  16.049  31.148  1.00 63.54           N  
ATOM     42  CA  LEU A   6     -15.902  16.537  30.513  1.00 63.54           C  
ATOM     43  C   LEU A   6     -14.888  15.411  30.345  1.00 63.54           C  
ATOM     44  CB  LEU A   6     -15.288  17.674  31.334  1.00 63.54           C  
ATOM     45  O   LEU A   6     -14.175  15.356  29.340  1.00 63.54           O  
ATOM     46  CG  LEU A   6     -15.839  19.076  31.067  1.00 63.54           C  
ATOM     47  CD1 LEU A   6     -15.723  19.938  32.320  1.00 63.54           C  
ATOM     48  CD2 LEU A   6     -15.107  19.725  29.897  1.00 63.54           C  
ATOM     49  N   THR A   7     -14.891  14.432  31.127  1.00 66.80           N  
ATOM     50  CA  THR A   7     -14.058  13.235  31.085  1.00 66.80           C  
ATOM     51  C   THR A   7     -14.624  12.217  30.099  1.00 66.80           C  
ATOM     52  CB  THR A   7     -13.934  12.591  32.478  1.00 66.80           C  
ATOM     53  O   THR A   7     -13.869  11.499  29.439  1.00 66.80           O  
ATOM     54  CG2 THR A   7     -12.877  13.299  33.319  1.00 66.80           C  
ATOM     55  OG1 THR A   7     -15.197  12.673  33.150  1.00 66.80           O  
ATOM     56  N   LEU A   8     -15.856  12.168  29.813  1.00 63.87           N  
ATOM     57  CA  LEU A   8     -16.571  11.331  28.856  1.00 63.87           C  
ATOM     58  C   LEU A   8     -16.421  11.875  27.439  1.00 63.87           C  
ATOM     59  CB  LEU A   8     -18.054  11.241  29.225  1.00 63.87           C  
ATOM     60  O   LEU A   8     -16.289  11.105  26.485  1.00 63.87           O  
ATOM     61  CG  LEU A   8     -18.775   9.952  28.829  1.00 63.87           C  
ATOM     62  CD1 LEU A   8     -18.829   8.990  30.011  1.00 63.87           C  
ATOM     63  CD2 LEU A   8     -20.179  10.258  28.318  1.00 63.87           C  
ATOM     64  N   VAL A   9     -16.212  13.176  27.237  1.00 66.37           N  
ATOM     65  CA  VAL A   9     -15.986  13.880  25.979  1.00 66.37           C  
ATOM     66  C   VAL A   9     -14.517  13.762  25.577  1.00 66.37           C  
ATOM     67  CB  VAL A   9     -16.392  15.367  26.079  1.00 66.37           C  
ATOM     68  O   VAL A   9     -14.203  13.562  24.401  1.00 66.37           O  
ATOM     69  CG1 VAL A   9     -16.010  16.119  24.806  1.00 66.37           C  
ATOM     70  CG2 VAL A   9     -17.891  15.493  26.348  1.00 66.37           C  
ATOM     71  N   VAL A  10     -13.608  13.620  26.543  1.00 64.70           N  
ATOM     72  CA  VAL A  10     -12.169  13.481  26.348  1.00 64.70           C  
ATOM     73  C   VAL A  10     -11.823  12.021  26.066  1.00 64.70           C  
ATOM     74  CB  VAL A  10     -11.379  13.988  27.576  1.00 64.70           C  
ATOM     75  O   VAL A  10     -10.967  11.730  25.227  1.00 64.70           O  
ATOM     76  CG1 VAL A  10      -9.883  13.728  27.400  1.00 64.70           C  
ATOM     77  CG2 VAL A  10     -11.642  15.476  27.802  1.00 64.70           C  
ATOM     78  N   VAL A  11     -12.586  10.944  26.534  1.00 62.52           N  
ATOM     79  CA  VAL A  11     -12.466   9.506  26.320  1.00 62.52           C  
ATOM     80  C   VAL A  11     -13.138   9.120  25.004  1.00 62.52           C  
ATOM     81  CB  VAL A  11     -13.083   8.705  27.489  1.00 62.52           C  
ATOM     82  O   VAL A  11     -12.652   8.246  24.284  1.00 62.52           O  
ATOM     83  CG1 VAL A  11     -13.096   7.210  27.172  1.00 62.52           C  
ATOM     84  CG2 VAL A  11     -12.316   8.973  28.782  1.00 62.52           C  
ATOM     85  N   THR A  12     -14.075   9.810  24.505  1.00 61.74           N  
ATOM     86  CA  THR A  12     -14.778   9.632  23.240  1.00 61.74           C  
ATOM     87  C   THR A  12     -13.993  10.260  22.092  1.00 61.74           C  
ATOM     88  CB  THR A  12     -16.190  10.245  23.295  1.00 61.74           C  
ATOM     89  O   THR A  12     -14.016   9.755  20.968  1.00 61.74           O  
ATOM     90  CG2 THR A  12     -17.058   9.533  24.328  1.00 61.74           C  
ATOM     91  OG1 THR A  12     -16.090  11.631  23.645  1.00 61.74           O  
ATOM     92  N   ILE A  13     -13.122  11.241  22.272  1.00 62.10           N  
ATOM     93  CA  ILE A  13     -12.274  11.947  21.318  1.00 62.10           C  
ATOM     94  C   ILE A  13     -10.927  11.237  21.201  1.00 62.10           C  
ATOM     95  CB  ILE A  13     -12.068  13.423  21.729  1.00 62.10           C  
ATOM     96  O   ILE A  13     -10.340  11.183  20.118  1.00 62.10           O  
ATOM     97  CG1 ILE A  13     -13.392  14.190  21.647  1.00 62.10           C  
ATOM     98  CG2 ILE A  13     -10.997  14.082  20.856  1.00 62.10           C  
ATOM     99  CD1 ILE A  13     -13.351  15.567  22.296  1.00 62.10           C  
ATOM    100  N   VAL A  14     -10.384  10.521  22.232  1.00 59.17           N  
ATOM    101  CA  VAL A  14      -9.168   9.717  22.303  1.00 59.17           C  
ATOM    102  C   VAL A  14      -9.446   8.312  21.774  1.00 59.17           C  
ATOM    103  CB  VAL A  14      -8.619   9.644  23.746  1.00 59.17           C  
ATOM    104  O   VAL A  14      -8.576   7.688  21.163  1.00 59.17           O  
ATOM    105  CG1 VAL A  14      -7.422   8.698  23.821  1.00 59.17           C  
ATOM    106  CG2 VAL A  14      -8.235  11.037  24.240  1.00 59.17           C  
ATOM    107  N   CYS A  15     -10.746   7.850  21.713  1.00 58.07           N  
ATOM    108  CA  CYS A  15     -11.216   6.599  21.128  1.00 58.07           C  
ATOM    109  C   CYS A  15     -11.632   6.799  19.675  1.00 58.07           C  
ATOM    110  CB  CYS A  15     -12.388   6.039  21.931  1.00 58.07           C  
ATOM    111  O   CYS A  15     -11.950   5.834  18.978  1.00 58.07           O  
ATOM    112  SG  CYS A  15     -11.887   5.071  23.372  1.00 58.07           S  
ATOM    113  N   LEU A  16     -11.680   8.028  19.191  1.00 54.11           N  
ATOM    114  CA  LEU A  16     -11.893   8.390  17.794  1.00 54.11           C  
ATOM    115  C   LEU A  16     -10.606   8.235  16.990  1.00 54.11           C  
ATOM    116  CB  LEU A  16     -12.407   9.827  17.685  1.00 54.11           C  
ATOM    117  O   LEU A  16     -10.410   8.923  15.986  1.00 54.11           O  
ATOM    118  CG  LEU A  16     -13.869  10.056  18.071  1.00 54.11           C  
ATOM    119  CD1 LEU A  16     -14.088  11.507  18.486  1.00 54.11           C  
ATOM    120  CD2 LEU A  16     -14.793   9.679  16.917  1.00 54.11           C  
ATOM    121  N   ASP A  17      -9.582   7.629  17.668  1.00 52.39           N  
ATOM    122  CA  ASP A  17      -8.615   7.152  16.684  1.00 52.39           C  
ATOM    123  C   ASP A  17      -9.267   6.181  15.701  1.00 52.39           C  
ATOM    124  CB  ASP A  17      -7.429   6.479  17.379  1.00 52.39           C  
ATOM    125  O   ASP A  17      -9.466   5.007  16.019  1.00 52.39           O  
ATOM    126  CG  ASP A  17      -6.109   7.180  17.110  1.00 52.39           C  
ATOM    127  OD1 ASP A  17      -5.920   7.719  15.998  1.00 52.39           O  
ATOM    128  OD2 ASP A  17      -5.249   7.192  18.017  1.00 52.39           O  
ATOM    129  N   LEU A  18     -10.541   6.324  15.481  1.00 53.35           N  
ATOM    130  CA  LEU A  18     -11.182   5.676  14.342  1.00 53.35           C  
ATOM    131  C   LEU A  18     -10.185   5.460  13.208  1.00 53.35           C  
ATOM    132  CB  LEU A  18     -12.364   6.511  13.845  1.00 53.35           C  
ATOM    133  O   LEU A  18      -9.697   6.424  12.612  1.00 53.35           O  
ATOM    134  CG  LEU A  18     -13.746   6.106  14.361  1.00 53.35           C  
ATOM    135  CD1 LEU A  18     -14.299   7.179  15.293  1.00 53.35           C  
ATOM    136  CD2 LEU A  18     -14.700   5.856  13.198  1.00 53.35           C  
ATOM    137  N   GLY A  19      -8.988   4.873  13.528  1.00 59.26           N  
ATOM    138  CA  GLY A  19      -8.089   4.210  12.597  1.00 59.26           C  
ATOM    139  C   GLY A  19      -8.435   4.471  11.144  1.00 59.26           C  
ATOM    140  O   GLY A  19      -9.405   3.918  10.622  1.00 59.26           O  
ATOM    141  N   TYR A  20      -8.515   5.806  10.790  1.00 67.56           N  
ATOM    142  CA  TYR A  20      -8.642   6.098   9.367  1.00 67.56           C  
ATOM    143  C   TYR A  20      -7.826   5.116   8.534  1.00 67.56           C  
ATOM    144  CB  TYR A  20      -8.194   7.532   9.069  1.00 67.56           C  
ATOM    145  O   TYR A  20      -6.607   5.019   8.696  1.00 67.56           O  
ATOM    146  CG  TYR A  20      -9.157   8.583   9.566  1.00 67.56           C  
ATOM    147  CD1 TYR A  20     -10.275   8.942   8.815  1.00 67.56           C  
ATOM    148  CD2 TYR A  20      -8.951   9.221  10.784  1.00 67.56           C  
ATOM    149  CE1 TYR A  20     -11.164   9.911   9.267  1.00 67.56           C  
ATOM    150  CE2 TYR A  20      -9.834  10.192  11.246  1.00 67.56           C  
ATOM    151  OH  TYR A  20     -11.812  11.490  10.935  1.00 67.56           O  
ATOM    152  CZ  TYR A  20     -10.935  10.529  10.482  1.00 67.56           C  
ATOM    153  N   THR A  21      -8.589   3.956   8.253  1.00 85.35           N  
ATOM    154  CA  THR A  21      -7.949   2.988   7.370  1.00 85.35           C  
ATOM    155  C   THR A  21      -7.850   3.535   5.949  1.00 85.35           C  
ATOM    156  CB  THR A  21      -8.716   1.652   7.356  1.00 85.35           C  
ATOM    157  O   THR A  21      -8.782   4.175   5.458  1.00 85.35           O  
ATOM    158  CG2 THR A  21      -8.716   1.004   8.737  1.00 85.35           C  
ATOM    159  OG1 THR A  21     -10.070   1.890   6.951  1.00 85.35           O  
ATOM    160  N   LEU A  22      -6.690   3.704   5.414  1.00 94.26           N  
ATOM    161  CA  LEU A  22      -6.392   4.187   4.070  1.00 94.26           C  
ATOM    162  C   LEU A  22      -6.947   3.237   3.015  1.00 94.26           C  
ATOM    163  CB  LEU A  22      -4.881   4.350   3.882  1.00 94.26           C  
ATOM    164  O   LEU A  22      -6.763   2.021   3.109  1.00 94.26           O  
ATOM    165  CG  LEU A  22      -4.427   5.013   2.580  1.00 94.26           C  
ATOM    166  CD1 LEU A  22      -4.917   6.456   2.521  1.00 94.26           C  
ATOM    167  CD2 LEU A  22      -2.909   4.952   2.450  1.00 94.26           C  
ATOM    168  N   LYS A  23      -7.795   3.827   2.037  1.00 95.67           N  
ATOM    169  CA  LYS A  23      -8.335   3.081   0.903  1.00 95.67           C  
ATOM    170  C   LYS A  23      -7.537   3.357  -0.367  1.00 95.67           C  
ATOM    171  CB  LYS A  23      -9.808   3.430   0.683  1.00 95.67           C  
ATOM    172  O   LYS A  23      -7.280   4.514  -0.706  1.00 95.67           O  
ATOM    173  CG  LYS A  23     -10.717   3.032   1.836  1.00 95.67           C  
ATOM    174  CD  LYS A  23     -12.174   3.361   1.538  1.00 95.67           C  
ATOM    175  CE  LYS A  23     -13.084   2.979   2.698  1.00 95.67           C  
ATOM    176  NZ  LYS A  23     -14.512   3.312   2.416  1.00 95.67           N  
ATOM    177  N   CYS A  24      -7.144   2.183  -1.185  1.00 96.86           N  
ATOM    178  CA  CYS A  24      -6.351   2.324  -2.401  1.00 96.86           C  
ATOM    179  C   CYS A  24      -7.028   1.631  -3.577  1.00 96.86           C  
ATOM    180  CB  CYS A  24      -4.949   1.750  -2.196  1.00 96.86           C  
ATOM    181  O   CYS A  24      -7.741   0.643  -3.394  1.00 96.86           O  
ATOM    182  SG  CYS A  24      -3.987   2.611  -0.934  1.00 96.86           S  
ATOM    183  N   ASN A  25      -6.864   2.206  -4.844  1.00 96.21           N  
ATOM    184  CA  ASN A  25      -7.421   1.607  -6.052  1.00 96.21           C  
ATOM    185  C   ASN A  25      -6.751   0.276  -6.378  1.00 96.21           C  
ATOM    186  CB  ASN A  25      -7.294   2.569  -7.235  1.00 96.21           C  
ATOM    187  O   ASN A  25      -5.574   0.077  -6.071  1.00 96.21           O  
ATOM    188  CG  ASN A  25      -8.189   3.785  -7.098  1.00 96.21           C  
ATOM    189  ND2 ASN A  25      -7.626   4.965  -7.330  1.00 96.21           N  
ATOM    190  OD1 ASN A  25      -9.376   3.665  -6.784  1.00 96.21           O  
ATOM    191  N   LYS A  26      -7.553  -0.708  -6.942  1.00 92.40           N  
ATOM    192  CA  LYS A  26      -7.104  -1.980  -7.500  1.00 92.40           C  
ATOM    193  C   LYS A  26      -7.417  -2.068  -8.991  1.00 92.40           C  
ATOM    194  CB  LYS A  26      -7.754  -3.150  -6.759  1.00 92.40           C  
ATOM    195  O   LYS A  26      -8.441  -1.554  -9.447  1.00 92.40           O  
ATOM    196  CG  LYS A  26      -7.243  -3.344  -5.339  1.00 92.40           C  
ATOM    197  CD  LYS A  26      -7.622  -4.713  -4.790  1.00 92.40           C  
ATOM    198  CE  LYS A  26      -7.026  -4.948  -3.409  1.00 92.40           C  
ATOM    199  NZ  LYS A  26      -7.392  -6.291  -2.868  1.00 92.40           N  
ATOM    200  N   LEU A  27      -6.447  -2.600  -9.637  1.00 86.93           N  
ATOM    201  CA  LEU A  27      -6.628  -2.686 -11.082  1.00 86.93           C  
ATOM    202  C   LEU A  27      -7.482  -3.894 -11.452  1.00 86.93           C  
ATOM    203  CB  LEU A  27      -5.272  -2.770 -11.788  1.00 86.93           C  
ATOM    204  O   LEU A  27      -8.324  -3.813 -12.350  1.00 86.93           O  
ATOM    205  CG  LEU A  27      -5.252  -2.381 -13.267  1.00 86.93           C  
ATOM    206  CD1 LEU A  27      -5.511  -0.887 -13.426  1.00 86.93           C  
ATOM    207  CD2 LEU A  27      -3.922  -2.769 -13.904  1.00 86.93           C  
ATOM    208  N   VAL A  28      -7.434  -5.056 -10.631  1.00 83.80           N  
ATOM    209  CA  VAL A  28      -8.159  -6.281 -10.951  1.00 83.80           C  
ATOM    210  C   VAL A  28      -8.681  -6.924  -9.667  1.00 83.80           C  
ATOM    211  CB  VAL A  28      -7.271  -7.281 -11.725  1.00 83.80           C  
ATOM    212  O   VAL A  28      -7.913  -7.520  -8.908  1.00 83.80           O  
ATOM    213  CG1 VAL A  28      -8.086  -8.495 -12.169  1.00 83.80           C  
ATOM    214  CG2 VAL A  28      -6.624  -6.598 -12.928  1.00 83.80           C  
ATOM    215  N   PRO A  29     -10.057  -6.900  -9.423  1.00 83.74           N  
ATOM    216  CA  PRO A  29     -11.140  -6.180 -10.098  1.00 83.74           C  
ATOM    217  C   PRO A  29     -11.082  -4.673  -9.862  1.00 83.74           C  
ATOM    218  CB  PRO A  29     -12.403  -6.782  -9.478  1.00 83.74           C  
ATOM    219  O   PRO A  29     -10.374  -4.211  -8.964  1.00 83.74           O  
ATOM    220  CG  PRO A  29     -11.983  -7.235  -8.117  1.00 83.74           C  
ATOM    221  CD  PRO A  29     -10.510  -7.529  -8.147  1.00 83.74           C  
ATOM    222  N   LEU A  30     -11.426  -3.855 -10.860  1.00 85.34           N  
ATOM    223  CA  LEU A  30     -11.444  -2.400 -10.760  1.00 85.34           C  
ATOM    224  C   LEU A  30     -12.276  -1.947  -9.565  1.00 85.34           C  
ATOM    225  CB  LEU A  30     -11.997  -1.781 -12.046  1.00 85.34           C  
ATOM    226  O   LEU A  30     -13.504  -1.874  -9.651  1.00 85.34           O  
ATOM    227  CG  LEU A  30     -11.083  -0.789 -12.769  1.00 85.34           C  
ATOM    228  CD1 LEU A  30     -10.142  -1.529 -13.714  1.00 85.34           C  
ATOM    229  CD2 LEU A  30     -11.909   0.243 -13.529  1.00 85.34           C  
ATOM    230  N   PHE A  31     -11.717  -1.786  -8.354  1.00 91.55           N  
ATOM    231  CA  PHE A  31     -12.303  -1.333  -7.098  1.00 91.55           C  
ATOM    232  C   PHE A  31     -11.226  -0.808  -6.156  1.00 91.55           C  
ATOM    233  CB  PHE A  31     -13.080  -2.469  -6.425  1.00 91.55           C  
ATOM    234  O   PHE A  31     -10.089  -0.576  -6.572  1.00 91.55           O  
ATOM    235  CG  PHE A  31     -14.456  -2.684  -6.995  1.00 91.55           C  
ATOM    236  CD1 PHE A  31     -15.547  -1.981  -6.499  1.00 91.55           C  
ATOM    237  CD2 PHE A  31     -14.659  -3.589  -8.029  1.00 91.55           C  
ATOM    238  CE1 PHE A  31     -16.822  -2.177  -7.024  1.00 91.55           C  
ATOM    239  CE2 PHE A  31     -15.930  -3.791  -8.559  1.00 91.55           C  
ATOM    240  CZ  PHE A  31     -17.010  -3.085  -8.055  1.00 91.55           C  
ATOM    241  N   TYR A  32     -11.612  -0.424  -4.943  1.00 93.85           N  
ATOM    242  CA  TYR A  32     -10.668  -0.028  -3.903  1.00 93.85           C  
ATOM    243  C   TYR A  32     -10.691  -1.014  -2.742  1.00 93.85           C  
ATOM    244  CB  TYR A  32     -10.986   1.382  -3.397  1.00 93.85           C  
ATOM    245  O   TYR A  32     -11.638  -1.790  -2.597  1.00 93.85           O  
ATOM    246  CG  TYR A  32     -12.357   1.510  -2.777  1.00 93.85           C  
ATOM    247  CD1 TYR A  32     -13.458   1.884  -3.545  1.00 93.85           C  
ATOM    248  CD2 TYR A  32     -12.553   1.259  -1.424  1.00 93.85           C  
ATOM    249  CE1 TYR A  32     -14.722   2.005  -2.977  1.00 93.85           C  
ATOM    250  CE2 TYR A  32     -13.813   1.377  -0.846  1.00 93.85           C  
ATOM    251  OH  TYR A  32     -16.139   1.867  -1.063  1.00 93.85           O  
ATOM    252  CZ  TYR A  32     -14.889   1.749  -1.629  1.00 93.85           C  
ATOM    253  N   LYS A  33      -9.483  -1.027  -2.001  1.00 93.39           N  
ATOM    254  CA  LYS A  33      -9.378  -1.857  -0.804  1.00 93.39           C  
ATOM    255  C   LYS A  33      -8.798  -1.065   0.365  1.00 93.39           C  
ATOM    256  CB  LYS A  33      -8.518  -3.091  -1.079  1.00 93.39           C  
ATOM    257  O   LYS A  33      -8.040  -0.114   0.162  1.00 93.39           O  
ATOM    258  CG  LYS A  33      -7.048  -2.780  -1.321  1.00 93.39           C  
ATOM    259  CD  LYS A  33      -6.239  -4.050  -1.552  1.00 93.39           C  
ATOM    260  CE  LYS A  33      -4.758  -3.745  -1.731  1.00 93.39           C  
ATOM    261  NZ  LYS A  33      -3.957  -4.989  -1.933  1.00 93.39           N  
ATOM    262  N   THR A  34      -9.307  -1.477   1.554  1.00 95.13           N  
ATOM    263  CA  THR A  34      -8.740  -0.903   2.769  1.00 95.13           C  
ATOM    264  C   THR A  34      -7.353  -1.478   3.042  1.00 95.13           C  
ATOM    265  CB  THR A  34      -9.651  -1.153   3.984  1.00 95.13           C  
ATOM    266  O   THR A  34      -7.158  -2.694   2.989  1.00 95.13           O  
ATOM    267  CG2 THR A  34      -9.083  -0.503   5.241  1.00 95.13           C  
ATOM    268  OG1 THR A  34     -10.949  -0.605   3.721  1.00 95.13           O  
ATOM    269  N   CYS A  35      -6.289  -0.472   3.313  1.00 94.34           N  
ATOM    270  CA  CYS A  35      -4.935  -0.941   3.584  1.00 94.34           C  
ATOM    271  C   CYS A  35      -4.855  -1.618   4.947  1.00 94.34           C  
ATOM    272  CB  CYS A  35      -3.943   0.220   3.522  1.00 94.34           C  
ATOM    273  O   CYS A  35      -5.486  -1.169   5.906  1.00 94.34           O  
ATOM    274  SG  CYS A  35      -3.713   0.895   1.863  1.00 94.34           S  
ATOM    275  N   PRO A  36      -4.183  -2.798   4.938  1.00 93.76           N  
ATOM    276  CA  PRO A  36      -3.958  -3.434   6.238  1.00 93.76           C  
ATOM    277  C   PRO A  36      -3.139  -2.562   7.187  1.00 93.76           C  
ATOM    278  CB  PRO A  36      -3.198  -4.713   5.879  1.00 93.76           C  
ATOM    279  O   PRO A  36      -2.540  -1.572   6.759  1.00 93.76           O  
ATOM    280  CG  PRO A  36      -2.473  -4.384   4.614  1.00 93.76           C  
ATOM    281  CD  PRO A  36      -3.289  -3.388   3.841  1.00 93.76           C  
ATOM    282  N   ALA A  37      -3.147  -2.860   8.455  1.00 91.46           N  
ATOM    283  CA  ALA A  37      -2.337  -2.138   9.433  1.00 91.46           C  
ATOM    284  C   ALA A  37      -0.865  -2.130   9.028  1.00 91.46           C  
ATOM    285  CB  ALA A  37      -2.500  -2.757  10.819  1.00 91.46           C  
ATOM    286  O   ALA A  37      -0.340  -3.140   8.554  1.00 91.46           O  
ATOM    287  N   GLY A  38      -0.232  -1.024   9.079  1.00 90.79           N  
ATOM    288  CA  GLY A  38       1.190  -0.978   8.781  1.00 90.79           C  
ATOM    289  C   GLY A  38       1.488  -0.537   7.360  1.00 90.79           C  
ATOM    290  O   GLY A  38       2.639  -0.252   7.022  1.00 90.79           O  
ATOM    291  N   LYS A  39       0.429  -0.475   6.509  1.00 95.02           N  
ATOM    292  CA  LYS A  39       0.521   0.063   5.155  1.00 95.02           C  
ATOM    293  C   LYS A  39      -0.172   1.419   5.054  1.00 95.02           C  
ATOM    294  CB  LYS A  39      -0.088  -0.913   4.147  1.00 95.02           C  
ATOM    295  O   LYS A  39      -1.399   1.489   4.961  1.00 95.02           O  
ATOM    296  CG  LYS A  39       0.463  -2.328   4.245  1.00 95.02           C  
ATOM    297  CD  LYS A  39       1.898  -2.405   3.740  1.00 95.02           C  
ATOM    298  CE  LYS A  39       2.414  -3.838   3.734  1.00 95.02           C  
ATOM    299  NZ  LYS A  39       3.855  -3.907   3.350  1.00 95.02           N  
ATOM    300  N   ASN A  40       0.604   2.456   4.951  1.00 94.12           N  
ATOM    301  CA  ASN A  40       0.048   3.794   5.120  1.00 94.12           C  
ATOM    302  C   ASN A  40       0.180   4.621   3.844  1.00 94.12           C  
ATOM    303  CB  ASN A  40       0.723   4.512   6.291  1.00 94.12           C  
ATOM    304  O   ASN A  40       0.085   5.849   3.883  1.00 94.12           O  
ATOM    305  CG  ASN A  40       0.470   3.827   7.619  1.00 94.12           C  
ATOM    306  ND2 ASN A  40       1.520   3.673   8.416  1.00 94.12           N  
ATOM    307  OD1 ASN A  40      -0.661   3.440   7.927  1.00 94.12           O  
ATOM    308  N   LEU A  41       0.446   3.931   2.689  1.00 96.88           N  
ATOM    309  CA  LEU A  41       0.566   4.601   1.398  1.00 96.88           C  
ATOM    310  C   LEU A  41      -0.149   3.812   0.307  1.00 96.88           C  
ATOM    311  CB  LEU A  41       2.040   4.789   1.027  1.00 96.88           C  
ATOM    312  O   LEU A  41      -0.183   2.580   0.347  1.00 96.88           O  
ATOM    313  CG  LEU A  41       2.888   5.600   2.007  1.00 96.88           C  
ATOM    314  CD1 LEU A  41       4.368   5.468   1.663  1.00 96.88           C  
ATOM    315  CD2 LEU A  41       2.461   7.064   2.000  1.00 96.88           C  
ATOM    316  N   CYS A  42      -0.718   4.596  -0.616  1.00 97.43           N  
ATOM    317  CA  CYS A  42      -1.168   4.035  -1.885  1.00 97.43           C  
ATOM    318  C   CYS A  42      -0.101   4.199  -2.962  1.00 97.43           C  
ATOM    319  CB  CYS A  42      -2.467   4.702  -2.336  1.00 97.43           C  
ATOM    320  O   CYS A  42       0.618   5.200  -2.982  1.00 97.43           O  
ATOM    321  SG  CYS A  42      -3.864   4.393  -1.233  1.00 97.43           S  
ATOM    322  N   TYR A  43       0.061   3.094  -3.805  1.00 97.21           N  
ATOM    323  CA  TYR A  43       1.057   3.241  -4.861  1.00 97.21           C  
ATOM    324  C   TYR A  43       0.472   2.865  -6.218  1.00 97.21           C  
ATOM    325  CB  TYR A  43       2.286   2.377  -4.566  1.00 97.21           C  
ATOM    326  O   TYR A  43      -0.461   2.063  -6.298  1.00 97.21           O  
ATOM    327  CG  TYR A  43       2.090   0.914  -4.878  1.00 97.21           C  
ATOM    328  CD1 TYR A  43       1.528   0.050  -3.940  1.00 97.21           C  
ATOM    329  CD2 TYR A  43       2.466   0.391  -6.111  1.00 97.21           C  
ATOM    330  CE1 TYR A  43       1.347  -1.299  -4.223  1.00 97.21           C  
ATOM    331  CE2 TYR A  43       2.289  -0.957  -6.405  1.00 97.21           C  
ATOM    332  OH  TYR A  43       1.552  -3.128  -5.742  1.00 97.21           O  
ATOM    333  CZ  TYR A  43       1.729  -1.793  -5.456  1.00 97.21           C  
ATOM    334  N   LYS A  44       0.933   3.527  -7.317  1.00 95.87           N  
ATOM    335  CA  LYS A  44       0.816   3.173  -8.729  1.00 95.87           C  
ATOM    336  C   LYS A  44       2.187   2.906  -9.344  1.00 95.87           C  
ATOM    337  CB  LYS A  44       0.102   4.282  -9.503  1.00 95.87           C  
ATOM    338  O   LYS A  44       3.084   3.749  -9.264  1.00 95.87           O  
ATOM    339  CG  LYS A  44      -0.173   3.942 -10.960  1.00 95.87           C  
ATOM    340  CD  LYS A  44      -0.900   5.075 -11.671  1.00 95.87           C  
ATOM    341  CE  LYS A  44      -1.105   4.770 -13.149  1.00 95.87           C  
ATOM    342  NZ  LYS A  44      -1.822   5.876 -13.850  1.00 95.87           N  
ATOM    343  N   MET A  45       2.349   1.622  -9.896  1.00 95.38           N  
ATOM    344  CA  MET A  45       3.608   1.202 -10.505  1.00 95.38           C  
ATOM    345  C   MET A  45       3.480   1.130 -12.023  1.00 95.38           C  
ATOM    346  CB  MET A  45       4.048  -0.154  -9.952  1.00 95.38           C  
ATOM    347  O   MET A  45       2.533   0.538 -12.543  1.00 95.38           O  
ATOM    348  CG  MET A  45       5.368  -0.648 -10.519  1.00 95.38           C  
ATOM    349  SD  MET A  45       5.722  -2.390 -10.062  1.00 95.38           S  
ATOM    350  CE  MET A  45       4.880  -3.254 -11.417  1.00 95.38           C  
ATOM    351  N   PHE A  46       4.416   1.780 -12.710  1.00 94.83           N  
ATOM    352  CA  PHE A  46       4.424   1.699 -14.166  1.00 94.83           C  
ATOM    353  C   PHE A  46       5.841   1.502 -14.690  1.00 94.83           C  
ATOM    354  CB  PHE A  46       3.808   2.961 -14.779  1.00 94.83           C  
ATOM    355  O   PHE A  46       6.811   1.871 -14.025  1.00 94.83           O  
ATOM    356  CG  PHE A  46       2.882   3.698 -13.849  1.00 94.83           C  
ATOM    357  CD1 PHE A  46       1.511   3.477 -13.893  1.00 94.83           C  
ATOM    358  CD2 PHE A  46       3.383   4.612 -12.931  1.00 94.83           C  
ATOM    359  CE1 PHE A  46       0.651   4.157 -13.033  1.00 94.83           C  
ATOM    360  CE2 PHE A  46       2.530   5.295 -12.069  1.00 94.83           C  
ATOM    361  CZ  PHE A  46       1.164   5.067 -12.123  1.00 94.83           C  
ATOM    362  N   MET A  47       5.933   0.772 -15.902  1.00 94.09           N  
ATOM    363  CA  MET A  47       7.196   0.619 -16.619  1.00 94.09           C  
ATOM    364  C   MET A  47       7.574   1.910 -17.337  1.00 94.09           C  
ATOM    365  CB  MET A  47       7.109  -0.532 -17.623  1.00 94.09           C  
ATOM    366  O   MET A  47       6.716   2.576 -17.918  1.00 94.09           O  
ATOM    367  CG  MET A  47       6.778  -1.874 -16.990  1.00 94.09           C  
ATOM    368  SD  MET A  47       8.205  -2.598 -16.091  1.00 94.09           S  
ATOM    369  CE  MET A  47       7.888  -4.364 -16.358  1.00 94.09           C  
ATOM    370  N   VAL A  48       8.775   2.305 -17.200  1.00 91.26           N  
ATOM    371  CA  VAL A  48       9.285   3.551 -17.763  1.00 91.26           C  
ATOM    372  C   VAL A  48       9.040   3.576 -19.270  1.00 91.26           C  
ATOM    373  CB  VAL A  48      10.790   3.734 -17.465  1.00 91.26           C  
ATOM    374  O   VAL A  48       8.665   4.610 -19.828  1.00 91.26           O  
ATOM    375  CG1 VAL A  48      11.332   4.979 -18.165  1.00 91.26           C  
ATOM    376  CG2 VAL A  48      11.028   3.818 -15.958  1.00 91.26           C  
ATOM    377  N   ALA A  49       9.173   2.431 -19.965  1.00 89.52           N  
ATOM    378  CA  ALA A  49       8.997   2.336 -21.412  1.00 89.52           C  
ATOM    379  C   ALA A  49       7.529   2.497 -21.798  1.00 89.52           C  
ATOM    380  CB  ALA A  49       9.535   1.003 -21.928  1.00 89.52           C  
ATOM    381  O   ALA A  49       7.216   2.952 -22.900  1.00 89.52           O  
ATOM    382  N   MET A  50       6.611   2.315 -20.798  1.00 85.88           N  
ATOM    383  CA  MET A  50       5.173   2.469 -21.003  1.00 85.88           C  
ATOM    384  C   MET A  50       4.498   3.002 -19.744  1.00 85.88           C  
ATOM    385  CB  MET A  50       4.542   1.138 -21.412  1.00 85.88           C  
ATOM    386  O   MET A  50       3.709   2.297 -19.112  1.00 85.88           O  
ATOM    387  CG  MET A  50       5.059   0.594 -22.734  1.00 85.88           C  
ATOM    388  SD  MET A  50       3.795   0.655 -24.063  1.00 85.88           S  
ATOM    389  CE  MET A  50       4.699  -0.169 -25.403  1.00 85.88           C  
ATOM    390  N   PRO A  51       4.669   4.289 -19.400  1.00 83.99           N  
ATOM    391  CA  PRO A  51       4.180   4.891 -18.157  1.00 83.99           C  
ATOM    392  C   PRO A  51       2.676   5.155 -18.182  1.00 83.99           C  
ATOM    393  CB  PRO A  51       4.964   6.203 -18.069  1.00 83.99           C  
ATOM    394  O   PRO A  51       2.088   5.488 -17.150  1.00 83.99           O  
ATOM    395  CG  PRO A  51       5.361   6.506 -19.478  1.00 83.99           C  
ATOM    396  CD  PRO A  51       5.438   5.215 -20.240  1.00 83.99           C  
ATOM    397  N   LYS A  52       2.064   4.865 -19.321  1.00 81.53           N  
ATOM    398  CA  LYS A  52       0.697   5.334 -19.529  1.00 81.53           C  
ATOM    399  C   LYS A  52      -0.313   4.388 -18.884  1.00 81.53           C  
ATOM    400  CB  LYS A  52       0.399   5.480 -21.022  1.00 81.53           C  
ATOM    401  O   LYS A  52      -1.374   4.820 -18.430  1.00 81.53           O  
ATOM    402  CG  LYS A  52       1.094   6.664 -21.679  1.00 81.53           C  
ATOM    403  CD  LYS A  52       0.588   6.891 -23.097  1.00 81.53           C  
ATOM    404  CE  LYS A  52       1.285   8.074 -23.757  1.00 81.53           C  
ATOM    405  NZ  LYS A  52       0.853   8.250 -25.176  1.00 81.53           N  
ATOM    406  N   VAL A  53       0.210   3.110 -18.479  1.00 85.26           N  
ATOM    407  CA  VAL A  53      -0.706   2.185 -17.821  1.00 85.26           C  
ATOM    408  C   VAL A  53      -0.020   1.549 -16.614  1.00 85.26           C  
ATOM    409  CB  VAL A  53      -1.199   1.088 -18.792  1.00 85.26           C  
ATOM    410  O   VAL A  53       1.040   0.933 -16.747  1.00 85.26           O  
ATOM    411  CG1 VAL A  53      -2.143   0.121 -18.080  1.00 85.26           C  
ATOM    412  CG2 VAL A  53      -1.888   1.718 -20.002  1.00 85.26           C  
ATOM    413  N   PRO A  54      -0.682   1.836 -15.492  1.00 89.09           N  
ATOM    414  CA  PRO A  54      -0.094   1.203 -14.309  1.00 89.09           C  
ATOM    415  C   PRO A  54      -0.037  -0.319 -14.422  1.00 89.09           C  
ATOM    416  CB  PRO A  54      -1.031   1.631 -13.177  1.00 89.09           C  
ATOM    417  O   PRO A  54      -0.953  -0.936 -14.971  1.00 89.09           O  
ATOM    418  CG  PRO A  54      -1.802   2.784 -13.735  1.00 89.09           C  
ATOM    419  CD  PRO A  54      -1.825   2.662 -15.231  1.00 89.09           C  
ATOM    420  N   VAL A  55       1.143  -0.832 -13.989  1.00 91.50           N  
ATOM    421  CA  VAL A  55       1.355  -2.275 -13.964  1.00 91.50           C  
ATOM    422  C   VAL A  55       0.729  -2.868 -12.703  1.00 91.50           C  
ATOM    423  CB  VAL A  55       2.857  -2.630 -14.030  1.00 91.50           C  
ATOM    424  O   VAL A  55       0.132  -3.946 -12.747  1.00 91.50           O  
ATOM    425  CG1 VAL A  55       3.060  -4.141 -13.938  1.00 91.50           C  
ATOM    426  CG2 VAL A  55       3.478  -2.081 -15.314  1.00 91.50           C  
ATOM    427  N   LYS A  56       0.775  -2.004 -11.555  1.00 93.33           N  
ATOM    428  CA  LYS A  56       0.268  -2.450 -10.260  1.00 93.33           C  
ATOM    429  C   LYS A  56      -0.167  -1.265  -9.403  1.00 93.33           C  
ATOM    430  CB  LYS A  56       1.327  -3.269  -9.522  1.00 93.33           C  
ATOM    431  O   LYS A  56       0.447  -0.197  -9.453  1.00 93.33           O  
ATOM    432  CG  LYS A  56       0.797  -4.011  -8.303  1.00 93.33           C  
ATOM    433  CD  LYS A  56       1.868  -4.896  -7.678  1.00 93.33           C  
ATOM    434  CE  LYS A  56       1.340  -5.638  -6.458  1.00 93.33           C  
ATOM    435  NZ  LYS A  56       2.380  -6.524  -5.855  1.00 93.33           N  
ATOM    436  N   ARG A  57      -1.336  -1.469  -8.687  1.00 95.57           N  
ATOM    437  CA  ARG A  57      -1.824  -0.536  -7.677  1.00 95.57           C  
ATOM    438  C   ARG A  57      -2.089  -1.249  -6.355  1.00 95.57           C  
ATOM    439  CB  ARG A  57      -3.097   0.162  -8.160  1.00 95.57           C  
ATOM    440  O   ARG A  57      -2.412  -2.439  -6.339  1.00 95.57           O  
ATOM    441  CG  ARG A  57      -2.929   0.910  -9.473  1.00 95.57           C  
ATOM    442  CD  ARG A  57      -4.229   1.566  -9.919  1.00 95.57           C  
ATOM    443  NE  ARG A  57      -4.027   2.429 -11.079  1.00 95.57           N  
ATOM    444  NH1 ARG A  57      -6.206   3.192 -11.151  1.00 95.57           N  
ATOM    445  NH2 ARG A  57      -4.677   3.930 -12.691  1.00 95.57           N  
ATOM    446  CZ  ARG A  57      -4.970   3.182 -11.638  1.00 95.57           C  
ATOM    447  N   GLY A  58      -1.815  -0.520  -5.203  1.00 95.36           N  
ATOM    448  CA  GLY A  58      -2.116  -1.155  -3.930  1.00 95.36           C  
ATOM    449  C   GLY A  58      -1.592  -0.378  -2.737  1.00 95.36           C  
ATOM    450  O   GLY A  58      -1.463   0.847  -2.795  1.00 95.36           O  
ATOM    451  N   CYS A  59      -1.542  -1.123  -1.647  1.00 96.21           N  
ATOM    452  CA  CYS A  59      -1.092  -0.569  -0.375  1.00 96.21           C  
ATOM    453  C   CYS A  59       0.370  -0.914  -0.117  1.00 96.21           C  
ATOM    454  CB  CYS A  59      -1.958  -1.088   0.772  1.00 96.21           C  
ATOM    455  O   CYS A  59       0.809  -2.028  -0.408  1.00 96.21           O  
ATOM    456  SG  CYS A  59      -3.712  -0.695   0.595  1.00 96.21           S  
ATOM    457  N   ILE A  60       1.117   0.116   0.450  1.00 96.71           N  
ATOM    458  CA  ILE A  60       2.514  -0.140   0.782  1.00 96.71           C  
ATOM    459  C   ILE A  60       2.903   0.658   2.025  1.00 96.71           C  
ATOM    460  CB  ILE A  60       3.449   0.213  -0.395  1.00 96.71           C  
ATOM    461  O   ILE A  60       2.241   1.639   2.373  1.00 96.71           O  
ATOM    462  CG1 ILE A  60       4.853  -0.353  -0.151  1.00 96.71           C  
ATOM    463  CG2 ILE A  60       3.500   1.729  -0.610  1.00 96.71           C  
ATOM    464  CD1 ILE A  60       5.736  -0.375  -1.391  1.00 96.71           C  
ATOM    465  N   ASP A  61       3.902   0.196   2.779  1.00 96.21           N  
ATOM    466  CA  ASP A  61       4.316   0.883   3.999  1.00 96.21           C  
ATOM    467  C   ASP A  61       5.405   1.913   3.706  1.00 96.21           C  
ATOM    468  CB  ASP A  61       4.810  -0.123   5.040  1.00 96.21           C  
ATOM    469  O   ASP A  61       5.498   2.936   4.388  1.00 96.21           O  
ATOM    470  CG  ASP A  61       5.899  -1.039   4.510  1.00 96.21           C  
ATOM    471  OD1 ASP A  61       6.149  -1.044   3.285  1.00 96.21           O  
ATOM    472  OD2 ASP A  61       6.511  -1.765   5.324  1.00 96.21           O  
ATOM    473  N   VAL A  62       6.189   1.734   2.718  1.00 96.85           N  
ATOM    474  CA  VAL A  62       7.247   2.636   2.276  1.00 96.85           C  
ATOM    475  C   VAL A  62       7.218   2.761   0.754  1.00 96.85           C  
ATOM    476  CB  VAL A  62       8.638   2.152   2.744  1.00 96.85           C  
ATOM    477  O   VAL A  62       7.140   1.757   0.044  1.00 96.85           O  
ATOM    478  CG1 VAL A  62       9.728   3.120   2.289  1.00 96.85           C  
ATOM    479  CG2 VAL A  62       8.662   1.990   4.263  1.00 96.85           C  
ATOM    480  N   CYS A  63       7.354   4.048   0.322  1.00 96.45           N  
ATOM    481  CA  CYS A  63       7.375   4.263  -1.121  1.00 96.45           C  
ATOM    482  C   CYS A  63       8.764   4.000  -1.691  1.00 96.45           C  
ATOM    483  CB  CYS A  63       6.939   5.689  -1.457  1.00 96.45           C  
ATOM    484  O   CYS A  63       9.711   4.730  -1.394  1.00 96.45           O  
ATOM    485  SG  CYS A  63       6.567   5.943  -3.206  1.00 96.45           S  
ATOM    486  N   PRO A  64       8.874   2.961  -2.568  1.00 95.73           N  
ATOM    487  CA  PRO A  64      10.171   2.666  -3.182  1.00 95.73           C  
ATOM    488  C   PRO A  64      10.675   3.801  -4.070  1.00 95.73           C  
ATOM    489  CB  PRO A  64       9.892   1.408  -4.008  1.00 95.73           C  
ATOM    490  O   PRO A  64       9.875   4.574  -4.603  1.00 95.73           O  
ATOM    491  CG  PRO A  64       8.652   0.826  -3.412  1.00 95.73           C  
ATOM    492  CD  PRO A  64       7.795   1.949  -2.902  1.00 95.73           C  
ATOM    493  N   LYS A  65      11.966   3.848  -4.243  1.00 95.31           N  
ATOM    494  CA  LYS A  65      12.557   4.781  -5.198  1.00 95.31           C  
ATOM    495  C   LYS A  65      12.379   4.287  -6.631  1.00 95.31           C  
ATOM    496  CB  LYS A  65      14.042   4.988  -4.896  1.00 95.31           C  
ATOM    497  O   LYS A  65      12.437   3.084  -6.890  1.00 95.31           O  
ATOM    498  CG  LYS A  65      14.312   5.730  -3.595  1.00 95.31           C  
ATOM    499  CD  LYS A  65      15.801   5.983  -3.395  1.00 95.31           C  
ATOM    500  CE  LYS A  65      16.073   6.715  -2.087  1.00 95.31           C  
ATOM    501  NZ  LYS A  65      17.536   6.880  -1.839  1.00 95.31           N  
ATOM    502  N   SER A  66      12.184   5.200  -7.445  1.00 94.68           N  
ATOM    503  CA  SER A  66      12.106   4.848  -8.859  1.00 94.68           C  
ATOM    504  C   SER A  66      13.443   4.326  -9.373  1.00 94.68           C  
ATOM    505  CB  SER A  66      11.666   6.055  -9.689  1.00 94.68           C  
ATOM    506  O   SER A  66      14.497   4.653  -8.822  1.00 94.68           O  
ATOM    507  OG  SER A  66      10.382   6.499  -9.289  1.00 94.68           O  
ATOM    508  N   SER A  67      13.381   3.430 -10.452  1.00 94.61           N  
ATOM    509  CA  SER A  67      14.564   2.924 -11.142  1.00 94.61           C  
ATOM    510  C   SER A  67      14.484   3.187 -12.642  1.00 94.61           C  
ATOM    511  CB  SER A  67      14.734   1.426 -10.887  1.00 94.61           C  
ATOM    512  O   SER A  67      13.590   3.897 -13.106  1.00 94.61           O  
ATOM    513  OG  SER A  67      13.744   0.682 -11.577  1.00 94.61           O  
ATOM    514  N   LEU A  68      15.535   2.568 -13.346  1.00 93.91           N  
ATOM    515  CA  LEU A  68      15.619   2.754 -14.790  1.00 93.91           C  
ATOM    516  C   LEU A  68      14.467   2.048 -15.497  1.00 93.91           C  
ATOM    517  CB  LEU A  68      16.956   2.231 -15.321  1.00 93.91           C  
ATOM    518  O   LEU A  68      14.069   2.446 -16.594  1.00 93.91           O  
ATOM    519  CG  LEU A  68      18.198   3.040 -14.945  1.00 93.91           C  
ATOM    520  CD1 LEU A  68      19.462   2.297 -15.365  1.00 93.91           C  
ATOM    521  CD2 LEU A  68      18.148   4.424 -15.583  1.00 93.91           C  
ATOM    522  N   LEU A  69      13.851   1.079 -14.828  1.00 93.50           N  
ATOM    523  CA  LEU A  69      12.857   0.244 -15.494  1.00 93.50           C  
ATOM    524  C   LEU A  69      11.463   0.506 -14.933  1.00 93.50           C  
ATOM    525  CB  LEU A  69      13.212  -1.237 -15.340  1.00 93.50           C  
ATOM    526  O   LEU A  69      10.465   0.354 -15.641  1.00 93.50           O  
ATOM    527  CG  LEU A  69      14.472  -1.711 -16.066  1.00 93.50           C  
ATOM    528  CD1 LEU A  69      15.396  -2.445 -15.100  1.00 93.50           C  
ATOM    529  CD2 LEU A  69      14.105  -2.605 -17.246  1.00 93.50           C  
ATOM    530  N   VAL A  70      11.347   1.014 -13.628  1.00 94.87           N  
ATOM    531  CA  VAL A  70      10.054   1.094 -12.957  1.00 94.87           C  
ATOM    532  C   VAL A  70       9.916   2.445 -12.259  1.00 94.87           C  
ATOM    533  CB  VAL A  70       9.871  -0.053 -11.938  1.00 94.87           C  
ATOM    534  O   VAL A  70      10.895   2.985 -11.739  1.00 94.87           O  
ATOM    535  CG1 VAL A  70       8.542   0.087 -11.199  1.00 94.87           C  
ATOM    536  CG2 VAL A  70       9.957  -1.407 -12.639  1.00 94.87           C  
ATOM    537  N   LYS A  71       8.664   2.978 -12.321  1.00 95.51           N  
ATOM    538  CA  LYS A  71       8.316   4.199 -11.601  1.00 95.51           C  
ATOM    539  C   LYS A  71       7.191   3.946 -10.601  1.00 95.51           C  
ATOM    540  CB  LYS A  71       7.908   5.302 -12.579  1.00 95.51           C  
ATOM    541  O   LYS A  71       6.264   3.184 -10.881  1.00 95.51           O  
ATOM    542  CG  LYS A  71       9.064   5.864 -13.394  1.00 95.51           C  
ATOM    543  CD  LYS A  71       8.662   7.135 -14.131  1.00 95.51           C  
ATOM    544  CE  LYS A  71       9.838   7.742 -14.883  1.00 95.51           C  
ATOM    545  NZ  LYS A  71       9.443   8.974 -15.630  1.00 95.51           N  
ATOM    546  N   TYR A  72       7.396   4.634  -9.362  1.00 96.26           N  
ATOM    547  CA  TYR A  72       6.365   4.556  -8.333  1.00 96.26           C  
ATOM    548  C   TYR A  72       5.776   5.931  -8.045  1.00 96.26           C  
ATOM    549  CB  TYR A  72       6.934   3.952  -7.046  1.00 96.26           C  
ATOM    550  O   TYR A  72       6.510   6.915  -7.924  1.00 96.26           O  
ATOM    551  CG  TYR A  72       7.203   2.469  -7.137  1.00 96.26           C  
ATOM    552  CD1 TYR A  72       6.255   1.542  -6.710  1.00 96.26           C  
ATOM    553  CD2 TYR A  72       8.404   1.993  -7.651  1.00 96.26           C  
ATOM    554  CE1 TYR A  72       6.499   0.175  -6.791  1.00 96.26           C  
ATOM    555  CE2 TYR A  72       8.659   0.628  -7.736  1.00 96.26           C  
ATOM    556  OH  TYR A  72       7.948  -1.624  -7.387  1.00 96.26           O  
ATOM    557  CZ  TYR A  72       7.702  -0.272  -7.305  1.00 96.26           C  
ATOM    558  N   VAL A  73       4.434   6.024  -8.016  1.00 95.84           N  
ATOM    559  CA  VAL A  73       3.722   7.185  -7.494  1.00 95.84           C  
ATOM    560  C   VAL A  73       2.969   6.801  -6.222  1.00 95.84           C  
ATOM    561  CB  VAL A  73       2.742   7.767  -8.538  1.00 95.84           C  
ATOM    562  O   VAL A  73       2.087   5.939  -6.252  1.00 95.84           O  
ATOM    563  CG1 VAL A  73       2.018   8.989  -7.977  1.00 95.84           C  
ATOM    564  CG2 VAL A  73       3.486   8.126  -9.823  1.00 95.84           C  
ATOM    565  N   CYS A  74       3.406   7.443  -5.129  1.00 97.12           N  
ATOM    566  CA  CYS A  74       2.822   7.105  -3.836  1.00 97.12           C  
ATOM    567  C   CYS A  74       2.066   8.292  -3.251  1.00 97.12           C  
ATOM    568  CB  CYS A  74       3.906   6.649  -2.861  1.00 97.12           C  
ATOM    569  O   CYS A  74       2.455   9.443  -3.458  1.00 97.12           O  
ATOM    570  SG  CYS A  74       4.867   5.237  -3.449  1.00 97.12           S  
ATOM    571  N   CYS A  75       0.963   8.008  -2.702  1.00 97.23           N  
ATOM    572  CA  CYS A  75       0.206   9.031  -1.990  1.00 97.23           C  
ATOM    573  C   CYS A  75      -0.428   8.461  -0.727  1.00 97.23           C  
ATOM    574  CB  CYS A  75      -0.877   9.622  -2.893  1.00 97.23           C  
ATOM    575  O   CYS A  75      -0.586   7.245  -0.601  1.00 97.23           O  
ATOM    576  SG  CYS A  75      -2.136   8.429  -3.396  1.00 97.23           S  
ATOM    577  N   ASN A  76      -0.663   9.342   0.292  1.00 95.63           N  
ATOM    578  CA  ASN A  76      -1.141   8.887   1.593  1.00 95.63           C  
ATOM    579  C   ASN A  76      -2.583   9.320   1.844  1.00 95.63           C  
ATOM    580  CB  ASN A  76      -0.230   9.402   2.709  1.00 95.63           C  
ATOM    581  O   ASN A  76      -3.009   9.436   2.994  1.00 95.63           O  
ATOM    582  CG  ASN A  76      -0.232  10.914   2.813  1.00 95.63           C  
ATOM    583  ND2 ASN A  76       0.484  11.441   3.800  1.00 95.63           N  
ATOM    584  OD1 ASN A  76      -0.871  11.603   2.014  1.00 95.63           O  
ATOM    585  N   THR A  77      -3.364   9.596   0.803  1.00 94.87           N  
ATOM    586  CA  THR A  77      -4.787   9.905   0.885  1.00 94.87           C  
ATOM    587  C   THR A  77      -5.618   8.813   0.217  1.00 94.87           C  
ATOM    588  CB  THR A  77      -5.102  11.264   0.233  1.00 94.87           C  
ATOM    589  O   THR A  77      -5.088   8.003  -0.546  1.00 94.87           O  
ATOM    590  CG2 THR A  77      -4.323  12.390   0.905  1.00 94.87           C  
ATOM    591  OG1 THR A  77      -4.749  11.215  -1.155  1.00 94.87           O  
ATOM    592  N   ASP A  78      -6.951   8.713   0.451  1.00 95.25           N  
ATOM    593  CA  ASP A  78      -7.827   7.667  -0.068  1.00 95.25           C  
ATOM    594  C   ASP A  78      -7.917   7.732  -1.591  1.00 95.25           C  
ATOM    595  CB  ASP A  78      -9.224   7.783   0.546  1.00 95.25           C  
ATOM    596  O   ASP A  78      -8.132   8.804  -2.161  1.00 95.25           O  
ATOM    597  CG  ASP A  78      -9.288   7.271   1.974  1.00 95.25           C  
ATOM    598  OD1 ASP A  78      -8.364   6.547   2.405  1.00 95.25           O  
ATOM    599  OD2 ASP A  78     -10.273   7.591   2.674  1.00 95.25           O  
ATOM    600  N   ARG A  79      -7.731   6.600  -2.183  1.00 94.07           N  
ATOM    601  CA  ARG A  79      -7.956   6.407  -3.612  1.00 94.07           C  
ATOM    602  C   ARG A  79      -7.128   7.389  -4.434  1.00 94.07           C  
ATOM    603  CB  ARG A  79      -9.441   6.563  -3.949  1.00 94.07           C  
ATOM    604  O   ARG A  79      -7.565   7.842  -5.494  1.00 94.07           O  
ATOM    605  CG  ARG A  79     -10.344   5.579  -3.222  1.00 94.07           C  
ATOM    606  CD  ARG A  79     -11.801   5.746  -3.629  1.00 94.07           C  
ATOM    607  NE  ARG A  79     -12.669   4.808  -2.922  1.00 94.07           N  
ATOM    608  NH1 ARG A  79     -14.634   5.635  -3.811  1.00 94.07           N  
ATOM    609  NH2 ARG A  79     -14.687   3.881  -2.336  1.00 94.07           N  
ATOM    610  CZ  ARG A  79     -13.995   4.777  -3.024  1.00 94.07           C  
ATOM    611  N   CYS A  80      -6.034   7.766  -4.088  1.00 94.09           N  
ATOM    612  CA  CYS A  80      -5.197   8.787  -4.708  1.00 94.09           C  
ATOM    613  C   CYS A  80      -4.397   8.207  -5.867  1.00 94.09           C  
ATOM    614  CB  CYS A  80      -4.249   9.401  -3.678  1.00 94.09           C  
ATOM    615  O   CYS A  80      -3.967   8.941  -6.759  1.00 94.09           O  
ATOM    616  SG  CYS A  80      -2.913   8.297  -3.169  1.00 94.09           S  
ATOM    617  N   ASN A  81      -4.049   6.819  -5.692  1.00 93.36           N  
ATOM    618  CA  ASN A  81      -3.296   6.195  -6.774  1.00 93.36           C  
ATOM    619  C   ASN A  81      -4.219   5.677  -7.873  1.00 93.36           C  
ATOM    620  CB  ASN A  81      -2.422   5.061  -6.236  1.00 93.36           C  
ATOM    621  O   ASN A  81      -5.421   5.514  -7.655  1.00 93.36           O  
ATOM    622  CG  ASN A  81      -3.236   3.917  -5.665  1.00 93.36           C  
ATOM    623  ND2 ASN A  81      -2.621   3.129  -4.791  1.00 93.36           N  
ATOM    624  OD1 ASN A  81      -4.409   3.741  -6.008  1.00 93.36           O  
TER     625      ALA A   1                                                      
ENDMDL                                                                          
END                                                                             
