# Supplementary material for: Domain loss enabled evolution of novel functions in the snake three-finger toxin gene superfamily
Source: Nat Commun. 2023 Aug 11;14:4861. doi: 10.1038/s41467-023-40550-0 (PMC10421932; doi:10.1038/s41467-023-40550-0)
Supplement: Supplementary file 5 — Supplementary Data 2 [file 41467_2023_40550_MOESM5_ESM.zip › SD2_structure_predictions/full_sequence/NCBI|CROTI_XM_039332037.1_103_360|Crotalus_tigris.pdb]

MODEL     1                                                                     
ATOM      1  N   MET A   1     -37.707  -9.242  31.562  1.00 61.83           N  
ATOM      2  CA  MET A   1     -36.685 -10.134  31.023  1.00 61.83           C  
ATOM      3  C   MET A   1     -36.419  -9.831  29.552  1.00 61.83           C  
ATOM      4  CB  MET A   1     -37.105 -11.596  31.188  1.00 61.83           C  
ATOM      5  O   MET A   1     -35.464 -10.349  28.970  1.00 61.83           O  
ATOM      6  CG  MET A   1     -37.712 -11.909  32.546  1.00 61.83           C  
ATOM      7  SD  MET A   1     -38.223 -13.665  32.699  1.00 61.83           S  
ATOM      8  CE  MET A   1     -38.881 -13.660  34.390  1.00 61.83           C  
ATOM      9  N   LYS A   2     -37.213  -8.861  28.993  1.00 72.92           N  
ATOM     10  CA  LYS A   2     -37.137  -8.427  27.601  1.00 72.92           C  
ATOM     11  C   LYS A   2     -36.056  -7.366  27.414  1.00 72.92           C  
ATOM     12  CB  LYS A   2     -38.489  -7.886  27.133  1.00 72.92           C  
ATOM     13  O   LYS A   2     -35.383  -7.333  26.382  1.00 72.92           O  
ATOM     14  CG  LYS A   2     -39.558  -8.955  26.963  1.00 72.92           C  
ATOM     15  CD  LYS A   2     -40.882  -8.354  26.509  1.00 72.92           C  
ATOM     16  CE  LYS A   2     -41.934  -9.430  26.272  1.00 72.92           C  
ATOM     17  NZ  LYS A   2     -43.243  -8.843  25.857  1.00 72.92           N  
ATOM     18  N   THR A   3     -35.873  -6.658  28.567  1.00 76.85           N  
ATOM     19  CA  THR A   3     -34.903  -5.571  28.484  1.00 76.85           C  
ATOM     20  C   THR A   3     -33.478  -6.116  28.511  1.00 76.85           C  
ATOM     21  CB  THR A   3     -35.093  -4.565  29.634  1.00 76.85           C  
ATOM     22  O   THR A   3     -32.589  -5.574  27.851  1.00 76.85           O  
ATOM     23  CG2 THR A   3     -36.379  -3.764  29.457  1.00 76.85           C  
ATOM     24  OG1 THR A   3     -35.152  -5.274  30.878  1.00 76.85           O  
ATOM     25  N   LEU A   4     -33.360  -7.231  29.256  1.00 77.18           N  
ATOM     26  CA  LEU A   4     -32.034  -7.828  29.364  1.00 77.18           C  
ATOM     27  C   LEU A   4     -31.602  -8.438  28.034  1.00 77.18           C  
ATOM     28  CB  LEU A   4     -32.015  -8.898  30.459  1.00 77.18           C  
ATOM     29  O   LEU A   4     -30.438  -8.324  27.643  1.00 77.18           O  
ATOM     30  CG  LEU A   4     -30.873  -8.811  31.473  1.00 77.18           C  
ATOM     31  CD1 LEU A   4     -31.232  -9.577  32.742  1.00 77.18           C  
ATOM     32  CD2 LEU A   4     -29.579  -9.343  30.868  1.00 77.18           C  
ATOM     33  N   LEU A   5     -32.551  -8.970  27.305  1.00 80.17           N  
ATOM     34  CA  LEU A   5     -32.276  -9.585  26.011  1.00 80.17           C  
ATOM     35  C   LEU A   5     -31.937  -8.527  24.967  1.00 80.17           C  
ATOM     36  CB  LEU A   5     -33.477 -10.412  25.545  1.00 80.17           C  
ATOM     37  O   LEU A   5     -31.061  -8.738  24.125  1.00 80.17           O  
ATOM     38  CG  LEU A   5     -33.740 -11.713  26.305  1.00 80.17           C  
ATOM     39  CD1 LEU A   5     -35.034 -12.358  25.819  1.00 80.17           C  
ATOM     40  CD2 LEU A   5     -32.566 -12.673  26.145  1.00 80.17           C  
ATOM     41  N   LEU A   6     -32.570  -7.375  25.149  1.00 78.83           N  
ATOM     42  CA  LEU A   6     -32.310  -6.290  24.209  1.00 78.83           C  
ATOM     43  C   LEU A   6     -30.907  -5.725  24.406  1.00 78.83           C  
ATOM     44  CB  LEU A   6     -33.348  -5.177  24.374  1.00 78.83           C  
ATOM     45  O   LEU A   6     -30.194  -5.470  23.433  1.00 78.83           O  
ATOM     46  CG  LEU A   6     -34.748  -5.471  23.833  1.00 78.83           C  
ATOM     47  CD1 LEU A   6     -35.686  -4.305  24.128  1.00 78.83           C  
ATOM     48  CD2 LEU A   6     -34.695  -5.754  22.335  1.00 78.83           C  
ATOM     49  N   ILE A   7     -30.498  -5.664  25.603  1.00 81.38           N  
ATOM     50  CA  ILE A   7     -29.188  -5.113  25.937  1.00 81.38           C  
ATOM     51  C   ILE A   7     -28.093  -6.067  25.466  1.00 81.38           C  
ATOM     52  CB  ILE A   7     -29.055  -4.851  27.454  1.00 81.38           C  
ATOM     53  O   ILE A   7     -27.069  -5.632  24.934  1.00 81.38           O  
ATOM     54  CG1 ILE A   7     -29.471  -6.094  28.249  1.00 81.38           C  
ATOM     55  CG2 ILE A   7     -29.887  -3.633  27.866  1.00 81.38           C  
ATOM     56  CD1 ILE A   7     -29.138  -6.019  29.733  1.00 81.38           C  
ATOM     57  N   LEU A   8     -28.303  -7.291  25.692  1.00 79.53           N  
ATOM     58  CA  LEU A   8     -27.353  -8.311  25.260  1.00 79.53           C  
ATOM     59  C   LEU A   8     -27.202  -8.304  23.743  1.00 79.53           C  
ATOM     60  CB  LEU A   8     -27.801  -9.696  25.734  1.00 79.53           C  
ATOM     61  O   LEU A   8     -26.095  -8.469  23.224  1.00 79.53           O  
ATOM     62  CG  LEU A   8     -26.723 -10.780  25.774  1.00 79.53           C  
ATOM     63  CD1 LEU A   8     -25.900 -10.663  27.052  1.00 79.53           C  
ATOM     64  CD2 LEU A   8     -27.352 -12.164  25.662  1.00 79.53           C  
ATOM     65  N   GLY A   9     -28.323  -8.105  23.035  1.00 79.73           N  
ATOM     66  CA  GLY A   9     -28.279  -7.996  21.585  1.00 79.73           C  
ATOM     67  C   GLY A   9     -27.492  -6.792  21.102  1.00 79.73           C  
ATOM     68  O   GLY A   9     -26.692  -6.901  20.169  1.00 79.73           O  
ATOM     69  N   VAL A  10     -27.606  -5.630  21.742  1.00 80.85           N  
ATOM     70  CA  VAL A  10     -26.918  -4.400  21.364  1.00 80.85           C  
ATOM     71  C   VAL A  10     -25.423  -4.538  21.643  1.00 80.85           C  
ATOM     72  CB  VAL A  10     -27.489  -3.177  22.115  1.00 80.85           C  
ATOM     73  O   VAL A  10     -24.593  -4.122  20.831  1.00 80.85           O  
ATOM     74  CG1 VAL A  10     -26.669  -1.925  21.811  1.00 80.85           C  
ATOM     75  CG2 VAL A  10     -28.956  -2.961  21.744  1.00 80.85           C  
ATOM     76  N   VAL A  11     -25.045  -5.175  22.800  1.00 81.21           N  
ATOM     77  CA  VAL A  11     -23.651  -5.383  23.178  1.00 81.21           C  
ATOM     78  C   VAL A  11     -22.974  -6.307  22.168  1.00 81.21           C  
ATOM     79  CB  VAL A  11     -23.531  -5.970  24.602  1.00 81.21           C  
ATOM     80  O   VAL A  11     -21.832  -6.069  21.768  1.00 81.21           O  
ATOM     81  CG1 VAL A  11     -22.082  -6.341  24.913  1.00 81.21           C  
ATOM     82  CG2 VAL A  11     -24.065  -4.979  25.634  1.00 81.21           C  
ATOM     83  N   ALA A  12     -23.672  -7.363  21.684  1.00 77.35           N  
ATOM     84  CA  ALA A  12     -23.138  -8.291  20.691  1.00 77.35           C  
ATOM     85  C   ALA A  12     -22.889  -7.588  19.360  1.00 77.35           C  
ATOM     86  CB  ALA A  12     -24.090  -9.469  20.498  1.00 77.35           C  
ATOM     87  O   ALA A  12     -21.879  -7.837  18.699  1.00 77.35           O  
ATOM     88  N   PHE A  13     -23.746  -6.656  18.980  1.00 75.29           N  
ATOM     89  CA  PHE A  13     -23.611  -5.926  17.724  1.00 75.29           C  
ATOM     90  C   PHE A  13     -22.452  -4.939  17.793  1.00 75.29           C  
ATOM     91  CB  PHE A  13     -24.910  -5.187  17.389  1.00 75.29           C  
ATOM     92  O   PHE A  13     -21.714  -4.771  16.820  1.00 75.29           O  
ATOM     93  CG  PHE A  13     -25.308  -5.286  15.941  1.00 75.29           C  
ATOM     94  CD1 PHE A  13     -24.911  -4.316  15.029  1.00 75.29           C  
ATOM     95  CD2 PHE A  13     -26.079  -6.350  15.491  1.00 75.29           C  
ATOM     96  CE1 PHE A  13     -25.278  -4.405  13.688  1.00 75.29           C  
ATOM     97  CE2 PHE A  13     -26.450  -6.446  14.153  1.00 75.29           C  
ATOM     98  CZ  PHE A  13     -26.049  -5.471  13.253  1.00 75.29           C  
ATOM     99  N   VAL A  14     -22.246  -4.344  18.970  1.00 77.22           N  
ATOM    100  CA  VAL A  14     -21.202  -3.343  19.168  1.00 77.22           C  
ATOM    101  C   VAL A  14     -19.830  -4.010  19.112  1.00 77.22           C  
ATOM    102  CB  VAL A  14     -21.378  -2.598  20.510  1.00 77.22           C  
ATOM    103  O   VAL A  14     -18.858  -3.406  18.653  1.00 77.22           O  
ATOM    104  CG1 VAL A  14     -20.181  -1.690  20.785  1.00 77.22           C  
ATOM    105  CG2 VAL A  14     -22.675  -1.791  20.506  1.00 77.22           C  
ATOM    106  N   TYR A  15     -19.852  -5.351  19.341  1.00 72.23           N  
ATOM    107  CA  TYR A  15     -18.557  -6.022  19.321  1.00 72.23           C  
ATOM    108  C   TYR A  15     -18.232  -6.540  17.925  1.00 72.23           C  
ATOM    109  CB  TYR A  15     -18.537  -7.179  20.325  1.00 72.23           C  
ATOM    110  O   TYR A  15     -17.159  -7.105  17.700  1.00 72.23           O  
ATOM    111  CG  TYR A  15     -18.487  -6.732  21.766  1.00 72.23           C  
ATOM    112  CD1 TYR A  15     -17.282  -6.368  22.361  1.00 72.23           C  
ATOM    113  CD2 TYR A  15     -19.645  -6.674  22.534  1.00 72.23           C  
ATOM    114  CE1 TYR A  15     -17.231  -5.957  23.689  1.00 72.23           C  
ATOM    115  CE2 TYR A  15     -19.606  -6.265  23.863  1.00 72.23           C  
ATOM    116  OH  TYR A  15     -18.353  -5.503  25.746  1.00 72.23           O  
ATOM    117  CZ  TYR A  15     -18.397  -5.909  24.431  1.00 72.23           C  
ATOM    118  N   LEU A  16     -19.197  -6.368  16.983  1.00 69.13           N  
ATOM    119  CA  LEU A  16     -18.877  -6.761  15.615  1.00 69.13           C  
ATOM    120  C   LEU A  16     -17.923  -5.760  14.971  1.00 69.13           C  
ATOM    121  CB  LEU A  16     -20.154  -6.877  14.778  1.00 69.13           C  
ATOM    122  O   LEU A  16     -18.182  -4.555  14.979  1.00 69.13           O  
ATOM    123  CG  LEU A  16     -21.086  -8.040  15.122  1.00 69.13           C  
ATOM    124  CD1 LEU A  16     -22.413  -7.890  14.385  1.00 69.13           C  
ATOM    125  CD2 LEU A  16     -20.428  -9.372  14.783  1.00 69.13           C  
ATOM    126  N   GLU A  17     -16.685  -5.693  15.276  1.00 63.96           N  
ATOM    127  CA  GLU A  17     -15.666  -4.873  14.630  1.00 63.96           C  
ATOM    128  C   GLU A  17     -16.006  -4.623  13.164  1.00 63.96           C  
ATOM    129  CB  GLU A  17     -14.290  -5.535  14.745  1.00 63.96           C  
ATOM    130  O   GLU A  17     -16.248  -5.566  12.408  1.00 63.96           O  
ATOM    131  CG  GLU A  17     -13.150  -4.550  14.961  1.00 63.96           C  
ATOM    132  CD  GLU A  17     -12.051  -5.092  15.861  1.00 63.96           C  
ATOM    133  OE1 GLU A  17     -11.070  -4.362  16.129  1.00 63.96           O  
ATOM    134  OE2 GLU A  17     -12.172  -6.257  16.303  1.00 63.96           O  
ATOM    135  N   PRO A  18     -16.699  -3.598  12.872  1.00 62.77           N  
ATOM    136  CA  PRO A  18     -16.866  -3.284  11.451  1.00 62.77           C  
ATOM    137  C   PRO A  18     -15.621  -3.601  10.626  1.00 62.77           C  
ATOM    138  CB  PRO A  18     -17.151  -1.780  11.454  1.00 62.77           C  
ATOM    139  O   PRO A  18     -14.499  -3.478  11.123  1.00 62.77           O  
ATOM    140  CG  PRO A  18     -17.084  -1.381  12.893  1.00 62.77           C  
ATOM    141  CD  PRO A  18     -16.743  -2.595  13.709  1.00 62.77           C  
ATOM    142  N   GLY A  19     -15.521  -4.815  10.020  1.00 64.62           N  
ATOM    143  CA  GLY A  19     -14.488  -5.077   9.031  1.00 64.62           C  
ATOM    144  C   GLY A  19     -14.042  -3.831   8.290  1.00 64.62           C  
ATOM    145  O   GLY A  19     -14.778  -3.302   7.455  1.00 64.62           O  
ATOM    146  N   TYR A  20     -13.415  -2.850   8.909  1.00 69.86           N  
ATOM    147  CA  TYR A  20     -12.940  -1.674   8.190  1.00 69.86           C  
ATOM    148  C   TYR A  20     -12.035  -2.072   7.030  1.00 69.86           C  
ATOM    149  CB  TYR A  20     -12.191  -0.731   9.137  1.00 69.86           C  
ATOM    150  O   TYR A  20     -11.210  -2.979   7.161  1.00 69.86           O  
ATOM    151  CG  TYR A  20     -13.072  -0.102  10.189  1.00 69.86           C  
ATOM    152  CD1 TYR A  20     -13.828   1.033   9.905  1.00 69.86           C  
ATOM    153  CD2 TYR A  20     -13.149  -0.640  11.469  1.00 69.86           C  
ATOM    154  CE1 TYR A  20     -14.640   1.617  10.872  1.00 69.86           C  
ATOM    155  CE2 TYR A  20     -13.957  -0.064  12.444  1.00 69.86           C  
ATOM    156  OH  TYR A  20     -15.499   1.636  13.098  1.00 69.86           O  
ATOM    157  CZ  TYR A  20     -14.697   1.062  12.137  1.00 69.86           C  
ATOM    158  N   THR A  21     -12.679  -1.879   5.814  1.00 81.84           N  
ATOM    159  CA  THR A  21     -11.847  -2.033   4.626  1.00 81.84           C  
ATOM    160  C   THR A  21     -11.118  -0.732   4.304  1.00 81.84           C  
ATOM    161  CB  THR A  21     -12.686  -2.468   3.409  1.00 81.84           C  
ATOM    162  O   THR A  21     -11.585   0.352   4.660  1.00 81.84           O  
ATOM    163  CG2 THR A  21     -13.606  -3.632   3.764  1.00 81.84           C  
ATOM    164  OG1 THR A  21     -13.482  -1.363   2.965  1.00 81.84           O  
ATOM    165  N   THR A  22      -9.779  -0.816   3.999  1.00 91.65           N  
ATOM    166  CA  THR A  22      -8.893   0.297   3.674  1.00 91.65           C  
ATOM    167  C   THR A  22      -8.784   0.477   2.162  1.00 91.65           C  
ATOM    168  CB  THR A  22      -7.490   0.087   4.271  1.00 91.65           C  
ATOM    169  O   THR A  22      -8.842  -0.498   1.410  1.00 91.65           O  
ATOM    170  CG2 THR A  22      -6.592   1.289   4.000  1.00 91.65           C  
ATOM    171  OG1 THR A  22      -7.603  -0.102   5.687  1.00 91.65           O  
ATOM    172  N   ASN A  23      -8.834   1.719   1.741  1.00 95.72           N  
ATOM    173  CA  ASN A  23      -8.593   2.059   0.343  1.00 95.72           C  
ATOM    174  C   ASN A  23      -7.129   2.413   0.097  1.00 95.72           C  
ATOM    175  CB  ASN A  23      -9.499   3.213  -0.094  1.00 95.72           C  
ATOM    176  O   ASN A  23      -6.556   3.235   0.813  1.00 95.72           O  
ATOM    177  CG  ASN A  23     -10.964   2.826  -0.120  1.00 95.72           C  
ATOM    178  ND2 ASN A  23     -11.825   3.734   0.325  1.00 95.72           N  
ATOM    179  OD1 ASN A  23     -11.320   1.721  -0.537  1.00 95.72           O  
ATOM    180  N   CYS A  24      -6.527   1.721  -0.913  1.00 96.35           N  
ATOM    181  CA  CYS A  24      -5.123   1.963  -1.222  1.00 96.35           C  
ATOM    182  C   CYS A  24      -4.950   2.391  -2.674  1.00 96.35           C  
ATOM    183  CB  CYS A  24      -4.290   0.711  -0.947  1.00 96.35           C  
ATOM    184  O   CYS A  24      -5.710   1.966  -3.546  1.00 96.35           O  
ATOM    185  SG  CYS A  24      -4.342   0.165   0.774  1.00 96.35           S  
ATOM    186  N   TYR A  25      -3.952   3.312  -2.908  1.00 95.43           N  
ATOM    187  CA  TYR A  25      -3.601   3.618  -4.290  1.00 95.43           C  
ATOM    188  C   TYR A  25      -3.010   2.397  -4.986  1.00 95.43           C  
ATOM    189  CB  TYR A  25      -2.608   4.783  -4.348  1.00 95.43           C  
ATOM    190  O   TYR A  25      -2.280   1.617  -4.370  1.00 95.43           O  
ATOM    191  CG  TYR A  25      -3.240   6.131  -4.098  1.00 95.43           C  
ATOM    192  CD1 TYR A  25      -4.124   6.689  -5.019  1.00 95.43           C  
ATOM    193  CD2 TYR A  25      -2.953   6.849  -2.943  1.00 95.43           C  
ATOM    194  CE1 TYR A  25      -4.706   7.932  -4.794  1.00 95.43           C  
ATOM    195  CE2 TYR A  25      -3.530   8.093  -2.708  1.00 95.43           C  
ATOM    196  OH  TYR A  25      -4.978   9.856  -3.410  1.00 95.43           O  
ATOM    197  CZ  TYR A  25      -4.404   8.625  -3.637  1.00 95.43           C  
ATOM    198  N   THR A  26      -3.448   2.218  -6.303  1.00 93.67           N  
ATOM    199  CA  THR A  26      -2.901   1.160  -7.144  1.00 93.67           C  
ATOM    200  C   THR A  26      -2.383   1.730  -8.462  1.00 93.67           C  
ATOM    201  CB  THR A  26      -3.953   0.073  -7.430  1.00 93.67           C  
ATOM    202  O   THR A  26      -2.746   2.843  -8.848  1.00 93.67           O  
ATOM    203  CG2 THR A  26      -4.498  -0.519  -6.135  1.00 93.67           C  
ATOM    204  OG1 THR A  26      -5.036   0.648  -8.172  1.00 93.67           O  
ATOM    205  N   CYS A  27      -1.418   1.033  -8.988  1.00 88.48           N  
ATOM    206  CA  CYS A  27      -0.838   1.483 -10.248  1.00 88.48           C  
ATOM    207  C   CYS A  27      -1.014   0.430 -11.336  1.00 88.48           C  
ATOM    208  CB  CYS A  27       0.646   1.803 -10.071  1.00 88.48           C  
ATOM    209  O   CYS A  27      -0.097  -0.345 -11.610  1.00 88.48           O  
ATOM    210  SG  CYS A  27       0.966   3.163  -8.927  1.00 88.48           S  
ATOM    211  N   PRO A  28      -2.242   0.311 -11.870  1.00 78.38           N  
ATOM    212  CA  PRO A  28      -2.373  -0.715 -12.907  1.00 78.38           C  
ATOM    213  C   PRO A  28      -1.692  -0.321 -14.216  1.00 78.38           C  
ATOM    214  CB  PRO A  28      -3.887  -0.836 -13.094  1.00 78.38           C  
ATOM    215  O   PRO A  28      -1.337  -1.189 -15.017  1.00 78.38           O  
ATOM    216  CG  PRO A  28      -4.438   0.464 -12.603  1.00 78.38           C  
ATOM    217  CD  PRO A  28      -3.506   1.014 -11.562  1.00 78.38           C  
ATOM    218  N   THR A  29      -1.519   1.052 -14.350  1.00 77.88           N  
ATOM    219  CA  THR A  29      -0.895   1.607 -15.546  1.00 77.88           C  
ATOM    220  C   THR A  29       0.251   2.543 -15.173  1.00 77.88           C  
ATOM    221  CB  THR A  29      -1.920   2.365 -16.410  1.00 77.88           C  
ATOM    222  O   THR A  29       0.656   2.605 -14.011  1.00 77.88           O  
ATOM    223  CG2 THR A  29      -3.130   1.490 -16.723  1.00 77.88           C  
ATOM    224  OG1 THR A  29      -2.359   3.533 -15.706  1.00 77.88           O  
ATOM    225  N   PHE A  30       0.875   3.217 -16.126  1.00 73.56           N  
ATOM    226  CA  PHE A  30       1.963   4.167 -15.928  1.00 73.56           C  
ATOM    227  C   PHE A  30       1.496   5.361 -15.104  1.00 73.56           C  
ATOM    228  CB  PHE A  30       2.515   4.643 -17.276  1.00 73.56           C  
ATOM    229  O   PHE A  30       2.275   5.940 -14.344  1.00 73.56           O  
ATOM    230  CG  PHE A  30       3.691   5.575 -17.155  1.00 73.56           C  
ATOM    231  CD1 PHE A  30       3.528   6.945 -17.315  1.00 73.56           C  
ATOM    232  CD2 PHE A  30       4.959   5.079 -16.882  1.00 73.56           C  
ATOM    233  CE1 PHE A  30       4.615   7.810 -17.204  1.00 73.56           C  
ATOM    234  CE2 PHE A  30       6.050   5.937 -16.769  1.00 73.56           C  
ATOM    235  CZ  PHE A  30       5.875   7.302 -16.932  1.00 73.56           C  
ATOM    236  N   ILE A  31       0.172   5.627 -15.152  1.00 77.32           N  
ATOM    237  CA  ILE A  31      -0.445   6.689 -14.365  1.00 77.32           C  
ATOM    238  C   ILE A  31      -0.997   6.111 -13.063  1.00 77.32           C  
ATOM    239  CB  ILE A  31      -1.567   7.399 -15.154  1.00 77.32           C  
ATOM    240  O   ILE A  31      -1.856   5.228 -13.084  1.00 77.32           O  
ATOM    241  CG1 ILE A  31      -1.014   7.985 -16.458  1.00 77.32           C  
ATOM    242  CG2 ILE A  31      -2.223   8.487 -14.299  1.00 77.32           C  
ATOM    243  CD1 ILE A  31      -2.078   8.580 -17.370  1.00 77.32           C  
ATOM    244  N   CYS A  32      -0.428   6.490 -11.905  1.00 81.72           N  
ATOM    245  CA  CYS A  32      -0.692   5.931 -10.585  1.00 81.72           C  
ATOM    246  C   CYS A  32      -1.698   6.784  -9.822  1.00 81.72           C  
ATOM    247  CB  CYS A  32       0.604   5.814  -9.783  1.00 81.72           C  
ATOM    248  O   CYS A  32      -1.359   7.391  -8.804  1.00 81.72           O  
ATOM    249  SG  CYS A  32       1.680   4.471 -10.330  1.00 81.72           S  
ATOM    250  N   ARG A  33      -2.954   6.842 -10.376  1.00 83.61           N  
ATOM    251  CA  ARG A  33      -3.942   7.685  -9.712  1.00 83.61           C  
ATOM    252  C   ARG A  33      -5.158   6.870  -9.284  1.00 83.61           C  
ATOM    253  CB  ARG A  33      -4.376   8.830 -10.630  1.00 83.61           C  
ATOM    254  O   ARG A  33      -6.092   7.407  -8.686  1.00 83.61           O  
ATOM    255  CG  ARG A  33      -3.322   9.912 -10.805  1.00 83.61           C  
ATOM    256  CD  ARG A  33      -3.830  11.060 -11.666  1.00 83.61           C  
ATOM    257  NE  ARG A  33      -2.824  12.108 -11.816  1.00 83.61           N  
ATOM    258  NH1 ARG A  33      -4.184  13.528 -13.028  1.00 83.61           N  
ATOM    259  NH2 ARG A  33      -2.031  14.139 -12.535  1.00 83.61           N  
ATOM    260  CZ  ARG A  33      -3.015  13.256 -12.459  1.00 83.61           C  
ATOM    261  N   GLU A  34      -5.115   5.634  -9.549  1.00 91.97           N  
ATOM    262  CA  GLU A  34      -6.266   4.798  -9.222  1.00 91.97           C  
ATOM    263  C   GLU A  34      -6.158   4.240  -7.806  1.00 91.97           C  
ATOM    264  CB  GLU A  34      -6.405   3.654 -10.229  1.00 91.97           C  
ATOM    265  O   GLU A  34      -5.066   4.188  -7.235  1.00 91.97           O  
ATOM    266  CG  GLU A  34      -6.696   4.117 -11.649  1.00 91.97           C  
ATOM    267  CD  GLU A  34      -7.050   2.977 -12.591  1.00 91.97           C  
ATOM    268  OE1 GLU A  34      -7.310   3.237 -13.788  1.00 91.97           O  
ATOM    269  OE2 GLU A  34      -7.068   1.814 -12.128  1.00 91.97           O  
ATOM    270  N   PHE A  35      -7.323   4.003  -7.151  1.00 93.02           N  
ATOM    271  CA  PHE A  35      -7.351   3.347  -5.849  1.00 93.02           C  
ATOM    272  C   PHE A  35      -8.400   2.243  -5.821  1.00 93.02           C  
ATOM    273  CB  PHE A  35      -7.630   4.365  -4.739  1.00 93.02           C  
ATOM    274  O   PHE A  35      -9.266   2.179  -6.696  1.00 93.02           O  
ATOM    275  CG  PHE A  35      -8.934   5.098  -4.901  1.00 93.02           C  
ATOM    276  CD1 PHE A  35      -8.998   6.280  -5.629  1.00 93.02           C  
ATOM    277  CD2 PHE A  35     -10.098   4.604  -4.326  1.00 93.02           C  
ATOM    278  CE1 PHE A  35     -10.204   6.961  -5.781  1.00 93.02           C  
ATOM    279  CE2 PHE A  35     -11.307   5.278  -4.474  1.00 93.02           C  
ATOM    280  CZ  PHE A  35     -11.357   6.457  -5.201  1.00 93.02           C  
ATOM    281  N   GLN A  36      -8.114   1.334  -4.905  1.00 93.85           N  
ATOM    282  CA  GLN A  36      -9.011   0.195  -4.747  1.00 93.85           C  
ATOM    283  C   GLN A  36      -9.309  -0.070  -3.274  1.00 93.85           C  
ATOM    284  CB  GLN A  36      -8.411  -1.055  -5.394  1.00 93.85           C  
ATOM    285  O   GLN A  36      -8.517   0.288  -2.400  1.00 93.85           O  
ATOM    286  CG  GLN A  36      -7.172  -1.582  -4.682  1.00 93.85           C  
ATOM    287  CD  GLN A  36      -6.594  -2.816  -5.348  1.00 93.85           C  
ATOM    288  NE2 GLN A  36      -5.271  -2.863  -5.464  1.00 93.85           N  
ATOM    289  OE1 GLN A  36      -7.330  -3.722  -5.754  1.00 93.85           O  
ATOM    290  N   LYS A  37     -10.478  -0.628  -3.104  1.00 95.53           N  
ATOM    291  CA  LYS A  37     -10.826  -1.161  -1.790  1.00 95.53           C  
ATOM    292  C   LYS A  37     -10.098  -2.474  -1.518  1.00 95.53           C  
ATOM    293  CB  LYS A  37     -12.338  -1.366  -1.677  1.00 95.53           C  
ATOM    294  O   LYS A  37     -10.180  -3.411  -2.315  1.00 95.53           O  
ATOM    295  CG  LYS A  37     -12.812  -1.708  -0.272  1.00 95.53           C  
ATOM    296  CD  LYS A  37     -14.332  -1.782  -0.199  1.00 95.53           C  
ATOM    297  CE  LYS A  37     -14.809  -2.129   1.205  1.00 95.53           C  
ATOM    298  NZ  LYS A  37     -16.299  -2.131   1.300  1.00 95.53           N  
ATOM    299  N   CYS A  38      -9.372  -2.528  -0.368  1.00 94.30           N  
ATOM    300  CA  CYS A  38      -8.606  -3.729  -0.056  1.00 94.30           C  
ATOM    301  C   CYS A  38      -9.513  -4.831   0.479  1.00 94.30           C  
ATOM    302  CB  CYS A  38      -7.512  -3.417   0.965  1.00 94.30           C  
ATOM    303  O   CYS A  38     -10.493  -4.553   1.172  1.00 94.30           O  
ATOM    304  SG  CYS A  38      -6.267  -2.255   0.364  1.00 94.30           S  
ATOM    305  N   PRO A  39      -9.175  -6.040   0.111  1.00 93.24           N  
ATOM    306  CA  PRO A  39      -9.909  -7.156   0.711  1.00 93.24           C  
ATOM    307  C   PRO A  39      -9.735  -7.229   2.227  1.00 93.24           C  
ATOM    308  CB  PRO A  39      -9.300  -8.385   0.032  1.00 93.24           C  
ATOM    309  O   PRO A  39      -8.779  -6.671   2.770  1.00 93.24           O  
ATOM    310  CG  PRO A  39      -8.586  -7.845  -1.166  1.00 93.24           C  
ATOM    311  CD  PRO A  39      -8.169  -6.432  -0.875  1.00 93.24           C  
ATOM    312  N   PRO A  40     -10.680  -7.782   2.957  1.00 89.25           N  
ATOM    313  CA  PRO A  40     -10.657  -7.817   4.422  1.00 89.25           C  
ATOM    314  C   PRO A  40      -9.362  -8.405   4.977  1.00 89.25           C  
ATOM    315  CB  PRO A  40     -11.854  -8.704   4.772  1.00 89.25           C  
ATOM    316  O   PRO A  40      -8.893  -7.982   6.037  1.00 89.25           O  
ATOM    317  CG  PRO A  40     -12.794  -8.550   3.619  1.00 89.25           C  
ATOM    318  CD  PRO A  40     -11.987  -8.330   2.372  1.00 89.25           C  
ATOM    319  N   ASP A  41      -8.627  -9.274   4.205  1.00 90.81           N  
ATOM    320  CA  ASP A  41      -7.425  -9.932   4.708  1.00 90.81           C  
ATOM    321  C   ASP A  41      -6.165  -9.194   4.258  1.00 90.81           C  
ATOM    322  CB  ASP A  41      -7.376 -11.389   4.243  1.00 90.81           C  
ATOM    323  O   ASP A  41      -5.049  -9.617   4.565  1.00 90.81           O  
ATOM    324  CG  ASP A  41      -7.486 -11.534   2.735  1.00 90.81           C  
ATOM    325  OD1 ASP A  41      -8.080 -10.651   2.079  1.00 90.81           O  
ATOM    326  OD2 ASP A  41      -6.976 -12.541   2.199  1.00 90.81           O  
ATOM    327  N   GLU A  42      -6.386  -8.030   3.586  1.00 94.37           N  
ATOM    328  CA  GLU A  42      -5.293  -7.194   3.101  1.00 94.37           C  
ATOM    329  C   GLU A  42      -5.502  -5.733   3.489  1.00 94.37           C  
ATOM    330  CB  GLU A  42      -5.152  -7.320   1.582  1.00 94.37           C  
ATOM    331  O   GLU A  42      -5.713  -4.880   2.625  1.00 94.37           O  
ATOM    332  CG  GLU A  42      -4.798  -8.723   1.112  1.00 94.37           C  
ATOM    333  CD  GLU A  42      -4.496  -8.799  -0.376  1.00 94.37           C  
ATOM    334  OE1 GLU A  42      -4.232  -9.911  -0.886  1.00 94.37           O  
ATOM    335  OE2 GLU A  42      -4.523  -7.737  -1.038  1.00 94.37           O  
ATOM    336  N   GLY A  43      -5.214  -5.444   4.753  1.00 92.31           N  
ATOM    337  CA  GLY A  43      -5.503  -4.126   5.295  1.00 92.31           C  
ATOM    338  C   GLY A  43      -4.311  -3.188   5.253  1.00 92.31           C  
ATOM    339  O   GLY A  43      -4.356  -2.094   5.819  1.00 92.31           O  
ATOM    340  N   THR A  44      -3.239  -3.607   4.556  1.00 95.88           N  
ATOM    341  CA  THR A  44      -2.011  -2.823   4.495  1.00 95.88           C  
ATOM    342  C   THR A  44      -1.791  -2.271   3.089  1.00 95.88           C  
ATOM    343  CB  THR A  44      -0.791  -3.662   4.917  1.00 95.88           C  
ATOM    344  O   THR A  44      -1.862  -3.013   2.107  1.00 95.88           O  
ATOM    345  CG2 THR A  44       0.489  -2.833   4.871  1.00 95.88           C  
ATOM    346  OG1 THR A  44      -0.987  -4.142   6.253  1.00 95.88           O  
ATOM    347  N   CYS A  45      -1.634  -0.895   3.018  1.00 96.77           N  
ATOM    348  CA  CYS A  45      -1.236  -0.268   1.763  1.00 96.77           C  
ATOM    349  C   CYS A  45       0.281  -0.265   1.611  1.00 96.77           C  
ATOM    350  CB  CYS A  45      -1.768   1.163   1.685  1.00 96.77           C  
ATOM    351  O   CYS A  45       1.006  -0.050   2.584  1.00 96.77           O  
ATOM    352  SG  CYS A  45      -3.565   1.279   1.822  1.00 96.77           S  
ATOM    353  N   PHE A  46       0.762  -0.619   0.398  1.00 96.80           N  
ATOM    354  CA  PHE A  46       2.207  -0.561   0.214  1.00 96.80           C  
ATOM    355  C   PHE A  46       2.564   0.268  -1.014  1.00 96.80           C  
ATOM    356  CB  PHE A  46       2.791  -1.971   0.084  1.00 96.80           C  
ATOM    357  O   PHE A  46       1.751   0.413  -1.929  1.00 96.80           O  
ATOM    358  CG  PHE A  46       2.451  -2.650  -1.215  1.00 96.80           C  
ATOM    359  CD1 PHE A  46       1.334  -3.471  -1.316  1.00 96.80           C  
ATOM    360  CD2 PHE A  46       3.250  -2.469  -2.337  1.00 96.80           C  
ATOM    361  CE1 PHE A  46       1.018  -4.101  -2.517  1.00 96.80           C  
ATOM    362  CE2 PHE A  46       2.940  -3.095  -3.541  1.00 96.80           C  
ATOM    363  CZ  PHE A  46       1.824  -3.911  -3.628  1.00 96.80           C  
ATOM    364  N   LYS A  47       3.706   0.907  -0.975  1.00 94.73           N  
ATOM    365  CA  LYS A  47       4.402   1.598  -2.057  1.00 94.73           C  
ATOM    366  C   LYS A  47       5.861   1.161  -2.139  1.00 94.73           C  
ATOM    367  CB  LYS A  47       4.319   3.114  -1.866  1.00 94.73           C  
ATOM    368  O   LYS A  47       6.579   1.182  -1.137  1.00 94.73           O  
ATOM    369  CG  LYS A  47       5.071   3.912  -2.921  1.00 94.73           C  
ATOM    370  CD  LYS A  47       5.036   5.405  -2.622  1.00 94.73           C  
ATOM    371  CE  LYS A  47       5.867   6.196  -3.622  1.00 94.73           C  
ATOM    372  NZ  LYS A  47       5.843   7.661  -3.328  1.00 94.73           N  
ATOM    373  N   ARG A  48       6.274   0.575  -3.370  1.00 93.28           N  
ATOM    374  CA  ARG A  48       7.666   0.163  -3.513  1.00 93.28           C  
ATOM    375  C   ARG A  48       8.281   0.742  -4.783  1.00 93.28           C  
ATOM    376  CB  ARG A  48       7.777  -1.363  -3.526  1.00 93.28           C  
ATOM    377  O   ARG A  48       7.588   0.929  -5.785  1.00 93.28           O  
ATOM    378  CG  ARG A  48       6.992  -2.028  -4.645  1.00 93.28           C  
ATOM    379  CD  ARG A  48       7.059  -3.547  -4.556  1.00 93.28           C  
ATOM    380  NE  ARG A  48       6.468  -4.182  -5.731  1.00 93.28           N  
ATOM    381  NH1 ARG A  48       7.108  -6.324  -5.149  1.00 93.28           N  
ATOM    382  NH2 ARG A  48       5.935  -5.959  -7.084  1.00 93.28           N  
ATOM    383  CZ  ARG A  48       6.505  -5.487  -5.985  1.00 93.28           C  
ATOM    384  N   TRP A  49       9.541   1.052  -4.668  1.00 90.81           N  
ATOM    385  CA  TRP A  49      10.274   1.641  -5.783  1.00 90.81           C  
ATOM    386  C   TRP A  49      11.770   1.375  -5.652  1.00 90.81           C  
ATOM    387  CB  TRP A  49      10.016   3.148  -5.860  1.00 90.81           C  
ATOM    388  O   TRP A  49      12.256   1.047  -4.567  1.00 90.81           O  
ATOM    389  CG  TRP A  49      10.731   3.943  -4.810  1.00 90.81           C  
ATOM    390  CD1 TRP A  49      11.923   4.601  -4.943  1.00 90.81           C  
ATOM    391  CD2 TRP A  49      10.302   4.160  -3.462  1.00 90.81           C  
ATOM    392  CE2 TRP A  49      11.282   4.960  -2.834  1.00 90.81           C  
ATOM    393  CE3 TRP A  49       9.181   3.756  -2.724  1.00 90.81           C  
ATOM    394  NE1 TRP A  49      12.259   5.215  -3.758  1.00 90.81           N  
ATOM    395  CH2 TRP A  49      10.068   4.954  -0.802  1.00 90.81           C  
ATOM    396  CZ2 TRP A  49      11.174   5.363  -1.501  1.00 90.81           C  
ATOM    397  CZ3 TRP A  49       9.076   4.158  -1.398  1.00 90.81           C  
ATOM    398  N   ASN A  50      12.476   1.335  -6.897  1.00 89.52           N  
ATOM    399  CA  ASN A  50      13.925   1.166  -6.906  1.00 89.52           C  
ATOM    400  C   ASN A  50      14.646   2.505  -6.779  1.00 89.52           C  
ATOM    401  CB  ASN A  50      14.373   0.440  -8.176  1.00 89.52           C  
ATOM    402  O   ASN A  50      14.394   3.427  -7.557  1.00 89.52           O  
ATOM    403  CG  ASN A  50      15.787  -0.098  -8.073  1.00 89.52           C  
ATOM    404  ND2 ASN A  50      15.997  -1.312  -8.567  1.00 89.52           N  
ATOM    405  OD1 ASN A  50      16.683   0.572  -7.552  1.00 89.52           O  
ATOM    406  N   SER A  51      15.612   2.539  -5.843  1.00 81.36           N  
ATOM    407  CA  SER A  51      16.339   3.776  -5.576  1.00 81.36           C  
ATOM    408  C   SER A  51      17.229   4.160  -6.753  1.00 81.36           C  
ATOM    409  CB  SER A  51      17.186   3.638  -4.310  1.00 81.36           C  
ATOM    410  O   SER A  51      17.556   5.334  -6.934  1.00 81.36           O  
ATOM    411  OG  SER A  51      16.362   3.463  -3.170  1.00 81.36           O  
ATOM    412  N   THR A  52      17.473   3.215  -7.657  1.00 82.88           N  
ATOM    413  CA  THR A  52      18.428   3.456  -8.733  1.00 82.88           C  
ATOM    414  C   THR A  52      17.709   3.880 -10.011  1.00 82.88           C  
ATOM    415  CB  THR A  52      19.282   2.205  -9.013  1.00 82.88           C  
ATOM    416  O   THR A  52      18.350   4.200 -11.013  1.00 82.88           O  
ATOM    417  CG2 THR A  52      20.147   1.849  -7.809  1.00 82.88           C  
ATOM    418  OG1 THR A  52      18.418   1.101  -9.310  1.00 82.88           O  
ATOM    419  N   ASP A  53      16.342   3.775  -9.949  1.00 75.30           N  
ATOM    420  CA  ASP A  53      15.617   4.172 -11.152  1.00 75.30           C  
ATOM    421  C   ASP A  53      15.830   5.653 -11.458  1.00 75.30           C  
ATOM    422  CB  ASP A  53      14.123   3.876 -11.000  1.00 75.30           C  
ATOM    423  O   ASP A  53      15.653   6.504 -10.585  1.00 75.30           O  
ATOM    424  CG  ASP A  53      13.766   2.439 -11.337  1.00 75.30           C  
ATOM    425  OD1 ASP A  53      14.613   1.718 -11.908  1.00 75.30           O  
ATOM    426  OD2 ASP A  53      12.627   2.024 -11.032  1.00 75.30           O  
ATOM    427  N   LYS A  54      16.793   6.081 -12.307  1.00 67.40           N  
ATOM    428  CA  LYS A  54      17.173   7.403 -12.794  1.00 67.40           C  
ATOM    429  C   LYS A  54      16.238   7.870 -13.906  1.00 67.40           C  
ATOM    430  CB  LYS A  54      18.619   7.395 -13.295  1.00 67.40           C  
ATOM    431  O   LYS A  54      16.360   8.994 -14.397  1.00 67.40           O  
ATOM    432  CG  LYS A  54      19.653   7.204 -12.196  1.00 67.40           C  
ATOM    433  CD  LYS A  54      21.071   7.355 -12.730  1.00 67.40           C  
ATOM    434  CE  LYS A  54      22.108   7.170 -11.630  1.00 67.40           C  
ATOM    435  NZ  LYS A  54      23.496   7.398 -12.132  1.00 67.40           N  
ATOM    436  N   TRP A  55      15.258   7.040 -14.284  1.00 59.31           N  
ATOM    437  CA  TRP A  55      14.506   7.442 -15.468  1.00 59.31           C  
ATOM    438  C   TRP A  55      13.351   8.364 -15.092  1.00 59.31           C  
ATOM    439  CB  TRP A  55      13.973   6.212 -16.209  1.00 59.31           C  
ATOM    440  O   TRP A  55      12.907   8.377 -13.941  1.00 59.31           O  
ATOM    441  CG  TRP A  55      14.621   5.976 -17.540  1.00 59.31           C  
ATOM    442  CD1 TRP A  55      15.851   5.427 -17.772  1.00 59.31           C  
ATOM    443  CD2 TRP A  55      14.072   6.288 -18.824  1.00 59.31           C  
ATOM    444  CE2 TRP A  55      15.025   5.899 -19.792  1.00 59.31           C  
ATOM    445  CE3 TRP A  55      12.865   6.857 -19.252  1.00 59.31           C  
ATOM    446  NE1 TRP A  55      16.100   5.378 -19.124  1.00 59.31           N  
ATOM    447  CH2 TRP A  55      13.619   6.622 -21.553  1.00 59.31           C  
ATOM    448  CZ2 TRP A  55      14.807   6.062 -21.162  1.00 59.31           C  
ATOM    449  CZ3 TRP A  55      12.650   7.019 -20.616  1.00 59.31           C  
ATOM    450  N   ILE A  56      13.167   9.521 -15.731  1.00 60.35           N  
ATOM    451  CA  ILE A  56      12.056  10.460 -15.845  1.00 60.35           C  
ATOM    452  C   ILE A  56      10.757   9.775 -15.424  1.00 60.35           C  
ATOM    453  CB  ILE A  56      11.928  11.014 -17.282  1.00 60.35           C  
ATOM    454  O   ILE A  56      10.269   8.877 -16.115  1.00 60.35           O  
ATOM    455  CG1 ILE A  56      13.207  11.759 -17.682  1.00 60.35           C  
ATOM    456  CG2 ILE A  56      10.703  11.924 -17.403  1.00 60.35           C  
ATOM    457  CD1 ILE A  56      13.284  12.104 -19.163  1.00 60.35           C  
ATOM    458  N   GLY A  57      10.808   9.055 -14.114  1.00 63.45           N  
ATOM    459  CA  GLY A  57       9.517   8.750 -13.519  1.00 63.45           C  
ATOM    460  C   GLY A  57       9.550   7.533 -12.613  1.00 63.45           C  
ATOM    461  O   GLY A  57      10.020   6.467 -13.014  1.00 63.45           O  
ATOM    462  N   ARG A  58      10.226   7.605 -11.580  1.00 69.44           N  
ATOM    463  CA  ARG A  58      10.215   6.526 -10.598  1.00 69.44           C  
ATOM    464  C   ARG A  58       8.991   5.634 -10.778  1.00 69.44           C  
ATOM    465  CB  ARG A  58      10.246   7.092  -9.176  1.00 69.44           C  
ATOM    466  O   ARG A  58       7.868   6.129 -10.902  1.00 69.44           O  
ATOM    467  CG  ARG A  58      10.513   6.048  -8.104  1.00 69.44           C  
ATOM    468  CD  ARG A  58      10.704   6.683  -6.733  1.00 69.44           C  
ATOM    469  NE  ARG A  58      11.962   7.420  -6.651  1.00 69.44           N  
ATOM    470  NH1 ARG A  58      11.525   8.342  -4.579  1.00 69.44           N  
ATOM    471  NH2 ARG A  58      13.491   8.816  -5.658  1.00 69.44           N  
ATOM    472  CZ  ARG A  58      12.323   8.191  -5.630  1.00 69.44           C  
ATOM    473  N   ARG A  59       9.162   4.429 -11.253  1.00 79.81           N  
ATOM    474  CA  ARG A  59       8.087   3.447 -11.348  1.00 79.81           C  
ATOM    475  C   ARG A  59       7.677   2.949  -9.966  1.00 79.81           C  
ATOM    476  CB  ARG A  59       8.511   2.268 -12.226  1.00 79.81           C  
ATOM    477  O   ARG A  59       8.492   2.374  -9.241  1.00 79.81           O  
ATOM    478  CG  ARG A  59       7.369   1.333 -12.595  1.00 79.81           C  
ATOM    479  CD  ARG A  59       7.835   0.209 -13.510  1.00 79.81           C  
ATOM    480  NE  ARG A  59       7.176   0.266 -14.812  1.00 79.81           N  
ATOM    481  NH1 ARG A  59       8.445  -1.416 -15.759  1.00 79.81           N  
ATOM    482  NH2 ARG A  59       6.818  -0.371 -16.989  1.00 79.81           N  
ATOM    483  CZ  ARG A  59       7.481  -0.507 -15.850  1.00 79.81           C  
ATOM    484  N   TYR A  60       6.543   3.388  -9.579  1.00 87.67           N  
ATOM    485  CA  TYR A  60       5.980   2.950  -8.307  1.00 87.67           C  
ATOM    486  C   TYR A  60       5.029   1.776  -8.506  1.00 87.67           C  
ATOM    487  CB  TYR A  60       5.247   4.104  -7.616  1.00 87.67           C  
ATOM    488  O   TYR A  60       4.346   1.689  -9.529  1.00 87.67           O  
ATOM    489  CG  TYR A  60       6.136   5.281  -7.293  1.00 87.67           C  
ATOM    490  CD1 TYR A  60       6.938   5.280  -6.154  1.00 87.67           C  
ATOM    491  CD2 TYR A  60       6.174   6.395  -8.124  1.00 87.67           C  
ATOM    492  CE1 TYR A  60       7.757   6.363  -5.851  1.00 87.67           C  
ATOM    493  CE2 TYR A  60       6.989   7.484  -7.830  1.00 87.67           C  
ATOM    494  OH  TYR A  60       8.585   8.533  -6.398  1.00 87.67           O  
ATOM    495  CZ  TYR A  60       7.776   7.458  -6.694  1.00 87.67           C  
ATOM    496  N   VAL A  61       5.197   0.873  -7.612  1.00 91.61           N  
ATOM    497  CA  VAL A  61       4.191  -0.169  -7.442  1.00 91.61           C  
ATOM    498  C   VAL A  61       3.435   0.051  -6.133  1.00 91.61           C  
ATOM    499  CB  VAL A  61       4.825  -1.578  -7.460  1.00 91.61           C  
ATOM    500  O   VAL A  61       4.046   0.180  -5.070  1.00 91.61           O  
ATOM    501  CG1 VAL A  61       3.752  -2.655  -7.301  1.00 91.61           C  
ATOM    502  CG2 VAL A  61       5.612  -1.792  -8.751  1.00 91.61           C  
ATOM    503  N   ARG A  62       2.109   0.264  -6.286  1.00 94.41           N  
ATOM    504  CA  ARG A  62       1.262   0.478  -5.117  1.00 94.41           C  
ATOM    505  C   ARG A  62       0.151  -0.565  -5.048  1.00 94.41           C  
ATOM    506  CB  ARG A  62       0.660   1.884  -5.139  1.00 94.41           C  
ATOM    507  O   ARG A  62      -0.310  -1.058  -6.079  1.00 94.41           O  
ATOM    508  CG  ARG A  62       1.695   2.997  -5.191  1.00 94.41           C  
ATOM    509  CD  ARG A  62       1.043   4.372  -5.237  1.00 94.41           C  
ATOM    510  NE  ARG A  62       2.033   5.441  -5.135  1.00 94.41           N  
ATOM    511  NH1 ARG A  62       0.506   7.158  -5.372  1.00 94.41           N  
ATOM    512  NH2 ARG A  62       2.732   7.628  -5.097  1.00 94.41           N  
ATOM    513  CZ  ARG A  62       1.755   6.740  -5.202  1.00 94.41           C  
ATOM    514  N   GLY A  63      -0.273  -0.944  -3.793  1.00 95.12           N  
ATOM    515  CA  GLY A  63      -1.383  -1.877  -3.673  1.00 95.12           C  
ATOM    516  C   GLY A  63      -1.684  -2.265  -2.238  1.00 95.12           C  
ATOM    517  O   GLY A  63      -1.269  -1.577  -1.303  1.00 95.12           O  
ATOM    518  N   CYS A  64      -2.580  -3.343  -2.196  1.00 95.88           N  
ATOM    519  CA  CYS A  64      -3.002  -3.905  -0.918  1.00 95.88           C  
ATOM    520  C   CYS A  64      -2.227  -5.178  -0.599  1.00 95.88           C  
ATOM    521  CB  CYS A  64      -4.502  -4.200  -0.931  1.00 95.88           C  
ATOM    522  O   CYS A  64      -1.906  -5.956  -1.500  1.00 95.88           O  
ATOM    523  SG  CYS A  64      -5.526  -2.752  -1.270  1.00 95.88           S  
ATOM    524  N   ALA A  65      -1.904  -5.326   0.698  1.00 96.07           N  
ATOM    525  CA  ALA A  65      -1.213  -6.536   1.135  1.00 96.07           C  
ATOM    526  C   ALA A  65      -1.656  -6.943   2.538  1.00 96.07           C  
ATOM    527  CB  ALA A  65       0.299  -6.328   1.098  1.00 96.07           C  
ATOM    528  O   ALA A  65      -2.181  -6.122   3.293  1.00 96.07           O  
ATOM    529  N   ALA A  66      -1.557  -8.215   2.755  1.00 95.69           N  
ATOM    530  CA  ALA A  66      -1.852  -8.715   4.095  1.00 95.69           C  
ATOM    531  C   ALA A  66      -0.818  -8.222   5.104  1.00 95.69           C  
ATOM    532  CB  ALA A  66      -1.904 -10.240   4.094  1.00 95.69           C  
ATOM    533  O   ALA A  66      -1.147  -7.968   6.265  1.00 95.69           O  
ATOM    534  N   ALA A  67       0.393  -8.091   4.606  1.00 95.90           N  
ATOM    535  CA  ALA A  67       1.532  -7.594   5.373  1.00 95.90           C  
ATOM    536  C   ALA A  67       2.472  -6.777   4.492  1.00 95.90           C  
ATOM    537  CB  ALA A  67       2.287  -8.755   6.018  1.00 95.90           C  
ATOM    538  O   ALA A  67       2.415  -6.866   3.263  1.00 95.90           O  
ATOM    539  N   CYS A  68       3.256  -5.920   5.156  1.00 96.81           N  
ATOM    540  CA  CYS A  68       4.210  -5.092   4.426  1.00 96.81           C  
ATOM    541  C   CYS A  68       5.240  -5.954   3.705  1.00 96.81           C  
ATOM    542  CB  CYS A  68       4.916  -4.125   5.375  1.00 96.81           C  
ATOM    543  O   CYS A  68       5.942  -6.747   4.335  1.00 96.81           O  
ATOM    544  SG  CYS A  68       5.788  -2.785   4.534  1.00 96.81           S  
ATOM    545  N   PRO A  69       5.350  -5.891   2.362  1.00 96.37           N  
ATOM    546  CA  PRO A  69       6.298  -6.707   1.599  1.00 96.37           C  
ATOM    547  C   PRO A  69       7.753  -6.402   1.949  1.00 96.37           C  
ATOM    548  CB  PRO A  69       5.995  -6.332   0.146  1.00 96.37           C  
ATOM    549  O   PRO A  69       8.079  -5.272   2.318  1.00 96.37           O  
ATOM    550  CG  PRO A  69       4.645  -5.693   0.189  1.00 96.37           C  
ATOM    551  CD  PRO A  69       4.442  -5.097   1.553  1.00 96.37           C  
ATOM    552  N   ASN A  70       8.520  -7.420   1.854  1.00 96.77           N  
ATOM    553  CA  ASN A  70       9.956  -7.250   2.052  1.00 96.77           C  
ATOM    554  C   ASN A  70      10.623  -6.644   0.821  1.00 96.77           C  
ATOM    555  CB  ASN A  70      10.611  -8.587   2.407  1.00 96.77           C  
ATOM    556  O   ASN A  70      10.280  -6.990  -0.310  1.00 96.77           O  
ATOM    557  CG  ASN A  70      10.159  -9.120   3.752  1.00 96.77           C  
ATOM    558  ND2 ASN A  70      10.002 -10.436   3.846  1.00 96.77           N  
ATOM    559  OD1 ASN A  70       9.952  -8.357   4.698  1.00 96.77           O  
ATOM    560  N   PRO A  71      11.456  -5.657   1.066  1.00 94.46           N  
ATOM    561  CA  PRO A  71      12.192  -5.127  -0.084  1.00 94.46           C  
ATOM    562  C   PRO A  71      13.076  -6.177  -0.754  1.00 94.46           C  
ATOM    563  CB  PRO A  71      13.041  -4.008   0.526  1.00 94.46           C  
ATOM    564  O   PRO A  71      13.639  -7.040  -0.076  1.00 94.46           O  
ATOM    565  CG  PRO A  71      13.206  -4.393   1.961  1.00 94.46           C  
ATOM    566  CD  PRO A  71      12.008  -5.195   2.381  1.00 94.46           C  
ATOM    567  N   VAL A  72      13.088  -6.202  -2.099  1.00 91.34           N  
ATOM    568  CA  VAL A  72      13.970  -7.063  -2.880  1.00 91.34           C  
ATOM    569  C   VAL A  72      15.029  -6.216  -3.582  1.00 91.34           C  
ATOM    570  CB  VAL A  72      13.181  -7.895  -3.915  1.00 91.34           C  
ATOM    571  O   VAL A  72      14.703  -5.236  -4.256  1.00 91.34           O  
ATOM    572  CG1 VAL A  72      14.122  -8.787  -4.722  1.00 91.34           C  
ATOM    573  CG2 VAL A  72      12.111  -8.735  -3.219  1.00 91.34           C  
ATOM    574  N   GLY A  73      16.387  -6.604  -3.407  1.00 91.08           N  
ATOM    575  CA  GLY A  73      17.457  -5.848  -4.038  1.00 91.08           C  
ATOM    576  C   GLY A  73      17.605  -4.445  -3.480  1.00 91.08           C  
ATOM    577  O   GLY A  73      17.728  -4.263  -2.267  1.00 91.08           O  
ATOM    578  N   LYS A  74      17.552  -3.397  -4.339  1.00 89.90           N  
ATOM    579  CA  LYS A  74      17.675  -1.990  -3.967  1.00 89.90           C  
ATOM    580  C   LYS A  74      16.308  -1.316  -3.909  1.00 89.90           C  
ATOM    581  CB  LYS A  74      18.582  -1.252  -4.953  1.00 89.90           C  
ATOM    582  O   LYS A  74      16.189  -0.118  -4.174  1.00 89.90           O  
ATOM    583  CG  LYS A  74      20.029  -1.724  -4.935  1.00 89.90           C  
ATOM    584  CD  LYS A  74      20.903  -0.880  -5.854  1.00 89.90           C  
ATOM    585  CE  LYS A  74      22.352  -1.348  -5.833  1.00 89.90           C  
ATOM    586  NZ  LYS A  74      23.221  -0.498  -6.701  1.00 89.90           N  
ATOM    587  N   GLU A  75      15.364  -2.155  -3.543  1.00 92.08           N  
ATOM    588  CA  GLU A  75      13.994  -1.654  -3.478  1.00 92.08           C  
ATOM    589  C   GLU A  75      13.715  -0.983  -2.137  1.00 92.08           C  
ATOM    590  CB  GLU A  75      12.995  -2.788  -3.717  1.00 92.08           C  
ATOM    591  O   GLU A  75      14.246  -1.400  -1.105  1.00 92.08           O  
ATOM    592  CG  GLU A  75      11.568  -2.312  -3.948  1.00 92.08           C  
ATOM    593  CD  GLU A  75      10.601  -3.443  -4.261  1.00 92.08           C  
ATOM    594  OE1 GLU A  75       9.944  -3.403  -5.326  1.00 92.08           O  
ATOM    595  OE2 GLU A  75      10.500  -4.377  -3.434  1.00 92.08           O  
ATOM    596  N   ASN A  76      12.986   0.112  -2.220  1.00 93.52           N  
ATOM    597  CA  ASN A  76      12.411   0.729  -1.029  1.00 93.52           C  
ATOM    598  C   ASN A  76      10.930   0.391  -0.883  1.00 93.52           C  
ATOM    599  CB  ASN A  76      12.608   2.246  -1.062  1.00 93.52           C  
ATOM    600  O   ASN A  76      10.218   0.256  -1.880  1.00 93.52           O  
ATOM    601  CG  ASN A  76      14.071   2.644  -1.059  1.00 93.52           C  
ATOM    602  ND2 ASN A  76      14.562   3.104  -2.204  1.00 93.52           N  
ATOM    603  OD1 ASN A  76      14.755   2.539  -0.038  1.00 93.52           O  
ATOM    604  N   VAL A  77      10.521   0.169   0.413  1.00 96.59           N  
ATOM    605  CA  VAL A  77       9.131  -0.200   0.656  1.00 96.59           C  
ATOM    606  C   VAL A  77       8.545   0.682   1.756  1.00 96.59           C  
ATOM    607  CB  VAL A  77       8.999  -1.691   1.041  1.00 96.59           C  
ATOM    608  O   VAL A  77       9.186   0.909   2.785  1.00 96.59           O  
ATOM    609  CG1 VAL A  77       7.534  -2.064   1.262  1.00 96.59           C  
ATOM    610  CG2 VAL A  77       9.622  -2.577  -0.036  1.00 96.59           C  
ATOM    611  N   PHE A  78       7.373   1.242   1.484  1.00 96.40           N  
ATOM    612  CA  PHE A  78       6.589   1.999   2.453  1.00 96.40           C  
ATOM    613  C   PHE A  78       5.233   1.343   2.682  1.00 96.40           C  
ATOM    614  CB  PHE A  78       6.401   3.445   1.983  1.00 96.40           C  
ATOM    615  O   PHE A  78       4.550   0.968   1.727  1.00 96.40           O  
ATOM    616  CG  PHE A  78       5.442   4.238   2.828  1.00 96.40           C  
ATOM    617  CD1 PHE A  78       4.135   4.454   2.406  1.00 96.40           C  
ATOM    618  CD2 PHE A  78       5.847   4.768   4.046  1.00 96.40           C  
ATOM    619  CE1 PHE A  78       3.246   5.188   3.187  1.00 96.40           C  
ATOM    620  CE2 PHE A  78       4.963   5.503   4.832  1.00 96.40           C  
ATOM    621  CZ  PHE A  78       3.663   5.712   4.400  1.00 96.40           C  
ATOM    622  N   CYS A  79       4.861   1.213   3.993  1.00 97.54           N  
ATOM    623  CA  CYS A  79       3.565   0.635   4.331  1.00 97.54           C  
ATOM    624  C   CYS A  79       2.806   1.531   5.304  1.00 97.54           C  
ATOM    625  CB  CYS A  79       3.739  -0.757   4.936  1.00 97.54           C  
ATOM    626  O   CYS A  79       3.415   2.211   6.132  1.00 97.54           O  
ATOM    627  SG  CYS A  79       4.489  -1.952   3.808  1.00 97.54           S  
ATOM    628  N   CYS A  80       1.507   1.473   5.148  1.00 96.65           N  
ATOM    629  CA  CYS A  80       0.621   2.215   6.037  1.00 96.65           C  
ATOM    630  C   CYS A  80      -0.760   1.572   6.091  1.00 96.65           C  
ATOM    631  CB  CYS A  80       0.499   3.669   5.582  1.00 96.65           C  
ATOM    632  O   CYS A  80      -1.060   0.670   5.308  1.00 96.65           O  
ATOM    633  SG  CYS A  80      -0.296   3.864   3.972  1.00 96.65           S  
ATOM    634  N   GLU A  81      -1.682   1.868   7.080  1.00 94.75           N  
ATOM    635  CA  GLU A  81      -2.939   1.150   7.269  1.00 94.75           C  
ATOM    636  C   GLU A  81      -4.128   2.105   7.254  1.00 94.75           C  
ATOM    637  CB  GLU A  81      -2.915   0.360   8.581  1.00 94.75           C  
ATOM    638  O   GLU A  81      -5.213   1.763   7.730  1.00 94.75           O  
ATOM    639  CG  GLU A  81      -1.918  -0.790   8.588  1.00 94.75           C  
ATOM    640  CD  GLU A  81      -1.910  -1.567   9.895  1.00 94.75           C  
ATOM    641  OE1 GLU A  81      -1.302  -2.661   9.946  1.00 94.75           O  
ATOM    642  OE2 GLU A  81      -2.517  -1.080  10.875  1.00 94.75           O  
ATOM    643  N   THR A  82      -3.855   3.392   6.707  1.00 93.79           N  
ATOM    644  CA  THR A  82      -4.971   4.321   6.570  1.00 93.79           C  
ATOM    645  C   THR A  82      -5.342   4.508   5.101  1.00 93.79           C  
ATOM    646  CB  THR A  82      -4.640   5.689   7.196  1.00 93.79           C  
ATOM    647  O   THR A  82      -4.594   4.100   4.210  1.00 93.79           O  
ATOM    648  CG2 THR A  82      -4.323   5.551   8.681  1.00 93.79           C  
ATOM    649  OG1 THR A  82      -3.505   6.252   6.527  1.00 93.79           O  
ATOM    650  N   ASP A  83      -6.472   5.117   4.819  1.00 95.12           N  
ATOM    651  CA  ASP A  83      -6.971   5.270   3.456  1.00 95.12           C  
ATOM    652  C   ASP A  83      -6.037   6.146   2.624  1.00 95.12           C  
ATOM    653  CB  ASP A  83      -8.381   5.863   3.464  1.00 95.12           C  
ATOM    654  O   ASP A  83      -5.620   7.217   3.071  1.00 95.12           O  
ATOM    655  CG  ASP A  83      -9.437   4.876   3.928  1.00 95.12           C  
ATOM    656  OD1 ASP A  83      -9.160   3.658   3.963  1.00 95.12           O  
ATOM    657  OD2 ASP A  83     -10.558   5.320   4.258  1.00 95.12           O  
ATOM    658  N   ASN A  84      -5.644   5.642   1.462  1.00 94.76           N  
ATOM    659  CA  ASN A  84      -4.891   6.366   0.444  1.00 94.76           C  
ATOM    660  C   ASN A  84      -3.572   6.900   0.996  1.00 94.76           C  
ATOM    661  CB  ASN A  84      -5.728   7.511  -0.131  1.00 94.76           C  
ATOM    662  O   ASN A  84      -3.123   7.980   0.607  1.00 94.76           O  
ATOM    663  CG  ASN A  84      -7.060   7.041  -0.682  1.00 94.76           C  
ATOM    664  ND2 ASN A  84      -8.104   7.832  -0.467  1.00 94.76           N  
ATOM    665  OD1 ASN A  84      -7.149   5.974  -1.297  1.00 94.76           O  
ATOM    666  N   CYS A  85      -2.932   6.284   1.854  1.00 95.14           N  
ATOM    667  CA  CYS A  85      -1.736   6.725   2.563  1.00 95.14           C  
ATOM    668  C   CYS A  85      -0.480   6.424   1.755  1.00 95.14           C  
ATOM    669  CB  CYS A  85      -1.646   6.052   3.932  1.00 95.14           C  
ATOM    670  O   CYS A  85       0.568   7.034   1.978  1.00 95.14           O  
ATOM    671  SG  CYS A  85      -1.379   4.268   3.850  1.00 95.14           S  
ATOM    672  N   ASN A  86      -0.566   5.404   0.931  1.00 93.70           N  
ATOM    673  CA  ASN A  86       0.598   4.931   0.190  1.00 93.70           C  
ATOM    674  C   ASN A  86       0.720   5.623  -1.165  1.00 93.70           C  
ATOM    675  CB  ASN A  86       0.537   3.413   0.007  1.00 93.70           C  
ATOM    676  O   ASN A  86      -0.266   6.139  -1.693  1.00 93.70           O  
ATOM    677  CG  ASN A  86      -0.618   2.976  -0.872  1.00 93.70           C  
ATOM    678  ND2 ASN A  86      -0.372   1.995  -1.732  1.00 93.70           N  
ATOM    679  OD1 ASN A  86      -1.724   3.517  -0.779  1.00 93.70           O  
TER     680      ALA A   1                                                      
ENDMDL                                                                          
END                                                                             
