# Supplementary material for: Domain loss enabled evolution of novel functions in the snake three-finger toxin gene superfamily
Source: Nat Commun. 2023 Aug 11;14:4861. doi: 10.1038/s41467-023-40550-0 (PMC10421932; doi:10.1038/s41467-023-40550-0)
Supplement: Supplementary file 5 — Supplementary Data 2 [file 41467_2023_40550_MOESM5_ESM.zip › SD2_structure_predictions/full_sequence/SP|C1IC47|Walterinnesia_aegyptia.pdb]

MODEL     1                                                                     
ATOM      1  N   MET A   1     -34.665   9.967  31.657  1.00 63.54           N  
ATOM      2  CA  MET A   1     -33.478   9.146  31.882  1.00 63.54           C  
ATOM      3  C   MET A   1     -33.173   8.284  30.662  1.00 63.54           C  
ATOM      4  CB  MET A   1     -33.663   8.260  33.115  1.00 63.54           C  
ATOM      5  O   MET A   1     -32.124   7.642  30.597  1.00 63.54           O  
ATOM      6  CG  MET A   1     -35.117   7.970  33.450  1.00 63.54           C  
ATOM      7  SD  MET A   1     -35.307   7.063  35.033  1.00 63.54           S  
ATOM      8  CE  MET A   1     -35.472   5.366  34.412  1.00 63.54           C  
ATOM      9  N   LYS A   2     -33.990   8.316  29.578  1.00 72.83           N  
ATOM     10  CA  LYS A   2     -33.950   7.579  28.318  1.00 72.83           C  
ATOM     11  C   LYS A   2     -33.268   8.398  27.225  1.00 72.83           C  
ATOM     12  CB  LYS A   2     -35.362   7.190  27.878  1.00 72.83           C  
ATOM     13  O   LYS A   2     -32.617   7.840  26.339  1.00 72.83           O  
ATOM     14  CG  LYS A   2     -35.964   6.043  28.675  1.00 72.83           C  
ATOM     15  CD  LYS A   2     -37.444   5.860  28.361  1.00 72.83           C  
ATOM     16  CE  LYS A   2     -37.989   4.573  28.963  1.00 72.83           C  
ATOM     17  NZ  LYS A   2     -38.878   4.842  30.134  1.00 72.83           N  
ATOM     18  N   THR A   3     -33.299   9.752  27.407  1.00 72.77           N  
ATOM     19  CA  THR A   3     -32.664  10.651  26.451  1.00 72.77           C  
ATOM     20  C   THR A   3     -31.176  10.800  26.754  1.00 72.77           C  
ATOM     21  CB  THR A   3     -33.333  12.038  26.459  1.00 72.77           C  
ATOM     22  O   THR A   3     -30.372  11.028  25.847  1.00 72.77           O  
ATOM     23  CG2 THR A   3     -34.744  11.972  25.883  1.00 72.77           C  
ATOM     24  OG1 THR A   3     -33.402  12.521  27.807  1.00 72.77           O  
ATOM     25  N   LEU A   4     -30.797  10.599  27.986  1.00 72.08           N  
ATOM     26  CA  LEU A   4     -29.418  10.603  28.464  1.00 72.08           C  
ATOM     27  C   LEU A   4     -28.704   9.313  28.074  1.00 72.08           C  
ATOM     28  CB  LEU A   4     -29.378  10.783  29.984  1.00 72.08           C  
ATOM     29  O   LEU A   4     -27.526   9.336  27.712  1.00 72.08           O  
ATOM     30  CG  LEU A   4     -28.910  12.147  30.493  1.00 72.08           C  
ATOM     31  CD1 LEU A   4     -29.706  12.554  31.728  1.00 72.08           C  
ATOM     32  CD2 LEU A   4     -27.416  12.121  30.798  1.00 72.08           C  
ATOM     33  N   LEU A   5     -29.389   8.241  28.032  1.00 73.70           N  
ATOM     34  CA  LEU A   5     -28.901   6.923  27.642  1.00 73.70           C  
ATOM     35  C   LEU A   5     -28.748   6.826  26.127  1.00 73.70           C  
ATOM     36  CB  LEU A   5     -29.849   5.831  28.142  1.00 73.70           C  
ATOM     37  O   LEU A   5     -27.792   6.224  25.633  1.00 73.70           O  
ATOM     38  CG  LEU A   5     -29.732   5.455  29.620  1.00 73.70           C  
ATOM     39  CD1 LEU A   5     -30.993   4.734  30.085  1.00 73.70           C  
ATOM     40  CD2 LEU A   5     -28.498   4.591  29.856  1.00 73.70           C  
ATOM     41  N   LEU A   6     -29.585   7.502  25.362  1.00 72.19           N  
ATOM     42  CA  LEU A   6     -29.569   7.550  23.904  1.00 72.19           C  
ATOM     43  C   LEU A   6     -28.454   8.461  23.402  1.00 72.19           C  
ATOM     44  CB  LEU A   6     -30.919   8.034  23.369  1.00 72.19           C  
ATOM     45  O   LEU A   6     -27.792   8.150  22.409  1.00 72.19           O  
ATOM     46  CG  LEU A   6     -32.074   7.033  23.437  1.00 72.19           C  
ATOM     47  CD1 LEU A   6     -33.401   7.736  23.173  1.00 72.19           C  
ATOM     48  CD2 LEU A   6     -31.857   5.898  22.441  1.00 72.19           C  
ATOM     49  N   THR A   7     -28.128   9.490  24.076  1.00 76.16           N  
ATOM     50  CA  THR A   7     -27.052  10.429  23.780  1.00 76.16           C  
ATOM     51  C   THR A   7     -25.696   9.826  24.135  1.00 76.16           C  
ATOM     52  CB  THR A   7     -27.242  11.755  24.539  1.00 76.16           C  
ATOM     53  O   THR A   7     -24.703  10.069  23.446  1.00 76.16           O  
ATOM     54  CG2 THR A   7     -28.469  12.507  24.034  1.00 76.16           C  
ATOM     55  OG1 THR A   7     -27.405  11.480  25.936  1.00 76.16           O  
ATOM     56  N   LEU A   8     -25.520   8.985  25.067  1.00 73.65           N  
ATOM     57  CA  LEU A   8     -24.341   8.251  25.512  1.00 73.65           C  
ATOM     58  C   LEU A   8     -24.003   7.125  24.540  1.00 73.65           C  
ATOM     59  CB  LEU A   8     -24.563   7.680  26.915  1.00 73.65           C  
ATOM     60  O   LEU A   8     -22.830   6.883  24.248  1.00 73.65           O  
ATOM     61  CG  LEU A   8     -23.345   7.047  27.590  1.00 73.65           C  
ATOM     62  CD1 LEU A   8     -22.438   8.129  28.168  1.00 73.65           C  
ATOM     63  CD2 LEU A   8     -23.783   6.072  28.677  1.00 73.65           C  
ATOM     64  N   VAL A   9     -24.969   6.544  23.902  1.00 75.38           N  
ATOM     65  CA  VAL A   9     -24.838   5.479  22.914  1.00 75.38           C  
ATOM     66  C   VAL A   9     -24.414   6.069  21.571  1.00 75.38           C  
ATOM     67  CB  VAL A   9     -26.154   4.686  22.756  1.00 75.38           C  
ATOM     68  O   VAL A   9     -23.556   5.510  20.884  1.00 75.38           O  
ATOM     69  CG1 VAL A   9     -26.040   3.671  21.620  1.00 75.38           C  
ATOM     70  CG2 VAL A   9     -26.517   3.988  24.066  1.00 75.38           C  
ATOM     71  N   VAL A  10     -24.872   7.267  21.232  1.00 70.24           N  
ATOM     72  CA  VAL A  10     -24.563   7.993  20.005  1.00 70.24           C  
ATOM     73  C   VAL A  10     -23.152   8.571  20.088  1.00 70.24           C  
ATOM     74  CB  VAL A  10     -25.586   9.120  19.740  1.00 70.24           C  
ATOM     75  O   VAL A  10     -22.402   8.536  19.110  1.00 70.24           O  
ATOM     76  CG1 VAL A  10     -25.173   9.949  18.525  1.00 70.24           C  
ATOM     77  CG2 VAL A  10     -26.983   8.536  19.543  1.00 70.24           C  
ATOM     78  N   VAL A  11     -22.623   9.007  21.223  1.00 67.44           N  
ATOM     79  CA  VAL A  11     -21.294   9.534  21.517  1.00 67.44           C  
ATOM     80  C   VAL A  11     -20.285   8.389  21.571  1.00 67.44           C  
ATOM     81  CB  VAL A  11     -21.278  10.322  22.846  1.00 67.44           C  
ATOM     82  O   VAL A  11     -19.155   8.526  21.095  1.00 67.44           O  
ATOM     83  CG1 VAL A  11     -19.851  10.722  23.220  1.00 67.44           C  
ATOM     84  CG2 VAL A  11     -22.173  11.555  22.746  1.00 67.44           C  
ATOM     85  N   THR A  12     -20.625   7.233  21.986  1.00 66.86           N  
ATOM     86  CA  THR A  12     -19.814   6.023  22.060  1.00 66.86           C  
ATOM     87  C   THR A  12     -19.662   5.388  20.681  1.00 66.86           C  
ATOM     88  CB  THR A  12     -20.425   5.000  23.035  1.00 66.86           C  
ATOM     89  O   THR A  12     -18.604   4.845  20.355  1.00 66.86           O  
ATOM     90  CG2 THR A  12     -20.470   5.553  24.456  1.00 66.86           C  
ATOM     91  OG1 THR A  12     -21.758   4.684  22.614  1.00 66.86           O  
ATOM     92  N   ILE A  13     -20.588   5.472  19.761  1.00 66.17           N  
ATOM     93  CA  ILE A  13     -20.621   4.952  18.399  1.00 66.17           C  
ATOM     94  C   ILE A  13     -19.847   5.885  17.471  1.00 66.17           C  
ATOM     95  CB  ILE A  13     -22.072   4.778  17.895  1.00 66.17           C  
ATOM     96  O   ILE A  13     -19.150   5.429  16.562  1.00 66.17           O  
ATOM     97  CG1 ILE A  13     -22.803   3.719  18.729  1.00 66.17           C  
ATOM     98  CG2 ILE A  13     -22.087   4.411  16.409  1.00 66.17           C  
ATOM     99  CD1 ILE A  13     -24.297   3.634  18.448  1.00 66.17           C  
ATOM    100  N   VAL A  14     -19.843   7.166  17.651  1.00 63.56           N  
ATOM    101  CA  VAL A  14     -19.102   8.196  16.932  1.00 63.56           C  
ATOM    102  C   VAL A  14     -17.636   8.172  17.360  1.00 63.56           C  
ATOM    103  CB  VAL A  14     -19.704   9.599  17.170  1.00 63.56           C  
ATOM    104  O   VAL A  14     -16.740   8.391  16.541  1.00 63.56           O  
ATOM    105  CG1 VAL A  14     -18.825  10.678  16.539  1.00 63.56           C  
ATOM    106  CG2 VAL A  14     -21.125   9.671  16.613  1.00 63.56           C  
ATOM    107  N   CYS A  15     -17.343   7.629  18.525  1.00 63.13           N  
ATOM    108  CA  CYS A  15     -16.006   7.488  19.089  1.00 63.13           C  
ATOM    109  C   CYS A  15     -15.399   6.139  18.725  1.00 63.13           C  
ATOM    110  CB  CYS A  15     -16.046   7.647  20.609  1.00 63.13           C  
ATOM    111  O   CYS A  15     -14.177   5.983  18.721  1.00 63.13           O  
ATOM    112  SG  CYS A  15     -16.235   9.357  21.158  1.00 63.13           S  
ATOM    113  N   LEU A  16     -16.220   5.222  18.259  1.00 60.64           N  
ATOM    114  CA  LEU A  16     -15.825   3.876  17.861  1.00 60.64           C  
ATOM    115  C   LEU A  16     -15.398   3.845  16.397  1.00 60.64           C  
ATOM    116  CB  LEU A  16     -16.974   2.890  18.090  1.00 60.64           C  
ATOM    117  O   LEU A  16     -14.625   2.975  15.989  1.00 60.64           O  
ATOM    118  CG  LEU A  16     -17.283   2.536  19.545  1.00 60.64           C  
ATOM    119  CD1 LEU A  16     -18.648   1.862  19.648  1.00 60.64           C  
ATOM    120  CD2 LEU A  16     -16.193   1.639  20.121  1.00 60.64           C  
ATOM    121  N   ASP A  17     -15.666   4.963  15.707  1.00 58.45           N  
ATOM    122  CA  ASP A  17     -15.260   5.110  14.312  1.00 58.45           C  
ATOM    123  C   ASP A  17     -13.885   5.765  14.207  1.00 58.45           C  
ATOM    124  CB  ASP A  17     -16.294   5.928  13.536  1.00 58.45           C  
ATOM    125  O   ASP A  17     -13.368   5.961  13.105  1.00 58.45           O  
ATOM    126  CG  ASP A  17     -17.053   5.104  12.510  1.00 58.45           C  
ATOM    127  OD1 ASP A  17     -16.466   4.171  11.921  1.00 58.45           O  
ATOM    128  OD2 ASP A  17     -18.249   5.392  12.288  1.00 58.45           O  
ATOM    129  N   LEU A  18     -13.215   5.934  15.392  1.00 59.01           N  
ATOM    130  CA  LEU A  18     -11.930   6.593  15.599  1.00 59.01           C  
ATOM    131  C   LEU A  18     -10.805   5.569  15.704  1.00 59.01           C  
ATOM    132  CB  LEU A  18     -11.969   7.457  16.863  1.00 59.01           C  
ATOM    133  O   LEU A  18      -9.626   5.932  15.681  1.00 59.01           O  
ATOM    134  CG  LEU A  18     -12.093   8.966  16.648  1.00 59.01           C  
ATOM    135  CD1 LEU A  18     -13.550   9.401  16.770  1.00 59.01           C  
ATOM    136  CD2 LEU A  18     -11.219   9.722  17.643  1.00 59.01           C  
ATOM    137  N   GLY A  19     -10.909   4.410  14.912  1.00 60.86           N  
ATOM    138  CA  GLY A  19      -9.591   3.836  15.130  1.00 60.86           C  
ATOM    139  C   GLY A  19      -9.320   2.618  14.268  1.00 60.86           C  
ATOM    140  O   GLY A  19      -8.665   1.672  14.709  1.00 60.86           O  
ATOM    141  N   HIS A  20     -10.040   2.540  13.121  1.00 68.00           N  
ATOM    142  CA  HIS A  20      -9.589   1.431  12.287  1.00 68.00           C  
ATOM    143  C   HIS A  20      -8.486   1.874  11.332  1.00 68.00           C  
ATOM    144  CB  HIS A  20     -10.761   0.842  11.499  1.00 68.00           C  
ATOM    145  O   HIS A  20      -8.686   2.783  10.524  1.00 68.00           O  
ATOM    146  CG  HIS A  20     -10.439  -0.452  10.822  1.00 68.00           C  
ATOM    147  CD2 HIS A  20     -10.415  -0.789   9.511  1.00 68.00           C  
ATOM    148  ND1 HIS A  20     -10.091  -1.589  11.519  1.00 68.00           N  
ATOM    149  CE1 HIS A  20      -9.866  -2.571  10.663  1.00 68.00           C  
ATOM    150  NE2 HIS A  20     -10.056  -2.112   9.438  1.00 68.00           N  
ATOM    151  N   THR A  21      -7.280   1.585  11.887  1.00 80.26           N  
ATOM    152  CA  THR A  21      -6.128   1.932  11.062  1.00 80.26           C  
ATOM    153  C   THR A  21      -5.851   0.840  10.033  1.00 80.26           C  
ATOM    154  CB  THR A  21      -4.872   2.159  11.924  1.00 80.26           C  
ATOM    155  O   THR A  21      -6.043  -0.346  10.312  1.00 80.26           O  
ATOM    156  CG2 THR A  21      -5.078   3.311  12.902  1.00 80.26           C  
ATOM    157  OG1 THR A  21      -4.585   0.966  12.663  1.00 80.26           O  
ATOM    158  N   PHE A  22      -5.903   1.122   8.821  1.00 91.73           N  
ATOM    159  CA  PHE A  22      -5.608   0.283   7.666  1.00 91.73           C  
ATOM    160  C   PHE A  22      -4.117  -0.017   7.580  1.00 91.73           C  
ATOM    161  CB  PHE A  22      -6.083   0.958   6.375  1.00 91.73           C  
ATOM    162  O   PHE A  22      -3.291   0.898   7.614  1.00 91.73           O  
ATOM    163  CG  PHE A  22      -6.339  -0.004   5.246  1.00 91.73           C  
ATOM    164  CD1 PHE A  22      -5.410  -0.162   4.225  1.00 91.73           C  
ATOM    165  CD2 PHE A  22      -7.510  -0.750   5.206  1.00 91.73           C  
ATOM    166  CE1 PHE A  22      -5.644  -1.051   3.179  1.00 91.73           C  
ATOM    167  CE2 PHE A  22      -7.751  -1.640   4.164  1.00 91.73           C  
ATOM    168  CZ  PHE A  22      -6.817  -1.789   3.151  1.00 91.73           C  
ATOM    169  N   VAL A  23      -3.780  -1.326   7.548  1.00 95.20           N  
ATOM    170  CA  VAL A  23      -2.391  -1.765   7.628  1.00 95.20           C  
ATOM    171  C   VAL A  23      -1.909  -2.211   6.249  1.00 95.20           C  
ATOM    172  CB  VAL A  23      -2.216  -2.911   8.650  1.00 95.20           C  
ATOM    173  O   VAL A  23      -2.583  -2.990   5.571  1.00 95.20           O  
ATOM    174  CG1 VAL A  23      -0.752  -3.336   8.740  1.00 95.20           C  
ATOM    175  CG2 VAL A  23      -2.737  -2.486  10.022  1.00 95.20           C  
ATOM    176  N   CYS A  24      -0.581  -1.789   5.850  1.00 97.03           N  
ATOM    177  CA  CYS A  24       0.037  -2.119   4.571  1.00 97.03           C  
ATOM    178  C   CYS A  24       1.501  -2.501   4.756  1.00 97.03           C  
ATOM    179  CB  CYS A  24      -0.074  -0.943   3.601  1.00 97.03           C  
ATOM    180  O   CYS A  24       2.127  -2.117   5.746  1.00 97.03           O  
ATOM    181  SG  CYS A  24      -1.776  -0.503   3.184  1.00 97.03           S  
ATOM    182  N   HIS A  25       2.009  -3.249   3.832  1.00 97.13           N  
ATOM    183  CA  HIS A  25       3.457  -3.420   3.787  1.00 97.13           C  
ATOM    184  C   HIS A  25       4.154  -2.117   3.411  1.00 97.13           C  
ATOM    185  CB  HIS A  25       3.836  -4.523   2.797  1.00 97.13           C  
ATOM    186  O   HIS A  25       3.619  -1.325   2.631  1.00 97.13           O  
ATOM    187  CG  HIS A  25       3.469  -5.897   3.261  1.00 97.13           C  
ATOM    188  CD2 HIS A  25       2.583  -6.794   2.768  1.00 97.13           C  
ATOM    189  ND1 HIS A  25       4.043  -6.487   4.366  1.00 97.13           N  
ATOM    190  CE1 HIS A  25       3.524  -7.693   4.532  1.00 97.13           C  
ATOM    191  NE2 HIS A  25       2.636  -7.903   3.576  1.00 97.13           N  
ATOM    192  N   ASN A  26       5.444  -1.881   4.025  1.00 95.56           N  
ATOM    193  CA  ASN A  26       6.130  -0.613   3.799  1.00 95.56           C  
ATOM    194  C   ASN A  26       7.620  -0.819   3.541  1.00 95.56           C  
ATOM    195  CB  ASN A  26       5.922   0.329   4.987  1.00 95.56           C  
ATOM    196  O   ASN A  26       8.425   0.085   3.769  1.00 95.56           O  
ATOM    197  CG  ASN A  26       6.704  -0.098   6.214  1.00 95.56           C  
ATOM    198  ND2 ASN A  26       6.458   0.569   7.335  1.00 95.56           N  
ATOM    199  OD1 ASN A  26       7.523  -1.019   6.154  1.00 95.56           O  
ATOM    200  N   GLN A  27       7.940  -1.816   3.076  1.00 94.36           N  
ATOM    201  CA  GLN A  27       9.358  -2.096   2.879  1.00 94.36           C  
ATOM    202  C   GLN A  27       9.771  -1.851   1.430  1.00 94.36           C  
ATOM    203  CB  GLN A  27       9.683  -3.536   3.281  1.00 94.36           C  
ATOM    204  O   GLN A  27       8.939  -1.917   0.523  1.00 94.36           O  
ATOM    205  CG  GLN A  27       9.163  -4.580   2.301  1.00 94.36           C  
ATOM    206  CD  GLN A  27       7.724  -4.974   2.573  1.00 94.36           C  
ATOM    207  NE2 GLN A  27       7.235  -5.972   1.844  1.00 94.36           N  
ATOM    208  OE1 GLN A  27       7.056  -4.387   3.430  1.00 94.36           O  
ATOM    209  N   GLN A  28      11.018  -1.581   1.231  1.00 93.14           N  
ATOM    210  CA  GLN A  28      11.659  -1.545  -0.079  1.00 93.14           C  
ATOM    211  C   GLN A  28      12.378  -2.857  -0.375  1.00 93.14           C  
ATOM    212  CB  GLN A  28      12.642  -0.376  -0.165  1.00 93.14           C  
ATOM    213  O   GLN A  28      12.656  -3.639   0.537  1.00 93.14           O  
ATOM    214  CG  GLN A  28      11.974   0.992  -0.142  1.00 93.14           C  
ATOM    215  CD  GLN A  28      12.958   2.129  -0.344  1.00 93.14           C  
ATOM    216  NE2 GLN A  28      12.438   3.340  -0.518  1.00 93.14           N  
ATOM    217  OE1 GLN A  28      14.175   1.922  -0.342  1.00 93.14           O  
ATOM    218  N   SER A  29      12.582  -2.979  -1.824  1.00 88.95           N  
ATOM    219  CA  SER A  29      13.296  -4.185  -2.230  1.00 88.95           C  
ATOM    220  C   SER A  29      14.565  -4.379  -1.406  1.00 88.95           C  
ATOM    221  CB  SER A  29      13.647  -4.125  -3.717  1.00 88.95           C  
ATOM    222  O   SER A  29      15.163  -3.408  -0.940  1.00 88.95           O  
ATOM    223  OG  SER A  29      14.532  -3.050  -3.982  1.00 88.95           O  
ATOM    224  N   SER A  30      14.808  -5.575  -0.818  1.00 85.15           N  
ATOM    225  CA  SER A  30      16.052  -5.969  -0.167  1.00 85.15           C  
ATOM    226  C   SER A  30      16.001  -5.700   1.333  1.00 85.15           C  
ATOM    227  CB  SER A  30      17.240  -5.230  -0.785  1.00 85.15           C  
ATOM    228  O   SER A  30      16.987  -5.912   2.042  1.00 85.15           O  
ATOM    229  OG  SER A  30      17.319  -5.482  -2.178  1.00 85.15           O  
ATOM    230  N   GLN A  31      14.761  -5.128   1.754  1.00 91.70           N  
ATOM    231  CA  GLN A  31      14.539  -4.929   3.183  1.00 91.70           C  
ATOM    232  C   GLN A  31      13.589  -5.983   3.744  1.00 91.70           C  
ATOM    233  CB  GLN A  31      13.987  -3.528   3.451  1.00 91.70           C  
ATOM    234  O   GLN A  31      12.748  -6.517   3.019  1.00 91.70           O  
ATOM    235  CG  GLN A  31      14.950  -2.407   3.085  1.00 91.70           C  
ATOM    236  CD  GLN A  31      14.352  -1.028   3.296  1.00 91.70           C  
ATOM    237  NE2 GLN A  31      15.143   0.007   3.034  1.00 91.70           N  
ATOM    238  OE1 GLN A  31      13.189  -0.894   3.690  1.00 91.70           O  
ATOM    239  N   PRO A  32      13.833  -6.326   4.928  1.00 93.44           N  
ATOM    240  CA  PRO A  32      12.857  -7.211   5.568  1.00 93.44           C  
ATOM    241  C   PRO A  32      11.444  -6.633   5.564  1.00 93.44           C  
ATOM    242  CB  PRO A  32      13.388  -7.346   6.997  1.00 93.44           C  
ATOM    243  O   PRO A  32      11.273  -5.412   5.604  1.00 93.44           O  
ATOM    244  CG  PRO A  32      14.810  -6.892   6.921  1.00 93.44           C  
ATOM    245  CD  PRO A  32      14.949  -5.952   5.758  1.00 93.44           C  
ATOM    246  N   PRO A  33      10.503  -7.626   5.400  1.00 92.63           N  
ATOM    247  CA  PRO A  33       9.116  -7.156   5.400  1.00 92.63           C  
ATOM    248  C   PRO A  33       8.749  -6.400   6.675  1.00 92.63           C  
ATOM    249  CB  PRO A  33       8.305  -8.449   5.280  1.00 92.63           C  
ATOM    250  O   PRO A  33       9.041  -6.866   7.779  1.00 92.63           O  
ATOM    251  CG  PRO A  33       9.254  -9.441   4.688  1.00 92.63           C  
ATOM    252  CD  PRO A  33      10.646  -9.092   5.130  1.00 92.63           C  
ATOM    253  N   THR A  34       8.256  -5.206   6.485  1.00 95.83           N  
ATOM    254  CA  THR A  34       7.739  -4.388   7.576  1.00 95.83           C  
ATOM    255  C   THR A  34       6.363  -3.828   7.227  1.00 95.83           C  
ATOM    256  CB  THR A  34       8.698  -3.231   7.910  1.00 95.83           C  
ATOM    257  O   THR A  34       5.996  -3.756   6.053  1.00 95.83           O  
ATOM    258  CG2 THR A  34      10.051  -3.756   8.380  1.00 95.83           C  
ATOM    259  OG1 THR A  34       8.891  -2.425   6.741  1.00 95.83           O  
ATOM    260  N   THR A  35       5.531  -3.501   8.290  1.00 96.29           N  
ATOM    261  CA  THR A  35       4.193  -2.950   8.111  1.00 96.29           C  
ATOM    262  C   THR A  35       4.056  -1.615   8.836  1.00 96.29           C  
ATOM    263  CB  THR A  35       3.115  -3.926   8.618  1.00 96.29           C  
ATOM    264  O   THR A  35       4.808  -1.329   9.769  1.00 96.29           O  
ATOM    265  CG2 THR A  35       3.195  -5.262   7.888  1.00 96.29           C  
ATOM    266  OG1 THR A  35       3.302  -4.149  10.021  1.00 96.29           O  
ATOM    267  N   THR A  36       3.081  -0.864   8.303  1.00 94.78           N  
ATOM    268  CA  THR A  36       2.779   0.417   8.934  1.00 94.78           C  
ATOM    269  C   THR A  36       1.275   0.677   8.936  1.00 94.78           C  
ATOM    270  CB  THR A  36       3.502   1.574   8.221  1.00 94.78           C  
ATOM    271  O   THR A  36       0.560   0.225   8.039  1.00 94.78           O  
ATOM    272  CG2 THR A  36       2.911   1.823   6.837  1.00 94.78           C  
ATOM    273  OG1 THR A  36       3.372   2.766   9.005  1.00 94.78           O  
ATOM    274  N   ASN A  37       0.838   1.482   9.983  1.00 94.81           N  
ATOM    275  CA  ASN A  37      -0.538   1.966  10.009  1.00 94.81           C  
ATOM    276  C   ASN A  37      -0.732   3.155   9.073  1.00 94.81           C  
ATOM    277  CB  ASN A  37      -0.947   2.341  11.435  1.00 94.81           C  
ATOM    278  O   ASN A  37       0.019   4.130   9.136  1.00 94.81           O  
ATOM    279  CG  ASN A  37      -1.001   1.142  12.362  1.00 94.81           C  
ATOM    280  ND2 ASN A  37      -0.548   1.326  13.596  1.00 94.81           N  
ATOM    281  OD1 ASN A  37      -1.446   0.060  11.971  1.00 94.81           O  
ATOM    282  N   CYS A  38      -1.808   2.951   8.169  1.00 92.57           N  
ATOM    283  CA  CYS A  38      -2.061   4.056   7.251  1.00 92.57           C  
ATOM    284  C   CYS A  38      -2.796   5.191   7.954  1.00 92.57           C  
ATOM    285  CB  CYS A  38      -2.874   3.578   6.048  1.00 92.57           C  
ATOM    286  O   CYS A  38      -3.523   4.960   8.922  1.00 92.57           O  
ATOM    287  SG  CYS A  38      -2.086   2.243   5.121  1.00 92.57           S  
ATOM    288  N   SER A  39      -2.378   6.457   7.583  1.00 88.35           N  
ATOM    289  CA  SER A  39      -3.040   7.633   8.138  1.00 88.35           C  
ATOM    290  C   SER A  39      -4.545   7.585   7.896  1.00 88.35           C  
ATOM    291  CB  SER A  39      -2.459   8.912   7.534  1.00 88.35           C  
ATOM    292  O   SER A  39      -5.013   6.878   7.001  1.00 88.35           O  
ATOM    293  OG  SER A  39      -1.075   9.020   7.821  1.00 88.35           O  
ATOM    294  N   GLY A  40      -5.327   8.173   8.856  1.00 79.70           N  
ATOM    295  CA  GLY A  40      -6.777   8.268   8.798  1.00 79.70           C  
ATOM    296  C   GLY A  40      -7.290   8.764   7.460  1.00 79.70           C  
ATOM    297  O   GLY A  40      -6.786   9.753   6.924  1.00 79.70           O  
ATOM    298  N   GLY A  41      -7.868   7.835   6.686  1.00 78.81           N  
ATOM    299  CA  GLY A  41      -8.447   8.181   5.397  1.00 78.81           C  
ATOM    300  C   GLY A  41      -7.828   7.418   4.241  1.00 78.81           C  
ATOM    301  O   GLY A  41      -8.376   7.403   3.137  1.00 78.81           O  
ATOM    302  N   GLU A  42      -6.601   6.764   4.565  1.00 87.97           N  
ATOM    303  CA  GLU A  42      -5.958   5.904   3.576  1.00 87.97           C  
ATOM    304  C   GLU A  42      -6.409   4.454   3.728  1.00 87.97           C  
ATOM    305  CB  GLU A  42      -4.434   5.995   3.693  1.00 87.97           C  
ATOM    306  O   GLU A  42      -6.195   3.839   4.775  1.00 87.97           O  
ATOM    307  CG  GLU A  42      -3.868   7.355   3.311  1.00 87.97           C  
ATOM    308  CD  GLU A  42      -2.351   7.417   3.387  1.00 87.97           C  
ATOM    309  OE1 GLU A  42      -1.698   7.624   2.339  1.00 87.97           O  
ATOM    310  OE2 GLU A  42      -1.811   7.255   4.504  1.00 87.97           O  
ATOM    311  N   ASN A  43      -7.160   3.971   2.671  1.00 93.14           N  
ATOM    312  CA  ASN A  43      -7.710   2.621   2.732  1.00 93.14           C  
ATOM    313  C   ASN A  43      -7.181   1.749   1.597  1.00 93.14           C  
ATOM    314  CB  ASN A  43      -9.239   2.663   2.701  1.00 93.14           C  
ATOM    315  O   ASN A  43      -7.837   0.790   1.188  1.00 93.14           O  
ATOM    316  CG  ASN A  43      -9.780   3.376   1.477  1.00 93.14           C  
ATOM    317  ND2 ASN A  43     -11.087   3.282   1.265  1.00 93.14           N  
ATOM    318  OD1 ASN A  43      -9.028   4.005   0.728  1.00 93.14           O  
ATOM    319  N   LYS A  44      -6.082   2.188   1.097  1.00 95.58           N  
ATOM    320  CA  LYS A  44      -5.459   1.459  -0.004  1.00 95.58           C  
ATOM    321  C   LYS A  44      -3.985   1.187   0.281  1.00 95.58           C  
ATOM    322  CB  LYS A  44      -5.605   2.236  -1.313  1.00 95.58           C  
ATOM    323  O   LYS A  44      -3.326   1.969   0.970  1.00 95.58           O  
ATOM    324  CG  LYS A  44      -7.042   2.374  -1.794  1.00 95.58           C  
ATOM    325  CD  LYS A  44      -7.118   3.119  -3.121  1.00 95.58           C  
ATOM    326  CE  LYS A  44      -8.560   3.338  -3.558  1.00 95.58           C  
ATOM    327  NZ  LYS A  44      -8.641   3.898  -4.940  1.00 95.58           N  
ATOM    328  N   CYS A  45      -3.507   0.045  -0.279  1.00 97.37           N  
ATOM    329  CA  CYS A  45      -2.092  -0.308  -0.299  1.00 97.37           C  
ATOM    330  C   CYS A  45      -1.543  -0.277  -1.720  1.00 97.37           C  
ATOM    331  CB  CYS A  45      -1.877  -1.693   0.311  1.00 97.37           C  
ATOM    332  O   CYS A  45      -2.289  -0.459  -2.683  1.00 97.37           O  
ATOM    333  SG  CYS A  45      -2.414  -1.822   2.031  1.00 97.37           S  
ATOM    334  N   TYR A  46      -0.236   0.032  -1.794  1.00 97.84           N  
ATOM    335  CA  TYR A  46       0.325  -0.032  -3.139  1.00 97.84           C  
ATOM    336  C   TYR A  46       1.615  -0.844  -3.154  1.00 97.84           C  
ATOM    337  CB  TYR A  46       0.588   1.376  -3.680  1.00 97.84           C  
ATOM    338  O   TYR A  46       2.309  -0.935  -2.139  1.00 97.84           O  
ATOM    339  CG  TYR A  46       1.802   2.041  -3.078  1.00 97.84           C  
ATOM    340  CD1 TYR A  46       1.681   2.897  -1.985  1.00 97.84           C  
ATOM    341  CD2 TYR A  46       3.071   1.816  -3.600  1.00 97.84           C  
ATOM    342  CE1 TYR A  46       2.797   3.513  -1.427  1.00 97.84           C  
ATOM    343  CE2 TYR A  46       4.193   2.427  -3.051  1.00 97.84           C  
ATOM    344  OH  TYR A  46       5.154   3.879  -1.418  1.00 97.84           O  
ATOM    345  CZ  TYR A  46       4.047   3.272  -1.966  1.00 97.84           C  
ATOM    346  N   LYS A  47       1.921  -1.452  -4.252  1.00 97.67           N  
ATOM    347  CA  LYS A  47       3.180  -2.070  -4.657  1.00 97.67           C  
ATOM    348  C   LYS A  47       3.663  -1.512  -5.993  1.00 97.67           C  
ATOM    349  CB  LYS A  47       3.028  -3.589  -4.748  1.00 97.67           C  
ATOM    350  O   LYS A  47       2.988  -1.661  -7.014  1.00 97.67           O  
ATOM    351  CG  LYS A  47       4.313  -4.319  -5.113  1.00 97.67           C  
ATOM    352  CD  LYS A  47       4.096  -5.825  -5.195  1.00 97.67           C  
ATOM    353  CE  LYS A  47       5.367  -6.552  -5.613  1.00 97.67           C  
ATOM    354  NZ  LYS A  47       5.161  -8.029  -5.691  1.00 97.67           N  
ATOM    355  N   LYS A  48       4.814  -0.808  -5.901  1.00 96.53           N  
ATOM    356  CA  LYS A  48       5.339  -0.247  -7.143  1.00 96.53           C  
ATOM    357  C   LYS A  48       6.716  -0.821  -7.466  1.00 96.53           C  
ATOM    358  CB  LYS A  48       5.414   1.277  -7.054  1.00 96.53           C  
ATOM    359  O   LYS A  48       7.532  -1.035  -6.567  1.00 96.53           O  
ATOM    360  CG  LYS A  48       6.433   1.789  -6.046  1.00 96.53           C  
ATOM    361  CD  LYS A  48       6.517   3.310  -6.059  1.00 96.53           C  
ATOM    362  CE  LYS A  48       7.543   3.823  -5.058  1.00 96.53           C  
ATOM    363  NZ  LYS A  48       7.567   5.316  -5.005  1.00 96.53           N  
ATOM    364  N   GLN A  49       6.864  -1.095  -8.766  1.00 96.37           N  
ATOM    365  CA  GLN A  49       8.084  -1.746  -9.230  1.00 96.37           C  
ATOM    366  C   GLN A  49       8.704  -0.985 -10.398  1.00 96.37           C  
ATOM    367  CB  GLN A  49       7.799  -3.193  -9.637  1.00 96.37           C  
ATOM    368  O   GLN A  49       7.999  -0.576 -11.323  1.00 96.37           O  
ATOM    369  CG  GLN A  49       7.354  -4.081  -8.483  1.00 96.37           C  
ATOM    370  CD  GLN A  49       6.974  -5.479  -8.931  1.00 96.37           C  
ATOM    371  NE2 GLN A  49       7.668  -6.481  -8.400  1.00 96.37           N  
ATOM    372  OE1 GLN A  49       6.064  -5.658  -9.747  1.00 96.37           O  
ATOM    373  N   TRP A  50      10.009  -0.743 -10.271  1.00 95.31           N  
ATOM    374  CA  TRP A  50      10.761  -0.112 -11.352  1.00 95.31           C  
ATOM    375  C   TRP A  50      12.191  -0.638 -11.399  1.00 95.31           C  
ATOM    376  CB  TRP A  50      10.768   1.410 -11.184  1.00 95.31           C  
ATOM    377  O   TRP A  50      12.651  -1.291 -10.460  1.00 95.31           O  
ATOM    378  CG  TRP A  50      11.658   1.897 -10.080  1.00 95.31           C  
ATOM    379  CD1 TRP A  50      12.933   2.374 -10.199  1.00 95.31           C  
ATOM    380  CD2 TRP A  50      11.338   1.948  -8.686  1.00 95.31           C  
ATOM    381  CE2 TRP A  50      12.468   2.469  -8.017  1.00 95.31           C  
ATOM    382  CE3 TRP A  50      10.204   1.605  -7.937  1.00 95.31           C  
ATOM    383  NE1 TRP A  50      13.426   2.720  -8.962  1.00 95.31           N  
ATOM    384  CH2 TRP A  50      11.374   2.311  -5.924  1.00 95.31           C  
ATOM    385  CZ2 TRP A  50      12.496   2.655  -6.633  1.00 95.31           C  
ATOM    386  CZ3 TRP A  50      10.235   1.791  -6.560  1.00 95.31           C  
ATOM    387  N   SER A  51      12.802  -0.450 -12.557  1.00 93.86           N  
ATOM    388  CA  SER A  51      14.176  -0.907 -12.734  1.00 93.86           C  
ATOM    389  C   SER A  51      15.146   0.269 -12.792  1.00 93.86           C  
ATOM    390  CB  SER A  51      14.303  -1.747 -14.005  1.00 93.86           C  
ATOM    391  O   SER A  51      14.848   1.297 -13.404  1.00 93.86           O  
ATOM    392  OG  SER A  51      13.481  -2.898 -13.931  1.00 93.86           O  
ATOM    393  N   ASP A  52      16.256   0.212 -11.993  1.00 89.18           N  
ATOM    394  CA  ASP A  52      17.353   1.169 -12.099  1.00 89.18           C  
ATOM    395  C   ASP A  52      18.696   0.454 -12.224  1.00 89.18           C  
ATOM    396  CB  ASP A  52      17.367   2.106 -10.889  1.00 89.18           C  
ATOM    397  O   ASP A  52      18.743  -0.746 -12.503  1.00 89.18           O  
ATOM    398  CG  ASP A  52      17.767   1.406  -9.602  1.00 89.18           C  
ATOM    399  OD1 ASP A  52      18.225   0.244  -9.656  1.00 89.18           O  
ATOM    400  OD2 ASP A  52      17.620   2.021  -8.524  1.00 89.18           O  
ATOM    401  N   HIS A  53      19.836   1.261 -12.164  1.00 89.87           N  
ATOM    402  CA  HIS A  53      21.183   0.735 -12.359  1.00 89.87           C  
ATOM    403  C   HIS A  53      21.498  -0.361 -11.346  1.00 89.87           C  
ATOM    404  CB  HIS A  53      22.217   1.858 -12.257  1.00 89.87           C  
ATOM    405  O   HIS A  53      22.407  -1.166 -11.559  1.00 89.87           O  
ATOM    406  CG  HIS A  53      22.193   2.577 -10.945  1.00 89.87           C  
ATOM    407  CD2 HIS A  53      23.042   2.533  -9.892  1.00 89.87           C  
ATOM    408  ND1 HIS A  53      21.200   3.469 -10.604  1.00 89.87           N  
ATOM    409  CE1 HIS A  53      21.440   3.944  -9.393  1.00 89.87           C  
ATOM    410  NE2 HIS A  53      22.552   3.392  -8.939  1.00 89.87           N  
ATOM    411  N   ARG A  54      20.710  -0.515 -10.323  1.00 87.04           N  
ATOM    412  CA  ARG A  54      20.939  -1.435  -9.214  1.00 87.04           C  
ATOM    413  C   ARG A  54      20.072  -2.683  -9.350  1.00 87.04           C  
ATOM    414  CB  ARG A  54      20.660  -0.747  -7.876  1.00 87.04           C  
ATOM    415  O   ARG A  54      20.236  -3.644  -8.597  1.00 87.04           O  
ATOM    416  CG  ARG A  54      21.613   0.394  -7.560  1.00 87.04           C  
ATOM    417  CD  ARG A  54      21.292   1.043  -6.221  1.00 87.04           C  
ATOM    418  NE  ARG A  54      22.040   2.283  -6.030  1.00 87.04           N  
ATOM    419  NH1 ARG A  54      21.776   2.330  -3.735  1.00 87.04           N  
ATOM    420  NH2 ARG A  54      22.947   3.992  -4.793  1.00 87.04           N  
ATOM    421  CZ  ARG A  54      22.252   2.865  -4.853  1.00 87.04           C  
ATOM    422  N   GLY A  55      19.149  -2.694 -10.408  1.00 90.83           N  
ATOM    423  CA  GLY A  55      18.226  -3.804 -10.588  1.00 90.83           C  
ATOM    424  C   GLY A  55      16.774  -3.410 -10.393  1.00 90.83           C  
ATOM    425  O   GLY A  55      16.419  -2.238 -10.536  1.00 90.83           O  
ATOM    426  N   SER A  56      15.945  -4.495 -10.227  1.00 92.84           N  
ATOM    427  CA  SER A  56      14.516  -4.291 -10.014  1.00 92.84           C  
ATOM    428  C   SER A  56      14.227  -3.858  -8.580  1.00 92.84           C  
ATOM    429  CB  SER A  56      13.738  -5.568 -10.336  1.00 92.84           C  
ATOM    430  O   SER A  56      14.682  -4.497  -7.630  1.00 92.84           O  
ATOM    431  OG  SER A  56      12.344  -5.354 -10.203  1.00 92.84           O  
ATOM    432  N   ILE A  57      13.558  -2.651  -8.408  1.00 94.53           N  
ATOM    433  CA  ILE A  57      13.219  -2.090  -7.105  1.00 94.53           C  
ATOM    434  C   ILE A  57      11.719  -2.231  -6.856  1.00 94.53           C  
ATOM    435  CB  ILE A  57      13.643  -0.608  -7.001  1.00 94.53           C  
ATOM    436  O   ILE A  57      10.910  -2.002  -7.758  1.00 94.53           O  
ATOM    437  CG1 ILE A  57      15.137  -0.456  -7.307  1.00 94.53           C  
ATOM    438  CG2 ILE A  57      13.308  -0.046  -5.616  1.00 94.53           C  
ATOM    439  CD1 ILE A  57      16.047  -1.167  -6.315  1.00 94.53           C  
ATOM    440  N   THR A  58      11.395  -2.713  -5.599  1.00 95.49           N  
ATOM    441  CA  THR A  58      10.007  -2.771  -5.152  1.00 95.49           C  
ATOM    442  C   THR A  58       9.788  -1.862  -3.946  1.00 95.49           C  
ATOM    443  CB  THR A  58       9.595  -4.211  -4.795  1.00 95.49           C  
ATOM    444  O   THR A  58      10.585  -1.868  -3.005  1.00 95.49           O  
ATOM    445  CG2 THR A  58       8.139  -4.271  -4.346  1.00 95.49           C  
ATOM    446  OG1 THR A  58       9.763  -5.049  -5.946  1.00 95.49           O  
ATOM    447  N   GLU A  59       8.769  -1.122  -4.153  1.00 95.91           N  
ATOM    448  CA  GLU A  59       8.354  -0.236  -3.070  1.00 95.91           C  
ATOM    449  C   GLU A  59       6.898  -0.480  -2.684  1.00 95.91           C  
ATOM    450  CB  GLU A  59       8.554   1.229  -3.468  1.00 95.91           C  
ATOM    451  O   GLU A  59       6.029  -0.585  -3.552  1.00 95.91           O  
ATOM    452  CG  GLU A  59       8.240   2.217  -2.354  1.00 95.91           C  
ATOM    453  CD  GLU A  59       8.465   3.666  -2.756  1.00 95.91           C  
ATOM    454  OE1 GLU A  59       7.881   4.571  -2.117  1.00 95.91           O  
ATOM    455  OE2 GLU A  59       9.230   3.898  -3.718  1.00 95.91           O  
ATOM    456  N   ARG A  60       6.647  -0.505  -1.337  1.00 97.18           N  
ATOM    457  CA  ARG A  60       5.307  -0.750  -0.812  1.00 97.18           C  
ATOM    458  C   ARG A  60       4.898   0.339   0.174  1.00 97.18           C  
ATOM    459  CB  ARG A  60       5.236  -2.122  -0.138  1.00 97.18           C  
ATOM    460  O   ARG A  60       5.751   0.951   0.820  1.00 97.18           O  
ATOM    461  CG  ARG A  60       5.587  -3.280  -1.058  1.00 97.18           C  
ATOM    462  CD  ARG A  60       5.589  -4.609  -0.316  1.00 97.18           C  
ATOM    463  NE  ARG A  60       5.897  -5.723  -1.208  1.00 97.18           N  
ATOM    464  NH1 ARG A  60       8.167  -5.299  -1.292  1.00 97.18           N  
ATOM    465  NH2 ARG A  60       7.281  -7.062  -2.460  1.00 97.18           N  
ATOM    466  CZ  ARG A  60       7.114  -6.026  -1.651  1.00 97.18           C  
ATOM    467  N   GLY A  61       3.561   0.530   0.294  1.00 96.17           N  
ATOM    468  CA  GLY A  61       3.129   1.559   1.226  1.00 96.17           C  
ATOM    469  C   GLY A  61       1.632   1.804   1.193  1.00 96.17           C  
ATOM    470  O   GLY A  61       0.876   0.988   0.661  1.00 96.17           O  
ATOM    471  N   CYS A  62       1.245   2.868   1.902  1.00 96.11           N  
ATOM    472  CA  CYS A  62      -0.154   3.266   2.009  1.00 96.11           C  
ATOM    473  C   CYS A  62      -0.542   4.205   0.872  1.00 96.11           C  
ATOM    474  CB  CYS A  62      -0.417   3.943   3.353  1.00 96.11           C  
ATOM    475  O   CYS A  62       0.279   4.998   0.409  1.00 96.11           O  
ATOM    476  SG  CYS A  62      -0.140   2.867   4.777  1.00 96.11           S  
ATOM    477  N   GLY A  63      -1.806   4.028   0.405  1.00 95.01           N  
ATOM    478  CA  GLY A  63      -2.319   4.848  -0.681  1.00 95.01           C  
ATOM    479  C   GLY A  63      -2.182   4.189  -2.041  1.00 95.01           C  
ATOM    480  O   GLY A  63      -1.953   2.982  -2.132  1.00 95.01           O  
ATOM    481  N   CYS A  64      -2.467   5.005  -3.041  1.00 95.63           N  
ATOM    482  CA  CYS A  64      -2.280   4.604  -4.431  1.00 95.63           C  
ATOM    483  C   CYS A  64      -1.824   5.783  -5.283  1.00 95.63           C  
ATOM    484  CB  CYS A  64      -3.574   4.023  -5.000  1.00 95.63           C  
ATOM    485  O   CYS A  64      -2.650   6.507  -5.841  1.00 95.63           O  
ATOM    486  SG  CYS A  64      -3.333   3.029  -6.488  1.00 95.63           S  
ATOM    487  N   PRO A  65      -0.450   5.939  -5.270  1.00 95.00           N  
ATOM    488  CA  PRO A  65       0.142   7.105  -5.929  1.00 95.00           C  
ATOM    489  C   PRO A  65       0.041   7.036  -7.451  1.00 95.00           C  
ATOM    490  CB  PRO A  65       1.604   7.062  -5.477  1.00 95.00           C  
ATOM    491  O   PRO A  65      -0.225   5.968  -8.009  1.00 95.00           O  
ATOM    492  CG  PRO A  65       1.901   5.610  -5.283  1.00 95.00           C  
ATOM    493  CD  PRO A  65       0.662   4.934  -4.769  1.00 95.00           C  
ATOM    494  N   THR A  66       0.184   8.226  -7.994  1.00 96.22           N  
ATOM    495  CA  THR A  66       0.386   8.308  -9.436  1.00 96.22           C  
ATOM    496  C   THR A  66       1.846   8.043  -9.794  1.00 96.22           C  
ATOM    497  CB  THR A  66      -0.036   9.685  -9.981  1.00 96.22           C  
ATOM    498  O   THR A  66       2.754   8.497  -9.095  1.00 96.22           O  
ATOM    499  CG2 THR A  66       0.014   9.712 -11.505  1.00 96.22           C  
ATOM    500  OG1 THR A  66      -1.373   9.972  -9.553  1.00 96.22           O  
ATOM    501  N   VAL A  67       2.094   7.268 -10.811  1.00 95.93           N  
ATOM    502  CA  VAL A  67       3.469   6.914 -11.150  1.00 95.93           C  
ATOM    503  C   VAL A  67       3.771   7.330 -12.588  1.00 95.93           C  
ATOM    504  CB  VAL A  67       3.726   5.401 -10.967  1.00 95.93           C  
ATOM    505  O   VAL A  67       2.856   7.492 -13.399  1.00 95.93           O  
ATOM    506  CG1 VAL A  67       3.538   4.994  -9.507  1.00 95.93           C  
ATOM    507  CG2 VAL A  67       2.803   4.590 -11.875  1.00 95.93           C  
ATOM    508  N   LYS A  68       5.097   7.586 -12.881  1.00 94.18           N  
ATOM    509  CA  LYS A  68       5.571   7.858 -14.235  1.00 94.18           C  
ATOM    510  C   LYS A  68       5.436   6.623 -15.122  1.00 94.18           C  
ATOM    511  CB  LYS A  68       7.025   8.330 -14.211  1.00 94.18           C  
ATOM    512  O   LYS A  68       5.331   5.502 -14.622  1.00 94.18           O  
ATOM    513  CG  LYS A  68       7.234   9.656 -13.494  1.00 94.18           C  
ATOM    514  CD  LYS A  68       8.698  10.075 -13.508  1.00 94.18           C  
ATOM    515  CE  LYS A  68       8.913  11.383 -12.760  1.00 94.18           C  
ATOM    516  NZ  LYS A  68      10.360  11.748 -12.687  1.00 94.18           N  
ATOM    517  N   LYS A  69       5.528   6.874 -16.455  1.00 92.92           N  
ATOM    518  CA  LYS A  69       5.537   5.769 -17.409  1.00 92.92           C  
ATOM    519  C   LYS A  69       6.732   4.849 -17.174  1.00 92.92           C  
ATOM    520  CB  LYS A  69       5.556   6.298 -18.844  1.00 92.92           C  
ATOM    521  O   LYS A  69       7.833   5.318 -16.879  1.00 92.92           O  
ATOM    522  CG  LYS A  69       5.217   5.250 -19.894  1.00 92.92           C  
ATOM    523  CD  LYS A  69       5.138   5.861 -21.287  1.00 92.92           C  
ATOM    524  CE  LYS A  69       4.872   4.802 -22.349  1.00 92.92           C  
ATOM    525  NZ  LYS A  69       4.794   5.396 -23.717  1.00 92.92           N  
ATOM    526  N   GLY A  70       6.409   3.499 -17.128  1.00 92.14           N  
ATOM    527  CA  GLY A  70       7.535   2.593 -16.968  1.00 92.14           C  
ATOM    528  C   GLY A  70       7.651   2.026 -15.566  1.00 92.14           C  
ATOM    529  O   GLY A  70       8.505   1.177 -15.302  1.00 92.14           O  
ATOM    530  N   ILE A  71       6.756   2.501 -14.635  1.00 96.36           N  
ATOM    531  CA  ILE A  71       6.652   1.989 -13.273  1.00 96.36           C  
ATOM    532  C   ILE A  71       5.402   1.122 -13.142  1.00 96.36           C  
ATOM    533  CB  ILE A  71       6.620   3.136 -12.238  1.00 96.36           C  
ATOM    534  O   ILE A  71       4.300   1.554 -13.488  1.00 96.36           O  
ATOM    535  CG1 ILE A  71       7.904   3.968 -12.323  1.00 96.36           C  
ATOM    536  CG2 ILE A  71       6.419   2.582 -10.824  1.00 96.36           C  
ATOM    537  CD1 ILE A  71       7.924   5.173 -11.393  1.00 96.36           C  
ATOM    538  N   LYS A  72       5.617  -0.131 -12.704  1.00 96.52           N  
ATOM    539  CA  LYS A  72       4.495  -1.026 -12.435  1.00 96.52           C  
ATOM    540  C   LYS A  72       3.847  -0.706 -11.091  1.00 96.52           C  
ATOM    541  CB  LYS A  72       4.952  -2.485 -12.463  1.00 96.52           C  
ATOM    542  O   LYS A  72       4.536  -0.601 -10.074  1.00 96.52           O  
ATOM    543  CG  LYS A  72       5.396  -2.968 -13.836  1.00 96.52           C  
ATOM    544  CD  LYS A  72       5.783  -4.441 -13.811  1.00 96.52           C  
ATOM    545  CE  LYS A  72       6.280  -4.912 -15.171  1.00 96.52           C  
ATOM    546  NZ  LYS A  72       6.646  -6.360 -15.157  1.00 96.52           N  
ATOM    547  N   LEU A  73       2.525  -0.498 -11.171  1.00 97.59           N  
ATOM    548  CA  LEU A  73       1.817  -0.105  -9.957  1.00 97.59           C  
ATOM    549  C   LEU A  73       0.638  -1.034  -9.691  1.00 97.59           C  
ATOM    550  CB  LEU A  73       1.327   1.342 -10.067  1.00 97.59           C  
ATOM    551  O   LEU A  73      -0.173  -1.287 -10.584  1.00 97.59           O  
ATOM    552  CG  LEU A  73       0.509   1.871  -8.888  1.00 97.59           C  
ATOM    553  CD1 LEU A  73       1.373   1.944  -7.633  1.00 97.59           C  
ATOM    554  CD2 LEU A  73      -0.080   3.239  -9.217  1.00 97.59           C  
ATOM    555  N   HIS A  74       0.583  -1.617  -8.475  1.00 97.33           N  
ATOM    556  CA  HIS A  74      -0.545  -2.394  -7.975  1.00 97.33           C  
ATOM    557  C   HIS A  74      -1.139  -1.759  -6.722  1.00 97.33           C  
ATOM    558  CB  HIS A  74      -0.118  -3.833  -7.683  1.00 97.33           C  
ATOM    559  O   HIS A  74      -0.434  -1.555  -5.731  1.00 97.33           O  
ATOM    560  CG  HIS A  74      -1.199  -4.668  -7.073  1.00 97.33           C  
ATOM    561  CD2 HIS A  74      -1.367  -5.119  -5.807  1.00 97.33           C  
ATOM    562  ND1 HIS A  74      -2.274  -5.138  -7.796  1.00 97.33           N  
ATOM    563  CE1 HIS A  74      -3.059  -5.843  -6.999  1.00 97.33           C  
ATOM    564  NE2 HIS A  74      -2.531  -5.847  -5.786  1.00 97.33           N  
ATOM    565  N   CYS A  75      -2.402  -1.499  -6.842  1.00 97.48           N  
ATOM    566  CA  CYS A  75      -3.136  -0.962  -5.701  1.00 97.48           C  
ATOM    567  C   CYS A  75      -4.218  -1.933  -5.244  1.00 97.48           C  
ATOM    568  CB  CYS A  75      -3.763   0.386  -6.053  1.00 97.48           C  
ATOM    569  O   CYS A  75      -4.891  -2.553  -6.069  1.00 97.48           O  
ATOM    570  SG  CYS A  75      -2.557   1.658  -6.489  1.00 97.48           S  
ATOM    571  N   CYS A  76      -4.413  -2.019  -3.972  1.00 97.16           N  
ATOM    572  CA  CYS A  76      -5.436  -2.909  -3.434  1.00 97.16           C  
ATOM    573  C   CYS A  76      -6.062  -2.321  -2.174  1.00 97.16           C  
ATOM    574  CB  CYS A  76      -4.844  -4.283  -3.126  1.00 97.16           C  
ATOM    575  O   CYS A  76      -5.503  -1.407  -1.567  1.00 97.16           O  
ATOM    576  SG  CYS A  76      -3.520  -4.248  -1.898  1.00 97.16           S  
ATOM    577  N   THR A  77      -7.272  -2.821  -1.777  1.00 95.75           N  
ATOM    578  CA  THR A  77      -8.072  -2.159  -0.752  1.00 95.75           C  
ATOM    579  C   THR A  77      -8.213  -3.047   0.481  1.00 95.75           C  
ATOM    580  CB  THR A  77      -9.469  -1.791  -1.285  1.00 95.75           C  
ATOM    581  O   THR A  77      -8.948  -2.713   1.412  1.00 95.75           O  
ATOM    582  CG2 THR A  77      -9.380  -0.710  -2.357  1.00 95.75           C  
ATOM    583  OG1 THR A  77     -10.082  -2.957  -1.848  1.00 95.75           O  
ATOM    584  N   THR A  78      -7.494  -4.170   0.402  1.00 94.99           N  
ATOM    585  CA  THR A  78      -7.526  -5.031   1.579  1.00 94.99           C  
ATOM    586  C   THR A  78      -6.235  -4.898   2.381  1.00 94.99           C  
ATOM    587  CB  THR A  78      -7.741  -6.505   1.187  1.00 94.99           C  
ATOM    588  O   THR A  78      -5.211  -4.464   1.852  1.00 94.99           O  
ATOM    589  CG2 THR A  78      -9.039  -6.683   0.406  1.00 94.99           C  
ATOM    590  OG1 THR A  78      -6.644  -6.942   0.374  1.00 94.99           O  
ATOM    591  N   GLU A  79      -6.204  -5.302   3.707  1.00 94.28           N  
ATOM    592  CA  GLU A  79      -5.038  -5.176   4.577  1.00 94.28           C  
ATOM    593  C   GLU A  79      -3.889  -6.055   4.091  1.00 94.28           C  
ATOM    594  CB  GLU A  79      -5.402  -5.536   6.020  1.00 94.28           C  
ATOM    595  O   GLU A  79      -4.097  -7.218   3.739  1.00 94.28           O  
ATOM    596  CG  GLU A  79      -6.374  -4.562   6.670  1.00 94.28           C  
ATOM    597  CD  GLU A  79      -6.461  -4.719   8.180  1.00 94.28           C  
ATOM    598  OE1 GLU A  79      -6.615  -3.699   8.889  1.00 94.28           O  
ATOM    599  OE2 GLU A  79      -6.373  -5.872   8.658  1.00 94.28           O  
ATOM    600  N   LYS A  80      -2.727  -5.386   4.026  1.00 95.37           N  
ATOM    601  CA  LYS A  80      -1.506  -6.105   3.676  1.00 95.37           C  
ATOM    602  C   LYS A  80      -1.639  -6.786   2.316  1.00 95.37           C  
ATOM    603  CB  LYS A  80      -1.166  -7.141   4.749  1.00 95.37           C  
ATOM    604  O   LYS A  80      -1.100  -7.874   2.105  1.00 95.37           O  
ATOM    605  CG  LYS A  80      -0.918  -6.545   6.127  1.00 95.37           C  
ATOM    606  CD  LYS A  80      -0.670  -7.629   7.168  1.00 95.37           C  
ATOM    607  CE  LYS A  80      -0.588  -7.048   8.573  1.00 95.37           C  
ATOM    608  NZ  LYS A  80      -0.426  -8.116   9.605  1.00 95.37           N  
ATOM    609  N   CYS A  81      -2.348  -6.384   1.346  1.00 96.53           N  
ATOM    610  CA  CYS A  81      -2.626  -6.949   0.030  1.00 96.53           C  
ATOM    611  C   CYS A  81      -1.473  -6.687  -0.931  1.00 96.53           C  
ATOM    612  CB  CYS A  81      -3.919  -6.367  -0.541  1.00 96.53           C  
ATOM    613  O   CYS A  81      -1.427  -7.257  -2.022  1.00 96.53           O  
ATOM    614  SG  CYS A  81      -3.814  -4.608  -0.937  1.00 96.53           S  
ATOM    615  N   ASN A  82      -0.583  -5.796  -0.453  1.00 95.76           N  
ATOM    616  CA  ASN A  82       0.532  -5.413  -1.313  1.00 95.76           C  
ATOM    617  C   ASN A  82       1.735  -6.330  -1.112  1.00 95.76           C  
ATOM    618  CB  ASN A  82       0.928  -3.956  -1.062  1.00 95.76           C  
ATOM    619  O   ASN A  82       2.880  -5.876  -1.150  1.00 95.76           O  
ATOM    620  CG  ASN A  82       1.277  -3.687   0.389  1.00 95.76           C  
ATOM    621  ND2 ASN A  82       2.123  -2.691   0.620  1.00 95.76           N  
ATOM    622  OD1 ASN A  82       0.790  -4.370   1.294  1.00 95.76           O  
ATOM    623  N   ASN A  83       1.510  -7.696  -0.806  1.00 87.65           N  
ATOM    624  CA  ASN A  83       2.584  -8.675  -0.683  1.00 87.65           C  
ATOM    625  C   ASN A  83       3.259  -8.940  -2.026  1.00 87.65           C  
ATOM    626  CB  ASN A  83       2.055  -9.982  -0.088  1.00 87.65           C  
ATOM    627  O   ASN A  83       2.615  -8.863  -3.074  1.00 87.65           O  
ATOM    628  CG  ASN A  83       3.165 -10.914   0.356  1.00 87.65           C  
ATOM    629  ND2 ASN A  83       2.913 -12.215   0.280  1.00 87.65           N  
ATOM    630  OD1 ASN A  83       4.241 -10.468   0.764  1.00 87.65           O  
TER     631      ASN A  83                                                      
ENDMDL                                                                          
END                                                                             
