# Supplementary material for: Domain loss enabled evolution of novel functions in the snake three-finger toxin gene superfamily
Source: Nat Commun. 2023 Aug 11;14:4861. doi: 10.1038/s41467-023-40550-0 (PMC10421932; doi:10.1038/s41467-023-40550-0)
Supplement: Supplementary file 5 — Supplementary Data 2 [file 41467_2023_40550_MOESM5_ESM.zip › SD2_structure_predictions/full_sequence/TR|R4G2D9|Acanthophis_wellsi.pdb]

MODEL     1                                                                     
ATOM      1  N   MET A   1     -22.957  23.217  40.612  1.00 61.32           N  
ATOM      2  CA  MET A   1     -22.125  23.624  39.483  1.00 61.32           C  
ATOM      3  C   MET A   1     -21.150  22.516  39.099  1.00 61.32           C  
ATOM      4  CB  MET A   1     -21.357  24.905  39.814  1.00 61.32           C  
ATOM      5  O   MET A   1     -20.376  22.665  38.152  1.00 61.32           O  
ATOM      6  CG  MET A   1     -21.681  25.477  41.184  1.00 61.32           C  
ATOM      7  SD  MET A   1     -21.559  27.307  41.229  1.00 61.32           S  
ATOM      8  CE  MET A   1     -20.706  27.533  42.814  1.00 61.32           C  
ATOM      9  N   LYS A   2     -21.285  21.326  39.782  1.00 69.01           N  
ATOM     10  CA  LYS A   2     -20.467  20.123  39.660  1.00 69.01           C  
ATOM     11  C   LYS A   2     -21.031  19.179  38.602  1.00 69.01           C  
ATOM     12  CB  LYS A   2     -20.367  19.403  41.005  1.00 69.01           C  
ATOM     13  O   LYS A   2     -20.281  18.446  37.954  1.00 69.01           O  
ATOM     14  CG  LYS A   2     -19.562  20.157  42.053  1.00 69.01           C  
ATOM     15  CD  LYS A   2     -19.537  19.413  43.382  1.00 69.01           C  
ATOM     16  CE  LYS A   2     -18.718  20.158  44.427  1.00 69.01           C  
ATOM     17  NZ  LYS A   2     -18.835  19.528  45.776  1.00 69.01           N  
ATOM     18  N   THR A   3     -22.335  19.323  38.336  1.00 69.89           N  
ATOM     19  CA  THR A   3     -22.950  18.410  37.379  1.00 69.89           C  
ATOM     20  C   THR A   3     -22.651  18.845  35.947  1.00 69.89           C  
ATOM     21  CB  THR A   3     -24.474  18.327  37.586  1.00 69.89           C  
ATOM     22  O   THR A   3     -22.557  18.009  35.046  1.00 69.89           O  
ATOM     23  CG2 THR A   3     -24.813  17.694  38.932  1.00 69.89           C  
ATOM     24  OG1 THR A   3     -25.029  19.647  37.538  1.00 69.89           O  
ATOM     25  N   LEU A   4     -22.359  20.145  35.763  1.00 68.89           N  
ATOM     26  CA  LEU A   4     -22.071  20.665  34.431  1.00 68.89           C  
ATOM     27  C   LEU A   4     -20.679  20.246  33.972  1.00 68.89           C  
ATOM     28  CB  LEU A   4     -22.189  22.192  34.415  1.00 68.89           C  
ATOM     29  O   LEU A   4     -20.478  19.921  32.800  1.00 68.89           O  
ATOM     30  CG  LEU A   4     -23.607  22.761  34.343  1.00 68.89           C  
ATOM     31  CD1 LEU A   4     -23.624  24.203  34.841  1.00 68.89           C  
ATOM     32  CD2 LEU A   4     -24.147  22.676  32.920  1.00 68.89           C  
ATOM     33  N   LEU A   5     -19.721  20.131  34.967  1.00 70.21           N  
ATOM     34  CA  LEU A   5     -18.345  19.745  34.676  1.00 70.21           C  
ATOM     35  C   LEU A   5     -18.263  18.271  34.294  1.00 70.21           C  
ATOM     36  CB  LEU A   5     -17.443  20.023  35.882  1.00 70.21           C  
ATOM     37  O   LEU A   5     -17.506  17.900  33.394  1.00 70.21           O  
ATOM     38  CG  LEU A   5     -17.103  21.490  36.150  1.00 70.21           C  
ATOM     39  CD1 LEU A   5     -16.550  21.656  37.562  1.00 70.21           C  
ATOM     40  CD2 LEU A   5     -16.109  22.007  35.116  1.00 70.21           C  
ATOM     41  N   LEU A   6     -19.199  17.433  34.886  1.00 68.45           N  
ATOM     42  CA  LEU A   6     -19.193  16.002  34.602  1.00 68.45           C  
ATOM     43  C   LEU A   6     -19.720  15.724  33.198  1.00 68.45           C  
ATOM     44  CB  LEU A   6     -20.034  15.246  35.634  1.00 68.45           C  
ATOM     45  O   LEU A   6     -19.204  14.849  32.499  1.00 68.45           O  
ATOM     46  CG  LEU A   6     -19.361  14.957  36.977  1.00 68.45           C  
ATOM     47  CD1 LEU A   6     -20.409  14.806  38.074  1.00 68.45           C  
ATOM     48  CD2 LEU A   6     -18.494  13.706  36.882  1.00 68.45           C  
ATOM     49  N   THR A   7     -20.672  16.536  32.746  1.00 69.82           N  
ATOM     50  CA  THR A   7     -21.248  16.340  31.420  1.00 69.82           C  
ATOM     51  C   THR A   7     -20.247  16.722  30.333  1.00 69.82           C  
ATOM     52  CB  THR A   7     -22.538  17.162  31.245  1.00 69.82           C  
ATOM     53  O   THR A   7     -20.179  16.072  29.288  1.00 69.82           O  
ATOM     54  CG2 THR A   7     -23.638  16.665  32.178  1.00 69.82           C  
ATOM     55  OG1 THR A   7     -22.264  18.538  31.536  1.00 69.82           O  
ATOM     56  N   LEU A   8     -19.420  17.729  30.525  1.00 69.09           N  
ATOM     57  CA  LEU A   8     -18.414  18.194  29.576  1.00 69.09           C  
ATOM     58  C   LEU A   8     -17.309  17.157  29.403  1.00 69.09           C  
ATOM     59  CB  LEU A   8     -17.814  19.524  30.039  1.00 69.09           C  
ATOM     60  O   LEU A   8     -16.845  16.918  28.286  1.00 69.09           O  
ATOM     61  CG  LEU A   8     -17.068  20.337  28.980  1.00 69.09           C  
ATOM     62  CD1 LEU A   8     -18.057  21.094  28.099  1.00 69.09           C  
ATOM     63  CD2 LEU A   8     -16.085  21.300  29.638  1.00 69.09           C  
ATOM     64  N   VAL A   9     -16.921  16.414  30.461  1.00 73.30           N  
ATOM     65  CA  VAL A   9     -15.887  15.386  30.417  1.00 73.30           C  
ATOM     66  C   VAL A   9     -16.394  14.175  29.638  1.00 73.30           C  
ATOM     67  CB  VAL A   9     -15.449  14.960  31.837  1.00 73.30           C  
ATOM     68  O   VAL A   9     -15.662  13.596  28.832  1.00 73.30           O  
ATOM     69  CG1 VAL A   9     -14.455  13.802  31.771  1.00 73.30           C  
ATOM     70  CG2 VAL A   9     -14.844  16.146  32.586  1.00 73.30           C  
ATOM     71  N   VAL A  10     -17.704  13.863  29.758  1.00 69.93           N  
ATOM     72  CA  VAL A  10     -18.293  12.713  29.081  1.00 69.93           C  
ATOM     73  C   VAL A  10     -18.387  12.989  27.582  1.00 69.93           C  
ATOM     74  CB  VAL A  10     -19.690  12.375  29.649  1.00 69.93           C  
ATOM     75  O   VAL A  10     -18.111  12.109  26.763  1.00 69.93           O  
ATOM     76  CG1 VAL A  10     -20.334  11.239  28.856  1.00 69.93           C  
ATOM     77  CG2 VAL A  10     -19.589  12.008  31.128  1.00 69.93           C  
ATOM     78  N   VAL A  11     -18.666  14.288  27.153  1.00 69.47           N  
ATOM     79  CA  VAL A  11     -18.796  14.675  25.752  1.00 69.47           C  
ATOM     80  C   VAL A  11     -17.421  14.683  25.088  1.00 69.47           C  
ATOM     81  CB  VAL A  11     -19.467  16.059  25.605  1.00 69.47           C  
ATOM     82  O   VAL A  11     -17.278  14.260  23.938  1.00 69.47           O  
ATOM     83  CG1 VAL A  11     -19.501  16.490  24.140  1.00 69.47           C  
ATOM     84  CG2 VAL A  11     -20.877  16.033  26.191  1.00 69.47           C  
ATOM     85  N   THR A  12     -16.321  15.091  25.826  1.00 65.91           N  
ATOM     86  CA  THR A  12     -14.964  15.104  25.289  1.00 65.91           C  
ATOM     87  C   THR A  12     -14.435  13.683  25.122  1.00 65.91           C  
ATOM     88  CB  THR A  12     -14.012  15.906  26.195  1.00 65.91           C  
ATOM     89  O   THR A  12     -13.711  13.392  24.168  1.00 65.91           O  
ATOM     90  CG2 THR A  12     -14.406  17.379  26.240  1.00 65.91           C  
ATOM     91  OG1 THR A  12     -14.060  15.369  27.523  1.00 65.91           O  
ATOM     92  N   ILE A  13     -14.855  12.750  26.009  1.00 66.16           N  
ATOM     93  CA  ILE A  13     -14.409  11.363  25.936  1.00 66.16           C  
ATOM     94  C   ILE A  13     -15.101  10.659  24.770  1.00 66.16           C  
ATOM     95  CB  ILE A  13     -14.684  10.610  27.256  1.00 66.16           C  
ATOM     96  O   ILE A  13     -14.486   9.849  24.073  1.00 66.16           O  
ATOM     97  CG1 ILE A  13     -13.864  11.218  28.399  1.00 66.16           C  
ATOM     98  CG2 ILE A  13     -14.382   9.117  27.100  1.00 66.16           C  
ATOM     99  CD1 ILE A  13     -14.258  10.715  29.781  1.00 66.16           C  
ATOM    100  N   LEU A  14     -16.391  11.105  24.452  1.00 64.83           N  
ATOM    101  CA  LEU A  14     -17.136  10.461  23.375  1.00 64.83           C  
ATOM    102  C   LEU A  14     -16.666  10.962  22.014  1.00 64.83           C  
ATOM    103  CB  LEU A  14     -18.637  10.715  23.536  1.00 64.83           C  
ATOM    104  O   LEU A  14     -16.721  10.227  21.025  1.00 64.83           O  
ATOM    105  CG  LEU A  14     -19.323  10.009  24.707  1.00 64.83           C  
ATOM    106  CD1 LEU A  14     -20.719  10.582  24.927  1.00 64.83           C  
ATOM    107  CD2 LEU A  14     -19.389   8.506  24.461  1.00 64.83           C  
ATOM    108  N   CYS A  15     -15.937  12.114  22.022  1.00 62.76           N  
ATOM    109  CA  CYS A  15     -15.524  12.658  20.734  1.00 62.76           C  
ATOM    110  C   CYS A  15     -14.126  12.179  20.363  1.00 62.76           C  
ATOM    111  CB  CYS A  15     -15.559  14.185  20.760  1.00 62.76           C  
ATOM    112  O   CYS A  15     -13.576  12.588  19.338  1.00 62.76           O  
ATOM    113  SG  CYS A  15     -17.228  14.875  20.797  1.00 62.76           S  
ATOM    114  N   LEU A  16     -13.449  11.440  21.258  1.00 57.43           N  
ATOM    115  CA  LEU A  16     -12.132  10.976  20.836  1.00 57.43           C  
ATOM    116  C   LEU A  16     -12.250   9.964  19.702  1.00 57.43           C  
ATOM    117  CB  LEU A  16     -11.380  10.353  22.016  1.00 57.43           C  
ATOM    118  O   LEU A  16     -12.831   8.891  19.879  1.00 57.43           O  
ATOM    119  CG  LEU A  16     -10.949  11.311  23.127  1.00 57.43           C  
ATOM    120  CD1 LEU A  16     -10.631  10.536  24.401  1.00 57.43           C  
ATOM    121  CD2 LEU A  16      -9.747  12.138  22.684  1.00 57.43           C  
ATOM    122  N   ASP A  17     -13.069  10.277  18.701  1.00 55.91           N  
ATOM    123  CA  ASP A  17     -12.998   9.470  17.487  1.00 55.91           C  
ATOM    124  C   ASP A  17     -11.554   9.090  17.164  1.00 55.91           C  
ATOM    125  CB  ASP A  17     -13.621  10.219  16.307  1.00 55.91           C  
ATOM    126  O   ASP A  17     -10.751   9.946  16.789  1.00 55.91           O  
ATOM    127  CG  ASP A  17     -15.103   9.933  16.140  1.00 55.91           C  
ATOM    128  OD1 ASP A  17     -15.521   8.767  16.304  1.00 55.91           O  
ATOM    129  OD2 ASP A  17     -15.858  10.882  15.838  1.00 55.91           O  
ATOM    130  N   LEU A  18     -10.776   8.656  18.217  1.00 56.74           N  
ATOM    131  CA  LEU A  18      -9.465   8.125  17.859  1.00 56.74           C  
ATOM    132  C   LEU A  18      -9.483   7.536  16.452  1.00 56.74           C  
ATOM    133  CB  LEU A  18      -9.024   7.060  18.865  1.00 56.74           C  
ATOM    134  O   LEU A  18     -10.284   6.647  16.157  1.00 56.74           O  
ATOM    135  CG  LEU A  18      -8.310   7.566  20.119  1.00 56.74           C  
ATOM    136  CD1 LEU A  18      -9.308   7.761  21.256  1.00 56.74           C  
ATOM    137  CD2 LEU A  18      -7.204   6.601  20.532  1.00 56.74           C  
ATOM    138  N   GLY A  19     -10.005   8.309  15.425  1.00 62.41           N  
ATOM    139  CA  GLY A  19      -9.761   7.847  14.068  1.00 62.41           C  
ATOM    140  C   GLY A  19      -8.742   6.725  13.994  1.00 62.41           C  
ATOM    141  O   GLY A  19      -7.646   6.838  14.547  1.00 62.41           O  
ATOM    142  N   ASP A  20      -9.066   5.543  14.467  1.00 67.99           N  
ATOM    143  CA  ASP A  20      -8.197   4.371  14.418  1.00 67.99           C  
ATOM    144  C   ASP A  20      -7.300   4.404  13.183  1.00 67.99           C  
ATOM    145  CB  ASP A  20      -9.028   3.086  14.430  1.00 67.99           C  
ATOM    146  O   ASP A  20      -7.781   4.592  12.064  1.00 67.99           O  
ATOM    147  CG  ASP A  20      -9.663   2.804  15.780  1.00 67.99           C  
ATOM    148  OD1 ASP A  20      -9.082   3.182  16.819  1.00 67.99           O  
ATOM    149  OD2 ASP A  20     -10.755   2.194  15.804  1.00 67.99           O  
ATOM    150  N   SER A  21      -6.119   5.096  13.326  1.00 84.14           N  
ATOM    151  CA  SER A  21      -5.151   4.983  12.240  1.00 84.14           C  
ATOM    152  C   SER A  21      -4.566   3.577  12.165  1.00 84.14           C  
ATOM    153  CB  SER A  21      -4.026   6.003  12.416  1.00 84.14           C  
ATOM    154  O   SER A  21      -4.302   2.953  13.196  1.00 84.14           O  
ATOM    155  OG  SER A  21      -3.344   5.793  13.641  1.00 84.14           O  
ATOM    156  N   VAL A  22      -4.803   2.843  11.039  1.00 94.09           N  
ATOM    157  CA  VAL A  22      -4.304   1.497  10.780  1.00 94.09           C  
ATOM    158  C   VAL A  22      -2.898   1.571  10.188  1.00 94.09           C  
ATOM    159  CB  VAL A  22      -5.241   0.717   9.830  1.00 94.09           C  
ATOM    160  O   VAL A  22      -2.540   2.561   9.545  1.00 94.09           O  
ATOM    161  CG1 VAL A  22      -5.244   1.345   8.438  1.00 94.09           C  
ATOM    162  CG2 VAL A  22      -4.825  -0.751   9.757  1.00 94.09           C  
ATOM    163  N   ILE A  23      -1.988   0.673  10.576  1.00 96.35           N  
ATOM    164  CA  ILE A  23      -0.639   0.545  10.034  1.00 96.35           C  
ATOM    165  C   ILE A  23      -0.635  -0.471   8.894  1.00 96.35           C  
ATOM    166  CB  ILE A  23       0.371   0.128  11.127  1.00 96.35           C  
ATOM    167  O   ILE A  23      -1.076  -1.609   9.067  1.00 96.35           O  
ATOM    168  CG1 ILE A  23       0.345   1.128  12.288  1.00 96.35           C  
ATOM    169  CG2 ILE A  23       1.781   0.007  10.541  1.00 96.35           C  
ATOM    170  CD1 ILE A  23       1.075   0.649  13.535  1.00 96.35           C  
ATOM    171  N   CYS A  24      -0.230  -0.007   7.651  1.00 97.14           N  
ATOM    172  CA  CYS A  24      -0.169  -0.861   6.469  1.00 97.14           C  
ATOM    173  C   CYS A  24       1.244  -0.904   5.900  1.00 97.14           C  
ATOM    174  CB  CYS A  24      -1.144  -0.368   5.401  1.00 97.14           C  
ATOM    175  O   CYS A  24       2.042   0.006   6.138  1.00 97.14           O  
ATOM    176  SG  CYS A  24      -2.866  -0.335   5.945  1.00 97.14           S  
ATOM    177  N   TYR A  25       1.554  -1.901   5.234  1.00 96.56           N  
ATOM    178  CA  TYR A  25       2.775  -1.933   4.437  1.00 96.56           C  
ATOM    179  C   TYR A  25       2.605  -1.138   3.148  1.00 96.56           C  
ATOM    180  CB  TYR A  25       3.167  -3.377   4.112  1.00 96.56           C  
ATOM    181  O   TYR A  25       1.598  -1.281   2.451  1.00 96.56           O  
ATOM    182  CG  TYR A  25       3.701  -4.143   5.299  1.00 96.56           C  
ATOM    183  CD1 TYR A  25       5.030  -4.013   5.695  1.00 96.56           C  
ATOM    184  CD2 TYR A  25       2.878  -4.997   6.025  1.00 96.56           C  
ATOM    185  CE1 TYR A  25       5.527  -4.718   6.787  1.00 96.56           C  
ATOM    186  CE2 TYR A  25       3.364  -5.707   7.118  1.00 96.56           C  
ATOM    187  OH  TYR A  25       5.174  -6.261   8.572  1.00 96.56           O  
ATOM    188  CZ  TYR A  25       4.688  -5.561   7.491  1.00 96.56           C  
ATOM    189  N   LEU A  26       3.537  -0.257   2.825  1.00 94.72           N  
ATOM    190  CA  LEU A  26       3.509   0.563   1.619  1.00 94.72           C  
ATOM    191  C   LEU A  26       4.544   0.079   0.609  1.00 94.72           C  
ATOM    192  CB  LEU A  26       3.764   2.033   1.964  1.00 94.72           C  
ATOM    193  O   LEU A  26       4.650   0.630  -0.489  1.00 94.72           O  
ATOM    194  CG  LEU A  26       2.642   2.759   2.708  1.00 94.72           C  
ATOM    195  CD1 LEU A  26       3.026   2.974   4.168  1.00 94.72           C  
ATOM    196  CD2 LEU A  26       2.326   4.089   2.031  1.00 94.72           C  
ATOM    197  N   GLY A  27       5.254  -0.957   0.950  1.00 90.90           N  
ATOM    198  CA  GLY A  27       6.311  -1.627   0.209  1.00 90.90           C  
ATOM    199  C   GLY A  27       6.944  -2.773   0.977  1.00 90.90           C  
ATOM    200  O   GLY A  27       6.400  -3.225   1.987  1.00 90.90           O  
ATOM    201  N   TYR A  28       8.095  -3.236   0.514  1.00 87.45           N  
ATOM    202  CA  TYR A  28       8.770  -4.355   1.163  1.00 87.45           C  
ATOM    203  C   TYR A  28       9.257  -3.965   2.554  1.00 87.45           C  
ATOM    204  CB  TYR A  28       9.950  -4.837   0.313  1.00 87.45           C  
ATOM    205  O   TYR A  28      10.104  -3.080   2.696  1.00 87.45           O  
ATOM    206  CG  TYR A  28      10.673  -6.026   0.897  1.00 87.45           C  
ATOM    207  CD1 TYR A  28      11.923  -5.882   1.494  1.00 87.45           C  
ATOM    208  CD2 TYR A  28      10.108  -7.296   0.852  1.00 87.45           C  
ATOM    209  CE1 TYR A  28      12.594  -6.976   2.032  1.00 87.45           C  
ATOM    210  CE2 TYR A  28      10.769  -8.397   1.386  1.00 87.45           C  
ATOM    211  OH  TYR A  28      12.669  -9.313   2.504  1.00 87.45           O  
ATOM    212  CZ  TYR A  28      12.009  -8.227   1.974  1.00 87.45           C  
ATOM    213  N   ASN A  29       8.656  -4.558   3.552  1.00 87.92           N  
ATOM    214  CA  ASN A  29       9.095  -4.368   4.931  1.00 87.92           C  
ATOM    215  C   ASN A  29       9.059  -2.896   5.333  1.00 87.92           C  
ATOM    216  CB  ASN A  29      10.501  -4.939   5.130  1.00 87.92           C  
ATOM    217  O   ASN A  29      10.001  -2.393   5.949  1.00 87.92           O  
ATOM    218  CG  ASN A  29      10.499  -6.443   5.316  1.00 87.92           C  
ATOM    219  ND2 ASN A  29      11.685  -7.040   5.329  1.00 87.92           N  
ATOM    220  OD1 ASN A  29       9.440  -7.064   5.447  1.00 87.92           O  
ATOM    221  N   ASN A  30       8.036  -2.192   4.858  1.00 93.11           N  
ATOM    222  CA  ASN A  30       7.899  -0.765   5.126  1.00 93.11           C  
ATOM    223  C   ASN A  30       6.531  -0.434   5.714  1.00 93.11           C  
ATOM    224  CB  ASN A  30       8.140   0.046   3.851  1.00 93.11           C  
ATOM    225  O   ASN A  30       5.730   0.258   5.082  1.00 93.11           O  
ATOM    226  CG  ASN A  30       8.295   1.530   4.123  1.00 93.11           C  
ATOM    227  ND2 ASN A  30       7.929   2.353   3.147  1.00 93.11           N  
ATOM    228  OD1 ASN A  30       8.741   1.932   5.200  1.00 93.11           O  
ATOM    229  N   PRO A  31       6.269  -0.857   6.984  1.00 94.75           N  
ATOM    230  CA  PRO A  31       5.003  -0.514   7.636  1.00 94.75           C  
ATOM    231  C   PRO A  31       4.930   0.955   8.048  1.00 94.75           C  
ATOM    232  CB  PRO A  31       4.980  -1.427   8.864  1.00 94.75           C  
ATOM    233  O   PRO A  31       5.902   1.501   8.576  1.00 94.75           O  
ATOM    234  CG  PRO A  31       6.419  -1.655   9.197  1.00 94.75           C  
ATOM    235  CD  PRO A  31       7.211  -1.647   7.922  1.00 94.75           C  
ATOM    236  N   GLN A  32       3.799   1.558   7.764  1.00 96.00           N  
ATOM    237  CA  GLN A  32       3.571   2.958   8.102  1.00 96.00           C  
ATOM    238  C   GLN A  32       2.129   3.190   8.545  1.00 96.00           C  
ATOM    239  CB  GLN A  32       3.906   3.860   6.913  1.00 96.00           C  
ATOM    240  O   GLN A  32       1.226   2.448   8.151  1.00 96.00           O  
ATOM    241  CG  GLN A  32       5.360   3.775   6.468  1.00 96.00           C  
ATOM    242  CD  GLN A  32       5.684   4.735   5.338  1.00 96.00           C  
ATOM    243  NE2 GLN A  32       6.973   4.935   5.082  1.00 96.00           N  
ATOM    244  OE1 GLN A  32       4.785   5.291   4.700  1.00 96.00           O  
ATOM    245  N   THR A  33       2.000   4.185   9.424  1.00 95.99           N  
ATOM    246  CA  THR A  33       0.659   4.609   9.809  1.00 95.99           C  
ATOM    247  C   THR A  33      -0.054   5.279   8.638  1.00 95.99           C  
ATOM    248  CB  THR A  33       0.701   5.575  11.008  1.00 95.99           C  
ATOM    249  O   THR A  33       0.505   6.166   7.990  1.00 95.99           O  
ATOM    250  CG2 THR A  33      -0.706   5.943  11.468  1.00 95.99           C  
ATOM    251  OG1 THR A  33       1.398   4.950  12.093  1.00 95.99           O  
ATOM    252  N   CYS A  34      -1.317   4.825   8.321  1.00 94.93           N  
ATOM    253  CA  CYS A  34      -2.098   5.400   7.232  1.00 94.93           C  
ATOM    254  C   CYS A  34      -2.618   6.783   7.604  1.00 94.93           C  
ATOM    255  CB  CYS A  34      -3.269   4.485   6.870  1.00 94.93           C  
ATOM    256  O   CYS A  34      -2.859   7.064   8.779  1.00 94.93           O  
ATOM    257  SG  CYS A  34      -2.764   2.905   6.155  1.00 94.93           S  
ATOM    258  N   PRO A  35      -2.643   7.711   6.602  1.00 93.79           N  
ATOM    259  CA  PRO A  35      -3.213   9.035   6.862  1.00 93.79           C  
ATOM    260  C   PRO A  35      -4.658   8.969   7.352  1.00 93.79           C  
ATOM    261  CB  PRO A  35      -3.130   9.728   5.500  1.00 93.79           C  
ATOM    262  O   PRO A  35      -5.331   7.952   7.166  1.00 93.79           O  
ATOM    263  CG  PRO A  35      -2.205   8.875   4.693  1.00 93.79           C  
ATOM    264  CD  PRO A  35      -2.180   7.499   5.293  1.00 93.79           C  
ATOM    265  N   PRO A  36      -5.057   9.989   8.049  1.00 91.50           N  
ATOM    266  CA  PRO A  36      -6.449  10.012   8.507  1.00 91.50           C  
ATOM    267  C   PRO A  36      -7.447   9.801   7.371  1.00 91.50           C  
ATOM    268  CB  PRO A  36      -6.598  11.409   9.113  1.00 91.50           C  
ATOM    269  O   PRO A  36      -7.260  10.333   6.273  1.00 91.50           O  
ATOM    270  CG  PRO A  36      -5.198  11.862   9.377  1.00 91.50           C  
ATOM    271  CD  PRO A  36      -4.283  11.175   8.406  1.00 91.50           C  
ATOM    272  N   GLY A  37      -8.462   8.976   7.554  1.00 91.32           N  
ATOM    273  CA  GLY A  37      -9.463   8.719   6.531  1.00 91.32           C  
ATOM    274  C   GLY A  37      -9.174   7.474   5.714  1.00 91.32           C  
ATOM    275  O   GLY A  37     -10.035   7.001   4.969  1.00 91.32           O  
ATOM    276  N   GLU A  38      -7.903   6.982   5.818  1.00 94.55           N  
ATOM    277  CA  GLU A  38      -7.522   5.762   5.113  1.00 94.55           C  
ATOM    278  C   GLU A  38      -7.390   4.586   6.077  1.00 94.55           C  
ATOM    279  CB  GLU A  38      -6.211   5.968   4.351  1.00 94.55           C  
ATOM    280  O   GLU A  38      -6.320   4.359   6.644  1.00 94.55           O  
ATOM    281  CG  GLU A  38      -6.294   7.020   3.255  1.00 94.55           C  
ATOM    282  CD  GLU A  38      -5.059   7.063   2.369  1.00 94.55           C  
ATOM    283  OE1 GLU A  38      -4.966   7.961   1.502  1.00 94.55           O  
ATOM    284  OE2 GLU A  38      -4.179   6.191   2.543  1.00 94.55           O  
ATOM    285  N   ASN A  39      -8.468   3.832   6.206  1.00 94.40           N  
ATOM    286  CA  ASN A  39      -8.508   2.801   7.237  1.00 94.40           C  
ATOM    287  C   ASN A  39      -8.426   1.401   6.635  1.00 94.40           C  
ATOM    288  CB  ASN A  39      -9.773   2.940   8.087  1.00 94.40           C  
ATOM    289  O   ASN A  39      -8.805   0.421   7.278  1.00 94.40           O  
ATOM    290  CG  ASN A  39      -9.817   4.244   8.858  1.00 94.40           C  
ATOM    291  ND2 ASN A  39     -11.005   4.829   8.967  1.00 94.40           N  
ATOM    292  OD1 ASN A  39      -8.793   4.723   9.353  1.00 94.40           O  
ATOM    293  N   VAL A  40      -7.999   1.365   5.346  1.00 96.12           N  
ATOM    294  CA  VAL A  40      -7.948   0.087   4.643  1.00 96.12           C  
ATOM    295  C   VAL A  40      -6.554  -0.124   4.056  1.00 96.12           C  
ATOM    296  CB  VAL A  40      -9.013   0.010   3.527  1.00 96.12           C  
ATOM    297  O   VAL A  40      -5.965   0.800   3.492  1.00 96.12           O  
ATOM    298  CG1 VAL A  40      -8.842  -1.265   2.704  1.00 96.12           C  
ATOM    299  CG2 VAL A  40     -10.417   0.080   4.124  1.00 96.12           C  
ATOM    300  N   CYS A  41      -5.926  -1.315   4.317  1.00 96.91           N  
ATOM    301  CA  CYS A  41      -4.703  -1.724   3.635  1.00 96.91           C  
ATOM    302  C   CYS A  41      -5.022  -2.503   2.365  1.00 96.91           C  
ATOM    303  CB  CYS A  41      -3.832  -2.574   4.560  1.00 96.91           C  
ATOM    304  O   CYS A  41      -5.946  -3.319   2.347  1.00 96.91           O  
ATOM    305  SG  CYS A  41      -3.423  -1.765   6.122  1.00 96.91           S  
ATOM    306  N   PHE A  42      -4.346  -2.199   1.255  1.00 96.70           N  
ATOM    307  CA  PHE A  42      -4.622  -2.969   0.048  1.00 96.70           C  
ATOM    308  C   PHE A  42      -3.340  -3.568  -0.518  1.00 96.70           C  
ATOM    309  CB  PHE A  42      -5.302  -2.091  -1.007  1.00 96.70           C  
ATOM    310  O   PHE A  42      -2.249  -3.042  -0.287  1.00 96.70           O  
ATOM    311  CG  PHE A  42      -4.391  -1.060  -1.617  1.00 96.70           C  
ATOM    312  CD1 PHE A  42      -4.317   0.223  -1.088  1.00 96.70           C  
ATOM    313  CD2 PHE A  42      -3.608  -1.374  -2.720  1.00 96.70           C  
ATOM    314  CE1 PHE A  42      -3.474   1.179  -1.651  1.00 96.70           C  
ATOM    315  CE2 PHE A  42      -2.763  -0.424  -3.288  1.00 96.70           C  
ATOM    316  CZ  PHE A  42      -2.699   0.852  -2.752  1.00 96.70           C  
ATOM    317  N   THR A  43      -3.429  -4.701  -1.114  1.00 96.34           N  
ATOM    318  CA  THR A  43      -2.419  -5.353  -1.940  1.00 96.34           C  
ATOM    319  C   THR A  43      -2.924  -5.535  -3.369  1.00 96.34           C  
ATOM    320  CB  THR A  43      -2.019  -6.721  -1.357  1.00 96.34           C  
ATOM    321  O   THR A  43      -3.968  -6.152  -3.590  1.00 96.34           O  
ATOM    322  CG2 THR A  43      -0.874  -7.343  -2.149  1.00 96.34           C  
ATOM    323  OG1 THR A  43      -1.607  -6.551   0.005  1.00 96.34           O  
ATOM    324  N   ARG A  44      -2.237  -4.929  -4.273  1.00 95.19           N  
ATOM    325  CA  ARG A  44      -2.556  -5.022  -5.693  1.00 95.19           C  
ATOM    326  C   ARG A  44      -1.437  -5.716  -6.462  1.00 95.19           C  
ATOM    327  CB  ARG A  44      -2.810  -3.631  -6.280  1.00 95.19           C  
ATOM    328  O   ARG A  44      -0.270  -5.336  -6.348  1.00 95.19           O  
ATOM    329  CG  ARG A  44      -3.336  -3.651  -7.706  1.00 95.19           C  
ATOM    330  CD  ARG A  44      -3.817  -2.276  -8.149  1.00 95.19           C  
ATOM    331  NE  ARG A  44      -2.718  -1.316  -8.213  1.00 95.19           N  
ATOM    332  NH1 ARG A  44      -4.079   0.544  -8.372  1.00 95.19           N  
ATOM    333  NH2 ARG A  44      -1.799   0.783  -8.368  1.00 95.19           N  
ATOM    334  CZ  ARG A  44      -2.868   0.002  -8.317  1.00 95.19           C  
ATOM    335  N   THR A  45      -1.871  -6.729  -7.225  1.00 94.32           N  
ATOM    336  CA  THR A  45      -0.886  -7.494  -7.981  1.00 94.32           C  
ATOM    337  C   THR A  45      -1.292  -7.598  -9.448  1.00 94.32           C  
ATOM    338  CB  THR A  45      -0.704  -8.906  -7.395  1.00 94.32           C  
ATOM    339  O   THR A  45      -2.480  -7.691  -9.764  1.00 94.32           O  
ATOM    340  CG2 THR A  45      -0.170  -8.844  -5.968  1.00 94.32           C  
ATOM    341  OG1 THR A  45      -1.968  -9.581  -7.391  1.00 94.32           O  
ATOM    342  N   TRP A  46      -0.405  -7.458 -10.360  1.00 94.37           N  
ATOM    343  CA  TRP A  46      -0.646  -7.606 -11.791  1.00 94.37           C  
ATOM    344  C   TRP A  46       0.629  -8.018 -12.519  1.00 94.37           C  
ATOM    345  CB  TRP A  46      -1.187  -6.301 -12.383  1.00 94.37           C  
ATOM    346  O   TRP A  46       1.721  -7.969 -11.947  1.00 94.37           O  
ATOM    347  CG  TRP A  46      -0.195  -5.178 -12.390  1.00 94.37           C  
ATOM    348  CD1 TRP A  46       0.597  -4.785 -13.433  1.00 94.37           C  
ATOM    349  CD2 TRP A  46       0.115  -4.305 -11.299  1.00 94.37           C  
ATOM    350  CE2 TRP A  46       1.104  -3.404 -11.753  1.00 94.37           C  
ATOM    351  CE3 TRP A  46      -0.349  -4.195  -9.982  1.00 94.37           C  
ATOM    352  NE1 TRP A  46       1.381  -3.718 -13.056  1.00 94.37           N  
ATOM    353  CH2 TRP A  46       1.166  -2.322  -9.649  1.00 94.37           C  
ATOM    354  CZ2 TRP A  46       1.638  -2.407 -10.933  1.00 94.37           C  
ATOM    355  CZ3 TRP A  46       0.183  -3.202  -9.168  1.00 94.37           C  
ATOM    356  N   CYS A  47       0.447  -8.617 -13.726  1.00 94.49           N  
ATOM    357  CA  CYS A  47       1.557  -9.027 -14.579  1.00 94.49           C  
ATOM    358  C   CYS A  47       1.854  -7.968 -15.634  1.00 94.49           C  
ATOM    359  CB  CYS A  47       1.246 -10.361 -15.257  1.00 94.49           C  
ATOM    360  O   CYS A  47       0.977  -7.605 -16.420  1.00 94.49           O  
ATOM    361  SG  CYS A  47       1.548 -11.799 -14.206  1.00 94.49           S  
ATOM    362  N   ASP A  48       3.043  -7.385 -15.563  1.00 91.69           N  
ATOM    363  CA  ASP A  48       3.451  -6.466 -16.622  1.00 91.69           C  
ATOM    364  C   ASP A  48       4.214  -7.200 -17.722  1.00 91.69           C  
ATOM    365  CB  ASP A  48       4.309  -5.336 -16.051  1.00 91.69           C  
ATOM    366  O   ASP A  48       4.185  -8.431 -17.789  1.00 91.69           O  
ATOM    367  CG  ASP A  48       5.646  -5.818 -15.515  1.00 91.69           C  
ATOM    368  OD1 ASP A  48       5.972  -7.014 -15.677  1.00 91.69           O  
ATOM    369  OD2 ASP A  48       6.378  -4.996 -14.922  1.00 91.69           O  
ATOM    370  N   ALA A  49       4.821  -6.412 -18.723  1.00 92.81           N  
ATOM    371  CA  ALA A  49       5.464  -6.984 -19.903  1.00 92.81           C  
ATOM    372  C   ALA A  49       6.605  -7.917 -19.507  1.00 92.81           C  
ATOM    373  CB  ALA A  49       5.980  -5.876 -20.818  1.00 92.81           C  
ATOM    374  O   ALA A  49       7.005  -8.785 -20.286  1.00 92.81           O  
ATOM    375  N   PHE A  50       7.125  -7.874 -18.277  1.00 92.21           N  
ATOM    376  CA  PHE A  50       8.290  -8.634 -17.842  1.00 92.21           C  
ATOM    377  C   PHE A  50       7.909  -9.637 -16.759  1.00 92.21           C  
ATOM    378  CB  PHE A  50       9.385  -7.695 -17.327  1.00 92.21           C  
ATOM    379  O   PHE A  50       8.755 -10.051 -15.964  1.00 92.21           O  
ATOM    380  CG  PHE A  50       9.855  -6.694 -18.347  1.00 92.21           C  
ATOM    381  CD1 PHE A  50      10.735  -7.068 -19.355  1.00 92.21           C  
ATOM    382  CD2 PHE A  50       9.417  -5.377 -18.297  1.00 92.21           C  
ATOM    383  CE1 PHE A  50      11.171  -6.143 -20.301  1.00 92.21           C  
ATOM    384  CE2 PHE A  50       9.849  -4.446 -19.238  1.00 92.21           C  
ATOM    385  CZ  PHE A  50      10.727  -4.831 -20.238  1.00 92.21           C  
ATOM    386  N   CYS A  51       6.632  -9.971 -16.596  1.00 92.06           N  
ATOM    387  CA  CYS A  51       6.103 -10.846 -15.556  1.00 92.06           C  
ATOM    388  C   CYS A  51       6.742 -12.227 -15.629  1.00 92.06           C  
ATOM    389  CB  CYS A  51       4.585 -10.969 -15.680  1.00 92.06           C  
ATOM    390  O   CYS A  51       7.035 -12.836 -14.598  1.00 92.06           O  
ATOM    391  SG  CYS A  51       3.805 -11.796 -14.276  1.00 92.06           S  
ATOM    392  N   SER A  52       7.064 -12.635 -16.879  1.00 92.49           N  
ATOM    393  CA  SER A  52       7.634 -13.965 -17.070  1.00 92.49           C  
ATOM    394  C   SER A  52       9.029 -14.062 -16.461  1.00 92.49           C  
ATOM    395  CB  SER A  52       7.693 -14.315 -18.558  1.00 92.49           C  
ATOM    396  O   SER A  52       9.416 -15.113 -15.947  1.00 92.49           O  
ATOM    397  OG  SER A  52       6.394 -14.326 -19.124  1.00 92.49           O  
ATOM    398  N   SER A  53       9.761 -12.946 -16.445  1.00 94.70           N  
ATOM    399  CA  SER A  53      11.138 -12.952 -15.961  1.00 94.70           C  
ATOM    400  C   SER A  53      11.220 -12.450 -14.523  1.00 94.70           C  
ATOM    401  CB  SER A  53      12.027 -12.094 -16.862  1.00 94.70           C  
ATOM    402  O   SER A  53      11.983 -12.985 -13.716  1.00 94.70           O  
ATOM    403  OG  SER A  53      11.592 -10.745 -16.859  1.00 94.70           O  
ATOM    404  N   ARG A  54      10.270 -11.418 -14.055  1.00 90.71           N  
ATOM    405  CA  ARG A  54      10.427 -10.729 -12.778  1.00 90.71           C  
ATOM    406  C   ARG A  54       9.316 -11.117 -11.807  1.00 90.71           C  
ATOM    407  CB  ARG A  54      10.438  -9.213 -12.983  1.00 90.71           C  
ATOM    408  O   ARG A  54       9.384 -10.797 -10.619  1.00 90.71           O  
ATOM    409  CG  ARG A  54      11.672  -8.699 -13.708  1.00 90.71           C  
ATOM    410  CD  ARG A  54      11.668  -7.181 -13.820  1.00 90.71           C  
ATOM    411  NE  ARG A  54      12.750  -6.701 -14.675  1.00 90.71           N  
ATOM    412  NH1 ARG A  54      11.998  -4.518 -14.753  1.00 90.71           N  
ATOM    413  NH2 ARG A  54      13.905  -5.119 -15.875  1.00 90.71           N  
ATOM    414  CZ  ARG A  54      12.882  -5.447 -15.099  1.00 90.71           C  
ATOM    415  N   GLY A  55       8.310 -11.861 -12.396  1.00 90.31           N  
ATOM    416  CA  GLY A  55       7.152 -12.135 -11.559  1.00 90.31           C  
ATOM    417  C   GLY A  55       6.131 -11.013 -11.569  1.00 90.31           C  
ATOM    418  O   GLY A  55       6.271 -10.045 -12.319  1.00 90.31           O  
ATOM    419  N   LYS A  56       5.096 -11.131 -10.737  1.00 91.72           N  
ATOM    420  CA  LYS A  56       4.015 -10.152 -10.675  1.00 91.72           C  
ATOM    421  C   LYS A  56       4.473  -8.870  -9.987  1.00 91.72           C  
ATOM    422  CB  LYS A  56       2.804 -10.735  -9.943  1.00 91.72           C  
ATOM    423  O   LYS A  56       5.356  -8.901  -9.127  1.00 91.72           O  
ATOM    424  CG  LYS A  56       2.130 -11.884 -10.680  1.00 91.72           C  
ATOM    425  CD  LYS A  56       0.918 -12.402  -9.916  1.00 91.72           C  
ATOM    426  CE  LYS A  56       0.276 -13.587 -10.624  1.00 91.72           C  
ATOM    427  NZ  LYS A  56      -0.911 -14.102  -9.878  1.00 91.72           N  
ATOM    428  N   VAL A  57       3.915  -7.735 -10.466  1.00 92.45           N  
ATOM    429  CA  VAL A  57       4.084  -6.455  -9.787  1.00 92.45           C  
ATOM    430  C   VAL A  57       3.169  -6.392  -8.566  1.00 92.45           C  
ATOM    431  CB  VAL A  57       3.794  -5.267 -10.733  1.00 92.45           C  
ATOM    432  O   VAL A  57       2.007  -6.797  -8.633  1.00 92.45           O  
ATOM    433  CG1 VAL A  57       3.942  -3.939  -9.993  1.00 92.45           C  
ATOM    434  CG2 VAL A  57       4.720  -5.313 -11.946  1.00 92.45           C  
ATOM    435  N   VAL A  58       3.772  -5.977  -7.492  1.00 93.45           N  
ATOM    436  CA  VAL A  58       3.017  -5.884  -6.247  1.00 93.45           C  
ATOM    437  C   VAL A  58       3.004  -4.438  -5.757  1.00 93.45           C  
ATOM    438  CB  VAL A  58       3.602  -6.811  -5.158  1.00 93.45           C  
ATOM    439  O   VAL A  58       4.054  -3.796  -5.669  1.00 93.45           O  
ATOM    440  CG1 VAL A  58       2.794  -6.703  -3.866  1.00 93.45           C  
ATOM    441  CG2 VAL A  58       3.637  -8.257  -5.651  1.00 93.45           C  
ATOM    442  N   GLU A  59       1.828  -3.941  -5.473  1.00 94.84           N  
ATOM    443  CA  GLU A  59       1.621  -2.623  -4.881  1.00 94.84           C  
ATOM    444  C   GLU A  59       0.861  -2.724  -3.561  1.00 94.84           C  
ATOM    445  CB  GLU A  59       0.869  -1.709  -5.852  1.00 94.84           C  
ATOM    446  O   GLU A  59      -0.208  -3.335  -3.500  1.00 94.84           O  
ATOM    447  CG  GLU A  59       0.743  -0.271  -5.370  1.00 94.84           C  
ATOM    448  CD  GLU A  59      -0.050   0.613  -6.320  1.00 94.84           C  
ATOM    449  OE1 GLU A  59      -0.281   1.799  -5.995  1.00 94.84           O  
ATOM    450  OE2 GLU A  59      -0.444   0.114  -7.398  1.00 94.84           O  
ATOM    451  N   LEU A  60       1.526  -2.139  -2.466  1.00 96.42           N  
ATOM    452  CA  LEU A  60       0.924  -2.090  -1.139  1.00 96.42           C  
ATOM    453  C   LEU A  60       0.602  -0.654  -0.740  1.00 96.42           C  
ATOM    454  CB  LEU A  60       1.857  -2.723  -0.103  1.00 96.42           C  
ATOM    455  O   LEU A  60       1.296   0.279  -1.152  1.00 96.42           O  
ATOM    456  CG  LEU A  60       2.396  -4.115  -0.437  1.00 96.42           C  
ATOM    457  CD1 LEU A  60       3.915  -4.141  -0.299  1.00 96.42           C  
ATOM    458  CD2 LEU A  60       1.754  -5.167   0.461  1.00 96.42           C  
ATOM    459  N   GLY A  61      -0.497  -0.533   0.031  1.00 96.02           N  
ATOM    460  CA  GLY A  61      -0.782   0.834   0.436  1.00 96.02           C  
ATOM    461  C   GLY A  61      -2.015   0.953   1.310  1.00 96.02           C  
ATOM    462  O   GLY A  61      -2.565  -0.056   1.757  1.00 96.02           O  
ATOM    463  N   CYS A  62      -2.294   2.311   1.539  1.00 96.47           N  
ATOM    464  CA  CYS A  62      -3.456   2.707   2.326  1.00 96.47           C  
ATOM    465  C   CYS A  62      -4.550   3.281   1.433  1.00 96.47           C  
ATOM    466  CB  CYS A  62      -3.060   3.734   3.387  1.00 96.47           C  
ATOM    467  O   CYS A  62      -4.259   3.946   0.437  1.00 96.47           O  
ATOM    468  SG  CYS A  62      -1.800   3.142   4.538  1.00 96.47           S  
ATOM    469  N   ALA A  63      -5.790   2.954   1.803  1.00 96.06           N  
ATOM    470  CA  ALA A  63      -6.916   3.496   1.047  1.00 96.06           C  
ATOM    471  C   ALA A  63      -8.116   3.747   1.956  1.00 96.06           C  
ATOM    472  CB  ALA A  63      -7.301   2.551  -0.088  1.00 96.06           C  
ATOM    473  O   ALA A  63      -8.213   3.170   3.041  1.00 96.06           O  
ATOM    474  N   ALA A  64      -8.935   4.741   1.602  1.00 95.51           N  
ATOM    475  CA  ALA A  64     -10.194   4.963   2.308  1.00 95.51           C  
ATOM    476  C   ALA A  64     -11.173   3.820   2.057  1.00 95.51           C  
ATOM    477  CB  ALA A  64     -10.813   6.293   1.885  1.00 95.51           C  
ATOM    478  O   ALA A  64     -11.902   3.409   2.962  1.00 95.51           O  
ATOM    479  N   THR A  65     -11.213   3.415   0.764  1.00 95.60           N  
ATOM    480  CA  THR A  65     -12.011   2.281   0.313  1.00 95.60           C  
ATOM    481  C   THR A  65     -11.169   1.327  -0.529  1.00 95.60           C  
ATOM    482  CB  THR A  65     -13.233   2.746  -0.501  1.00 95.60           C  
ATOM    483  O   THR A  65     -10.170   1.735  -1.126  1.00 95.60           O  
ATOM    484  CG2 THR A  65     -14.163   3.608   0.346  1.00 95.60           C  
ATOM    485  OG1 THR A  65     -12.786   3.511  -1.628  1.00 95.60           O  
ATOM    486  N   CYS A  66     -11.501   0.014  -0.453  1.00 95.64           N  
ATOM    487  CA  CYS A  66     -10.775  -0.987  -1.226  1.00 95.64           C  
ATOM    488  C   CYS A  66     -10.794  -0.649  -2.712  1.00 95.64           C  
ATOM    489  CB  CYS A  66     -11.373  -2.375  -1.002  1.00 95.64           C  
ATOM    490  O   CYS A  66     -11.864  -0.477  -3.300  1.00 95.64           O  
ATOM    491  SG  CYS A  66     -10.317  -3.724  -1.574  1.00 95.64           S  
ATOM    492  N   PRO A  67      -9.587  -0.463  -3.354  1.00 96.07           N  
ATOM    493  CA  PRO A  67      -9.519  -0.130  -4.779  1.00 96.07           C  
ATOM    494  C   PRO A  67     -10.245  -1.146  -5.658  1.00 96.07           C  
ATOM    495  CB  PRO A  67      -8.016  -0.131  -5.070  1.00 96.07           C  
ATOM    496  O   PRO A  67     -10.257  -2.339  -5.347  1.00 96.07           O  
ATOM    497  CG  PRO A  67      -7.368   0.048  -3.735  1.00 96.07           C  
ATOM    498  CD  PRO A  67      -8.252  -0.569  -2.690  1.00 96.07           C  
ATOM    499  N   ILE A  68     -10.842  -0.609  -6.660  1.00 95.75           N  
ATOM    500  CA  ILE A  68     -11.517  -1.452  -7.641  1.00 95.75           C  
ATOM    501  C   ILE A  68     -10.488  -2.082  -8.576  1.00 95.75           C  
ATOM    502  CB  ILE A  68     -12.559  -0.650  -8.453  1.00 95.75           C  
ATOM    503  O   ILE A  68      -9.681  -1.377  -9.187  1.00 95.75           O  
ATOM    504  CG1 ILE A  68     -13.608  -0.036  -7.518  1.00 95.75           C  
ATOM    505  CG2 ILE A  68     -13.221  -1.540  -9.510  1.00 95.75           C  
ATOM    506  CD1 ILE A  68     -14.520   0.978  -8.194  1.00 95.75           C  
ATOM    507  N   PRO A  69     -10.441  -3.416  -8.596  1.00 94.02           N  
ATOM    508  CA  PRO A  69      -9.466  -4.084  -9.460  1.00 94.02           C  
ATOM    509  C   PRO A  69      -9.733  -3.849 -10.945  1.00 94.02           C  
ATOM    510  CB  PRO A  69      -9.633  -5.563  -9.102  1.00 94.02           C  
ATOM    511  O   PRO A  69     -10.890  -3.851 -11.375  1.00 94.02           O  
ATOM    512  CG  PRO A  69     -11.039  -5.680  -8.607  1.00 94.02           C  
ATOM    513  CD  PRO A  69     -11.439  -4.368  -7.996  1.00 94.02           C  
ATOM    514  N   LYS A  70      -8.675  -3.560 -11.781  1.00 93.36           N  
ATOM    515  CA  LYS A  70      -8.749  -3.598 -13.238  1.00 93.36           C  
ATOM    516  C   LYS A  70      -8.694  -5.033 -13.754  1.00 93.36           C  
ATOM    517  CB  LYS A  70      -7.617  -2.776 -13.856  1.00 93.36           C  
ATOM    518  O   LYS A  70      -8.451  -5.966 -12.985  1.00 93.36           O  
ATOM    519  CG  LYS A  70      -7.664  -1.296 -13.505  1.00 93.36           C  
ATOM    520  CD  LYS A  70      -6.531  -0.527 -14.172  1.00 93.36           C  
ATOM    521  CE  LYS A  70      -6.556   0.948 -13.792  1.00 93.36           C  
ATOM    522  NZ  LYS A  70      -5.434   1.702 -14.428  1.00 93.36           N  
ATOM    523  N   SER A  71      -9.136  -5.358 -15.097  1.00 90.59           N  
ATOM    524  CA  SER A  71      -9.281  -6.681 -15.695  1.00 90.59           C  
ATOM    525  C   SER A  71      -8.020  -7.516 -15.500  1.00 90.59           C  
ATOM    526  CB  SER A  71      -9.599  -6.563 -17.186  1.00 90.59           C  
ATOM    527  O   SER A  71      -8.098  -8.731 -15.307  1.00 90.59           O  
ATOM    528  OG  SER A  71      -8.609  -5.800 -17.853  1.00 90.59           O  
ATOM    529  N   TYR A  72      -6.843  -7.021 -15.212  1.00 90.25           N  
ATOM    530  CA  TYR A  72      -5.594  -7.771 -15.143  1.00 90.25           C  
ATOM    531  C   TYR A  72      -4.947  -7.627 -13.771  1.00 90.25           C  
ATOM    532  CB  TYR A  72      -4.623  -7.300 -16.230  1.00 90.25           C  
ATOM    533  O   TYR A  72      -3.753  -7.891 -13.610  1.00 90.25           O  
ATOM    534  CG  TYR A  72      -4.406  -5.806 -16.244  1.00 90.25           C  
ATOM    535  CD1 TYR A  72      -5.225  -4.971 -17.002  1.00 90.25           C  
ATOM    536  CD2 TYR A  72      -3.383  -5.227 -15.502  1.00 90.25           C  
ATOM    537  CE1 TYR A  72      -5.028  -3.594 -17.020  1.00 90.25           C  
ATOM    538  CE2 TYR A  72      -3.176  -3.852 -15.513  1.00 90.25           C  
ATOM    539  OH  TYR A  72      -3.802  -1.683 -16.287  1.00 90.25           O  
ATOM    540  CZ  TYR A  72      -4.002  -3.045 -16.273  1.00 90.25           C  
ATOM    541  N   GLN A  73      -5.776  -7.121 -12.806  1.00 94.39           N  
ATOM    542  CA  GLN A  73      -5.248  -6.882 -11.467  1.00 94.39           C  
ATOM    543  C   GLN A  73      -6.014  -7.688 -10.422  1.00 94.39           C  
ATOM    544  CB  GLN A  73      -5.304  -5.392 -11.125  1.00 94.39           C  
ATOM    545  O   GLN A  73      -7.197  -7.982 -10.602  1.00 94.39           O  
ATOM    546  CG  GLN A  73      -4.319  -4.542 -11.917  1.00 94.39           C  
ATOM    547  CD  GLN A  73      -4.425  -3.064 -11.591  1.00 94.39           C  
ATOM    548  NE2 GLN A  73      -3.637  -2.247 -12.281  1.00 94.39           N  
ATOM    549  OE1 GLN A  73      -5.209  -2.661 -10.726  1.00 94.39           O  
ATOM    550  N   ASP A  74      -5.295  -8.121  -9.503  1.00 94.25           N  
ATOM    551  CA  ASP A  74      -5.886  -8.680  -8.291  1.00 94.25           C  
ATOM    552  C   ASP A  74      -5.709  -7.732  -7.107  1.00 94.25           C  
ATOM    553  CB  ASP A  74      -5.267 -10.042  -7.972  1.00 94.25           C  
ATOM    554  O   ASP A  74      -4.616  -7.210  -6.881  1.00 94.25           O  
ATOM    555  CG  ASP A  74      -6.007 -10.787  -6.875  1.00 94.25           C  
ATOM    556  OD1 ASP A  74      -7.182 -11.162  -7.078  1.00 94.25           O  
ATOM    557  OD2 ASP A  74      -5.411 -10.999  -5.797  1.00 94.25           O  
ATOM    558  N   VAL A  75      -6.856  -7.417  -6.366  1.00 96.38           N  
ATOM    559  CA  VAL A  75      -6.797  -6.507  -5.226  1.00 96.38           C  
ATOM    560  C   VAL A  75      -7.334  -7.206  -3.979  1.00 96.38           C  
ATOM    561  CB  VAL A  75      -7.593  -5.210  -5.494  1.00 96.38           C  
ATOM    562  O   VAL A  75      -8.404  -7.818  -4.015  1.00 96.38           O  
ATOM    563  CG1 VAL A  75      -7.578  -4.304  -4.264  1.00 96.38           C  
ATOM    564  CG2 VAL A  75      -7.024  -4.477  -6.708  1.00 96.38           C  
ATOM    565  N   LYS A  76      -6.579  -7.203  -2.931  1.00 95.46           N  
ATOM    566  CA  LYS A  76      -6.992  -7.674  -1.612  1.00 95.46           C  
ATOM    567  C   LYS A  76      -6.946  -6.546  -0.585  1.00 95.46           C  
ATOM    568  CB  LYS A  76      -6.106  -8.834  -1.155  1.00 95.46           C  
ATOM    569  O   LYS A  76      -6.006  -5.749  -0.573  1.00 95.46           O  
ATOM    570  CG  LYS A  76      -6.243 -10.090  -2.004  1.00 95.46           C  
ATOM    571  CD  LYS A  76      -5.432 -11.244  -1.430  1.00 95.46           C  
ATOM    572  CE  LYS A  76      -5.568 -12.501  -2.279  1.00 95.46           C  
ATOM    573  NZ  LYS A  76      -4.768 -13.634  -1.724  1.00 95.46           N  
ATOM    574  N   CYS A  77      -7.967  -6.482   0.243  1.00 96.20           N  
ATOM    575  CA  CYS A  77      -8.037  -5.438   1.260  1.00 96.20           C  
ATOM    576  C   CYS A  77      -8.273  -6.037   2.641  1.00 96.20           C  
ATOM    577  CB  CYS A  77      -9.147  -4.442   0.930  1.00 96.20           C  
ATOM    578  O   CYS A  77      -8.863  -7.112   2.764  1.00 96.20           O  
ATOM    579  SG  CYS A  77      -8.930  -3.608  -0.657  1.00 96.20           S  
ATOM    580  N   CYS A  78      -7.751  -5.369   3.609  1.00 95.72           N  
ATOM    581  CA  CYS A  78      -7.946  -5.726   5.010  1.00 95.72           C  
ATOM    582  C   CYS A  78      -7.873  -4.493   5.902  1.00 95.72           C  
ATOM    583  CB  CYS A  78      -6.901  -6.750   5.453  1.00 95.72           C  
ATOM    584  O   CYS A  78      -7.461  -3.421   5.455  1.00 95.72           O  
ATOM    585  SG  CYS A  78      -5.201  -6.151   5.338  1.00 95.72           S  
ATOM    586  N   SER A  79      -8.388  -4.494   7.161  1.00 94.15           N  
ATOM    587  CA  SER A  79      -8.506  -3.289   7.975  1.00 94.15           C  
ATOM    588  C   SER A  79      -7.812  -3.462   9.322  1.00 94.15           C  
ATOM    589  CB  SER A  79      -9.976  -2.930   8.193  1.00 94.15           C  
ATOM    590  O   SER A  79      -8.047  -2.687  10.252  1.00 94.15           O  
ATOM    591  OG  SER A  79     -10.610  -2.635   6.959  1.00 94.15           O  
ATOM    592  N   THR A  80      -6.876  -4.504   9.403  1.00 94.22           N  
ATOM    593  CA  THR A  80      -6.111  -4.660  10.636  1.00 94.22           C  
ATOM    594  C   THR A  80      -4.655  -4.256  10.423  1.00 94.22           C  
ATOM    595  CB  THR A  80      -6.175  -6.108  11.154  1.00 94.22           C  
ATOM    596  O   THR A  80      -4.199  -4.133   9.284  1.00 94.22           O  
ATOM    597  CG2 THR A  80      -7.614  -6.532  11.427  1.00 94.22           C  
ATOM    598  OG1 THR A  80      -5.608  -6.986  10.173  1.00 94.22           O  
ATOM    599  N   ASP A  81      -3.953  -3.938  11.549  1.00 95.38           N  
ATOM    600  CA  ASP A  81      -2.565  -3.496  11.457  1.00 95.38           C  
ATOM    601  C   ASP A  81      -1.713  -4.517  10.708  1.00 95.38           C  
ATOM    602  CB  ASP A  81      -1.987  -3.250  12.852  1.00 95.38           C  
ATOM    603  O   ASP A  81      -1.773  -5.714  10.995  1.00 95.38           O  
ATOM    604  CG  ASP A  81      -2.538  -1.998  13.511  1.00 95.38           C  
ATOM    605  OD1 ASP A  81      -3.084  -1.126  12.801  1.00 95.38           O  
ATOM    606  OD2 ASP A  81      -2.422  -1.881  14.750  1.00 95.38           O  
ATOM    607  N   LYS A  82      -0.975  -4.014   9.717  1.00 94.80           N  
ATOM    608  CA  LYS A  82       0.024  -4.802   9.001  1.00 94.80           C  
ATOM    609  C   LYS A  82      -0.602  -6.044   8.374  1.00 94.80           C  
ATOM    610  CB  LYS A  82       1.162  -5.206   9.940  1.00 94.80           C  
ATOM    611  O   LYS A  82       0.012  -7.113   8.355  1.00 94.80           O  
ATOM    612  CG  LYS A  82       1.927  -4.030  10.529  1.00 94.80           C  
ATOM    613  CD  LYS A  82       3.018  -4.494  11.485  1.00 94.80           C  
ATOM    614  CE  LYS A  82       3.663  -3.321  12.210  1.00 94.80           C  
ATOM    615  NZ  LYS A  82       4.751  -3.769  13.130  1.00 94.80           N  
ATOM    616  N   CYS A  83      -1.811  -6.033   7.885  1.00 94.95           N  
ATOM    617  CA  CYS A  83      -2.573  -7.160   7.359  1.00 94.95           C  
ATOM    618  C   CYS A  83      -2.251  -7.398   5.889  1.00 94.95           C  
ATOM    619  CB  CYS A  83      -4.073  -6.919   7.529  1.00 94.95           C  
ATOM    620  O   CYS A  83      -2.817  -8.295   5.262  1.00 94.95           O  
ATOM    621  SG  CYS A  83      -4.695  -5.507   6.589  1.00 94.95           S  
ATOM    622  N   ASN A  84      -1.456  -6.517   5.297  1.00 94.94           N  
ATOM    623  CA  ASN A  84      -1.114  -6.678   3.888  1.00 94.94           C  
ATOM    624  C   ASN A  84       0.369  -6.986   3.702  1.00 94.94           C  
ATOM    625  CB  ASN A  84      -1.499  -5.427   3.096  1.00 94.94           C  
ATOM    626  O   ASN A  84       1.039  -6.361   2.879  1.00 94.94           O  
ATOM    627  CG  ASN A  84      -0.702  -4.205   3.510  1.00 94.94           C  
ATOM    628  ND2 ASN A  84      -0.472  -3.300   2.567  1.00 94.94           N  
ATOM    629  OD1 ASN A  84      -0.296  -4.077   4.668  1.00 94.94           O  
ATOM    630  N   PRO A  85       0.916  -8.066   4.499  1.00 90.18           N  
ATOM    631  CA  PRO A  85       2.348  -8.369   4.458  1.00 90.18           C  
ATOM    632  C   PRO A  85       2.825  -8.776   3.066  1.00 90.18           C  
ATOM    633  CB  PRO A  85       2.491  -9.530   5.445  1.00 90.18           C  
ATOM    634  O   PRO A  85       2.064  -9.366   2.296  1.00 90.18           O  
ATOM    635  CG  PRO A  85       1.183 -10.250   5.380  1.00 90.18           C  
ATOM    636  CD  PRO A  85       0.093  -9.241   5.163  1.00 90.18           C  
ATOM    637  N   PHE A  86       3.950  -8.282   2.575  1.00 83.26           N  
ATOM    638  CA  PHE A  86       4.687  -8.737   1.401  1.00 83.26           C  
ATOM    639  C   PHE A  86       6.189  -8.681   1.650  1.00 83.26           C  
ATOM    640  CB  PHE A  86       4.325  -7.891   0.176  1.00 83.26           C  
ATOM    641  O   PHE A  86       6.724  -7.633   2.017  1.00 83.26           O  
ATOM    642  CG  PHE A  86       4.761  -8.498  -1.130  1.00 83.26           C  
ATOM    643  CD1 PHE A  86       5.960  -8.122  -1.722  1.00 83.26           C  
ATOM    644  CD2 PHE A  86       3.970  -9.445  -1.767  1.00 83.26           C  
ATOM    645  CE1 PHE A  86       6.366  -8.682  -2.931  1.00 83.26           C  
ATOM    646  CE2 PHE A  86       4.368 -10.009  -2.975  1.00 83.26           C  
ATOM    647  CZ  PHE A  86       5.566  -9.625  -3.556  1.00 83.26           C  
ATOM    648  N   PRO A  87       6.851  -9.995   1.305  1.00 74.69           N  
ATOM    649  CA  PRO A  87       6.286 -11.191   0.676  1.00 74.69           C  
ATOM    650  C   PRO A  87       5.361 -11.969   1.609  1.00 74.69           C  
ATOM    651  CB  PRO A  87       7.523 -12.019   0.319  1.00 74.69           C  
ATOM    652  O   PRO A  87       5.432 -11.806   2.830  1.00 74.69           O  
ATOM    653  CG  PRO A  87       8.588 -11.537   1.251  1.00 74.69           C  
ATOM    654  CD  PRO A  87       8.229 -10.153   1.709  1.00 74.69           C  
ATOM    655  N   VAL A  88       4.252 -12.615   1.019  1.00 71.82           N  
ATOM    656  CA  VAL A  88       3.296 -13.403   1.789  1.00 71.82           C  
ATOM    657  C   VAL A  88       4.012 -14.575   2.457  1.00 71.82           C  
ATOM    658  CB  VAL A  88       2.141 -13.920   0.902  1.00 71.82           C  
ATOM    659  O   VAL A  88       4.813 -15.265   1.822  1.00 71.82           O  
ATOM    660  CG1 VAL A  88       1.109 -14.671   1.742  1.00 71.82           C  
ATOM    661  CG2 VAL A  88       1.484 -12.761   0.154  1.00 71.82           C  
ATOM    662  N   ARG A  89       4.345 -14.456   3.745  1.00 68.74           N  
ATOM    663  CA  ARG A  89       4.934 -15.599   4.434  1.00 68.74           C  
ATOM    664  C   ARG A  89       4.110 -16.862   4.205  1.00 68.74           C  
ATOM    665  CB  ARG A  89       5.056 -15.319   5.934  1.00 68.74           C  
ATOM    666  O   ARG A  89       2.885 -16.796   4.084  1.00 68.74           O  
ATOM    667  CG  ARG A  89       6.001 -14.176   6.272  1.00 68.74           C  
ATOM    668  CD  ARG A  89       6.236 -14.064   7.771  1.00 68.74           C  
ATOM    669  NE  ARG A  89       6.962 -12.844   8.113  1.00 68.74           N  
ATOM    670  NH1 ARG A  89       9.050 -13.832   8.085  1.00 68.74           N  
ATOM    671  NH2 ARG A  89       8.839 -11.601   8.567  1.00 68.74           N  
ATOM    672  CZ  ARG A  89       8.282 -12.762   8.254  1.00 68.74           C  
ATOM    673  N   PRO A  90       4.703 -17.947   3.715  1.00 63.36           N  
ATOM    674  CA  PRO A  90       3.966 -19.203   3.560  1.00 63.36           C  
ATOM    675  C   PRO A  90       3.087 -19.526   4.766  1.00 63.36           C  
ATOM    676  CB  PRO A  90       5.076 -20.245   3.399  1.00 63.36           C  
ATOM    677  O   PRO A  90       3.448 -19.202   5.901  1.00 63.36           O  
ATOM    678  CG  PRO A  90       6.342 -19.452   3.360  1.00 63.36           C  
ATOM    679  CD  PRO A  90       6.024 -18.028   3.718  1.00 63.36           C  
ATOM    680  N   ARG A  91       1.718 -19.333   4.734  1.00 64.49           N  
ATOM    681  CA  ARG A  91       0.827 -19.796   5.793  1.00 64.49           C  
ATOM    682  C   ARG A  91       1.305 -21.125   6.368  1.00 64.49           C  
ATOM    683  CB  ARG A  91      -0.604 -19.936   5.269  1.00 64.49           C  
ATOM    684  O   ARG A  91       1.759 -22.000   5.628  1.00 64.49           O  
ATOM    685  CG  ARG A  91      -1.321 -18.609   5.076  1.00 64.49           C  
ATOM    686  CD  ARG A  91      -2.778 -18.808   4.681  1.00 64.49           C  
ATOM    687  NE  ARG A  91      -3.439 -17.536   4.403  1.00 64.49           N  
ATOM    688  NH1 ARG A  91      -5.580 -18.403   4.452  1.00 64.49           N  
ATOM    689  NH2 ARG A  91      -5.251 -16.171   4.044  1.00 64.49           N  
ATOM    690  CZ  ARG A  91      -4.755 -17.373   4.300  1.00 64.49           C  
ATOM    691  N   ARG A  92       1.936 -21.153   7.665  1.00 58.09           N  
ATOM    692  CA  ARG A  92       2.154 -22.445   8.309  1.00 58.09           C  
ATOM    693  C   ARG A  92       0.924 -23.336   8.177  1.00 58.09           C  
ATOM    694  CB  ARG A  92       2.510 -22.257   9.785  1.00 58.09           C  
ATOM    695  O   ARG A  92      -0.205 -22.876   8.356  1.00 58.09           O  
ATOM    696  CG  ARG A  92       3.909 -21.709  10.017  1.00 58.09           C  
ATOM    697  CD  ARG A  92       4.347 -21.876  11.465  1.00 58.09           C  
ATOM    698  NE  ARG A  92       5.644 -21.252  11.711  1.00 58.09           N  
ATOM    699  NH1 ARG A  92       6.028 -22.354  13.705  1.00 58.09           N  
ATOM    700  NH2 ARG A  92       7.575 -20.870  12.894  1.00 58.09           N  
ATOM    701  CZ  ARG A  92       6.413 -21.493  12.769  1.00 58.09           C  
ATOM    702  N   ARG A  93       0.755 -24.158   7.122  1.00 57.66           N  
ATOM    703  CA  ARG A  93      -0.292 -25.174   7.139  1.00 57.66           C  
ATOM    704  C   ARG A  93      -0.539 -25.682   8.556  1.00 57.66           C  
ATOM    705  CB  ARG A  93       0.075 -26.341   6.221  1.00 57.66           C  
ATOM    706  O   ARG A  93       0.406 -25.883   9.322  1.00 57.66           O  
ATOM    707  CG  ARG A  93      -0.644 -26.321   4.881  1.00 57.66           C  
ATOM    708  CD  ARG A  93      -0.296 -27.537   4.035  1.00 57.66           C  
ATOM    709  NE  ARG A  93      -0.868 -27.444   2.695  1.00 57.66           N  
ATOM    710  NH1 ARG A  93      -1.306 -29.703   2.499  1.00 57.66           N  
ATOM    711  NH2 ARG A  93      -1.833 -28.276   0.785  1.00 57.66           N  
ATOM    712  CZ  ARG A  93      -1.334 -28.474   1.996  1.00 57.66           C  
ATOM    713  N   PRO A  94      -1.786 -25.395   9.167  1.00 58.71           N  
ATOM    714  CA  PRO A  94      -2.010 -26.118  10.421  1.00 58.71           C  
ATOM    715  C   PRO A  94      -1.387 -27.512  10.417  1.00 58.71           C  
ATOM    716  CB  PRO A  94      -3.536 -26.203  10.511  1.00 58.71           C  
ATOM    717  O   PRO A  94      -1.214 -28.113   9.354  1.00 58.71           O  
ATOM    718  CG  PRO A  94      -4.031 -25.448   9.319  1.00 58.71           C  
ATOM    719  CD  PRO A  94      -2.852 -25.074   8.468  1.00 58.71           C  
TER     720      PRO A  94                                                      
ENDMDL                                                                          
END                                                                             
