# Supplementary material for: Domain loss enabled evolution of novel functions in the snake three-finger toxin gene superfamily
Source: Nat Commun. 2023 Aug 11;14:4861. doi: 10.1038/s41467-023-40550-0 (PMC10421932; doi:10.1038/s41467-023-40550-0)
Supplement: Supplementary file 5 — Supplementary Data 2 [file 41467_2023_40550_MOESM5_ESM.zip › SD2_structure_predictions/full_sequence/NCBI|PSASC_OL366270.1_1_258|Psammophis_schokari.pdb]

MODEL     1                                                                     
ATOM      1  N   MET A   1     -36.062  -6.397  31.296  1.00 56.73           N  
ATOM      2  CA  MET A   1     -34.949  -5.546  31.708  1.00 56.73           C  
ATOM      3  C   MET A   1     -33.612  -6.214  31.405  1.00 56.73           C  
ATOM      4  CB  MET A   1     -35.044  -5.220  33.199  1.00 56.73           C  
ATOM      5  O   MET A   1     -32.696  -6.182  32.229  1.00 56.73           O  
ATOM      6  CG  MET A   1     -36.269  -4.399  33.570  1.00 56.73           C  
ATOM      7  SD  MET A   1     -36.380  -4.077  35.373  1.00 56.73           S  
ATOM      8  CE  MET A   1     -35.426  -2.537  35.482  1.00 56.73           C  
ATOM      9  N   LYS A   2     -33.468  -6.887  30.163  1.00 62.01           N  
ATOM     10  CA  LYS A   2     -32.291  -7.653  29.765  1.00 62.01           C  
ATOM     11  C   LYS A   2     -31.646  -7.061  28.515  1.00 62.01           C  
ATOM     12  CB  LYS A   2     -32.660  -9.117  29.521  1.00 62.01           C  
ATOM     13  O   LYS A   2     -30.937  -7.758  27.787  1.00 62.01           O  
ATOM     14  CG  LYS A   2     -32.940  -9.905  30.793  1.00 62.01           C  
ATOM     15  CD  LYS A   2     -33.495 -11.289  30.482  1.00 62.01           C  
ATOM     16  CE  LYS A   2     -33.565 -12.158  31.730  1.00 62.01           C  
ATOM     17  NZ  LYS A   2     -34.612 -13.216  31.611  1.00 62.01           N  
ATOM     18  N   THR A   3     -32.011  -5.733  28.230  1.00 66.59           N  
ATOM     19  CA  THR A   3     -31.465  -5.230  26.974  1.00 66.59           C  
ATOM     20  C   THR A   3     -30.110  -4.566  27.202  1.00 66.59           C  
ATOM     21  CB  THR A   3     -32.425  -4.228  26.308  1.00 66.59           C  
ATOM     22  O   THR A   3     -29.377  -4.295  26.248  1.00 66.59           O  
ATOM     23  CG2 THR A   3     -33.728  -4.905  25.896  1.00 66.59           C  
ATOM     24  OG1 THR A   3     -32.720  -3.172  27.231  1.00 66.59           O  
ATOM     25  N   LEU A   4     -29.702  -4.353  28.462  1.00 72.97           N  
ATOM     26  CA  LEU A   4     -28.498  -3.574  28.730  1.00 72.97           C  
ATOM     27  C   LEU A   4     -27.247  -4.358  28.350  1.00 72.97           C  
ATOM     28  CB  LEU A   4     -28.435  -3.174  30.206  1.00 72.97           C  
ATOM     29  O   LEU A   4     -26.333  -3.814  27.725  1.00 72.97           O  
ATOM     30  CG  LEU A   4     -27.541  -1.981  30.549  1.00 72.97           C  
ATOM     31  CD1 LEU A   4     -28.107  -1.219  31.742  1.00 72.97           C  
ATOM     32  CD2 LEU A   4     -26.116  -2.445  30.832  1.00 72.97           C  
ATOM     33  N   PRO A   5     -27.199  -5.728  28.582  1.00 77.68           N  
ATOM     34  CA  PRO A   5     -25.996  -6.459  28.176  1.00 77.68           C  
ATOM     35  C   PRO A   5     -25.870  -6.593  26.660  1.00 77.68           C  
ATOM     36  CB  PRO A   5     -26.179  -7.830  28.832  1.00 77.68           C  
ATOM     37  O   PRO A   5     -24.758  -6.570  26.126  1.00 77.68           O  
ATOM     38  CG  PRO A   5     -27.641  -7.920  29.128  1.00 77.68           C  
ATOM     39  CD  PRO A   5     -28.195  -6.528  29.225  1.00 77.68           C  
ATOM     40  N   LEU A   6     -27.069  -6.571  26.029  1.00 78.50           N  
ATOM     41  CA  LEU A   6     -27.068  -6.694  24.575  1.00 78.50           C  
ATOM     42  C   LEU A   6     -26.500  -5.438  23.923  1.00 78.50           C  
ATOM     43  CB  LEU A   6     -28.486  -6.955  24.059  1.00 78.50           C  
ATOM     44  O   LEU A   6     -25.713  -5.526  22.978  1.00 78.50           O  
ATOM     45  CG  LEU A   6     -28.606  -7.383  22.595  1.00 78.50           C  
ATOM     46  CD1 LEU A   6     -29.577  -8.552  22.463  1.00 78.50           C  
ATOM     47  CD2 LEU A   6     -29.053  -6.210  21.730  1.00 78.50           C  
ATOM     48  N   VAL A   7     -26.795  -4.292  24.442  1.00 82.64           N  
ATOM     49  CA  VAL A   7     -26.335  -3.010  23.918  1.00 82.64           C  
ATOM     50  C   VAL A   7     -24.823  -2.889  24.100  1.00 82.64           C  
ATOM     51  CB  VAL A   7     -27.050  -1.826  24.606  1.00 82.64           C  
ATOM     52  O   VAL A   7     -24.117  -2.434  23.197  1.00 82.64           O  
ATOM     53  CG1 VAL A   7     -26.477  -0.494  24.125  1.00 82.64           C  
ATOM     54  CG2 VAL A   7     -28.555  -1.888  24.347  1.00 82.64           C  
ATOM     55  N   LEU A   8     -24.308  -3.410  25.191  1.00 82.25           N  
ATOM     56  CA  LEU A   8     -22.880  -3.324  25.472  1.00 82.25           C  
ATOM     57  C   LEU A   8     -22.084  -4.216  24.525  1.00 82.25           C  
ATOM     58  CB  LEU A   8     -22.594  -3.718  26.924  1.00 82.25           C  
ATOM     59  O   LEU A   8     -21.017  -3.824  24.046  1.00 82.25           O  
ATOM     60  CG  LEU A   8     -22.983  -2.697  27.993  1.00 82.25           C  
ATOM     61  CD1 LEU A   8     -22.839  -3.305  29.384  1.00 82.25           C  
ATOM     62  CD2 LEU A   8     -22.134  -1.437  27.864  1.00 82.25           C  
ATOM     63  N   VAL A   9     -22.598  -5.338  24.182  1.00 83.23           N  
ATOM     64  CA  VAL A   9     -21.953  -6.284  23.278  1.00 83.23           C  
ATOM     65  C   VAL A   9     -21.924  -5.709  21.864  1.00 83.23           C  
ATOM     66  CB  VAL A   9     -22.670  -7.652  23.282  1.00 83.23           C  
ATOM     67  O   VAL A   9     -20.902  -5.786  21.177  1.00 83.23           O  
ATOM     68  CG1 VAL A   9     -22.094  -8.567  22.203  1.00 83.23           C  
ATOM     69  CG2 VAL A   9     -22.559  -8.308  24.658  1.00 83.23           C  
ATOM     70  N   VAL A  10     -23.021  -5.047  21.460  1.00 82.91           N  
ATOM     71  CA  VAL A  10     -23.113  -4.464  20.125  1.00 82.91           C  
ATOM     72  C   VAL A  10     -22.112  -3.319  19.991  1.00 82.91           C  
ATOM     73  CB  VAL A  10     -24.542  -3.961  19.823  1.00 82.91           C  
ATOM     74  O   VAL A  10     -21.429  -3.199  18.971  1.00 82.91           O  
ATOM     75  CG1 VAL A  10     -24.585  -3.228  18.483  1.00 82.91           C  
ATOM     76  CG2 VAL A  10     -25.530  -5.127  19.830  1.00 82.91           C  
ATOM     77  N   VAL A  11     -21.999  -2.495  21.029  1.00 81.33           N  
ATOM     78  CA  VAL A  11     -21.083  -1.359  21.040  1.00 81.33           C  
ATOM     79  C   VAL A  11     -19.640  -1.858  20.988  1.00 81.33           C  
ATOM     80  CB  VAL A  11     -21.295  -0.470  22.285  1.00 81.33           C  
ATOM     81  O   VAL A  11     -18.809  -1.298  20.269  1.00 81.33           O  
ATOM     82  CG1 VAL A  11     -20.219   0.612  22.366  1.00 81.33           C  
ATOM     83  CG2 VAL A  11     -22.687   0.158  22.261  1.00 81.33           C  
ATOM     84  N   ALA A  12     -19.319  -2.898  21.685  1.00 79.67           N  
ATOM     85  CA  ALA A  12     -17.981  -3.483  21.705  1.00 79.67           C  
ATOM     86  C   ALA A  12     -17.597  -4.022  20.330  1.00 79.67           C  
ATOM     87  CB  ALA A  12     -17.901  -4.594  22.749  1.00 79.67           C  
ATOM     88  O   ALA A  12     -16.466  -3.832  19.875  1.00 79.67           O  
ATOM     89  N   PHE A  13     -18.576  -4.597  19.638  1.00 76.79           N  
ATOM     90  CA  PHE A  13     -18.306  -5.163  18.322  1.00 76.79           C  
ATOM     91  C   PHE A  13     -18.089  -4.061  17.292  1.00 76.79           C  
ATOM     92  CB  PHE A  13     -19.457  -6.074  17.881  1.00 76.79           C  
ATOM     93  O   PHE A  13     -17.249  -4.195  16.400  1.00 76.79           O  
ATOM     94  CG  PHE A  13     -19.382  -7.465  18.452  1.00 76.79           C  
ATOM     95  CD1 PHE A  13     -18.489  -8.396  17.936  1.00 76.79           C  
ATOM     96  CD2 PHE A  13     -20.207  -7.841  19.504  1.00 76.79           C  
ATOM     97  CE1 PHE A  13     -18.418  -9.684  18.462  1.00 76.79           C  
ATOM     98  CE2 PHE A  13     -20.141  -9.126  20.035  1.00 76.79           C  
ATOM     99  CZ  PHE A  13     -19.247 -10.046  19.512  1.00 76.79           C  
ATOM    100  N   VAL A  14     -18.877  -2.974  17.381  1.00 77.24           N  
ATOM    101  CA  VAL A  14     -18.760  -1.831  16.482  1.00 77.24           C  
ATOM    102  C   VAL A  14     -17.369  -1.213  16.610  1.00 77.24           C  
ATOM    103  CB  VAL A  14     -19.844  -0.768  16.771  1.00 77.24           C  
ATOM    104  O   VAL A  14     -16.760  -0.828  15.609  1.00 77.24           O  
ATOM    105  CG1 VAL A  14     -19.599   0.492  15.943  1.00 77.24           C  
ATOM    106  CG2 VAL A  14     -21.234  -1.334  16.490  1.00 77.24           C  
ATOM    107  N   TYR A  15     -16.779  -1.328  17.859  1.00 73.10           N  
ATOM    108  CA  TYR A  15     -15.466  -0.733  18.081  1.00 73.10           C  
ATOM    109  C   TYR A  15     -14.357  -1.669  17.618  1.00 73.10           C  
ATOM    110  CB  TYR A  15     -15.274  -0.389  19.562  1.00 73.10           C  
ATOM    111  O   TYR A  15     -13.285  -1.217  17.208  1.00 73.10           O  
ATOM    112  CG  TYR A  15     -15.918   0.913  19.971  1.00 73.10           C  
ATOM    113  CD1 TYR A  15     -15.249   2.124  19.807  1.00 73.10           C  
ATOM    114  CD2 TYR A  15     -17.194   0.936  20.522  1.00 73.10           C  
ATOM    115  CE1 TYR A  15     -15.837   3.327  20.185  1.00 73.10           C  
ATOM    116  CE2 TYR A  15     -17.792   2.133  20.903  1.00 73.10           C  
ATOM    117  OH  TYR A  15     -17.693   4.509  21.106  1.00 73.10           O  
ATOM    118  CZ  TYR A  15     -17.106   3.321  20.731  1.00 73.10           C  
ATOM    119  N   LEU A  16     -14.624  -2.927  17.664  1.00 69.13           N  
ATOM    120  CA  LEU A  16     -13.617  -3.890  17.231  1.00 69.13           C  
ATOM    121  C   LEU A  16     -13.428  -3.835  15.719  1.00 69.13           C  
ATOM    122  CB  LEU A  16     -14.012  -5.307  17.656  1.00 69.13           C  
ATOM    123  O   LEU A  16     -12.312  -4.004  15.222  1.00 69.13           O  
ATOM    124  CG  LEU A  16     -13.906  -5.621  19.149  1.00 69.13           C  
ATOM    125  CD1 LEU A  16     -14.515  -6.987  19.448  1.00 69.13           C  
ATOM    126  CD2 LEU A  16     -12.452  -5.566  19.606  1.00 69.13           C  
ATOM    127  N   ASP A  17     -14.515  -3.615  15.028  1.00 66.88           N  
ATOM    128  CA  ASP A  17     -14.418  -3.518  13.575  1.00 66.88           C  
ATOM    129  C   ASP A  17     -13.602  -2.296  13.159  1.00 66.88           C  
ATOM    130  CB  ASP A  17     -15.812  -3.459  12.947  1.00 66.88           C  
ATOM    131  O   ASP A  17     -12.904  -2.325  12.144  1.00 66.88           O  
ATOM    132  CG  ASP A  17     -16.382  -4.832  12.637  1.00 66.88           C  
ATOM    133  OD1 ASP A  17     -15.603  -5.760  12.330  1.00 66.88           O  
ATOM    134  OD2 ASP A  17     -17.621  -4.986  12.698  1.00 66.88           O  
ATOM    135  N   LEU A  18     -13.579  -1.395  14.104  1.00 67.05           N  
ATOM    136  CA  LEU A  18     -12.863  -0.167  13.776  1.00 67.05           C  
ATOM    137  C   LEU A  18     -11.360  -0.346  13.967  1.00 67.05           C  
ATOM    138  CB  LEU A  18     -13.364   0.994  14.640  1.00 67.05           C  
ATOM    139  O   LEU A  18     -10.562   0.299  13.283  1.00 67.05           O  
ATOM    140  CG  LEU A  18     -13.967   2.184  13.892  1.00 67.05           C  
ATOM    141  CD1 LEU A  18     -15.431   1.917  13.562  1.00 67.05           C  
ATOM    142  CD2 LEU A  18     -13.823   3.460  14.714  1.00 67.05           C  
ATOM    143  N   ALA A  19     -10.927  -1.509  14.583  1.00 71.55           N  
ATOM    144  CA  ALA A  19      -9.507  -1.633  14.899  1.00 71.55           C  
ATOM    145  C   ALA A  19      -8.771  -2.419  13.817  1.00 71.55           C  
ATOM    146  CB  ALA A  19      -9.321  -2.303  16.258  1.00 71.55           C  
ATOM    147  O   ALA A  19      -7.556  -2.613  13.900  1.00 71.55           O  
ATOM    148  N   HIS A  20      -9.547  -2.935  12.811  1.00 77.62           N  
ATOM    149  CA  HIS A  20      -8.796  -3.695  11.818  1.00 77.62           C  
ATOM    150  C   HIS A  20      -8.088  -2.767  10.835  1.00 77.62           C  
ATOM    151  CB  HIS A  20      -9.720  -4.652  11.064  1.00 77.62           C  
ATOM    152  O   HIS A  20      -8.717  -1.886  10.244  1.00 77.62           O  
ATOM    153  CG  HIS A  20      -9.782  -6.021  11.661  1.00 77.62           C  
ATOM    154  CD2 HIS A  20     -10.678  -6.582  12.508  1.00 77.62           C  
ATOM    155  ND1 HIS A  20      -8.836  -6.989  11.404  1.00 77.62           N  
ATOM    156  CE1 HIS A  20      -9.149  -8.090  12.067  1.00 77.62           C  
ATOM    157  NE2 HIS A  20     -10.262  -7.869  12.745  1.00 77.62           N  
ATOM    158  N   THR A  21      -6.738  -2.825  10.906  1.00 88.22           N  
ATOM    159  CA  THR A  21      -5.947  -2.023   9.980  1.00 88.22           C  
ATOM    160  C   THR A  21      -5.285  -2.907   8.927  1.00 88.22           C  
ATOM    161  CB  THR A  21      -4.869  -1.212  10.724  1.00 88.22           C  
ATOM    162  O   THR A  21      -4.885  -4.036   9.220  1.00 88.22           O  
ATOM    163  CG2 THR A  21      -3.914  -2.130  11.480  1.00 88.22           C  
ATOM    164  OG1 THR A  21      -4.122  -0.439   9.777  1.00 88.22           O  
ATOM    165  N   LEU A  22      -5.307  -2.555   7.676  1.00 94.03           N  
ATOM    166  CA  LEU A  22      -4.647  -3.208   6.551  1.00 94.03           C  
ATOM    167  C   LEU A  22      -3.140  -3.274   6.769  1.00 94.03           C  
ATOM    168  CB  LEU A  22      -4.954  -2.467   5.246  1.00 94.03           C  
ATOM    169  O   LEU A  22      -2.528  -2.297   7.207  1.00 94.03           O  
ATOM    170  CG  LEU A  22      -4.368  -3.071   3.970  1.00 94.03           C  
ATOM    171  CD1 LEU A  22      -5.025  -4.414   3.668  1.00 94.03           C  
ATOM    172  CD2 LEU A  22      -4.537  -2.112   2.797  1.00 94.03           C  
ATOM    173  N   LYS A  23      -2.552  -4.433   6.563  1.00 94.25           N  
ATOM    174  CA  LYS A  23      -1.110  -4.651   6.620  1.00 94.25           C  
ATOM    175  C   LYS A  23      -0.525  -4.828   5.222  1.00 94.25           C  
ATOM    176  CB  LYS A  23      -0.784  -5.871   7.482  1.00 94.25           C  
ATOM    177  O   LYS A  23      -0.985  -5.675   4.453  1.00 94.25           O  
ATOM    178  CG  LYS A  23      -1.137  -5.701   8.953  1.00 94.25           C  
ATOM    179  CD  LYS A  23      -0.714  -6.914   9.773  1.00 94.25           C  
ATOM    180  CE  LYS A  23      -1.086  -6.755  11.241  1.00 94.25           C  
ATOM    181  NZ  LYS A  23      -0.751  -7.976  12.033  1.00 94.25           N  
ATOM    182  N   CYS A  24       0.467  -3.908   4.877  1.00 95.53           N  
ATOM    183  CA  CYS A  24       1.093  -3.967   3.560  1.00 95.53           C  
ATOM    184  C   CYS A  24       2.596  -4.190   3.680  1.00 95.53           C  
ATOM    185  CB  CYS A  24       0.820  -2.683   2.778  1.00 95.53           C  
ATOM    186  O   CYS A  24       3.188  -3.908   4.723  1.00 95.53           O  
ATOM    187  SG  CYS A  24      -0.927  -2.415   2.407  1.00 95.53           S  
ATOM    188  N   CYS A  25       3.173  -4.666   2.656  1.00 93.85           N  
ATOM    189  CA  CYS A  25       4.624  -4.773   2.551  1.00 93.85           C  
ATOM    190  C   CYS A  25       5.248  -3.424   2.215  1.00 93.85           C  
ATOM    191  CB  CYS A  25       5.010  -5.803   1.490  1.00 93.85           C  
ATOM    192  O   CYS A  25       4.841  -2.770   1.253  1.00 93.85           O  
ATOM    193  SG  CYS A  25       6.792  -6.054   1.333  1.00 93.85           S  
ATOM    194  N   SER A  26       6.221  -2.847   2.897  1.00 89.28           N  
ATOM    195  CA  SER A  26       6.828  -1.545   2.641  1.00 89.28           C  
ATOM    196  C   SER A  26       8.329  -1.672   2.403  1.00 89.28           C  
ATOM    197  CB  SER A  26       6.568  -0.593   3.810  1.00 89.28           C  
ATOM    198  O   SER A  26       8.952  -0.771   1.838  1.00 89.28           O  
ATOM    199  OG  SER A  26       7.062   0.703   3.522  1.00 89.28           O  
ATOM    200  N   GLY A  27       8.965  -2.854   2.485  1.00 82.18           N  
ATOM    201  CA  GLY A  27      10.385  -3.114   2.312  1.00 82.18           C  
ATOM    202  C   GLY A  27      10.694  -4.569   2.015  1.00 82.18           C  
ATOM    203  O   GLY A  27       9.784  -5.363   1.765  1.00 82.18           O  
ATOM    204  N   THR A  28      12.070  -4.771   1.785  1.00 77.26           N  
ATOM    205  CA  THR A  28      12.624  -6.115   1.673  1.00 77.26           C  
ATOM    206  C   THR A  28      13.499  -6.442   2.880  1.00 77.26           C  
ATOM    207  CB  THR A  28      13.448  -6.275   0.381  1.00 77.26           C  
ATOM    208  O   THR A  28      14.366  -5.650   3.257  1.00 77.26           O  
ATOM    209  CG2 THR A  28      13.497  -7.733  -0.063  1.00 77.26           C  
ATOM    210  OG1 THR A  28      12.851  -5.489  -0.658  1.00 77.26           O  
ATOM    211  N   PRO A  29      13.057  -7.497   3.463  1.00 76.79           N  
ATOM    212  CA  PRO A  29      12.085  -8.562   3.207  1.00 76.79           C  
ATOM    213  C   PRO A  29      10.699  -8.242   3.764  1.00 76.79           C  
ATOM    214  CB  PRO A  29      12.693  -9.773   3.919  1.00 76.79           C  
ATOM    215  O   PRO A  29      10.574  -7.446   4.698  1.00 76.79           O  
ATOM    216  CG  PRO A  29      13.539  -9.192   5.006  1.00 76.79           C  
ATOM    217  CD  PRO A  29      13.983  -7.821   4.584  1.00 76.79           C  
ATOM    218  N   CYS A  30       9.653  -8.572   2.990  1.00 81.00           N  
ATOM    219  CA  CYS A  30       8.233  -8.312   3.198  1.00 81.00           C  
ATOM    220  C   CYS A  30       7.696  -9.120   4.374  1.00 81.00           C  
ATOM    221  CB  CYS A  30       7.437  -8.642   1.936  1.00 81.00           C  
ATOM    222  O   CYS A  30       6.486  -9.167   4.600  1.00 81.00           O  
ATOM    223  SG  CYS A  30       7.401  -7.301   0.727  1.00 81.00           S  
ATOM    224  N   PHE A  31       8.539  -9.677   5.284  1.00 73.84           N  
ATOM    225  CA  PHE A  31       8.058 -10.561   6.338  1.00 73.84           C  
ATOM    226  C   PHE A  31       7.429  -9.761   7.472  1.00 73.84           C  
ATOM    227  CB  PHE A  31       9.200 -11.427   6.878  1.00 73.84           C  
ATOM    228  O   PHE A  31       6.486 -10.224   8.118  1.00 73.84           O  
ATOM    229  CG  PHE A  31       9.607 -12.542   5.952  1.00 73.84           C  
ATOM    230  CD1 PHE A  31       8.820 -13.679   5.823  1.00 73.84           C  
ATOM    231  CD2 PHE A  31      10.778 -12.452   5.211  1.00 73.84           C  
ATOM    232  CE1 PHE A  31       9.194 -14.712   4.967  1.00 73.84           C  
ATOM    233  CE2 PHE A  31      11.159 -13.480   4.353  1.00 73.84           C  
ATOM    234  CZ  PHE A  31      10.366 -14.610   4.233  1.00 73.84           C  
ATOM    235  N   LEU A  32       7.775  -8.467   7.488  1.00 76.99           N  
ATOM    236  CA  LEU A  32       7.213  -7.703   8.596  1.00 76.99           C  
ATOM    237  C   LEU A  32       6.172  -6.706   8.096  1.00 76.99           C  
ATOM    238  CB  LEU A  32       8.319  -6.966   9.355  1.00 76.99           C  
ATOM    239  O   LEU A  32       6.521  -5.611   7.648  1.00 76.99           O  
ATOM    240  CG  LEU A  32       9.337  -7.841  10.089  1.00 76.99           C  
ATOM    241  CD1 LEU A  32      10.538  -7.008  10.521  1.00 76.99           C  
ATOM    242  CD2 LEU A  32       8.689  -8.520  11.291  1.00 76.99           C  
ATOM    243  N   GLY A  33       5.159  -7.118   7.303  1.00 84.04           N  
ATOM    244  CA  GLY A  33       4.132  -6.160   6.925  1.00 84.04           C  
ATOM    245  C   GLY A  33       3.974  -5.030   7.925  1.00 84.04           C  
ATOM    246  O   GLY A  33       4.381  -5.156   9.082  1.00 84.04           O  
ATOM    247  N   LYS A  34       3.728  -3.893   7.428  1.00 90.91           N  
ATOM    248  CA  LYS A  34       3.462  -2.684   8.203  1.00 90.91           C  
ATOM    249  C   LYS A  34       1.971  -2.360   8.223  1.00 90.91           C  
ATOM    250  CB  LYS A  34       4.248  -1.501   7.637  1.00 90.91           C  
ATOM    251  O   LYS A  34       1.287  -2.497   7.206  1.00 90.91           O  
ATOM    252  CG  LYS A  34       4.070  -0.208   8.420  1.00 90.91           C  
ATOM    253  CD  LYS A  34       4.841   0.941   7.783  1.00 90.91           C  
ATOM    254  CE  LYS A  34       4.544   2.265   8.475  1.00 90.91           C  
ATOM    255  NZ  LYS A  34       5.392   3.372   7.940  1.00 90.91           N  
ATOM    256  N   ASP A  35       1.537  -2.014   9.514  1.00 93.80           N  
ATOM    257  CA  ASP A  35       0.155  -1.561   9.635  1.00 93.80           C  
ATOM    258  C   ASP A  35      -0.060  -0.247   8.889  1.00 93.80           C  
ATOM    259  CB  ASP A  35      -0.230  -1.398  11.108  1.00 93.80           C  
ATOM    260  O   ASP A  35       0.720   0.695   9.041  1.00 93.80           O  
ATOM    261  CG  ASP A  35      -0.310  -2.721  11.849  1.00 93.80           C  
ATOM    262  OD1 ASP A  35      -0.808  -3.713  11.275  1.00 93.80           O  
ATOM    263  OD2 ASP A  35       0.127  -2.771  13.019  1.00 93.80           O  
ATOM    264  N   CYS A  36      -1.125  -0.248   8.079  1.00 93.81           N  
ATOM    265  CA  CYS A  36      -1.462   0.993   7.390  1.00 93.81           C  
ATOM    266  C   CYS A  36      -2.196   1.951   8.320  1.00 93.81           C  
ATOM    267  CB  CYS A  36      -2.319   0.707   6.158  1.00 93.81           C  
ATOM    268  O   CYS A  36      -2.874   1.519   9.254  1.00 93.81           O  
ATOM    269  SG  CYS A  36      -1.490  -0.306   4.913  1.00 93.81           S  
ATOM    270  N   SER A  37      -1.904   3.218   8.118  1.00 93.76           N  
ATOM    271  CA  SER A  37      -2.580   4.243   8.907  1.00 93.76           C  
ATOM    272  C   SER A  37      -4.059   4.332   8.547  1.00 93.76           C  
ATOM    273  CB  SER A  37      -1.914   5.604   8.699  1.00 93.76           C  
ATOM    274  O   SER A  37      -4.491   3.779   7.534  1.00 93.76           O  
ATOM    275  OG  SER A  37      -0.552   5.563   9.092  1.00 93.76           O  
ATOM    276  N   GLU A  38      -4.795   4.970   9.439  1.00 91.49           N  
ATOM    277  CA  GLU A  38      -6.207   5.218   9.166  1.00 91.49           C  
ATOM    278  C   GLU A  38      -6.396   5.908   7.818  1.00 91.49           C  
ATOM    279  CB  GLU A  38      -6.831   6.061  10.281  1.00 91.49           C  
ATOM    280  O   GLU A  38      -5.696   6.872   7.505  1.00 91.49           O  
ATOM    281  CG  GLU A  38      -8.347   6.163  10.201  1.00 91.49           C  
ATOM    282  CD  GLU A  38      -8.959   6.939  11.357  1.00 91.49           C  
ATOM    283  OE1 GLU A  38     -10.199   7.106  11.386  1.00 91.49           O  
ATOM    284  OE2 GLU A  38      -8.191   7.383  12.239  1.00 91.49           O  
ATOM    285  N   GLY A  39      -7.243   5.385   6.975  1.00 91.84           N  
ATOM    286  CA  GLY A  39      -7.513   5.985   5.678  1.00 91.84           C  
ATOM    287  C   GLY A  39      -6.717   5.353   4.551  1.00 91.84           C  
ATOM    288  O   GLY A  39      -7.022   5.564   3.376  1.00 91.84           O  
ATOM    289  N   GLU A  40      -5.662   4.609   4.929  1.00 95.55           N  
ATOM    290  CA  GLU A  40      -4.896   3.874   3.928  1.00 95.55           C  
ATOM    291  C   GLU A  40      -5.464   2.473   3.717  1.00 95.55           C  
ATOM    292  CB  GLU A  40      -3.423   3.788   4.334  1.00 95.55           C  
ATOM    293  O   GLU A  40      -5.151   1.551   4.473  1.00 95.55           O  
ATOM    294  CG  GLU A  40      -2.739   5.142   4.457  1.00 95.55           C  
ATOM    295  CD  GLU A  40      -1.251   5.038   4.754  1.00 95.55           C  
ATOM    296  OE1 GLU A  40      -0.464   5.836   4.196  1.00 95.55           O  
ATOM    297  OE2 GLU A  40      -0.870   4.151   5.550  1.00 95.55           O  
ATOM    298  N   ASN A  41      -6.185   2.361   2.629  1.00 94.85           N  
ATOM    299  CA  ASN A  41      -7.002   1.161   2.478  1.00 94.85           C  
ATOM    300  C   ASN A  41      -6.483   0.267   1.356  1.00 94.85           C  
ATOM    301  CB  ASN A  41      -8.464   1.536   2.225  1.00 94.85           C  
ATOM    302  O   ASN A  41      -7.159  -0.678   0.946  1.00 94.85           O  
ATOM    303  CG  ASN A  41      -9.071   2.324   3.368  1.00 94.85           C  
ATOM    304  ND2 ASN A  41      -9.688   3.456   3.047  1.00 94.85           N  
ATOM    305  OD1 ASN A  41      -8.986   1.921   4.531  1.00 94.85           O  
ATOM    306  N   VAL A  42      -5.231   0.688   0.839  1.00 97.01           N  
ATOM    307  CA  VAL A  42      -4.714  -0.109  -0.269  1.00 97.01           C  
ATOM    308  C   VAL A  42      -3.214  -0.328  -0.092  1.00 97.01           C  
ATOM    309  CB  VAL A  42      -4.998   0.562  -1.632  1.00 97.01           C  
ATOM    310  O   VAL A  42      -2.526   0.498   0.512  1.00 97.01           O  
ATOM    311  CG1 VAL A  42      -6.501   0.665  -1.881  1.00 97.01           C  
ATOM    312  CG2 VAL A  42      -4.347   1.943  -1.691  1.00 97.01           C  
ATOM    313  N   CYS A  43      -2.725  -1.460  -0.522  1.00 96.31           N  
ATOM    314  CA  CYS A  43      -1.301  -1.720  -0.705  1.00 96.31           C  
ATOM    315  C   CYS A  43      -0.874  -1.430  -2.138  1.00 96.31           C  
ATOM    316  CB  CYS A  43      -0.971  -3.168  -0.347  1.00 96.31           C  
ATOM    317  O   CYS A  43      -1.593  -1.758  -3.083  1.00 96.31           O  
ATOM    318  SG  CYS A  43      -1.439  -3.628   1.336  1.00 96.31           S  
ATOM    319  N   PHE A  44       0.255  -0.687  -2.286  1.00 95.75           N  
ATOM    320  CA  PHE A  44       0.693  -0.434  -3.653  1.00 95.75           C  
ATOM    321  C   PHE A  44       2.093  -0.990  -3.885  1.00 95.75           C  
ATOM    322  CB  PHE A  44       0.668   1.067  -3.958  1.00 95.75           C  
ATOM    323  O   PHE A  44       2.854  -1.186  -2.935  1.00 95.75           O  
ATOM    324  CG  PHE A  44       1.732   1.851  -3.240  1.00 95.75           C  
ATOM    325  CD1 PHE A  44       1.472   2.435  -2.006  1.00 95.75           C  
ATOM    326  CD2 PHE A  44       2.995   2.003  -3.798  1.00 95.75           C  
ATOM    327  CE1 PHE A  44       2.455   3.161  -1.338  1.00 95.75           C  
ATOM    328  CE2 PHE A  44       3.983   2.728  -3.137  1.00 95.75           C  
ATOM    329  CZ  PHE A  44       3.711   3.306  -1.908  1.00 95.75           C  
ATOM    330  N   GLN A  45       2.377  -1.291  -5.099  1.00 93.60           N  
ATOM    331  CA  GLN A  45       3.692  -1.622  -5.637  1.00 93.60           C  
ATOM    332  C   GLN A  45       3.988  -0.819  -6.901  1.00 93.60           C  
ATOM    333  CB  GLN A  45       3.791  -3.119  -5.931  1.00 93.60           C  
ATOM    334  O   GLN A  45       3.197  -0.826  -7.846  1.00 93.60           O  
ATOM    335  CG  GLN A  45       5.141  -3.549  -6.491  1.00 93.60           C  
ATOM    336  CD  GLN A  45       5.185  -5.022  -6.851  1.00 93.60           C  
ATOM    337  NE2 GLN A  45       6.265  -5.440  -7.503  1.00 93.60           N  
ATOM    338  OE1 GLN A  45       4.258  -5.778  -6.545  1.00 93.60           O  
ATOM    339  N   ARG A  46       5.124  -0.076  -6.856  1.00 92.76           N  
ATOM    340  CA  ARG A  46       5.583   0.694  -8.007  1.00 92.76           C  
ATOM    341  C   ARG A  46       6.900   0.145  -8.544  1.00 92.76           C  
ATOM    342  CB  ARG A  46       5.742   2.170  -7.637  1.00 92.76           C  
ATOM    343  O   ARG A  46       7.861  -0.025  -7.790  1.00 92.76           O  
ATOM    344  CG  ARG A  46       4.444   2.847  -7.227  1.00 92.76           C  
ATOM    345  CD  ARG A  46       4.673   4.283  -6.778  1.00 92.76           C  
ATOM    346  NE  ARG A  46       3.417   4.955  -6.457  1.00 92.76           N  
ATOM    347  NH1 ARG A  46       4.413   6.832  -5.552  1.00 92.76           N  
ATOM    348  NH2 ARG A  46       2.128   6.669  -5.635  1.00 92.76           N  
ATOM    349  CZ  ARG A  46       3.322   6.150  -5.882  1.00 92.76           C  
ATOM    350  N   LYS A  47       6.818  -0.123  -9.821  1.00 89.62           N  
ATOM    351  CA  LYS A  47       8.014  -0.619 -10.495  1.00 89.62           C  
ATOM    352  C   LYS A  47       8.492   0.362 -11.561  1.00 89.62           C  
ATOM    353  CB  LYS A  47       7.747  -1.988 -11.124  1.00 89.62           C  
ATOM    354  O   LYS A  47       7.694   0.856 -12.360  1.00 89.62           O  
ATOM    355  CG  LYS A  47       7.372  -3.068 -10.120  1.00 89.62           C  
ATOM    356  CD  LYS A  47       7.103  -4.400 -10.807  1.00 89.62           C  
ATOM    357  CE  LYS A  47       6.683  -5.471  -9.808  1.00 89.62           C  
ATOM    358  NZ  LYS A  47       6.366  -6.765 -10.483  1.00 89.62           N  
ATOM    359  N   ASN A  48       9.648   0.765 -11.379  1.00 86.39           N  
ATOM    360  CA  ASN A  48      10.265   1.582 -12.419  1.00 86.39           C  
ATOM    361  C   ASN A  48      11.512   0.915 -12.990  1.00 86.39           C  
ATOM    362  CB  ASN A  48      10.607   2.972 -11.877  1.00 86.39           C  
ATOM    363  O   ASN A  48      12.416   0.536 -12.244  1.00 86.39           O  
ATOM    364  CG  ASN A  48      10.998   3.945 -12.971  1.00 86.39           C  
ATOM    365  ND2 ASN A  48      11.490   5.114 -12.577  1.00 86.39           N  
ATOM    366  OD1 ASN A  48      10.859   3.650 -14.161  1.00 86.39           O  
ATOM    367  N   GLY A  49      11.404   0.632 -14.241  1.00 74.27           N  
ATOM    368  CA  GLY A  49      12.455   0.040 -15.053  1.00 74.27           C  
ATOM    369  C   GLY A  49      13.406   1.066 -15.639  1.00 74.27           C  
ATOM    370  O   GLY A  49      12.986   2.156 -16.033  1.00 74.27           O  
ATOM    371  N   THR A  50      14.718   1.259 -15.149  1.00 63.94           N  
ATOM    372  CA  THR A  50      15.452   2.182 -16.008  1.00 63.94           C  
ATOM    373  C   THR A  50      16.952   1.914 -15.931  1.00 63.94           C  
ATOM    374  CB  THR A  50      15.168   3.646 -15.625  1.00 63.94           C  
ATOM    375  O   THR A  50      17.515   1.810 -14.839  1.00 63.94           O  
ATOM    376  CG2 THR A  50      13.781   4.078 -16.088  1.00 63.94           C  
ATOM    377  OG1 THR A  50      15.250   3.786 -14.201  1.00 63.94           O  
ATOM    378  N   GLY A  51      17.453   1.028 -16.854  1.00 63.29           N  
ATOM    379  CA  GLY A  51      18.843   1.261 -17.214  1.00 63.29           C  
ATOM    380  C   GLY A  51      19.815   0.410 -16.419  1.00 63.29           C  
ATOM    381  O   GLY A  51      19.481  -0.703 -16.008  1.00 63.29           O  
ATOM    382  N   ALA A  52      21.057   0.475 -16.635  1.00 68.28           N  
ATOM    383  CA  ALA A  52      22.234  -0.233 -16.137  1.00 68.28           C  
ATOM    384  C   ALA A  52      22.090  -0.560 -14.653  1.00 68.28           C  
ATOM    385  CB  ALA A  52      23.494   0.595 -16.377  1.00 68.28           C  
ATOM    386  O   ALA A  52      22.792  -1.430 -14.132  1.00 68.28           O  
ATOM    387  N   PHE A  53      20.887  -0.048 -13.908  1.00 67.30           N  
ATOM    388  CA  PHE A  53      20.954  -0.231 -12.463  1.00 67.30           C  
ATOM    389  C   PHE A  53      19.825  -1.132 -11.978  1.00 67.30           C  
ATOM    390  CB  PHE A  53      20.892   1.121 -11.746  1.00 67.30           C  
ATOM    391  O   PHE A  53      19.734  -1.434 -10.786  1.00 67.30           O  
ATOM    392  CG  PHE A  53      22.177   1.903 -11.811  1.00 67.30           C  
ATOM    393  CD1 PHE A  53      23.225   1.616 -10.945  1.00 67.30           C  
ATOM    394  CD2 PHE A  53      22.336   2.924 -12.738  1.00 67.30           C  
ATOM    395  CE1 PHE A  53      24.416   2.338 -11.003  1.00 67.30           C  
ATOM    396  CE2 PHE A  53      23.522   3.650 -12.802  1.00 67.30           C  
ATOM    397  CZ  PHE A  53      24.560   3.356 -11.933  1.00 67.30           C  
ATOM    398  N   GLY A  54      19.066  -1.786 -12.993  1.00 77.03           N  
ATOM    399  CA  GLY A  54      18.099  -2.774 -12.542  1.00 77.03           C  
ATOM    400  C   GLY A  54      16.747  -2.174 -12.205  1.00 77.03           C  
ATOM    401  O   GLY A  54      16.485  -1.009 -12.510  1.00 77.03           O  
ATOM    402  N   MET A  55      15.742  -3.019 -11.873  1.00 82.38           N  
ATOM    403  CA  MET A  55      14.343  -2.753 -11.546  1.00 82.38           C  
ATOM    404  C   MET A  55      14.205  -2.250 -10.113  1.00 82.38           C  
ATOM    405  CB  MET A  55      13.496  -4.011 -11.744  1.00 82.38           C  
ATOM    406  O   MET A  55      14.732  -2.862  -9.183  1.00 82.38           O  
ATOM    407  CG  MET A  55      12.005  -3.780 -11.560  1.00 82.38           C  
ATOM    408  SD  MET A  55      11.023  -5.314 -11.787  1.00 82.38           S  
ATOM    409  CE  MET A  55      11.108  -5.484 -13.592  1.00 82.38           C  
ATOM    410  N   ARG A  56      13.711  -1.004  -9.980  1.00 86.18           N  
ATOM    411  CA  ARG A  56      13.381  -0.460  -8.666  1.00 86.18           C  
ATOM    412  C   ARG A  56      11.925  -0.735  -8.310  1.00 86.18           C  
ATOM    413  CB  ARG A  56      13.656   1.045  -8.623  1.00 86.18           C  
ATOM    414  O   ARG A  56      11.025  -0.490  -9.116  1.00 86.18           O  
ATOM    415  CG  ARG A  56      13.551   1.650  -7.232  1.00 86.18           C  
ATOM    416  CD  ARG A  56      13.843   3.144  -7.244  1.00 86.18           C  
ATOM    417  NE  ARG A  56      13.902   3.692  -5.891  1.00 86.18           N  
ATOM    418  NH1 ARG A  56      13.068   5.766  -6.473  1.00 86.18           N  
ATOM    419  NH2 ARG A  56      13.628   5.321  -4.296  1.00 86.18           N  
ATOM    420  CZ  ARG A  56      13.533   4.925  -5.557  1.00 86.18           C  
ATOM    421  N   VAL A  57      11.774  -1.373  -7.089  1.00 88.92           N  
ATOM    422  CA  VAL A  57      10.435  -1.701  -6.611  1.00 88.92           C  
ATOM    423  C   VAL A  57      10.171  -0.992  -5.284  1.00 88.92           C  
ATOM    424  CB  VAL A  57      10.249  -3.226  -6.446  1.00 88.92           C  
ATOM    425  O   VAL A  57      10.973  -1.089  -4.352  1.00 88.92           O  
ATOM    426  CG1 VAL A  57       8.839  -3.548  -5.954  1.00 88.92           C  
ATOM    427  CG2 VAL A  57      10.535  -3.943  -7.764  1.00 88.92           C  
ATOM    428  N   VAL A  58       9.109  -0.191  -5.306  1.00 91.49           N  
ATOM    429  CA  VAL A  58       8.645   0.470  -4.090  1.00 91.49           C  
ATOM    430  C   VAL A  58       7.260  -0.053  -3.714  1.00 91.49           C  
ATOM    431  CB  VAL A  58       8.608   2.005  -4.257  1.00 91.49           C  
ATOM    432  O   VAL A  58       6.376  -0.156  -4.567  1.00 91.49           O  
ATOM    433  CG1 VAL A  58       8.135   2.678  -2.970  1.00 91.49           C  
ATOM    434  CG2 VAL A  58       9.983   2.531  -4.665  1.00 91.49           C  
ATOM    435  N   ARG A  59       7.116  -0.389  -2.395  1.00 93.33           N  
ATOM    436  CA  ARG A  59       5.860  -0.904  -1.858  1.00 93.33           C  
ATOM    437  C   ARG A  59       5.397  -0.079  -0.662  1.00 93.33           C  
ATOM    438  CB  ARG A  59       6.009  -2.372  -1.456  1.00 93.33           C  
ATOM    439  O   ARG A  59       6.214   0.526   0.035  1.00 93.33           O  
ATOM    440  CG  ARG A  59       6.426  -3.285  -2.598  1.00 93.33           C  
ATOM    441  CD  ARG A  59       6.648  -4.715  -2.125  1.00 93.33           C  
ATOM    442  NE  ARG A  59       6.854  -5.628  -3.246  1.00 93.33           N  
ATOM    443  NH1 ARG A  59       9.157  -5.457  -3.232  1.00 93.33           N  
ATOM    444  NH2 ARG A  59       8.113  -6.799  -4.769  1.00 93.33           N  
ATOM    445  CZ  ARG A  59       8.041  -5.959  -3.746  1.00 93.33           C  
ATOM    446  N   GLY A  60       4.063  -0.111  -0.426  1.00 94.82           N  
ATOM    447  CA  GLY A  60       3.582   0.594   0.751  1.00 94.82           C  
ATOM    448  C   GLY A  60       2.069   0.692   0.810  1.00 94.82           C  
ATOM    449  O   GLY A  60       1.366  -0.055   0.127  1.00 94.82           O  
ATOM    450  N   CYS A  61       1.640   1.539   1.783  1.00 96.11           N  
ATOM    451  CA  CYS A  61       0.228   1.816   2.021  1.00 96.11           C  
ATOM    452  C   CYS A  61      -0.184   3.138   1.385  1.00 96.11           C  
ATOM    453  CB  CYS A  61      -0.066   1.847   3.521  1.00 96.11           C  
ATOM    454  O   CYS A  61       0.607   4.082   1.337  1.00 96.11           O  
ATOM    455  SG  CYS A  61       0.343   0.309   4.375  1.00 96.11           S  
ATOM    456  N   ALA A  62      -1.438   3.159   0.891  1.00 96.73           N  
ATOM    457  CA  ALA A  62      -1.972   4.391   0.316  1.00 96.73           C  
ATOM    458  C   ALA A  62      -3.486   4.467   0.489  1.00 96.73           C  
ATOM    459  CB  ALA A  62      -1.603   4.492  -1.162  1.00 96.73           C  
ATOM    460  O   ALA A  62      -4.147   3.443   0.683  1.00 96.73           O  
ATOM    461  N   ALA A  63      -3.991   5.690   0.548  1.00 96.84           N  
ATOM    462  CA  ALA A  63      -5.436   5.896   0.608  1.00 96.84           C  
ATOM    463  C   ALA A  63      -6.115   5.395  -0.664  1.00 96.84           C  
ATOM    464  CB  ALA A  63      -5.754   7.373   0.830  1.00 96.84           C  
ATOM    465  O   ALA A  63      -7.220   4.852  -0.612  1.00 96.84           O  
ATOM    466  N   SER A  64      -5.459   5.621  -1.760  1.00 96.80           N  
ATOM    467  CA  SER A  64      -5.882   5.185  -3.087  1.00 96.80           C  
ATOM    468  C   SER A  64      -4.687   4.778  -3.943  1.00 96.80           C  
ATOM    469  CB  SER A  64      -6.669   6.292  -3.790  1.00 96.80           C  
ATOM    470  O   SER A  64      -3.542   5.090  -3.608  1.00 96.80           O  
ATOM    471  OG  SER A  64      -5.860   7.439  -3.984  1.00 96.80           O  
ATOM    472  N   CYS A  65      -5.013   3.943  -4.977  1.00 96.37           N  
ATOM    473  CA  CYS A  65      -3.961   3.460  -5.864  1.00 96.37           C  
ATOM    474  C   CYS A  65      -3.274   4.620  -6.575  1.00 96.37           C  
ATOM    475  CB  CYS A  65      -4.532   2.485  -6.893  1.00 96.37           C  
ATOM    476  O   CYS A  65      -3.915   5.366  -7.317  1.00 96.37           O  
ATOM    477  SG  CYS A  65      -3.274   1.525  -7.763  1.00 96.37           S  
ATOM    478  N   PRO A  66      -1.952   4.800  -6.348  1.00 95.70           N  
ATOM    479  CA  PRO A  66      -1.219   5.920  -6.943  1.00 95.70           C  
ATOM    480  C   PRO A  66      -1.163   5.845  -8.468  1.00 95.70           C  
ATOM    481  CB  PRO A  66       0.181   5.785  -6.339  1.00 95.70           C  
ATOM    482  O   PRO A  66      -1.196   4.751  -9.037  1.00 95.70           O  
ATOM    483  CG  PRO A  66       0.006   4.871  -5.170  1.00 95.70           C  
ATOM    484  CD  PRO A  66      -1.209   4.020  -5.407  1.00 95.70           C  
ATOM    485  N   SER A  67      -1.139   6.996  -9.024  1.00 95.71           N  
ATOM    486  CA  SER A  67      -0.975   7.086 -10.471  1.00 95.71           C  
ATOM    487  C   SER A  67       0.476   6.853 -10.878  1.00 95.71           C  
ATOM    488  CB  SER A  67      -1.442   8.451 -10.980  1.00 95.71           C  
ATOM    489  O   SER A  67       1.399   7.294 -10.190  1.00 95.71           O  
ATOM    490  OG  SER A  67      -2.817   8.648 -10.699  1.00 95.71           O  
ATOM    491  N   PRO A  68       0.675   6.049 -11.890  1.00 92.37           N  
ATOM    492  CA  PRO A  68       2.049   5.866 -12.365  1.00 92.37           C  
ATOM    493  C   PRO A  68       2.679   7.164 -12.863  1.00 92.37           C  
ATOM    494  CB  PRO A  68       1.895   4.859 -13.508  1.00 92.37           C  
ATOM    495  O   PRO A  68       1.987   8.011 -13.434  1.00 92.37           O  
ATOM    496  CG  PRO A  68       0.487   5.030 -13.980  1.00 92.37           C  
ATOM    497  CD  PRO A  68      -0.346   5.516 -12.830  1.00 92.37           C  
ATOM    498  N   ILE A  69       3.914   7.458 -12.447  1.00 89.16           N  
ATOM    499  CA  ILE A  69       4.694   8.572 -12.974  1.00 89.16           C  
ATOM    500  C   ILE A  69       5.751   8.049 -13.945  1.00 89.16           C  
ATOM    501  CB  ILE A  69       5.363   9.381 -11.839  1.00 89.16           C  
ATOM    502  O   ILE A  69       6.529   7.156 -13.603  1.00 89.16           O  
ATOM    503  CG1 ILE A  69       4.306   9.890 -10.853  1.00 89.16           C  
ATOM    504  CG2 ILE A  69       6.181  10.541 -12.413  1.00 89.16           C  
ATOM    505  CD1 ILE A  69       4.881  10.406  -9.541  1.00 89.16           C  
ATOM    506  N   GLY A  70       5.758   8.679 -15.192  1.00 86.18           N  
ATOM    507  CA  GLY A  70       6.749   8.260 -16.171  1.00 86.18           C  
ATOM    508  C   GLY A  70       6.523   6.850 -16.683  1.00 86.18           C  
ATOM    509  O   GLY A  70       5.409   6.498 -17.077  1.00 86.18           O  
ATOM    510  N   GLY A  71       7.478   5.911 -16.690  1.00 86.15           N  
ATOM    511  CA  GLY A  71       7.481   4.518 -17.108  1.00 86.15           C  
ATOM    512  C   GLY A  71       7.222   3.552 -15.968  1.00 86.15           C  
ATOM    513  O   GLY A  71       7.520   2.361 -16.077  1.00 86.15           O  
ATOM    514  N   GLU A  72       6.593   4.061 -14.922  1.00 90.91           N  
ATOM    515  CA  GLU A  72       6.335   3.209 -13.764  1.00 90.91           C  
ATOM    516  C   GLU A  72       5.119   2.317 -13.996  1.00 90.91           C  
ATOM    517  CB  GLU A  72       6.133   4.059 -12.507  1.00 90.91           C  
ATOM    518  O   GLU A  72       4.165   2.721 -14.663  1.00 90.91           O  
ATOM    519  CG  GLU A  72       7.398   4.755 -12.025  1.00 90.91           C  
ATOM    520  CD  GLU A  72       7.203   5.523 -10.728  1.00 90.91           C  
ATOM    521  OE1 GLU A  72       8.208   5.833 -10.049  1.00 90.91           O  
ATOM    522  OE2 GLU A  72       6.035   5.817 -10.387  1.00 90.91           O  
ATOM    523  N   GLU A  73       5.288   1.106 -13.586  1.00 91.93           N  
ATOM    524  CA  GLU A  73       4.155   0.195 -13.442  1.00 91.93           C  
ATOM    525  C   GLU A  73       3.653   0.164 -12.001  1.00 91.93           C  
ATOM    526  CB  GLU A  73       4.538  -1.215 -13.896  1.00 91.93           C  
ATOM    527  O   GLU A  73       4.434  -0.041 -11.070  1.00 91.93           O  
ATOM    528  CG  GLU A  73       4.909  -1.308 -15.369  1.00 91.93           C  
ATOM    529  CD  GLU A  73       5.288  -2.714 -15.806  1.00 91.93           C  
ATOM    530  OE1 GLU A  73       5.709  -2.895 -16.970  1.00 91.93           O  
ATOM    531  OE2 GLU A  73       5.161  -3.642 -14.976  1.00 91.93           O  
ATOM    532  N   VAL A  74       2.330   0.467 -11.854  1.00 94.87           N  
ATOM    533  CA  VAL A  74       1.752   0.524 -10.515  1.00 94.87           C  
ATOM    534  C   VAL A  74       0.662  -0.537 -10.377  1.00 94.87           C  
ATOM    535  CB  VAL A  74       1.175   1.923 -10.205  1.00 94.87           C  
ATOM    536  O   VAL A  74      -0.183  -0.687 -11.263  1.00 94.87           O  
ATOM    537  CG1 VAL A  74       0.542   1.950  -8.815  1.00 94.87           C  
ATOM    538  CG2 VAL A  74       2.266   2.986 -10.319  1.00 94.87           C  
ATOM    539  N   SER A  75       0.700  -1.287  -9.277  1.00 94.82           N  
ATOM    540  CA  SER A  75      -0.334  -2.250  -8.912  1.00 94.82           C  
ATOM    541  C   SER A  75      -0.807  -2.038  -7.478  1.00 94.82           C  
ATOM    542  CB  SER A  75       0.183  -3.680  -9.081  1.00 94.82           C  
ATOM    543  O   SER A  75      -0.020  -1.656  -6.609  1.00 94.82           O  
ATOM    544  OG  SER A  75       0.645  -3.895 -10.403  1.00 94.82           O  
ATOM    545  N   CYS A  76      -2.130  -2.305  -7.310  1.00 96.53           N  
ATOM    546  CA  CYS A  76      -2.733  -2.128  -5.994  1.00 96.53           C  
ATOM    547  C   CYS A  76      -3.594  -3.329  -5.623  1.00 96.53           C  
ATOM    548  CB  CYS A  76      -3.577  -0.854  -5.959  1.00 96.53           C  
ATOM    549  O   CYS A  76      -4.102  -4.030  -6.501  1.00 96.53           O  
ATOM    550  SG  CYS A  76      -2.628   0.656  -6.243  1.00 96.53           S  
ATOM    551  N   CYS A  77      -3.677  -3.570  -4.331  1.00 96.16           N  
ATOM    552  CA  CYS A  77      -4.529  -4.611  -3.765  1.00 96.16           C  
ATOM    553  C   CYS A  77      -4.993  -4.234  -2.363  1.00 96.16           C  
ATOM    554  CB  CYS A  77      -3.787  -5.947  -3.724  1.00 96.16           C  
ATOM    555  O   CYS A  77      -4.501  -3.265  -1.781  1.00 96.16           O  
ATOM    556  SG  CYS A  77      -2.329  -5.938  -2.658  1.00 96.16           S  
ATOM    557  N   SER A  78      -6.052  -4.896  -1.788  1.00 95.26           N  
ATOM    558  CA  SER A  78      -6.651  -4.402  -0.553  1.00 95.26           C  
ATOM    559  C   SER A  78      -6.710  -5.495   0.508  1.00 95.26           C  
ATOM    560  CB  SER A  78      -8.057  -3.860  -0.817  1.00 95.26           C  
ATOM    561  O   SER A  78      -7.513  -5.420   1.441  1.00 95.26           O  
ATOM    562  OG  SER A  78      -8.010  -2.743  -1.688  1.00 95.26           O  
ATOM    563  N   THR A  79      -5.882  -6.561   0.314  1.00 93.68           N  
ATOM    564  CA  THR A  79      -5.790  -7.567   1.366  1.00 93.68           C  
ATOM    565  C   THR A  79      -4.420  -7.524   2.038  1.00 93.68           C  
ATOM    566  CB  THR A  79      -6.047  -8.980   0.810  1.00 93.68           C  
ATOM    567  O   THR A  79      -3.491  -6.896   1.525  1.00 93.68           O  
ATOM    568  CG2 THR A  79      -7.428  -9.076   0.169  1.00 93.68           C  
ATOM    569  OG1 THR A  79      -5.053  -9.289  -0.175  1.00 93.68           O  
ATOM    570  N   ASP A  80      -4.321  -8.148   3.242  1.00 93.10           N  
ATOM    571  CA  ASP A  80      -3.080  -8.107   4.009  1.00 93.10           C  
ATOM    572  C   ASP A  80      -1.924  -8.715   3.217  1.00 93.10           C  
ATOM    573  CB  ASP A  80      -3.247  -8.841   5.341  1.00 93.10           C  
ATOM    574  O   ASP A  80      -2.053  -9.807   2.660  1.00 93.10           O  
ATOM    575  CG  ASP A  80      -4.101  -8.075   6.337  1.00 93.10           C  
ATOM    576  OD1 ASP A  80      -4.375  -6.877   6.111  1.00 93.10           O  
ATOM    577  OD2 ASP A  80      -4.502  -8.675   7.358  1.00 93.10           O  
ATOM    578  N   ASN A  81      -0.878  -7.918   3.081  1.00 92.42           N  
ATOM    579  CA  ASN A  81       0.374  -8.375   2.487  1.00 92.42           C  
ATOM    580  C   ASN A  81       0.174  -8.841   1.048  1.00 92.42           C  
ATOM    581  CB  ASN A  81       0.990  -9.495   3.327  1.00 92.42           C  
ATOM    582  O   ASN A  81       0.806  -9.804   0.609  1.00 92.42           O  
ATOM    583  CG  ASN A  81       1.378  -9.035   4.719  1.00 92.42           C  
ATOM    584  ND2 ASN A  81       0.963  -9.790   5.730  1.00 92.42           N  
ATOM    585  OD1 ASN A  81       2.044  -8.010   4.885  1.00 92.42           O  
ATOM    586  N   CYS A  82      -0.753  -8.316   0.351  1.00 93.68           N  
ATOM    587  CA  CYS A  82      -1.118  -8.726  -1.000  1.00 93.68           C  
ATOM    588  C   CYS A  82      -0.098  -8.226  -2.016  1.00 93.68           C  
ATOM    589  CB  CYS A  82      -2.509  -8.204  -1.361  1.00 93.68           C  
ATOM    590  O   CYS A  82      -0.080  -8.683  -3.160  1.00 93.68           O  
ATOM    591  SG  CYS A  82      -2.621  -6.402  -1.408  1.00 93.68           S  
ATOM    592  N   ASN A  83       0.763  -7.254  -1.591  1.00 93.19           N  
ATOM    593  CA  ASN A  83       1.705  -6.681  -2.545  1.00 93.19           C  
ATOM    594  C   ASN A  83       3.078  -7.338  -2.442  1.00 93.19           C  
ATOM    595  CB  ASN A  83       1.824  -5.169  -2.341  1.00 93.19           C  
ATOM    596  O   ASN A  83       4.104  -6.671  -2.590  1.00 93.19           O  
ATOM    597  CG  ASN A  83       2.364  -4.806  -0.972  1.00 93.19           C  
ATOM    598  ND2 ASN A  83       3.053  -3.674  -0.887  1.00 93.19           N  
ATOM    599  OD1 ASN A  83       2.165  -5.537   0.002  1.00 93.19           O  
ATOM    600  N   THR A  84       3.247  -8.745  -2.142  1.00 86.35           N  
ATOM    601  CA  THR A  84       4.511  -9.457  -1.986  1.00 86.35           C  
ATOM    602  C   THR A  84       4.892 -10.171  -3.280  1.00 86.35           C  
ATOM    603  CB  THR A  84       4.440 -10.476  -0.835  1.00 86.35           C  
ATOM    604  O   THR A  84       6.052 -10.541  -3.472  1.00 86.35           O  
ATOM    605  CG2 THR A  84       4.236  -9.779   0.506  1.00 86.35           C  
ATOM    606  OG1 THR A  84       3.347 -11.373  -1.065  1.00 86.35           O  
ATOM    607  N   TYR A  85       3.958 -10.334  -4.214  1.00 72.68           N  
ATOM    608  CA  TYR A  85       4.197 -11.204  -5.361  1.00 72.68           C  
ATOM    609  C   TYR A  85       4.329 -10.391  -6.643  1.00 72.68           C  
ATOM    610  CB  TYR A  85       3.067 -12.227  -5.505  1.00 72.68           C  
ATOM    611  O   TYR A  85       4.668 -10.934  -7.698  1.00 72.68           O  
ATOM    612  CG  TYR A  85       2.886 -13.106  -4.291  1.00 72.68           C  
ATOM    613  CD1 TYR A  85       3.781 -14.137  -4.015  1.00 72.68           C  
ATOM    614  CD2 TYR A  85       1.820 -12.909  -3.420  1.00 72.68           C  
ATOM    615  CE1 TYR A  85       3.618 -14.952  -2.899  1.00 72.68           C  
ATOM    616  CE2 TYR A  85       1.647 -13.718  -2.301  1.00 72.68           C  
ATOM    617  OH  TYR A  85       2.383 -15.537  -0.943  1.00 72.68           O  
ATOM    618  CZ  TYR A  85       2.550 -14.734  -2.049  1.00 72.68           C  
ATOM    619  N   PHE A  86       4.834  -9.137  -6.624  1.00 59.30           N  
ATOM    620  CA  PHE A  86       4.916  -8.502  -7.934  1.00 59.30           C  
ATOM    621  C   PHE A  86       6.333  -8.015  -8.212  1.00 59.30           C  
ATOM    622  CB  PHE A  86       3.931  -7.332  -8.028  1.00 59.30           C  
ATOM    623  O   PHE A  86       7.041  -7.592  -7.296  1.00 59.30           O  
ATOM    624  CG  PHE A  86       2.492  -7.736  -7.855  1.00 59.30           C  
ATOM    625  CD1 PHE A  86       1.779  -8.291  -8.910  1.00 59.30           C  
ATOM    626  CD2 PHE A  86       1.851  -7.559  -6.635  1.00 59.30           C  
ATOM    627  CE1 PHE A  86       0.446  -8.665  -8.752  1.00 59.30           C  
ATOM    628  CE2 PHE A  86       0.520  -7.930  -6.470  1.00 59.30           C  
ATOM    629  CZ  PHE A  86      -0.181  -8.482  -7.530  1.00 59.30           C  
TER     630      ALA A   1                                                      
ENDMDL                                                                          
END                                                                             
