# Supplementary material for: Domain loss enabled evolution of novel functions in the snake three-finger toxin gene superfamily
Source: Nat Commun. 2023 Aug 11;14:4861. doi: 10.1038/s41467-023-40550-0 (PMC10421932; doi:10.1038/s41467-023-40550-0)
Supplement: Supplementary file 5 — Supplementary Data 2 [file 41467_2023_40550_MOESM5_ESM.zip › SD2_structure_predictions/full_sequence/SP|O12961|Bungarus_multicinctus.pdb]

MODEL     1                                                                     
ATOM      1  N   MET A   1     -43.113  -2.952  23.955  1.00 61.96           N  
ATOM      2  CA  MET A   1     -42.462  -4.081  23.297  1.00 61.96           C  
ATOM      3  C   MET A   1     -41.941  -3.683  21.920  1.00 61.96           C  
ATOM      4  CB  MET A   1     -43.428  -5.261  23.170  1.00 61.96           C  
ATOM      5  O   MET A   1     -41.254  -4.465  21.261  1.00 61.96           O  
ATOM      6  CG  MET A   1     -44.875  -4.847  22.955  1.00 61.96           C  
ATOM      7  SD  MET A   1     -46.016  -6.283  22.903  1.00 61.96           S  
ATOM      8  CE  MET A   1     -47.548  -5.456  22.392  1.00 61.96           C  
ATOM      9  N   LYS A   2     -42.010  -2.359  21.538  1.00 68.24           N  
ATOM     10  CA  LYS A   2     -41.631  -1.733  20.275  1.00 68.24           C  
ATOM     11  C   LYS A   2     -40.343  -0.929  20.424  1.00 68.24           C  
ATOM     12  CB  LYS A   2     -42.756  -0.831  19.763  1.00 68.24           C  
ATOM     13  O   LYS A   2     -39.570  -0.803  19.471  1.00 68.24           O  
ATOM     14  CG  LYS A   2     -43.897  -1.583  19.094  1.00 68.24           C  
ATOM     15  CD  LYS A   2     -45.076  -0.665  18.801  1.00 68.24           C  
ATOM     16  CE  LYS A   2     -46.122  -1.355  17.936  1.00 68.24           C  
ATOM     17  NZ  LYS A   2     -47.464  -1.365  18.591  1.00 68.24           N  
ATOM     18  N   THR A   3     -40.023  -0.636  21.747  1.00 66.21           N  
ATOM     19  CA  THR A   3     -38.813   0.128  22.027  1.00 66.21           C  
ATOM     20  C   THR A   3     -37.615  -0.801  22.203  1.00 66.21           C  
ATOM     21  CB  THR A   3     -38.981   0.998  23.287  1.00 66.21           C  
ATOM     22  O   THR A   3     -36.480  -0.423  21.906  1.00 66.21           O  
ATOM     23  CG2 THR A   3     -39.902   2.183  23.018  1.00 66.21           C  
ATOM     24  OG1 THR A   3     -39.539   0.201  24.339  1.00 66.21           O  
ATOM     25  N   LEU A   4     -37.889  -2.050  22.456  1.00 65.16           N  
ATOM     26  CA  LEU A   4     -36.895  -3.108  22.610  1.00 65.16           C  
ATOM     27  C   LEU A   4     -36.479  -3.664  21.253  1.00 65.16           C  
ATOM     28  CB  LEU A   4     -37.443  -4.234  23.490  1.00 65.16           C  
ATOM     29  O   LEU A   4     -35.303  -3.967  21.035  1.00 65.16           O  
ATOM     30  CG  LEU A   4     -36.798  -4.393  24.868  1.00 65.16           C  
ATOM     31  CD1 LEU A   4     -37.785  -5.023  25.846  1.00 65.16           C  
ATOM     32  CD2 LEU A   4     -35.527  -5.230  24.770  1.00 65.16           C  
ATOM     33  N   LEU A   5     -37.360  -3.625  20.272  1.00 65.03           N  
ATOM     34  CA  LEU A   5     -37.138  -4.059  18.897  1.00 65.03           C  
ATOM     35  C   LEU A   5     -36.396  -2.990  18.102  1.00 65.03           C  
ATOM     36  CB  LEU A   5     -38.470  -4.385  18.216  1.00 65.03           C  
ATOM     37  O   LEU A   5     -35.530  -3.308  17.284  1.00 65.03           O  
ATOM     38  CG  LEU A   5     -38.626  -5.808  17.677  1.00 65.03           C  
ATOM     39  CD1 LEU A   5     -40.061  -6.290  17.862  1.00 65.03           C  
ATOM     40  CD2 LEU A   5     -38.220  -5.872  16.209  1.00 65.03           C  
ATOM     41  N   LEU A   6     -36.518  -1.714  18.456  1.00 63.14           N  
ATOM     42  CA  LEU A   6     -35.885  -0.562  17.823  1.00 63.14           C  
ATOM     43  C   LEU A   6     -34.459  -0.378  18.332  1.00 63.14           C  
ATOM     44  CB  LEU A   6     -36.700   0.707  18.083  1.00 63.14           C  
ATOM     45  O   LEU A   6     -33.560  -0.035  17.562  1.00 63.14           O  
ATOM     46  CG  LEU A   6     -37.590   1.188  16.935  1.00 63.14           C  
ATOM     47  CD1 LEU A   6     -38.824   1.897  17.483  1.00 63.14           C  
ATOM     48  CD2 LEU A   6     -36.809   2.107  16.001  1.00 63.14           C  
ATOM     49  N   THR A   7     -34.204  -0.777  19.468  1.00 65.37           N  
ATOM     50  CA  THR A   7     -32.886  -0.741  20.093  1.00 65.37           C  
ATOM     51  C   THR A   7     -32.043  -1.933  19.647  1.00 65.37           C  
ATOM     52  CB  THR A   7     -32.996  -0.733  21.629  1.00 65.37           C  
ATOM     53  O   THR A   7     -30.827  -1.814  19.488  1.00 65.37           O  
ATOM     54  CG2 THR A   7     -33.531   0.603  22.135  1.00 65.37           C  
ATOM     55  OG1 THR A   7     -33.884  -1.778  22.044  1.00 65.37           O  
ATOM     56  N   LEU A   8     -32.569  -3.039  19.262  1.00 62.49           N  
ATOM     57  CA  LEU A   8     -31.946  -4.256  18.754  1.00 62.49           C  
ATOM     58  C   LEU A   8     -31.595  -4.112  17.277  1.00 62.49           C  
ATOM     59  CB  LEU A   8     -32.874  -5.457  18.955  1.00 62.49           C  
ATOM     60  O   LEU A   8     -30.540  -4.574  16.837  1.00 62.49           O  
ATOM     61  CG  LEU A   8     -32.256  -6.837  18.725  1.00 62.49           C  
ATOM     62  CD1 LEU A   8     -31.986  -7.527  20.058  1.00 62.49           C  
ATOM     63  CD2 LEU A   8     -33.167  -7.692  17.850  1.00 62.49           C  
ATOM     64  N   VAL A   9     -32.256  -3.278  16.507  1.00 65.26           N  
ATOM     65  CA  VAL A   9     -32.045  -2.956  15.099  1.00 65.26           C  
ATOM     66  C   VAL A   9     -30.958  -1.891  14.970  1.00 65.26           C  
ATOM     67  CB  VAL A   9     -33.348  -2.471  14.426  1.00 65.26           C  
ATOM     68  O   VAL A   9     -30.106  -1.969  14.082  1.00 65.26           O  
ATOM     69  CG1 VAL A   9     -33.078  -2.014  12.993  1.00 65.26           C  
ATOM     70  CG2 VAL A   9     -34.402  -3.577  14.447  1.00 65.26           C  
ATOM     71  N   VAL A  10     -30.791  -1.039  15.963  1.00 63.77           N  
ATOM     72  CA  VAL A  10     -29.806   0.037  16.009  1.00 63.77           C  
ATOM     73  C   VAL A  10     -28.465  -0.511  16.491  1.00 63.77           C  
ATOM     74  CB  VAL A  10     -30.270   1.192  16.925  1.00 63.77           C  
ATOM     75  O   VAL A  10     -27.411  -0.132  15.975  1.00 63.77           O  
ATOM     76  CG1 VAL A  10     -29.183   2.259  17.040  1.00 63.77           C  
ATOM     77  CG2 VAL A  10     -31.568   1.801  16.397  1.00 63.77           C  
ATOM     78  N   VAL A  11     -28.340  -1.628  17.336  1.00 61.00           N  
ATOM     79  CA  VAL A  11     -27.182  -2.337  17.871  1.00 61.00           C  
ATOM     80  C   VAL A  11     -26.695  -3.370  16.858  1.00 61.00           C  
ATOM     81  CB  VAL A  11     -27.508  -3.022  19.217  1.00 61.00           C  
ATOM     82  O   VAL A  11     -25.488  -3.574  16.700  1.00 61.00           O  
ATOM     83  CG1 VAL A  11     -26.348  -3.910  19.665  1.00 61.00           C  
ATOM     84  CG2 VAL A  11     -27.828  -1.977  20.283  1.00 61.00           C  
ATOM     85  N   THR A  12     -27.531  -3.896  15.969  1.00 60.38           N  
ATOM     86  CA  THR A  12     -27.222  -4.805  14.871  1.00 60.38           C  
ATOM     87  C   THR A  12     -26.706  -4.034  13.659  1.00 60.38           C  
ATOM     88  CB  THR A  12     -28.456  -5.634  14.468  1.00 60.38           C  
ATOM     89  O   THR A  12     -25.851  -4.527  12.922  1.00 60.38           O  
ATOM     90  CG2 THR A  12     -28.911  -6.534  15.612  1.00 60.38           C  
ATOM     91  OG1 THR A  12     -29.526  -4.747  14.118  1.00 60.38           O  
ATOM     92  N   ILE A  13     -26.952  -2.752  13.470  1.00 61.62           N  
ATOM     93  CA  ILE A  13     -26.532  -1.847  12.406  1.00 61.62           C  
ATOM     94  C   ILE A  13     -25.231  -1.153  12.802  1.00 61.62           C  
ATOM     95  CB  ILE A  13     -27.624  -0.799  12.092  1.00 61.62           C  
ATOM     96  O   ILE A  13     -24.366  -0.912  11.956  1.00 61.62           O  
ATOM     97  CG1 ILE A  13     -28.880  -1.484  11.542  1.00 61.62           C  
ATOM     98  CG2 ILE A  13     -27.097   0.251  11.109  1.00 61.62           C  
ATOM     99  CD1 ILE A  13     -30.091  -0.567  11.439  1.00 61.62           C  
ATOM    100  N   VAL A  14     -24.905  -0.966  14.120  1.00 59.70           N  
ATOM    101  CA  VAL A  14     -23.705  -0.374  14.704  1.00 59.70           C  
ATOM    102  C   VAL A  14     -22.641  -1.451  14.901  1.00 59.70           C  
ATOM    103  CB  VAL A  14     -24.013   0.324  16.047  1.00 59.70           C  
ATOM    104  O   VAL A  14     -21.444  -1.180  14.777  1.00 59.70           O  
ATOM    105  CG1 VAL A  14     -22.726   0.816  16.707  1.00 59.70           C  
ATOM    106  CG2 VAL A  14     -24.985   1.484  15.835  1.00 59.70           C  
ATOM    107  N   CYS A  15     -23.026  -2.824  14.912  1.00 57.87           N  
ATOM    108  CA  CYS A  15     -22.136  -3.976  15.008  1.00 57.87           C  
ATOM    109  C   CYS A  15     -21.820  -4.538  13.627  1.00 57.87           C  
ATOM    110  CB  CYS A  15     -22.759  -5.064  15.882  1.00 57.87           C  
ATOM    111  O   CYS A  15     -21.015  -5.462  13.497  1.00 57.87           O  
ATOM    112  SG  CYS A  15     -22.634  -4.735  17.653  1.00 57.87           S  
ATOM    113  N   LEU A  16     -22.422  -4.068  12.549  1.00 54.65           N  
ATOM    114  CA  LEU A  16     -21.993  -4.363  11.186  1.00 54.65           C  
ATOM    115  C   LEU A  16     -20.751  -3.558  10.820  1.00 54.65           C  
ATOM    116  CB  LEU A  16     -23.120  -4.065  10.194  1.00 54.65           C  
ATOM    117  O   LEU A  16     -20.805  -2.328  10.739  1.00 54.65           O  
ATOM    118  CG  LEU A  16     -24.172  -5.161  10.014  1.00 54.65           C  
ATOM    119  CD1 LEU A  16     -25.571  -4.554  10.000  1.00 54.65           C  
ATOM    120  CD2 LEU A  16     -23.912  -5.947   8.733  1.00 54.65           C  
ATOM    121  N   ASP A  17     -19.941  -3.381  11.804  1.00 52.52           N  
ATOM    122  CA  ASP A  17     -18.646  -2.922  11.310  1.00 52.52           C  
ATOM    123  C   ASP A  17     -18.489  -3.218   9.820  1.00 52.52           C  
ATOM    124  CB  ASP A  17     -17.509  -3.576  12.099  1.00 52.52           C  
ATOM    125  O   ASP A  17     -18.423  -4.381   9.417  1.00 52.52           O  
ATOM    126  CG  ASP A  17     -16.686  -2.576  12.892  1.00 52.52           C  
ATOM    127  OD1 ASP A  17     -16.262  -1.547  12.324  1.00 52.52           O  
ATOM    128  OD2 ASP A  17     -16.458  -2.821  14.097  1.00 52.52           O  
ATOM    129  N   LEU A  18     -19.479  -2.913   8.994  1.00 53.42           N  
ATOM    130  CA  LEU A  18     -19.178  -2.890   7.567  1.00 53.42           C  
ATOM    131  C   LEU A  18     -17.693  -2.636   7.328  1.00 53.42           C  
ATOM    132  CB  LEU A  18     -20.011  -1.818   6.860  1.00 53.42           C  
ATOM    133  O   LEU A  18     -17.244  -1.488   7.353  1.00 53.42           O  
ATOM    134  CG  LEU A  18     -21.367  -2.265   6.312  1.00 53.42           C  
ATOM    135  CD1 LEU A  18     -22.473  -1.959   7.318  1.00 53.42           C  
ATOM    136  CD2 LEU A  18     -21.653  -1.590   4.975  1.00 53.42           C  
ATOM    137  N   GLY A  19     -16.825  -3.178   8.264  1.00 59.72           N  
ATOM    138  CA  GLY A  19     -15.426  -3.086   7.879  1.00 59.72           C  
ATOM    139  C   GLY A  19     -15.208  -3.228   6.384  1.00 59.72           C  
ATOM    140  O   GLY A  19     -15.395  -4.310   5.825  1.00 59.72           O  
ATOM    141  N   TYR A  20     -15.884  -2.378   5.577  1.00 65.50           N  
ATOM    142  CA  TYR A  20     -15.640  -2.364   4.139  1.00 65.50           C  
ATOM    143  C   TYR A  20     -14.177  -2.660   3.832  1.00 65.50           C  
ATOM    144  CB  TYR A  20     -16.035  -1.011   3.540  1.00 65.50           C  
ATOM    145  O   TYR A  20     -13.281  -1.961   4.310  1.00 65.50           O  
ATOM    146  CG  TYR A  20     -17.526  -0.777   3.499  1.00 65.50           C  
ATOM    147  CD1 TYR A  20     -18.307  -1.316   2.480  1.00 65.50           C  
ATOM    148  CD2 TYR A  20     -18.155  -0.017   4.479  1.00 65.50           C  
ATOM    149  CE1 TYR A  20     -19.681  -1.102   2.437  1.00 65.50           C  
ATOM    150  CE2 TYR A  20     -19.528   0.204   4.446  1.00 65.50           C  
ATOM    151  OH  TYR A  20     -21.641  -0.127   3.386  1.00 65.50           O  
ATOM    152  CZ  TYR A  20     -20.281  -0.342   3.423  1.00 65.50           C  
ATOM    153  N   THR A  21     -14.010  -4.082   3.796  1.00 79.16           N  
ATOM    154  CA  THR A  21     -12.675  -4.443   3.332  1.00 79.16           C  
ATOM    155  C   THR A  21     -12.489  -4.056   1.867  1.00 79.16           C  
ATOM    156  CB  THR A  21     -12.411  -5.950   3.506  1.00 79.16           C  
ATOM    157  O   THR A  21     -13.440  -4.096   1.084  1.00 79.16           O  
ATOM    158  CG2 THR A  21     -12.474  -6.353   4.975  1.00 79.16           C  
ATOM    159  OG1 THR A  21     -13.399  -6.689   2.776  1.00 79.16           O  
ATOM    160  N   ARG A  22     -11.511  -3.283   1.592  1.00 90.90           N  
ATOM    161  CA  ARG A  22     -11.163  -2.785   0.265  1.00 90.90           C  
ATOM    162  C   ARG A  22     -10.464  -3.862  -0.558  1.00 90.90           C  
ATOM    163  CB  ARG A  22     -10.271  -1.547   0.372  1.00 90.90           C  
ATOM    164  O   ARG A  22      -9.730  -4.689  -0.012  1.00 90.90           O  
ATOM    165  CG  ARG A  22     -10.998  -0.304   0.860  1.00 90.90           C  
ATOM    166  CD  ARG A  22     -11.949   0.244  -0.195  1.00 90.90           C  
ATOM    167  NE  ARG A  22     -12.497   1.540   0.194  1.00 90.90           N  
ATOM    168  NH1 ARG A  22     -14.296   1.446  -1.251  1.00 90.90           N  
ATOM    169  NH2 ARG A  22     -14.009   3.267   0.110  1.00 90.90           N  
ATOM    170  CZ  ARG A  22     -13.599   2.081  -0.316  1.00 90.90           C  
ATOM    171  N   THR A  23     -10.849  -3.864  -1.941  1.00 95.14           N  
ATOM    172  CA  THR A  23     -10.182  -4.786  -2.854  1.00 95.14           C  
ATOM    173  C   THR A  23      -9.143  -4.053  -3.698  1.00 95.14           C  
ATOM    174  CB  THR A  23     -11.195  -5.489  -3.777  1.00 95.14           C  
ATOM    175  O   THR A  23      -9.375  -2.924  -4.135  1.00 95.14           O  
ATOM    176  CG2 THR A  23     -12.183  -6.326  -2.972  1.00 95.14           C  
ATOM    177  OG1 THR A  23     -11.918  -4.501  -4.522  1.00 95.14           O  
ATOM    178  N   CYS A  24      -7.884  -4.725  -3.889  1.00 96.16           N  
ATOM    179  CA  CYS A  24      -6.777  -4.146  -4.643  1.00 96.16           C  
ATOM    180  C   CYS A  24      -6.209  -5.152  -5.637  1.00 96.16           C  
ATOM    181  CB  CYS A  24      -5.674  -3.673  -3.696  1.00 96.16           C  
ATOM    182  O   CYS A  24      -6.351  -6.362  -5.452  1.00 96.16           O  
ATOM    183  SG  CYS A  24      -6.195  -2.360  -2.570  1.00 96.16           S  
ATOM    184  N   LEU A  25      -5.587  -4.617  -6.710  1.00 96.20           N  
ATOM    185  CA  LEU A  25      -4.849  -5.472  -7.634  1.00 96.20           C  
ATOM    186  C   LEU A  25      -3.504  -5.879  -7.042  1.00 96.20           C  
ATOM    187  CB  LEU A  25      -4.637  -4.759  -8.972  1.00 96.20           C  
ATOM    188  O   LEU A  25      -2.738  -5.026  -6.587  1.00 96.20           O  
ATOM    189  CG  LEU A  25      -5.901  -4.373  -9.743  1.00 96.20           C  
ATOM    190  CD1 LEU A  25      -5.555  -3.426 -10.887  1.00 96.20           C  
ATOM    191  CD2 LEU A  25      -6.609  -5.618 -10.267  1.00 96.20           C  
ATOM    192  N   ILE A  26      -3.223  -7.284  -6.938  1.00 93.73           N  
ATOM    193  CA  ILE A  26      -1.974  -7.767  -6.360  1.00 93.73           C  
ATOM    194  C   ILE A  26      -1.032  -8.222  -7.472  1.00 93.73           C  
ATOM    195  CB  ILE A  26      -2.223  -8.921  -5.362  1.00 93.73           C  
ATOM    196  O   ILE A  26       0.188  -8.082  -7.357  1.00 93.73           O  
ATOM    197  CG1 ILE A  26      -3.180  -8.471  -4.253  1.00 93.73           C  
ATOM    198  CG2 ILE A  26      -0.900  -9.421  -4.775  1.00 93.73           C  
ATOM    199  CD1 ILE A  26      -2.620  -7.373  -3.359  1.00 93.73           C  
ATOM    200  N   SER A  27      -1.623  -8.640  -8.522  1.00 92.16           N  
ATOM    201  CA  SER A  27      -0.906  -9.039  -9.729  1.00 92.16           C  
ATOM    202  C   SER A  27      -1.626  -8.557 -10.984  1.00 92.16           C  
ATOM    203  CB  SER A  27      -0.742 -10.558  -9.777  1.00 92.16           C  
ATOM    204  O   SER A  27      -2.857  -8.522 -11.025  1.00 92.16           O  
ATOM    205  OG  SER A  27      -0.071 -10.955 -10.961  1.00 92.16           O  
ATOM    206  N   PRO A  28      -0.836  -8.227 -11.969  1.00 86.47           N  
ATOM    207  CA  PRO A  28      -1.430  -7.719 -13.208  1.00 86.47           C  
ATOM    208  C   PRO A  28      -2.306  -8.754 -13.910  1.00 86.47           C  
ATOM    209  CB  PRO A  28      -0.212  -7.364 -14.064  1.00 86.47           C  
ATOM    210  O   PRO A  28      -3.238  -8.392 -14.633  1.00 86.47           O  
ATOM    211  CG  PRO A  28       0.960  -7.539 -13.152  1.00 86.47           C  
ATOM    212  CD  PRO A  28       0.495  -8.239 -11.907  1.00 86.47           C  
ATOM    213  N   SER A  29      -2.115 -10.078 -13.565  1.00 89.87           N  
ATOM    214  CA  SER A  29      -2.799 -11.140 -14.296  1.00 89.87           C  
ATOM    215  C   SER A  29      -3.790 -11.877 -13.401  1.00 89.87           C  
ATOM    216  CB  SER A  29      -1.788 -12.131 -14.874  1.00 89.87           C  
ATOM    217  O   SER A  29      -4.395 -12.867 -13.819  1.00 89.87           O  
ATOM    218  OG  SER A  29      -0.858 -11.468 -15.714  1.00 89.87           O  
ATOM    219  N   SER A  30      -3.985 -11.338 -12.192  1.00 90.35           N  
ATOM    220  CA  SER A  30      -4.888 -11.998 -11.254  1.00 90.35           C  
ATOM    221  C   SER A  30      -6.044 -11.083 -10.864  1.00 90.35           C  
ATOM    222  CB  SER A  30      -4.131 -12.439 -10.001  1.00 90.35           C  
ATOM    223  O   SER A  30      -5.952  -9.862 -11.007  1.00 90.35           O  
ATOM    224  OG  SER A  30      -3.098 -13.351 -10.332  1.00 90.35           O  
ATOM    225  N   PRO A  31      -7.180 -11.653 -10.530  1.00 93.52           N  
ATOM    226  CA  PRO A  31      -8.293 -10.849 -10.019  1.00 93.52           C  
ATOM    227  C   PRO A  31      -7.934 -10.087  -8.745  1.00 93.52           C  
ATOM    228  CB  PRO A  31      -9.382 -11.888  -9.746  1.00 93.52           C  
ATOM    229  O   PRO A  31      -6.997 -10.466  -8.038  1.00 93.52           O  
ATOM    230  CG  PRO A  31      -8.642 -13.164  -9.508  1.00 93.52           C  
ATOM    231  CD  PRO A  31      -7.377 -13.141 -10.318  1.00 93.52           C  
ATOM    232  N   PRO A  32      -8.697  -8.890  -8.546  1.00 94.57           N  
ATOM    233  CA  PRO A  32      -8.465  -8.128  -7.317  1.00 94.57           C  
ATOM    234  C   PRO A  32      -8.664  -8.966  -6.056  1.00 94.57           C  
ATOM    235  CB  PRO A  32      -9.503  -7.006  -7.397  1.00 94.57           C  
ATOM    236  O   PRO A  32      -9.497  -9.876  -6.041  1.00 94.57           O  
ATOM    237  CG  PRO A  32      -9.883  -6.939  -8.841  1.00 94.57           C  
ATOM    238  CD  PRO A  32      -9.725  -8.307  -9.440  1.00 94.57           C  
ATOM    239  N   GLN A  33      -7.804  -8.642  -5.054  1.00 94.34           N  
ATOM    240  CA  GLN A  33      -7.867  -9.345  -3.776  1.00 94.34           C  
ATOM    241  C   GLN A  33      -8.257  -8.397  -2.646  1.00 94.34           C  
ATOM    242  CB  GLN A  33      -6.527 -10.012  -3.463  1.00 94.34           C  
ATOM    243  O   GLN A  33      -7.943  -7.206  -2.691  1.00 94.34           O  
ATOM    244  CG  GLN A  33      -6.129 -11.091  -4.461  1.00 94.34           C  
ATOM    245  CD  GLN A  33      -4.815 -11.762  -4.106  1.00 94.34           C  
ATOM    246  NE2 GLN A  33      -3.833 -11.648  -4.994  1.00 94.34           N  
ATOM    247  OE1 GLN A  33      -4.684 -12.377  -3.043  1.00 94.34           O  
ATOM    248  N   THR A  34      -9.023  -8.994  -1.630  1.00 94.78           N  
ATOM    249  CA  THR A  34      -9.440  -8.225  -0.463  1.00 94.78           C  
ATOM    250  C   THR A  34      -8.249  -7.927   0.443  1.00 94.78           C  
ATOM    251  CB  THR A  34     -10.524  -8.969   0.338  1.00 94.78           C  
ATOM    252  O   THR A  34      -7.445  -8.816   0.732  1.00 94.78           O  
ATOM    253  CG2 THR A  34     -11.010  -8.132   1.517  1.00 94.78           C  
ATOM    254  OG1 THR A  34     -11.635  -9.253  -0.522  1.00 94.78           O  
ATOM    255  N   CYS A  35      -8.179  -6.512   0.878  1.00 93.44           N  
ATOM    256  CA  CYS A  35      -7.100  -6.131   1.783  1.00 93.44           C  
ATOM    257  C   CYS A  35      -7.391  -6.596   3.205  1.00 93.44           C  
ATOM    258  CB  CYS A  35      -6.893  -4.617   1.764  1.00 93.44           C  
ATOM    259  O   CYS A  35      -8.552  -6.674   3.612  1.00 93.44           O  
ATOM    260  SG  CYS A  35      -6.251  -3.990   0.197  1.00 93.44           S  
ATOM    261  N   PRO A  36      -6.249  -6.959   3.881  1.00 92.77           N  
ATOM    262  CA  PRO A  36      -6.439  -7.294   5.294  1.00 92.77           C  
ATOM    263  C   PRO A  36      -7.034  -6.140   6.098  1.00 92.77           C  
ATOM    264  CB  PRO A  36      -5.022  -7.620   5.773  1.00 92.77           C  
ATOM    265  O   PRO A  36      -6.957  -4.983   5.675  1.00 92.77           O  
ATOM    266  CG  PRO A  36      -4.227  -7.795   4.520  1.00 92.77           C  
ATOM    267  CD  PRO A  36      -4.912  -7.049   3.411  1.00 92.77           C  
ATOM    268  N   LYS A  37      -7.649  -6.447   7.238  1.00 90.30           N  
ATOM    269  CA  LYS A  37      -8.212  -5.420   8.109  1.00 90.30           C  
ATOM    270  C   LYS A  37      -7.163  -4.373   8.475  1.00 90.30           C  
ATOM    271  CB  LYS A  37      -8.789  -6.049   9.378  1.00 90.30           C  
ATOM    272  O   LYS A  37      -6.021  -4.715   8.788  1.00 90.30           O  
ATOM    273  CG  LYS A  37      -9.649  -5.102  10.203  1.00 90.30           C  
ATOM    274  CD  LYS A  37     -10.256  -5.806  11.409  1.00 90.30           C  
ATOM    275  CE  LYS A  37     -11.081  -4.850  12.260  1.00 90.30           C  
ATOM    276  NZ  LYS A  37     -11.658  -5.530  13.458  1.00 90.30           N  
ATOM    277  N   GLY A  38      -7.532  -3.066   8.296  1.00 89.10           N  
ATOM    278  CA  GLY A  38      -6.591  -2.032   8.697  1.00 89.10           C  
ATOM    279  C   GLY A  38      -5.709  -1.553   7.559  1.00 89.10           C  
ATOM    280  O   GLY A  38      -4.961  -0.585   7.711  1.00 89.10           O  
ATOM    281  N   GLU A  39      -5.816  -2.275   6.367  1.00 93.08           N  
ATOM    282  CA  GLU A  39      -5.108  -1.888   5.151  1.00 93.08           C  
ATOM    283  C   GLU A  39      -6.084  -1.495   4.045  1.00 93.08           C  
ATOM    284  CB  GLU A  39      -4.200  -3.024   4.672  1.00 93.08           C  
ATOM    285  O   GLU A  39      -6.440  -2.321   3.202  1.00 93.08           O  
ATOM    286  CG  GLU A  39      -3.106  -3.395   5.661  1.00 93.08           C  
ATOM    287  CD  GLU A  39      -2.121  -4.415   5.112  1.00 93.08           C  
ATOM    288  OE1 GLU A  39      -1.325  -4.976   5.899  1.00 93.08           O  
ATOM    289  OE2 GLU A  39      -2.144  -4.653   3.884  1.00 93.08           O  
ATOM    290  N   ASP A  40      -6.441  -0.208   3.991  1.00 92.43           N  
ATOM    291  CA  ASP A  40      -7.528   0.244   3.128  1.00 92.43           C  
ATOM    292  C   ASP A  40      -6.999   1.108   1.986  1.00 92.43           C  
ATOM    293  CB  ASP A  40      -8.569   1.020   3.937  1.00 92.43           C  
ATOM    294  O   ASP A  40      -7.771   1.782   1.301  1.00 92.43           O  
ATOM    295  CG  ASP A  40      -9.338   0.144   4.910  1.00 92.43           C  
ATOM    296  OD1 ASP A  40      -9.611  -1.032   4.587  1.00 92.43           O  
ATOM    297  OD2 ASP A  40      -9.677   0.635   6.008  1.00 92.43           O  
ATOM    298  N   ILE A  41      -5.678   1.102   1.805  1.00 95.10           N  
ATOM    299  CA  ILE A  41      -5.033   1.858   0.737  1.00 95.10           C  
ATOM    300  C   ILE A  41      -4.423   0.896  -0.280  1.00 95.10           C  
ATOM    301  CB  ILE A  41      -3.948   2.808   1.293  1.00 95.10           C  
ATOM    302  O   ILE A  41      -3.660  -0.002   0.085  1.00 95.10           O  
ATOM    303  CG1 ILE A  41      -4.572   3.827   2.254  1.00 95.10           C  
ATOM    304  CG2 ILE A  41      -3.211   3.514   0.151  1.00 95.10           C  
ATOM    305  CD1 ILE A  41      -3.559   4.736   2.936  1.00 95.10           C  
ATOM    306  N   CYS A  42      -4.827   1.088  -1.586  1.00 96.39           N  
ATOM    307  CA  CYS A  42      -4.193   0.353  -2.675  1.00 96.39           C  
ATOM    308  C   CYS A  42      -2.964   1.092  -3.190  1.00 96.39           C  
ATOM    309  CB  CYS A  42      -5.182   0.131  -3.819  1.00 96.39           C  
ATOM    310  O   CYS A  42      -3.011   2.303  -3.413  1.00 96.39           O  
ATOM    311  SG  CYS A  42      -6.608  -0.880  -3.363  1.00 96.39           S  
ATOM    312  N   ILE A  43      -1.860   0.278  -3.397  1.00 96.86           N  
ATOM    313  CA  ILE A  43      -0.631   0.945  -3.814  1.00 96.86           C  
ATOM    314  C   ILE A  43      -0.103   0.301  -5.094  1.00 96.86           C  
ATOM    315  CB  ILE A  43       0.444   0.894  -2.705  1.00 96.86           C  
ATOM    316  O   ILE A  43      -0.266  -0.903  -5.303  1.00 96.86           O  
ATOM    317  CG1 ILE A  43       0.810  -0.559  -2.383  1.00 96.86           C  
ATOM    318  CG2 ILE A  43      -0.038   1.628  -1.451  1.00 96.86           C  
ATOM    319  CD1 ILE A  43       2.099  -0.711  -1.586  1.00 96.86           C  
ATOM    320  N   VAL A  44       0.471   1.141  -5.929  1.00 96.27           N  
ATOM    321  CA  VAL A  44       1.307   0.748  -7.059  1.00 96.27           C  
ATOM    322  C   VAL A  44       2.627   1.514  -7.016  1.00 96.27           C  
ATOM    323  CB  VAL A  44       0.592   0.994  -8.406  1.00 96.27           C  
ATOM    324  O   VAL A  44       2.638   2.748  -7.032  1.00 96.27           O  
ATOM    325  CG1 VAL A  44       1.490   0.593  -9.575  1.00 96.27           C  
ATOM    326  CG2 VAL A  44      -0.729   0.228  -8.456  1.00 96.27           C  
ATOM    327  N   LYS A  45       3.745   0.724  -6.763  1.00 94.81           N  
ATOM    328  CA  LYS A  45       5.049   1.381  -6.754  1.00 94.81           C  
ATOM    329  C   LYS A  45       5.982   0.764  -7.791  1.00 94.81           C  
ATOM    330  CB  LYS A  45       5.682   1.300  -5.364  1.00 94.81           C  
ATOM    331  O   LYS A  45       6.010  -0.457  -7.961  1.00 94.81           O  
ATOM    332  CG  LYS A  45       5.897  -0.121  -4.865  1.00 94.81           C  
ATOM    333  CD  LYS A  45       6.470  -0.136  -3.453  1.00 94.81           C  
ATOM    334  CE  LYS A  45       6.726  -1.556  -2.968  1.00 94.81           C  
ATOM    335  NZ  LYS A  45       7.248  -1.578  -1.569  1.00 94.81           N  
ATOM    336  N   ALA A  46       6.613   1.693  -8.482  1.00 94.80           N  
ATOM    337  CA  ALA A  46       7.584   1.305  -9.502  1.00 94.80           C  
ATOM    338  C   ALA A  46       8.988   1.775  -9.130  1.00 94.80           C  
ATOM    339  CB  ALA A  46       7.181   1.868 -10.862  1.00 94.80           C  
ATOM    340  O   ALA A  46       9.188   2.942  -8.787  1.00 94.80           O  
ATOM    341  N   ARG A  47       9.872   0.773  -9.080  1.00 93.90           N  
ATOM    342  CA  ARG A  47      11.256   1.117  -8.772  1.00 93.90           C  
ATOM    343  C   ARG A  47      12.206   0.564  -9.830  1.00 93.90           C  
ATOM    344  CB  ARG A  47      11.648   0.590  -7.390  1.00 93.90           C  
ATOM    345  O   ARG A  47      11.860  -0.373 -10.553  1.00 93.90           O  
ATOM    346  CG  ARG A  47      11.741  -0.926  -7.313  1.00 93.90           C  
ATOM    347  CD  ARG A  47      12.127  -1.397  -5.918  1.00 93.90           C  
ATOM    348  NE  ARG A  47      12.444  -2.822  -5.898  1.00 93.90           N  
ATOM    349  NH1 ARG A  47      11.268  -3.269  -3.961  1.00 93.90           N  
ATOM    350  NH2 ARG A  47      12.377  -4.954  -5.048  1.00 93.90           N  
ATOM    351  CZ  ARG A  47      12.029  -3.678  -4.969  1.00 93.90           C  
ATOM    352  N   CYS A  48      13.274   1.285  -9.916  1.00 92.05           N  
ATOM    353  CA  CYS A  48      14.288   0.877 -10.882  1.00 92.05           C  
ATOM    354  C   CYS A  48      15.549   0.391 -10.177  1.00 92.05           C  
ATOM    355  CB  CYS A  48      14.631   2.034 -11.820  1.00 92.05           C  
ATOM    356  O   CYS A  48      16.062   1.063  -9.281  1.00 92.05           O  
ATOM    357  SG  CYS A  48      13.557   2.140 -13.268  1.00 92.05           S  
ATOM    358  N   ASP A  49      15.905  -0.846 -10.535  1.00 90.42           N  
ATOM    359  CA  ASP A  49      17.176  -1.343 -10.018  1.00 90.42           C  
ATOM    360  C   ASP A  49      18.247  -1.348 -11.107  1.00 90.42           C  
ATOM    361  CB  ASP A  49      17.008  -2.750  -9.440  1.00 90.42           C  
ATOM    362  O   ASP A  49      18.050  -0.776 -12.181  1.00 90.42           O  
ATOM    363  CG  ASP A  49      16.592  -3.773 -10.482  1.00 90.42           C  
ATOM    364  OD1 ASP A  49      16.603  -3.453 -11.690  1.00 90.42           O  
ATOM    365  OD2 ASP A  49      16.248  -4.910 -10.092  1.00 90.42           O  
ATOM    366  N   GLU A  50      19.446  -1.971 -10.759  1.00 91.42           N  
ATOM    367  CA  GLU A  50      20.593  -1.962 -11.664  1.00 91.42           C  
ATOM    368  C   GLU A  50      20.222  -2.531 -13.030  1.00 91.42           C  
ATOM    369  CB  GLU A  50      21.758  -2.753 -11.063  1.00 91.42           C  
ATOM    370  O   GLU A  50      20.794  -2.137 -14.049  1.00 91.42           O  
ATOM    371  CG  GLU A  50      23.041  -2.671 -11.877  1.00 91.42           C  
ATOM    372  CD  GLU A  50      24.174  -3.503 -11.297  1.00 91.42           C  
ATOM    373  OE1 GLU A  50      25.232  -3.629 -11.953  1.00 91.42           O  
ATOM    374  OE2 GLU A  50      24.001  -4.033 -10.176  1.00 91.42           O  
ATOM    375  N   TRP A  51      19.196  -3.323 -13.150  1.00 91.11           N  
ATOM    376  CA  TRP A  51      18.846  -4.010 -14.389  1.00 91.11           C  
ATOM    377  C   TRP A  51      17.636  -3.357 -15.050  1.00 91.11           C  
ATOM    378  CB  TRP A  51      18.561  -5.490 -14.122  1.00 91.11           C  
ATOM    379  O   TRP A  51      17.037  -3.928 -15.965  1.00 91.11           O  
ATOM    380  CG  TRP A  51      19.790  -6.311 -13.869  1.00 91.11           C  
ATOM    381  CD1 TRP A  51      20.571  -6.935 -14.802  1.00 91.11           C  
ATOM    382  CD2 TRP A  51      20.377  -6.600 -12.596  1.00 91.11           C  
ATOM    383  CE2 TRP A  51      21.513  -7.405 -12.833  1.00 91.11           C  
ATOM    384  CE3 TRP A  51      20.052  -6.255 -11.277  1.00 91.11           C  
ATOM    385  NE1 TRP A  51      21.609  -7.594 -14.185  1.00 91.11           N  
ATOM    386  CH2 TRP A  51      21.987  -7.519 -10.517  1.00 91.11           C  
ATOM    387  CZ2 TRP A  51      22.327  -7.871 -11.797  1.00 91.11           C  
ATOM    388  CZ3 TRP A  51      20.863  -6.720 -10.248  1.00 91.11           C  
ATOM    389  N   CYS A  52      17.130  -2.209 -14.617  1.00 91.86           N  
ATOM    390  CA  CYS A  52      15.921  -1.541 -15.085  1.00 91.86           C  
ATOM    391  C   CYS A  52      16.014  -1.224 -16.573  1.00 91.86           C  
ATOM    392  CB  CYS A  52      15.679  -0.255 -14.295  1.00 91.86           C  
ATOM    393  O   CYS A  52      15.025  -1.337 -17.299  1.00 91.86           O  
ATOM    394  SG  CYS A  52      14.042   0.463 -14.556  1.00 91.86           S  
ATOM    395  N   LEU A  53      17.187  -0.957 -17.065  1.00 90.82           N  
ATOM    396  CA  LEU A  53      17.383  -0.633 -18.474  1.00 90.82           C  
ATOM    397  C   LEU A  53      17.108  -1.848 -19.354  1.00 90.82           C  
ATOM    398  CB  LEU A  53      18.806  -0.125 -18.715  1.00 90.82           C  
ATOM    399  O   LEU A  53      16.596  -1.710 -20.467  1.00 90.82           O  
ATOM    400  CG  LEU A  53      19.136   1.259 -18.153  1.00 90.82           C  
ATOM    401  CD1 LEU A  53      20.636   1.523 -18.241  1.00 90.82           C  
ATOM    402  CD2 LEU A  53      18.354   2.338 -18.895  1.00 90.82           C  
ATOM    403  N   ARG A  54      17.334  -3.021 -18.821  1.00 94.04           N  
ATOM    404  CA  ARG A  54      17.177  -4.261 -19.574  1.00 94.04           C  
ATOM    405  C   ARG A  54      15.805  -4.880 -19.331  1.00 94.04           C  
ATOM    406  CB  ARG A  54      18.275  -5.259 -19.202  1.00 94.04           C  
ATOM    407  O   ARG A  54      15.144  -5.326 -20.271  1.00 94.04           O  
ATOM    408  CG  ARG A  54      19.652  -4.884 -19.726  1.00 94.04           C  
ATOM    409  CD  ARG A  54      20.698  -5.929 -19.364  1.00 94.04           C  
ATOM    410  NE  ARG A  54      21.974  -5.666 -20.023  1.00 94.04           N  
ATOM    411  NH1 ARG A  54      23.079  -7.448 -19.051  1.00 94.04           N  
ATOM    412  NH2 ARG A  54      24.183  -6.065 -20.509  1.00 94.04           N  
ATOM    413  CZ  ARG A  54      23.076  -6.394 -19.860  1.00 94.04           C  
ATOM    414  N   ARG A  55      15.212  -4.851 -18.143  1.00 92.89           N  
ATOM    415  CA  ARG A  55      13.998  -5.587 -17.805  1.00 92.89           C  
ATOM    416  C   ARG A  55      12.838  -4.634 -17.535  1.00 92.89           C  
ATOM    417  CB  ARG A  55      14.234  -6.484 -16.587  1.00 92.89           C  
ATOM    418  O   ARG A  55      11.679  -5.053 -17.501  1.00 92.89           O  
ATOM    419  CG  ARG A  55      15.251  -7.589 -16.824  1.00 92.89           C  
ATOM    420  CD  ARG A  55      15.434  -8.460 -15.589  1.00 92.89           C  
ATOM    421  NE  ARG A  55      16.582  -8.033 -14.794  1.00 92.89           N  
ATOM    422  NH1 ARG A  55      16.073  -9.356 -12.970  1.00 92.89           N  
ATOM    423  NH2 ARG A  55      17.930  -8.013 -12.935  1.00 92.89           N  
ATOM    424  CZ  ARG A  55      16.859  -8.468 -13.568  1.00 92.89           C  
ATOM    425  N   GLY A  56      13.106  -3.334 -17.451  1.00 91.78           N  
ATOM    426  CA  GLY A  56      12.060  -2.412 -17.038  1.00 91.78           C  
ATOM    427  C   GLY A  56      11.946  -2.276 -15.531  1.00 91.78           C  
ATOM    428  O   GLY A  56      12.680  -2.929 -14.786  1.00 91.78           O  
ATOM    429  N   PRO A  57      11.059  -1.291 -15.067  1.00 93.10           N  
ATOM    430  CA  PRO A  57      10.896  -1.072 -13.628  1.00 93.10           C  
ATOM    431  C   PRO A  57      10.225  -2.250 -12.925  1.00 93.10           C  
ATOM    432  CB  PRO A  57      10.015   0.178 -13.559  1.00 93.10           C  
ATOM    433  O   PRO A  57       9.440  -2.976 -13.540  1.00 93.10           O  
ATOM    434  CG  PRO A  57       9.257   0.183 -14.847  1.00 93.10           C  
ATOM    435  CD  PRO A  57      10.098  -0.483 -15.898  1.00 93.10           C  
ATOM    436  N   LEU A  58      10.669  -2.460 -11.769  1.00 93.27           N  
ATOM    437  CA  LEU A  58       9.983  -3.409 -10.898  1.00 93.27           C  
ATOM    438  C   LEU A  58       8.684  -2.815 -10.364  1.00 93.27           C  
ATOM    439  CB  LEU A  58      10.887  -3.819  -9.734  1.00 93.27           C  
ATOM    440  O   LEU A  58       8.686  -1.726  -9.785  1.00 93.27           O  
ATOM    441  CG  LEU A  58      12.169  -4.567 -10.102  1.00 93.27           C  
ATOM    442  CD1 LEU A  58      13.156  -4.531  -8.940  1.00 93.27           C  
ATOM    443  CD2 LEU A  58      11.854  -6.006 -10.499  1.00 93.27           C  
ATOM    444  N   ILE A  59       7.625  -3.571 -10.659  1.00 93.75           N  
ATOM    445  CA  ILE A  59       6.316  -3.075 -10.249  1.00 93.75           C  
ATOM    446  C   ILE A  59       5.793  -3.904  -9.079  1.00 93.75           C  
ATOM    447  CB  ILE A  59       5.308  -3.104 -11.420  1.00 93.75           C  
ATOM    448  O   ILE A  59       5.764  -5.136  -9.147  1.00 93.75           O  
ATOM    449  CG1 ILE A  59       5.855  -2.316 -12.616  1.00 93.75           C  
ATOM    450  CG2 ILE A  59       3.949  -2.554 -10.977  1.00 93.75           C  
ATOM    451  CD1 ILE A  59       5.999  -0.822 -12.359  1.00 93.75           C  
ATOM    452  N   GLU A  60       5.458  -3.153  -8.028  1.00 93.34           N  
ATOM    453  CA  GLU A  60       4.851  -3.785  -6.860  1.00 93.34           C  
ATOM    454  C   GLU A  60       3.463  -3.215  -6.583  1.00 93.34           C  
ATOM    455  CB  GLU A  60       5.746  -3.613  -5.630  1.00 93.34           C  
ATOM    456  O   GLU A  60       3.277  -1.996  -6.576  1.00 93.34           O  
ATOM    457  CG  GLU A  60       7.099  -4.298  -5.753  1.00 93.34           C  
ATOM    458  CD  GLU A  60       7.985  -4.099  -4.533  1.00 93.34           C  
ATOM    459  OE1 GLU A  60       8.733  -5.034  -4.168  1.00 93.34           O  
ATOM    460  OE2 GLU A  60       7.930  -3.000  -3.938  1.00 93.34           O  
ATOM    461  N   ARG A  61       2.544  -4.121  -6.483  1.00 95.49           N  
ATOM    462  CA  ARG A  61       1.173  -3.771  -6.127  1.00 95.49           C  
ATOM    463  C   ARG A  61       0.769  -4.412  -4.804  1.00 95.49           C  
ATOM    464  CB  ARG A  61       0.205  -4.198  -7.233  1.00 95.49           C  
ATOM    465  O   ARG A  61       1.304  -5.457  -4.426  1.00 95.49           O  
ATOM    466  CG  ARG A  61       0.493  -3.561  -8.583  1.00 95.49           C  
ATOM    467  CD  ARG A  61      -0.440  -4.087  -9.665  1.00 95.49           C  
ATOM    468  NE  ARG A  61      -0.259  -3.374 -10.927  1.00 95.49           N  
ATOM    469  NH1 ARG A  61       0.444  -5.227 -12.112  1.00 95.49           N  
ATOM    470  NH2 ARG A  61       0.286  -3.189 -13.150  1.00 95.49           N  
ATOM    471  CZ  ARG A  61       0.157  -3.932 -12.060  1.00 95.49           C  
ATOM    472  N   GLY A  62      -0.134  -3.623  -4.030  1.00 94.48           N  
ATOM    473  CA  GLY A  62      -0.583  -4.241  -2.792  1.00 94.48           C  
ATOM    474  C   GLY A  62      -1.454  -3.328  -1.951  1.00 94.48           C  
ATOM    475  O   GLY A  62      -1.951  -2.312  -2.441  1.00 94.48           O  
ATOM    476  N   CYS A  63      -1.706  -3.880  -0.734  1.00 95.57           N  
ATOM    477  CA  CYS A  63      -2.488  -3.166   0.268  1.00 95.57           C  
ATOM    478  C   CYS A  63      -1.582  -2.548   1.327  1.00 95.57           C  
ATOM    479  CB  CYS A  63      -3.496  -4.104   0.931  1.00 95.57           C  
ATOM    480  O   CYS A  63      -0.560  -3.132   1.693  1.00 95.57           O  
ATOM    481  SG  CYS A  63      -4.676  -4.836  -0.224  1.00 95.57           S  
ATOM    482  N   ALA A  64      -1.991  -1.332   1.813  1.00 95.88           N  
ATOM    483  CA  ALA A  64      -1.222  -0.672   2.864  1.00 95.88           C  
ATOM    484  C   ALA A  64      -2.139   0.066   3.835  1.00 95.88           C  
ATOM    485  CB  ALA A  64      -0.209   0.295   2.255  1.00 95.88           C  
ATOM    486  O   ALA A  64      -3.243   0.476   3.466  1.00 95.88           O  
ATOM    487  N   ALA A  65      -1.682   0.098   5.068  1.00 95.28           N  
ATOM    488  CA  ALA A  65      -2.396   0.893   6.065  1.00 95.28           C  
ATOM    489  C   ALA A  65      -2.233   2.386   5.795  1.00 95.28           C  
ATOM    490  CB  ALA A  65      -1.903   0.552   7.469  1.00 95.28           C  
ATOM    491  O   ALA A  65      -3.164   3.166   6.007  1.00 95.28           O  
ATOM    492  N   THR A  66      -1.055   2.738   5.410  1.00 95.92           N  
ATOM    493  CA  THR A  66      -0.699   4.102   5.035  1.00 95.92           C  
ATOM    494  C   THR A  66       0.064   4.118   3.714  1.00 95.92           C  
ATOM    495  CB  THR A  66       0.147   4.779   6.129  1.00 95.92           C  
ATOM    496  O   THR A  66       0.663   3.114   3.325  1.00 95.92           O  
ATOM    497  CG2 THR A  66      -0.615   4.854   7.447  1.00 95.92           C  
ATOM    498  OG1 THR A  66       1.351   4.027   6.327  1.00 95.92           O  
ATOM    499  N   CYS A  67      -0.051   5.322   3.031  1.00 94.91           N  
ATOM    500  CA  CYS A  67       0.693   5.487   1.788  1.00 94.91           C  
ATOM    501  C   CYS A  67       2.184   5.646   2.062  1.00 94.91           C  
ATOM    502  CB  CYS A  67       0.177   6.697   1.009  1.00 94.91           C  
ATOM    503  O   CYS A  67       2.594   6.563   2.777  1.00 94.91           O  
ATOM    504  SG  CYS A  67       0.809   6.800  -0.679  1.00 94.91           S  
ATOM    505  N   PRO A  68       2.983   4.687   1.555  1.00 92.27           N  
ATOM    506  CA  PRO A  68       4.424   4.814   1.785  1.00 92.27           C  
ATOM    507  C   PRO A  68       4.993   6.128   1.253  1.00 92.27           C  
ATOM    508  CB  PRO A  68       5.009   3.619   1.028  1.00 92.27           C  
ATOM    509  O   PRO A  68       4.399   6.748   0.367  1.00 92.27           O  
ATOM    510  CG  PRO A  68       3.829   2.765   0.694  1.00 92.27           C  
ATOM    511  CD  PRO A  68       2.588   3.605   0.791  1.00 92.27           C  
ATOM    512  N   GLU A  69       6.109   6.508   1.862  1.00 92.84           N  
ATOM    513  CA  GLU A  69       6.816   7.696   1.392  1.00 92.84           C  
ATOM    514  C   GLU A  69       7.487   7.443   0.046  1.00 92.84           C  
ATOM    515  CB  GLU A  69       7.856   8.145   2.422  1.00 92.84           C  
ATOM    516  O   GLU A  69       7.947   6.332  -0.225  1.00 92.84           O  
ATOM    517  CG  GLU A  69       7.253   8.657   3.722  1.00 92.84           C  
ATOM    518  CD  GLU A  69       8.290   9.204   4.690  1.00 92.84           C  
ATOM    519  OE1 GLU A  69       7.906   9.724   5.762  1.00 92.84           O  
ATOM    520  OE2 GLU A  69       9.497   9.114   4.372  1.00 92.84           O  
ATOM    521  N   PHE A  70       7.302   8.368  -0.736  1.00 92.82           N  
ATOM    522  CA  PHE A  70       8.020   8.281  -2.003  1.00 92.82           C  
ATOM    523  C   PHE A  70       9.526   8.313  -1.775  1.00 92.82           C  
ATOM    524  CB  PHE A  70       7.605   9.422  -2.937  1.00 92.82           C  
ATOM    525  O   PHE A  70      10.065   9.312  -1.294  1.00 92.82           O  
ATOM    526  CG  PHE A  70       7.996   9.203  -4.373  1.00 92.82           C  
ATOM    527  CD1 PHE A  70       9.181   9.729  -4.874  1.00 92.82           C  
ATOM    528  CD2 PHE A  70       7.178   8.470  -5.224  1.00 92.82           C  
ATOM    529  CE1 PHE A  70       9.545   9.528  -6.203  1.00 92.82           C  
ATOM    530  CE2 PHE A  70       7.536   8.265  -6.553  1.00 92.82           C  
ATOM    531  CZ  PHE A  70       8.719   8.796  -7.041  1.00 92.82           C  
ATOM    532  N   ARG A  71      10.265   7.132  -2.018  1.00 89.77           N  
ATOM    533  CA  ARG A  71      11.716   7.048  -1.884  1.00 89.77           C  
ATOM    534  C   ARG A  71      12.406   7.336  -3.213  1.00 89.77           C  
ATOM    535  CB  ARG A  71      12.129   5.668  -1.368  1.00 89.77           C  
ATOM    536  O   ARG A  71      11.801   7.188  -4.278  1.00 89.77           O  
ATOM    537  CG  ARG A  71      11.624   5.358   0.032  1.00 89.77           C  
ATOM    538  CD  ARG A  71      12.293   4.119   0.611  1.00 89.77           C  
ATOM    539  NE  ARG A  71      11.807   3.822   1.956  1.00 89.77           N  
ATOM    540  NH1 ARG A  71      13.368   2.173   2.380  1.00 89.77           N  
ATOM    541  NH2 ARG A  71      11.807   2.717   3.969  1.00 89.77           N  
ATOM    542  CZ  ARG A  71      12.328   2.905   2.765  1.00 89.77           C  
ATOM    543  N   SER A  72      13.650   7.859  -3.212  1.00 86.63           N  
ATOM    544  CA  SER A  72      14.415   8.254  -4.391  1.00 86.63           C  
ATOM    545  C   SER A  72      14.573   7.089  -5.362  1.00 86.63           C  
ATOM    546  CB  SER A  72      15.792   8.780  -3.984  1.00 86.63           C  
ATOM    547  O   SER A  72      14.643   7.292  -6.576  1.00 86.63           O  
ATOM    548  OG  SER A  72      16.551   7.766  -3.349  1.00 86.63           O  
ATOM    549  N   ASN A  73      14.481   5.939  -4.898  1.00 87.09           N  
ATOM    550  CA  ASN A  73      14.664   4.791  -5.779  1.00 87.09           C  
ATOM    551  C   ASN A  73      13.369   4.425  -6.499  1.00 87.09           C  
ATOM    552  CB  ASN A  73      15.191   3.589  -4.993  1.00 87.09           C  
ATOM    553  O   ASN A  73      13.378   3.615  -7.428  1.00 87.09           O  
ATOM    554  CG  ASN A  73      14.274   3.188  -3.854  1.00 87.09           C  
ATOM    555  ND2 ASN A  73      14.040   1.889  -3.712  1.00 87.09           N  
ATOM    556  OD1 ASN A  73      13.779   4.039  -3.110  1.00 87.09           O  
ATOM    557  N   TYR A  74      12.197   5.032  -6.074  1.00 91.98           N  
ATOM    558  CA  TYR A  74      10.923   4.814  -6.750  1.00 91.98           C  
ATOM    559  C   TYR A  74      10.784   5.729  -7.960  1.00 91.98           C  
ATOM    560  CB  TYR A  74       9.756   5.043  -5.784  1.00 91.98           C  
ATOM    561  O   TYR A  74      11.072   6.926  -7.878  1.00 91.98           O  
ATOM    562  CG  TYR A  74       9.629   3.979  -4.721  1.00 91.98           C  
ATOM    563  CD1 TYR A  74       9.701   2.627  -5.049  1.00 91.98           C  
ATOM    564  CD2 TYR A  74       9.436   4.323  -3.388  1.00 91.98           C  
ATOM    565  CE1 TYR A  74       9.583   1.643  -4.073  1.00 91.98           C  
ATOM    566  CE2 TYR A  74       9.317   3.348  -2.403  1.00 91.98           C  
ATOM    567  OH  TYR A  74       9.274   1.043  -1.785  1.00 91.98           O  
ATOM    568  CZ  TYR A  74       9.392   2.013  -2.755  1.00 91.98           C  
ATOM    569  N   ARG A  75      10.339   5.223  -8.987  1.00 92.28           N  
ATOM    570  CA  ARG A  75      10.036   5.996 -10.187  1.00 92.28           C  
ATOM    571  C   ARG A  75       8.623   6.567 -10.129  1.00 92.28           C  
ATOM    572  CB  ARG A  75      10.200   5.131 -11.439  1.00 92.28           C  
ATOM    573  O   ARG A  75       8.383   7.691 -10.573  1.00 92.28           O  
ATOM    574  CG  ARG A  75      11.611   5.130 -12.006  1.00 92.28           C  
ATOM    575  CD  ARG A  75      11.651   4.564 -13.418  1.00 92.28           C  
ATOM    576  NE  ARG A  75      13.022   4.403 -13.896  1.00 92.28           N  
ATOM    577  NH1 ARG A  75      12.431   4.046 -16.101  1.00 92.28           N  
ATOM    578  NH2 ARG A  75      14.639   4.031 -15.484  1.00 92.28           N  
ATOM    579  CZ  ARG A  75      13.361   4.160 -15.159  1.00 92.28           C  
ATOM    580  N   SER A  76       7.744   5.768  -9.520  1.00 94.06           N  
ATOM    581  CA  SER A  76       6.351   6.173  -9.367  1.00 94.06           C  
ATOM    582  C   SER A  76       5.700   5.478  -8.176  1.00 94.06           C  
ATOM    583  CB  SER A  76       5.561   5.867 -10.641  1.00 94.06           C  
ATOM    584  O   SER A  76       6.116   4.386  -7.784  1.00 94.06           O  
ATOM    585  OG  SER A  76       5.430   4.468 -10.828  1.00 94.06           O  
ATOM    586  N   LEU A  77       4.834   6.225  -7.485  1.00 95.74           N  
ATOM    587  CA  LEU A  77       4.032   5.714  -6.379  1.00 95.74           C  
ATOM    588  C   LEU A  77       2.601   6.237  -6.458  1.00 95.74           C  
ATOM    589  CB  LEU A  77       4.657   6.105  -5.037  1.00 95.74           C  
ATOM    590  O   LEU A  77       2.381   7.448  -6.533  1.00 95.74           O  
ATOM    591  CG  LEU A  77       3.864   5.731  -3.784  1.00 95.74           C  
ATOM    592  CD1 LEU A  77       3.770   4.214  -3.650  1.00 95.74           C  
ATOM    593  CD2 LEU A  77       4.503   6.344  -2.543  1.00 95.74           C  
ATOM    594  N   LEU A  78       1.649   5.295  -6.575  1.00 95.57           N  
ATOM    595  CA  LEU A  78       0.225   5.616  -6.576  1.00 95.57           C  
ATOM    596  C   LEU A  78      -0.465   5.031  -5.349  1.00 95.57           C  
ATOM    597  CB  LEU A  78      -0.441   5.089  -7.850  1.00 95.57           C  
ATOM    598  O   LEU A  78      -0.319   3.842  -5.056  1.00 95.57           O  
ATOM    599  CG  LEU A  78      -1.955   5.284  -7.953  1.00 95.57           C  
ATOM    600  CD1 LEU A  78      -2.287   6.759  -8.150  1.00 95.57           C  
ATOM    601  CD2 LEU A  78      -2.525   4.446  -9.092  1.00 95.57           C  
ATOM    602  N   CYS A  79      -1.143   5.921  -4.681  1.00 96.34           N  
ATOM    603  CA  CYS A  79      -1.949   5.516  -3.535  1.00 96.34           C  
ATOM    604  C   CYS A  79      -3.414   5.885  -3.741  1.00 96.34           C  
ATOM    605  CB  CYS A  79      -1.425   6.165  -2.254  1.00 96.34           C  
ATOM    606  O   CYS A  79      -3.736   7.048  -3.991  1.00 96.34           O  
ATOM    607  SG  CYS A  79       0.303   5.779  -1.897  1.00 96.34           S  
ATOM    608  N   CYS A  80      -4.198   4.884  -3.716  1.00 94.96           N  
ATOM    609  CA  CYS A  80      -5.604   5.238  -3.869  1.00 94.96           C  
ATOM    610  C   CYS A  80      -6.469   4.480  -2.869  1.00 94.96           C  
ATOM    611  CB  CYS A  80      -6.079   4.947  -5.292  1.00 94.96           C  
ATOM    612  O   CYS A  80      -6.061   3.439  -2.352  1.00 94.96           O  
ATOM    613  SG  CYS A  80      -5.921   3.213  -5.772  1.00 94.96           S  
ATOM    614  N   THR A  81      -7.676   5.159  -2.512  1.00 93.71           N  
ATOM    615  CA  THR A  81      -8.530   4.649  -1.444  1.00 93.71           C  
ATOM    616  C   THR A  81      -9.805   4.038  -2.017  1.00 93.71           C  
ATOM    617  CB  THR A  81      -8.894   5.759  -0.441  1.00 93.71           C  
ATOM    618  O   THR A  81     -10.750   3.753  -1.278  1.00 93.71           O  
ATOM    619  CG2 THR A  81      -7.662   6.243   0.316  1.00 93.71           C  
ATOM    620  OG1 THR A  81      -9.471   6.863  -1.149  1.00 93.71           O  
ATOM    621  N   THR A  82      -9.759   3.873  -3.379  1.00 93.27           N  
ATOM    622  CA  THR A  82     -10.913   3.245  -4.015  1.00 93.27           C  
ATOM    623  C   THR A  82     -10.575   1.828  -4.469  1.00 93.27           C  
ATOM    624  CB  THR A  82     -11.404   4.070  -5.219  1.00 93.27           C  
ATOM    625  O   THR A  82      -9.401   1.478  -4.605  1.00 93.27           O  
ATOM    626  CG2 THR A  82     -11.819   5.474  -4.791  1.00 93.27           C  
ATOM    627  OG1 THR A  82     -10.351   4.169  -6.185  1.00 93.27           O  
ATOM    628  N   ASP A  83     -11.608   0.948  -4.807  1.00 94.05           N  
ATOM    629  CA  ASP A  83     -11.411  -0.436  -5.229  1.00 94.05           C  
ATOM    630  C   ASP A  83     -10.733  -0.502  -6.596  1.00 94.05           C  
ATOM    631  CB  ASP A  83     -12.747  -1.180  -5.269  1.00 94.05           C  
ATOM    632  O   ASP A  83     -11.140   0.192  -7.531  1.00 94.05           O  
ATOM    633  CG  ASP A  83     -13.311  -1.460  -3.887  1.00 94.05           C  
ATOM    634  OD1 ASP A  83     -12.532  -1.523  -2.911  1.00 94.05           O  
ATOM    635  OD2 ASP A  83     -14.545  -1.622  -3.773  1.00 94.05           O  
ATOM    636  N   ASN A  84      -9.697  -1.343  -6.654  1.00 92.66           N  
ATOM    637  CA  ASN A  84      -9.036  -1.674  -7.912  1.00 92.66           C  
ATOM    638  C   ASN A  84      -8.516  -0.426  -8.618  1.00 92.66           C  
ATOM    639  CB  ASN A  84      -9.986  -2.447  -8.830  1.00 92.66           C  
ATOM    640  O   ASN A  84      -8.560  -0.339  -9.847  1.00 92.66           O  
ATOM    641  CG  ASN A  84     -10.653  -3.614  -8.130  1.00 92.66           C  
ATOM    642  ND2 ASN A  84     -11.952  -3.777  -8.356  1.00 92.66           N  
ATOM    643  OD1 ASN A  84     -10.008  -4.363  -7.392  1.00 92.66           O  
ATOM    644  N   CYS A  85      -8.108   0.607  -8.055  1.00 93.65           N  
ATOM    645  CA  CYS A  85      -7.686   1.886  -8.613  1.00 93.65           C  
ATOM    646  C   CYS A  85      -6.230   1.833  -9.059  1.00 93.65           C  
ATOM    647  CB  CYS A  85      -7.876   3.006  -7.591  1.00 93.65           C  
ATOM    648  O   CYS A  85      -5.756   2.733  -9.755  1.00 93.65           O  
ATOM    649  SG  CYS A  85      -6.752   2.902  -6.181  1.00 93.65           S  
ATOM    650  N   ASN A  86      -5.574   0.740  -8.591  1.00 93.52           N  
ATOM    651  CA  ASN A  86      -4.145   0.669  -8.877  1.00 93.52           C  
ATOM    652  C   ASN A  86      -3.873  -0.036 -10.203  1.00 93.52           C  
ATOM    653  CB  ASN A  86      -3.403  -0.034  -7.739  1.00 93.52           C  
ATOM    654  O   ASN A  86      -2.895  -0.774 -10.328  1.00 93.52           O  
ATOM    655  CG  ASN A  86      -3.966  -1.409  -7.437  1.00 93.52           C  
ATOM    656  ND2 ASN A  86      -3.096  -2.335  -7.050  1.00 93.52           N  
ATOM    657  OD1 ASN A  86      -5.173  -1.638  -7.552  1.00 93.52           O  
ATOM    658  N   HIS A  87      -4.603   0.296 -11.286  1.00 87.73           N  
ATOM    659  CA  HIS A  87      -4.391  -0.215 -12.636  1.00 87.73           C  
ATOM    660  C   HIS A  87      -3.068   0.280 -13.211  1.00 87.73           C  
ATOM    661  CB  HIS A  87      -5.547   0.194 -13.551  1.00 87.73           C  
ATOM    662  O   HIS A  87      -2.562   1.328 -12.803  1.00 87.73           O  
ATOM    663  CG  HIS A  87      -6.861  -0.405 -13.163  1.00 87.73           C  
ATOM    664  CD2 HIS A  87      -7.894   0.103 -12.452  1.00 87.73           C  
ATOM    665  ND1 HIS A  87      -7.226  -1.687 -13.513  1.00 87.73           N  
ATOM    666  CE1 HIS A  87      -8.432  -1.941 -13.033  1.00 87.73           C  
ATOM    667  NE2 HIS A  87      -8.860  -0.871 -12.385  1.00 87.73           N  
TER     668      ALA A   1                                                      
ENDMDL                                                                          
END                                                                             
