# Supplementary material for: Domain loss enabled evolution of novel functions in the snake three-finger toxin gene superfamily
Source: Nat Commun. 2023 Aug 11;14:4861. doi: 10.1038/s41467-023-40550-0 (PMC10421932; doi:10.1038/s41467-023-40550-0)
Supplement: Supplementary file 5 — Supplementary Data 2 [file 41467_2023_40550_MOESM5_ESM.zip › SD2_structure_predictions/full_sequence/TR|U3FVG7|Micrurus_fulvius.pdb]

MODEL     1                                                                     
ATOM      1  N   MET A   1     -35.594  -6.101  32.127  1.00 63.25           N  
ATOM      2  CA  MET A   1     -34.468  -5.171  32.103  1.00 63.25           C  
ATOM      3  C   MET A   1     -33.240  -5.818  31.472  1.00 63.25           C  
ATOM      4  CB  MET A   1     -34.138  -4.689  33.516  1.00 63.25           C  
ATOM      5  O   MET A   1     -32.291  -5.127  31.100  1.00 63.25           O  
ATOM      6  CG  MET A   1     -34.885  -5.436  34.609  1.00 63.25           C  
ATOM      7  SD  MET A   1     -34.576  -4.737  36.277  1.00 63.25           S  
ATOM      8  CE  MET A   1     -35.275  -6.054  37.311  1.00 63.25           C  
ATOM      9  N   LYS A   2     -33.309  -7.095  31.048  1.00 71.55           N  
ATOM     10  CA  LYS A   2     -32.269  -7.944  30.474  1.00 71.55           C  
ATOM     11  C   LYS A   2     -32.366  -7.978  28.951  1.00 71.55           C  
ATOM     12  CB  LYS A   2     -32.362  -9.363  31.037  1.00 71.55           C  
ATOM     13  O   LYS A   2     -31.354  -8.118  28.262  1.00 71.55           O  
ATOM     14  CG  LYS A   2     -31.850  -9.497  32.463  1.00 71.55           C  
ATOM     15  CD  LYS A   2     -32.470 -10.697  33.169  1.00 71.55           C  
ATOM     16  CE  LYS A   2     -31.782 -10.982  34.497  1.00 71.55           C  
ATOM     17  NZ  LYS A   2     -32.768 -11.244  35.587  1.00 71.55           N  
ATOM     18  N   THR A   3     -33.589  -7.682  28.476  1.00 71.54           N  
ATOM     19  CA  THR A   3     -33.826  -7.660  27.037  1.00 71.54           C  
ATOM     20  C   THR A   3     -33.478  -6.294  26.453  1.00 71.54           C  
ATOM     21  CB  THR A   3     -35.290  -8.004  26.707  1.00 71.54           C  
ATOM     22  O   THR A   3     -33.059  -6.195  25.298  1.00 71.54           O  
ATOM     23  CG2 THR A   3     -35.595  -9.466  27.019  1.00 71.54           C  
ATOM     24  OG1 THR A   3     -36.158  -7.170  27.483  1.00 71.54           O  
ATOM     25  N   LEU A   4     -33.529  -5.305  27.269  1.00 71.73           N  
ATOM     26  CA  LEU A   4     -33.143  -3.940  26.930  1.00 71.73           C  
ATOM     27  C   LEU A   4     -31.626  -3.785  26.941  1.00 71.73           C  
ATOM     28  CB  LEU A   4     -33.776  -2.946  27.907  1.00 71.73           C  
ATOM     29  O   LEU A   4     -31.062  -3.090  26.092  1.00 71.73           O  
ATOM     30  CG  LEU A   4     -35.185  -2.460  27.562  1.00 71.73           C  
ATOM     31  CD1 LEU A   4     -35.872  -1.902  28.804  1.00 71.73           C  
ATOM     32  CD2 LEU A   4     -35.134  -1.412  26.456  1.00 71.73           C  
ATOM     33  N   LEU A   5     -30.992  -4.508  27.769  1.00 72.91           N  
ATOM     34  CA  LEU A   5     -29.539  -4.537  27.896  1.00 72.91           C  
ATOM     35  C   LEU A   5     -28.912  -5.362  26.776  1.00 72.91           C  
ATOM     36  CB  LEU A   5     -29.131  -5.109  29.256  1.00 72.91           C  
ATOM     37  O   LEU A   5     -27.858  -5.000  26.248  1.00 72.91           O  
ATOM     38  CG  LEU A   5     -29.106  -4.123  30.426  1.00 72.91           C  
ATOM     39  CD1 LEU A   5     -29.271  -4.865  31.748  1.00 72.91           C  
ATOM     40  CD2 LEU A   5     -27.811  -3.317  30.417  1.00 72.91           C  
ATOM     41  N   LEU A   6     -29.567  -6.346  26.264  1.00 71.17           N  
ATOM     42  CA  LEU A   6     -29.141  -7.238  25.191  1.00 71.17           C  
ATOM     43  C   LEU A   6     -29.318  -6.575  23.829  1.00 71.17           C  
ATOM     44  CB  LEU A   6     -29.931  -8.549  25.240  1.00 71.17           C  
ATOM     45  O   LEU A   6     -28.470  -6.723  22.947  1.00 71.17           O  
ATOM     46  CG  LEU A   6     -29.486  -9.570  26.289  1.00 71.17           C  
ATOM     47  CD1 LEU A   6     -30.593 -10.588  26.540  1.00 71.17           C  
ATOM     48  CD2 LEU A   6     -28.203 -10.265  25.848  1.00 71.17           C  
ATOM     49  N   THR A   7     -30.254  -5.778  23.689  1.00 73.84           N  
ATOM     50  CA  THR A   7     -30.528  -5.017  22.475  1.00 73.84           C  
ATOM     51  C   THR A   7     -29.593  -3.815  22.369  1.00 73.84           C  
ATOM     52  CB  THR A   7     -31.991  -4.539  22.433  1.00 73.84           C  
ATOM     53  O   THR A   7     -29.163  -3.452  21.272  1.00 73.84           O  
ATOM     54  CG2 THR A   7     -32.952  -5.718  22.323  1.00 73.84           C  
ATOM     55  OG1 THR A   7     -32.283  -3.809  23.631  1.00 73.84           O  
ATOM     56  N   LEU A   8     -29.134  -3.250  23.383  1.00 71.65           N  
ATOM     57  CA  LEU A   8     -28.187  -2.146  23.490  1.00 71.65           C  
ATOM     58  C   LEU A   8     -26.765  -2.620  23.212  1.00 71.65           C  
ATOM     59  CB  LEU A   8     -28.263  -1.508  24.880  1.00 71.65           C  
ATOM     60  O   LEU A   8     -25.988  -1.919  22.560  1.00 71.65           O  
ATOM     61  CG  LEU A   8     -27.672  -0.103  25.014  1.00 71.65           C  
ATOM     62  CD1 LEU A   8     -28.778   0.945  24.945  1.00 71.65           C  
ATOM     63  CD2 LEU A   8     -26.887   0.025  26.314  1.00 71.65           C  
ATOM     64  N   VAL A   9     -26.427  -3.822  23.502  1.00 73.24           N  
ATOM     65  CA  VAL A   9     -25.138  -4.463  23.266  1.00 73.24           C  
ATOM     66  C   VAL A   9     -25.035  -4.894  21.805  1.00 73.24           C  
ATOM     67  CB  VAL A   9     -24.930  -5.680  24.196  1.00 73.24           C  
ATOM     68  O   VAL A   9     -23.989  -4.723  21.173  1.00 73.24           O  
ATOM     69  CG1 VAL A   9     -23.654  -6.432  23.825  1.00 73.24           C  
ATOM     70  CG2 VAL A   9     -24.886  -5.232  25.656  1.00 73.24           C  
ATOM     71  N   VAL A  10     -26.121  -5.251  21.151  1.00 69.51           N  
ATOM     72  CA  VAL A  10     -26.216  -5.689  19.762  1.00 69.51           C  
ATOM     73  C   VAL A  10     -26.178  -4.478  18.834  1.00 69.51           C  
ATOM     74  CB  VAL A  10     -27.499  -6.513  19.513  1.00 69.51           C  
ATOM     75  O   VAL A  10     -25.533  -4.512  17.784  1.00 69.51           O  
ATOM     76  CG1 VAL A  10     -27.625  -6.882  18.036  1.00 69.51           C  
ATOM     77  CG2 VAL A  10     -27.505  -7.768  20.384  1.00 69.51           C  
ATOM     78  N   VAL A  11     -26.656  -3.279  19.196  1.00 66.82           N  
ATOM     79  CA  VAL A  11     -26.670  -2.002  18.489  1.00 66.82           C  
ATOM     80  C   VAL A  11     -25.305  -1.328  18.614  1.00 66.82           C  
ATOM     81  CB  VAL A  11     -27.777  -1.068  19.026  1.00 66.82           C  
ATOM     82  O   VAL A  11     -24.814  -0.726  17.656  1.00 66.82           O  
ATOM     83  CG1 VAL A  11     -27.665   0.319  18.396  1.00 66.82           C  
ATOM     84  CG2 VAL A  11     -29.156  -1.669  18.761  1.00 66.82           C  
ATOM     85  N   THR A  12     -24.603  -1.543  19.657  1.00 65.30           N  
ATOM     86  CA  THR A  12     -23.262  -1.032  19.922  1.00 65.30           C  
ATOM     87  C   THR A  12     -22.214  -1.851  19.175  1.00 65.30           C  
ATOM     88  CB  THR A  12     -22.948  -1.043  21.429  1.00 65.30           C  
ATOM     89  O   THR A  12     -21.225  -1.303  18.683  1.00 65.30           O  
ATOM     90  CG2 THR A  12     -23.867  -0.092  22.190  1.00 65.30           C  
ATOM     91  OG1 THR A  12     -23.125  -2.370  21.939  1.00 65.30           O  
ATOM     92  N   ILE A  13     -22.380  -3.121  18.840  1.00 66.19           N  
ATOM     93  CA  ILE A  13     -21.512  -4.046  18.121  1.00 66.19           C  
ATOM     94  C   ILE A  13     -21.742  -3.908  16.618  1.00 66.19           C  
ATOM     95  CB  ILE A  13     -21.748  -5.507  18.567  1.00 66.19           C  
ATOM     96  O   ILE A  13     -20.799  -3.998  15.828  1.00 66.19           O  
ATOM     97  CG1 ILE A  13     -21.333  -5.692  20.031  1.00 66.19           C  
ATOM     98  CG2 ILE A  13     -20.993  -6.479  17.656  1.00 66.19           C  
ATOM     99  CD1 ILE A  13     -21.715  -7.044  20.617  1.00 66.19           C  
ATOM    100  N   VAL A  14     -22.939  -3.558  16.157  1.00 63.48           N  
ATOM    101  CA  VAL A  14     -23.349  -3.329  14.775  1.00 63.48           C  
ATOM    102  C   VAL A  14     -22.918  -1.932  14.334  1.00 63.48           C  
ATOM    103  CB  VAL A  14     -24.876  -3.495  14.601  1.00 63.48           C  
ATOM    104  O   VAL A  14     -22.568  -1.722  13.170  1.00 63.48           O  
ATOM    105  CG1 VAL A  14     -25.301  -3.123  13.182  1.00 63.48           C  
ATOM    106  CG2 VAL A  14     -25.297  -4.926  14.931  1.00 63.48           C  
ATOM    107  N   CYS A  15     -22.659  -1.046  15.312  1.00 62.29           N  
ATOM    108  CA  CYS A  15     -22.171   0.309  15.083  1.00 62.29           C  
ATOM    109  C   CYS A  15     -20.655   0.375  15.228  1.00 62.29           C  
ATOM    110  CB  CYS A  15     -22.829   1.287  16.055  1.00 62.29           C  
ATOM    111  O   CYS A  15     -20.043   1.403  14.933  1.00 62.29           O  
ATOM    112  SG  CYS A  15     -24.567   1.617  15.692  1.00 62.29           S  
ATOM    113  N   LEU A  16     -20.027  -0.731  15.691  1.00 59.25           N  
ATOM    114  CA  LEU A  16     -18.571  -0.792  15.760  1.00 59.25           C  
ATOM    115  C   LEU A  16     -17.979  -1.207  14.418  1.00 59.25           C  
ATOM    116  CB  LEU A  16     -18.127  -1.770  16.851  1.00 59.25           C  
ATOM    117  O   LEU A  16     -18.277  -2.291  13.912  1.00 59.25           O  
ATOM    118  CG  LEU A  16     -18.212  -1.263  18.292  1.00 59.25           C  
ATOM    119  CD1 LEU A  16     -18.423  -2.429  19.252  1.00 59.25           C  
ATOM    120  CD2 LEU A  16     -16.955  -0.482  18.659  1.00 59.25           C  
ATOM    121  N   ASP A  17     -18.362  -0.553  13.325  1.00 56.88           N  
ATOM    122  CA  ASP A  17     -17.561  -0.672  12.111  1.00 56.88           C  
ATOM    123  C   ASP A  17     -16.111  -1.020  12.441  1.00 56.88           C  
ATOM    124  CB  ASP A  17     -17.619   0.625  11.301  1.00 56.88           C  
ATOM    125  O   ASP A  17     -15.364  -0.178  12.943  1.00 56.88           O  
ATOM    126  CG  ASP A  17     -18.253   0.441   9.933  1.00 56.88           C  
ATOM    127  OD1 ASP A  17     -17.827  -0.460   9.179  1.00 56.88           O  
ATOM    128  OD2 ASP A  17     -19.184   1.207   9.604  1.00 56.88           O  
ATOM    129  N   LEU A  18     -15.913  -2.058  13.321  1.00 57.04           N  
ATOM    130  CA  LEU A  18     -14.509  -2.420  13.486  1.00 57.04           C  
ATOM    131  C   LEU A  18     -13.785  -2.416  12.144  1.00 57.04           C  
ATOM    132  CB  LEU A  18     -14.385  -3.798  14.142  1.00 57.04           C  
ATOM    133  O   LEU A  18     -13.936  -3.346  11.350  1.00 57.04           O  
ATOM    134  CG  LEU A  18     -14.272  -3.815  15.668  1.00 57.04           C  
ATOM    135  CD1 LEU A  18     -15.613  -4.185  16.294  1.00 57.04           C  
ATOM    136  CD2 LEU A  18     -13.182  -4.784  16.113  1.00 57.04           C  
ATOM    137  N   GLY A  19     -14.147  -1.388  11.278  1.00 59.98           N  
ATOM    138  CA  GLY A  19     -13.448  -1.158  10.024  1.00 59.98           C  
ATOM    139  C   GLY A  19     -11.971  -1.496  10.093  1.00 59.98           C  
ATOM    140  O   GLY A  19     -11.232  -0.913  10.889  1.00 59.98           O  
ATOM    141  N   TYR A  20     -11.608  -2.725  10.430  1.00 64.32           N  
ATOM    142  CA  TYR A  20     -10.219  -3.145  10.283  1.00 64.32           C  
ATOM    143  C   TYR A  20      -9.458  -2.199   9.362  1.00 64.32           C  
ATOM    144  CB  TYR A  20     -10.144  -4.575   9.740  1.00 64.32           C  
ATOM    145  O   TYR A  20      -9.814  -2.042   8.192  1.00 64.32           O  
ATOM    146  CG  TYR A  20     -10.594  -5.624  10.728  1.00 64.32           C  
ATOM    147  CD1 TYR A  20      -9.726  -6.107  11.704  1.00 64.32           C  
ATOM    148  CD2 TYR A  20     -11.887  -6.134  10.686  1.00 64.32           C  
ATOM    149  CE1 TYR A  20     -10.136  -7.075  12.615  1.00 64.32           C  
ATOM    150  CE2 TYR A  20     -12.308  -7.103  11.592  1.00 64.32           C  
ATOM    151  OH  TYR A  20     -11.838  -8.524  13.451  1.00 64.32           O  
ATOM    152  CZ  TYR A  20     -11.427  -7.566  12.552  1.00 64.32           C  
ATOM    153  N   THR A  21      -9.108  -1.085  10.117  1.00 79.13           N  
ATOM    154  CA  THR A  21      -8.316  -0.135   9.344  1.00 79.13           C  
ATOM    155  C   THR A  21      -6.928  -0.698   9.051  1.00 79.13           C  
ATOM    156  CB  THR A  21      -8.182   1.211  10.081  1.00 79.13           C  
ATOM    157  O   THR A  21      -6.314  -1.329   9.914  1.00 79.13           O  
ATOM    158  CG2 THR A  21      -9.544   1.866  10.283  1.00 79.13           C  
ATOM    159  OG1 THR A  21      -7.576   0.989  11.360  1.00 79.13           O  
ATOM    160  N   ARG A  22      -6.634  -0.992   7.860  1.00 91.63           N  
ATOM    161  CA  ARG A  22      -5.348  -1.459   7.352  1.00 91.63           C  
ATOM    162  C   ARG A  22      -4.283  -0.375   7.479  1.00 91.63           C  
ATOM    163  CB  ARG A  22      -5.475  -1.900   5.892  1.00 91.63           C  
ATOM    164  O   ARG A  22      -4.526   0.785   7.139  1.00 91.63           O  
ATOM    165  CG  ARG A  22      -4.190  -2.460   5.304  1.00 91.63           C  
ATOM    166  CD  ARG A  22      -3.811  -3.790   5.941  1.00 91.63           C  
ATOM    167  NE  ARG A  22      -4.848  -4.798   5.740  1.00 91.63           N  
ATOM    168  NH1 ARG A  22      -3.864  -6.381   7.106  1.00 91.63           N  
ATOM    169  NH2 ARG A  22      -5.844  -6.845   6.048  1.00 91.63           N  
ATOM    170  CZ  ARG A  22      -4.850  -6.006   6.299  1.00 91.63           C  
ATOM    171  N   LYS A  23      -3.118  -0.842   8.084  1.00 95.49           N  
ATOM    172  CA  LYS A  23      -1.967   0.055   8.134  1.00 95.49           C  
ATOM    173  C   LYS A  23      -0.949  -0.295   7.052  1.00 95.49           C  
ATOM    174  CB  LYS A  23      -1.306   0.004   9.512  1.00 95.49           C  
ATOM    175  O   LYS A  23      -0.556  -1.455   6.915  1.00 95.49           O  
ATOM    176  CG  LYS A  23      -2.160   0.583  10.630  1.00 95.49           C  
ATOM    177  CD  LYS A  23      -1.374   0.704  11.929  1.00 95.49           C  
ATOM    178  CE  LYS A  23      -2.194   1.380  13.019  1.00 95.49           C  
ATOM    179  NZ  LYS A  23      -1.413   1.537  14.283  1.00 95.49           N  
ATOM    180  N   CYS A  24      -0.522   0.707   6.275  1.00 96.59           N  
ATOM    181  CA  CYS A  24       0.476   0.558   5.222  1.00 96.59           C  
ATOM    182  C   CYS A  24       1.522   1.663   5.302  1.00 96.59           C  
ATOM    183  CB  CYS A  24      -0.191   0.573   3.846  1.00 96.59           C  
ATOM    184  O   CYS A  24       1.275   2.717   5.890  1.00 96.59           O  
ATOM    185  SG  CYS A  24      -1.393  -0.753   3.605  1.00 96.59           S  
ATOM    186  N   TYR A  25       2.664   1.383   4.767  1.00 96.45           N  
ATOM    187  CA  TYR A  25       3.607   2.470   4.528  1.00 96.45           C  
ATOM    188  C   TYR A  25       3.192   3.296   3.316  1.00 96.45           C  
ATOM    189  CB  TYR A  25       5.022   1.919   4.324  1.00 96.45           C  
ATOM    190  O   TYR A  25       2.745   2.747   2.306  1.00 96.45           O  
ATOM    191  CG  TYR A  25       5.659   1.398   5.589  1.00 96.45           C  
ATOM    192  CD1 TYR A  25       5.834   2.226   6.696  1.00 96.45           C  
ATOM    193  CD2 TYR A  25       6.088   0.079   5.680  1.00 96.45           C  
ATOM    194  CE1 TYR A  25       6.422   1.751   7.863  1.00 96.45           C  
ATOM    195  CE2 TYR A  25       6.678  -0.407   6.843  1.00 96.45           C  
ATOM    196  OH  TYR A  25       7.423  -0.040   9.081  1.00 96.45           O  
ATOM    197  CZ  TYR A  25       6.840   0.435   7.927  1.00 96.45           C  
ATOM    198  N   GLU A  26       3.337   4.626   3.510  1.00 95.02           N  
ATOM    199  CA  GLU A  26       2.985   5.568   2.451  1.00 95.02           C  
ATOM    200  C   GLU A  26       4.069   6.627   2.272  1.00 95.02           C  
ATOM    201  CB  GLU A  26       1.641   6.236   2.749  1.00 95.02           C  
ATOM    202  O   GLU A  26       4.644   7.107   3.252  1.00 95.02           O  
ATOM    203  CG  GLU A  26       1.110   7.088   1.606  1.00 95.02           C  
ATOM    204  CD  GLU A  26      -0.272   7.662   1.877  1.00 95.02           C  
ATOM    205  OE1 GLU A  26      -1.183   7.469   1.040  1.00 95.02           O  
ATOM    206  OE2 GLU A  26      -0.444   8.310   2.933  1.00 95.02           O  
ATOM    207  N   GLY A  27       4.340   6.914   1.014  1.00 92.00           N  
ATOM    208  CA  GLY A  27       5.284   7.983   0.729  1.00 92.00           C  
ATOM    209  C   GLY A  27       6.235   7.654  -0.406  1.00 92.00           C  
ATOM    210  O   GLY A  27       6.206   6.545  -0.944  1.00 92.00           O  
ATOM    211  N   LYS A  28       7.081   8.643  -0.867  1.00 88.42           N  
ATOM    212  CA  LYS A  28       8.091   8.586  -1.920  1.00 88.42           C  
ATOM    213  C   LYS A  28       9.486   8.842  -1.357  1.00 88.42           C  
ATOM    214  CB  LYS A  28       7.776   9.598  -3.022  1.00 88.42           C  
ATOM    215  O   LYS A  28       9.775   9.940  -0.876  1.00 88.42           O  
ATOM    216  CG  LYS A  28       6.498   9.298  -3.791  1.00 88.42           C  
ATOM    217  CD  LYS A  28       6.264  10.311  -4.904  1.00 88.42           C  
ATOM    218  CE  LYS A  28       4.953  10.051  -5.633  1.00 88.42           C  
ATOM    219  NZ  LYS A  28       4.722  11.039  -6.728  1.00 88.42           N  
ATOM    220  N   GLY A  29      10.267   7.878  -0.994  1.00 74.37           N  
ATOM    221  CA  GLY A  29      11.609   8.139  -0.498  1.00 74.37           C  
ATOM    222  C   GLY A  29      11.721   8.017   1.010  1.00 74.37           C  
ATOM    223  O   GLY A  29      12.746   7.566   1.527  1.00 74.37           O  
ATOM    224  N   THR A  30      10.629   8.509   1.775  1.00 80.67           N  
ATOM    225  CA  THR A  30      10.493   8.304   3.213  1.00 80.67           C  
ATOM    226  C   THR A  30       9.114   7.747   3.552  1.00 80.67           C  
ATOM    227  CB  THR A  30      10.726   9.614   3.988  1.00 80.67           C  
ATOM    228  O   THR A  30       8.094   8.349   3.210  1.00 80.67           O  
ATOM    229  CG2 THR A  30      12.116   9.641   4.616  1.00 80.67           C  
ATOM    230  OG1 THR A  30      10.598  10.723   3.090  1.00 80.67           O  
ATOM    231  N   ARG A  31       9.044   6.552   3.958  1.00 88.27           N  
ATOM    232  CA  ARG A  31       7.771   5.888   4.218  1.00 88.27           C  
ATOM    233  C   ARG A  31       7.348   6.065   5.673  1.00 88.27           C  
ATOM    234  CB  ARG A  31       7.860   4.400   3.876  1.00 88.27           C  
ATOM    235  O   ARG A  31       8.192   6.257   6.551  1.00 88.27           O  
ATOM    236  CG  ARG A  31       8.913   3.646   4.673  1.00 88.27           C  
ATOM    237  CD  ARG A  31       9.042   2.201   4.212  1.00 88.27           C  
ATOM    238  NE  ARG A  31      10.018   1.466   5.012  1.00 88.27           N  
ATOM    239  NH1 ARG A  31       9.659  -0.561   3.962  1.00 88.27           N  
ATOM    240  NH2 ARG A  31      11.196  -0.398   5.656  1.00 88.27           N  
ATOM    241  CZ  ARG A  31      10.289   0.171   4.875  1.00 88.27           C  
ATOM    242  N   LYS A  32       6.095   6.324   5.925  1.00 93.87           N  
ATOM    243  CA  LYS A  32       5.426   6.397   7.220  1.00 93.87           C  
ATOM    244  C   LYS A  32       4.247   5.430   7.285  1.00 93.87           C  
ATOM    245  CB  LYS A  32       4.949   7.823   7.499  1.00 93.87           C  
ATOM    246  O   LYS A  32       3.558   5.215   6.286  1.00 93.87           O  
ATOM    247  CG  LYS A  32       3.911   8.333   6.509  1.00 93.87           C  
ATOM    248  CD  LYS A  32       3.519   9.775   6.804  1.00 93.87           C  
ATOM    249  CE  LYS A  32       2.458  10.276   5.834  1.00 93.87           C  
ATOM    250  NZ  LYS A  32       2.131  11.715   6.066  1.00 93.87           N  
ATOM    251  N   SER A  33       4.260   4.874   8.394  1.00 95.62           N  
ATOM    252  CA  SER A  33       3.123   3.985   8.609  1.00 95.62           C  
ATOM    253  C   SER A  33       1.843   4.776   8.857  1.00 95.62           C  
ATOM    254  CB  SER A  33       3.389   3.049   9.788  1.00 95.62           C  
ATOM    255  O   SER A  33       1.782   5.598   9.774  1.00 95.62           O  
ATOM    256  OG  SER A  33       2.318   2.137   9.959  1.00 95.62           O  
ATOM    257  N   VAL A  34       0.823   4.525   7.954  1.00 95.28           N  
ATOM    258  CA  VAL A  34      -0.434   5.258   8.066  1.00 95.28           C  
ATOM    259  C   VAL A  34      -1.607   4.282   8.029  1.00 95.28           C  
ATOM    260  CB  VAL A  34      -0.579   6.310   6.943  1.00 95.28           C  
ATOM    261  O   VAL A  34      -1.482   3.170   7.510  1.00 95.28           O  
ATOM    262  CG1 VAL A  34       0.605   7.275   6.952  1.00 95.28           C  
ATOM    263  CG2 VAL A  34      -0.704   5.624   5.584  1.00 95.28           C  
ATOM    264  N   THR A  35      -2.724   4.717   8.677  1.00 95.63           N  
ATOM    265  CA  THR A  35      -3.980   3.994   8.509  1.00 95.63           C  
ATOM    266  C   THR A  35      -4.595   4.287   7.144  1.00 95.63           C  
ATOM    267  CB  THR A  35      -4.986   4.356   9.617  1.00 95.63           C  
ATOM    268  O   THR A  35      -4.793   5.450   6.783  1.00 95.63           O  
ATOM    269  CG2 THR A  35      -6.282   3.566   9.464  1.00 95.63           C  
ATOM    270  OG1 THR A  35      -4.408   4.061  10.894  1.00 95.63           O  
ATOM    271  N   CYS A  36      -4.893   3.136   6.331  1.00 94.27           N  
ATOM    272  CA  CYS A  36      -5.448   3.325   4.995  1.00 94.27           C  
ATOM    273  C   CYS A  36      -6.875   3.856   5.067  1.00 94.27           C  
ATOM    274  CB  CYS A  36      -5.422   2.012   4.213  1.00 94.27           C  
ATOM    275  O   CYS A  36      -7.616   3.531   5.997  1.00 94.27           O  
ATOM    276  SG  CYS A  36      -3.758   1.378   3.909  1.00 94.27           S  
ATOM    277  N   PRO A  37      -7.188   4.754   4.079  1.00 93.02           N  
ATOM    278  CA  PRO A  37      -8.579   5.211   4.021  1.00 93.02           C  
ATOM    279  C   PRO A  37      -9.576   4.058   3.938  1.00 93.02           C  
ATOM    280  CB  PRO A  37      -8.618   6.060   2.748  1.00 93.02           C  
ATOM    281  O   PRO A  37      -9.215   2.954   3.522  1.00 93.02           O  
ATOM    282  CG  PRO A  37      -7.192   6.419   2.484  1.00 93.02           C  
ATOM    283  CD  PRO A  37      -6.318   5.310   2.995  1.00 93.02           C  
ATOM    284  N   LYS A  38     -10.759   4.332   4.347  1.00 90.29           N  
ATOM    285  CA  LYS A  38     -11.811   3.322   4.271  1.00 90.29           C  
ATOM    286  C   LYS A  38     -11.920   2.748   2.861  1.00 90.29           C  
ATOM    287  CB  LYS A  38     -13.154   3.912   4.702  1.00 90.29           C  
ATOM    288  O   LYS A  38     -11.876   3.491   1.878  1.00 90.29           O  
ATOM    289  CG  LYS A  38     -14.249   2.875   4.905  1.00 90.29           C  
ATOM    290  CD  LYS A  38     -15.538   3.514   5.407  1.00 90.29           C  
ATOM    291  CE  LYS A  38     -16.643   2.481   5.583  1.00 90.29           C  
ATOM    292  NZ  LYS A  38     -17.902   3.099   6.097  1.00 90.29           N  
ATOM    293  N   GLY A  39     -11.972   1.347   2.745  1.00 89.25           N  
ATOM    294  CA  GLY A  39     -12.149   0.745   1.433  1.00 89.25           C  
ATOM    295  C   GLY A  39     -10.838   0.381   0.761  1.00 89.25           C  
ATOM    296  O   GLY A  39     -10.831  -0.278  -0.280  1.00 89.25           O  
ATOM    297  N   GLU A  40      -9.709   0.852   1.342  1.00 94.10           N  
ATOM    298  CA  GLU A  40      -8.373   0.499   0.870  1.00 94.10           C  
ATOM    299  C   GLU A  40      -7.752  -0.592   1.738  1.00 94.10           C  
ATOM    300  CB  GLU A  40      -7.467   1.733   0.847  1.00 94.10           C  
ATOM    301  O   GLU A  40      -7.238  -0.312   2.823  1.00 94.10           O  
ATOM    302  CG  GLU A  40      -7.942   2.827  -0.098  1.00 94.10           C  
ATOM    303  CD  GLU A  40      -6.920   3.936  -0.294  1.00 94.10           C  
ATOM    304  OE1 GLU A  40      -7.212   4.907  -1.027  1.00 94.10           O  
ATOM    305  OE2 GLU A  40      -5.818   3.831   0.290  1.00 94.10           O  
ATOM    306  N   LYS A  41      -7.729  -1.727   1.201  1.00 92.68           N  
ATOM    307  CA  LYS A  41      -7.363  -2.883   2.015  1.00 92.68           C  
ATOM    308  C   LYS A  41      -6.046  -3.494   1.542  1.00 92.68           C  
ATOM    309  CB  LYS A  41      -8.471  -3.937   1.980  1.00 92.68           C  
ATOM    310  O   LYS A  41      -5.626  -4.539   2.042  1.00 92.68           O  
ATOM    311  CG  LYS A  41      -9.797  -3.459   2.553  1.00 92.68           C  
ATOM    312  CD  LYS A  41     -10.840  -4.569   2.550  1.00 92.68           C  
ATOM    313  CE  LYS A  41     -12.165  -4.095   3.131  1.00 92.68           C  
ATOM    314  NZ  LYS A  41     -13.193  -5.178   3.124  1.00 92.68           N  
ATOM    315  N   VAL A  42      -5.416  -2.802   0.558  1.00 95.62           N  
ATOM    316  CA  VAL A  42      -4.207  -3.336  -0.059  1.00 95.62           C  
ATOM    317  C   VAL A  42      -3.051  -2.358   0.139  1.00 95.62           C  
ATOM    318  CB  VAL A  42      -4.414  -3.619  -1.563  1.00 95.62           C  
ATOM    319  O   VAL A  42      -3.219  -1.147  -0.022  1.00 95.62           O  
ATOM    320  CG1 VAL A  42      -3.098  -4.027  -2.223  1.00 95.62           C  
ATOM    321  CG2 VAL A  42      -5.473  -4.703  -1.761  1.00 95.62           C  
ATOM    322  N   CYS A  43      -1.930  -2.924   0.593  1.00 96.78           N  
ATOM    323  CA  CYS A  43      -0.683  -2.168   0.581  1.00 96.78           C  
ATOM    324  C   CYS A  43       0.103  -2.433  -0.698  1.00 96.78           C  
ATOM    325  CB  CYS A  43       0.171  -2.524   1.797  1.00 96.78           C  
ATOM    326  O   CYS A  43       0.089  -3.549  -1.220  1.00 96.78           O  
ATOM    327  SG  CYS A  43      -0.637  -2.186   3.377  1.00 96.78           S  
ATOM    328  N   TYR A  44       0.767  -1.343  -1.279  1.00 96.53           N  
ATOM    329  CA  TYR A  44       1.543  -1.611  -2.484  1.00 96.53           C  
ATOM    330  C   TYR A  44       2.867  -0.855  -2.459  1.00 96.53           C  
ATOM    331  CB  TYR A  44       0.746  -1.226  -3.734  1.00 96.53           C  
ATOM    332  O   TYR A  44       2.992   0.169  -1.783  1.00 96.53           O  
ATOM    333  CG  TYR A  44       0.532   0.261  -3.883  1.00 96.53           C  
ATOM    334  CD1 TYR A  44      -0.638   0.865  -3.428  1.00 96.53           C  
ATOM    335  CD2 TYR A  44       1.497   1.064  -4.480  1.00 96.53           C  
ATOM    336  CE1 TYR A  44      -0.841   2.234  -3.565  1.00 96.53           C  
ATOM    337  CE2 TYR A  44       1.305   2.434  -4.623  1.00 96.53           C  
ATOM    338  OH  TYR A  44      -0.061   4.365  -4.301  1.00 96.53           O  
ATOM    339  CZ  TYR A  44       0.135   3.009  -4.163  1.00 96.53           C  
ATOM    340  N   THR A  45       3.823  -1.381  -3.145  1.00 95.75           N  
ATOM    341  CA  THR A  45       5.107  -0.762  -3.452  1.00 95.75           C  
ATOM    342  C   THR A  45       5.347  -0.732  -4.959  1.00 95.75           C  
ATOM    343  CB  THR A  45       6.266  -1.505  -2.761  1.00 95.75           C  
ATOM    344  O   THR A  45       5.214  -1.754  -5.635  1.00 95.75           O  
ATOM    345  CG2 THR A  45       7.580  -0.748  -2.924  1.00 95.75           C  
ATOM    346  OG1 THR A  45       5.974  -1.639  -1.364  1.00 95.75           O  
ATOM    347  N   THR A  46       5.656   0.448  -5.489  1.00 94.37           N  
ATOM    348  CA  THR A  46       6.002   0.555  -6.903  1.00 94.37           C  
ATOM    349  C   THR A  46       7.507   0.728  -7.079  1.00 94.37           C  
ATOM    350  CB  THR A  46       5.265   1.730  -7.571  1.00 94.37           C  
ATOM    351  O   THR A  46       8.142   1.481  -6.338  1.00 94.37           O  
ATOM    352  CG2 THR A  46       3.756   1.504  -7.573  1.00 94.37           C  
ATOM    353  OG1 THR A  46       5.555   2.937  -6.856  1.00 94.37           O  
ATOM    354  N   PHE A  47       7.999  -0.029  -8.028  1.00 92.74           N  
ATOM    355  CA  PHE A  47       9.424  -0.003  -8.337  1.00 92.74           C  
ATOM    356  C   PHE A  47       9.664   0.550  -9.736  1.00 92.74           C  
ATOM    357  CB  PHE A  47      10.027  -1.406  -8.216  1.00 92.74           C  
ATOM    358  O   PHE A  47       8.893   0.277 -10.658  1.00 92.74           O  
ATOM    359  CG  PHE A  47       9.827  -2.038  -6.865  1.00 92.74           C  
ATOM    360  CD1 PHE A  47      10.810  -1.945  -5.886  1.00 92.74           C  
ATOM    361  CD2 PHE A  47       8.657  -2.726  -6.573  1.00 92.74           C  
ATOM    362  CE1 PHE A  47      10.628  -2.529  -4.635  1.00 92.74           C  
ATOM    363  CE2 PHE A  47       8.468  -3.313  -5.324  1.00 92.74           C  
ATOM    364  CZ  PHE A  47       9.455  -3.213  -4.357  1.00 92.74           C  
ATOM    365  N   LEU A  48      10.719   1.368  -9.836  1.00 91.28           N  
ATOM    366  CA  LEU A  48      11.228   1.745 -11.150  1.00 91.28           C  
ATOM    367  C   LEU A  48      12.210   0.702 -11.672  1.00 91.28           C  
ATOM    368  CB  LEU A  48      11.906   3.116 -11.089  1.00 91.28           C  
ATOM    369  O   LEU A  48      13.182   0.363 -10.993  1.00 91.28           O  
ATOM    370  CG  LEU A  48      12.289   3.743 -12.431  1.00 91.28           C  
ATOM    371  CD1 LEU A  48      11.038   4.146 -13.204  1.00 91.28           C  
ATOM    372  CD2 LEU A  48      13.203   4.946 -12.218  1.00 91.28           C  
ATOM    373  N   VAL A  49      11.857   0.110 -12.872  1.00 89.41           N  
ATOM    374  CA  VAL A  49      12.703  -0.927 -13.454  1.00 89.41           C  
ATOM    375  C   VAL A  49      13.441  -0.370 -14.669  1.00 89.41           C  
ATOM    376  CB  VAL A  49      11.880  -2.172 -13.854  1.00 89.41           C  
ATOM    377  O   VAL A  49      12.820   0.181 -15.581  1.00 89.41           O  
ATOM    378  CG1 VAL A  49      12.793  -3.273 -14.391  1.00 89.41           C  
ATOM    379  CG2 VAL A  49      11.069  -2.680 -12.664  1.00 89.41           C  
ATOM    380  N   GLY A  50      14.801  -0.248 -14.640  1.00 84.27           N  
ATOM    381  CA  GLY A  50      15.618   0.163 -15.771  1.00 84.27           C  
ATOM    382  C   GLY A  50      16.457  -0.966 -16.341  1.00 84.27           C  
ATOM    383  O   GLY A  50      16.599  -2.018 -15.716  1.00 84.27           O  
ATOM    384  N   PRO A  51      16.850  -0.916 -17.675  1.00 77.08           N  
ATOM    385  CA  PRO A  51      17.552  -1.928 -18.467  1.00 77.08           C  
ATOM    386  C   PRO A  51      18.925  -2.277 -17.896  1.00 77.08           C  
ATOM    387  CB  PRO A  51      17.685  -1.271 -19.843  1.00 77.08           C  
ATOM    388  O   PRO A  51      19.374  -3.420 -18.013  1.00 77.08           O  
ATOM    389  CG  PRO A  51      17.262   0.147 -19.631  1.00 77.08           C  
ATOM    390  CD  PRO A  51      16.650   0.263 -18.264  1.00 77.08           C  
ATOM    391  N   SER A  52      19.457  -1.556 -16.839  1.00 74.58           N  
ATOM    392  CA  SER A  52      20.826  -1.805 -16.399  1.00 74.58           C  
ATOM    393  C   SER A  52      21.044  -1.318 -14.970  1.00 74.58           C  
ATOM    394  CB  SER A  52      21.823  -1.122 -17.336  1.00 74.58           C  
ATOM    395  O   SER A  52      22.153  -1.408 -14.440  1.00 74.58           O  
ATOM    396  OG  SER A  52      21.624  -1.543 -18.675  1.00 74.58           O  
ATOM    397  N   GLN A  53      19.891  -0.987 -14.202  1.00 74.78           N  
ATOM    398  CA  GLN A  53      19.995  -0.558 -12.811  1.00 74.78           C  
ATOM    399  C   GLN A  53      19.092  -1.393 -11.908  1.00 74.78           C  
ATOM    400  CB  GLN A  53      19.644   0.925 -12.679  1.00 74.78           C  
ATOM    401  O   GLN A  53      18.119  -1.989 -12.375  1.00 74.78           O  
ATOM    402  CG  GLN A  53      20.632   1.855 -13.369  1.00 74.78           C  
ATOM    403  CD  GLN A  53      20.230   3.315 -13.273  1.00 74.78           C  
ATOM    404  NE2 GLN A  53      20.812   4.148 -14.128  1.00 74.78           N  
ATOM    405  OE1 GLN A  53      19.402   3.690 -12.437  1.00 74.78           O  
ATOM    406  N   PRO A  54      19.662  -1.586 -10.640  1.00 80.92           N  
ATOM    407  CA  PRO A  54      18.817  -2.262  -9.654  1.00 80.92           C  
ATOM    408  C   PRO A  54      17.491  -1.541  -9.419  1.00 80.92           C  
ATOM    409  CB  PRO A  54      19.676  -2.251  -8.387  1.00 80.92           C  
ATOM    410  O   PRO A  54      17.385  -0.338  -9.671  1.00 80.92           O  
ATOM    411  CG  PRO A  54      20.666  -1.153  -8.606  1.00 80.92           C  
ATOM    412  CD  PRO A  54      20.798  -0.918 -10.083  1.00 80.92           C  
ATOM    413  N   GLU A  55      16.435  -2.279  -9.328  1.00 85.30           N  
ATOM    414  CA  GLU A  55      15.098  -1.765  -9.044  1.00 85.30           C  
ATOM    415  C   GLU A  55      15.128  -0.747  -7.907  1.00 85.30           C  
ATOM    416  CB  GLU A  55      14.144  -2.911  -8.697  1.00 85.30           C  
ATOM    417  O   GLU A  55      15.803  -0.956  -6.897  1.00 85.30           O  
ATOM    418  CG  GLU A  55      12.686  -2.487  -8.592  1.00 85.30           C  
ATOM    419  CD  GLU A  55      11.745  -3.644  -8.296  1.00 85.30           C  
ATOM    420  OE1 GLU A  55      10.512  -3.472  -8.428  1.00 85.30           O  
ATOM    421  OE2 GLU A  55      12.244  -4.730  -7.927  1.00 85.30           O  
ATOM    422  N   LYS A  56      14.540   0.427  -8.187  1.00 88.41           N  
ATOM    423  CA  LYS A  56      14.416   1.484  -7.189  1.00 88.41           C  
ATOM    424  C   LYS A  56      12.963   1.671  -6.763  1.00 88.41           C  
ATOM    425  CB  LYS A  56      14.977   2.801  -7.729  1.00 88.41           C  
ATOM    426  O   LYS A  56      12.058   1.651  -7.599  1.00 88.41           O  
ATOM    427  CG  LYS A  56      16.489   2.805  -7.902  1.00 88.41           C  
ATOM    428  CD  LYS A  56      16.994   4.164  -8.368  1.00 88.41           C  
ATOM    429  CE  LYS A  56      18.490   4.137  -8.655  1.00 88.41           C  
ATOM    430  NZ  LYS A  56      19.012   5.494  -8.998  1.00 88.41           N  
ATOM    431  N   ILE A  57      12.865   1.752  -5.418  1.00 89.35           N  
ATOM    432  CA  ILE A  57      11.520   1.976  -4.899  1.00 89.35           C  
ATOM    433  C   ILE A  57      11.030   3.360  -5.317  1.00 89.35           C  
ATOM    434  CB  ILE A  57      11.477   1.834  -3.361  1.00 89.35           C  
ATOM    435  O   ILE A  57      11.696   4.366  -5.060  1.00 89.35           O  
ATOM    436  CG1 ILE A  57      11.825   0.399  -2.947  1.00 89.35           C  
ATOM    437  CG2 ILE A  57      10.103   2.242  -2.820  1.00 89.35           C  
ATOM    438  CD1 ILE A  57      12.014   0.216  -1.447  1.00 89.35           C  
ATOM    439  N   LEU A  58       9.864   3.408  -5.819  1.00 90.06           N  
ATOM    440  CA  LEU A  58       9.272   4.650  -6.303  1.00 90.06           C  
ATOM    441  C   LEU A  58       8.269   5.202  -5.295  1.00 90.06           C  
ATOM    442  CB  LEU A  58       8.586   4.427  -7.653  1.00 90.06           C  
ATOM    443  O   LEU A  58       8.314   6.386  -4.953  1.00 90.06           O  
ATOM    444  CG  LEU A  58       7.993   5.666  -8.325  1.00 90.06           C  
ATOM    445  CD1 LEU A  58       9.080   6.705  -8.577  1.00 90.06           C  
ATOM    446  CD2 LEU A  58       7.297   5.286  -9.628  1.00 90.06           C  
ATOM    447  N   LYS A  59       7.429   4.188  -4.782  1.00 93.30           N  
ATOM    448  CA  LYS A  59       6.335   4.675  -3.946  1.00 93.30           C  
ATOM    449  C   LYS A  59       5.730   3.544  -3.120  1.00 93.30           C  
ATOM    450  CB  LYS A  59       5.255   5.333  -4.806  1.00 93.30           C  
ATOM    451  O   LYS A  59       5.660   2.402  -3.578  1.00 93.30           O  
ATOM    452  CG  LYS A  59       4.051   5.826  -4.017  1.00 93.30           C  
ATOM    453  CD  LYS A  59       2.982   6.407  -4.933  1.00 93.30           C  
ATOM    454  CE  LYS A  59       1.757   6.857  -4.149  1.00 93.30           C  
ATOM    455  NZ  LYS A  59       0.716   7.451  -5.040  1.00 93.30           N  
ATOM    456  N   TRP A  60       5.303   3.917  -1.869  1.00 95.56           N  
ATOM    457  CA  TRP A  60       4.468   3.087  -1.007  1.00 95.56           C  
ATOM    458  C   TRP A  60       3.055   3.651  -0.909  1.00 95.56           C  
ATOM    459  CB  TRP A  60       5.084   2.973   0.391  1.00 95.56           C  
ATOM    460  O   TRP A  60       2.863   4.869  -0.933  1.00 95.56           O  
ATOM    461  CG  TRP A  60       6.425   2.305   0.413  1.00 95.56           C  
ATOM    462  CD1 TRP A  60       6.677   0.967   0.537  1.00 95.56           C  
ATOM    463  CD2 TRP A  60       7.701   2.946   0.312  1.00 95.56           C  
ATOM    464  CE2 TRP A  60       8.684   1.934   0.382  1.00 95.56           C  
ATOM    465  CE3 TRP A  60       8.108   4.279   0.169  1.00 95.56           C  
ATOM    466  NE1 TRP A  60       8.034   0.737   0.519  1.00 95.56           N  
ATOM    467  CH2 TRP A  60      10.422   3.527   0.173  1.00 95.56           C  
ATOM    468  CZ2 TRP A  60      10.051   2.214   0.314  1.00 95.56           C  
ATOM    469  CZ3 TRP A  60       9.469   4.556   0.101  1.00 95.56           C  
ATOM    470  N   GLY A  61       2.095   2.710  -0.739  1.00 95.59           N  
ATOM    471  CA  GLY A  61       0.776   3.303  -0.588  1.00 95.59           C  
ATOM    472  C   GLY A  61      -0.304   2.283  -0.280  1.00 95.59           C  
ATOM    473  O   GLY A  61      -0.016   1.095  -0.119  1.00 95.59           O  
ATOM    474  N   CYS A  62      -1.546   2.831  -0.114  1.00 96.43           N  
ATOM    475  CA  CYS A  62      -2.783   2.089   0.102  1.00 96.43           C  
ATOM    476  C   CYS A  62      -3.660   2.116  -1.144  1.00 96.43           C  
ATOM    477  CB  CYS A  62      -3.552   2.664   1.291  1.00 96.43           C  
ATOM    478  O   CYS A  62      -3.749   3.140  -1.823  1.00 96.43           O  
ATOM    479  SG  CYS A  62      -2.619   2.650   2.837  1.00 96.43           S  
ATOM    480  N   ALA A  63      -4.315   1.003  -1.354  1.00 96.56           N  
ATOM    481  CA  ALA A  63      -5.228   0.964  -2.493  1.00 96.56           C  
ATOM    482  C   ALA A  63      -6.382  -0.002  -2.238  1.00 96.56           C  
ATOM    483  CB  ALA A  63      -4.479   0.569  -3.763  1.00 96.56           C  
ATOM    484  O   ALA A  63      -6.274  -0.901  -1.401  1.00 96.56           O  
ATOM    485  N   ALA A  64      -7.489   0.312  -2.876  1.00 95.72           N  
ATOM    486  CA  ALA A  64      -8.627  -0.601  -2.802  1.00 95.72           C  
ATOM    487  C   ALA A  64      -8.289  -1.950  -3.430  1.00 95.72           C  
ATOM    488  CB  ALA A  64      -9.846   0.011  -3.488  1.00 95.72           C  
ATOM    489  O   ALA A  64      -8.741  -2.994  -2.953  1.00 95.72           O  
ATOM    490  N   SER A  65      -7.584  -1.966  -4.475  1.00 96.11           N  
ATOM    491  CA  SER A  65      -7.049  -3.108  -5.210  1.00 96.11           C  
ATOM    492  C   SER A  65      -5.628  -2.837  -5.694  1.00 96.11           C  
ATOM    493  CB  SER A  65      -7.946  -3.446  -6.401  1.00 96.11           C  
ATOM    494  O   SER A  65      -5.165  -1.695  -5.667  1.00 96.11           O  
ATOM    495  OG  SER A  65      -7.982  -2.372  -7.325  1.00 96.11           O  
ATOM    496  N   CYS A  66      -4.923  -3.936  -6.037  1.00 96.09           N  
ATOM    497  CA  CYS A  66      -3.548  -3.776  -6.498  1.00 96.09           C  
ATOM    498  C   CYS A  66      -3.496  -2.970  -7.790  1.00 96.09           C  
ATOM    499  CB  CYS A  66      -2.892  -5.140  -6.710  1.00 96.09           C  
ATOM    500  O   CYS A  66      -4.008  -3.409  -8.822  1.00 96.09           O  
ATOM    501  SG  CYS A  66      -1.102  -5.059  -6.935  1.00 96.09           S  
ATOM    502  N   PRO A  67      -2.830  -1.736  -7.835  1.00 95.45           N  
ATOM    503  CA  PRO A  67      -2.772  -0.852  -9.001  1.00 95.45           C  
ATOM    504  C   PRO A  67      -1.990  -1.459 -10.163  1.00 95.45           C  
ATOM    505  CB  PRO A  67      -2.068   0.396  -8.462  1.00 95.45           C  
ATOM    506  O   PRO A  67      -1.099  -2.285  -9.949  1.00 95.45           O  
ATOM    507  CG  PRO A  67      -2.195   0.295  -6.976  1.00 95.45           C  
ATOM    508  CD  PRO A  67      -2.249  -1.158  -6.600  1.00 95.45           C  
ATOM    509  N   LYS A  68      -2.369  -1.021 -11.292  1.00 94.61           N  
ATOM    510  CA  LYS A  68      -1.608  -1.360 -12.491  1.00 94.61           C  
ATOM    511  C   LYS A  68      -0.514  -0.330 -12.757  1.00 94.61           C  
ATOM    512  CB  LYS A  68      -2.534  -1.466 -13.703  1.00 94.61           C  
ATOM    513  O   LYS A  68      -0.711   0.866 -12.529  1.00 94.61           O  
ATOM    514  CG  LYS A  68      -3.542  -2.602 -13.615  1.00 94.61           C  
ATOM    515  CD  LYS A  68      -4.379  -2.707 -14.883  1.00 94.61           C  
ATOM    516  CE  LYS A  68      -5.402  -3.831 -14.788  1.00 94.61           C  
ATOM    517  NZ  LYS A  68      -6.288  -3.876 -15.989  1.00 94.61           N  
ATOM    518  N   VAL A  69       0.612  -0.802 -13.237  1.00 93.59           N  
ATOM    519  CA  VAL A  69       1.690   0.139 -13.522  1.00 93.59           C  
ATOM    520  C   VAL A  69       2.087   0.039 -14.994  1.00 93.59           C  
ATOM    521  CB  VAL A  69       2.918  -0.115 -12.621  1.00 93.59           C  
ATOM    522  O   VAL A  69       1.822  -0.973 -15.647  1.00 93.59           O  
ATOM    523  CG1 VAL A  69       2.584   0.176 -11.159  1.00 93.59           C  
ATOM    524  CG2 VAL A  69       3.412  -1.551 -12.784  1.00 93.59           C  
ATOM    525  N   GLY A  70       2.627   1.121 -15.596  1.00 89.89           N  
ATOM    526  CA  GLY A  70       3.097   1.194 -16.970  1.00 89.89           C  
ATOM    527  C   GLY A  70       4.445   0.528 -17.177  1.00 89.89           C  
ATOM    528  O   GLY A  70       5.035   0.004 -16.230  1.00 89.89           O  
ATOM    529  N   LEU A  71       4.941   0.666 -18.478  1.00 87.67           N  
ATOM    530  CA  LEU A  71       6.232   0.105 -18.862  1.00 87.67           C  
ATOM    531  C   LEU A  71       7.364   0.762 -18.080  1.00 87.67           C  
ATOM    532  CB  LEU A  71       6.466   0.279 -20.365  1.00 87.67           C  
ATOM    533  O   LEU A  71       7.317   1.962 -17.800  1.00 87.67           O  
ATOM    534  CG  LEU A  71       5.547  -0.519 -21.291  1.00 87.67           C  
ATOM    535  CD1 LEU A  71       5.707  -0.046 -22.732  1.00 87.67           C  
ATOM    536  CD2 LEU A  71       5.837  -2.011 -21.177  1.00 87.67           C  
ATOM    537  N   GLY A  72       8.188  -0.129 -17.472  1.00 88.05           N  
ATOM    538  CA  GLY A  72       9.343   0.434 -16.792  1.00 88.05           C  
ATOM    539  C   GLY A  72       9.162   0.530 -15.289  1.00 88.05           C  
ATOM    540  O   GLY A  72       9.997   1.113 -14.593  1.00 88.05           O  
ATOM    541  N   ALA A  73       7.934  -0.080 -14.819  1.00 92.08           N  
ATOM    542  CA  ALA A  73       7.637  -0.133 -13.390  1.00 92.08           C  
ATOM    543  C   ALA A  73       7.110  -1.508 -12.990  1.00 92.08           C  
ATOM    544  CB  ALA A  73       6.628   0.950 -13.016  1.00 92.08           C  
ATOM    545  O   ALA A  73       6.538  -2.225 -13.815  1.00 92.08           O  
ATOM    546  N   ARG A  74       7.411  -1.890 -11.850  1.00 92.83           N  
ATOM    547  CA  ARG A  74       6.905  -3.106 -11.222  1.00 92.83           C  
ATOM    548  C   ARG A  74       6.147  -2.784  -9.939  1.00 92.83           C  
ATOM    549  CB  ARG A  74       8.050  -4.076 -10.925  1.00 92.83           C  
ATOM    550  O   ARG A  74       6.472  -1.819  -9.245  1.00 92.83           O  
ATOM    551  CG  ARG A  74       7.605  -5.374 -10.270  1.00 92.83           C  
ATOM    552  CD  ARG A  74       8.789  -6.263  -9.918  1.00 92.83           C  
ATOM    553  NE  ARG A  74       8.434  -7.260  -8.912  1.00 92.83           N  
ATOM    554  NH1 ARG A  74       9.493  -9.015  -9.979  1.00 92.83           N  
ATOM    555  NH2 ARG A  74       8.400  -9.366  -7.995  1.00 92.83           N  
ATOM    556  CZ  ARG A  74       8.776  -8.545  -8.964  1.00 92.83           C  
ATOM    557  N   ILE A  75       5.109  -3.570  -9.654  1.00 94.91           N  
ATOM    558  CA  ILE A  75       4.307  -3.305  -8.464  1.00 94.91           C  
ATOM    559  C   ILE A  75       4.145  -4.590  -7.655  1.00 94.91           C  
ATOM    560  CB  ILE A  75       2.923  -2.725  -8.832  1.00 94.91           C  
ATOM    561  O   ILE A  75       3.995  -5.674  -8.223  1.00 94.91           O  
ATOM    562  CG1 ILE A  75       2.177  -2.282  -7.569  1.00 94.91           C  
ATOM    563  CG2 ILE A  75       2.102  -3.748  -9.623  1.00 94.91           C  
ATOM    564  CD1 ILE A  75       1.018  -1.331  -7.836  1.00 94.91           C  
ATOM    565  N   THR A  76       4.286  -4.440  -6.306  1.00 95.26           N  
ATOM    566  CA  THR A  76       3.963  -5.517  -5.377  1.00 95.26           C  
ATOM    567  C   THR A  76       2.818  -5.110  -4.453  1.00 95.26           C  
ATOM    568  CB  THR A  76       5.189  -5.915  -4.535  1.00 95.26           C  
ATOM    569  O   THR A  76       2.757  -3.966  -3.999  1.00 95.26           O  
ATOM    570  CG2 THR A  76       6.331  -6.400  -5.421  1.00 95.26           C  
ATOM    571  OG1 THR A  76       5.632  -4.780  -3.781  1.00 95.26           O  
ATOM    572  N   CYS A  77       1.945  -6.038  -4.212  1.00 96.50           N  
ATOM    573  CA  CYS A  77       0.800  -5.771  -3.348  1.00 96.50           C  
ATOM    574  C   CYS A  77       0.681  -6.829  -2.257  1.00 96.50           C  
ATOM    575  CB  CYS A  77      -0.490  -5.723  -4.167  1.00 96.50           C  
ATOM    576  O   CYS A  77       1.021  -7.993  -2.476  1.00 96.50           O  
ATOM    577  SG  CYS A  77      -0.473  -4.482  -5.480  1.00 96.50           S  
ATOM    578  N   CYS A  78       0.204  -6.444  -1.131  1.00 96.28           N  
ATOM    579  CA  CYS A  78      -0.026  -7.345  -0.007  1.00 96.28           C  
ATOM    580  C   CYS A  78      -1.158  -6.835   0.878  1.00 96.28           C  
ATOM    581  CB  CYS A  78       1.248  -7.505   0.822  1.00 96.28           C  
ATOM    582  O   CYS A  78      -1.587  -5.687   0.744  1.00 96.28           O  
ATOM    583  SG  CYS A  78       1.810  -5.973   1.596  1.00 96.28           S  
ATOM    584  N   SER A  79      -1.711  -7.721   1.788  1.00 93.74           N  
ATOM    585  CA  SER A  79      -2.959  -7.363   2.456  1.00 93.74           C  
ATOM    586  C   SER A  79      -2.835  -7.503   3.969  1.00 93.74           C  
ATOM    587  CB  SER A  79      -4.108  -8.234   1.947  1.00 93.74           C  
ATOM    588  O   SER A  79      -3.841  -7.637   4.670  1.00 93.74           O  
ATOM    589  OG  SER A  79      -4.341  -8.004   0.568  1.00 93.74           O  
ATOM    590  N   THR A  80      -1.555  -7.480   4.448  1.00 93.63           N  
ATOM    591  CA  THR A  80      -1.345  -7.423   5.890  1.00 93.63           C  
ATOM    592  C   THR A  80      -0.759  -6.075   6.299  1.00 93.63           C  
ATOM    593  CB  THR A  80      -0.414  -8.555   6.363  1.00 93.63           C  
ATOM    594  O   THR A  80      -0.277  -5.319   5.452  1.00 93.63           O  
ATOM    595  CG2 THR A  80      -0.988  -9.923   6.010  1.00 93.63           C  
ATOM    596  OG1 THR A  80       0.865  -8.408   5.734  1.00 93.63           O  
ATOM    597  N   ASP A  81      -0.881  -5.705   7.604  1.00 94.75           N  
ATOM    598  CA  ASP A  81      -0.394  -4.417   8.087  1.00 94.75           C  
ATOM    599  C   ASP A  81       1.097  -4.252   7.803  1.00 94.75           C  
ATOM    600  CB  ASP A  81      -0.664  -4.269   9.586  1.00 94.75           C  
ATOM    601  O   ASP A  81       1.892  -5.150   8.090  1.00 94.75           O  
ATOM    602  CG  ASP A  81      -2.126  -4.007   9.903  1.00 94.75           C  
ATOM    603  OD1 ASP A  81      -2.925  -3.797   8.965  1.00 94.75           O  
ATOM    604  OD2 ASP A  81      -2.481  -4.007  11.101  1.00 94.75           O  
ATOM    605  N   ASN A  82       1.349  -3.074   7.187  1.00 94.69           N  
ATOM    606  CA  ASN A  82       2.723  -2.680   6.895  1.00 94.69           C  
ATOM    607  C   ASN A  82       3.454  -3.751   6.091  1.00 94.69           C  
ATOM    608  CB  ASN A  82       3.481  -2.376   8.188  1.00 94.69           C  
ATOM    609  O   ASN A  82       4.656  -3.956   6.272  1.00 94.69           O  
ATOM    610  CG  ASN A  82       2.873  -1.225   8.966  1.00 94.69           C  
ATOM    611  ND2 ASN A  82       2.933  -1.306  10.289  1.00 94.69           N  
ATOM    612  OD1 ASN A  82       2.353  -0.271   8.381  1.00 94.69           O  
ATOM    613  N   CYS A  83       2.932  -4.534   5.332  1.00 94.85           N  
ATOM    614  CA  CYS A  83       3.475  -5.627   4.533  1.00 94.85           C  
ATOM    615  C   CYS A  83       4.284  -5.093   3.357  1.00 94.85           C  
ATOM    616  CB  CYS A  83       2.351  -6.529   4.023  1.00 94.85           C  
ATOM    617  O   CYS A  83       5.035  -5.839   2.725  1.00 94.85           O  
ATOM    618  SG  CYS A  83       1.276  -5.735   2.808  1.00 94.85           S  
ATOM    619  N   ASN A  84       4.013  -3.893   3.095  1.00 94.40           N  
ATOM    620  CA  ASN A  84       4.749  -3.306   1.981  1.00 94.40           C  
ATOM    621  C   ASN A  84       6.109  -2.776   2.426  1.00 94.40           C  
ATOM    622  CB  ASN A  84       3.933  -2.190   1.326  1.00 94.40           C  
ATOM    623  O   ASN A  84       6.600  -1.783   1.886  1.00 94.40           O  
ATOM    624  CG  ASN A  84       3.559  -1.090   2.301  1.00 94.40           C  
ATOM    625  ND2 ASN A  84       3.297   0.102   1.778  1.00 94.40           N  
ATOM    626  OD1 ASN A  84       3.508  -1.310   3.514  1.00 94.40           O  
ATOM    627  N   SER A  85       6.726  -3.247   3.530  1.00 87.74           N  
ATOM    628  CA  SER A  85       8.008  -2.865   4.114  1.00 87.74           C  
ATOM    629  C   SER A  85       9.167  -3.559   3.406  1.00 87.74           C  
ATOM    630  CB  SER A  85       8.038  -3.199   5.606  1.00 87.74           C  
ATOM    631  O   SER A  85       9.203  -4.789   3.323  1.00 87.74           O  
ATOM    632  OG  SER A  85       8.037  -4.602   5.808  1.00 87.74           O  
ATOM    633  N   HIS A  86       9.275  -3.284   2.029  1.00 70.94           N  
ATOM    634  CA  HIS A  86      10.370  -3.964   1.347  1.00 70.94           C  
ATOM    635  C   HIS A  86      11.689  -3.765   2.086  1.00 70.94           C  
ATOM    636  CB  HIS A  86      10.496  -3.467  -0.094  1.00 70.94           C  
ATOM    637  O   HIS A  86      12.019  -2.645   2.485  1.00 70.94           O  
ATOM    638  CG  HIS A  86       9.752  -4.304  -1.085  1.00 70.94           C  
ATOM    639  CD2 HIS A  86       8.571  -4.099  -1.714  1.00 70.94           C  
ATOM    640  ND1 HIS A  86      10.221  -5.521  -1.531  1.00 70.94           N  
ATOM    641  CE1 HIS A  86       9.357  -6.029  -2.394  1.00 70.94           C  
ATOM    642  NE2 HIS A  86       8.347  -5.186  -2.523  1.00 70.94           N  
ATOM    643  N   ARG A  87      12.239  -4.572   3.100  1.00 57.21           N  
ATOM    644  CA  ARG A  87      13.591  -4.667   3.640  1.00 57.21           C  
ATOM    645  C   ARG A  87      14.597  -4.999   2.544  1.00 57.21           C  
ATOM    646  CB  ARG A  87      13.655  -5.721   4.747  1.00 57.21           C  
ATOM    647  O   ARG A  87      14.331  -5.843   1.685  1.00 57.21           O  
ATOM    648  CG  ARG A  87      13.910  -5.146   6.132  1.00 57.21           C  
ATOM    649  CD  ARG A  87      14.229  -6.236   7.145  1.00 57.21           C  
ATOM    650  NE  ARG A  87      14.047  -5.769   8.516  1.00 57.21           N  
ATOM    651  NH1 ARG A  87      14.531  -7.804   9.495  1.00 57.21           N  
ATOM    652  NH2 ARG A  87      14.004  -5.996  10.801  1.00 57.21           N  
ATOM    653  CZ  ARG A  87      14.194  -6.524   9.601  1.00 57.21           C  
TER     654      ALA A   1                                                      
ENDMDL                                                                          
END                                                                             
