# Supplementary material for: Domain loss enabled evolution of novel functions in the snake three-finger toxin gene superfamily
Source: Nat Commun. 2023 Aug 11;14:4861. doi: 10.1038/s41467-023-40550-0 (PMC10421932; doi:10.1038/s41467-023-40550-0)
Supplement: Supplementary file 5 — Supplementary Data 2 [file 41467_2023_40550_MOESM5_ESM.zip › SD2_structure_predictions/full_sequence/SP|A7X6I4|Thrasops_jacksonii.pdb]

MODEL     1                                                                     
ATOM      1  N   MET A   1     -24.681  -3.892  40.836  1.00 64.09           N  
ATOM      2  CA  MET A   1     -25.034  -2.981  39.751  1.00 64.09           C  
ATOM      3  C   MET A   1     -23.792  -2.300  39.186  1.00 64.09           C  
ATOM      4  CB  MET A   1     -26.033  -1.929  40.235  1.00 64.09           C  
ATOM      5  O   MET A   1     -23.843  -1.697  38.113  1.00 64.09           O  
ATOM      6  CG  MET A   1     -26.931  -2.409  41.363  1.00 64.09           C  
ATOM      7  SD  MET A   1     -28.207  -1.172  41.821  1.00 64.09           S  
ATOM      8  CE  MET A   1     -28.892  -1.955  43.308  1.00 64.09           C  
ATOM      9  N   LYS A   2     -22.561  -2.558  39.721  1.00 74.59           N  
ATOM     10  CA  LYS A   2     -21.251  -2.015  39.372  1.00 74.59           C  
ATOM     11  C   LYS A   2     -20.504  -2.950  38.424  1.00 74.59           C  
ATOM     12  CB  LYS A   2     -20.418  -1.770  40.631  1.00 74.59           C  
ATOM     13  O   LYS A   2     -19.720  -2.497  37.588  1.00 74.59           O  
ATOM     14  CG  LYS A   2     -20.935  -0.637  41.505  1.00 74.59           C  
ATOM     15  CD  LYS A   2     -20.258  -0.630  42.869  1.00 74.59           C  
ATOM     16  CE  LYS A   2     -20.637   0.605  43.676  1.00 74.59           C  
ATOM     17  NZ  LYS A   2     -21.035   0.254  45.072  1.00 74.59           N  
ATOM     18  N   THR A   3     -20.865  -4.257  38.545  1.00 76.42           N  
ATOM     19  CA  THR A   3     -20.254  -5.269  37.689  1.00 76.42           C  
ATOM     20  C   THR A   3     -20.893  -5.263  36.303  1.00 76.42           C  
ATOM     21  CB  THR A   3     -20.378  -6.673  38.309  1.00 76.42           C  
ATOM     22  O   THR A   3     -20.235  -5.578  35.310  1.00 76.42           O  
ATOM     23  CG2 THR A   3     -19.533  -6.794  39.572  1.00 76.42           C  
ATOM     24  OG1 THR A   3     -21.750  -6.924  38.639  1.00 76.42           O  
ATOM     25  N   LEU A   4     -22.142  -4.814  36.190  1.00 76.01           N  
ATOM     26  CA  LEU A   4     -22.893  -4.656  34.949  1.00 76.01           C  
ATOM     27  C   LEU A   4     -22.427  -3.422  34.185  1.00 76.01           C  
ATOM     28  CB  LEU A   4     -24.393  -4.555  35.240  1.00 76.01           C  
ATOM     29  O   LEU A   4     -22.336  -3.446  32.955  1.00 76.01           O  
ATOM     30  CG  LEU A   4     -25.305  -5.474  34.426  1.00 76.01           C  
ATOM     31  CD1 LEU A   4     -26.243  -6.244  35.349  1.00 76.01           C  
ATOM     32  CD2 LEU A   4     -26.097  -4.670  33.400  1.00 76.01           C  
ATOM     33  N   LEU A   5     -22.023  -2.436  34.887  1.00 77.56           N  
ATOM     34  CA  LEU A   5     -21.495  -1.194  34.335  1.00 77.56           C  
ATOM     35  C   LEU A   5     -20.078  -1.392  33.806  1.00 77.56           C  
ATOM     36  CB  LEU A   5     -21.506  -0.088  35.394  1.00 77.56           C  
ATOM     37  O   LEU A   5     -19.720  -0.850  32.758  1.00 77.56           O  
ATOM     38  CG  LEU A   5     -22.870   0.518  35.727  1.00 77.56           C  
ATOM     39  CD1 LEU A   5     -22.748   1.486  36.899  1.00 77.56           C  
ATOM     40  CD2 LEU A   5     -23.456   1.219  34.506  1.00 77.56           C  
ATOM     41  N   LEU A   6     -19.311  -2.223  34.408  1.00 79.80           N  
ATOM     42  CA  LEU A   6     -17.947  -2.554  34.008  1.00 79.80           C  
ATOM     43  C   LEU A   6     -17.944  -3.444  32.770  1.00 79.80           C  
ATOM     44  CB  LEU A   6     -17.206  -3.249  35.153  1.00 79.80           C  
ATOM     45  O   LEU A   6     -17.098  -3.286  31.888  1.00 79.80           O  
ATOM     46  CG  LEU A   6     -16.808  -2.367  36.337  1.00 79.80           C  
ATOM     47  CD1 LEU A   6     -16.302  -3.226  37.491  1.00 79.80           C  
ATOM     48  CD2 LEU A   6     -15.751  -1.351  35.916  1.00 79.80           C  
ATOM     49  N   ALA A   7     -18.853  -4.275  32.637  1.00 78.79           N  
ATOM     50  CA  ALA A   7     -19.037  -5.165  31.494  1.00 78.79           C  
ATOM     51  C   ALA A   7     -19.531  -4.396  30.273  1.00 78.79           C  
ATOM     52  CB  ALA A   7     -20.012  -6.286  31.844  1.00 78.79           C  
ATOM     53  O   ALA A   7     -19.114  -4.672  29.146  1.00 78.79           O  
ATOM     54  N   LEU A   8     -20.288  -3.419  30.360  1.00 80.16           N  
ATOM     55  CA  LEU A   8     -20.822  -2.546  29.321  1.00 80.16           C  
ATOM     56  C   LEU A   8     -19.745  -1.601  28.798  1.00 80.16           C  
ATOM     57  CB  LEU A   8     -22.008  -1.740  29.856  1.00 80.16           C  
ATOM     58  O   LEU A   8     -19.678  -1.333  27.597  1.00 80.16           O  
ATOM     59  CG  LEU A   8     -23.364  -2.448  29.858  1.00 80.16           C  
ATOM     60  CD1 LEU A   8     -24.352  -1.700  30.747  1.00 80.16           C  
ATOM     61  CD2 LEU A   8     -23.903  -2.574  28.437  1.00 80.16           C  
ATOM     62  N   VAL A   9     -18.852  -1.187  29.673  1.00 80.14           N  
ATOM     63  CA  VAL A   9     -17.713  -0.333  29.350  1.00 80.14           C  
ATOM     64  C   VAL A   9     -16.668  -1.136  28.578  1.00 80.14           C  
ATOM     65  CB  VAL A   9     -17.083   0.279  30.621  1.00 80.14           C  
ATOM     66  O   VAL A   9     -16.089  -0.642  27.608  1.00 80.14           O  
ATOM     67  CG1 VAL A   9     -15.781   1.002  30.283  1.00 80.14           C  
ATOM     68  CG2 VAL A   9     -18.067   1.232  31.297  1.00 80.14           C  
ATOM     69  N   MET A  10     -16.479  -2.363  28.857  1.00 72.19           N  
ATOM     70  CA  MET A  10     -15.554  -3.279  28.197  1.00 72.19           C  
ATOM     71  C   MET A  10     -16.055  -3.650  26.805  1.00 72.19           C  
ATOM     72  CB  MET A  10     -15.356  -4.542  29.036  1.00 72.19           C  
ATOM     73  O   MET A  10     -15.272  -3.723  25.857  1.00 72.19           O  
ATOM     74  CG  MET A  10     -14.573  -4.310  30.318  1.00 72.19           C  
ATOM     75  SD  MET A  10     -12.879  -3.679  30.003  1.00 72.19           S  
ATOM     76  CE  MET A  10     -12.099  -5.175  29.337  1.00 72.19           C  
ATOM     77  N   VAL A  11     -17.306  -3.922  26.649  1.00 72.36           N  
ATOM     78  CA  VAL A  11     -17.978  -4.212  25.387  1.00 72.36           C  
ATOM     79  C   VAL A  11     -17.987  -2.963  24.508  1.00 72.36           C  
ATOM     80  CB  VAL A  11     -19.421  -4.715  25.614  1.00 72.36           C  
ATOM     81  O   VAL A  11     -17.789  -3.049  23.294  1.00 72.36           O  
ATOM     82  CG1 VAL A  11     -20.148  -4.889  24.282  1.00 72.36           C  
ATOM     83  CG2 VAL A  11     -19.411  -6.027  26.397  1.00 72.36           C  
ATOM     84  N   GLY A  12     -18.071  -1.804  25.088  1.00 70.01           N  
ATOM     85  CA  GLY A  12     -18.013  -0.517  24.412  1.00 70.01           C  
ATOM     86  C   GLY A  12     -16.616  -0.147  23.951  1.00 70.01           C  
ATOM     87  O   GLY A  12     -16.439   0.385  22.854  1.00 70.01           O  
ATOM     88  N   PHE A  13     -15.584  -0.563  24.688  1.00 69.02           N  
ATOM     89  CA  PHE A  13     -14.172  -0.351  24.390  1.00 69.02           C  
ATOM     90  C   PHE A  13     -13.698  -1.309  23.305  1.00 69.02           C  
ATOM     91  CB  PHE A  13     -13.323  -0.525  25.653  1.00 69.02           C  
ATOM     92  O   PHE A  13     -12.901  -0.934  22.442  1.00 69.02           O  
ATOM     93  CG  PHE A  13     -11.907  -0.039  25.505  1.00 69.02           C  
ATOM     94  CD1 PHE A  13     -10.871  -0.934  25.268  1.00 69.02           C  
ATOM     95  CD2 PHE A  13     -11.612   1.315  25.602  1.00 69.02           C  
ATOM     96  CE1 PHE A  13      -9.559  -0.486  25.130  1.00 69.02           C  
ATOM     97  CE2 PHE A  13     -10.303   1.770  25.465  1.00 69.02           C  
ATOM     98  CZ  PHE A  13      -9.278   0.868  25.230  1.00 69.02           C  
ATOM     99  N   VAL A  14     -14.205  -2.498  23.215  1.00 66.60           N  
ATOM    100  CA  VAL A  14     -13.925  -3.532  22.224  1.00 66.60           C  
ATOM    101  C   VAL A  14     -14.514  -3.127  20.875  1.00 66.60           C  
ATOM    102  CB  VAL A  14     -14.487  -4.904  22.661  1.00 66.60           C  
ATOM    103  O   VAL A  14     -13.909  -3.371  19.828  1.00 66.60           O  
ATOM    104  CG1 VAL A  14     -14.334  -5.931  21.540  1.00 66.60           C  
ATOM    105  CG2 VAL A  14     -13.788  -5.386  23.931  1.00 66.60           C  
ATOM    106  N   TYR A  15     -15.618  -2.370  20.857  1.00 65.63           N  
ATOM    107  CA  TYR A  15     -16.283  -1.876  19.656  1.00 65.63           C  
ATOM    108  C   TYR A  15     -15.640  -0.582  19.170  1.00 65.63           C  
ATOM    109  CB  TYR A  15     -17.774  -1.649  19.922  1.00 65.63           C  
ATOM    110  O   TYR A  15     -15.670  -0.278  17.975  1.00 65.63           O  
ATOM    111  CG  TYR A  15     -18.586  -2.922  19.950  1.00 65.63           C  
ATOM    112  CD1 TYR A  15     -19.042  -3.507  18.771  1.00 65.63           C  
ATOM    113  CD2 TYR A  15     -18.898  -3.541  21.156  1.00 65.63           C  
ATOM    114  CE1 TYR A  15     -19.792  -4.678  18.793  1.00 65.63           C  
ATOM    115  CE2 TYR A  15     -19.647  -4.713  21.189  1.00 65.63           C  
ATOM    116  OH  TYR A  15     -20.830  -6.433  20.032  1.00 65.63           O  
ATOM    117  CZ  TYR A  15     -20.088  -5.273  20.005  1.00 65.63           C  
ATOM    118  N   LEU A  16     -14.954   0.091  20.040  1.00 62.45           N  
ATOM    119  CA  LEU A  16     -14.272   1.338  19.711  1.00 62.45           C  
ATOM    120  C   LEU A  16     -12.855   1.069  19.218  1.00 62.45           C  
ATOM    121  CB  LEU A  16     -14.234   2.266  20.929  1.00 62.45           C  
ATOM    122  O   LEU A  16     -12.258   1.909  18.541  1.00 62.45           O  
ATOM    123  CG  LEU A  16     -15.579   2.820  21.401  1.00 62.45           C  
ATOM    124  CD1 LEU A  16     -15.417   3.535  22.738  1.00 62.45           C  
ATOM    125  CD2 LEU A  16     -16.168   3.760  20.354  1.00 62.45           C  
ATOM    126  N   VAL A  17     -12.439  -0.174  19.500  1.00 60.32           N  
ATOM    127  CA  VAL A  17     -11.105  -0.630  19.123  1.00 60.32           C  
ATOM    128  C   VAL A  17     -11.153  -1.281  17.743  1.00 60.32           C  
ATOM    129  CB  VAL A  17     -10.529  -1.620  20.160  1.00 60.32           C  
ATOM    130  O   VAL A  17     -10.206  -1.959  17.336  1.00 60.32           O  
ATOM    131  CG1 VAL A  17      -9.328  -2.367  19.584  1.00 60.32           C  
ATOM    132  CG2 VAL A  17     -10.141  -0.884  21.441  1.00 60.32           C  
ATOM    133  N   SER A  18     -12.486  -1.385  17.104  1.00 57.38           N  
ATOM    134  CA  SER A  18     -12.570  -1.837  15.719  1.00 57.38           C  
ATOM    135  C   SER A  18     -11.919  -0.836  14.770  1.00 57.38           C  
ATOM    136  CB  SER A  18     -14.028  -2.061  15.316  1.00 57.38           C  
ATOM    137  O   SER A  18     -12.197   0.363  14.839  1.00 57.38           O  
ATOM    138  OG  SER A  18     -14.726  -0.829  15.246  1.00 57.38           O  
ATOM    139  N   GLY A  19     -10.619  -0.700  14.765  1.00 60.52           N  
ATOM    140  CA  GLY A  19      -9.400  -0.479  14.004  1.00 60.52           C  
ATOM    141  C   GLY A  19      -9.615   0.373  12.767  1.00 60.52           C  
ATOM    142  O   GLY A  19     -10.424   0.029  11.903  1.00 60.52           O  
ATOM    143  N   GLN A  20      -9.867   1.598  12.983  1.00 67.72           N  
ATOM    144  CA  GLN A  20      -9.858   2.549  11.876  1.00 67.72           C  
ATOM    145  C   GLN A  20      -9.001   2.040  10.721  1.00 67.72           C  
ATOM    146  CB  GLN A  20      -9.351   3.914  12.345  1.00 67.72           C  
ATOM    147  O   GLN A  20      -7.855   1.635  10.923  1.00 67.72           O  
ATOM    148  CG  GLN A  20     -10.302   4.630  13.295  1.00 67.72           C  
ATOM    149  CD  GLN A  20     -10.049   6.124  13.362  1.00 67.72           C  
ATOM    150  NE2 GLN A  20     -10.617   6.777  14.371  1.00 67.72           N  
ATOM    151  OE1 GLN A  20      -9.348   6.688  12.515  1.00 67.72           O  
ATOM    152  N   ASN A  21      -9.811   1.538   9.683  1.00 81.51           N  
ATOM    153  CA  ASN A  21      -9.118   1.135   8.464  1.00 81.51           C  
ATOM    154  C   ASN A  21      -8.367   2.305   7.834  1.00 81.51           C  
ATOM    155  CB  ASN A  21     -10.104   0.535   7.460  1.00 81.51           C  
ATOM    156  O   ASN A  21      -8.858   3.435   7.832  1.00 81.51           O  
ATOM    157  CG  ASN A  21     -10.680  -0.788   7.926  1.00 81.51           C  
ATOM    158  ND2 ASN A  21     -11.703  -1.268   7.229  1.00 81.51           N  
ATOM    159  OD1 ASN A  21     -10.210  -1.372   8.906  1.00 81.51           O  
ATOM    160  N   ARG A  22      -7.161   2.096   7.598  1.00 89.81           N  
ATOM    161  CA  ARG A  22      -6.258   3.069   6.992  1.00 89.81           C  
ATOM    162  C   ARG A  22      -6.601   3.293   5.523  1.00 89.81           C  
ATOM    163  CB  ARG A  22      -4.804   2.611   7.127  1.00 89.81           C  
ATOM    164  O   ARG A  22      -7.076   2.380   4.844  1.00 89.81           O  
ATOM    165  CG  ARG A  22      -4.269   2.672   8.548  1.00 89.81           C  
ATOM    166  CD  ARG A  22      -4.104   4.107   9.028  1.00 89.81           C  
ATOM    167  NE  ARG A  22      -3.294   4.181  10.240  1.00 89.81           N  
ATOM    168  NH1 ARG A  22      -3.795   6.391  10.689  1.00 89.81           N  
ATOM    169  NH2 ARG A  22      -2.402   5.220  12.084  1.00 89.81           N  
ATOM    170  CZ  ARG A  22      -3.165   5.264  11.002  1.00 89.81           C  
ATOM    171  N   THR A  23      -6.446   4.576   5.129  1.00 95.78           N  
ATOM    172  CA  THR A  23      -6.629   4.923   3.724  1.00 95.78           C  
ATOM    173  C   THR A  23      -5.289   5.233   3.064  1.00 95.78           C  
ATOM    174  CB  THR A  23      -7.574   6.128   3.565  1.00 95.78           C  
ATOM    175  O   THR A  23      -4.512   6.042   3.576  1.00 95.78           O  
ATOM    176  CG2 THR A  23      -7.902   6.380   2.097  1.00 95.78           C  
ATOM    177  OG1 THR A  23      -8.791   5.872   4.277  1.00 95.78           O  
ATOM    178  N   CYS A  24      -4.978   4.587   1.842  1.00 96.92           N  
ATOM    179  CA  CYS A  24      -3.718   4.731   1.122  1.00 96.92           C  
ATOM    180  C   CYS A  24      -3.963   4.983  -0.361  1.00 96.92           C  
ATOM    181  CB  CYS A  24      -2.853   3.483   1.300  1.00 96.92           C  
ATOM    182  O   CYS A  24      -5.012   4.616  -0.893  1.00 96.92           O  
ATOM    183  SG  CYS A  24      -2.445   3.120   3.021  1.00 96.92           S  
ATOM    184  N   HIS A  25      -3.001   5.629  -0.993  1.00 96.65           N  
ATOM    185  CA  HIS A  25      -2.998   5.630  -2.452  1.00 96.65           C  
ATOM    186  C   HIS A  25      -2.768   4.227  -3.003  1.00 96.65           C  
ATOM    187  CB  HIS A  25      -1.929   6.585  -2.985  1.00 96.65           C  
ATOM    188  O   HIS A  25      -1.897   3.500  -2.519  1.00 96.65           O  
ATOM    189  CG  HIS A  25      -2.245   8.029  -2.755  1.00 96.65           C  
ATOM    190  CD2 HIS A  25      -1.782   8.905  -1.833  1.00 96.65           C  
ATOM    191  ND1 HIS A  25      -3.146   8.726  -3.532  1.00 96.65           N  
ATOM    192  CE1 HIS A  25      -3.222   9.972  -3.096  1.00 96.65           C  
ATOM    193  NE2 HIS A  25      -2.404  10.107  -2.066  1.00 96.65           N  
ATOM    194  N   SER A  26      -3.615   3.911  -4.069  1.00 95.61           N  
ATOM    195  CA  SER A  26      -3.524   2.594  -4.693  1.00 95.61           C  
ATOM    196  C   SER A  26      -3.503   2.703  -6.214  1.00 95.61           C  
ATOM    197  CB  SER A  26      -4.693   1.711  -4.253  1.00 95.61           C  
ATOM    198  O   SER A  26      -4.514   3.043  -6.831  1.00 95.61           O  
ATOM    199  OG  SER A  26      -4.593   0.421  -4.830  1.00 95.61           O  
ATOM    200  N   CYS A  27      -2.420   2.387  -6.673  1.00 93.50           N  
ATOM    201  CA  CYS A  27      -2.284   2.493  -8.122  1.00 93.50           C  
ATOM    202  C   CYS A  27      -0.915   2.004  -8.579  1.00 93.50           C  
ATOM    203  CB  CYS A  27      -2.498   3.937  -8.576  1.00 93.50           C  
ATOM    204  O   CYS A  27      -0.022   1.789  -7.757  1.00 93.50           O  
ATOM    205  SG  CYS A  27      -1.349   5.113  -7.828  1.00 93.50           S  
ATOM    206  N   THR A  28      -0.935   1.786  -9.937  1.00 91.37           N  
ATOM    207  CA  THR A  28       0.318   1.506 -10.629  1.00 91.37           C  
ATOM    208  C   THR A  28       0.689   2.657 -11.561  1.00 91.37           C  
ATOM    209  CB  THR A  28       0.230   0.197 -11.436  1.00 91.37           C  
ATOM    210  O   THR A  28      -0.132   3.101 -12.366  1.00 91.37           O  
ATOM    211  CG2 THR A  28       1.569  -0.140 -12.084  1.00 91.37           C  
ATOM    212  OG1 THR A  28      -0.146  -0.872 -10.560  1.00 91.37           O  
ATOM    213  N   GLY A  29       1.891   3.249 -11.340  1.00 86.40           N  
ATOM    214  CA  GLY A  29       2.336   4.304 -12.235  1.00 86.40           C  
ATOM    215  C   GLY A  29       2.630   5.609 -11.520  1.00 86.40           C  
ATOM    216  O   GLY A  29       2.541   5.684 -10.293  1.00 86.40           O  
ATOM    217  N   THR A  30       2.905   6.633 -12.257  1.00 79.50           N  
ATOM    218  CA  THR A  30       3.382   7.928 -11.785  1.00 79.50           C  
ATOM    219  C   THR A  30       2.216   8.799 -11.325  1.00 79.50           C  
ATOM    220  CB  THR A  30       4.175   8.665 -12.880  1.00 79.50           C  
ATOM    221  O   THR A  30       2.326   9.515 -10.328  1.00 79.50           O  
ATOM    222  CG2 THR A  30       4.907   9.875 -12.309  1.00 79.50           C  
ATOM    223  OG1 THR A  30       5.134   7.767 -13.453  1.00 79.50           O  
ATOM    224  N   VAL A  31       1.046   8.655 -11.976  1.00 82.58           N  
ATOM    225  CA  VAL A  31      -0.156   9.398 -11.613  1.00 82.58           C  
ATOM    226  C   VAL A  31      -1.066   8.522 -10.755  1.00 82.58           C  
ATOM    227  CB  VAL A  31      -0.917   9.894 -12.863  1.00 82.58           C  
ATOM    228  O   VAL A  31      -1.516   7.463 -11.198  1.00 82.58           O  
ATOM    229  CG1 VAL A  31      -2.167  10.674 -12.460  1.00 82.58           C  
ATOM    230  CG2 VAL A  31      -0.004  10.754 -13.736  1.00 82.58           C  
ATOM    231  N   CYS A  32      -1.120   8.939  -9.477  1.00 85.71           N  
ATOM    232  CA  CYS A  32      -1.854   8.097  -8.539  1.00 85.71           C  
ATOM    233  C   CYS A  32      -2.854   8.919  -7.736  1.00 85.71           C  
ATOM    234  CB  CYS A  32      -0.890   7.383  -7.592  1.00 85.71           C  
ATOM    235  O   CYS A  32      -2.487   9.562  -6.750  1.00 85.71           O  
ATOM    236  SG  CYS A  32      -1.636   6.003  -6.698  1.00 85.71           S  
ATOM    237  N   PHE A  33      -4.167   8.814  -8.108  1.00 87.05           N  
ATOM    238  CA  PHE A  33      -5.193   9.603  -7.436  1.00 87.05           C  
ATOM    239  C   PHE A  33      -6.197   8.698  -6.731  1.00 87.05           C  
ATOM    240  CB  PHE A  33      -5.916  10.509  -8.437  1.00 87.05           C  
ATOM    241  O   PHE A  33      -7.049   9.175  -5.979  1.00 87.05           O  
ATOM    242  CG  PHE A  33      -5.023  11.534  -9.083  1.00 87.05           C  
ATOM    243  CD1 PHE A  33      -4.546  12.618  -8.356  1.00 87.05           C  
ATOM    244  CD2 PHE A  33      -4.661  11.413 -10.418  1.00 87.05           C  
ATOM    245  CE1 PHE A  33      -3.720  13.568  -8.952  1.00 87.05           C  
ATOM    246  CE2 PHE A  33      -3.835  12.358 -11.020  1.00 87.05           C  
ATOM    247  CZ  PHE A  33      -3.367  13.436 -10.285  1.00 87.05           C  
ATOM    248  N   LYS A  34      -5.966   7.422  -6.940  1.00 93.57           N  
ATOM    249  CA  LYS A  34      -6.921   6.475  -6.371  1.00 93.57           C  
ATOM    250  C   LYS A  34      -6.619   6.206  -4.900  1.00 93.57           C  
ATOM    251  CB  LYS A  34      -6.909   5.163  -7.157  1.00 93.57           C  
ATOM    252  O   LYS A  34      -5.476   5.915  -4.539  1.00 93.57           O  
ATOM    253  CG  LYS A  34      -7.959   4.160  -6.703  1.00 93.57           C  
ATOM    254  CD  LYS A  34      -7.910   2.884  -7.534  1.00 93.57           C  
ATOM    255  CE  LYS A  34      -8.926   1.860  -7.048  1.00 93.57           C  
ATOM    256  NZ  LYS A  34      -8.851   0.591  -7.832  1.00 93.57           N  
ATOM    257  N   LEU A  35      -7.651   6.359  -4.098  1.00 95.23           N  
ATOM    258  CA  LEU A  35      -7.581   6.046  -2.675  1.00 95.23           C  
ATOM    259  C   LEU A  35      -8.324   4.751  -2.366  1.00 95.23           C  
ATOM    260  CB  LEU A  35      -8.162   7.193  -1.844  1.00 95.23           C  
ATOM    261  O   LEU A  35      -9.352   4.459  -2.980  1.00 95.23           O  
ATOM    262  CG  LEU A  35      -7.363   8.498  -1.837  1.00 95.23           C  
ATOM    263  CD1 LEU A  35      -8.201   9.629  -1.249  1.00 95.23           C  
ATOM    264  CD2 LEU A  35      -6.064   8.326  -1.057  1.00 95.23           C  
ATOM    265  N   GLU A  36      -7.662   4.020  -1.485  1.00 94.93           N  
ATOM    266  CA  GLU A  36      -8.304   2.772  -1.081  1.00 94.93           C  
ATOM    267  C   GLU A  36      -8.254   2.591   0.433  1.00 94.93           C  
ATOM    268  CB  GLU A  36      -7.643   1.579  -1.776  1.00 94.93           C  
ATOM    269  O   GLU A  36      -7.281   2.985   1.079  1.00 94.93           O  
ATOM    270  CG  GLU A  36      -6.241   1.271  -1.269  1.00 94.93           C  
ATOM    271  CD  GLU A  36      -5.641   0.018  -1.887  1.00 94.93           C  
ATOM    272  OE1 GLU A  36      -4.399  -0.135  -1.864  1.00 94.93           O  
ATOM    273  OE2 GLU A  36      -6.420  -0.817  -2.399  1.00 94.93           O  
ATOM    274  N   GLU A  37      -9.469   2.119   0.974  1.00 95.90           N  
ATOM    275  CA  GLU A  37      -9.496   1.716   2.377  1.00 95.90           C  
ATOM    276  C   GLU A  37      -8.797   0.375   2.579  1.00 95.90           C  
ATOM    277  CB  GLU A  37     -10.937   1.641   2.887  1.00 95.90           C  
ATOM    278  O   GLU A  37      -9.117  -0.606   1.904  1.00 95.90           O  
ATOM    279  CG  GLU A  37     -11.049   1.553   4.403  1.00 95.90           C  
ATOM    280  CD  GLU A  37     -12.481   1.643   4.905  1.00 95.90           C  
ATOM    281  OE1 GLU A  37     -12.707   1.482   6.126  1.00 95.90           O  
ATOM    282  OE2 GLU A  37     -13.384   1.874   4.070  1.00 95.90           O  
ATOM    283  N   CYS A  38      -7.784   0.359   3.543  1.00 94.47           N  
ATOM    284  CA  CYS A  38      -7.030  -0.870   3.765  1.00 94.47           C  
ATOM    285  C   CYS A  38      -7.856  -1.883   4.549  1.00 94.47           C  
ATOM    286  CB  CYS A  38      -5.729  -0.573   4.510  1.00 94.47           C  
ATOM    287  O   CYS A  38      -8.720  -1.505   5.342  1.00 94.47           O  
ATOM    288  SG  CYS A  38      -4.631   0.562   3.635  1.00 94.47           S  
ATOM    289  N   LYS A  39      -7.632  -3.142   4.188  1.00 93.08           N  
ATOM    290  CA  LYS A  39      -8.309  -4.220   4.904  1.00 93.08           C  
ATOM    291  C   LYS A  39      -7.844  -4.292   6.356  1.00 93.08           C  
ATOM    292  CB  LYS A  39      -8.068  -5.561   4.209  1.00 93.08           C  
ATOM    293  O   LYS A  39      -6.808  -3.726   6.710  1.00 93.08           O  
ATOM    294  CG  LYS A  39      -8.638  -5.640   2.801  1.00 93.08           C  
ATOM    295  CD  LYS A  39      -8.374  -6.999   2.166  1.00 93.08           C  
ATOM    296  CE  LYS A  39      -8.903  -7.063   0.739  1.00 93.08           C  
ATOM    297  NZ  LYS A  39      -8.589  -8.371   0.090  1.00 93.08           N  
ATOM    298  N   GLU A  40      -8.611  -5.002   7.084  1.00 90.25           N  
ATOM    299  CA  GLU A  40      -8.239  -5.211   8.480  1.00 90.25           C  
ATOM    300  C   GLU A  40      -6.843  -5.817   8.595  1.00 90.25           C  
ATOM    301  CB  GLU A  40      -9.262  -6.109   9.181  1.00 90.25           C  
ATOM    302  O   GLU A  40      -6.514  -6.769   7.884  1.00 90.25           O  
ATOM    303  CG  GLU A  40      -9.119  -6.139  10.696  1.00 90.25           C  
ATOM    304  CD  GLU A  40     -10.175  -6.990  11.382  1.00 90.25           C  
ATOM    305  OE1 GLU A  40     -10.104  -7.165  12.619  1.00 90.25           O  
ATOM    306  OE2 GLU A  40     -11.081  -7.486  10.676  1.00 90.25           O  
ATOM    307  N   GLY A  41      -6.023  -5.157   9.437  1.00 89.43           N  
ATOM    308  CA  GLY A  41      -4.701  -5.730   9.634  1.00 89.43           C  
ATOM    309  C   GLY A  41      -3.645  -5.118   8.734  1.00 89.43           C  
ATOM    310  O   GLY A  41      -2.449  -5.335   8.935  1.00 89.43           O  
ATOM    311  N   GLN A  42      -4.082  -4.351   7.696  1.00 94.11           N  
ATOM    312  CA  GLN A  42      -3.183  -3.603   6.825  1.00 94.11           C  
ATOM    313  C   GLN A  42      -2.994  -2.174   7.326  1.00 94.11           C  
ATOM    314  CB  GLN A  42      -3.713  -3.589   5.390  1.00 94.11           C  
ATOM    315  O   GLN A  42      -3.680  -1.255   6.874  1.00 94.11           O  
ATOM    316  CG  GLN A  42      -3.794  -4.969   4.751  1.00 94.11           C  
ATOM    317  CD  GLN A  42      -4.325  -4.928   3.331  1.00 94.11           C  
ATOM    318  NE2 GLN A  42      -3.917  -5.896   2.517  1.00 94.11           N  
ATOM    319  OE1 GLN A  42      -5.096  -4.035   2.968  1.00 94.11           O  
ATOM    320  N   ASN A  43      -2.043  -2.000   8.171  1.00 93.38           N  
ATOM    321  CA  ASN A  43      -1.884  -0.733   8.878  1.00 93.38           C  
ATOM    322  C   ASN A  43      -0.782   0.121   8.258  1.00 93.38           C  
ATOM    323  CB  ASN A  43      -1.595  -0.978  10.361  1.00 93.38           C  
ATOM    324  O   ASN A  43      -0.399   1.150   8.818  1.00 93.38           O  
ATOM    325  CG  ASN A  43      -2.736  -1.681  11.070  1.00 93.38           C  
ATOM    326  ND2 ASN A  43      -2.407  -2.688  11.871  1.00 93.38           N  
ATOM    327  OD1 ASN A  43      -3.904  -1.323  10.898  1.00 93.38           O  
ATOM    328  N   LEU A  44      -0.282  -0.352   7.093  1.00 95.85           N  
ATOM    329  CA  LEU A  44       0.809   0.353   6.429  1.00 95.85           C  
ATOM    330  C   LEU A  44       0.418   0.745   5.009  1.00 95.85           C  
ATOM    331  CB  LEU A  44       2.071  -0.514   6.403  1.00 95.85           C  
ATOM    332  O   LEU A  44      -0.313   0.014   4.337  1.00 95.85           O  
ATOM    333  CG  LEU A  44       2.589  -0.998   7.758  1.00 95.85           C  
ATOM    334  CD1 LEU A  44       3.654  -2.073   7.565  1.00 95.85           C  
ATOM    335  CD2 LEU A  44       3.142   0.170   8.568  1.00 95.85           C  
ATOM    336  N   CYS A  45       0.895   1.895   4.627  1.00 96.88           N  
ATOM    337  CA  CYS A  45       0.925   2.269   3.217  1.00 96.88           C  
ATOM    338  C   CYS A  45       2.313   2.053   2.625  1.00 96.88           C  
ATOM    339  CB  CYS A  45       0.507   3.728   3.041  1.00 96.88           C  
ATOM    340  O   CYS A  45       3.320   2.232   3.312  1.00 96.88           O  
ATOM    341  SG  CYS A  45      -1.174   4.076   3.603  1.00 96.88           S  
ATOM    342  N   PHE A  46       2.327   1.552   1.307  1.00 97.38           N  
ATOM    343  CA  PHE A  46       3.652   1.382   0.723  1.00 97.38           C  
ATOM    344  C   PHE A  46       3.739   2.073  -0.633  1.00 97.38           C  
ATOM    345  CB  PHE A  46       3.989  -0.105   0.577  1.00 97.38           C  
ATOM    346  O   PHE A  46       2.727   2.234  -1.319  1.00 97.38           O  
ATOM    347  CG  PHE A  46       3.240  -0.791  -0.533  1.00 97.38           C  
ATOM    348  CD1 PHE A  46       2.060  -1.477  -0.274  1.00 97.38           C  
ATOM    349  CD2 PHE A  46       3.717  -0.751  -1.837  1.00 97.38           C  
ATOM    350  CE1 PHE A  46       1.364  -2.113  -1.299  1.00 97.38           C  
ATOM    351  CE2 PHE A  46       3.027  -1.384  -2.867  1.00 97.38           C  
ATOM    352  CZ  PHE A  46       1.851  -2.066  -2.596  1.00 97.38           C  
ATOM    353  N   GLU A  47       4.940   2.471  -0.979  1.00 95.67           N  
ATOM    354  CA  GLU A  47       5.387   2.867  -2.311  1.00 95.67           C  
ATOM    355  C   GLU A  47       6.532   1.980  -2.795  1.00 95.67           C  
ATOM    356  CB  GLU A  47       5.820   4.335  -2.319  1.00 95.67           C  
ATOM    357  O   GLU A  47       7.597   1.941  -2.177  1.00 95.67           O  
ATOM    358  CG  GLU A  47       6.216   4.852  -3.694  1.00 95.67           C  
ATOM    359  CD  GLU A  47       6.798   6.257  -3.662  1.00 95.67           C  
ATOM    360  OE1 GLU A  47       7.933   6.432  -3.163  1.00 95.67           O  
ATOM    361  OE2 GLU A  47       6.114   7.189  -4.140  1.00 95.67           O  
ATOM    362  N   TRP A  48       6.194   1.379  -3.839  1.00 95.22           N  
ATOM    363  CA  TRP A  48       7.150   0.431  -4.400  1.00 95.22           C  
ATOM    364  C   TRP A  48       7.658   0.908  -5.757  1.00 95.22           C  
ATOM    365  CB  TRP A  48       6.515  -0.956  -4.538  1.00 95.22           C  
ATOM    366  O   TRP A  48       6.900   0.959  -6.728  1.00 95.22           O  
ATOM    367  CG  TRP A  48       7.492  -2.042  -4.874  1.00 95.22           C  
ATOM    368  CD1 TRP A  48       8.828  -1.900  -5.125  1.00 95.22           C  
ATOM    369  CD2 TRP A  48       7.206  -3.439  -5.000  1.00 95.22           C  
ATOM    370  CE2 TRP A  48       8.418  -4.085  -5.329  1.00 95.22           C  
ATOM    371  CE3 TRP A  48       6.041  -4.207  -4.866  1.00 95.22           C  
ATOM    372  NE1 TRP A  48       9.391  -3.126  -5.399  1.00 95.22           N  
ATOM    373  CH2 TRP A  48       7.344  -6.194  -5.389  1.00 95.22           C  
ATOM    374  CZ2 TRP A  48       8.498  -5.466  -5.526  1.00 95.22           C  
ATOM    375  CZ3 TRP A  48       6.123  -5.580  -5.063  1.00 95.22           C  
ATOM    376  N   LYS A  49       9.006   1.119  -5.764  1.00 93.13           N  
ATOM    377  CA  LYS A  49       9.645   1.569  -6.998  1.00 93.13           C  
ATOM    378  C   LYS A  49      10.511   0.468  -7.602  1.00 93.13           C  
ATOM    379  CB  LYS A  49      10.490   2.818  -6.740  1.00 93.13           C  
ATOM    380  O   LYS A  49      11.393  -0.074  -6.932  1.00 93.13           O  
ATOM    381  CG  LYS A  49       9.682   4.034  -6.312  1.00 93.13           C  
ATOM    382  CD  LYS A  49      10.569   5.259  -6.132  1.00 93.13           C  
ATOM    383  CE  LYS A  49       9.758   6.485  -5.734  1.00 93.13           C  
ATOM    384  NZ  LYS A  49      10.616   7.700  -5.608  1.00 93.13           N  
ATOM    385  N   ILE A  50      10.184   0.079  -8.845  1.00 91.16           N  
ATOM    386  CA  ILE A  50      10.914  -0.971  -9.547  1.00 91.16           C  
ATOM    387  C   ILE A  50      11.650  -0.376 -10.745  1.00 91.16           C  
ATOM    388  CB  ILE A  50       9.970  -2.105 -10.006  1.00 91.16           C  
ATOM    389  O   ILE A  50      11.026   0.181 -11.651  1.00 91.16           O  
ATOM    390  CG1 ILE A  50       9.150  -2.630  -8.823  1.00 91.16           C  
ATOM    391  CG2 ILE A  50      10.765  -3.236 -10.666  1.00 91.16           C  
ATOM    392  CD1 ILE A  50       7.948  -3.472  -9.227  1.00 91.16           C  
ATOM    393  N   ILE A  51      12.984  -0.439 -10.641  1.00 86.19           N  
ATOM    394  CA  ILE A  51      13.786   0.073 -11.747  1.00 86.19           C  
ATOM    395  C   ILE A  51      13.945  -1.009 -12.813  1.00 86.19           C  
ATOM    396  CB  ILE A  51      15.171   0.557 -11.264  1.00 86.19           C  
ATOM    397  O   ILE A  51      14.436  -2.104 -12.527  1.00 86.19           O  
ATOM    398  CG1 ILE A  51      15.014   1.641 -10.191  1.00 86.19           C  
ATOM    399  CG2 ILE A  51      16.005   1.070 -12.443  1.00 86.19           C  
ATOM    400  CD1 ILE A  51      16.312   2.001  -9.481  1.00 86.19           C  
ATOM    401  N   GLY A  52      13.239  -0.862 -13.995  1.00 79.65           N  
ATOM    402  CA  GLY A  52      13.489  -1.754 -15.115  1.00 79.65           C  
ATOM    403  C   GLY A  52      14.391  -1.147 -16.173  1.00 79.65           C  
ATOM    404  O   GLY A  52      14.552   0.074 -16.232  1.00 79.65           O  
ATOM    405  N   ASP A  53      15.456  -1.840 -16.623  1.00 65.16           N  
ATOM    406  CA  ASP A  53      16.520  -1.519 -17.569  1.00 65.16           C  
ATOM    407  C   ASP A  53      15.946  -1.112 -18.924  1.00 65.16           C  
ATOM    408  CB  ASP A  53      17.467  -2.710 -17.736  1.00 65.16           C  
ATOM    409  O   ASP A  53      16.391  -0.130 -19.523  1.00 65.16           O  
ATOM    410  CG  ASP A  53      18.437  -2.862 -16.578  1.00 65.16           C  
ATOM    411  OD1 ASP A  53      18.582  -1.916 -15.774  1.00 65.16           O  
ATOM    412  OD2 ASP A  53      19.066  -3.938 -16.469  1.00 65.16           O  
ATOM    413  N   LEU A  54      14.553  -1.512 -19.424  1.00 66.29           N  
ATOM    414  CA  LEU A  54      14.053  -1.263 -20.772  1.00 66.29           C  
ATOM    415  C   LEU A  54      12.662  -0.641 -20.729  1.00 66.29           C  
ATOM    416  CB  LEU A  54      14.020  -2.563 -21.580  1.00 66.29           C  
ATOM    417  O   LEU A  54      12.277   0.093 -21.642  1.00 66.29           O  
ATOM    418  CG  LEU A  54      14.983  -2.649 -22.766  1.00 66.29           C  
ATOM    419  CD1 LEU A  54      16.233  -3.431 -22.377  1.00 66.29           C  
ATOM    420  CD2 LEU A  54      14.296  -3.290 -23.967  1.00 66.29           C  
ATOM    421  N   PHE A  55      11.961  -0.534 -19.516  1.00 64.95           N  
ATOM    422  CA  PHE A  55      10.554  -0.160 -19.442  1.00 64.95           C  
ATOM    423  C   PHE A  55      10.342   0.953 -18.422  1.00 64.95           C  
ATOM    424  CB  PHE A  55       9.692  -1.373 -19.081  1.00 64.95           C  
ATOM    425  O   PHE A  55       9.230   1.464 -18.275  1.00 64.95           O  
ATOM    426  CG  PHE A  55       9.516  -2.351 -20.211  1.00 64.95           C  
ATOM    427  CD1 PHE A  55       8.578  -2.121 -21.209  1.00 64.95           C  
ATOM    428  CD2 PHE A  55      10.291  -3.502 -20.275  1.00 64.95           C  
ATOM    429  CE1 PHE A  55       8.413  -3.024 -22.256  1.00 64.95           C  
ATOM    430  CE2 PHE A  55      10.133  -4.410 -21.319  1.00 64.95           C  
ATOM    431  CZ  PHE A  55       9.192  -4.170 -22.307  1.00 64.95           C  
ATOM    432  N   GLY A  56      11.592   1.654 -18.021  1.00 76.76           N  
ATOM    433  CA  GLY A  56      11.413   2.774 -17.111  1.00 76.76           C  
ATOM    434  C   GLY A  56      11.109   2.345 -15.688  1.00 76.76           C  
ATOM    435  O   GLY A  56      11.289   1.178 -15.334  1.00 76.76           O  
ATOM    436  N   MET A  57      11.013   3.280 -14.734  1.00 84.39           N  
ATOM    437  CA  MET A  57      10.695   3.133 -13.316  1.00 84.39           C  
ATOM    438  C   MET A  57       9.205   2.872 -13.117  1.00 84.39           C  
ATOM    439  CB  MET A  57      11.116   4.380 -12.537  1.00 84.39           C  
ATOM    440  O   MET A  57       8.367   3.551 -13.714  1.00 84.39           O  
ATOM    441  CG  MET A  57      10.935   4.254 -11.033  1.00 84.39           C  
ATOM    442  SD  MET A  57      11.215   5.841 -10.156  1.00 84.39           S  
ATOM    443  CE  MET A  57      13.014   5.995 -10.342  1.00 84.39           C  
ATOM    444  N   LYS A  58       8.864   1.735 -12.528  1.00 89.11           N  
ATOM    445  CA  LYS A  58       7.496   1.410 -12.134  1.00 89.11           C  
ATOM    446  C   LYS A  58       7.269   1.693 -10.652  1.00 89.11           C  
ATOM    447  CB  LYS A  58       7.182  -0.055 -12.442  1.00 89.11           C  
ATOM    448  O   LYS A  58       8.091   1.325  -9.811  1.00 89.11           O  
ATOM    449  CG  LYS A  58       5.734  -0.445 -12.186  1.00 89.11           C  
ATOM    450  CD  LYS A  58       5.481  -1.909 -12.522  1.00 89.11           C  
ATOM    451  CE  LYS A  58       4.050  -2.318 -12.203  1.00 89.11           C  
ATOM    452  NZ  LYS A  58       3.808  -3.763 -12.496  1.00 89.11           N  
ATOM    453  N   THR A  59       6.194   2.492 -10.421  1.00 92.54           N  
ATOM    454  CA  THR A  59       5.822   2.799  -9.044  1.00 92.54           C  
ATOM    455  C   THR A  59       4.474   2.174  -8.696  1.00 92.54           C  
ATOM    456  CB  THR A  59       5.763   4.319  -8.807  1.00 92.54           C  
ATOM    457  O   THR A  59       3.505   2.320  -9.444  1.00 92.54           O  
ATOM    458  CG2 THR A  59       5.452   4.636  -7.348  1.00 92.54           C  
ATOM    459  OG1 THR A  59       7.027   4.900  -9.152  1.00 92.54           O  
ATOM    460  N   VAL A  60       4.544   1.428  -7.598  1.00 94.26           N  
ATOM    461  CA  VAL A  60       3.334   0.801  -7.076  1.00 94.26           C  
ATOM    462  C   VAL A  60       3.053   1.315  -5.666  1.00 94.26           C  
ATOM    463  CB  VAL A  60       3.452  -0.740  -7.068  1.00 94.26           C  
ATOM    464  O   VAL A  60       3.960   1.391  -4.834  1.00 94.26           O  
ATOM    465  CG1 VAL A  60       2.146  -1.378  -6.599  1.00 94.26           C  
ATOM    466  CG2 VAL A  60       3.833  -1.253  -8.456  1.00 94.26           C  
ATOM    467  N   ARG A  61       1.801   1.710  -5.487  1.00 96.27           N  
ATOM    468  CA  ARG A  61       1.347   2.147  -4.171  1.00 96.27           C  
ATOM    469  C   ARG A  61       0.198   1.279  -3.671  1.00 96.27           C  
ATOM    470  CB  ARG A  61       0.917   3.615  -4.211  1.00 96.27           C  
ATOM    471  O   ARG A  61      -0.601   0.780  -4.467  1.00 96.27           O  
ATOM    472  CG  ARG A  61       2.042   4.578  -4.554  1.00 96.27           C  
ATOM    473  CD  ARG A  61       1.553   6.019  -4.614  1.00 96.27           C  
ATOM    474  NE  ARG A  61       2.647   6.948  -4.882  1.00 96.27           N  
ATOM    475  NH1 ARG A  61       2.687   6.568  -7.160  1.00 96.27           N  
ATOM    476  NH2 ARG A  61       4.155   8.054  -6.216  1.00 96.27           N  
ATOM    477  CZ  ARG A  61       3.160   7.188  -6.085  1.00 96.27           C  
ATOM    478  N   GLY A  62       0.141   1.111  -2.286  1.00 96.23           N  
ATOM    479  CA  GLY A  62      -0.945   0.312  -1.741  1.00 96.23           C  
ATOM    480  C   GLY A  62      -0.836   0.099  -0.243  1.00 96.23           C  
ATOM    481  O   GLY A  62      -0.129   0.839   0.445  1.00 96.23           O  
ATOM    482  N   CYS A  63      -1.650  -0.849   0.209  1.00 96.92           N  
ATOM    483  CA  CYS A  63      -1.724  -1.218   1.618  1.00 96.92           C  
ATOM    484  C   CYS A  63      -0.880  -2.454   1.903  1.00 96.92           C  
ATOM    485  CB  CYS A  63      -3.174  -1.473   2.029  1.00 96.92           C  
ATOM    486  O   CYS A  63      -0.750  -3.333   1.049  1.00 96.92           O  
ATOM    487  SG  CYS A  63      -4.265  -0.058   1.767  1.00 96.92           S  
ATOM    488  N   ALA A  64      -0.354  -2.480   3.158  1.00 96.67           N  
ATOM    489  CA  ALA A  64       0.465  -3.629   3.532  1.00 96.67           C  
ATOM    490  C   ALA A  64       0.277  -3.980   5.006  1.00 96.67           C  
ATOM    491  CB  ALA A  64       1.937  -3.352   3.238  1.00 96.67           C  
ATOM    492  O   ALA A  64       0.105  -3.092   5.844  1.00 96.67           O  
ATOM    493  N   LYS A  65       0.263  -5.250   5.221  1.00 95.54           N  
ATOM    494  CA  LYS A  65       0.229  -5.738   6.596  1.00 95.54           C  
ATOM    495  C   LYS A  65       1.618  -5.705   7.226  1.00 95.54           C  
ATOM    496  CB  LYS A  65      -0.337  -7.158   6.649  1.00 95.54           C  
ATOM    497  O   LYS A  65       1.768  -5.338   8.394  1.00 95.54           O  
ATOM    498  CG  LYS A  65      -0.533  -7.694   8.059  1.00 95.54           C  
ATOM    499  CD  LYS A  65      -1.175  -9.076   8.047  1.00 95.54           C  
ATOM    500  CE  LYS A  65      -1.313  -9.641   9.455  1.00 95.54           C  
ATOM    501  NZ  LYS A  65      -1.935 -10.999   9.448  1.00 95.54           N  
ATOM    502  N   THR A  66       2.592  -6.092   6.379  1.00 95.72           N  
ATOM    503  CA  THR A  66       3.981  -6.166   6.818  1.00 95.72           C  
ATOM    504  C   THR A  66       4.907  -5.516   5.794  1.00 95.72           C  
ATOM    505  CB  THR A  66       4.415  -7.624   7.054  1.00 95.72           C  
ATOM    506  O   THR A  66       4.488  -5.210   4.676  1.00 95.72           O  
ATOM    507  CG2 THR A  66       3.548  -8.291   8.117  1.00 95.72           C  
ATOM    508  OG1 THR A  66       4.297  -8.356   5.828  1.00 95.72           O  
ATOM    509  N   CYS A  67       6.164  -5.331   6.260  1.00 95.51           N  
ATOM    510  CA  CYS A  67       7.186  -4.785   5.375  1.00 95.51           C  
ATOM    511  C   CYS A  67       7.868  -5.893   4.581  1.00 95.51           C  
ATOM    512  CB  CYS A  67       8.228  -4.004   6.176  1.00 95.51           C  
ATOM    513  O   CYS A  67       8.235  -6.928   5.141  1.00 95.51           O  
ATOM    514  SG  CYS A  67       7.551  -2.579   7.056  1.00 95.51           S  
ATOM    515  N   ALA A  68       7.894  -5.694   3.244  1.00 94.28           N  
ATOM    516  CA  ALA A  68       8.608  -6.640   2.391  1.00 94.28           C  
ATOM    517  C   ALA A  68      10.048  -6.192   2.160  1.00 94.28           C  
ATOM    518  CB  ALA A  68       7.885  -6.804   1.056  1.00 94.28           C  
ATOM    519  O   ALA A  68      10.363  -5.006   2.282  1.00 94.28           O  
ATOM    520  N   THR A  69      10.842  -7.221   1.910  1.00 94.71           N  
ATOM    521  CA  THR A  69      12.233  -6.956   1.563  1.00 94.71           C  
ATOM    522  C   THR A  69      12.371  -6.653   0.073  1.00 94.71           C  
ATOM    523  CB  THR A  69      13.138  -8.145   1.934  1.00 94.71           C  
ATOM    524  O   THR A  69      11.894  -7.418  -0.767  1.00 94.71           O  
ATOM    525  CG2 THR A  69      14.605  -7.826   1.663  1.00 94.71           C  
ATOM    526  OG1 THR A  69      12.975  -8.446   3.325  1.00 94.71           O  
ATOM    527  N   PRO A  70      12.932  -5.495  -0.271  1.00 94.29           N  
ATOM    528  CA  PRO A  70      13.055  -5.156  -1.691  1.00 94.29           C  
ATOM    529  C   PRO A  70      14.035  -6.063  -2.431  1.00 94.29           C  
ATOM    530  CB  PRO A  70      13.559  -3.711  -1.665  1.00 94.29           C  
ATOM    531  O   PRO A  70      15.008  -6.539  -1.841  1.00 94.29           O  
ATOM    532  CG  PRO A  70      14.219  -3.560  -0.333  1.00 94.29           C  
ATOM    533  CD  PRO A  70      13.603  -4.545   0.619  1.00 94.29           C  
ATOM    534  N   GLY A  71      13.812  -6.406  -3.636  1.00 92.15           N  
ATOM    535  CA  GLY A  71      14.726  -7.108  -4.523  1.00 92.15           C  
ATOM    536  C   GLY A  71      15.755  -6.196  -5.164  1.00 92.15           C  
ATOM    537  O   GLY A  71      15.855  -5.019  -4.810  1.00 92.15           O  
ATOM    538  N   GLU A  72      16.595  -6.859  -6.094  1.00 90.27           N  
ATOM    539  CA  GLU A  72      17.587  -6.103  -6.852  1.00 90.27           C  
ATOM    540  C   GLU A  72      16.920  -5.088  -7.776  1.00 90.27           C  
ATOM    541  CB  GLU A  72      18.478  -7.047  -7.663  1.00 90.27           C  
ATOM    542  O   GLU A  72      15.947  -5.410  -8.461  1.00 90.27           O  
ATOM    543  CG  GLU A  72      19.690  -6.366  -8.284  1.00 90.27           C  
ATOM    544  CD  GLU A  72      20.605  -7.329  -9.024  1.00 90.27           C  
ATOM    545  OE1 GLU A  72      21.615  -6.877  -9.611  1.00 90.27           O  
ATOM    546  OE2 GLU A  72      20.310  -8.545  -9.017  1.00 90.27           O  
ATOM    547  N   ASN A  73      17.148  -3.792  -7.462  1.00 91.17           N  
ATOM    548  CA  ASN A  73      16.639  -2.688  -8.270  1.00 91.17           C  
ATOM    549  C   ASN A  73      15.246  -2.259  -7.819  1.00 91.17           C  
ATOM    550  CB  ASN A  73      16.623  -3.071  -9.752  1.00 91.17           C  
ATOM    551  O   ASN A  73      14.433  -1.820  -8.634  1.00 91.17           O  
ATOM    552  CG  ASN A  73      18.012  -3.312 -10.308  1.00 91.17           C  
ATOM    553  ND2 ASN A  73      18.147  -4.334 -11.145  1.00 91.17           N  
ATOM    554  OD1 ASN A  73      18.957  -2.586  -9.987  1.00 91.17           O  
ATOM    555  N   GLU A  74      14.941  -2.573  -6.627  1.00 93.74           N  
ATOM    556  CA  GLU A  74      13.670  -2.179  -6.026  1.00 93.74           C  
ATOM    557  C   GLU A  74      13.889  -1.284  -4.810  1.00 93.74           C  
ATOM    558  CB  GLU A  74      12.856  -3.413  -5.631  1.00 93.74           C  
ATOM    559  O   GLU A  74      14.882  -1.430  -4.095  1.00 93.74           O  
ATOM    560  CG  GLU A  74      12.498  -4.315  -6.804  1.00 93.74           C  
ATOM    561  CD  GLU A  74      11.669  -5.524  -6.400  1.00 93.74           C  
ATOM    562  OE1 GLU A  74      11.261  -6.305  -7.290  1.00 93.74           O  
ATOM    563  OE2 GLU A  74      11.423  -5.690  -5.185  1.00 93.74           O  
ATOM    564  N   LYS A  75      13.046  -0.371  -4.624  1.00 94.18           N  
ATOM    565  CA  LYS A  75      12.950   0.459  -3.426  1.00 94.18           C  
ATOM    566  C   LYS A  75      11.521   0.489  -2.891  1.00 94.18           C  
ATOM    567  CB  LYS A  75      13.430   1.881  -3.718  1.00 94.18           C  
ATOM    568  O   LYS A  75      10.581   0.786  -3.632  1.00 94.18           O  
ATOM    569  CG  LYS A  75      13.432   2.796  -2.502  1.00 94.18           C  
ATOM    570  CD  LYS A  75      13.985   4.174  -2.841  1.00 94.18           C  
ATOM    571  CE  LYS A  75      13.982   5.092  -1.626  1.00 94.18           C  
ATOM    572  NZ  LYS A  75      14.500   6.453  -1.959  1.00 94.18           N  
ATOM    573  N   ILE A  76      11.438   0.079  -1.573  1.00 96.26           N  
ATOM    574  CA  ILE A  76      10.116   0.089  -0.956  1.00 96.26           C  
ATOM    575  C   ILE A  76      10.120   1.013   0.260  1.00 96.26           C  
ATOM    576  CB  ILE A  76       9.674  -1.334  -0.546  1.00 96.26           C  
ATOM    577  O   ILE A  76      10.985   0.898   1.131  1.00 96.26           O  
ATOM    578  CG1 ILE A  76       9.811  -2.298  -1.730  1.00 96.26           C  
ATOM    579  CG2 ILE A  76       8.238  -1.321  -0.015  1.00 96.26           C  
ATOM    580  CD1 ILE A  76       9.494  -3.747  -1.389  1.00 96.26           C  
ATOM    581  N   THR A  77       9.132   1.958   0.284  1.00 96.22           N  
ATOM    582  CA  THR A  77       8.937   2.837   1.431  1.00 96.22           C  
ATOM    583  C   THR A  77       7.578   2.587   2.079  1.00 96.22           C  
ATOM    584  CB  THR A  77       9.050   4.319   1.025  1.00 96.22           C  
ATOM    585  O   THR A  77       6.589   2.342   1.385  1.00 96.22           O  
ATOM    586  CG2 THR A  77       9.139   5.220   2.252  1.00 96.22           C  
ATOM    587  OG1 THR A  77      10.225   4.501   0.226  1.00 96.22           O  
ATOM    588  N   TYR A  78       7.630   2.611   3.388  1.00 97.07           N  
ATOM    589  CA  TYR A  78       6.401   2.396   4.143  1.00 97.07           C  
ATOM    590  C   TYR A  78       6.097   3.588   5.042  1.00 97.07           C  
ATOM    591  CB  TYR A  78       6.504   1.120   4.984  1.00 97.07           C  
ATOM    592  O   TYR A  78       7.012   4.279   5.497  1.00 97.07           O  
ATOM    593  CG  TYR A  78       6.731  -0.129   4.168  1.00 97.07           C  
ATOM    594  CD1 TYR A  78       5.662  -0.925   3.765  1.00 97.07           C  
ATOM    595  CD2 TYR A  78       8.015  -0.516   3.799  1.00 97.07           C  
ATOM    596  CE1 TYR A  78       5.866  -2.078   3.014  1.00 97.07           C  
ATOM    597  CE2 TYR A  78       8.232  -1.667   3.048  1.00 97.07           C  
ATOM    598  OH  TYR A  78       7.362  -3.580   1.918  1.00 97.07           O  
ATOM    599  CZ  TYR A  78       7.153  -2.440   2.661  1.00 97.07           C  
ATOM    600  N   CYS A  79       4.834   3.807   5.345  1.00 96.32           N  
ATOM    601  CA  CYS A  79       4.374   4.797   6.313  1.00 96.32           C  
ATOM    602  C   CYS A  79       3.050   4.375   6.938  1.00 96.32           C  
ATOM    603  CB  CYS A  79       4.223   6.166   5.650  1.00 96.32           C  
ATOM    604  O   CYS A  79       2.355   3.508   6.404  1.00 96.32           O  
ATOM    605  SG  CYS A  79       2.971   6.210   4.349  1.00 96.32           S  
ATOM    606  N   SER A  80       2.699   4.962   8.137  1.00 93.95           N  
ATOM    607  CA  SER A  80       1.596   4.425   8.927  1.00 93.95           C  
ATOM    608  C   SER A  80       0.499   5.466   9.124  1.00 93.95           C  
ATOM    609  CB  SER A  80       2.098   3.938  10.287  1.00 93.95           C  
ATOM    610  O   SER A  80      -0.354   5.318  10.001  1.00 93.95           O  
ATOM    611  OG  SER A  80       2.774   4.976  10.975  1.00 93.95           O  
ATOM    612  N   THR A  81       0.559   6.541   8.327  1.00 93.96           N  
ATOM    613  CA  THR A  81      -0.518   7.523   8.373  1.00 93.96           C  
ATOM    614  C   THR A  81      -1.340   7.484   7.087  1.00 93.96           C  
ATOM    615  CB  THR A  81       0.032   8.945   8.591  1.00 93.96           C  
ATOM    616  O   THR A  81      -0.900   6.925   6.080  1.00 93.96           O  
ATOM    617  CG2 THR A  81       0.820   9.036   9.894  1.00 93.96           C  
ATOM    618  OG1 THR A  81       0.893   9.291   7.499  1.00 93.96           O  
ATOM    619  N   ASP A  82      -2.595   8.083   7.102  1.00 94.88           N  
ATOM    620  CA  ASP A  82      -3.470   8.099   5.933  1.00 94.88           C  
ATOM    621  C   ASP A  82      -2.834   8.876   4.783  1.00 94.88           C  
ATOM    622  CB  ASP A  82      -4.829   8.704   6.289  1.00 94.88           C  
ATOM    623  O   ASP A  82      -2.287   9.962   4.987  1.00 94.88           O  
ATOM    624  CG  ASP A  82      -5.685   7.782   7.140  1.00 94.88           C  
ATOM    625  OD1 ASP A  82      -5.388   6.570   7.213  1.00 94.88           O  
ATOM    626  OD2 ASP A  82      -6.666   8.271   7.740  1.00 94.88           O  
ATOM    627  N   ASN A  83      -2.902   8.247   3.603  1.00 94.72           N  
ATOM    628  CA  ASN A  83      -2.467   8.895   2.370  1.00 94.72           C  
ATOM    629  C   ASN A  83      -0.984   9.250   2.416  1.00 94.72           C  
ATOM    630  CB  ASN A  83      -3.305  10.146   2.098  1.00 94.72           C  
ATOM    631  O   ASN A  83      -0.564  10.255   1.839  1.00 94.72           O  
ATOM    632  CG  ASN A  83      -4.794   9.861   2.085  1.00 94.72           C  
ATOM    633  ND2 ASN A  83      -5.571  10.740   2.708  1.00 94.72           N  
ATOM    634  OD1 ASN A  83      -5.242   8.859   1.522  1.00 94.72           O  
ATOM    635  N   CYS A  84      -0.111   8.622   3.076  1.00 95.20           N  
ATOM    636  CA  CYS A  84       1.285   8.967   3.320  1.00 95.20           C  
ATOM    637  C   CYS A  84       2.179   8.448   2.200  1.00 95.20           C  
ATOM    638  CB  CYS A  84       1.751   8.401   4.661  1.00 95.20           C  
ATOM    639  O   CYS A  84       3.364   8.782   2.140  1.00 95.20           O  
ATOM    640  SG  CYS A  84       1.826   6.597   4.703  1.00 95.20           S  
ATOM    641  N   ASN A  85       1.620   7.656   1.355  1.00 93.92           N  
ATOM    642  CA  ASN A  85       2.426   7.026   0.315  1.00 93.92           C  
ATOM    643  C   ASN A  85       2.360   7.805  -0.995  1.00 93.92           C  
ATOM    644  CB  ASN A  85       1.981   5.578   0.095  1.00 93.92           C  
ATOM    645  O   ASN A  85       2.256   7.212  -2.070  1.00 93.92           O  
ATOM    646  CG  ASN A  85       0.528   5.471  -0.323  1.00 93.92           C  
ATOM    647  ND2 ASN A  85       0.195   4.406  -1.043  1.00 93.92           N  
ATOM    648  OD1 ASN A  85      -0.289   6.339  -0.003  1.00 93.92           O  
ATOM    649  N   ILE A  86       2.702   9.177  -1.020  1.00 87.65           N  
ATOM    650  CA  ILE A  86       2.675  10.053  -2.187  1.00 87.65           C  
ATOM    651  C   ILE A  86       3.999   9.948  -2.940  1.00 87.65           C  
ATOM    652  CB  ILE A  86       2.401  11.520  -1.786  1.00 87.65           C  
ATOM    653  O   ILE A  86       5.044   9.686  -2.340  1.00 87.65           O  
ATOM    654  CG1 ILE A  86       0.909  11.724  -1.497  1.00 87.65           C  
ATOM    655  CG2 ILE A  86       2.883  12.477  -2.880  1.00 87.65           C  
ATOM    656  CD1 ILE A  86       0.589  13.034  -0.791  1.00 87.65           C  
TER     657      ALA A   1                                                      
ENDMDL                                                                          
END                                                                             
